# Supplementary material for: Bioinformatics and systems biology approaches to identify potential common pathogeneses for sarcopenia and osteoarthritis
Source: Front Med (Lausanne). 2024 Jun 18;11:1380210. doi: 10.3389/fmed.2024.1380210 (PMC11221828; doi:10.3389/fmed.2024.1380210)
Supplement: Supplementary file 3 [file Data_Sheet_1.ZIP]

Archive with 82 entries (67 files):
- raw data(1)/03.download/
- raw data(1)/03.download/GSE1428/
- raw data(1)/03.download/GSE1428/GPL96-57554.txt
- raw data(1)/03.download/GSE1428/GSE1428_series_matrix.txt.gz
- raw data(1)/03.download/GSE55235/
- raw data(1)/03.download/GSE55235/GPL96-57554.txt
- raw data(1)/03.download/GSE55235/GSE55235_series_matrix.txt.gz
- raw data(1)/04.ann/
- raw data(1)/04.ann/Diseases04.ann.pl
- raw data(1)/04.ann/GSE1428/
- raw data(1)/04.ann/GSE1428/ann.txt
- raw data(1)/04.ann/GSE1428/Diseases04.ann.pl
- raw data(1)/04.ann/GSE1428/geneMatrix.txt
- raw data(1)/04.ann/GSE1428/GPL96_bioc.rda
- raw data(1)/04.ann/GSE1428/GSE1428_series_matrix.txt.gz
- raw data(1)/04.ann/GSE1428/GSE1428_series_matrix.txt/
- raw data(1)/04.ann/GSE1428/GSE1428_series_matrix.txt/probe.txt
- raw data(1)/04.ann/GSE1428/probe.txt
- raw data(1)/04.ann/GSE1428/R.txt
- raw data(1)/04.ann/GSE55235/
- raw data(1)/04.ann/GSE55235/.Rhistory
- raw data(1)/04.ann/GSE55235/.txt/
- raw data(1)/04.ann/GSE55235/.txt/GSE55235_series_matrix.txt
- raw data(1)/04.ann/GSE55235/ann.txt
- raw data(1)/04.ann/GSE55235/Diseases04.ann.pl
- raw data(1)/04.ann/GSE55235/geneMatrix.txt
- raw data(1)/04.ann/GSE55235/GPL96_bioc.rda
- raw data(1)/04.ann/GSE55235/GSE55235_series_matrix.txt.gz
- raw data(1)/04.ann/GSE55235/probe.txt
- raw data(1)/05.diff/
- raw data(1)/05.diff/GSE1428/
- raw data(1)/05.diff/GSE1428/Diseases05.diff.R
- raw data(1)/05.diff/GSE1428/geneMatrix.txt
- raw data(1)/05.diff/GSE1428/GSE1428.all.txt
- raw data(1)/05.diff/GSE1428/GSE1428.diff.txt
- raw data(1)/05.diff/GSE1428/GSE1428.heatmap.pdf
- raw data(1)/05.diff/GSE1428/GSE1428.normalize.txt
- raw data(1)/05.diff/GSE1428/GSE1428.vol.pdf
- raw data(1)/05.diff/GSE1428/R.txt
- raw data(1)/05.diff/GSE1428/s1.txt
- raw data(1)/05.diff/GSE1428/s2.txt
- raw data(1)/05.diff/GSE55235/
- raw data(1)/05.diff/GSE55235/Diseases05.diff.R
- raw data(1)/05.diff/GSE55235/geneMatrix.txt
- raw data(1)/05.diff/GSE55235/GSE55235.all.txt
- raw data(1)/05.diff/GSE55235/GSE55235.diff.txt
- raw data(1)/05.diff/GSE55235/GSE55235.heatmap.pdf
- raw data(1)/05.diff/GSE55235/GSE55235.normalize.txt
- raw data(1)/05.diff/GSE55235/GSE55235.vol.pdf
- raw data(1)/05.diff/GSE55235/s1.txt
- raw data(1)/05.diff/GSE55235/s2.txt
- raw data(1)/06.venn/
- raw data(1)/06.venn/Diseases06.venn.R
- raw data(1)/06.venn/down.pdf
- raw data(1)/06.venn/GSE1428.diff.txt
- raw data(1)/06.venn/GSE55235.diff.txt
- raw data(1)/06.venn/interGenes.List.txt
- raw data(1)/06.venn/interGenes.Type.txt
- raw data(1)/06.venn/R.txt
- raw data(1)/06.venn/Rveen.txt
- raw data(1)/06.venn/up.pdf
- raw data(1)/06.venn/VennDiagram.2023-09-27_14-09-24.929028.log
- raw data(1)/06.venn/VennDiagram.2023-09-27_14-09-26.990027.log
- raw data(1)/07.GO/
- raw data(1)/07.GO/.Rhistory
- raw data(1)/07.GO/barplot.pdf
- raw data(1)/07.GO/bubble.pdf
- raw data(1)/07.GO/Diseases07.GO.R
- raw data(1)/07.GO/GO.circlize.pdf
- raw data(1)/07.GO/GO.txt
- raw data(1)/07.GO/interGenes.List.txt
- raw data(1)/08.KEGG/
- raw data(1)/08.KEGG/.Rhistory
- raw data(1)/08.KEGG/barplot.pdf
- raw data(1)/08.KEGG/bubble.pdf
- raw data(1)/08.KEGG/Diseases08.KEGG.R
- raw data(1)/08.KEGG/interGenes.List.txt
- raw data(1)/08.KEGG/KEGG.txt
- raw data(1)/09.PPI/
- raw data(1)/09.PPI/interGenes.List.txt
- raw data(1)/09.PPI/string_hires_image.png
- raw data(1)/09.PPI/string_interactions_short.tsv
