# Supplementary material for: Bioinformatics and systems biology approaches to identify potential common pathogeneses for sarcopenia and osteoarthritis
Source: Front Med (Lausanne). 2024 Jun 18;11:1380210. doi: 10.3389/fmed.2024.1380210 (PMC11221828; doi:10.3389/fmed.2024.1380210)
Supplement: Supplementary file 3 [file Data_Sheet_1.ZIP › raw data(1)/04.ann/GSE1428/geneMatrix.txt]

	GSM23735	GSM23736	GSM23737	GSM23738	GSM23740	GSM23741	GSM23742	GSM23743	GSM23744	GSM23745	GSM23746	GSM23747	GSM23748	GSM23749	GSM23750	GSM23751	GSM23752	GSM23753	GSM23754	GSM23755	GSM23756	GSM23757
DDR1	401.2	228	399.9	354.1	310.3	452.8	378.2	211.8	243.6	260.1	162.2	372.8	375.4	463.9	183.8	473.1	403.3	321.9	381.5	495.7	153.5	385.3
RFC2	44.1	46.4	33.7	58.4	4	101.6	47.4	38.9	27.2	32.9	13.4	82.6	15.6	65.8	3.7	63.7	42.7	25.8	30.4	82.1	39.3	26.4
HSPA6	63.2	42	16.8	30.5	24.1	27.6	89.2	84.6	91.3	36.9	82	109.4	126.9	96.1	46	191.1	14.2	68.7	46	96.5	11.1	169.3
PAX8	836.9	450.8	519	711.7	452.3	1018.5	940.5	1050.7	735	564.8	548.9	1268.8	982.5	902.7	374.6	1152	859.7	792.3	1179.2	1237.9	443.4	1336.9
GUCA1A	60.6	21.7	19.8	37.8	34	56.2	54.6	47.7	13.1	30	13	11.3	22.5	41	29	70.2	39.1	68.4	39.1	64.4	18.3	74.8
UBA7	217.1	91.2	113.2	140.9	95.5	219.6	167.4	198.1	151.2	109.1	103.3	152.5	148.4	170.9	67.4	190.2	216.3	98.8	264.7	286.7	67.6	242.3
THRA	100.1	44	61.4	78.6	76.9	105.1	87.8	81.7	66.4	31.6	70.1	85.5	129	101	92.9	121.9	102	60.5	96.8	130.4	48.9	129.6
PTPN21	32.1	12.1	19.5	11.8	25.8	28.6	32.1	18.1	14.7	55.1	8.3	19.5	18.5	37.7	10.1	27.5	61.5	49.2	15.7	52.7	10.1	48.9
CCL5	11.3	5.2	8.6	6.4	2.7	10.2	15.8	6.3	12.9	39.7	3.1	19.2	31.4	26.8	5.3	28.5	9.4	6.4	14.2	19	5.9	17
CYP2E1	40.1	38	23.1	43.4	19.6	36.8	50.7	59	50.9	38	25.7	81.7	57.1	65.3	30.3	68.8	56	67.8	71.3	13.7	13.6	113.7
EPHB3	61.6	13.3	21.9	22.2	14.3	86.1	50.8	35.8	18.1	30.3	24.4	52.4	40.4	22.3	18	56.3	24	22.7	58	30.4	13.1	40.1
ESRRA	829.3	235.8	599.4	548.4	268.1	1043	951.7	866.5	601.1	385.8	183.1	1243.8	726.2	707.3	245.7	1169.3	842.4	410.7	764.6	885.3	315.8	1236.9
CYP2A6	230.7	138.6	177.3	203.1	133.3	268.4	218.5	244.4	218.1	129.4	152.9	295.8	262.3	207.6	144.7	357.4	250.7	183.7	303.1	236.8	97.1	405.7
GAS6	990.7	498.6	749	863.3	354	868.4	679.2	731.7	626	742.3	571.3	1002.1	999.8	1071.2	394.2	1058.7	887.8	908.9	942.8	1147.5	743.7	1466.5
MMP14	363.4	176	275.8	282.5	101.3	433.5	395.5	336.8	256.4	158.7	105.5	385.8	351.7	224.4	179.7	290.9	339.4	297.2	450.8	402.8	109	674.7
TRADD	27.2	28.6	15.1	61.6	34.7	62.9	25.4	63.4	33.5	33.7	45.6	80.1	22.3	54.2	22.2	33.3	28.6	16.4	63.9	43.5	10	25.6
PLD1	53.2	37.7	34.4	44	28.1	48	58.6	43.5	47.7	29.1	20.5	25	54.8	25.6	7.7	86.3	65	9.8	91.6	90.7	5.9	55.1
DTX2P1-UPK3BP1-PMS2P11	845.7	475.2	577.1	695.4	293.1	1136.2	1158.8	1135.9	823.7	865.9	359.3	1588.3	1099.7	728.9	439.4	1191.1	1112.8	641.1	1132.4	1218	371.2	1251.6
BAD	65.4	55	56.2	94.4	48.3	93.4	118.6	82.1	65.6	75.6	25.5	35.2	83.7	53.1	19.8	118.1	55	72.3	124.6	104.5	32	30.7
PRPF8	658.5	406.9	413.2	542.9	237.7	752.9	443.2	339.8	248.2	416.3	209.4	657.3	805.2	494.7	185.8	441.2	538.2	512.5	427.2	596.8	209.2	458.8
CAPNS1	1120.9	728.4	1008.9	872.8	336.6	1458	1108.8	923.4	1078.2	815.6	172.5	1945.8	1028.1	1268.2	296.7	1325.2	885.7	861.5	1265.4	1170.4	231.4	1862.4
RPL35	3760.8	2717.2	3323.7	2877.6	2117.3	4400.4	3042.9	2927.9	2339	2723.8	924.9	4214	4266.2	3452.2	1077.3	3316.5	3394.4	3427.6	3229.6	3998.3	2061.2	3629
RPL28	1902.9	1124.7	1501.5	1589.2	1690.5	1877.5	1210	1300	846.1	1610	901.3	1852.4	2066.2	1272.2	1315.4	1608.6	1861.7	1578	1408.6	1999.1	1159.3	1234.7
EIF4G2	2546.8	1214.9	1966.4	2347.5	904.7	2933.6	1862.1	2168.9	1619	1730.5	333.1	2701.4	3050	1956.1	237.5	2429.3	2245.3	2392.9	2022.1	2898.8	718.7	2514.4
EIF3D	479.7	284.3	425.2	457	263.9	650.2	379.5	352.2	291.6	382	103.1	538.3	418.9	490.1	103.7	458	484.8	418.7	514.6	566	293.2	627.8
PARK7	3988.7	1822	2599.3	3241.4	1977.7	4757.2	3093.9	3403.5	3602.7	2333.8	1138	4632.8	3565.5	3030.3	1000.5	3682.6	3490.2	2970.8	4146.8	4600.2	2340.1	5063.2
SRP14	1854.8	1023	1328.8	1566.7	631.2	2026.1	1298.6	1243.4	1076.1	1267.1	300.5	2072.9	1905.7	1503.4	354.4	1427.7	1643	1452.8	1318.5	2137.9	636.3	1697.3
GDI2	365.4	187.9	421.7	445.4	128.7	636.6	415.3	410.8	335	256.6	142.8	753.6	493.4	402.9	176.9	505.7	426.3	330	510.2	561.1	157.2	519.5
GDI2	664.7	426.5	589.7	671.2	324.2	878.2	527.5	572.8	365.3	478.5	150.2	934	767.1	633.1	105.6	721.3	647.2	550.4	541.7	724	347.2	663
RPL11	3021.1	1363	2638.6	1887.9	753	3015.1	2251.6	2094.9	1435.3	2009.2	94	3992.9	3465.1	2316.6	240.9	2509.2	3543.6	2804.8	2443.6	3210.2	706	3286.5
ARF3	213.5	122.6	166	311.1	69	243.5	147.9	205.8	148.2	126.1	12.6	253.9	135.8	263.4	15.2	158.5	173.6	160.4	220.7	222.9	75.6	332.8
RPL24	3345.9	2063.9	2736.2	2483	1234	4191	2838.3	2809.1	2410.2	2462	318.9	3854.1	3772.4	3044.2	376.8	2653.5	2965.1	3105.6	2439.3	4197.8	1259	2819
HNRNPC	279.7	189.5	228.2	342.9	164.2	440.5	206.9	179.5	143	280.5	68.8	312.6	342.6	266.9	38.5	251.7	260.7	261	219.8	431.4	122.2	341.2
SEPTIN2	579.2	334.1	467.3	1011.5	268.2	759.6	373.8	451.9	216.5	589	182.1	627.4	568.5	440.1	141.9	617.8	492.5	705.9	387.7	736.4	95.4	473.9
HNRNPA1	2439.5	1829.1	2398	2345.8	1140.6	2599.5	2039.6	1410.5	1189.3	2181.1	650.4	3563.2	2659.9	2326.2	475.9	2354	2462.5	2371.5	1973.7	2677.5	1052	2176.5
RPS27A	3167.1	1429.9	1947.7	2334.6	1354.4	3418.4	1992.8	1797.8	1263.9	1646.4	816	3100.9	2662.6	1913.1	713.6	2147.2	2879.2	2434.6	1293.3	2883.1	1068.1	2404
RPS13	6068.4	4368.5	4875.4	4431	3085.6	6120.2	4113	4660.8	4027.6	4134.5	2314.4	5965.1	5939.7	5362.9	1838.4	5060	5107.8	4880	5150.7	6212.6	2423.3	5360.3
FAU	3884.3	2278.1	2370.1	2254.2	2150.1	3063.5	2141	1983.4	1614.3	2180.4	1720.7	2871.8	3069	2294.5	1679.6	2465.7	2494.5	2374.6	2322.6	2558.8	2551.1	2295
TARDBP	473.6	251.4	440.2	339.8	198.3	711.7	390.2	373.4	319.1	267	77.1	438.2	466.9	468.9	88.4	586.7	402.4	476.3	404.5	780.5	198.5	581.4
CFL1	1951.6	1278.6	1994.6	3222.7	1808.9	2211	1783.1	1446.8	1110.9	1840.7	1613.7	3191.7	2286.4	2774.2	1567.2	2294.7	2511.2	2430	1822.1	2506.3	2113.1	2067.5
RPL18	2963.4	1775.4	2535.7	2029	1175.3	3000.4	2199.3	1933.4	1529.7	2323.5	898.2	2575.5	3079.9	1978.7	1228.6	2398.2	2763.9	2501.4	2146.5	2973.9	2237.8	1912.8
EIF3F	2547.3	1037.9	1806.6	1346.1	802.1	2417.2	1613.5	1577.5	1442.2	1397.7	414.4	2369.4	2277.7	1564.4	362.8	2426.1	2007.8	1674.1	2220.8	2102	904.2	2300.6
RPS5	3003.2	1672.6	2314.7	2160.2	1248.1	3285	2062.3	2380.8	2049.6	2150.2	728	3387.5	2952.6	2159.8	1024.6	2360.2	2484.8	2253.1	3242.4	2883.2	981.3	2988.8
RPL27	6291.8	3637.6	4623.5	4716.8	3841	6594.8	4862.8	5259.7	4374.7	4174.5	2947.5	6423.4	6540.8	5212	2954.8	5709.3	5538.2	5133.7	6266.4	5895.1	4492.1	5580.1
RPL34	2687.8	2429.7	2774	2610.2	2307.3	3050	2320.2	2258	1860.4	1959.6	943.5	3639.1	3023.4	2513.2	775.7	2444.2	2540.8	2212.9	1947.8	3179.2	2913.3	3163.9
NARS1	871.8	387.8	648.2	868.4	364.3	1244.8	1077.1	967.2	713.1	633.5	182.2	1584.1	1331.7	968.3	172.1	1572	1020	856.1	1028	1188.7	496.5	1455.9
STARD7	1108.6	733.6	978.4	748.6	617.9	1553.4	937.2	987.5	1002.2	1111.6	481.5	1591.7	1655.8	943.9	407	1171.1	1077.9	1278.2	1530.9	1716.7	867.3	1686.4
RPL19	3454.6	2841.9	3367.1	2860.8	1846.8	4203.3	2913.4	2571.4	2201.9	3195.2	1026.4	3584.8	3929.5	3019.2	786.5	3131.9	3442.4	3741	3170	3531	1993.4	3201.8
SLC25A3	5401.5	2541.5	4064.1	3755.3	1462.2	5637.2	4456.3	4964.2	4747.2	4119.8	749	6410.9	6419.7	5037.7	860.6	5687.9	5209.1	4653.1	5597.2	6008.7	3313.7	6998.7
RPS11	7377.3	5552.7	6923.2	5879.2	4761.4	7879.9	6312.2	5257.1	5290.8	6207	3427.9	7098.7	7890.5	6126.3	3240.6	5744.4	6111.1	6930.8	6384	7359.8	4431.6	8449
RPL9	5644.5	3609.7	4269	4334.3	2764.1	5967.4	4730	4922	3983.7	4020.4	1127.6	6786.3	6240.5	4793.2	1424.9	5370.6	4639.7	4325.5	5681.4	6499.2	3123.2	5801.2
DDX5	954.3	667.8	609.6	1268.5	163.3	1490.1	678.1	933.1	421.8	872.6	74.8	941.4	965.2	1036.4	65	842.7	911.1	916.2	350.5	1340.4	156.8	893.8
CTDNEP1	864.6	484.7	928.1	751.5	574.3	1375.3	853.5	939.6	909.2	793.5	335.3	1211.7	1276.3	881.2	405.1	925.6	1094.4	830.2	718.2	935.7	710.7	1288.5
RPL10A	2174.7	1080.4	1785.1	1433.9	522	2162.9	1496.1	1479.4	1265.7	1261.7	201.7	2164.5	1927.2	1395.1	254.4	1665	1829.7	1429	1586.1	1730.4	884.9	1926
CBX3	478.1	180.2	237.3	301.4	200.2	393.7	318.3	363.4	240.3	345.7	164.8	507.5	444.3	405.5	161	422.1	324.9	411.8	339.3	530.6	284	566.1
PSMB2	967.1	475.8	637.6	576.9	509.5	1041.1	801.9	605.6	715.5	510.6	306.8	1139	993.2	665.2	254.3	779.5	766.5	590.4	769	896.3	461.1	1082.4
KHDRBS1	261.4	238.3	298.3	268.8	196.9	553.9	315.7	230.7	246.2	292.8	126.9	491.4	430.2	293.9	115.5	251.9	495	312.6	412.5	449.4	178.8	447.3
RTCB	741.9	287.3	402.5	669.5	268.9	784	623.1	479.4	381.5	270.6	277.4	755.3	446.7	536.3	250.5	484.9	528.4	592.7	626.3	545.5	276.6	685.5
ERH	913.7	574.4	784.8	819.8	292.6	1047.3	682.2	751.2	517.6	801.3	215.7	1221	949.2	787.6	216.8	907.2	879	926.5	648.5	1118.7	210.7	878.8
SRSF9	117.3	67.2	158.9	167.2	35	98.6	76.1	111.3	99.9	100.2	22.5	145.1	133.3	115.3	19.8	167.4	116.7	106.4	95.7	136.2	58.4	106
ABCF1	580.9	303.9	423.6	339.8	324.4	614.6	392.1	433.6	294.1	421.8	199.4	607.4	575.4	622	212.9	569.1	583.5	486.9	514.1	482.6	309.1	660.2
DAD1	506.5	289.7	427.3	471.5	243.2	637.1	433.7	476	381	363.1	177.2	737.8	534.6	477.7	147.1	580.7	509	433.9	551.3	759.5	193.3	715.1
YY1	459.1	257.4	370.3	425.3	151.2	589.5	326.3	320.3	253.9	338.7	188.4	569.1	561.1	383.1	124.3	438.3	359.3	382.3	358.9	574.3	245.9	312.3
JTB	1323.4	423.3	734.2	820.1	267.4	1286.3	1042.2	910.4	713.3	717.7	128	1139	1117.4	987.6	166.3	915	1020.6	917.1	909.2	1031.5	256	1676.3
KAT7	362.9	174.5	360.1	325.3	159.9	423.9	361	344	344.9	302.8	151.4	580.4	428.4	378.3	119.4	538.7	430.2	290.7	473.7	515	134.3	596.7
ZNF146	270.2	150.9	151.3	250.7	94.5	329.8	180.9	219.9	172.8	188.5	75.6	253.9	295.5	227.1	50.7	296.7	195.1	184.1	148.9	302.9	99.8	258.1
SART1	307	158.2	214.3	224.9	130.9	276.3	281.2	218	147	207.1	98.2	309	253	180.8	157.4	256.1	224.5	194.2	204.5	238.1	128.5	173.9
ILF2	263.6	111	210.1	216.8	68.5	379.4	242.1	200.8	199.4	191	8.3	335.3	302	233.5	26.4	165.3	254.9	248.3	250.6	259.6	53.2	237.7
SPAG7	1421.7	678.1	1278.5	975.6	733.1	2049	1064.9	1078.3	1106.7	748.1	237.1	1938.9	1397.2	1028	374.2	1102	1556.7	1067.5	1209.1	1964.9	621.7	1720.3
ZPR1	104.9	22.2	107.6	93.7	84.1	102.2	78.2	84.1	47.5	85.4	60.9	174.5	96.4	109.6	42.5	122.7	117.3	92.5	148.1	111.9	78.7	143.9
TAF10	1128.8	473.3	836.9	657.9	383.2	972	739.4	664.4	556	550.5	202.1	1035.8	891.3	642.6	401	816.1	821.2	748.3	780.2	615.6	321.7	781.1
C1D	156.8	71.9	95.4	138.9	30.3	158.1	127	123.5	132	114	34.2	199.2	204.9	132	16.1	147.3	174.2	94.4	160	270	46.1	184.2
NONO	926.5	329.2	725.9	854.1	331.9	905.6	739.7	800.6	523.5	551	310.5	1032	872	849.1	228.4	785.6	881.3	752.2	689.5	1090.1	283.2	734.5
SNRNP200	565.2	303.1	434.1	478.8	200	566.9	384.9	331.1	214	439.3	174.2	495.8	548.3	372.9	125.6	399	431.2	427	360.5	484.1	165.4	491.9
RHOA	1421.2	815.2	1181.5	1505.4	278.6	2248.7	1016.5	1296.4	966.4	1318.4	165.4	1731.4	1987.2	1300.4	135	1908.4	1089.9	1436.7	1714.1	2285.5	285.4	1682.3
RNPS1	847.1	568.2	600.6	704.7	448.6	1053.2	792.3	753.3	575.4	949.3	376.7	1193.6	1068.4	982.8	381.1	828.9	948.6	745.3	700.3	1303.3	506.7	890.8
RPS24	6286.6	4569.6	5446.6	5721.5	4041.3	8197.2	6065.3	5456	4450.9	6614.7	1393.2	7171.9	7790.5	6776.9	1703.8	5952.6	6626.6	6978.8	6032.1	7795.9	3912.7	7764.3
RPL30	7152.9	4800.5	6194.2	5464.9	2554.9	7322.6	5734.6	5888	5046.6	4971	1405.7	7520.4	7718.5	6462.2	1350.8	6518.6	6043.1	6230.8	6504.5	7162.6	3275	6775.2
NPM1	2398.5	1020.7	2195.1	2404.3	792.9	3160.3	1720.3	2130.7	1026.7	1478.8	259.2	2757.4	2916.3	1637.9	149.4	1613.6	1888.5	2434.3	2129.6	3406.2	808	2925.7
HSP90AB1	3075.4	1794	3073	2498.4	962.3	4110.6	2339.8	2562	2758	2706.7	322	3947.1	3525.6	2806.7	355.4	3249.7	3357	2947.6	3323.6	3211.4	1063.6	4013.4
ARF1	1387.4	717.4	1252.5	1258.2	387.3	1815.2	1102.6	1085.9	1086.3	1102.9	228.3	1972	1731	1307.9	117	1769.7	1592.2	1296.9	1430.4	1330.8	200.6	1691.9
IK	376.6	216.9	360.5	315.9	101	436.6	254.1	229.1	204.3	356.5	77.8	448.4	391.8	271.5	52.4	331.6	339.6	325.5	222.1	318.7	118.6	190.9
SNX3	1832.7	659.6	1348.5	1474.6	592.6	1881.1	1363.1	1581.4	1297.6	1098.4	326	2298.3	1475.3	1537.6	239.3	1816.2	1693.3	1193.7	1736.6	2266	504.4	2002.7
CANX	644.8	279.4	466	682.3	258.7	709.7	554.6	674.8	447.5	435.4	209.1	819.2	734.8	684.5	151.2	781.7	574.7	608.6	607.9	916.4	284.9	833.6
SART3	37.4	35.4	41.2	48.6	37.1	71.5	43.9	40.2	38.7	42.4	30.7	88	78.5	48.9	23.5	64.1	105.2	51.9	58.7	105.5	45.1	87.6
CNPPD1	303.1	136.2	170	261.8	194.8	215.2	247	283.9	178.2	190.2	162.3	264.8	311.9	205.3	141.8	326.8	251.6	257.3	233.7	369.1	207.5	295
SMNDC1	336.9	122.5	170.1	172.8	58.6	255.2	189	223.4	214.9	153.7	29	316.4	324.5	188.7	39.5	349.1	206.2	182.7	227.4	319.9	63.2	210.9
HNRNPM	318.6	251.7	237.1	312.2	109.4	412.7	260.6	264.5	179.3	334	35.4	314.1	375.5	275.8	22.5	268.4	364.5	361.3	171.9	351	129.9	295.4
HNRNPD	289.9	204.4	193.2	314	104	334.6	201.8	152.9	157.9	245.2	86.6	213.6	438.4	81.9	42	258.5	179	246.7	210.1	354.8	106.6	278.2
RPL14	1794.2	812.1	1155.6	1082.5	595.8	1593	1083.3	1007	888.6	1045.9	169.6	1962.9	1543.8	990.1	151	1244.8	1339.7	1184.7	1311.1	1537	529.4	1118.9
GUK1	213.3	91	93.3	212.7	99.3	242.5	190.7	175.7	121.4	145.8	37.1	283	210.4	149.3	68.6	174.6	164.9	134.6	105.8	236.5	111.8	175
KXD1	300.7	128.2	222.4	259.9	168.6	277.7	307.2	220.8	182	168.4	153.2	380.9	300.8	207.2	130	366.5	285.4	247.2	262.9	256.8	166	452.7
OAZ1	3423.9	2319.8	2621.4	3040.7	2860.5	4636.3	3341.4	3264.5	2788.4	3393.8	2244.2	4698	4054.9	3518	2405.5	3591.1	3215	3432.2	3817.6	4612.8	2101	3737.9
ATP6V0B	581.8	225.8	377.4	358.2	244.3	593.4	532.6	511.4	513.6	347.2	199.6	725.7	566.1	507	189	593.7	440.8	424.9	453.9	593.6	348.4	637
KARS1	1033.8	586.7	978.6	762.9	306.5	1228.2	783.1	720.4	689.8	799.5	139.6	1296.4	1102.6	852.6	81.1	985.3	1170.3	799.8	1030.1	1160	332.8	1166.6
RPS6	3687.5	2231	3306.5	2584.8	1108.1	3856.5	2961.6	3093	2679.2	3040.7	375.7	4348.8	2892.4	2721.5	853.1	3163	2986.2	2785.5	3591.8	3802.6	1158.3	3986.4
RPS7	1438.7	757	1346.3	1242.8	411.7	1831.7	1336.2	1446.6	1285	1563.3	151.6	2090.9	1691.4	1388.5	125.9	1427.3	1487.7	1396.9	1951.3	1978.6	362.7	1760.5
USP22	540.8	306	434.2	402.4	268.3	596.4	393.9	394.2	359.7	425.3	212.1	519.3	650.2	364.6	158.6	598.9	601.5	482.7	397.5	672.3	229.4	434.9
C11orf58	646.6	253.7	503.1	559.6	162.4	696.7	475.7	455.7	462.7	439.4	115.5	891.6	704.1	528.3	73	601.3	541.7	462	480.5	708.8	186.2	674.4
ELOB	878.6	520.5	753.2	621	812.4	937.5	814.7	721.7	851.5	755.5	745.2	984.7	913.9	851.3	1057.2	1121.4	1038.5	830.1	983.2	1041.3	1178.7	1150.4
COX4I1	2580.3	861.6	1565.3	1503.6	1336	2435.1	1784.5	2323.1	1914.6	1331.3	739	2883.8	2178.7	1398.7	932	2260.5	1943.5	1612.6	1982.8	2400.5	2164.2	3288
TMED2	899.5	411.7	693.8	744.3	239.9	948.8	688.6	620.1	555.6	619.7	113.8	1160.2	1020.2	719.7	112.3	1163.3	833.7	725	795.9	1025.6	274.1	803.3
RPL4	3189.3	1852.1	2384.9	2178.1	1591.9	3240.5	2380.3	2340.5	1906	2201	880.2	3252.4	3252.8	2352.7	810.1	2715.8	2740.3	2515.5	2571	3234.2	1779.1	2567.7
FNTA	765.7	407.1	502.7	654.1	390.9	1166.6	619.5	586.3	538.4	430.9	335.5	1014.4	971.9	545.9	245.9	845.8	675.4	614	694.4	902.5	457.5	608.8
RPS25	3512.6	2119.7	2374.3	2682.3	1457	3208.2	2498.3	3201.2	2056.8	2187.1	849.7	3427.9	3841.8	2319.1	677.9	3080.6	2973.9	2664.9	2266.7	3617.6	1225	2642.7
RPL37	4831	2699.7	3542.2	3463.3	2686.5	4649.4	3809	3988.3	2939.7	3184.6	2155.6	5109.1	4882.4	3576.6	1714.8	4067.5	4055.1	3554	3886.8	4570.3	2413.5	3723.2
HINT1	1060.8	479.2	671.9	777.5	406.7	1129.4	775.2	870.7	751.9	753.9	137.6	1232.7	1106.3	827.4	123.5	859.9	737.7	864.1	712.8	1020.5	374.2	906.2
EEF2	3868.5	1893.8	3806.9	2962.5	1892.6	4227.1	2964.9	2851.7	1929.2	2655.3	816	3582.6	3948	3231.7	905.9	3425.8	3074.1	2651	3128.8	3221.5	869	3663.9
ATP6V0E1	387.7	181.8	388.5	407.1	127.4	581.3	338.6	368.4	289	282.4	71.2	685.5	389.5	341.8	50.6	451.6	363.4	407.5	420.5	525.7	120.5	510.4
HNRNPK	453.7	270.5	408.6	463.9	111	625.6	332	345.3	284.2	485.7	75.3	608	565.2	573.9	39.3	509.5	477.8	379.5	353.7	740	73.1	403.4
ANAPC5	1040.9	504.3	644.2	612.4	503.1	1036.3	594.6	685.3	518.3	894.4	330.1	895	844.8	661.4	409.6	785.8	755.7	766.9	876.5	1022.2	433.7	870.6
RPS3A	5344.1	2109.4	3380.6	3374.5	1315.3	4440.7	3278.3	3576.5	3616.8	3507	504.3	4974.6	5003.1	3745.2	513.4	3777.8	3598.8	3923.8	4842.8	4763.3	2085.4	3824.4
HNRNPU	257	245.7	341	463.5	133.9	522.3	391.7	457.8	218	440.8	127.7	628.8	565.8	414.5	150.4	389.5	345.9	522.8	292.8	476.8	250.4	460.1
HNRNPU	670.5	485.8	714	833.1	311.6	1192.1	648.3	656.6	356.9	801.5	174.5	1140.5	1033.8	743.2	154.8	880.2	729.2	773.8	657.6	1039.3	182.2	689.6
EIF3A	651.2	429.7	429.5	554.4	228.5	918.3	548.3	454.1	295	563.9	111.5	748.4	910.2	591.9	111.1	667.9	649.1	533.1	449.2	712.7	236	613.2
EIF3A	129.2	109.7	176.9	168.5	71.7	285.6	180.8	126.5	129.6	242.6	15.4	243.4	312.9	204	49.7	127.3	180.5	222.3	77.9	317.3	22.8	87.5
EIF3A	246.5	129.1	119.3	176.8	73.6	217.6	123.2	124.7	141.3	127.7	60.4	181.6	212	175	40.8	208.5	163.1	146.3	89.6	200.4	47	176.1
HSP90B1	125.5	50.2	111.3	102.6	43.7	228	96.9	88.8	88.9	88.9	31.5	118.7	135.1	118.9	28	177.7	124.4	95.3	122.1	152.8	30.3	191.5
HSP90B1	294.8	148.1	181.9	415.8	63.9	415.1	228.3	305	147	228.5	38.2	302	383	212.4	37.7	294.7	254.2	348.1	166.8	335.3	135.8	187.2
MSN	331.5	113.3	245.5	478.8	76.9	289.1	205.8	274.9	200.6	165.7	34.1	353.7	205	221.8	33.5	263.4	259	163.8	228.9	402	64.3	331.8
ACTN4	219.7	73.6	125.4	576.5	184.3	207.5	123.3	162.8	135.2	202.3	182.3	247.5	236.5	153.1	191	205.4	245.7	147.4	180.9	349.8	193.2	139.1
APP	101.8	44.8	74.3	162.3	102.5	145.3	111.2	137.8	81	83.2	75.1	129.8	78.7	120.6	57.7	124.2	89.8	121.3	87.1	113.6	85.9	101.8
PRKAR1A	791.3	514	696.2	909.6	218.3	1269.1	779.4	693.2	426.3	784.6	106.4	1167.7	1157.5	786.2	60.1	1036	750	788.6	814.1	1475.8	333	736.7
PRKAR1A	125.9	86.5	159.1	179.2	29.8	363.9	172.2	122.6	112.2	234.7	37.9	272	205.3	176.8	22.8	220.9	128.2	157.9	129.8	242	53.3	233.4
PRKAR1A	335.9	244.2	496.2	472.8	33.4	862.8	309.9	405.2	367.2	477.3	33.3	934.1	795.2	594.3	4.4	647.4	397.5	593.5	504.2	973.6	4.3	583.8
DSP	42.1	24.1	17	31.2	32	42.3	56.7	31.7	24.1	44.8	60.3	64.2	84.7	28.9	24.6	58.8	57.1	39.3	87.4	96.4	25.7	80.2
RAD21	214.6	138.2	262.8	215.1	101	398.5	219.1	247.3	227.5	209.3	119.1	349.5	282.3	281.1	93.3	330.2	251.4	278.3	289.2	439.6	70.6	457.8
RAD21	267.4	169.2	272.2	369.4	73	385.6	235.6	277.9	207.6	283.9	50.9	379.7	394.5	259.9	2.1	335.5	270.2	280.1	292.2	478.1	58.5	248.6
WDR1	506.7	202.7	424.8	498.7	186.5	604.2	389.1	389.3	358.6	425.5	145.2	633.1	362.9	342.5	113.9	495.8	468.2	380.6	459.3	666.1	198.9	465.3
NCL	1164.9	828.1	1091.7	1194.7	352.4	1784.4	908.7	769	628.7	1268.4	149.2	1249.7	1574	967.9	128.9	1141.4	906.4	1046.7	743.8	1545.5	304.5	1049.9
WDR1	539.5	209.5	387	376.8	166.5	558.3	290.4	318.9	277.3	465.1	147.8	504.4	388.2	495.1	127.5	457	360.2	508	358.2	426.4	117.3	273.1
AP2B1	335.9	144.7	243.2	239.8	125	267	222.5	286.1	240.8	214.2	115.2	375.3	332.9	214.5	180.6	312.9	272.8	207	235.2	302.8	174.6	460.3
AP2M1	320	245.9	260.6	308.8	140.6	392.7	310.9	269.1	241.7	257.2	65.2	428.9	319.5	276.1	95.9	294.4	325.5	218.5	241.8	390.5	151.8	333.6
CLTC	828.1	550.8	664.7	862.7	383.6	959.5	678.1	744.3	691.3	770.8	465.2	1035.4	1063.5	888.7	288.6	862.2	865.3	769	817.4	1097.6	374.4	1045.9
AP2B1	431.1	164.9	293.1	257.7	127	427.5	281.3	357.8	343.1	236.5	12.2	546.2	331.6	281.3	62.5	515.3	276.2	217.7	318.6	441.7	88.1	602.6
MLEC	72.3	42.5	116.3	108	124.5	160.8	166.1	88.7	79.5	34.2	61.1	136	124.4	31.7	133.6	184.8	124.7	106.4	142.9	208	129.4	124.9
MLEC	596.2	271.8	519.8	469.3	254.2	736.7	746.3	576.6	624.5	330.9	211.1	911.2	591.4	548.1	201	738.5	587	432.9	541.8	728.8	422.4	951.4
LASP1	235.2	168.8	227.8	403.6	134.8	256	205.2	274.1	225.8	145.6	123.8	346.3	228	262.6	102	248.9	235.6	224.5	182.8	239.3	157.8	306.7
SF3B2	94.7	28.9	97.9	110.1	32.2	92.8	103	42.4	34.8	58.2	17.8	69.9	147.2	78.1	12.5	52.1	225.2	95.4	40.4	31.9	25.5	44.7
TMEM59	520	277.4	479.6	491	178.3	685.3	479.6	465.7	360	455.2	151.4	707.8	650.8	495.4	124.6	695.3	593.1	433.5	566.2	798	267.4	874.2
CSRP1	429.3	178.1	377.3	1786.1	332.6	428.3	417.3	492.6	319.3	307.4	280.7	546.5	407.7	426.8	309	414.3	463.5	301	450.8	543.8	225.9	597.3
MATR3	503.1	394.8	570.1	540.8	283.2	1418.3	336.3	327.1	271.7	996.3	192.2	819	1000.1	712.2	187.3	585.1	577.5	917.5	779.5	910.3	212.2	506.8
CAP1	164.4	46.1	157.5	317.9	48.3	20.3	74	87.1	21.2	131.3	14.1	219.9	129.1	148	6	84.3	123.2	126	42.1	102.4	77.1	110.7
MATR3	215.1	141.1	146.4	304.8	33.7	234	131.6	151.4	159.4	129.2	22.6	222	248	243.2	8.1	177.6	210.7	178.6	71.7	312.8	11.5	120.3
PTGES3	890.7	595.8	838.8	854.5	257.6	1200.5	617.2	627.8	615.5	825.8	100.9	1078.8	1212.2	842.8	60.4	825	788.9	860.1	864.3	1254.4	218.1	968.8
WARS1	142.5	125.2	274	160.8	19.7	346.4	225.8	254.2	287.1	318.9	26.7	386.6	263	154.6	19.7	227	197.9	246.9	235.3	275.3	22.3	387.8
WARS1	293.4	128.1	235.3	283.9	215.9	350.4	197.5	283.1	213.4	201.4	224.3	382.1	245.3	286	193.6	280	243.8	288.7	249.1	311.5	239.2	430.2
SET	1636	626.5	1305.7	1292.8	721.9	1830	1482.1	1313	846	928.6	667.2	1745.8	1847.5	1466.8	637.8	1673.2	1487.6	1493.9	1285.6	1858.7	381	1996.1
SET	802.9	411.8	614.6	610.5	279.6	902.2	578.9	546.8	475.9	517.5	121.6	882.7	859	594.6	110.2	793.7	719.8	703.7	750.6	983	228.3	691.2
NDRG1	299.5	158.4	279.4	381.4	148	423.2	165.8	323.2	249.3	244.3	115.3	290.1	241.3	303.8	124.4	250.3	203	203.2	309.9	424.7	150	394.5
UBB	6665.5	3965.7	7292.6	6550.5	6065.1	8902.5	6141.4	6255.3	6680.9	6999.2	5286.8	8762	9712.1	7989	5131.4	7445	7542.7	7880.5	7379.1	8563.1	6678.9	9094.6
PFN1	543.5	361.8	482	656.8	239.4	565.8	382.8	432	439.7	434.9	116.2	561.3	570.7	599.1	98.7	590	582.1	340.1	411.5	438.8	240.3	739.5
PTPRF	35	7.5	8.8	72.1	11.1	16.2	19.8	74.1	35.3	6.7	30.3	14.5	22.5	61.3	10.9	10.9	19.8	57.7	74.6	19.6	5.2	50.8
PTPRF	19.3	5.7	10.5	287.1	9.6	23.5	22.7	19.8	16.8	18.8	12.2	27.6	21	21.6	9.5	24.5	26	14.2	27.5	26.3	8.8	33.9
PTPRF	6.8	7.8	8.1	91	4	5.5	42.2	33.5	3.1	3.8	16.7	20.4	14	3	3.1	5.9	12	10.7	4.8	19.2	5.7	43.5
YWHAZ	146	125.6	181.3	387.9	32.1	324.4	65.5	88.3	108.7	250.1	2.1	195.8	210.2	180.5	3.4	139.4	78.9	152.6	89.1	348.6	13	122.4
YWHAZ	361	198.7	269.1	552.8	127.8	503.3	182.7	219.3	93.7	273.9	109.1	379.3	215	228.2	81.9	214.3	260.5	253.9	45.2	276.5	78.7	192
YWHAZ	423	292.4	482.2	695.7	153.5	817.6	322.2	407.2	382.4	445.9	143.5	629.1	418.6	521.2	103.6	465.5	480.3	424.2	396.6	647.3	131.7	580.1
YWHAZ	195.1	123.3	208.1	238.9	104.1	344.6	191.4	177.3	193.8	212.8	46.4	324.3	247.6	224.7	90.5	247.6	123.8	185.3	245.1	355.3	59.3	227.4
SOD1	2664.3	896.7	2025.1	2203.4	694.7	3084.3	2056.6	1960.7	1480.7	1926	289.4	2694.9	2857.9	2193.7	312	2151.7	2325	2152.1	2355.1	2650.9	946.4	2590.5
HDLBP	828	454.2	901.2	802.4	428.4	1123.5	1090.6	868.6	555.2	542.5	107.4	1033.7	834.1	565.5	185.3	746.5	839	607.7	537.6	795.3	252.9	985.3
MARCKSL1	191.4	97.1	145.8	161.8	88.1	204.1	100.6	178	75.6	86	51.3	201.1	178	109.4	83.5	171	105.6	141.8	179.1	234.1	68.8	260.6
GABARAP	2406.8	1288.6	1934.8	1904.9	1192.2	2689	2088.9	1975.6	1861.2	1614.3	527.9	3433.5	2584.8	2320.4	693.2	2427.8	2271.4	2374.9	1888.8	2644.5	978.7	2854.3
NUCB1	154.7	92.4	114.6	99.8	18.6	270.9	206.1	128.2	187.2	88.3	7.5	276.6	161.8	122.3	14.6	245.3	172.7	87.4	195.9	210.6	34.5	296.6
GLUL	340.8	196.6	445.3	253.9	141.6	421.6	276	269	338.7	372.2	38.8	491.8	464.2	456.2	21.5	411.2	382.5	265.1	371	886.4	84.5	846.2
NUCB1	423.4	245.4	355.5	353.6	243.7	490.6	522.4	437.9	391.5	276.6	193.7	544.6	430.7	406.3	245.8	490.7	338.8	294.7	509.5	367.9	252.4	536.6
LDHA	6594.1	4136	4729.9	3672.3	1016.6	6085.7	5837	8007.9	6351	2881.3	943.7	8823.1	7454.8	6005.3	848.1	7909.7	6299.4	2961.4	6489.9	6750.7	1510.2	6270.6
RACK1	4540.8	2228.9	2465.9	2660.5	1228.5	3977.9	3482.4	2717.8	2377.9	2222.2	404.2	4012.1	3604.5	3155.4	281	2878.1	3021.4	2608.9	3039.8	3192.3	909	3063.9
SSR2	467	230.9	279.6	363	221.8	501.3	345.8	358.2	277.3	302.5	157.6	451.6	302.6	237.8	158	426.9	340.3	264.1	382.1	438.2	252	431.4
P4HB	955.8	535.9	832.8	997.1	468.6	1289.2	721.8	707.2	543.5	772.6	135.7	1302.4	945.3	737.8	193.8	879.3	1153.1	742.3	621.3	739.1	223.6	723.8
P4HB	640.7	358.1	519.6	440.9	98.1	578.2	520.7	461.6	328.3	441.8	31.9	607.9	533.6	429.5	8.3	568.1	539.9	433.5	484.4	619.7	33.1	509.3
SLC25A5	289.8	161.7	236.8	485.6	154.2	326.2	233	289.4	231.7	266.3	89.5	320.7	253.8	297.7	82.6	360.9	330.5	260.1	210.5	433.9	216.3	465.7
PHB1	261.6	109.5	220.3	221.5	76.4	331.6	246.3	177.1	278.2	183.6	54.9	384.3	262.3	222.4	58.4	217.2	235.5	206.8	265.6	317.8	85	362.5
PHB1	263.1	100.8	190.3	179.2	58.3	247.8	196.9	167.9	142	164.8	17.2	326.7	249.2	217.8	99.1	246.1	177.3	201.5	193.1	115.4	105	251.1
S100A11	98.3	32.4	81.4	234.4	42	49.5	37.1	39.3	42.3	53.9	12.1	28.6	17.5	114.2	8.3	53.8	71.4	20.9	11.9	61.8	6.8	32.8
CTSA	86.3	32	117	160.6	25.7	62.7	94.9	60.7	37	88.1	11.8	93.2	101.8	45.1	11.9	82	75.4	45.6	51.9	63.3	26.1	70
TOMM20	393.6	309.7	335.2	387.7	111.3	563.8	231.5	299.5	205.2	397.1	51.5	447.2	509.5	305.9	35.9	353.9	340.1	375.5	258.4	400.2	100	413.5
CD63	2245.6	1082.9	1627.5	1775.3	853.4	2276.7	1664.6	1551	1161	1609.5	404.4	2510.7	2271.2	1812.5	443.6	2067.6	1794.1	1794.7	1869.4	2094.3	1411.5	1874.1
DNAJB1	157.2	139	180.9	161	10.9	166	168.8	139.4	210.6	156.8	12.3	212	251.7	215.7	11.4	108.7	206.6	142.5	88.2	192.9	9.2	153.4
SPARC	490.6	217.6	337.9	1148.7	180.2	625.4	471.5	466	373	515.6	80.3	609.8	435.6	397.9	46.4	585	285.4	349.9	579.7	700.1	211.4	683.6
DNAJB1	370.2	251.8	336.3	329.1	126.7	381.6	195.7	261.2	304.6	290.4	86	473.5	429	261.2	69.8	335.7	312.1	288.6	228.2	407.2	137.4	288.6
UBE2D3	634	284.1	414.8	456.6	232.3	753.3	434.3	567.1	456.7	475.4	99.4	781.1	651.2	481.1	113.3	654.9	587.3	462.3	498.7	693	192.6	655.7
UBE2D3	703.7	307.7	662.9	578.1	161.5	1117.6	723	757.1	736.4	533.4	119.9	1168.8	922.4	701.2	83.5	796.5	743.6	659.3	970.4	1089.1	121.3	1200.3
UBE2D3	409.1	162.7	429.8	349.6	101.4	625	449.1	492.9	424.1	294.5	121.5	821.4	511.5	463.3	106.4	596.5	467.8	399.5	573.4	614.3	99.3	764.9
XBP1	172.5	113.9	175.3	158.4	50.4	217.8	139.1	142.8	111.9	129.7	112.7	271.7	225.6	152.4	87.2	214.1	204.6	182.2	193.7	278.7	102.6	255.3
SPTBN1	21	6.8	89	64.4	10.2	106.4	25.7	23.1	21.8	20.4	10.1	121.8	73	23.7	13.2	41.6	60.5	44.7	68.3	25.6	10.5	22.3
SPTBN1	175.9	49.7	124.7	248.6	27.1	265.5	184	166.8	143.4	175.3	21.8	68.9	204	178.3	45.5	299	182.4	201.5	137.6	310.7	10.8	439.6
LAPTM4A	1116.1	564.5	772.1	1021.4	293.9	1002	786.6	755.8	636.2	1137.3	230.1	1287.1	1203.9	1124.1	210.7	1313.3	972	1006	820	1389.8	509.2	1297.3
RPL32	6046.9	4118.4	5539.7	4662.9	4286.8	6228.1	4432	4623.9	3835.1	4193.5	3671.2	6526	6346.5	5197.9	2956.6	5012.3	5524.1	5599.9	5862.2	5606.4	3783	5432.6
CD81	519.6	252.8	391.1	1012	238.9	676.3	529.3	564.6	502.7	515.3	179.1	579.8	622.5	514.4	191.1	592.1	434	459.8	528.7	691.8	204.4	817.9
UBE2L3	148.1	79.4	97.9	97	72	168	116.9	121.8	177.6	97.9	9	189.7	162.6	91.1	21	168.9	130.5	125.9	121.7	177.9	76.8	311.5
PTTG1IP	368.6	184.6	265.3	437.1	202.4	514.6	256	349.3	246.2	383.5	156	543.6	401.2	338.6	125.9	405.9	402.4	357.6	398.5	456	312.9	387.1
GRN	392	169.4	365.3	314.5	163.2	521.9	352.4	324.2	254.9	300.2	89	496.7	313.8	370.5	123.9	401.8	341.8	269.1	329	455.9	207.6	584.7
HMGB1	247.6	175.3	257.4	217.5	53.9	523	343.4	238.4	198.1	291.3	13.7	401.9	293.5	318.9	88.1	276	295.6	259.4	256.7	461.2	9.1	340.8
HMGB1	2202.2	1152	1247.9	2108.7	687.2	2081.7	1402.5	1220	795.7	1882.7	426.5	2039.4	2070.2	1399.5	590.2	1847.9	1838.9	1953.8	1049.1	2249.8	608.8	1525.7
GLO1	992.5	579.5	819	761.2	205.7	1334.6	822.5	819.1	672	750.7	157	1254	1253.6	753.7	48.1	802.8	929.6	900.3	806.9	1160.9	244.8	1239.6
UBE2L3	603.7	381.2	416.8	546.1	213.1	817.9	603.1	518.9	502.6	426.5	192.7	921.1	739.3	609.1	153.9	673.9	614.6	649.7	702.1	733.3	199.5	767.3
UBE2L3	235.4	162.2	162.5	184.1	41.3	221	199.6	197.5	157.7	233	9.3	327.2	322.8	284.6	9.1	246.6	240.6	162.3	234.7	292.2	16.5	263.4
UBE2L3	191	92.9	155	168.6	76	237.1	160.5	189.1	215.9	145.8	80.4	310.2	253.5	168	59	251.2	147.5	148.3	257.2	237.1	73.3	321.9
SRSF11	75.7	24.5	37.2	40.3	23.4	63	72.3	50.7	29.1	42.3	19.2	66.1	42	11.7	21.4	59.3	84.4	83.2	66.5	66.5	15.2	59.1
SRSF11	349.8	235.6	114.6	345.3	180.2	519.5	290.4	253.7	164	290.9	150.7	378.9	387.9	286.4	96.7	265.5	367.1	322.2	173.6	502.4	126.7	462.4
SF3B3	89.4	71.7	49.6	119.6	58.6	201.3	93.5	97.5	86.1	101	15	66.2	150.9	36.8	19.5	91.7	73	49	107.5	104.6	53	59.2
SF3B3	111.1	38.1	77.1	70	47.6	89.2	65.1	57.1	47.2	62.6	59.9	177.3	75.4	18	52.1	141.2	113.1	50.8	139.2	96.1	101	175
EEF1G	6972.4	5398.1	6146.7	4880.6	5500.1	7494.9	5864.5	5456.1	7454.1	5514	3465.6	8921.7	7903.2	5493.3	5018.6	7419.4	7108.9	6966.2	8533.6	8499.3	5998.5	8580.4
HSPA9	462.2	196.3	257.5	276.8	158.1	476.3	241.8	258.7	239.5	149.1	111.9	441	308.2	284.3	144.6	316.5	321	365.4	242.1	493.5	134.7	399.4
HSPA9	1106.6	482.2	747.3	840.9	307.7	1320.1	843.5	1062.7	786.2	942.8	203.4	1601.5	1237.4	973.6	173.7	1008.8	1129.4	982.1	924.9	1422.7	357.9	1669.7
HSPA9	355.4	188	303	333.7	57.9	524	352.8	400.4	354.6	386.8	34.5	528.9	518.2	356.1	37.9	458	376.5	343.1	373.2	578.3	86	496.9
YWHAQ	269.2	158	311.5	538.4	46.4	357.3	207	256	233.4	267.5	42.8	450.9	362.5	376.6	8.8	217	269.5	333.3	202.6	504.7	10.9	224.5
DDX24	412.4	233.9	373.7	496.5	300.2	569.6	441.6	475.7	335.2	338.1	367.2	757.1	740.7	585.6	357.8	595.1	485.1	529.2	552.2	766.6	268.7	693.8
PPP2R1A	683.9	402.8	747.7	666.1	345.5	931.4	609.1	719.6	526.9	443	165.6	877.5	882.5	745.5	163.2	739.9	743.7	606.6	646.2	813.7	211.9	801.7
GSN	1030.5	643.1	1330.2	2446.8	884.7	1415.3	911.4	1085.8	881.4	1435.1	343.3	1533.8	1087.4	1816.8	428.5	1004.7	1050.2	1214.9	1003.7	2272.3	875.6	1538.4
HK1	1127.1	594.7	763.5	814	544.9	1410.7	1036.7	1014.1	808.4	422.8	362.5	1987.8	1367.9	700.3	442.3	1285.4	900.3	870.3	1382	1301.5	397.5	1357.8
KDELR2	293.8	152	199.7	268.8	50.7	324.9	303.2	243.6	269.8	188.1	48	536.5	403.2	232.5	51.8	493.6	254.7	236.9	348.4	457.3	43.1	334.5
KDELR2	206.5	101.9	113.6	193.4	149.5	186.3	196.2	200.8	117.6	112.5	122.3	281.4	257.2	187.8	106.6	300	268.8	179.7	263.5	254.4	180.9	265.7
KDELR2	319	224.2	338.7	261.9	147.6	451.1	294.1	317	288.6	333.5	120.2	437.8	326.2	276.3	82.3	251	228.4	307.8	420.9	427.2	112.4	348.5
NPC2	379.6	161.3	257.5	376.1	182.5	306.8	291.6	332.1	242.2	282.7	91	405	327.4	292.6	136.8	336.3	282.4	264.2	314.8	287.1	187.6	428
DDX24	15.8	13.7	27.7	23	76.9	24	16.7	9.3	14.7	60.5	23.6	20.2	30.5	24.6	65.9	21	24.4	71.5	49	19.9	102.4	44.4
DYNLL1	388.2	249.5	331.4	524.7	191.6	453.8	188.7	287.7	283.4	355.8	101.6	779.5	489.4	409.6	62.9	407.9	343.9	411.2	264.9	570.6	106.7	315.5
LITAF	194.6	146	252.5	331.4	75.1	349.6	211.2	203	182.2	120.6	16.5	297.6	277.6	171.6	30.3	307.1	201.1	238.4	161.4	303.7	120.4	87.4
EEF1B2	4260.5	2600.7	3062.7	2618.6	1052.7	4363.5	2370.9	2503.4	2010.7	2297.4	510.9	4314.8	3420.1	2684.9	541	3403.2	2972.7	2652.6	2677.3	3390.7	1219.1	3539.5
LITAF	57.8	116.5	119.1	272	31.7	207.1	294.6	36	89.1	200.5	25	189.6	235.6	157.8	22.6	182.1	108.7	108.1	29.2	160.8	24.3	55.5
PRKCSH	122.6	119.4	72.4	115.5	73.1	137.7	83.9	42.9	50.6	144.8	16.2	118.9	142.8	168	74.3	64.5	88.5	67.1	160.6	126.4	51.5	67.3
GOT2	2792.1	1040.9	1817.5	1498.2	681.5	2843.2	1905.9	2405.4	2296.8	1094.5	401.1	3611	2548.2	2056.9	413.1	2882.9	2565.6	1795.4	2812.3	2298.9	1169	4464.3
FKBP1A	765.1	360	527.4	790.3	247.4	1070.7	620.6	737.5	536.4	681	103.8	982.1	669.9	648.6	172	807.7	843	590	619.3	876.8	196.3	1126
ACADVL	2069.5	787.6	1486.2	2003.7	1692.4	2612.5	1752.2	2181.8	1663.8	1222.6	683	2484.2	2530	1940.1	785.6	1800.8	2002.5	1704.9	1667.1	3177	1012.6	3331.8
SKP1	1278.5	853.7	815.3	1052.6	547.2	1595.7	950.3	826	763.9	870.5	294	1488.4	1255.4	1071.1	271.9	1210.6	1112.5	1184.1	1031.3	1256.4	358.8	1119.7
MAPRE1	103.9	62.8	138.3	124.9	34.5	194.4	92.6	104.5	104.1	96.8	56.5	215.7	227.7	166.7	29.8	118.6	140.9	114.4	185.6	226.6	20.3	258.3
MAPRE1	281.9	167.1	237.5	364.8	108.9	404.9	188	216.5	197.7	282.8	76.1	293.1	269.8	260.8	94	216.9	297.8	283.7	233.8	373.6	119.8	187
OS9	627.9	317.1	533.4	670.7	349.1	651.3	474.1	526.4	351.9	359	338.4	866.4	654.3	692.8	282.4	769.6	770.9	423.8	551.5	884.4	361.8	732.6
RPL13A	1683	732.4	797.8	836.6	623.9	1337.2	1063.9	919.1	899.4	871	705.4	1673.2	1690.2	1051.9	539	1623.9	1174	939.5	1082.4	1229.7	609.5	2827.7
RPL13A	7824.4	5508.7	7185.8	6148.6	5586.2	7923.3	6669	6322.1	5145.3	5834.6	2709.6	9301.7	8461.5	6888.6	3202.6	7740.7	7911.4	6491.7	7275.5	7940.3	6197.3	7525.6
RPL7	8022	5181	7963.8	6636.5	3706.2	9953.3	7637.7	6522.7	5449.5	6513.4	2571.4	10085.6	9967.7	7600.1	3279.2	7860.9	7572.1	7280.9	6159.1	8984.4	6294.8	7803.3
SKP1	3154.4	1752.4	1906.5	2479.7	2297.3	3367.3	2455.2	2568.7	1868	2763	1685.4	3914.5	3735.2	2839.6	1721.3	3903.9	2687.8	2636.8	2946.8	4020.8	1920.5	2866.8
SKP1	338.3	202.5	287.5	265.1	139.5	357.9	285.4	264.8	212	270.7	123.5	464.4	321.3	393.5	102.3	371.4	353.6	311.1	361.1	508	112.7	372.4
ACTR1A	317.6	159.5	273.1	200.6	183.8	517.5	347	250.3	273.4	294.5	156.4	425.2	440.8	320.8	166.8	416.1	270.6	226	342.5	330	204.9	457.1
ACTR1A	457.8	210	320.3	297.8	262.4	539.4	414.1	402.7	329.2	304	120.9	535.4	459.1	407.1	132.8	544.2	417.8	343.1	337.1	383.9	230.5	445.7
CAPRIN1	186.1	80.9	192.9	145.3	46.9	229.6	165	126.8	143.6	155.5	32.5	180	247.4	109.2	6.4	136.1	110.4	112.1	182.5	216.9	6.5	276.4
CAPRIN1	319.2	188.1	320.9	247.3	72.9	562.9	228.8	119.1	252.7	343.9	24.6	374.2	444.1	279	10	229.9	269.1	290.3	314.9	335.7	108.8	417.7
RPL10	107.1	40.3	94.1	69.9	51.7	139.1	123.1	118.6	79.7	20.9	53.2	133.4	88.4	53.7	33.7	141	57.9	95	119.8	81.5	51.1	178.8
RPL10	5829.8	3534.2	4399.4	4311.7	3696.9	5883.6	4581.5	4227.7	3740.1	4001.4	2212.1	6139.1	6088.7	4914.1	2380.8	4365.8	4813.7	4778.3	5247.3	5076.5	3121.6	5723.4
PPP1CC	1355.3	465.5	820.2	924.7	466.5	1730.6	1055.7	1145.5	687.1	912	208.2	1740.5	1470.1	1042.3	232.3	1306.5	972.5	984.6	1551.3	1583.9	585	1535.5
ACTR2	95.5	45.8	85.6	71.7	29.5	169.7	71.2	65.3	81.6	93.7	66.5	102.2	103.5	79.3	79.9	132.4	95.6	84.1	121.4	174.9	41.4	151
ACTR2	232.7	174.8	207.4	382.4	89.5	471.3	247.8	229.1	173.9	286.5	64.2	432.7	332.6	320.2	17.2	304.4	250.6	314.2	195.4	386.3	30.2	367.5
ACTR2	71.9	60.9	86.7	111.8	21.6	203.5	76.4	114.2	73.9	96.8	10.3	150.8	132.4	94.8	24.1	105.9	75.1	106.2	96.3	200.5	2.9	109.4
PTP4A1	534.5	346.1	648.8	345.8	67.2	1574.6	533.8	684.6	602.2	579.6	52.4	796.7	685.7	439.9	42.7	836.6	543.3	666.4	720.9	893	46.9	1246.2
PTP4A1	1064.4	572.1	990.6	495.2	130.2	1216.1	678.8	796.6	549.3	614.9	88.6	1753.9	1308.2	919.9	116.1	1132.4	972.1	964.5	629.7	1074.3	127.2	1517.6
PTP4A1	1939.2	1256.1	1668.1	1015	578.7	2274.6	1201	1515.3	1135.7	1367.5	225.2	2538.8	1825.3	1207.3	213.2	1997.9	2006.3	1541.5	1167.5	2064	663.3	2457.8
PTP4A1	664.1	362.4	358.5	526.5	227.7	903.5	533.9	571	383.6	416.2	104.1	511.7	883.3	275.9	128.7	735.5	354	654.1	479.3	886.5	129.8	537.4
ARF3	238.8	117.5	180.9	221.5	154.3	214.1	198.9	204.8	107.9	196	77.6	267.7	275	172.4	159.2	252.3	234	174.1	156.3	374.7	138.1	135.1
NACA	2367.2	1376	2643.9	2847.1	866.6	2713.1	1940.9	1969.7	1467.8	1721.6	283.7	2334.1	2886.3	1973.3	184.1	2020	2347.4	2063.5	1323.3	1936.8	754.2	2146.2
GPX1	641.6	258.1	311.3	524.2	235	684.1	522	460.6	385.8	341.9	152.6	533	225.8	482.2	267.2	510.4	385.6	329.2	504.6	552.6	276.5	496.3
PGK1	786.6	328.8	297.4	224.4	50.5	785.3	580.1	553.9	582.7	311.5	13.8	732.6	618.1	486.9	23	617.1	437.6	357.7	590.8	604.4	86.7	705.6
PGK1	3912.2	2011.4	1952.1	2014.3	699.4	3251.6	3281.3	3648.7	3060	1595.4	375.9	3614.6	3185.5	2628.1	246.2	3626.5	2430.8	2093.2	4286.5	3421.5	755	3944
SUMO3	193.6	83.8	130.3	150.4	70.2	225.4	114.7	150.6	156.5	147.6	36.2	176.2	192.3	169	56.9	166.7	123.5	125.1	110.1	146.2	76.9	156
SUMO3	747.2	350.3	643.2	618.7	312.3	1040.5	567.3	553.5	566.6	551.9	210.1	958.4	742.7	754.3	198.1	752.1	756.6	582.7	769.6	950.5	207	710.9
RPS27	6540.5	4586	4850.2	4858.6	4458.1	6777.9	4973.1	5651.9	3988.4	4830.3	3608.4	7128	6929.4	5027.2	3111.9	5444.1	5975.8	6393.5	6527.6	8025.1	3896.4	6336.3
TPP1	128.5	67.2	143.4	232.1	47.9	263.3	139.1	229.5	164.8	144.2	147.6	238.5	189.6	217.1	39.4	199.6	152.6	165.4	172.4	261.7	56	286
TPP1	263.4	136.4	228.8	296.2	145.7	325.1	268.7	287.7	164	194.2	192.8	324.8	242.5	277.7	112.3	310.1	222.3	216.5	306.1	412.4	241.5	426.3
GNB1	123.5	69.5	130.2	159.9	34.8	192.2	101.1	142	103.5	154.5	7.2	221.8	156	141.5	27.1	161.7	121.3	122.7	138.2	248.4	34.9	123
GNB1	218	117	355.9	373.4	110.5	535.9	255.8	294.9	234.9	204.3	118.8	501	402.2	388	119.8	402.9	325.5	337.1	309.3	575.9	77.2	397.3
GNB1	358.4	174.7	273.5	366.2	159.1	435.3	274	287.4	230.6	244.7	113.7	369.6	383.2	336.1	123.1	371.4	286	265.5	296.3	409.7	147.2	407.8
NUMA1	228.6	123.5	180	268.6	125	314.6	132.1	120.9	89.5	188.7	115.4	181.7	197.3	151.7	79.7	145.2	256.1	196.7	97.7	194.5	74.4	242.6
FTH1	3948.1	1457.3	2424.3	2808.1	1439.1	3400.3	3336.3	3058.8	2728.3	1771	373	3254.5	4135.8	3301.5	564.9	2934.3	2495.6	2227.3	2530.8	2955.5	1272.8	4195
RAN	341.2	174.8	238.6	284.1	98.1	358.9	146	157.8	147.5	200.5	51.3	242.3	205.5	281.1	42.6	276.1	214.1	245.8	182	329.4	128.6	298.5
RAN	683.2	277.4	604.5	608.8	159.2	911.5	451.4	550.8	446.9	698.5	10.9	769.9	664.6	700.4	19.6	534.6	617.2	695	486.8	830.2	166.5	627.5
HNRNPC	199.7	54.9	152.4	165.6	44.8	282.4	163	165	152	165.1	30	204.9	188.4	174.5	23.1	138.9	133.7	152.4	165.9	256.6	13.8	159.8
CAPN1	235.2	129.3	184.8	180.6	145	416.9	227.4	217.8	193.2	120.4	52.5	315.9	236.7	192.1	111.6	245.3	246	170.5	164.8	249.4	95.7	486.8
SRSF2	296.3	189.6	222.4	225.6	49.8	448	291.6	283.6	201.5	212.6	19.1	385.8	204	224.4	50.5	286.4	260.8	264.4	303.3	472.7	70.9	357.5
SRSF2	618.6	515.9	577.2	561.9	186.2	1135.8	570.7	583.1	366.5	922.1	68.6	926	882.2	740.6	64.2	693.6	770.5	862	466.9	886.3	224.2	666.5
CALU	51.1	12.7	25.4	25.6	7.7	63.7	31.9	50.6	35.9	39.6	13	59.6	68.6	38.3	7.3	109.8	47.3	71	50.2	186.7	3.5	151.8
CALU	47.7	28.2	68.8	78.7	42.1	168.9	25.9	71.1	88.3	129.9	39.2	51.9	135.4	24.9	31.4	78.7	26.5	81.8	144.3	235	15.1	76.7
CALU	472.3	218.5	306.6	470.8	280.3	490.1	339.6	395.3	344.5	322.8	198.5	518.5	365.9	362.7	127.5	540.8	436.5	411.5	366.3	626.8	251.7	384.7
NFE2L1	2813.9	1780.1	2263.6	1946.6	1119.8	3715.4	2530.2	2083.6	2488.3	2840.2	391.4	3215.7	3777.9	2494	476.2	3081.1	2520.4	2964.5	2948.3	2627.1	400	3150.9
NFE2L1	3703.1	2165.6	2733.6	2605.2	1700.3	4465.7	3256	2837	2405.5	3656.2	1067	4740.6	4754.5	3514.3	907.5	4402.9	3450.5	3986.7	3619.1	3643.7	1409.9	4188.5
ARL6IP5	543.2	388.2	630.3	572.4	167.1	758.6	523.7	471.6	500.4	654.7	125.2	857.6	744.8	846.2	100.1	687.7	700.5	740.4	719	1104.7	120.6	697.5
ARL6IP5	1684.9	1129.1	1692	1491.8	905.7	2191	1104.7	993.6	860.3	1672.8	633.4	2209.1	1618.6	2164.5	318.2	1623.6	1518	1572.1	1758.6	2309.1	752.8	1654
DPYSL2	227.9	125.8	150	354.3	141.4	383.9	239.1	306	222.9	200.7	116.4	260.1	311.3	311.2	35.3	178.2	137	244.8	326	586.4	259.8	268.5
RPLP1	8800.1	5652.2	6270.4	6460.9	5780.4	8902.5	7277.9	6837.4	7312.8	6917.9	5222.2	8435.5	9023.1	7120.5	5814.9	7035.9	6877.8	7579	8867.6	8971.9	6571.3	8148.8
CTNNA1	291.3	144.6	224.1	245.5	80.5	408.3	223.7	251.7	178.7	162.6	40.6	300.2	207	219.5	26.2	192.4	200.3	159.1	252.2	361.5	46.7	278.2
CTNNA1	364.6	159.7	200.8	284	116	353.2	280.4	307.8	183.2	179.3	75.4	412.8	261.4	287.8	48.3	258	255.1	190.2	267.7	394.3	117.3	363.7
CTSD	238.5	90.2	216.4	175.3	146.3	201.9	203.7	86.1	97.9	89.7	57.5	161.2	198.3	162.5	96.1	177.3	185.4	107.3	217.9	183.6	100.1	211.8
FAM120A	166.3	104.4	138	114.3	99.9	219.6	135.3	164.3	105.5	189.1	156.3	309.5	181.5	183.7	115.7	279.3	147.8	233.4	222.5	272.4	117.3	127.4
MAT2A	686.8	401.4	389.4	477.6	286.8	683.6	369.7	418.9	318.8	490.3	247.6	649.6	859.9	499	211.9	659.4	600.7	574.8	356.1	675.7	445.4	495.2
MAT2A	148.6	102.3	218.1	74.3	26.4	285.8	136.5	133.9	161.8	162.6	30.8	335.9	262.7	156.7	11	283.8	172.5	207.4	201	273.9	5.5	144.6
LAMC1	179.4	75.1	129	147.3	97.6	218	136.3	91.2	171.1	180.3	32.4	270.8	122.6	141.8	31.5	141	115.6	118.4	152.7	230.9	59.2	259.1
LAMC1	425.9	209.3	341	487.1	150.6	423.4	362.6	410.9	377	284.4	162.3	724.8	547.5	454	93	440.8	536.6	359.1	436.6	696.5	149.9	499.2
PTMA	283.1	214.6	338.8	730	274.4	415.3	298.3	237.8	257.9	313.2	119.4	398.8	375.8	339.8	218.1	305.4	293.3	258.6	349	399.4	241.9	282.8
PTMA	1062.3	604.7	1002	1764.5	425.4	1412.5	730.3	930.2	534.8	970.7	544.6	1469.2	1187.6	1179.7	489.2	1047.1	954.3	832	1060	1638.9	316.3	1303.1
FAM120A	633.1	307.7	623.2	714.5	260.8	1059.1	609.8	679.4	515.3	533.8	179.6	989.9	884.1	1016.6	141.4	886.5	672.4	661.6	708.5	961	232.8	989.7
HNRNPK	528.3	373.4	754.1	922.1	174.8	1077.6	406.1	610.8	391.9	716.9	111.6	815.1	1167.9	722.7	98	801.5	724.4	915	508.8	1096	196.4	834.2
BZW1	133.4	59.8	100.6	79.2	38.6	198.1	104.2	129.2	74.7	77.7	16.4	227.8	127.3	83.3	25.8	149.1	107.7	155.2	86.1	134.8	45.3	232.5
BZW1	299.3	105.8	233.5	250.7	96.3	342.4	277.1	221.1	161.4	172.2	67.7	346.9	297.3	203.7	38	289.4	210.1	218.6	209.6	287.3	98.4	235.8
SEPTIN2	361.9	169.3	410.6	417.5	121.7	622	281.7	402.3	301.4	419.9	110.3	634.5	462.9	459.4	56.1	435.9	402.4	475.9	378.1	716.8	95.9	509
ATF4	3017.1	1288.9	2250.8	1871.4	1491.8	2776.2	2314	1897.8	1842.2	1502	518.2	3435.1	3750	2467.8	574.5	3936.7	2451.8	2342.3	2431	2439.1	1126.9	4438.3
GNAS	5332.6	4729.8	6372.4	5374.6	2284.7	8281.9	4871.6	5227.2	5539	6492.2	920.6	7774.7	7540.7	6922.9	440.6	6466	6363	6544	5940.1	7590.3	1237.1	7164.3
RPS15A	6727.3	4567	5319.3	4632.5	3230.8	7002.9	5481.9	5479.8	5045	4626	1774.3	7793.8	7859.1	5556	1314.1	6310.4	5833	5425.8	5819.7	6718.4	4668.2	6643.2
ANXA5	421.9	147.2	283.9	559.5	100	452.6	256.4	270.8	203.9	212.7	26.6	415.5	269.3	331.2	51.1	314	271.8	252.2	302.1	379	50.4	304.9
STMN1	106.2	46.6	52.9	13.9	81.4	50.7	148.2	88.6	70	28.3	47.3	60.9	77	47.6	44.1	68.1	84.2	56.5	70	82.1	27	85.1
LRP1	38	20.5	55.4	98.8	29.6	55.9	45.6	46.7	34.7	26.9	12.8	106.1	94.4	50.7	33.5	63.8	47.2	34.2	51.9	65	25	117.1
LRP1	137.1	34.8	75.3	110.2	41.3	121.2	89.3	127.1	87.2	94.8	74.6	141.1	151.2	84	30.9	96.3	157	64.9	127.9	105.3	106.1	41.6
PSMB7	968.4	393.2	772.8	645.3	382.8	1178.1	701.5	605.3	651.2	580.5	173.4	1231.2	928.9	789.4	251.8	820.1	847.9	760.5	693.3	1011.2	512.4	971.4
PEA15	309.4	153.9	244.4	354.4	80.8	368.5	268.1	367.7	273.7	217.3	106.8	460.7	234.2	244.6	158.4	310.1	228.2	176.2	352.6	408.3	101.1	352.3
PEA15	529.4	186.2	338	566.6	234.4	565.2	316	347.3	336.4	300.5	155.9	550.3	297	258.4	173.9	318.7	361.5	302	362.7	348.1	210.9	274.2
ECH1	1546.6	709.8	1451	1279.9	817.1	2154.3	1282.3	1349.5	1461.7	1304.5	315.1	2010.1	1780.2	1708	311.7	1335.7	1529.1	1339.3	1970.1	2116.6	590.7	2334.7
ODC1	760.9	376.8	783.9	670.6	240.1	961.9	765.7	842.5	630.8	676.4	97.2	875.7	933.8	860.2	125.7	727.7	793.2	751.4	800.4	771.9	316.7	760.5
IQGAP1	36.4	53.4	17.8	184.2	18.4	77.3	16	15.7	15.9	79.9	6.5	45	13.1	16.7	11.2	19.4	20.8	39.6	25.5	26.2	13.9	48.2
XRCC6	1293.5	738.7	908.8	1059	765.2	1713.8	831.2	1010.7	754.7	959.8	290	1209.1	1332.2	1265.5	379	896.5	1149.4	1157.9	1032.8	1368	642	1364.6
ACO2	2835.8	1033.5	2121.1	2038.5	556.9	3742.3	2352.2	2484.1	2606.1	1266.5	325.6	3599.8	2491	2036.6	317.1	2906	2689.7	1703	2311.6	3049.1	492.4	4241.2
DAZAP2	730.1	419.6	568	506.5	189.6	643	494.8	449.7	460.8	584.2	114.2	825.3	673.3	571.8	85	553.9	524.3	607.8	559.2	650.9	177.8	568
SPARCL1	1573.8	708.6	1322.5	2368.1	548.4	1962.7	1539.7	2051.8	1148.9	1354.1	320.1	2610.3	1726.5	1778.3	250.9	1753.1	1558.8	1402	1343.6	2421.2	725.1	2485.3
MCL1	11.1	4.1	7	8.5	8.1	91.5	41.1	9	39.1	49.3	7.5	87	73.5	13.1	3.1	28.1	9.5	8.4	73	71.1	3.6	41.2
MCL1	859	492.4	576.5	994.1	357.8	930.8	683.8	775.1	311.6	570.1	183.7	1140	824.6	685.1	239	832.2	647	797.9	631.5	877.8	741.3	590.7
MCL1	140.1	104	191.8	123.4	33.3	428.1	144.2	349	153.8	220.9	36.7	343.6	207.3	153.4	25.5	222.8	285	205.3	235.2	363.5	38.6	258.1
ACTB	3202.9	2520.3	3128	6378	1407	3180.5	2445.8	2909.4	2347	2911.9	729.2	4222.7	2996	3821.1	950.6	2823.1	3234	2913.6	2138.5	4027.7	709.3	3052.7
SARS1	590.9	310	524.1	538.1	300	726.9	536	514.8	388.7	376.6	162.8	808.2	556.8	536.7	206.5	640.1	624.2	429.2	575.2	629.3	300.8	551.4
TMBIM6	457	272	410.9	451.4	225.2	643	427	476.9	389.3	399.5	162	794.6	417.4	536.8	175.3	631.9	467.9	500.9	594.7	608.2	164.4	751.8
TMBIM6	1139.1	587.9	763.1	964.8	252.8	1140.5	535.4	580.1	508.5	633.1	87.9	1114.5	899	978.4	80.2	903.1	839.6	677.2	717.2	765.9	196.5	728.4
LMAN2	83.4	47.4	67.4	52.8	63.9	88.9	55.9	103.3	74.7	76.4	78	81.4	106.8	67.9	42.3	82.9	61.2	88	133.9	87.1	52.1	177.4
HSPD1	233.4	126.5	258.2	302.8	30.4	398.3	250.6	326.1	208.6	320	39.8	195.7	401.3	314.8	51.8	230.5	253.9	320.3	349.2	446.6	48.2	560.1
HSPD1	1002.3	388.2	761.3	1169.2	405.6	1444.4	993	1354.7	855.8	960.8	224.8	1516.3	1312.6	870.2	209.5	1502	1229.8	957.9	1185.3	1467.1	774	1465.5
ZYX	415.6	422.6	242	290.9	177.3	239.4	348.7	200.6	99.9	135.2	102.4	387.7	220.1	480.3	230.1	348.5	167.5	273	246.4	286.6	64	209.5
RPL12	3882	2041.7	3395.1	3250.3	2073.2	4637.8	3293.8	2539.9	2250.8	3602.5	834.4	3227.4	3914	3282.2	932.7	3426	4276.6	3057.6	3603.1	3349	1834.7	3353.4
CIRBP	572.7	610	646.3	522.6	722.7	928.1	431.7	365.3	298.1	707.6	430.5	704.8	740	659.7	502.2	488.4	715	713.2	397.6	895.5	522.2	434.6
CIRBP	726.2	614.1	791.7	612.1	393.3	1259.7	593.2	530.3	547.8	771.9	130.9	1120.9	827.4	944.6	152.3	742.8	808.5	866.4	713.3	1102.9	269.5	947.5
CCT7	607.8	343.6	493.8	395.4	250	759.4	396.4	386.6	435.4	546.9	26	611.5	564	495.8	97.9	490.9	616	501.2	607.8	686	280.6	531.8
PAFAH1B1	347.1	217.2	332.1	309.5	69.5	470.4	356.3	221.5	140.1	222.5	44.9	553.6	414.4	306.1	57	400.5	400.7	200.5	309.3	538.3	62.7	475.4
PSME1	677.9	457.6	661	567.8	307.5	790.7	590.1	591	458.5	375.8	136.9	915.5	764.3	644.2	129.2	665.8	588.9	441.6	631.2	671.8	279.5	619.1
PAFAH1B1	183.3	118.5	133.7	170.6	122.5	287.9	171	194.3	176.6	155.3	98.1	224	241.9	217.3	106.1	239.6	214.8	144.3	205.7	266.3	73.9	274.3
PAFAH1B1	589	242.9	348.2	490.9	199.2	870.1	498.5	471	406.7	417.9	104.3	607.2	740.4	484.1	70.5	711.2	588	539.3	447.5	692.8	161.2	679.4
RPS10	8258.2	5726.8	6719.5	6274.6	3445.9	7296.1	6751.5	6103.3	7181.9	4754.6	1823.2	9052	7406	4527.9	2328.4	7803.4	8282.9	5850.6	8335.2	7959	3089.1	7322.8
ATP5PO	4728.5	1796.9	2938.1	2863	1809.9	5108.7	3473.6	4067.1	3336.6	2835.8	701.1	5370.2	4751.8	4050.8	654	3807.2	3935.9	3347.9	2646.8	3536.2	2341.9	5511
RPS15	6840	4559.4	5748	4877.3	5360.6	6795.1	5842.9	4660	4045.8	4763.1	3326.7	7463.5	6512.1	5766.6	3817.4	5781.2	6107.4	5266.3	5734.3	5961.9	3703.6	5871.1
PSMD8	376.2	142.1	334.2	341.1	183.1	290.9	343.7	313.7	217.1	431.3	144.6	530.1	518.7	327.5	100.3	299.3	350.4	307.1	382.5	409.1	307.7	476.1
LAMP2	424.1	230.4	225.3	285.3	129.7	495	248.4	301.2	143.5	227.5	93.5	528.9	553.1	274	51	317.3	321.1	296.1	171.4	612.9	85.8	280.3
TPI1	6571.1	3297.6	4099	3315.6	2482.5	6000.1	5057	5337.8	5781.5	3392	1837.7	7545.7	6025.3	4831.5	2212.7	6600.9	5526.1	4021.7	5633.8	5014.4	3687.4	7011.3
RPL29	2386.6	2563.9	2506.5	2100.2	1717.8	2761.1	2171	2174.9	1929.4	2045.8	773.2	3110	2683	2199.3	988.9	2745.9	2623.1	1997.6	2501.1	2568.5	1242.4	2024.1
GSTP1	787.5	385.8	591	541.4	303.1	718.2	625.8	640	506.3	424.4	274.3	884.2	775.9	741.1	316.5	715.2	721.2	608.7	634.7	733.5	288.5	1005
HYOU1	195.8	85.3	147.1	210.2	92.9	162.3	170.2	200.2	179.6	149.2	111.9	191.2	209.6	174.6	62	239.1	219	160.8	197.9	268.7	142.1	234.5
SNRPD2	1005.3	373.2	549.3	742.3	528.6	921.7	716.2	703.4	718.1	628.6	167.7	1154.9	813.3	603.5	255.9	763.4	774.1	716.2	683.5	720.9	526.4	875.5
PLOD1	127	61	71.7	115.6	68.6	181.9	148	187.1	116.8	83.5	74.4	162.9	86.1	134.7	42.9	128.2	74.2	102.5	136.6	124.1	88	166.4
ZNF207	385.8	289.4	472.7	404	123.9	894.3	438.7	467.6	393.6	443	90.7	763.3	622	557.7	95.2	623.8	456	411.4	516.4	667.9	117.9	781.7
ZNF207	437.9	305.2	358.7	425.7	212.4	732.6	382	388.9	344.2	330.6	246.3	683.9	546.8	428	197.6	572.2	511.6	393.4	463.9	676.7	276.1	653.2
PSMD2	930.8	461	715.2	664.6	595.2	856.5	653.9	579.6	551.9	555.6	625	984.3	1069.3	631.6	571.7	793.5	810.3	688.7	892.7	701.9	884.2	744.8
SCD	20.5	18.8	64.9	473.7	11.3	33.8	39.6	52.9	22.1	86	32.6	140	40.2	49.8	26.9	42.7	114.9	18.5	88	67.5	28.5	44.7
SCD	4.8	4.5	8.6	661.2	4.8	10.8	10.5	16.8	9.1	41.1	3.8	8.8	8.9	6.3	2.9	9.4	4.3	3.6	6.3	6.4	3.1	36.3
RAP1B	349.2	218	252.3	413.2	84.7	341	239.9	200.3	143.1	240.6	49.5	403.6	312.1	249.3	55.2	268.1	236.3	218	216.1	354.1	124	369
RPS21	4321.1	2909	3215.9	2811.6	2172.8	3867	2445.3	2550.2	2080.7	2396.9	2228	3344.3	4367.1	3222.1	1789.2	3246.1	3120	3336.8	2415.8	3912	3104.2	2316.7
MAP4	21.8	18.2	48.4	16.7	11.1	67	31.4	22	19.1	88.2	7.5	34.8	29.6	72.1	10	39.7	21.8	31.7	109	77	6.6	66.8
MAP4	559.1	381.7	699.5	494.3	51.6	1016.3	529	485.3	327.1	439.3	99.9	689.4	679.4	595.3	104.4	715.8	678.4	546.7	490.8	687.6	81.6	650.3
BCAP31	116.9	109.8	158.9	282.9	99.8	309	153.5	238.2	167.3	128	83.2	221.8	134.6	203.7	116.1	162.1	248.2	124.7	117.7	243.9	199.9	164.6
CTSB	326.4	149.2	267.1	263.8	111.5	336.1	356.2	313.3	238	184.5	103.9	581.5	463.6	212.9	63.5	364.8	229.4	249.7	462	410	112.3	794.4
CTSB	447.3	224.4	307.9	448.2	158.9	500.7	311.2	255.8	223.4	386.6	156.4	508.2	632	435.5	102.3	357.6	402	396.6	278.1	511	148.7	496.5
KARS1	2270.8	1421.8	1798.7	1514.1	1646.3	2316.1	1610.9	1298.5	951.7	1506.7	1220.7	2204	2413.3	1605.5	1228.8	1614.2	2127.5	1691.1	1683.4	2105.3	2199.9	1791.3
EPRS1	8.8	8	18.4	37.8	12.8	55.3	12.9	10.2	9.4	98.2	60.6	47.1	119.4	89.6	8.6	86.6	15.4	53.3	80.1	109	9.2	49.6
EPRS1	203.6	139.1	246.3	125.2	170.6	326	205.1	178.3	201	240.8	109.9	319	349.2	211.7	117.9	348.9	224.6	258.2	237.8	221.9	148.4	336.7
EPRS1	342.3	168.9	309.5	335.6	105.1	483.5	345.4	325.4	303.3	298.8	75.3	667	442.3	323.9	64.6	411	460.2	350.2	263.2	412.6	101.7	575.7
PRDX6	1648.7	802.8	1662.8	1275.6	1012.7	2445.7	1491.5	1271.6	1129.2	1156.3	650.6	1942.4	1744.7	1677.2	706.6	1590.8	1534.9	1342.1	1508.2	1597.2	892.8	2341.7
PRDX6	1284.2	664.4	1022.9	1350.6	741.7	1584.7	1008.3	1149.8	906	1145.9	533.5	1334.5	1329.5	1156.1	283.2	1270.6	1340.1	1065.4	1307	1734	763.5	1779.7
PPP1CA	289.1	163	277	176.2	185.3	360.5	226.1	222.9	259.6	223.5	57.2	366.1	334.5	317.8	63.3	215	295.1	233.3	342	254.5	186.5	352.7
SARAF	576.9	275.7	311.4	451.1	215.7	646.9	459.5	584.4	328.3	380.6	106.7	562.6	579.8	510.2	105	386.1	474.4	460.3	353.9	601.8	148.6	351.3
AHCYL1	166.9	195.8	220.4	222.4	47.3	332.7	230.7	208.7	200.3	131.3	47.2	417.1	365.3	240.3	68.1	283.4	220	218.2	238.2	289.1	55.7	258.2
AHCYL1	473.8	240	373.4	280	179.7	650.9	477.6	328.9	282.9	133.2	190.4	552.9	366.9	218.9	162	442.5	297.6	334.8	340.2	488.6	221.3	548.2
AHCYL1	891.9	633.2	822	665.2	195	1199.3	726.7	665.3	726.2	473.7	124.3	1475.9	1289.5	765.2	114.3	1129.5	753.1	652.2	887.8	921.3	207.5	1029.5
IST1	419.4	237.3	272.2	337.8	186.9	545.5	266.2	298.8	288.5	294.1	143.4	568.3	682.6	368.5	152	351.7	438.3	402.9	270.8	497.9	259.6	441.1
GNB2	320.1	238.1	187.8	269.8	221.8	358.1	396.7	289.4	248.1	195.7	139	425.2	265.1	281.1	167.3	406.4	273.2	189.3	381.9	421.2	108	315.3
H2AZ1	328.1	145.3	156.6	210.4	65.1	307.3	264.8	267.3	153.1	219.3	14.7	315.4	348	295.9	14.7	303.2	215.4	196.5	268.9	290.9	60.8	364.9
NCOR1	276.6	92.8	192.4	220.5	124	346.6	263.9	226.4	170.4	187.5	97.8	432.2	332.7	230.5	71.3	314.2	282.4	215.5	219	369.8	114.6	237.5
NCOR1	107.9	37.9	28.9	100.9	43.1	99.5	87.3	87.7	94	56.2	84.1	165.1	83	68.1	45.1	136.1	52.8	76.6	92.8	86.2	42.5	260.8
NCOR1	217.9	97.7	110.3	188	66.5	180.2	150.6	204.9	64.3	89.8	64.1	244.2	139.2	182.7	80	128.3	189.3	161.6	189.9	300.8	54.2	254
NCOR1	292.8	154.9	237	314.4	140.4	465.3	392.9	298.9	240.3	254.7	140.3	467.4	345.7	285.6	109.3	311.5	346	275.2	440.6	424.2	104.1	451.5
RPS8	2323.7	1475.4	1604.2	1690.4	939.2	2114.8	1733.1	1807	1344.5	1417.5	438.5	2764.4	2527.5	1460.3	493.3	1742.3	2004.7	1723	1997.5	2454.8	877.7	1620.3
FLNA	308.3	144.2	229.3	1492.4	237.4	319.9	271.5	257.3	161.3	183.4	161	249.7	228.4	294	151.1	181.1	234.6	214.6	298.2	246.4	181.8	264.7
CNOT1	328.8	183.9	303.5	366.2	226.9	524.6	340	327.1	323.6	389.4	231.3	507.7	507.4	369	138.5	404.2	452.1	402.3	425	550.7	286.9	599
CNOT1	249.7	132.2	200	192.1	61.4	176.4	129.3	173.4	131.7	99.3	93.6	237.2	149.4	186.1	106.5	219.2	117.3	170.1	127.1	195.7	65.1	350.7
DHCR24	399.2	312.5	187.6	215.9	139.4	570	267	272.1	209	297.6	72.1	439.4	257.5	223.4	110.6	272	377.6	323.9	208.7	424.1	172.9	343.8
RAB11A	590.8	297.8	394.6	467.9	193.1	624.7	411.5	475.3	348.1	335.1	42.5	648.2	487.2	488.2	90.2	445.7	420.4	448	514.8	583.1	196.7	587.4
RAB11A	82.5	40.1	50.3	75.9	18.7	103.5	47.5	81	28.3	47.3	32.9	127	86.7	67.6	1.6	99.9	49.5	75.7	54.1	98.5	21.6	45.1
EIF3F	12.2	2.4	22.5	3.1	12.6	7.4	6.7	5	6.5	25	2.6	6.7	5	29.6	13.3	25	16.7	8.9	9.9	15.9	3.8	138.8
PSAP	1072.8	615.3	1100.6	981.4	126.6	1732.9	994.4	869	980.6	868	58.9	1464	1257.3	1010.4	67.6	1173.3	1097.5	935	1025.7	1401.3	176.2	1424
RNF114	265.4	110.8	186.6	209.7	33.2	296.3	151.9	161.2	155	185.8	23.6	246.5	261.9	181.5	17.4	188.9	170.8	179.2	198.4	201.7	75.9	166.9
RNF114	305.1	172.6	318.5	267.2	86.4	470.7	264.3	252.3	312.7	320.7	65.8	398.6	339.6	349.3	76.8	382.1	334.9	285.2	374.3	478.9	156.5	407.3
RPL18A	3162.8	2289.4	3095.8	2391	2126.3	3613.8	2250.3	1953.1	1913.9	2817.6	715	2837	3007.5	3087.8	1079.3	2626.7	2614.1	2830.3	2628.2	3210	1547.4	2766.9
STRAP	1038.4	369.5	744.6	893	351.4	1223.6	890.9	866.5	599	727.8	306.9	1445.6	1148.1	1134.2	177.7	1347.5	968.3	944.5	1142.1	1181.4	350.5	1224
PSAP	2035.2	1329.3	2213.3	2436.8	1013.9	2845.7	1692.4	952.9	1001.2	1706.7	751.7	2169.7	2087.9	2222.2	897.8	1788.3	1677.6	1829.8	1177.1	1532.9	1654.3	1521
S100A10	487	314.4	591.2	753.2	384.9	620.4	591	471.5	430.2	661.1	77.3	776.1	466.6	582.6	85.9	589.8	536.9	407.3	454.2	911.9	251.7	184.3
CCT8	776.8	325.6	479.4	781.4	342.1	912.6	534	653	510.5	748.6	147.9	817	850.6	678.9	138.4	687.4	592.9	808.3	532.1	881	582.2	919.7
NOP56	336.5	122.5	263.5	254	115.9	409.3	342.6	296.7	264.7	176	87.5	398.5	258.7	244.5	101.2	321	218.8	196.3	293	276.8	110.8	490.1
NOP56	137.7	73.5	117.2	141	155.9	133.9	100.7	126.5	108.3	133.8	117.7	205.6	125.2	130.3	117	144.7	118.3	172.6	108.3	205.6	112	288
PSMB1	768	428.2	697	608	218	933.4	493.1	523.9	546	751.7	94.9	901.2	882.5	707.9	136.9	642.4	700.2	843.3	548.5	875.6	344.2	668.4
CCT4	1323.7	791.9	977.3	1055.9	395.4	1648.3	1074.8	1088.5	1229.4	857.3	210.8	1466	1115	1028.2	131.3	1022.6	1127	1014.7	1457.5	1504.1	548.7	1406.4
EPAS1	512.4	149	438.2	1101.4	136.9	748.1	539.9	684	334.4	407.2	106.9	936.2	697.5	422.1	114.4	654.4	468.5	474	556.8	830.4	224.6	1087.5
EPAS1	95.6	52.5	90.3	120.3	40.3	150.8	123.6	139.4	112.3	52.1	68.1	192.4	138.5	146.9	52.9	155.3	74.9	66.4	170.4	115.1	34.9	158.9
DNAJA1	278.8	169.3	194.3	339.5	195.7	337.5	159.9	236.5	246.5	222.3	177.7	406.5	383	326	145.2	323.6	300.8	271.1	224.2	403.7	142.7	288.3
DNAJA1	238.1	157	221.1	294.3	91.9	422.1	197.3	352.5	239	233.9	19.5	405.6	350.2	257.1	3.1	288.3	303.7	214.7	210.9	335.1	87.7	384.4
PSMD4	763.5	478.4	663.6	574.8	736.3	880.5	538.9	522.9	448.3	601.7	483	1159.5	890.4	638.1	553.3	1265.1	822.2	738.5	704.7	591.2	924.3	505.2
UQCRC2	1323.2	475.1	1161.8	1013	238	1743.7	1224.2	1557.3	1177	1031.2	30.6	1898.4	1918.9	1133.3	31.4	1392.6	1127.2	1035.4	1618.8	1857	160.1	2350.9
CKB	148.9	48.5	252.4	269.4	120.9	204.4	137.3	271.4	159.4	209.7	98.8	277.9	170.8	178.4	167.8	196.3	230.8	232.3	150.2	375.9	209.9	396
PGAM1	302.8	174.2	286.1	376.8	177.9	346.2	276.9	316	209.1	272.7	30	417	302	368.9	66.5	340.8	332	238.3	182.3	381.2	84	619.2
STAT1	396.1	131.2	252.4	333.9	113.7	508.3	325.2	351.1	284.9	199.7	95.7	469	318.2	463.4	53.4	420.2	316.9	263.9	474.9	488	118	423.2
RPL23	2675.2	1922.7	2165.5	2281.1	1279.1	3072.2	1791.1	2241.1	1633.2	2373.5	443.6	3238.3	3149.9	2334	524.2	2677	2419	2427.9	2418.7	3390.5	1298.6	2657.4
SSR1	97.2	41	59.8	73.3	7.4	87.9	76.5	97.7	54	31.4	4.6	115	49.6	61.3	3.1	86.5	25.8	70.8	42	95.3	5.4	105.4
SSR1	50.3	11.1	27.4	30.8	19.2	40.3	40	43.6	33.5	22.1	4.7	58.1	50.4	49	31.8	39.5	9.9	39.9	10	25.9	28.2	44.2
SSR1	244.1	77.5	118.3	149.8	79.9	170.8	177	155.6	92.6	100.1	33.1	180.7	225.9	166.9	41.8	112.7	172.6	133.9	139.2	136.2	122.2	76.8
TRA2B	247.2	123.1	151.3	181.7	56.1	399.2	152.5	173.9	152.8	144.3	37.9	354.6	244.7	214.6	7.7	206.2	223	225.5	204.5	287.6	57.2	224.9
TRA2B	559.3	315	326.9	557.5	187.2	667.2	378.3	333.1	255.4	428.4	137.5	542.4	487.4	382.5	121.1	406.2	492.7	409.1	248.6	576.9	306.3	416.3
FKBP4	136.1	49.4	137.7	140.8	57	185.5	151.9	133.3	105.7	118.9	7.5	161.1	153.9	172.1	8.8	168.7	150.3	62.1	116	92.7	36.3	250.5
FKBP4	418.3	113.3	201.6	408.3	358.9	321.8	326	405.2	214	215.5	177.1	528.4	349.6	308.7	243	382.9	443.6	266.4	456	433.2	330.9	371.5
HDGF	1285	660.1	1117.8	1145.3	607.5	1657.1	1107.2	870.2	862.8	1081	408.6	2247.1	1917.5	1123.7	533.6	1547.7	1522.7	1090.2	1181.2	1836.8	621.3	1508.1
PALLD	2249.8	627.2	1127.3	1688.7	450	2171	1018.9	1008.8	631.4	1346.5	269	1600	1561.6	1411.6	145.1	1370.4	1604.4	1715.5	975.6	1684.2	220.1	1078.5
OGA	15.3	8.1	31.4	45.3	5.5	48.3	18.5	12.1	25.9	57.3	8.7	25.1	8.2	43.2	8.8	20.3	11.8	87.4	19.4	45.2	3.4	48.9
OGA	144.2	82.6	114.2	188.9	87.3	137	129.1	138.5	79.7	154.4	81.5	237.5	191.9	214.7	44	187.5	169.2	144.8	98.5	247	78.7	254.2
M6PR	40.7	24	73.5	13.4	7.6	88.6	72	81.9	50.1	78.2	2.4	42.9	37	47.1	2.6	87	15.4	42.3	53.7	89.9	3.5	39.8
M6PR	207.3	100	170.4	152.1	51.2	224.5	202.1	159.9	176.8	159.6	14.5	272.8	215.4	191.6	49.4	217.4	158.3	181.2	215.7	230.9	53.5	321.8
SELENOF	183.6	79.9	110.5	155.4	35.8	223.5	102.1	87.7	102.1	105.7	40.2	143.4	177.4	105.3	12.3	129.4	112.3	133.6	128.6	205.1	39.5	129.6
AHCY	503.8	177.8	322.6	292.7	135.1	426.2	285.4	303.8	225.4	255.2	102.8	456.7	371.4	286.2	113.2	356.4	320.3	295.1	298.4	352.2	100.7	413.2
HLA-E	231	110	191.7	241.6	71.8	287.1	212.6	326.5	188.4	163	90.5	280.9	340.4	272	20.9	175.9	184.1	216.3	273.9	429.5	115.6	317.4
HLA-E	667.7	401.4	325.3	518.6	323.1	740.7	539.1	555.9	642.2	389.4	284.3	755.6	674	660	312.7	667	467.4	574.2	555	645.7	380.8	945.6
PALLD	163.3	79.2	185.7	157.1	76.5	191.3	135.8	142.4	183.1	128.4	98.3	254.9	255.5	153.6	105.7	139.4	190.4	186.2	207.7	243.6	57.8	232.5
PALLD	1025.2	247.9	567	755.4	203.8	997.8	428	356.6	292.9	620.8	70.6	722.7	722.6	683.5	161.6	567.7	795.2	860.6	459.8	787.4	134.8	533.8
RPLP2	57.7	52	39.1	52.5	74.2	93.9	36.3	67.5	62.3	14.1	94.3	51.5	102.6	40.1	94.9	75.7	60.8	76.8	26.5	110.3	75.7	106.1
RPLP2	4056	2086.7	3203.4	2867.4	2391.1	3419	3310	2850.3	2008.6	2572.2	1253	3402.1	3876.7	2450	1652.3	3248.5	3219.1	3281.7	2448.5	3120.7	2992.7	2921.7
CCT3	611.9	295	468.7	482.8	243.4	672.9	393.4	456.2	356.3	525.5	132.4	578.6	577.9	474.9	138.9	474.7	538.7	534.5	493.4	625.2	383.1	614
TACC1	556.3	266.5	446.7	1008.5	321.8	833.5	416.7	494.8	326.7	405.7	245.3	941.6	505.7	687.2	187.5	604.3	507.9	439	372.1	920.3	260.2	751.8
EIF4A2	4522.4	2678.4	4109.9	3516	1065.6	5732.9	3895.3	4134.6	3945.3	3093.2	430.7	5750.4	5601.8	5038.8	350.7	5575.7	4970.6	4446.7	5041.6	5403.5	857.2	5080.6
PPM1G	203.7	87.3	208.7	171.6	86	254.3	206.3	189.9	141.9	171.6	28.1	136.4	199.9	192.9	89.3	161.1	156.5	199.7	117.9	189.1	113	391.4
KTN1	893.6	396.9	387.4	724.1	474.7	993.8	666.7	851.2	321.1	408.8	245.3	971.8	900.7	547.5	253.7	903.5	573.2	561.1	510.5	1088.1	212.1	775.4
KTN1	2664.6	1406.4	1856.1	2185.3	2085.1	3939.3	2521.6	3086.5	1535.3	1871.6	1287.3	3323.1	3788.1	2287.7	919.8	3435.9	2436.8	2430.8	2259.5	3951.7	1390.8	3533.8
TAGLN2	86	96.9	17	215.3	140	176.8	51	139.3	131.3	173.7	110.1	192.2	80.2	220.5	118.2	41.6	67.9	122.2	147.6	216	165.7	261
SRPRA	43.5	14.2	32.3	28.2	3.4	99.3	63	25.7	45.5	37.8	15.4	50.3	47.7	63.5	4.2	90.5	38.9	8.5	95.7	65	6.4	31.9
SRPRA	825.2	251.1	596.7	594.4	144	882.7	625.8	549.2	474.2	456.5	48.1	806	766	572.6	54.3	721.9	714.3	520.2	581.4	585.4	141.8	571.8
PHC2	316.6	196.5	371.1	400.4	162	527	350.9	254.7	320.8	318.5	136.2	586.7	334.7	375.6	108.4	516.4	508.5	376.2	392.2	379.3	202.7	398.3
BTG1	223.2	141.6	218.4	499.5	85.2	271	218.2	203.8	137	214.1	32.6	277	233.4	283.4	68.1	239	161.5	217	185.9	278.4	80	347.1
BTG1	140.2	91.6	137.1	380.1	71.7	230.9	143.1	177.4	79.4	110.7	33.6	206	232.1	144.5	16.1	157.6	148	125.1	146.9	193.4	49.8	317.9
KDELR1	177.7	92.6	134.7	122.4	71.4	226.3	110.2	161.6	81.2	86.9	44.2	270.4	93.1	91.9	48.8	159.9	117.8	129.3	116.6	141.9	45.2	185.7
LGALS3BP	151.4	72.2	145.9	255.6	117.9	222.1	229.9	151.9	124.8	150.3	28.5	203.7	148.7	148.9	77.4	257.1	114.4	148.8	217.2	201.8	77.6	340.2
SLC3A2	127.7	64.9	107.4	97.4	20.4	108.6	90.2	86	60	27.6	20.8	60.2	76.4	35	24	49.5	82.1	73.4	85.1	36.6	16.8	63.5
COX6A1	399.2	181.2	217.4	525.4	160.8	365.2	269.3	342.4	243.2	284.1	78.3	556.3	185	403.9	137.9	366.8	357.9	277.7	339.6	356.6	177.4	468.7
RPS23	7606.6	5126.8	6547.1	6170	5619.5	8123.1	5945.2	6334.6	5515.6	6973.6	2448.1	8597.3	8682.3	7267.8	2957.5	7506.6	7531.7	6860.2	7616.7	7946.8	5701.6	7641.6
RAB14	184.6	112.6	161.6	133.3	23.1	264	140.1	150.2	179.5	195.8	3.7	224.8	224.3	179.3	6.6	181.2	156.9	147	198.1	234.6	12.7	166.1
RAB14	44.5	22.9	33.2	6.6	22.2	56.7	59.2	35.1	20.2	47.7	16.8	67.2	44	34.5	33.9	56.2	61.3	54.6	80.8	69.5	38.7	105.4
TMED10	293.1	120.7	189.6	215.8	79.4	319.6	263.5	243.9	265	235	16.1	483.3	276	234.2	15	306	234.3	258	247.7	432.6	82.7	463.5
VCL	30.7	43.2	34.9	26.3	6.3	53.5	36.3	70.9	34	9.5	6.3	19.5	48.5	11	25.5	52.1	66.3	36.2	60.6	19.8	9.3	13.3
VCL	1428.6	833	825.8	1308.4	320.9	1656	1028	887.2	736.4	799.3	228.1	1229.7	1465.3	1446.2	155.2	1292.3	1265.5	969.8	1260.3	1348.5	284	1330.8
DCTN2	375.7	112.3	304	232.4	180.4	404.5	234.2	177.7	169.1	234.5	87.5	462.5	269	231.2	111.2	237.5	378.1	214.8	306.8	264	219.8	513.2
RPS4X	6704.5	3775	5508	5212.8	3965.6	6893.3	5095.6	5107.5	3650.7	4635.9	1866.9	6559	6696.1	5735.5	1954	5610.7	5562.8	5321.1	5119.2	6340.2	3411.7	5203.3
DEK	635.4	330.5	456.6	544.5	258	706.9	562.8	435.1	338.5	379.1	98	805.8	805.7	354.9	79.5	659.7	659.6	529.7	361.7	872.3	138.9	660.4
CALR	47.4	48.5	34.4	36.6	3.2	32.2	17.1	13.6	8.9	8.4	2.4	15.4	26.5	16.3	2.5	7.8	39.5	19	14.1	44.4	2	33.8
RPL8	4030.1	2061.1	3636.2	2910.3	1867.3	4218.6	3485	3491.8	2421	2959.9	574.5	4945	4270.5	3392.1	991.1	3699.2	3672	2938.9	3459.4	3995.4	1964.2	4221.3
RPL5	2415.5	1188.6	1664.5	1576.4	616.8	2869.1	1995.6	2027.6	1732.2	1875	286	3106.1	2469.3	1611.5	216.8	2218.3	1702.5	1615.5	2548.6	2441.5	511.6	2511.3
RERE	8.4	2.5	3.8	4.8	4.5	6.7	3.9	5.3	7.5	2.6	2.7	10.9	4.3	5.3	3.9	16.6	4.7	2.7	5.8	8.3	3.4	28.2
RERE	46.1	4.2	61.5	69.2	4.6	47	13.3	14.9	10.1	10.2	5.9	14.5	19.4	24.5	3.6	40.8	12	7.7	7.3	86.3	4.4	27.2
RERE	796.7	494.9	597.7	726	248.6	717.8	556.1	553.8	503.1	440.7	97.7	791.8	741.2	726.3	164.9	862.1	722	569.1	667.2	722.8	232.2	693.6
HSBP1	395.3	121.8	116.3	228.2	199.8	290	168.1	284.8	315.8	189.2	193.5	428	271.3	285.1	149.4	406	217.9	206.8	302.9	452.2	314	479.5
HSBP1	625.1	280.3	360.5	369.7	184.7	598.9	360.8	358.2	409.1	411.2	44.3	707.3	412.3	462.1	87	440.4	454.1	466.3	490.2	658.4	215	816.9
HMGN1	53	77.7	60.3	186.3	22.4	124.2	14	23.2	36.1	149.7	3.3	74.6	96.4	57.8	2.9	70.5	94.2	70.6	67.1	192	55.9	62.5
HMGN1	184.1	117.1	159.7	375.8	93.8	323	148.2	213.6	143.3	175	98	229.2	227.4	123.4	61.2	159.7	186.8	247	234.8	304.2	80.4	226.5
SEC31A	644.8	267.2	451	636.8	195.6	665.6	412.2	456.7	311.6	419.1	54	716	649	552.7	56.6	491.4	510.7	415	442.2	701.6	135.3	483.7
GLUD1	300	100.2	269.7	295.7	146.9	378.8	190.5	260.4	271.3	221.3	62.2	457.8	216.9	232.2	95	351.1	281.2	284.2	247	362.5	146.9	495
GLUD1	231	74.2	160.4	228.4	31.4	277.1	137	184.2	83	76.3	11.5	208.3	208.1	213.8	13.4	166.8	94.8	111.9	159.7	274.1	16.4	148.5
MLF2	582.7	259.7	385.6	552.4	215.6	966.2	616.3	505.5	426.3	510.2	146.2	781.6	747.6	551.1	82.1	616.6	540.6	454.7	577.8	878.7	148	789.9
RPS20	4130.1	2555.6	3263.8	3028.2	1659.6	5234	2961.5	3151.2	2741	3276.1	796.2	4423	4037.4	3301.7	954.7	3457.3	3193.3	3284.9	3805.6	4544.7	2206.2	4022.5
ARPC1A	183	86.6	174	252.4	55.3	268.5	63.7	191.5	128.4	169.9	33.1	211.7	235.7	183.7	31.7	185.5	220.5	165.9	161.7	281.8	69.3	330.8
CCND2	4.5	2.4	5.1	6.5	3.5	11.8	4.5	4.8	10.4	15.3	7.2	6.8	5.3	21.3	3.9	8.6	10.8	20.9	11.6	19.4	5.4	35
CCND2	54.8	9.6	11.5	63.7	34.9	26	62.4	22.2	10	38.1	26.1	33.1	19.2	103.8	18.1	144.1	22.3	45.9	26.5	43.1	39.6	69.5
CCND2	102	51	70	333.6	33.3	109.3	60.3	120.5	75.7	134.8	47.3	135.4	70.8	65.4	10.8	92.8	119.3	79.7	106.6	132.9	76.7	126.2
ATP6V0C	409.7	210.8	261.1	353.5	153.3	508.8	367.6	366.4	306.5	289.7	170.3	565	463.8	363.1	116.1	480.5	370	344.5	500.2	633.1	187.2	446.8
IMMT	892.1	350.4	576.5	591.7	244.5	968	707.7	821.8	641	431.9	251.4	1119	901.4	690.7	245.1	803.1	713.1	686.2	721.8	843.6	354.2	1212.9
SSRP1	75.1	72.2	107.1	64.9	17.7	114.7	68.9	65.1	63.4	88.7	5.3	64.8	94.4	47.5	5.2	90.5	73.5	70.3	56.4	87.5	6.8	53.4
SSRP1	66.8	69.6	114.4	126.8	132.2	214.4	114.5	89.7	66.7	33.7	80.8	132.3	134.4	125.9	138.2	47.8	145.9	139.1	38.5	148.3	103.8	223.1
SDCBP	548.6	230	466.2	740.4	258.9	791.3	446.3	582.4	397	458.9	259	799.6	593.8	642.6	191.7	728.3	719.5	651.7	504.8	1008.1	216.5	634.2
FUS	326.8	229.8	160.3	261.7	207.4	407	218.9	316.9	182.9	192.1	138.7	326.8	191.3	153.6	89.7	273.2	244.2	230.1	272	226.5	169.8	267.1
CLTA	648.9	270.7	651	622	317.4	696.2	469.1	526.7	431.3	289.9	227.2	715.1	498.3	591.3	295.8	512.2	547.1	468.8	506.9	575	435.2	813.9
SEPHS2	168.4	101.4	125	212.8	92.8	216.5	172.2	171.3	174.7	149.7	129.7	252.6	287	231.7	83.8	308	226.3	240.9	274.8	308	149.7	435.3
RPL31	107.3	62.2	109.7	112.9	58.8	114.5	108.5	115	70.2	77.7	27.7	128.8	98.6	62.4	70.6	160.7	137.9	91.2	114.9	176.3	13.2	141.8
RPL31	5243.4	3484.8	4978.1	4461.5	2631	5240.3	4587.4	4417.7	3314.2	3633.1	1229.9	6506.6	5192.5	4809.7	926.5	4552.7	5174.4	4417.3	4938.5	4458.7	2892.1	5609.3
UBA1	938.1	585.9	674.2	832.5	507.3	1169.4	823.5	723.8	574.1	796.3	229.7	1051.1	1143.7	1199.1	347.4	1033.1	805	771.6	739.8	1115.2	321.5	1003.7
ABLIM1	330.1	192.8	395.8	422.3	165	511.6	343.7	311.5	344.9	636.4	144.6	414.1	303.9	472.6	110.5	412.6	432.2	931.3	290.6	521.7	187.9	607.6
ALDOA	12232.3	12302.9	12146.2	9202.5	9101.5	12637.9	13019.3	12417.6	12114.4	11506.6	9126.8	13125.3	14109	12018.9	9548.7	12276.8	11790.3	13276.4	12993.4	12876.6	9200.8	14287.1
PPIB	152.5	98.8	123.2	256.6	97	154.4	117.7	140.1	120.9	82.6	42.6	189	116	131.9	96.8	137.5	133	107.8	134.2	126.4	112.7	193.7
PPIB	107.9	54.7	74.3	206.3	52.1	99.5	65	52.2	44.4	108.3	6.2	65.8	70.4	92.5	8.4	81	54.8	62.3	34.4	102	34	33.9
SERP1	46.7	23.7	30.3	52.9	22	32.1	19.5	28.6	12.9	28.1	1.7	38.7	6.8	24	7.6	27.4	58.4	50.3	25	68	29	99.9
SERP1	72.9	49.3	71	114.5	28.1	134.5	62.1	95.5	75.3	82.8	15.1	128.7	100.8	80.1	15.4	87.4	95.9	57.5	46.4	110	6.9	212
SERP1	119.7	67.5	110.3	160.1	101.3	234.9	51.1	136.8	84.5	121.5	31.6	203.3	93.2	69.3	79	101.3	85.4	83.3	59.4	99	65.8	148.1
TSPAN3	1396.5	1113.7	1229.9	1290.4	525.2	2117.6	1510.3	1169.6	1152.8	1347.8	170	1850.8	1636.6	1634.1	209.3	1780.9	1260.8	1362.7	1431.7	1680.1	399.7	1105.2
TSPAN3	565.7	352.7	439.8	418.4	45.3	980.5	501.1	363.1	471.1	599.1	8	740.3	651.2	602.8	7.6	602.2	368.7	546.3	520	739.9	44.2	416.1
ACTA2	942.5	300.8	719.5	4983.2	252.6	794.5	661.9	1332.2	579.1	694	208.3	1139.3	781.9	770.2	228.6	763.8	1081.2	725.4	987.6	1081.6	154.1	921.6
PPT1	286.1	144.6	196.4	335.4	108.6	313.9	229.9	257.2	222.3	165	93.4	396.6	231.6	236.5	71.7	267.4	273.6	250.1	225.2	347.4	139.9	268.8
TAX1BP1	699.2	277.2	453.9	620.8	407.8	808	657	587.3	487.8	556.5	214	1107.7	776.4	711.8	175.6	863.8	791.4	686.5	411.5	685.6	351.9	898.6
TAX1BP1	289.1	143.3	262.8	363.6	170.4	406.5	275.8	288.5	184.2	345.8	160.6	385.7	391.1	322.9	106.8	310.7	232.9	371.1	166.2	447.5	217	402.5
MDH1	3092.6	1076.3	2303.3	2455.3	968.3	3884.1	2763.1	3371	2930.5	2656.7	470.3	4693.6	3810.7	3297.2	360.8	3735.2	3630.1	2771.3	2653.2	4039.8	1569.5	5072.7
PDHA1	248.1	37.5	89.5	164	61.4	151.5	143.3	198.3	144.8	78.4	45.4	416.2	221.6	166.9	38.5	153.6	156.9	120.6	232	232.3	82.3	283.6
PDHA1	1324.9	581.2	1160.7	1228.5	487.2	2015.1	1439.6	1873.2	1440.8	957.5	308.9	1705	1782.8	1312.4	213.9	1456	1302.7	1112.7	1340.6	1807.8	878.8	2296.9
GNAS	6200	4623.5	7183.6	6161.7	1994.9	9243.1	5046.9	5502	4967.2	6926.8	672.4	8608.4	8104.1	7449.5	246.1	6628.9	7021.3	6888.4	5304.6	7182.2	1015.5	7606.8
ANXA6	975.5	568.6	851.9	668.4	462.2	788.7	787	743.1	558.4	723.4	346.6	1082.7	998	863.9	397.2	1054.8	658.1	696.1	652	754.9	377.7	892.5
CD59	1158.1	465.1	933	785.2	238.6	1675.2	955	782.7	881.7	968.8	181.1	1782.1	1437.4	1008.5	136.8	1169.9	1039.8	1179	1488.7	1766.7	267.4	1556.8
CD59	962.3	507	864.1	691.7	241.2	1599.7	642.4	735.3	762.3	800.1	158.6	1441.7	1370.7	839.8	179.6	1058.9	1070.7	1074.6	1064.6	1509.6	200.8	1863.9
CD59	1300.7	740.4	827.1	835.4	309.8	1638.3	920	659.8	965.4	832.4	91.4	1229.4	1172	831.8	131.4	1130.1	892.9	1085.5	1427.4	1639.7	353.6	1400.5
SERPING1	182.1	119.7	161.5	345.9	182.5	265.9	207.6	193.1	176.5	130.2	117.5	340.4	186.7	258.6	62.5	185	153.9	218.2	220.2	287.8	50	75.3
PSME3	268.1	143	283.6	198	107.2	402.8	270	230.8	196.1	210.1	103.5	401.9	270.8	269.8	42.7	440.3	198.4	243.2	331	307.6	134.9	508.3
PSME3	91.3	58.2	71.6	68.2	37.4	150.2	90	130.9	62.2	60.4	14.6	86.6	107.6	79.3	9.7	122	144.6	110.2	155.5	139.4	46.7	171.9
HIF1A	171	74.6	105.8	245.3	68.2	226.1	130.6	147.3	89.8	172.2	47.3	189.1	148	165.6	69.4	135.8	209.2	106.3	109.7	296.9	67.8	184.4
TRIM28	612.9	393.3	521.3	453.6	232.4	682.7	387.1	463.5	403.7	367.7	119.3	508.4	610.4	451.2	186.5	447.3	516.2	463.4	425.1	491.1	138.5	485.6
SNX17	34	9.2	32.6	26.9	24.5	43.6	21.4	25.5	26.1	24.8	20.3	32.2	38.4	40.4	6.5	20.7	36.2	41.5	25	28.7	8.9	56.3
IPO7	578.1	226.5	600.9	542.6	207.6	903.5	550.7	646.9	423.7	562.5	108.9	829.6	852.6	521	91.6	879.9	628.7	561.3	761.6	874.8	164.7	706.6
IPO7	628.3	275.1	594.5	640.6	142.1	1040	662.8	711.2	400.9	640.5	74.4	982.4	1022.2	753.3	30.5	979.4	896.9	915.8	628.2	953.8	55.5	839.6
IPO7	712.6	295.6	442.3	600.1	233.7	733.1	526.6	594.9	304	435.4	154.3	784.4	827.7	382.1	134.6	791.6	609	561.8	601.5	791.1	155.1	673.1
IPO7	407.4	175.8	290	322.4	146.8	457	336	315.7	213.1	226.9	155.2	443.5	436.4	310.5	116.2	498.7	339.8	303	351.1	471.7	226.9	415.7
ACTR3	147.8	56.1	72.5	257.1	39.4	115.9	114.2	99.6	125.7	137.6	3.5	156.5	172.1	98.2	20	155.3	92.7	65.6	110.6	235.7	12.7	93.4
CKAP4	156.5	102.1	145.3	209.6	68.3	199.5	149.2	101.5	189	135.6	123.4	201.7	195.9	214.9	102.2	208	163	137.4	148.9	244.2	79.9	178
CKAP4	226.3	70.4	112.4	160	86.7	92.8	121.9	75.1	85.7	95.4	64.2	130.8	121.8	124	86.9	138.7	107.3	122.5	73	105.3	82.4	151.3
AARS1	714	483.1	564.7	587.3	445.8	965.5	556.4	568.7	482.7	458.1	261	861.2	761.5	536.4	290.2	807.2	781.6	617	661.8	686.3	366.6	803.9
SSR4	674.7	356.4	423.1	526.3	287.3	602.2	391.6	401.6	364.3	366.5	223.2	603.6	481.2	293.6	218.7	344.7	510.6	326.2	485.9	630.2	273.6	641
CD9	78.1	9.9	147.6	309.4	21.1	133.7	109.9	160.1	131.5	253.4	3.1	217.1	166.2	155.8	2.5	237.4	213.3	74.3	62.5	280.5	4	216.5
PRDX2	101.9	53.7	89.1	98.4	122	119	83.9	62.2	111.9	129.2	126.2	196	139.7	127.4	146.8	99.6	152	122.4	120.6	164	155.7	121.7
HADHB	2720.9	1218.6	2202.1	3333	1852.6	4134	2466.6	3167.3	3327.1	2595	606.4	5254.2	3712.1	3333.6	387.2	3022.7	3651.4	3197.4	3156.5	5017.2	1415	5431.2
TXNIP	260	325	297.8	1388.7	219	831.5	575.1	840.6	795.9	1182.4	94.2	799.7	1725.3	2239.7	119	433.8	871.4	1399.8	2622.1	2084.7	135.3	2535.8
TXNIP	787.3	702.1	876	3803.2	1411.1	1755.6	1395.3	2513.5	1574	1945.4	553.3	1804.3	3045.9	4207.4	472.8	1074.1	2265.7	3003.7	4530.5	2931.3	747.2	3988.8
TXNIP	1320.7	858.8	1170.3	4052.1	987.1	2359	1572.4	3224.8	2121.9	2864.3	309.1	2906.8	3683.7	4256.5	239.1	1571	3136.6	3215.3	5603.9	3956.5	566.5	5411.1
RPN1	257.7	103.3	114.9	157.8	96.5	251.1	139.3	97.3	99.8	120.9	20.4	205.1	103.6	157	26.3	144.3	129.8	96.4	202.9	229.7	15.8	220
ANXA1	109.4	60.8	115.1	729.4	104.9	187.2	154.4	124.3	112.3	211	66.5	170.4	158.5	233.3	45.8	135.7	121	138.6	184.4	320	47	174.1
PAICS	242.8	103	177.4	142.3	78.8	291.2	172.7	222.1	124.3	119.1	61	169	271.7	149.4	50.5	189.2	163.8	179.8	171.4	238.3	42.7	281.6
PAICS	119.1	56	79	78.5	27.5	141.3	79.8	94.2	57.5	80.5	29.3	185.9	107.9	68.7	17.6	162.7	92.9	81.9	132.4	154.1	16.7	151.8
JUP	366.6	189.3	224.4	291.2	114	384.1	350.4	253	328.5	155.5	81	398.3	447.1	287.5	67	412.6	263.7	112.5	376.3	388.1	90.3	328.5
EIF1AX	129.4	74.8	73.1	87	30.3	169.8	99.4	105.9	65.2	93.5	32.5	114.6	141.5	86.3	10.3	129.3	126.4	106.9	71.6	159.3	28.6	147.4
EIF1AX	150.8	125.9	155.8	166.9	63.3	398.3	119.2	222.8	189.8	159.4	35.4	203.1	258.8	129.1	2.7	252.7	171.3	205.6	188.2	200.6	53.4	150.4
EIF1AX	440.7	297.7	276.7	371.2	111.3	504.3	277.1	305.9	182.8	322.5	76.3	549.2	567.4	425.8	52.7	401.4	379	340.1	320.3	718.2	72.7	496
EIF1AX	728.1	481.9	584.6	698	397.7	888.5	558.9	574.1	409.1	467.2	188.4	893.3	856.5	636.2	314.4	764.5	653.1	811.2	634.5	1116.2	274.6	779.3
YWHAH	184.8	120.8	172.4	285.1	71.7	350.3	172.7	227.6	152.2	263.1	31.8	249.4	229.7	218	66.6	224.6	194.8	218.8	222.9	383.6	62.5	240.8
DSTN	324.5	169.2	372.8	1680	78.4	517.7	318.5	350.6	298.6	455.3	28.6	513	370.5	417.4	60.7	347.3	384.7	356.1	358.2	638.7	54.9	482.1
DSTN	791.2	271.3	637.7	2937.5	182.9	642.3	577.8	589.3	396.2	635.1	207.5	657.9	558.3	720.8	180.7	551.4	667.5	550	517.5	819.4	350.5	670.9
TAF7	624.1	349.4	550.7	504.7	182.2	716.2	463.1	505.6	407.6	518.9	97.9	877	923.6	693.4	93.6	651.9	699.2	648.9	636.1	921.2	245.4	532.7
EIF5B	438	160.7	159.3	285.9	284.7	396.2	198.5	201.2	32.7	285.6	137.2	469.7	326.6	352.3	196.7	368.9	268.3	248.5	66.4	301.8	357.5	473.5
EIF5B	153.3	69	111.8	139.1	95.5	237	146.5	179.8	92.4	89.1	120.1	231.6	167.7	197.4	78.5	245.1	162.8	153.6	98.4	219.9	83.6	184.7
EIF5B	73.3	55.9	63.3	74.2	40.5	116.4	94.9	83.9	63.3	72.2	33.5	121.8	114.3	129.8	31.3	122.9	98.2	72.8	80.8	130.6	35.9	145.3
EIF5B	333.8	157.8	110.8	263.4	63.6	376.9	291.8	190.1	94.6	226.9	59.5	281.3	309.1	219.8	32.1	257.1	317.3	190.6	165.1	154.1	64	205.7
CD99	343.3	165.7	305.4	497.7	115.5	428.9	338.2	352.2	340.6	250.9	58.3	531.1	399.9	402.8	93.3	343.8	351.6	301.6	336.8	475.8	95.4	464.3
CD99	929	611.2	1025	1614.1	704.9	1115.9	622.1	899.8	713	783.7	380.6	1437.7	1117.7	937.5	536.5	922.6	936.1	843.7	917.4	1411.7	413	962.9
LDHB	329.7	129.7	710.1	1156.9	495.1	654.7	428.1	951.9	600.9	1113.4	205.7	991.4	749.6	456.5	166.6	781.6	1187.7	779.8	421.8	881.1	503.2	1862.2
HNRNPH1	764.8	374.5	347.6	720.2	352.1	692.8	488.4	566.9	352.1	567.8	173.7	731	652.6	536.3	167.4	626.4	666.5	591.2	492.1	1136.6	647.8	651.6
BLCAP	2715.4	1456.5	2005.3	1326.2	1049.4	2516.1	1694.5	1425.9	1383.6	1710.3	585.6	2598.5	2547.6	2005.2	682.3	2224.6	1884	2056.1	1818.4	2127.1	1419.4	1759.7
RPLP0	8356.2	5686.4	7539.4	5589.1	4441.9	8455.2	6917.2	5874.8	5714.5	6609.5	2546.4	9538.2	9015.6	6525.3	3415.7	8099.2	7841.3	8537	6890.6	8070.6	5641.9	9243.3
ADD3	199.4	60	113.8	287.5	46.6	155.6	169.3	192.7	109	115.2	12.9	218.1	160.2	257.8	5	204.7	134.5	126	106.3	245.8	58.6	202.6
HADH	740.6	419	629.9	654.7	277.7	1022.5	618.5	724.3	689.1	855.7	198.5	1128.2	890	650.7	205.6	866.9	885.5	943.9	840.1	1102	296.2	1368.3
HADH	972.3	558.1	624.6	1119.4	481.7	857.6	540	1102.2	450.4	586.7	311.8	1168	1062.2	642.6	255.1	694.7	983.4	1190.9	786.9	1529.2	458.1	1170.9
PFKP	121.2	82.7	60.4	213.7	46.5	103.2	60.7	91.4	35.5	86	57.4	53.7	100.9	179.8	10.1	33.4	107.6	68.7	60.1	91	56.7	55.8
ANP32A	135.7	61.3	81.2	90.4	51.5	115.8	106.2	68.1	86.5	69.6	7.6	77.6	69.6	61.6	43.5	74.7	77.9	68.1	113.9	90.1	46.3	78.8
RAD23A	1785.5	1144	1814.6	1198	325.1	2552.8	1847.7	1344.1	1216.3	1274.7	216.8	2223.6	2582.5	1518.6	427.5	2030.2	1730.5	1668.4	1751.6	1612.1	189.3	2268.1
GNAI2	156.9	76.1	107.2	217.1	70.5	158.2	148	192.2	70.4	101.7	95.8	206.7	105.9	173.3	80.8	172.8	144.4	29.1	187.3	191.8	63	160.7
DUSP1	729.6	347.9	676.1	868.5	163.1	2720.8	556.3	1222.1	281.7	659.7	48.1	716.1	1118.3	948.4	90.5	779.8	693.5	497.6	594.2	1385.7	167.3	595.1
TGM2	261.5	131.4	180.2	529.2	123.4	290.5	169.9	259.1	171.6	121.5	64.4	256.7	156.7	114	51.1	246.7	175.7	146.5	148	308.3	80.9	290
ANP32A	133.5	77.2	91.8	34.4	3.5	98.8	100.1	117.4	109.4	93.5	5	75.2	90.7	112.9	3.8	106.7	16.8	89	62.3	79.2	8.4	46.7
DUSP1	5.5	9.7	17	7.7	4.3	69.5	8.2	17.1	11.4	17.6	5.7	18.6	21	28	3.6	9.8	10.9	9.3	12.2	26.2	3	28.7
RAB6A	29.9	13.4	8.7	11.6	4.2	31.3	22	12.7	19.8	8.4	4.4	19.3	11	25.2	4.5	28.3	18.4	20.6	12.9	8.6	3.6	17.9
RAD23A	3322.5	1586.2	2360.7	1817.6	1791.7	3380.1	2381.5	2284.8	2434.5	1647.4	1683.3	3266.8	3735.9	2520.3	2760.3	3081.1	2646.2	2598.5	3290.5	2799.9	1367.8	3751.6
RAB6A	460.9	201.7	296.2	339.4	125.4	564.1	366.7	446.1	299.8	293.9	139.3	706.6	495.8	424.8	79.3	531.5	368.4	362.7	404.8	634.2	79.2	471.3
RAB6A	8.7	36.3	21.2	26.8	5.1	119.4	61.4	34.4	44.5	28.9	6.5	52.1	16.2	54.7	2	50.1	50.4	37.2	7	85.1	4.1	65.4
RPS18	7609.9	3342.7	5313	4386.8	3987.4	5433.1	5303.7	4913.5	4287.8	4071	2238.3	6130.5	7382.4	4396.3	2058.3	5727.4	6897.5	5419.1	5015	4932.6	4172.7	5959.4
PLD3	196.3	160.3	211.8	259.4	141.6	338.6	191.4	105.6	134.5	257.8	84.8	386.6	235.3	252.4	69.6	339.7	256	167.1	190	248.5	20.4	244.9
ANP32A	555.9	239.4	503.5	552	126.1	805.6	463.8	433.5	296.8	289.9	96.2	702.8	585.3	615.7	104.8	537.4	540.3	445.5	524.9	811.5	106.7	485.8
PSMF1	288.9	150	231.4	173.6	121.7	465.5	303	295.5	289	220.9	22.5	427.8	382.4	290.2	37.9	392	348.9	282.8	463.1	442.4	64.6	516
PSMF1	303.8	130.9	155.3	176.1	146.2	268.7	208.3	211.7	185	201.3	121.2	289.2	219.9	142.9	86.5	269.9	222	212.4	246.3	270.4	288.6	253.7
HNRNPA0	492.1	218.7	433.8	291	119.1	638.8	270.4	278.3	255.4	371.8	54.6	669.2	586.5	478.5	34.7	544	463.7	333.3	298.4	662.3	134.6	367.6
HNRNPA0	266	71.9	136.3	136.7	56.9	178.4	132.1	142.3	130.6	118.2	40.4	169.6	117.6	105.7	59.5	177.6	95.3	75.3	132.8	157.4	48.8	182.2
GOLGB1	172.1	59	95.1	126.1	78.2	161.4	144.6	121.3	90.1	140.6	99.8	223.7	125.1	133.8	107.8	120.3	184.7	122.3	143.5	134.9	80	141.6
GOLGB1	190.2	115.8	146.4	198.1	120.9	237.1	166.9	150.2	109.8	138.9	87.4	178.3	175	174.5	88.1	172.1	209.6	153.4	182.1	202.9	109.6	218.5
MYL9	176.9	8.6	131.5	2093.1	104.4	97.8	138.8	260.5	114.2	202.5	72.3	91.7	105.4	181	38.1	74	207.2	111.9	175.1	198.1	67.1	56.2
CTTN	549.4	200.7	272.8	446.3	266.3	456.1	306.9	356.2	249.9	325.7	183.9	540.6	391.8	418.6	171.2	410.2	428.5	337.9	283.1	557.5	321.3	779.2
STOM	200.8	56.8	141.5	348.9	58	300.7	177.3	278.6	168.1	153	108.4	366.9	328.2	230.6	46.2	293.7	261.6	194.5	203.1	404.3	77.6	303.7
STOM	571.3	279	458.8	760.4	251.1	723.8	476.1	583	383.1	442.3	296.3	579	551.8	572.3	316.1	519.1	549.4	435.7	437.8	795	428.8	559.6
STOM	1.1	1	0.8	1.3	2.4	1.6	2	2.1	2.4	1.2	4.6	2.9	2.4	4.7	0.7	4.7	0.9	1.3	2.6	2.1	1.3	7.6
RCN1	138.7	93.7	151.2	153	155	198.4	181.7	188.4	113.3	119	92.5	257.1	143.6	175.5	140.2	170.3	122.7	135.4	163.3	218	130.3	207.4
PABPC4	2421	1155.6	1954.9	1218.5	708.7	2637.8	2468.5	2494.3	1680.5	1703.9	203.4	2950	2658.7	1622.2	233	2414.9	2097.3	1419	2591.7	2444.4	442	2496.2
CYC1	2928.5	714.1	1506.4	1136.4	531.2	2576.5	2044.6	2183.2	2209.9	1290.2	325.7	3006.2	2216	1474.8	280.6	2263.9	2121.7	1389.7	2239.3	2560.3	718.5	3859.5
PSMC2	455.7	240.1	390.1	359.6	149.3	669.6	259.7	250.2	297.1	358.7	49.3	507.6	504	391.6	24.8	367.4	425.3	422.1	318.9	606.6	92.2	303.8
PSMC2	867.1	518.8	729.9	682.3	351.8	1227.9	814	736.7	691.1	757.3	184.3	1219.6	1119.8	827.3	156.7	857.4	848.1	841.5	870.6	1019.9	391.1	1086.8
MMP2	263.9	144.5	191	408.5	148.3	303.3	170.2	180.5	141.6	251.7	64.9	369.1	160.6	274.2	61.6	239.9	183.9	165.7	168.1	238.6	44.3	233.3
SF3B1	191.7	183.6	216.8	379.8	238.1	493	292.6	282.2	160.2	240.5	321.5	316.6	346.5	377.9	274.1	239.2	399.3	322.6	230.2	557.1	104.3	818.1
SF3B1	1042.7	657.1	974.7	1140.8	175	1780.8	904.5	1010.5	835.4	1042.4	70.6	1705.6	1468.2	1174.1	19.2	1097.9	1241.2	1075.4	728.1	1668	117.3	1360
SMARCC1	124	74.1	119.6	105.1	73	201.9	134.6	154.9	111.6	136	38.6	207.4	120.6	126.3	102.9	223.8	165.2	132.3	178.4	267.6	91.8	245
SMARCC1	67.8	71.5	91.9	95.7	29.4	105.7	130.6	91.2	79.2	93.5	31.2	160.7	68.1	65.4	22.2	86.9	68	94.8	79.4	153.8	25	13.7
SMARCC1	101.7	99.6	147.3	167.4	67.7	178.6	164.7	131.7	102.4	117.1	36.1	163.1	164.9	132.7	35.3	173.9	178.1	97.6	194.4	224.6	68.3	93.1
SMARCC1	156.5	63.9	82.3	92.5	50.9	113.3	125.9	128.2	114	92.8	39.2	151.1	88.7	75.9	27.7	179.5	150.5	81.2	113.9	148.4	24.3	201.1
SNU13	408.8	228.4	235.1	307.6	164.3	365.1	295	286.3	269.6	279.2	100.2	532.4	454.7	363.9	105.5	425.5	373.4	262.8	293	494	284.6	488.2
SNU13	1168.7	530.9	925.7	754.5	338.3	1310.4	822.1	932.5	838.3	836.7	209.5	1685.6	1168	1047.8	231.4	1029.9	1131.1	983.2	1044.7	1272.3	345.2	1392.3
TM9SF2	374.4	133.6	263.8	296.3	100.7	437.7	252.9	333.2	271.7	281.4	94.6	468.4	487.6	315	73.7	397.3	275.3	383.4	373.5	456.3	99.1	483.7
SYNGR2	1355.2	609.3	882.3	549.7	340	1265.5	827.3	579.8	770.9	643.3	103	1088.5	1106	831.2	141.8	940	919.3	922	756.2	909.3	258.8	959.3
PIP4K2B	398.9	239.4	335.3	387.7	275.6	613.3	324.3	375.5	313.8	278.3	233	529.4	368.1	357.1	223.2	357.5	487.1	358.3	344.6	555.1	198	738.4
PIP4K2B	123.1	84.9	88.7	48	11.6	157.9	112.4	131.9	87.5	83.5	9.2	224.9	49.2	106.9	9.9	136.4	25.4	87.4	121.7	155.4	10.4	217.2
DCTN1	161.5	119.5	121.5	200	114.1	198.2	128.1	143.6	120.4	144.3	40.7	185.5	265.1	171.5	73.7	159.1	163.6	168.8	138.5	181.3	43.2	179.5
BCLAF1	24.3	22.8	14.3	20.6	11.2	27.9	37.5	16.3	24.1	25.7	3.7	25.9	33.5	4.8	14.3	16.1	37	30.7	2.6	70.8	0.3	70.9
BCLAF1	897.5	553.8	529.4	729.6	242.1	1062.9	599.1	580.6	398.1	556.2	116.9	958.1	1103.4	741.3	88.7	814.6	850.3	646.3	413.4	1060.9	205	807.5
SON	22.7	53.2	55.9	95.3	41.5	82.7	13.9	20.1	20.7	49.5	39.3	40.1	88.3	24.1	12.4	75.2	28	87.4	12.8	101.6	14.2	133.9
SON	275.6	180.9	246	338.9	125.6	450.1	244.5	230.4	207.7	387.2	7.2	348.9	423.8	387.3	36.9	398.2	311.9	324	238.6	461.8	94.1	275.2
PXN	438.8	218.9	311.1	356.5	183.6	666.8	295.2	477.9	252.5	435.4	225	426.6	546.8	368.7	161.1	561.2	487.2	435.3	417.2	531	135.1	532.9
KPNA2	84.8	27.3	44.9	69.2	29.1	49.1	36.7	62.3	35	61.6	29	84.8	58.1	11.8	15.7	62.8	70.7	57.5	41.6	114.7	42.7	55.9
ATP6V1B2	337.6	176.3	325.5	301.1	135.7	515.6	282.2	403.9	269.7	288.1	119.8	489.6	419.6	372.8	87.8	425.1	420.9	355.1	480.6	530.9	158.3	521.6
TUBA1B	1903.7	924.3	1329.1	2455.1	731.9	1564.5	880.2	1333.3	1074.6	1300.2	415.7	1406	1007.2	1286.6	489.6	1139.9	1324	1242.1	1221.5	1605.5	1031.1	1262.9
CBX3	90.3	38.4	54.9	57.6	21.3	130	115.1	73.1	101.5	94.7	27.6	144.5	125.4	73.7	33.8	84.5	116.6	58.8	52	131.8	48.8	5.8
RBBP7	670.9	349.2	401.4	573	289.5	722.6	465	517.8	393	473.6	212.5	779.4	755.9	565.4	140	615	655.3	477.1	517.6	767.6	253.8	893.6
SDHA	1231.4	568.1	1262.7	1021.9	509.3	2574.7	1189.6	1355.7	1071.6	1118.6	264.8	1769	1564.4	1066.9	254.6	1012.1	1172.2	1113.2	1109.3	1577.2	955.2	2575.2
RPS29	5624.3	4368.7	5007.8	4881.1	4150	6480.5	4908.9	5321.9	4067.1	4348.2	4650.6	6526.4	6603.1	4287.7	3785.8	5506.5	5307.9	5636.1	5137.8	6373.9	6334.9	5660.5
DAP	73.7	32.6	89.2	110.7	12.6	115.5	61.7	152.6	170.9	56.4	83.2	102.3	91.4	90.3	46.8	124.3	83.4	76.8	134.8	94.1	15.7	47.2
ARF4	165.7	76.3	183.1	190.7	39	198.6	135.5	110.2	130.5	139.6	36.1	209.6	167.7	205	30.2	237.2	165.3	133.4	162.4	236.9	60.8	217.6
ARF4	584.9	346	392.4	588.5	135.7	639.5	289.9	363	370.2	360.1	161.9	704.3	629	479.3	68.7	546.4	528.8	438.4	464.9	667.8	125.8	498.8
COPB2	280.2	88.2	160.6	197.9	61.9	240.5	166.6	235.8	177.2	110.3	75.4	353.8	243.9	188.5	89.7	256.5	196.2	217.6	377.2	250.9	38.1	137.1
USP9X	337.9	172.4	276.6	286.9	91.6	555.7	251.3	354	240.3	250.1	73.1	539.8	487.8	364.7	66.1	406.4	343.2	281.2	383.9	691.3	85.3	553.2
USP9X	708.8	441.2	604.7	655	383.7	1254.5	752.7	691	529.4	664.7	300.1	1107.2	1167.7	759.5	59.2	1025.6	666.6	590.2	744.3	1067	430.5	933.9
BCLAF1	10.8	6.8	25.1	13.5	3.5	18.2	13.5	9	8.8	10.4	6.8	18.1	15.4	12.1	11.4	26.8	12	8.1	12.4	22.8	3.7	16.8
PFKL	80.2	91	112.4	80.9	74.8	139.9	75.2	120.1	128.2	56.5	31.9	64.1	65.7	122.9	69.4	118.5	71.3	95.3	97.5	86.2	36.3	101.2
LGALS1	2087.5	1588.9	1267.3	2570.6	1902.5	3643.7	1538	1613.6	1761.2	2210.7	1002.5	2175.2	3073	2998.8	1420.4	2019.6	2325.9	1913	2089.1	2418.2	1025.5	1257.6
GPX4	1202.4	486.4	669.1	1105.2	853.6	1064.8	824.4	629.8	754.6	631.5	472.7	942.4	1093.4	920.6	561	1027.9	846.2	826.8	790	917.2	598.8	1005.1
THBS1	6.8	4.1	5.6	3.9	3.7	7.1	5.7	7.1	6.7	11.8	4.3	9.7	5.4	5.9	3.8	8.2	6.2	5	8.9	7.3	3.4	17.8
THBS1	107.7	32	87.7	116.5	55.1	110.1	81.2	108.6	74.5	84.9	80.9	149.5	112.2	114.4	38	108.4	111.1	94.7	147.2	111.1	37.4	166.5
THBS1	12.3	25	10	15.3	5.6	7.2	13.9	9.5	8.2	7.5	2.4	18.5	14	11.5	4	3.6	13.6	8.5	12.1	13.3	3	10.1
THBS1	3.3	3.9	4.4	62.4	1	14.7	1.8	22.2	1.7	14	0.9	17.1	1.8	37.1	0.7	4.7	5.7	3	5.7	16.5	1.7	4.7
CSE1L	316.8	103.5	171.9	226.8	181	288.5	232.6	190.3	184.1	153.2	131.9	405.8	340	270	101.6	294.3	338.7	221.9	148.9	290	190.6	256.1
CSE1L	288.6	160.1	236.2	326.5	139.7	414.6	239.3	242.5	150.1	360.1	70.4	416.9	324.6	365	53.1	289.7	268.9	307.5	201.6	468.9	129.3	509.7
TUFM	839.4	412.1	778.2	653.4	384.9	1108.5	663.5	564.1	544	591.8	319.8	830.9	834.4	765.4	308.9	789.6	912.8	803.5	506	874.7	521.8	1117.7
PSMA7	1250.7	585.7	1092.2	774.4	642.5	1480.8	1120.3	867.6	823.7	941.3	306.6	2029.1	1595.3	1028.5	449.9	1120.5	1398.8	852.5	1299.7	957.7	937.1	998.9
POLD2	214.6	104.5	179.1	208.9	157.6	458.3	172.7	246.9	177.5	162.2	79.9	339.4	235.8	199.7	61.8	210.2	275.9	172.8	167.8	232.4	191.2	280.1
CPE	39.6	21.1	43.4	206.3	9.6	152.4	55.2	70.8	52.2	98.3	13.3	99.1	45.7	109.4	11.4	62.6	44.3	35.7	55.2	70.9	9.4	55
CPE	87.2	22.6	37.1	313.7	44.7	151.6	73.6	99.3	49	70.3	34.7	122.2	72.9	39.7	18.2	91.5	83.4	47.5	63.9	157.6	38	30.1
PGD	62.9	45.8	58.2	164.4	34.7	135	47.8	40.3	89	51.5	4.9	42.1	57.8	88.8	6.9	76.7	105.9	87.5	45.3	123.4	7.6	155.9
COX8A	4142.7	1692.9	3204.3	2851.8	1926.2	4310.9	3013.1	4122.8	3001.3	2951.8	1270.8	5331.7	4431.9	2923.1	1777.4	4407	4387.6	3584.3	4090.5	5399.5	4164.8	5660.3
PGRMC1	25.6	6	17.9	19.4	33.7	95.9	24.9	24.8	80.8	6.8	12.8	120	20.1	58.2	7.1	25.2	32.3	18.2	21.8	28.9	3.6	29.7
PGRMC1	357	223.7	275.3	564.8	162.2	383.5	224.8	310.8	247.9	281.1	92.6	500.9	356.1	376.8	106.8	372.6	321.9	255.1	333.2	570.8	153	378.6
EIF5A	586	351.5	400	276.4	355.4	1066	435.8	583.6	276.1	402.9	156.8	666.7	994.5	592	249.9	710	548.9	462.1	652.1	1087.1	368.1	288.4
EIF5A	568.1	363	411.3	96.2	98.2	1122.4	222.2	400.2	146.5	410.4	36.8	534.9	1002.5	528	40.4	373.3	410.1	239.2	538.5	1046.4	27	193.1
ITGB5	92.6	58.5	53.6	147.4	60.7	140.6	109.1	139.2	96.6	102.4	72.1	174.1	80	117.6	69.2	155.1	137.2	105.9	177.1	168.8	53.1	147.6
ITGB5	30.3	53.4	156.6	203.2	105.5	182.5	94.2	176.5	186.4	64.5	84.8	223.8	218.2	168.6	18.7	139.8	133	129.1	212.9	204.1	26.5	315.5
MGAT1	153.6	72.4	66.4	163.1	65.1	125.5	107	125.7	85.5	108.6	40.5	225.1	185.4	121.5	37.2	203.9	157.8	116.4	66.9	147.5	115.3	143.7
ACLY	65.7	42.1	14.3	85.5	5.3	34.1	51.1	49.4	45.4	93	10.2	24	59.1	72.8	10.4	45.3	34	62.8	110	117.5	5.2	38.7
ACLY	152.5	57	101.5	200.3	69.6	143	85.1	134.7	96.8	115.9	105.2	204.5	135	160.6	60.5	127.4	126.1	91	148.3	166.3	64.7	169.4
SRSF7	148.9	95.9	134.6	191.7	80.8	206.5	146.6	108.1	81.8	143.9	74.8	184.2	205.1	221.4	87	157.2	178.2	146.9	168.4	236	88.9	156.7
CDH1	51.1	10.3	22.7	6.9	8.7	41.5	57.7	42.6	40.8	7.6	19.2	28.1	19.6	22.3	3.2	92.9	31.1	7.4	8.4	63.5	3.5	91.4
CDH1	3.6	3.7	4.1	2.1	7.7	3.5	6	5.1	5.9	6.6	2.2	3.9	6.4	26.1	3.2	7.5	4.5	6.5	3.4	12.3	2.1	10.3
PJA2	133.5	104.5	112.7	182.8	70.3	180	121.3	132.5	84.2	165.2	23.3	162.5	163.5	138	28.3	172.5	160.6	170.7	118.7	233.2	17.6	128.3
COX7C	6107.4	2329.6	4071.2	4024.9	3612.9	6094.8	4351.3	6476.9	5902.1	3868.5	1168.9	7138.9	5322.9	3989.4	1126.6	5066.7	5124.8	4617.3	4474.7	6539.1	2444.9	6529.2
ECHS1	1060.1	504.6	917.2	1004.9	674.7	1520.7	675.8	803.5	695.4	967.9	303.9	1370.8	1067.3	1012.3	436.8	1069	1210.7	879.1	918.5	1488.2	999.2	1455.1
PLP2	317.9	203.7	219.7	260.2	78.2	321.4	168.6	204.4	90.4	181.8	10.6	253.1	287.5	262.5	10.5	176.7	226.6	250.4	144.1	275.1	32.2	215.6
HLA-DPB1	522.6	140.8	347.5	376.9	300.8	683.3	347.7	509.7	406.7	144.4	88.4	479	246.8	237.6	171.3	405.7	266.2	190.5	250.5	242.2	336.9	525.3
SSB	160.3	114.9	132.6	122	61.2	304.6	159.7	202.6	96.1	81.6	52.5	256.3	101.6	197.7	41.2	259.4	132.5	163.7	89.8	200.1	40.9	102.2
SSB	110.1	70.3	42.8	129.5	29.8	172.3	75.9	70.1	9.1	84.1	25.6	102.6	67.3	12.5	11.8	111.9	122.9	91.3	15.5	111.3	14.4	27.9
RAB5C	138.8	65.5	125.4	114.2	29.1	143.2	107.3	106.7	119.5	72	43.5	156.6	114.9	84.6	51.6	131.2	102.7	100	33.4	150	32.3	66
GPNMB	210.5	119.7	353.9	558.6	91.7	222.5	234.6	260.6	202.1	280.2	47	349.5	235.4	291	45.7	213.3	239.9	166.2	294.2	431.9	85.9	591.9
EIF2S1	336.2	149.7	229.8	203.1	74.9	288.9	227	170.4	191.4	204.1	86.9	282.3	319.8	199.6	59.6	239.9	227.7	190	243.9	356.9	105.6	242.7
EIF2S1	150.8	68.8	122.7	153.2	85.4	170.7	102.5	145.1	99.1	72.6	56.1	125.7	208.8	178.1	50.7	193.7	112.6	139.4	162.7	251.6	90.7	245.5
EIF2S1	323.6	126.7	171.1	291.1	182.8	397.3	196.6	223.4	190.8	221.6	148.6	386.3	327	225.5	157.3	262.3	287.1	277.4	322.5	342.8	141.8	460.3
HAX1	1350.9	539.7	1329.6	773.1	448.4	1797.3	1051.5	893.2	843.3	856.6	219.2	1546.3	1347.5	949.1	212.9	1272.3	1196.6	1003.8	1334.2	1378.8	413	1976
NFE2L2	251.5	257.3	294	260.5	67.5	487.5	118.2	192.7	153.3	237	74.8	298.3	419.2	329.1	33	241.9	230.7	256.4	147.3	434.9	70.6	158.6
TIMP3	73.8	50.8	124.6	211	27.8	121.8	74.6	109.2	37.6	100.1	6.1	172.8	124.8	143	2.3	152.3	31.2	61.3	147.5	236.9	3.1	103.5
TIMP3	174.8	94.9	178.8	305	62.8	266	152.8	198	150.9	221.9	57.8	183.8	192.5	297.7	46.1	177.2	202.7	174.8	245.8	444.1	119.9	347.3
TIMP3	153.9	58.3	235.5	353	58.7	348.5	152.1	193.5	111.6	150.6	64.9	246.9	193	275.5	46.1	178.7	104.9	197.3	191.5	449.3	63.5	282.9
TIMP3	360.3	157.9	339.1	1027.1	104.9	496	282.3	340.5	243.5	338.4	66.1	539.4	414.1	388.4	46.7	348.7	346.3	278.6	216.8	689.4	99.1	422.3
MBNL1	86.7	112.1	164.9	137.8	27	276.6	162.1	167.7	121.1	246.8	13	202.2	226	175	32.4	152.1	155.2	192.8	124.5	356.3	11.9	169.5
MBNL1	892.6	842.9	716.7	1292.9	652.9	2805	798.3	1237.7	798.4	706.9	467.6	1243.8	1180.5	895.6	431	815.6	1410.2	1721.8	746.6	1604.8	258.6	1431.2
MBNL1	770	807.2	627.5	897.3	292.3	1078.8	503.8	472.2	502.3	809.7	214.7	1125.5	1334	770.9	174.2	910.7	1037.4	1119	496.1	1408.2	226.3	885.2
RPL4	4809.5	3366.4	4397	3467.6	1741.6	4993.4	3726	3278	2997.2	3237.8	912.4	5168.5	4500.7	3833	950.4	4227.1	4408	3739.4	4031.5	4060.1	2006.9	3909.2
MFN2	1335.1	550.3	1024.8	931.4	915.2	1774.3	1104.3	1158	1159.2	989.7	513.3	1657.7	1337.4	1261.1	896.1	1197.8	1540.2	1254.6	1283.2	1680.6	882.2	1735.4
RAB5C	140.2	68	166.9	183.3	88.7	225.1	180.3	130.7	183.4	124.1	45.6	189.9	101.3	165	81.3	185.4	163.3	194.4	205.9	267.2	101.2	318.3
NMT1	199.3	87.7	123.4	137.4	97.1	256.6	160.9	132.8	150.4	121	43.3	272.3	215.8	125.2	63	252.5	180.6	116.5	178.4	227	84	203.7
NMT1	69.7	14.6	9.7	68.2	27.9	20	8.1	11.6	28.8	31.8	7.8	63.2	10.4	7.8	8	18.4	9.3	27.8	7.9	111.5	22.7	15.3
NMT1	26.7	33.5	27.4	23.3	10.5	81.2	48.9	18.5	19.2	24.2	21	26	19.8	19.4	12.1	55.5	20.1	21.6	22	45.3	10	69.7
YBX3	6429.8	4198.5	6536.4	5539.2	5527.9	6859.2	5781.6	6389.9	4922.1	7233.1	5746.4	7434.6	8492.8	5418.4	5700.2	6550.8	6557.1	7859	6377.1	8228.7	5441	7463.8
YBX3	6803.2	4203	6658.1	4472.5	2139.6	8491.2	6504.5	5652.2	5130.4	7064.8	522.4	8751.1	8584	7481.4	701.6	6589.5	7602.6	8983.1	6991.6	6990.4	796.9	8458.4
IGFBP7	180.4	146	342.1	1682.4	61	434	197.2	499	330.9	526	8.5	613.8	258.8	479.7	4.6	124	371.8	285.4	284.3	609.4	70.1	534
IGFBP7	615.5	249.3	465	1716	185.1	786.3	528.9	832.4	550.2	465.4	110.7	1005.2	615.6	480.2	69.5	488.5	514.8	365	729.2	1201.6	241.9	812.5
PUM1	367.2	182.4	237.4	295.7	113.4	450.2	215.8	199.9	160.3	229.7	19.7	360.6	334.2	318.5	6.9	272.7	296.2	237.1	341.8	341.6	50.4	456.7
PUM1	472.7	210.8	382.3	415.4	116.3	741.1	359.5	378.1	286	323.4	130.7	698.9	685.8	493.2	125.9	558.4	441.4	426.5	442.6	753.6	86.8	484.6
PUM1	707.3	330.9	604.7	598.7	387.5	831.4	619.8	770	474.6	571.1	321.6	813.1	909.8	732.4	224.8	846.2	819.4	544	647.7	929.3	305.5	732.2
ARHGDIA	6.8	80.6	53.9	55.2	6.1	107.5	8.4	62	29.6	61.7	8.5	12.6	92.6	36.5	6.7	36.1	47.2	41.8	22.7	65.5	2.4	82.4
ARHGDIA	312.4	174.2	293.3	354.3	181.5	410.4	204.8	144.5	211	237.5	42.7	222.9	309.9	264.7	110.3	208.6	265.7	265.7	247.1	319.6	99	168.5
BHLHE40	42.7	58.8	65.2	49	6.3	226.7	55.7	33.1	48.3	90.3	5.7	114	102.3	155.1	5.8	27.6	99.3	51.8	102.5	116.6	8.6	168.5
BHLHE40	371.8	334.2	335.1	455.1	162.7	791.1	359.8	335.1	222.2	342.3	87.6	376.3	736	847.8	60.8	455.5	605.6	374.6	487	588.4	130.8	724.7
ATP6V0E1	20.4	2.4	4.9	4.6	4.5	7.7	10.4	4.7	4.4	11.4	4.6	19.1	21.8	45	2.3	8.2	5.1	1.6	14.4	6.9	1.8	10.2
ATP6V0E1	770.2	305.9	637.7	789.4	258.8	940.5	695.3	593.8	597.6	607.5	110.7	1264	715.9	638.4	98.2	762.7	791.7	660.7	790.8	859.6	199.7	836.4
NUDC	641.2	340	514	526.4	325.5	755.7	599.9	557.5	478.6	403.6	271.1	856.3	613.2	613.7	219.1	734	638	688.9	693.6	687.5	364.8	781.5
TERF2IP	395.5	170.8	246.6	287.3	137.8	429	278.5	256.8	201.2	233.5	107.6	452.4	487	330.7	73.4	392.9	287.4	254.2	350.8	388.3	145.5	420.3
TMX2	358.9	112.5	211.6	267.4	108.4	378.4	280.7	292	268.2	223.1	98.2	448.8	338.6	295	87.7	434.5	284.2	272.9	341.1	328.7	198.8	531.7
ARCN1	257.7	100	173	310.3	67.6	275.4	146.4	247.2	170.6	148.3	10.8	263.2	310.9	214.8	11.4	164	213.8	276.9	161.9	291	63.1	243.4
UBA2	455.9	293.7	428.2	423	100.1	591.3	240.2	279.9	225.4	372.1	34.8	528.9	489.1	354.8	62.3	490.2	399.5	333.9	315.8	556.4	118.8	298.3
FBXO7	415.7	171.4	294.2	397.6	215.7	465.8	253	370.5	288.1	237.9	131.9	504.6	427.3	325.1	122.1	398.9	410.4	299.3	321	449	164.7	459.1
GNAI3	90.3	57	112.4	127.2	23.7	150.9	74.7	90.5	85.5	87.1	31.8	143.4	123.6	72.4	24	172.6	99.7	74.4	126.5	222.1	10.5	152
GNAI3	241.4	81	170.5	228.1	79.7	296.6	168.4	182.5	123.6	101.8	82	307.4	130.5	205.1	63.4	232.8	205	175.6	171.1	272.2	126.5	226.9
GNAI3	47.2	31.4	10.5	28.3	2.9	88.9	36.1	48.6	52.3	29.4	49.4	57	28.1	30.9	33.9	70.4	43.1	33.5	11.9	70.2	31.6	51.5
CHD4	116.6	73	133.8	31.2	42.5	101.7	42.2	144.1	151	98.3	44.3	51.1	136.7	126.5	93.7	78.2	51.9	133.6	47.2	187.9	60.6	107.2
CHD4	361.9	272.4	397.6	411.9	255	590.2	386.5	420.5	421.3	228.3	162	553.2	410.9	382.4	158.7	479.9	321.7	381.7	460.4	449.2	242.9	819.9
CHD4	132.7	75.7	136.5	136.8	186.5	185.5	68.7	65.7	84.8	92.6	142	49.8	128.9	154.4	144.7	85.6	90.4	182.2	107	68.6	137.9	314.5
HTRA1	232.7	149.5	260.6	563.9	184.1	406.5	220.2	287.4	262.8	257.1	186.8	428.1	305.2	339.9	156.2	256.2	319.4	285.4	277	441.7	183.3	448.2
LRPAP1	238.6	124.2	128.7	153.6	126.9	150.1	80.4	42.3	100.3	130.2	196.4	186.6	115.9	155.7	135.5	216	144.1	197.3	163.9	145	237.9	73.8
ITPR3	82.6	39.3	47.4	72.1	81.6	108.7	133.8	144.5	109.4	66.8	48.6	149.8	41.6	60.3	4	93.8	46.1	65	67.9	134.3	69.5	237.2
ITPR3	117.9	67	63.6	118.9	69.4	109.8	97.2	92.4	77.6	59.9	14.5	124.8	75.8	143.1	48.8	102.2	72.7	60	117.7	130.1	21.1	174.9
ITPR3	12.4	28.6	11.1	52.2	5.4	19.3	13	16.4	8.8	11.3	6.3	27.8	12	12.3	5.5	15.9	13.5	11.9	12.1	21.1	6.2	65.4
PITPNA	88.2	52.3	52.6	141.1	63.3	143.4	155.8	84.7	71.9	151.7	99.3	164.8	97.6	75.9	29.6	208.4	152.4	123.3	96.1	140.1	83.8	116.9
PITPNA	10.9	10.1	9.6	13.7	10.8	15.7	16	16.3	10.4	6.2	6.8	13.1	10.4	16.1	8.8	18.3	15.1	16.1	14	19.3	10.4	40.8
PITPNA	72.3	44.3	85.6	100.1	68.6	134	56	73.4	85.2	73.4	85.3	104.7	85.4	73.6	28.9	99.8	82	73.3	108.4	105.2	26.7	163
IDH1	260.6	71.9	140.4	367.3	83.8	252.2	199.8	172.3	160.9	190.7	50.9	313.2	256.7	137.8	28.1	301.3	179.6	160.3	197.3	297.3	101.9	290.3
SELENOW	3397.4	2520.7	2389.4	2436.2	1710.3	3706.4	4657.2	2888.2	3632.2	2414.2	847	3899	4103.5	3243.8	890.7	4392.2	3583.4	2899.2	4164.3	4029.7	1568.1	4539.1
SLC7A5	82.6	21.5	137.5	108.2	23.4	193.8	66	54.4	27.6	85.3	46	144.6	175.6	44.6	32.3	136.1	107.1	94.4	58.2	61.8	54.2	72.9
AMD1	164.1	77.8	116.3	107	28.6	192.3	127.4	148.4	128.8	88.8	7.9	280.6	139.9	75.8	23.2	146.5	133.7	100.8	87.5	226.5	38.9	135.1
AMD1	144.4	83.6	95.2	78.4	39	133.2	68.8	72.5	70.5	101	38.3	127.4	143.7	117.3	28.1	126.5	113.4	87.2	93.8	155.8	62.5	127.6
PSMD1	617.9	307.5	404.8	473.2	234.4	739.7	582.2	517.4	499.6	459.7	137.9	837	694.4	587.7	177.8	759.9	594.7	588.8	613.4	691.4	172.2	891.6
PSMD1	871.6	367.1	494.5	545.8	429.8	816.1	480.3	742	629.5	485.9	415.9	1091.7	1027.7	746.4	498.5	1057	733.2	613.7	940.9	1011.3	711.8	838
CREG1	556.6	149.1	274.7	516.9	109.4	486.6	323.6	247.5	218.1	338.5	125.1	525.6	540	466.2	78.7	453.8	360.7	281.6	357.7	500.3	164.1	364.3
CSTB	369.8	329.7	563.8	614.5	180.8	923.8	339.9	316.2	515.8	530	26.6	454.1	452.8	782.9	90.4	628.9	317.5	450.5	280.1	417.6	63.7	492.7
PCNA	111.6	57.3	60.1	115.3	40.9	117.9	53	90.9	62	92.5	1	84.7	107.7	114.1	4.3	124.6	124.2	81.7	74.9	109.7	22.4	131
RRBP1	20.4	12.8	15.5	15.9	10.9	25	19.3	20.4	24.3	11.5	6.7	21.4	20.4	10.3	6.4	14.9	14.4	16	18.4	21.2	5.7	53.3
RRBP1	55.8	54.3	15.5	150.8	40.6	41.7	18.4	20	15.6	134	22.7	39.4	47.4	23.8	55.3	30.1	23.6	90.8	15.5	100.5	77.9	84.5
RRBP1	163.8	44.2	67.5	65.5	51.3	110.5	121.4	104.7	52.1	52.4	93.8	130	118	93.9	38.7	72.1	96.8	102.1	127.5	115.8	33.1	56.6
RRBP1	33.8	44.7	13.1	56	4.3	18.9	9.1	6.9	6	46.8	15.4	52.9	5.7	30.9	3.6	68.2	21.6	22.1	7.1	101.7	3.2	22.4
TNFAIP1	283.3	151.5	202.6	246.7	143.8	375.6	277.9	263.5	207.7	192.4	104.2	394.5	252	240.7	104.5	350.4	234	211.9	268	401.1	190.7	446.7
TNFAIP1	26.4	11.4	26.8	22.3	13.7	28.2	29.1	34.2	21	15.5	19.9	43.5	17.3	29.2	15.5	49.2	25.8	54.5	27.4	30	16.6	80.2
HDAC1	70.6	41.2	45.3	10.4	4.1	71.4	72.9	93.2	41.7	42	5.3	78.6	88.3	6.8	5.6	30.4	95.9	28.1	6.1	61.1	7.5	27.4
DDX3X	924.5	439.3	516.6	707.8	131	913.8	545.1	725.3	503.4	644.3	92.9	1018.6	1204.9	702.2	75.1	885	781.5	588.7	728.6	1132.8	261.4	809.3
DDX3X	18.2	49.6	47.3	19.5	8.6	128	23.9	58.3	109.4	88.8	18.2	120.6	31.1	24.8	7.7	46.1	27.9	53	64.6	126.3	6.2	65.2
LGMN	137	48.7	64.9	100.9	17	105.9	91.3	66.5	104.7	91	6.2	161.5	82.9	19.1	12.2	88.1	108.8	22.7	29.7	192.5	10.1	34.9
PPP1R7	114.9	37.7	81.9	27.3	56.9	122.1	75.5	62.1	49.1	67.6	39.3	108.7	91.4	20.7	17.2	140.7	34.9	54.8	35.4	147.9	13.9	39.7
PPP1R7	222.4	145.6	101.5	145.2	205.1	281.3	102.4	203	148.6	167.7	108	169.2	185.6	166.5	143.3	207.1	255.3	150	223.8	283.3	217.1	234.4
PLS3	304.1	115.4	272.4	670.6	122.7	375.6	246.9	361.5	177.6	336.7	31.9	394.5	297.2	318.2	16.8	334.4	282.3	269.4	242.9	497.1	145	406.2
ERP29	185.4	110.6	174.5	227.5	99.1	283.6	174.9	153.5	176.6	153.2	66	313	210.1	187.5	72.4	169.6	151.1	129.6	206	213.3	97.5	391.7
RPL3	1131.9	596.9	1131.5	1910.9	605.6	1037.3	959.9	1072.4	936.3	1557.4	296.3	2090.7	1356.1	1153.2	185.9	1177.4	1016	948.3	1267.3	1410.4	1069.4	1506.5
CTBP2	118.6	27.4	89.6	142.9	29.7	123.9	50.7	101.5	79.7	52.7	33	87.1	173.6	134.3	8.2	122.1	132.3	82.5	67.3	202.3	22.7	123.1
CTBP2	53.5	39	15.4	34.8	21.1	34.5	25.3	11.9	61.7	13	10.7	31.9	47.6	93	14.1	78.8	40.7	25.5	15.6	67	12.4	93.1
CTBP2	341.8	157.6	232.9	322.7	207.4	373.4	326	374.2	228.4	219.8	183.6	531.9	354.5	271.3	120.3	402.7	298.8	274.8	288.9	450.6	175.6	311.2
SNRNP70	488.3	381.4	298.2	544.8	418	607.1	371.5	450.1	218.9	441.4	303.6	493.6	548.4	544.5	320.2	430.5	673	504.8	296.8	513.9	434.2	475.2
RAD23B	745.6	454.2	650.4	704.4	235.1	1036	675.2	683.8	582	797.2	141.3	909.8	1044	575.1	78.3	705.6	466.6	769.5	749.8	1141.6	348.9	839
RAD23B	647	388	425.8	793.8	147.8	1014.6	673.1	631.3	583	328.2	129.2	829.2	944.5	519.4	59.3	689.2	610.6	912.3	850.6	830.6	172.5	747.4
SRRM1	128.3	134.6	141.7	212.5	115.1	250.7	144.1	182.1	74.9	117.4	144	202.5	246.4	209.9	148.2	141.1	344.7	179.6	114.5	232.3	37.9	374.8
SRRM1	506.9	332.4	349.4	518.8	174.4	730.4	259.1	405.1	225.6	478.4	134.3	600.7	561.7	512.7	111.4	376.2	599.5	464.6	238.9	614	124.3	488.1
NDUFB8	871.8	346	519.4	864.8	262.3	1041.3	977.7	827.2	893.3	816	132.4	1177.1	839.3	523.5	98.1	802.2	999.2	941.8	589.4	896.9	724.5	1527.9
NDUFB8	1557.2	405.2	632.4	1041.5	917.7	1257.5	946.8	1397.6	820.1	736.7	1000.4	1358.2	1251.5	837.6	1077	1046.6	1099.9	872.9	831.7	1621.1	2102.3	1591.4
ARIH2	159.8	54.6	112.9	93.8	45.7	231.1	96.8	107.5	95.4	119	34.1	121.8	147.7	72.4	21	107	107.6	122.5	121	176.9	50.9	159.7
ARIH2	317.7	148.6	311.5	202.3	60.1	570.4	189.5	194.6	246.9	277	3.3	347.4	424.9	262.5	2.9	332.1	384.7	442	247.7	359.7	41.6	288.1
ARIH2	509.9	220.6	398.8	454.1	226.9	718.7	466.2	418.6	399.5	452.2	194.3	642.1	559	492.9	196.1	445.3	487	517.8	424.9	599	237.1	613.7
ENO1	329.9	162.7	224.3	400.3	160.1	281.1	265.1	236.9	211.8	285.8	105.5	384.2	311	360.5	129.4	323.2	301.4	322.9	355.3	407.6	208.6	516.4
PSMD13	283.6	177.5	292.1	281.5	303.4	341.9	190	224.1	160.1	267.5	146.1	313.7	324.8	233.6	193.8	310.7	276.6	296.8	255	251.4	519.4	232.3
PSMD13	157.9	77.9	107.4	128.9	60.9	205.4	115.6	123.9	96.3	93	64.2	210.7	147.8	118.8	14.4	129.2	131.5	140.4	123.1	221.4	83	162
ILK	457	214.8	534.5	672.7	253.7	813.2	565.1	508.6	410.8	360.2	141.7	722.3	461.3	546.4	267.9	616.4	484.4	443.8	612.9	503.7	213.5	527.1
BTG2	104.1	67.1	287.2	168.1	39.2	800.4	58.2	164.9	155.6	173.7	36	342.7	202.7	192.1	58.9	263.3	231.5	159.9	99.5	232	16.6	188
BTG2	369.6	234.6	630.4	808.3	315.7	2421.9	279.2	450.3	301.7	548.7	155.6	827	642.3	604.3	256.1	605.7	777.3	469.5	380.1	1051	166.8	403.1
CAPZA2	663.1	368.8	432.7	423.4	207.6	740.6	409.8	362	301.2	434.7	108.1	580.7	629.2	431.2	71	599.7	541.9	517.7	388.7	683.5	159	454.8
CAPZA2	678.2	512.9	520.5	481.3	157.2	958.1	703.8	745.1	569.7	586.4	70.5	1082.4	882.5	543.6	47.8	1015.7	754.2	511	676.9	1063.1	138	648.5
SPCS2	486	320.4	461.6	528.4	174	743.8	458.2	475	400	404.3	249.9	811.7	729.7	517.5	121.2	703.9	587.7	573.1	555.9	819.6	175.3	499.1
DDX1	1255.4	509.5	883.6	853	309.8	1715.4	1050.1	991.6	705.2	820.1	87.5	1665.7	1520.7	918.3	92	1283.5	1200.3	959.5	860.3	1153.9	399.2	1202.8
ATP1B1	3157.6	2369.9	3145.5	2600.8	1722.7	4680.4	2665.8	2338	1496.3	2273.1	1522.1	4264.1	3542.1	3133.5	2912.2	3768.9	2913.5	3021.5	2261.6	4103.5	1251.3	3223.8
ATP1B1	2981.4	1660.7	2077.1	1836.9	991.9	2637.8	1620.7	1735.1	1732.3	2149.1	429.3	2810.5	2808.7	1782.6	408.9	2748	2312.1	2055	1505.8	3327.4	937.5	2007
RAF1	1019.4	435.2	627.3	788.3	268.3	1142.3	819.9	760.3	580.2	805.7	144.3	1221.3	1677.7	808.4	135	1093	1033	725.1	780.5	1088.5	312.9	1135.3
OTUB1	205	104.9	164	155.1	99.1	215.7	156.9	155.7	136.8	182.7	37.7	181.9	206	210.3	67.2	131.7	171.7	156	167.4	234.8	68.5	160.6
OTUB1	25.2	36.5	22.1	26.2	21.5	100.9	15.3	17.9	11.5	83.4	19.2	34.5	66.4	16.8	20.8	11.4	8.7	91.4	18.4	47.8	9	22.8
SREBF2	132.6	48.8	97.1	105.5	50.3	142.3	98.7	171.7	121.5	36.8	15	207.4	144.7	46.3	62.4	101.6	92	66.3	117.3	143.8	65.3	159
SREBF2	208.9	75.6	133.5	75	70	160.7	138	188.1	96.5	109.9	90.8	148.9	198.3	87.6	46	197	162	79	183.5	180.6	98.6	131.8
SLC2A1	77.4	63.7	24.2	67.4	21.2	84.4	136.9	120.3	70.1	41.7	53	49.4	42.8	98.6	25.3	148.3	119.1	81.9	79.4	145.6	41.7	173.5
SLC2A1	291.7	133.8	300.6	242.3	156	435	401.1	426.9	297.1	190.3	243.3	629.9	202.5	295	216.8	534.5	348.2	475.8	411	506.5	162.8	583.2
PKM	3577.1	3554.7	2953.1	2282.4	982.3	5096.1	3808.3	4791.2	3777.9	2003.4	472.7	4506.1	4681.5	3616.7	698.5	4670.6	4157	2837.4	3867.2	4444.2	1172.3	5233.4
PSMC4	85.3	43.6	96.2	72.8	8.9	122.4	42	29.1	58	126.6	5.5	132.6	94	25.4	10.1	83	38.3	98	54.8	83.2	9.1	105.6
CDIPT	571.7	281.8	491.2	467.5	407.9	497.9	341.9	366.2	382	382.6	355.5	554.1	599.9	471.9	283.3	438.6	446.5	416.8	545.4	539.9	524.5	591.2
RPS6	5863.2	3066.8	4822.1	4325.3	2578.7	5702.3	4303.2	4684.5	3870.1	4437.7	1357.5	5869.5	5435.1	4727.9	2052.6	4842.1	5077.5	4308.9	5377.7	5075.9	2762	4793.6
BAG6	840.9	474.4	911.6	714.7	456.2	1108.4	699.4	670.8	611.4	542.3	265	1115.7	965.8	704.4	304.3	898.7	1015.7	697.8	718.8	661	324.3	1212.5
COX7A2L	479.5	218.2	472.6	388.6	203.9	496.8	257.1	402.9	173.8	247.5	155.8	563.9	270.8	393.4	120.8	576.6	324	261.2	419.2	490.8	176.9	727.2
RPS3A	9427	4736	7716.8	7074.5	4804.8	8965.8	7288	7386.8	6441.6	6478.6	2172.6	10658.9	10193	9437.6	2345.4	8451	8111.9	8220.3	10445.2	8323.1	6625	8772.2
RPS16	3519.7	2486.4	2617.5	2476.9	1497.5	3554	3954	2673.3	3177.6	2623.2	844.2	4971.9	4877.6	2453.3	774.7	3868.7	4297.6	2673.4	4487.1	3980.4	1921.8	3200.7
SYPL1	422.2	221.1	526.2	319.9	103.1	980.5	388.9	355	424.1	546.9	82.5	884.6	732.8	573.5	81.7	609.2	394.9	500	548.8	731.1	84.9	513.8
SYPL1	777.2	355.4	461.9	498.6	195.5	958.4	596.1	579.9	405	453.4	136.4	929.8	784.7	498	88	688.1	537.6	498	466.8	745.6	126.1	654.7
BGN	181.1	51.7	65	170.6	108.8	112.3	86.2	127.5	151.8	80.9	112.2	168.1	55.6	105.8	71.4	126	159.9	74.5	163.2	266.2	55.6	235.3
BGN	74.4	46.4	68.6	108.1	25.4	135.1	71.1	103	41.1	47.4	24.9	128.5	41.6	24.1	35.1	61.5	85.2	8.5	57.9	99.5	4	161.2
TARS1	86.5	71	103.5	149.3	10.8	135.5	116.8	123.2	34.5	59.1	5.6	255.3	171.1	58.3	2.7	172.8	107.4	106.1	26.2	89.6	12.6	89.7
COPE	223.5	151.3	169.7	196	46.6	367	183.3	176.7	189.5	163.1	9.7	391.8	239.9	226.5	6.6	172.6	171.8	219.4	215.7	273.8	12.8	211.7
TXNRD1	490.7	257.5	458.7	422	134.4	699.2	525.8	408.7	475.8	311.5	71	684.7	702.3	505.5	39.3	627.7	444.5	419.2	675.1	567.6	78.7	867.9
PSMC3	442.2	253.8	414	316.4	103.1	626.8	398.9	263.9	325	366.3	10.7	605.3	573.2	459	18.2	361.8	405.8	370.9	540.1	508.2	79.4	485.6
NUDCD3	117	59.5	50.5	47.9	30.7	41.4	94.6	26.4	90.9	61.4	62.7	100.1	135.5	84.9	12.7	175	61.9	90.7	72.1	171.6	34	248.8
NUDCD3	504	269.8	424.1	483.9	293.9	632.7	388.5	302	330.5	369.6	216.1	710.6	462.3	531.4	241.4	601.5	489.1	448.4	436.1	500.9	322.9	664.8
RALY	264.9	157	152.4	223.6	134.8	303.8	245.2	241.9	219.2	160.9	41.1	421.9	263.9	154.9	100.8	276.1	165.4	198.8	261.3	260.3	97.9	416.9
AKR1B1	1679.6	963.8	1382.1	1116.8	852.9	1889.1	1431.4	1411.5	1463.5	1443.1	499.7	1779.5	1677.1	1394.2	463.4	1573.1	1835.6	1467.3	1681.1	1660.1	775	2028.6
SRP9	1045.5	549.4	791.4	1014.3	257.6	1452.3	893.4	950.9	773.4	1021.3	108.9	1469.3	1427	1038.8	42.9	1367.6	1099.7	973.8	1073	1866.1	236.9	1162
PSMA5	372.6	192.6	251.5	259.8	105.7	403.3	330.1	302.4	275	256.1	77	528.6	374.1	307.6	60.9	350.9	364.6	286.2	313.3	310.4	125.1	332.8
FDPS	268.3	64	96.5	157.6	119.6	315	187.5	154.6	165.7	156.8	35.8	192.1	132.6	117.7	41.4	109.8	28.5	171.2	191.6	187.9	92.5	41.3
RAB5B	282.8	170.1	235.7	328.7	220.5	402.2	335.1	320.6	262.6	324.5	127.5	470.6	401.6	492.1	110.1	422.4	435	402.3	334.1	499.7	113.1	537.9
HNRNPAB	401.2	265.2	334.5	427.6	112	641.8	248.2	311.9	335	394.9	49	543	395.5	405.1	57.1	534.9	508.6	444.2	359.4	459	100.3	463.6
DAB2	146.9	80.9	89.7	190.3	87	176.1	181.4	112.1	77.9	145.1	43.7	182.4	195.7	155.7	55.2	168.4	167.6	140.8	157	239.8	73.6	233.7
DAB2	94	42.2	76.3	171.5	10.2	201.3	84.6	91.9	86.5	144	12.1	30.2	74.5	130.2	10.8	65.7	77.7	97.4	154.9	196.6	9.8	46.8
DAB2	93.2	52.6	98.7	178.6	91.2	181.7	54.8	95.3	61.6	83.4	58.7	121.8	155.1	130	46.2	79.4	77.2	160	89.1	198.6	85.7	152.2
ADRM1	831.3	442.2	577.8	546.2	456.1	1070.5	842	652.6	548.4	566.8	346.5	906.6	914.4	713.4	450	932.6	607	712.9	684	794.9	356.4	988.5
OGDH	820.9	664.3	745.8	807.2	465.4	1456.1	791	972.2	825.9	725.4	293.8	1108.7	1126.3	880.8	466.2	966.4	1127.2	914.9	980.1	1184.2	418.5	1504.5
TRAK1	44.1	40.3	43.7	25.7	8.1	65.3	53.9	37	76.2	80.2	17.2	44.4	85.2	37.9	19.7	49.3	62.2	16.1	81.7	109.7	7	102.4
APEH	402.1	146.8	290.3	311.7	144.2	556.1	218.7	343.5	214.8	158.2	33.9	449.4	401.1	310.5	53	418.5	268.4	269.2	350.7	308	215.5	563.5
MKRN1	469.2	209	362.9	344	242.3	488	351.5	243.9	303.7	333.9	89.4	395	440	278.9	65.3	371.7	372	412	230.8	280.1	154.7	398.7
SDC1	23.8	7.9	4.2	6.4	17.5	22.9	15.2	7.4	28.3	3.2	17.4	10.7	13.6	8.8	11.6	47.5	9.9	3.5	6.2	17.8	36.9	16.2
SDC1	107.6	26.7	62.7	60.4	50.6	118.1	124.3	107.1	69.3	56.5	52.7	162.7	84	93.5	56.2	133.5	125	100.3	85.3	174.7	40.3	117.9
ARHGDIB	123.6	15.3	108.6	345.2	102.7	287.9	124.1	136.8	120.4	119.4	24.3	408.7	217.3	204.3	12.9	218.3	95.9	52.4	45	321.8	12.6	198.2
CCN1	79	78.2	80.4	330	39.6	650.8	60.4	490.5	71.4	200.7	12.4	133.9	279.8	181.7	4.4	76.6	166.3	93.5	38.5	258.1	9.6	171.6
SEC11A	563	332.1	396	470.3	319	625.3	387.8	464.7	344.8	611.2	249.8	644.7	726.8	395	198.4	521.5	567.2	458.7	454.2	685.3	562.8	648.9
TOP2A	6.6	0.8	1.7	3.2	3.3	3.5	5.2	6.5	3	1.3	2.5	8.8	9.6	3.7	1.1	7.5	2.7	9.6	4.7	3.8	2.4	7.8
TOP2A	30.2	10.8	3.5	6.6	6.6	11.2	36.6	12.8	6.8	2.8	19.4	26.9	5.3	7.7	2.9	55.8	28.3	5.6	7.6	33	4	69.7
PPIA	1121.6	948.3	968.4	2319.2	592.4	1763.5	884	1026.5	831.4	1225.2	264.1	1574.3	1141.2	1436.2	179.4	750.5	1363.8	1146.7	871.1	1530.1	437.3	1424.9
WSB1	108.5	71.2	61.8	183.5	107.1	133.7	112.7	84.9	49.9	93.6	88.1	118.1	113.3	123.9	75.5	111.5	118.9	114.1	88.5	150.1	81.2	152.8
WSB1	7.5	18.3	37.7	40.1	13.5	55	32.4	24.9	33.8	33.4	24.5	14	30.4	64.6	9.2	36.3	34.4	25.6	7	65.3	4.5	61.9
WSB1	225.9	180.1	139.2	437.5	145.4	386.7	200.6	249.5	152.9	308.9	127.7	232.2	306.6	286.7	102.8	260.4	303.5	253.2	160.1	529.8	125.8	297.7
MOB1A	19.3	12.5	15.2	32.3	14.4	24.2	40.2	43.1	41.7	20.1	3.4	58.9	5.6	25.4	3.8	18.4	6.2	2.6	39.7	30.7	3.7	18.4
MOB1A	154.6	33.7	97.2	92.8	58.8	169.2	90	177	121.5	55.9	20.3	171.6	147.7	105.4	7.3	251	100	89.1	163.1	129.6	8	272.8
MOB1A	63.3	43.4	36.8	48.8	32.7	46.1	20.2	65.8	59.1	33.6	69.8	87.8	80.1	41.7	28.8	69.5	68.8	38.9	80.8	97.1	17.1	100
PRNP	304	211.8	246.1	393.7	94.6	429.8	179.8	171.4	157.4	248.4	40.6	302.9	318.3	316.5	36	232.6	202.9	334.2	205.5	427.2	108.4	320.3
ANXA4	15.5	6.4	28.6	120.3	6.3	31.1	14.2	21.2	11.4	57.3	5.1	31.2	53.3	55.1	3.2	24.6	27	14.1	10.8	23.7	5	25.4
ANXA4	109.6	36.2	93	166.2	32	108.1	91.3	98.5	55.2	111.4	25.1	87.7	69.4	105.1	22.7	70.4	70.4	95.1	66.4	169.2	50.9	104.1
EIF4A3	360.2	251.5	329	305.8	190.4	461.2	353.5	353.5	321.1	349.8	106.2	556.5	400.5	359	123.9	465	371.3	329	562	539.8	236.9	416.7
NDUFA5	617.7	371.3	481.9	819.1	188	947.2	585.6	992	374.2	538.4	76.5	927.7	1081.2	622.7	76.7	821.8	645.4	562.3	511	1268.4	220.9	886.7
ANP32B	266.8	138.1	204.9	284.5	180.9	208.6	176.1	251.5	194.4	213.7	217.1	253.1	358.4	202.5	269	242.2	245.7	215.9	254.9	282.9	194.9	324.9
ANP32B	494.3	465.8	501.9	608.3	194.5	558.1	372	335.7	349	416.3	271.2	532.2	557.1	427.4	224.7	532	373.7	441.2	364.9	647.1	250.8	431.5
SEPTIN11	157.7	85.3	144.4	290.1	68	223.5	147.7	192.7	94.3	134.9	51.7	213.2	153.5	142.4	26.6	217.4	131.6	128.3	227.9	226.7	71.5	251.3
SEPTIN11	26.2	5.1	7.4	19.7	16.6	24.8	2.7	18.5	17.1	10.9	17.2	35.9	18.5	34.5	6.1	10.9	16.4	26.3	34.5	51	4.3	23.2
NREP	112.5	140.8	153.4	96	27.3	306.3	223.9	147.4	259.5	122.9	49.9	496	295.7	111.4	61.4	338	240.3	156.6	238.7	258.1	11.6	329.3
NREP	1691.4	626.4	918.8	800.3	493.7	1767.3	695.4	1222.4	1013.5	650.1	266.8	1726.4	1469.7	787.2	236.6	1676.1	1137.7	613.4	1256.3	1792.1	420.7	1432.3
SH3BGRL	62.6	45	57.5	168.3	39.1	98.6	92	94.2	71	111.2	9.9	157.6	53.2	99.4	14.1	98.3	135.9	79.2	150.1	105.4	19.7	200.2
SH3BGRL	83.6	16.5	67.6	528.2	29	112.2	84.8	94.6	57	87.5	6	139.9	91.5	139.9	3.5	127.3	180	107.1	147.5	223.8	24.6	137.3
ENO2	9.2	3.3	8.9	11.5	27.4	26.2	10.9	18.5	14.2	6.9	18.6	18.5	11.2	22.4	8.6	19.7	62	6.1	78.9	26.5	6.9	77
STK25	671.3	267.8	398.6	272.1	284.8	672.7	585.7	516.8	523.1	339.4	110	761.8	659.6	341.5	195.3	628.2	513	488	558.1	555	228.1	888.4
IFITM2	569.1	300	609	749.7	376.8	753	511.9	599.6	424.6	464.6	248.3	841.5	615.7	733.4	188.8	746	634.9	375.7	404	715.6	317.7	773.2
PSMA2	212.4	98.6	112.9	141.9	88.3	211.4	147.3	166.9	140.2	146.3	96.9	331.7	144.4	196.4	73.1	233.2	180.9	152.4	191.9	243.9	113.5	279.2
PSMA2	902.9	432.5	708.3	634.3	238.5	1144.6	709.6	639	574.4	805.2	113.8	1330.1	1091	659.3	114.6	841.8	863.9	693.5	817.2	1142.3	218.9	943.4
MYL12A	1600.7	552.5	691.4	1577.7	871.1	1518	896.8	1196.9	1548.1	1441.7	461	1520.7	1164.9	1328.4	492.5	1147	1463.6	1661.7	1422.9	1655.8	706	2106.4
SMARCC2	130.2	144.8	125.4	133.4	71.2	206.2	133.7	149.9	56.7	83.9	26.5	299	231.9	114.4	78.8	166.5	214.2	78	105.8	354.1	63.4	193.5
SMARCC2	175.2	98.1	129.1	171.9	91.9	170.7	132.7	155.5	140.5	91.4	141.6	197.1	260.7	176.5	89.3	167	206.1	164.8	124.8	279.3	98.2	314.7
ATP5F1B	5117.7	2271.4	3831.4	3704.7	2232.6	7416.6	4612.2	5742.2	4694.2	3417.3	669.9	6098.6	6263.8	4781.7	777.1	5453.4	4874.2	4397.3	5527.4	7097.6	3260.5	7983.1
EBNA1BP2	130.5	79.2	106.9	91.7	54.9	134.9	144.4	130	118	79.2	55.2	132.9	67.1	109.6	31.4	154.8	162.7	145	144.8	174	50.7	168.2
EMP1	99.2	36.7	66.7	304.3	41	88.3	63.7	82.8	44.5	80.1	39.6	74.3	70.5	46.7	16.5	79.7	31.9	76.7	64.1	116.2	21.3	83.5
EMP1	20.8	30.5	94.5	232.7	8.1	97.1	45.7	117.1	18.9	83.5	6	83.2	48.8	115.9	5.7	67.9	60.8	37.3	63.3	89.1	2.6	39.3
CCT6A	355.5	115.6	217.9	147.2	208.7	217.6	259.5	313.7	156.9	186.6	139	443.8	183.2	231.1	121.6	406.7	250.5	280.3	211.3	455.3	154.7	296.4
CCT6A	146.8	66.1	81.5	157.4	51.3	244.4	108	165.2	57.5	177.2	24.2	249.5	186.9	129.9	71.2	159.8	153.2	178.8	84.6	244.7	51.4	187
ETS2	134.6	109.5	157.8	146.1	24.1	189.9	62.8	106.7	93.2	184.1	56.9	149.9	123	114.6	42.1	105.5	175.8	140.4	72.7	138.6	62.6	84.9
ETS2	86.6	73.7	108.9	80.1	43.6	199.8	64	90.8	61.5	140.9	13.9	141.4	102.7	132.9	31.9	101.7	111.4	65.1	88.8	150.3	16.6	69.7
RARS1	116.6	46.8	94.8	150.5	38.3	117	31.4	102.1	11.2	155.5	50.3	121.1	107.3	25.4	24.4	23.7	152.7	145.9	24.7	129.7	44.1	80.5
STAT6	89.6	59.7	138.5	185.9	100	228.5	144.2	203.6	117.5	110.4	62.2	175.7	138.9	197	46.4	159.4	184.2	121.4	203.6	227.6	109.5	155
STAT6	26	9.6	19.1	21.1	10.4	28.9	25.4	30.1	13.9	14.5	25.4	17.1	8.9	14.4	25.7	62.1	30.9	11	30.5	39.9	25.6	60.2
ARHGEF12	82.3	37.2	49.9	17.2	51.2	122.9	172	74.3	109.8	33	62.5	42.9	25.8	166.4	46.5	152.1	97.2	149.7	148.6	154.3	73.9	90.4
ARHGEF12	447.4	257.6	329.3	429.6	188.7	481.3	314.3	424.6	268.9	561.1	102.7	600.6	456.5	324.5	114.5	400.8	379.7	452.9	392.7	607.5	156.1	433.5
ARHGEF12	5.4	4.7	11.8	5	5	7.2	15.3	13.7	18.9	8.4	4.1	17.7	24.9	33.6	4.2	6.3	7.6	11.5	10.9	58.4	6.5	11.1
VAMP3	816	473.6	562.2	687.5	500.1	984.2	417	592.5	442	633.9	390.8	828.3	852	657.8	357.5	613.9	674.8	703.9	610.8	828.5	255.3	985.2
VAMP3	73.9	48	166.4	118.5	23.1	192.6	98.3	94.2	111.9	120.7	19.2	209.2	159.8	109.3	3.5	150.6	105.4	100.5	113.3	176.3	2	203.2
GTF3A	1855.3	722	1022.8	1052.1	883.8	1934.2	1500.8	1306.5	1280.1	1474.5	587.5	1960.2	1414.8	1104.6	621.5	1733.5	1376.8	1512.3	1479.7	1602.2	1258.5	1590.3
SCP2	323.3	152.5	212.2	335.8	42.3	538.4	293.2	368.7	215.3	230	4.2	521.2	408.2	321.2	17.8	435.9	318.4	283.4	195.4	495.4	39.1	293.6
ENC1	8.9	13.7	7.6	6.1	3.4	5.6	4.8	4.2	8.7	22.1	7.2	5.5	4.2	11.5	8.8	8.1	4.2	7.1	24.6	5.6	2.9	21.9
ENC1	44.8	115.2	104.1	137.6	76.7	113.1	88.1	102.5	159.4	96.7	115.4	136.9	86	126.1	114.6	166	137.7	52.9	210.4	258.5	19.5	78.2
SNRPC	330.3	197.4	235.4	301.9	150.7	558.9	287.1	295.6	252.1	253.6	157	358.1	384.3	244.5	48.3	266.5	295.3	298.6	297.3	373.6	133.3	606.7
UBE2D2	565.5	328.7	316.8	365	168.7	782.8	408.9	406.3	305.9	243.1	133.1	700.9	502.7	414.4	103.6	496.2	432.8	410.5	423.6	619	209.3	471.5
UBE2D2	132.8	83.7	112.5	95.2	70	186.9	152.4	187.5	116.2	86.5	80.1	182.9	140.9	98.5	75.3	147	107.6	128.5	198.4	165.8	54.7	311.9
UBE2D2	438.8	267.3	485.9	281	148.8	619.5	353.9	308.8	290.1	367.8	74	550.2	394.9	344	172.4	616.9	345	324.1	577.5	484.7	246.2	456.2
ADIPOR2	650	300.5	380.9	585.3	249.3	712	490.2	647.6	341.2	308.2	151.8	747.8	602	475.5	143.7	615	544.7	547	694.2	590.4	145.6	627.5
GRHPR	617.4	299.1	553.2	485.2	283.3	746.5	548.4	745.3	651.7	450.1	204.9	870.1	813.5	570.6	169.9	664.1	645.9	531.7	563.2	613.8	331.2	952.8
GPX3	1218.6	580.7	943	1351.4	470.6	796.9	803.9	556	643.9	840.3	215.4	1257.6	1089	1101.4	233.9	1044.6	835.1	864.6	1079.2	1165.9	138.5	1124.7
NHERF1	172.6	67.1	172.5	147.5	117.5	217.3	219.6	245.4	201.9	133.8	102.3	234.4	215.9	222.4	93.6	239.1	223.6	161.9	282.8	232.3	92.4	294.8
FLOT2	413.8	195.6	246.4	293.8	207.5	495.7	286.2	343.3	328.2	261.7	243	511.2	406	361	223.9	479.6	482	267.2	421.9	480.9	183.2	502.4
YME1L1	622.5	289.4	389.1	497.3	159.7	818.5	613	472.5	365.8	389.1	110.1	845.5	750.9	607.3	78.2	666	545.5	489.5	584.1	641.9	155	665.6
YME1L1	1017.6	367.9	734.4	685	257.8	1011.5	482.1	705.2	317	407.7	132.2	1177.4	767	691.6	84.5	991.2	709.6	418.6	670.8	907.3	248.6	572.3
BAZ2A	162.1	87.5	135.7	185.4	88.1	215	154.2	129.1	117.3	104.4	106.1	178.3	206.7	124.4	68.4	158	164.9	113.4	145.7	172.7	52.9	256.6
BAZ2A	20.7	53.9	106.7	15.1	15.6	71.4	125.5	144.3	115.9	58.5	6.2	141	86.8	15.1	20.5	76.6	14.9	52.3	69.7	67.7	4.4	146.9
BAZ2A	73.2	54.5	66.4	21.4	73.8	102.7	30.2	41.4	57.6	28.6	33.1	95.9	119.8	16.1	72.2	49.7	26.5	39.5	30.5	173.7	80.4	68.6
SF3A1	299.4	156.7	262.4	334.3	166.7	311.1	282.3	220.3	207.5	282.1	125	408.8	423.9	300.9	119.5	391.1	349.3	236.9	275.2	428.6	155.3	269.4
SF3A1	180.8	123.5	176.6	172.7	58.8	234.6	212.2	156.5	170.9	144.3	34.8	309.4	256.3	175.9	60.9	246.9	211.1	154.6	151.4	203.2	62.6	303.1
COPB1	637.6	216.9	389.2	555.1	268.4	608.6	387.1	377.9	267	351.6	222.5	766.5	559.1	432.6	209.8	579.4	525.7	318.8	433.7	645.3	319.1	540.6
COPB1	307.5	129.1	262.5	280.1	89.2	326.1	225	303.6	161.6	245.8	58.5	365.1	361.7	330.5	27.3	275.2	265.7	225.2	293	424.9	37.3	320.5
CST3	733.6	594.6	781	862.7	343.9	832.8	839.1	753.7	765.5	448.7	197.7	736.6	827.7	722	192.8	639	582.2	719.1	1015.6	865.7	630.8	1282.7
TMEM109	500.1	278	401.8	370.9	215	623	501.1	479.1	448.5	263.9	146.5	798	442.4	461.8	185.1	571.5	471.6	420	601.9	568.1	160.5	767.8
IVNS1ABP	114.9	45.6	41.1	85.7	33.5	134.7	123	84.6	93	68	34.9	84.7	126.6	24.7	29.4	131.2	114.8	93.8	93.9	93	60.1	105.9
IVNS1ABP	89.8	16	49.1	45.3	12.1	93.2	60.7	87.1	58.3	40.8	4.2	94.3	105.2	40.5	15.7	112.7	67.3	12.1	72.3	82.5	12.7	70.6
OAZ2	747.9	379.7	636.3	420.4	120.6	1201.3	518.1	627	675.7	609.7	125	1182.9	958.4	640.3	156.1	645.5	483.8	521.6	1149.7	933.4	147.6	936.4
OAZ2	841.5	420.9	651.5	570.8	273.4	1097.8	619.4	566.3	577.2	501.4	42.6	877.9	751.6	570	102.8	691.9	542.5	540.8	650.4	800.4	302.5	779.9
ANXA7	798.5	413	458.4	394.2	214.6	639.6	532.7	394.5	490.3	414.9	261.4	849.5	656.3	515.8	118.2	744.7	584.4	525.3	573.5	770.8	215.7	575.5
ZFP36L2	79.7	65.5	74.6	130.2	1.2	83	5.8	7.8	37.5	51	3.2	83.5	110.3	152.1	6	24	56	54.5	15.2	82	6.2	125.6
ZFP36L2	255.9	181.6	244.8	406.7	112.6	351.4	236.9	189.4	151.2	302.1	44.5	478.3	207.2	316.3	40.3	252.8	248.2	219.2	273.8	517.9	94.1	345.9
ZFP36L2	86.7	64.5	72.8	124	41.7	79.3	61.3	77.1	99.1	104.9	48.8	116.5	88	137.2	29.1	130.5	77.9	112.9	88.2	110.8	42.7	111.9
CUL3	209.6	105.9	162.6	132.9	47.3	318.3	165.5	169.4	114.7	138.2	32.7	247.3	184.1	134.1	33.4	226.7	188	151.3	161.6	272	53.3	170.7
CUL3	990.4	581.4	726.9	669.7	252.3	1524.8	881.2	786.8	637.6	737.4	89.4	1391.9	1229.7	884.3	82.4	1095.7	1046.4	849.7	924.4	1078.7	226.6	1145.2
CUL3	89.7	46.7	43.2	7.6	36	80.5	37.8	15.3	53.2	10.8	7.7	74.2	63.9	15	3.3	46.4	80.4	11.2	20.9	44.8	7.7	32.5
PLEC	515	241.8	350.9	427.2	437.4	550.7	281.3	329.5	296.7	329.5	153.4	638.8	446.8	320.6	367.2	517	408	283.1	266.5	442.8	211.6	628.6
PPP2CB	2.8	2.5	3.3	4.9	8.2	5.7	11.4	6.6	3.7	14.1	4.3	7.4	4	9.2	7.1	3.7	10.4	25.3	12.8	9.7	2.5	14.4
PPP2CB	1107.7	575.5	707.1	755.6	194.7	1155	726.3	700.3	695.1	708.3	108	1282.6	1143.9	781.2	67	921.1	761.8	710.5	932.1	1178.7	125.6	988
HNRNPF	92.2	57.3	82.1	73.7	17.4	129.8	79.6	65.7	69.2	107	5.4	153.9	123.1	108.6	26.6	85.5	24.7	106.1	106.5	140.8	5.8	144.3
UBAP2L	97.7	36.9	69.3	20.9	57.7	116.5	46.7	10.6	18.9	57.8	9.2	81.5	100.1	54.2	57	73.1	23.4	78.9	45.5	33.3	31.7	101.1
UBAP2L	167.7	111.4	146.4	174.9	67.1	245.4	133.2	134.6	147.4	172.6	19.7	246.1	268.5	207.5	9.8	184.8	168.3	216.6	196.9	260.7	69.2	290.5
TPD52L2	171.7	89.6	106.2	160	71.4	174.2	96.2	99.7	73.5	163.9	12.4	121.8	158.7	129.3	14.8	152.4	93.5	131.5	89.4	106.4	95.4	85.4
CRTAP	143.8	68.7	119.9	144.5	51.8	203.3	159.1	153.1	132.1	131.5	70.4	129.8	138	172.2	39.4	149.6	101.4	101.2	118.3	193.2	57.4	238.3
CACYBP	380	188.2	287.7	301	108.4	511.7	310.9	374.5	275.7	223.3	91.5	656.6	409.3	248.2	82.1	406.7	321.3	289.4	352.8	507.3	156.4	489.1
CACYBP	76.4	24.8	39.7	61.2	32.3	118.4	11.1	130	50.7	63.8	41.5	100	73.3	118.2	55.9	88.1	80	73.1	97.1	76.7	58.4	92.4
NBR1	132.2	72.8	178.1	137.9	13.7	340.2	174	125.3	154.4	173	6.6	253.8	230.8	240.8	9.1	224.9	107.8	190.7	176.1	279.9	7.6	250.5
NBR1	487.4	293	431.5	492.8	158.2	731.8	416.7	417.9	322.7	330.8	72.4	645.6	555	513.2	32.3	593.8	550.4	506.9	387.5	661.7	143.1	680.5
DHX15	177.4	166.2	68.1	88.9	82.5	160.6	203.3	159.5	211.2	149.4	55	193.1	443.9	132.7	41.5	270.5	359.2	183.8	179.8	221.2	77	124.8
DHX15	198.2	127.8	229.9	204.3	42.6	300	183.8	165.2	212.5	222.9	18.1	417.7	353.9	266.4	33.1	298	228.9	203.5	200.6	294.8	42.7	418.6
UCHL1	208.2	32.8	138.6	107.1	108.1	152.2	151.3	206.7	257.4	176.8	37.5	198.7	186.4	168.8	14.3	210.2	161.6	209.9	614.2	200.4	21.3	478.9
PSMD3	485.5	237.1	461.2	291.2	139.8	462.8	452.6	399.3	386.3	302.3	58.8	498.6	443.5	338.4	60.7	421.4	408.2	265.6	340.3	354.4	162.4	456.6
ITGA5	176.6	145.3	119.7	201.6	56.1	44.6	133.4	55.8	153.9	139.6	37.7	236.1	145.9	75.6	106.7	25.6	182.8	82.5	42.2	249.9	92.3	437
CSNK2B	464.6	180.2	318.2	367.8	287	800.3	352.4	788.3	1023.3	516.7	171.4	529.4	541.2	481.1	247.9	772.1	281.9	286.2	701	936.7	328	964.8
TRAP1	958.7	447.4	813.5	832	436.9	1081.8	720.7	523.1	765.9	641.3	353.4	1048.3	1386.4	836.1	487	1121.8	943.8	704.5	773.6	983.3	549.9	1200.3
IGF2R	107.1	53.8	137.7	176.7	84.6	197.3	90.7	148.8	95	135.7	96.8	132.1	150.4	170.6	114.4	221.9	218.7	93.9	69.1	191.6	38.9	306.4
IGF2R	401.6	163.1	362.4	366.4	97.9	552.9	311.9	333.3	215.2	248.7	53	429	502.9	322.1	48.4	394.2	417.9	267.3	218.3	468.3	52.5	413.3
RBM5	318.8	243.8	366.8	332.2	112.3	584.9	261.5	302.4	244.2	257.6	40.4	487.7	397.3	324.3	44.2	372.1	389	273.7	255.1	539.5	95.4	461.7
RBM5	360.4	228.7	192.5	270.8	92.4	242.7	58	155.6	142.9	208.4	54.6	114	473.1	349.8	306.5	237.6	546.5	272.5	248.5	227.7	181.8	136.7
SGTA	170.8	100.3	121.3	139.8	114.8	216.9	121	205.7	126.7	121.3	19.4	204.2	254	179.6	84.1	61.3	152.6	191.3	41.2	95.9	131	121.4
PHGDH	20.5	47.5	23.1	137.5	41.2	67.2	16.3	63	28.9	10.5	68.5	49.5	69	53.2	28.5	11.4	62.7	28.7	11	72.9	12.3	117.9
TRAM1	267	140.6	214.9	269	134.2	255.8	177.9	204.2	157.2	241	92.7	341.7	269.1	337.2	49.3	239.6	279.6	226.6	159.8	369.6	126.2	208.7
TRAM1	49.4	57.8	87.5	103.2	43.6	110.8	53.8	47.6	83.5	87.3	5	152.5	101.3	78.2	31.5	109.3	65.7	82.8	52.2	126.6	6.1	110.6
PSMB3	782.1	389.9	540.1	565.7	571.6	636	527.4	582.5	504.6	527.9	312.4	924.3	742.4	631.3	352	803.5	680.6	628.9	729.6	674.4	452.1	899.5
GRK2	11.7	12.9	8.5	9.2	11.6	14.1	18.7	20.2	15.4	16.5	17.4	23.7	14.2	25.3	12.3	30.8	22.3	16.5	13.3	14.2	15.1	54
GRK2	15.6	8.4	15.3	14.1	35.8	21.1	17.3	18.5	13.1	14.9	17.4	20.7	17.9	13.5	11.2	16.7	10.8	12.7	13.7	19.3	8.4	40.1
MGST3	3141.3	1332.1	2559.3	2736.9	1328.5	4252.3	2330.3	2956.6	2386.8	2886.4	974.6	3809.1	3212.4	2741.3	678.3	3147.5	3260.3	3349.5	2459.8	3326.3	1068.3	4665.1
PSMB2	273	243	166.8	176	127.1	374.1	203	147.1	348.2	326.1	153.6	431.3	416.1	323.1	186.9	461	359.8	405.5	64.6	442.6	89.9	540.9
COPS6	500.5	387.8	432.4	484	302.2	574.3	620.8	527.3	360.3	406.9	229.6	706.5	621.8	503.7	202.4	637.4	560.7	510.9	566.1	781.3	341.5	927.1
PPP1CB	686.2	222.5	356.2	462.1	200.8	561.8	353.9	503.3	255.9	225.7	110.8	411	688.9	305.9	100.3	582.5	452.5	289.6	362.7	840	162.3	555
PPP1CB	741.3	275	502.3	447.8	125.2	1021.3	409.7	642.2	357.4	420.2	55.3	529.1	814.5	477	75.7	560	677.4	628.5	438.4	590	165.4	646.5
PPP1CB	626.7	311	326.4	377.1	163.4	534.7	375.9	596.4	296.3	349.1	93.4	683.5	686.4	443.4	97.8	567.6	465.5	500.9	474.6	854.2	140.2	609
PLEKHB2	199	79.5	128.8	171.3	69.3	248.9	135.9	158.5	105.4	111.2	94.6	246.3	157.5	191.1	50.9	234	217.9	124.8	190.3	279.5	114.9	178.7
PLEKHB2	47.1	9.1	14.3	50.7	7.9	131.7	13.9	39.5	59.1	46.8	1.9	19.6	15.1	53.9	10.8	23.3	24.9	13.6	73.2	80.4	2.8	31.2
LRP10	303.7	131.1	258.1	356.5	112.1	284.1	227.6	223.5	190.6	149.5	105.1	332.4	162.9	187.1	64	231	227.8	186.6	226.2	270.1	115.7	414.8
HSD17B4	381.8	99.5	236.4	332.8	99.4	449.3	315.2	319.1	177.4	210.5	47.6	344.5	329.9	191.3	25.3	334	183.1	216	258.2	412.5	73.3	365.5
NAP1L4	388.3	178.3	295.9	297.2	177.5	406.8	309.3	345.6	326	172.4	134.7	640	467.6	438.8	195.9	572.2	408.1	218.6	285.7	543.7	216.7	552.6
GSS	23.4	37.5	28	11.5	53.8	69.9	15.7	11.4	11.1	8.3	50.6	45.9	15.8	25.3	61.9	16.9	21.5	17.4	17.5	12	90.6	41.2
SOX4	84.9	16.4	30.6	44.8	62.1	66.2	66.3	67.6	8.2	47.5	25.7	41.8	89.7	65	43.3	56.6	113	51.9	80.1	55.7	32.9	172.5
SOX4	48.6	14.3	16.2	56.1	7.2	74	41.9	64	58.5	104.5	5.9	66.2	82.5	89.5	3.8	34.4	50.4	51.9	124.4	91.6	5.1	113.1
SOX4	12.6	5.1	8.5	23.9	27	23.3	9.7	12.1	9.5	5.5	16.9	19	9.8	13	21	8.2	28.3	7.9	10.5	10.3	30.1	50.6
BAP1	148.5	106.8	144.4	146.2	22.6	331.2	171.5	140.6	138.2	179.8	22	58	223.3	166.1	10.3	235.5	206.1	183.7	150.8	258.3	119.2	179.5
WDR77	148.3	54.3	89.6	150.2	19.4	237.9	126.2	140	165.4	136.5	7.8	182	196.4	65	7.3	168.9	88.5	85.7	128	162.8	12.6	242
WDR77	340.2	168.3	217	283.1	175.8	359.7	274.5	337.7	198.4	237.3	98.4	380.1	447.5	274.2	72.2	290	287.1	290.6	284.3	310.9	132	398.9
IFI30	197.3	105.1	213.4	198.2	40	228.6	198.5	166.8	112.6	104.4	112.9	231.1	321.3	180.3	52.4	255.6	293.1	197.3	117.6	322.2	104.6	245.8
CUL4A	377	193.4	362.2	306.5	118.7	657.2	297.7	331.7	212	451.7	46.7	537.2	511.9	371.3	86.7	452	412.9	522.2	265.6	540.2	154.5	562.1
CUL4A	158.6	58.7	106.9	161.7	46.3	241.7	134.6	149.9	109.6	109.8	45.9	229.7	210	129.6	54.6	214.2	168.9	157.9	174.9	309.2	34.7	138.2
ALDH2	1297.7	804.4	1395	1846.6	453.6	1639.7	828.9	1153.8	759.4	913.2	287.9	2009.2	1576.9	976.9	242.3	1154.2	1430.6	1064.5	973.8	1469.9	399.7	1698.4
VIM	760.7	388.1	1289.1	3884.7	202.4	1171.9	737	854.3	657.8	1348.8	44	1022.7	780.2	1445.8	42.2	693.8	953.1	901.4	691.6	1565.2	145.2	939.1
SELENOP	1096.3	808.6	1164.5	1568.2	645.1	1620	687.6	932.8	551.1	817.9	476.3	1319.2	1481.4	1082.3	368.3	1017.1	1022.2	1286.5	662.8	1615.7	556.4	1334.5
CLDN4	17.6	8.1	14.2	31.7	18.9	24.6	48.8	16.6	36.3	10.3	8.7	7.7	15.3	48.1	12.3	34.4	18.3	23.5	21.8	29.6	13.1	30.7
RPL37A	10854.5	7648.1	11387.7	10632.4	11154.5	13425.5	11703	11897	10818.2	11154.6	12837.9	15004.6	15392.3	13268.4	11480.2	12198.9	13979.1	12930.5	13990.3	12178.3	11476.1	12960.1
DPYSL3	136.4	22.6	115.7	94.7	38.9	217.3	77.6	77	88.6	161.7	16.7	154.3	79.3	70.8	17.1	127.3	84.8	106.1	123.1	152.9	11.9	94.8
DPYSL3	586.9	93.8	416.7	490.1	335.9	701.5	275.5	384.5	334.4	307	93.8	477.6	325.1	188.5	107.5	387.6	483.3	549.5	363.5	525.6	151.8	616.2
CAT	860.4	570.4	877.9	1416.5	272.3	1421.6	1087.7	757.4	783.7	809.7	196.7	1552.7	1115.7	1304.1	241	1020.8	1391.1	987.3	1161.5	1878.2	284	1816.4
PTDSS1	622	240.6	371.5	357.7	305.5	500.8	373.1	444.3	276	311.7	287.2	612.6	529	377.1	274	620.6	515.7	449.5	461.3	656.5	446.2	677.5
TTC1	244	128.1	98.3	143.6	91.1	326	246.2	90.6	42	141.9	31	65.8	240.4	238.9	20	81.3	192.8	234.1	140.7	346.7	76.3	110.9
EIF4E	244.4	98.3	185.3	252.1	67.4	261.4	351.8	267.3	204.3	164.7	55.4	450.2	252.8	215.5	63.4	273.6	218.4	202.6	233.7	309.3	22.1	279.9
EIF4E	73.8	20.1	34.4	41	11.1	61	34.7	44.2	44.6	30.1	27.3	76.5	36.9	52.3	7.1	57.3	24.8	44.9	21	72	31.3	44
EIF4E	111.4	48.4	29	103.9	28.3	105.4	77.4	65.2	66.6	57.6	42.3	157.3	122	63.4	21.8	142.4	37.4	80.5	53.6	122.2	39.7	57.3
COL6A3	509.1	302.5	431.5	724.9	217.6	684.9	510.3	532.1	594.4	434	73.3	771.5	470.6	597.5	48.5	667.4	446.8	434.6	529.1	735.5	171	511.9
GBF1	371.1	195.9	252.1	291.9	130.4	410.9	185.4	171.3	145.1	241.9	72.7	192.4	279.9	250.2	92.3	314.1	215.6	337.1	291.1	205.8	44.6	390.1
DDX23	33.9	22.8	25.9	23.3	11.6	46.9	29	23.5	20	19.7	16	30.3	38.8	27.8	12.3	32.6	36	27.4	43.5	39.5	5.2	58.7
COX6B1	2422.5	1051.3	1596.5	1572	2443.8	2561.3	1768.1	2112.5	1659.7	1642.9	2703	3179.1	2098.5	1679.1	2519.8	1996.8	2132.1	1702.3	1397.3	2446.4	4464.9	2936.7
ATP6AP2	37.3	23.7	74.2	56.9	41.1	77.7	65.2	56.9	68.2	27.2	35.5	65	50.5	44.2	42.6	126.7	88.5	29.4	99.5	99.4	33.7	244.7
ATP6AP2	179	83	152.3	321.1	64.8	316.7	122.2	146.5	119.9	208.5	46.4	180.9	184.6	184.5	41.3	204.4	161.3	149.6	156.2	286.5	59.7	83.2
ATP6AP2	113.5	13.2	74.3	154.1	18.1	188.3	119.9	102.3	67.7	149.3	8.6	186.8	141.2	102.5	7.1	182.1	40.4	118.8	121.5	250.1	1.9	102.9
CNN3	106.6	31.9	68.5	148.2	19.4	152	77.3	123.7	93.6	124.3	57.2	138.1	145.5	141.9	22.7	54.3	23.3	76.2	125.9	204.5	30.4	132
TIA1	111.2	85.8	142.3	120.1	51.3	197.9	120.4	136.8	105.3	164.6	91.9	202	188.9	102.4	84	151.6	119.9	156.3	197.6	264.9	42.6	179.8
TIA1	87.6	35.9	10.8	90.6	6	60.5	38.3	78.7	44.9	19.9	8.9	55.9	56.4	55.6	16.4	15.9	17	78.9	13.8	42	14.1	24.8
TIA1	152.4	97.7	94.4	120.5	42.2	133.2	121	143.7	100.1	124.6	46.7	207.2	119.6	106.3	15	159.1	151.5	122.3	112	223.3	53.8	145.2
TIA1	116.5	35.6	79.2	102.5	46.5	125	87.1	77.8	78.4	50.6	49.9	82.5	86.4	121.4	36.7	103.9	76.8	69.8	93.9	148.7	42	119.1
TIA1	17.5	19.9	24.8	29	18.9	66.4	25.9	36.6	20.6	30.3	17.2	65.5	42.3	39	1	30.6	36.2	47.5	38.5	59.8	6.3	21.4
RHEB	8.8	4.4	4.7	4.5	4.8	6.3	4.3	5.6	6.4	3	7.1	10	8.2	6.4	3.9	10.4	4.4	3.4	6.1	11.7	7.1	24.3
RHEB	11	18	22.7	5.9	4.2	57.4	10	10.5	10.3	9.1	4.3	43.4	19.9	38.3	4.2	10.7	12.7	6.2	15.2	10.9	3.7	42.6
RHEB	1041.1	494.8	828.3	906.8	273.5	1375.4	663	794.9	659.2	1048.8	127.5	1572.8	999.6	885.4	86.3	1024.7	949.7	960.3	735.2	1460.9	160.3	972.5
NPEPPS	270.3	166.9	192.3	176.3	113.6	336	249.2	234.1	215.2	157.6	60.1	265.1	355.1	245.5	62.4	361.4	214.1	215.3	314.1	343.3	40.9	444.4
NPEPPS	441.6	250.8	392.8	317.6	95.9	617.8	308.9	322.5	253.9	238.3	50.3	459.7	572.2	354.5	43.6	486.7	399.2	382.5	490.6	561.4	77.8	641.9
BUB3	45.6	45.3	50.6	43.5	34.8	78.9	26.9	44.8	49.2	54.7	18.2	29.9	76.5	82.9	33.4	97.8	20.8	54.1	89.9	116.2	24.6	133.4
BUB3	260.1	118.2	179.8	200.1	56	273.8	226.4	190.6	185.1	150.7	83.3	338.8	243.3	268.5	45.2	287.2	181.9	187.2	289.5	286.5	71.1	316.1
BUB3	97.9	71.9	65.6	64.3	29.5	126.5	150.7	86.1	73.9	101.6	5.2	140.7	89.3	117.3	2.8	115.5	81.1	73.7	86.8	117.5	23	55.5
RUVBL2	130.7	32.3	211.9	116.6	134.9	236.6	93.8	22	113.3	221.6	38	104.5	167.1	131.7	51.5	49.6	103.4	149.5	56.7	108.3	126.5	87
MAPKAPK2	934.8	395.9	593.6	491.6	397.4	1021.9	753	801.5	630.2	523	237.1	1229	803.2	628.4	374.2	825	826.5	724.7	713.7	721.6	487.8	814.8
MAPKAPK2	232.1	112.8	163.5	112.7	54.8	305.1	190	201.6	156.8	169.7	7.6	227.5	204.3	144.5	58.6	234.6	160.9	181.7	171.1	205.9	9.5	232.8
SCRN1	13.7	21.3	23.8	91.3	16.6	52.8	46.2	25.7	41.5	49.7	6.3	60.4	4.6	56.6	5.4	10	57.1	57.3	35.6	81.3	9.3	22.8
TALDO1	386	223.8	335	392.8	286.4	407.2	268.1	286.4	250.5	385.2	146.3	431	330.5	352.8	117.4	329	387.3	338.1	295.3	417.7	369.4	388.4
JUN	749.7	428.5	1028.4	884.1	442.2	1463.2	571.6	1083.1	507.5	590	370.1	898.2	1068.5	928.4	339.9	1217.1	1113.1	838.5	642.4	1248.6	269.1	669.4
JUN	48.2	54.6	134.2	72.6	53.7	188.4	15.9	31.9	19.3	62.5	8.5	19.9	50.4	92.9	101	113.6	32.2	90.9	30.3	125.1	21.2	48.4
JUN	154.1	96.3	92.8	150.8	93.7	209.1	121	158.2	101.5	67.3	52.1	105.6	178	107.1	24.8	92.4	159.9	126.8	77	264.2	64	21.5
NQO1	17.7	5	8.8	13.9	13	12.4	12.6	27.3	10.2	4.3	7	17.2	19.6	11.1	5.8	11.4	11	7.2	13.4	11	3.2	20
NQO1	162.2	95.6	77.7	155.2	61.6	166.6	186.7	150.9	163.3	66.6	43.8	187	134.3	134	67.5	178.8	190.8	62.5	149.8	193.3	67.6	266
SHC1	49.1	57.3	63.5	77.2	26.1	141.7	76.1	92.1	81.4	70.6	32.3	166.4	110.2	57.1	3.8	69.2	73.1	49.6	84.7	80.4	29.8	93.7
GSTO1	1037.1	383.6	721.4	743.5	785.1	951.6	782.1	750.7	648.5	595.5	740.9	939.9	991	612.4	465.9	893.9	838.2	694.3	629.3	1051.3	1360.7	1091.8
SQSTM1	1743.8	629.1	1275.9	1255.7	585.6	2125.2	1243.8	1281.6	1722.4	744.1	172.3	1966.6	2503.8	1556.8	212.4	1591.3	1492.3	1835.9	1609.8	1269.8	449.7	2188.7
VBP1	1195.7	581.5	982.5	1013.2	247	1352.1	942.4	895.1	737.9	990.7	143.6	1454.3	1325	1201.6	130.3	1299.1	1194.6	1279.4	773	1320.7	353	1281.6
JUNB	175.5	54.7	76.8	114.5	36.4	180.2	140.1	106.6	51.5	73.3	64.8	204	202.4	94.6	80.7	37.1	99.8	73.5	77.3	131.8	59.1	151.5
ITGA3	28.6	46.8	33.9	82.6	25.7	44.4	20.1	32.6	60.2	23.4	50.8	20.1	85.8	58.4	43.6	45.1	24.7	22.5	81.8	145.7	48.5	89.1
MARS1	426.8	207.4	316.3	454.4	152.4	469.4	377.7	421.5	317.3	287.9	119.1	726.8	418.7	466.9	73.5	575.8	503.5	322.4	378.6	580.2	96.9	477.8
RRM1	114.4	87.5	112.4	96.8	55.4	226.1	98.2	134.7	94	129.4	29.4	183.1	174	124.6	21.4	101.2	100.5	125.5	183.7	206.4	28.3	412.7
RRM1	230.3	151.6	160.5	257	180	378.8	195.7	220.5	146.6	172.8	106.7	280.3	304.7	214.1	94.2	187.5	252.1	226.4	171.6	308	209	356.2
DKC1	136	60.1	62.9	138.5	32.7	145	96	106.4	72.7	79	9.9	135.1	107.3	100.1	12.7	133.5	110.7	79.4	115.4	206.6	5.7	128.9
DKC1	256.6	153.5	211.2	201.4	117.6	291.4	178.8	168.4	118.6	261.8	45.5	297	333.8	226.7	83.1	270.1	307.3	252	195.7	322.3	183.3	263.2
SUPT5H	254	147.3	194.2	205.7	132.7	297.4	209.7	215.7	224.2	217.5	131.3	287.9	362.3	201.6	178.8	340.4	175.3	168.8	287.6	317.2	179.3	202.7
PYGB	23	15.9	22.9	50.2	17.3	36.6	23.4	23.7	19.9	12.4	29.5	41.5	23.5	28.3	18.6	29.7	23.3	15.9	29.7	39.1	17.9	51.8
QSOX1	43.6	29.2	43.1	83.1	9.3	62.2	60.2	45.7	40.3	26.4	18.8	78.6	50.3	35.6	4.6	76.5	41.1	32.3	49.5	43.5	68.2	44.5
SUPT4H1	202.7	95.3	193	184.7	52.1	309.3	148.4	105.4	111.2	148.4	11.4	272.9	184.9	198.7	17.2	111.6	152.4	119.8	161.1	201.5	48.8	267.5
SUPT4H1	315.4	205.1	307.5	301.3	135.9	433.8	270.1	292.9	276.2	246.7	97.2	461.7	368.8	291.1	81.2	478.7	361.3	278.8	471.3	474	67.2	362
RCN2	112	63.4	159	100.7	7.7	272.8	162.8	107.8	108.7	184.7	12.6	169.4	230.7	208.4	8.9	150.8	126.2	227.5	102.2	156.3	5	273.9
RCN2	248.2	76.8	144.7	132	39.6	265.3	200.5	154.2	131.7	167.9	71.2	157.3	222.4	242.8	32.3	303.5	175.6	199.6	285.6	336.5	34.6	244.8
CTSC	104.5	88.4	82.2	130.3	8.1	115.2	141.2	67.8	24.5	101	4	79.6	99.1	110	13.7	150.9	55.9	101.6	113.2	176	7.6	46.6
KHDRBS1	444	280.2	383.8	500.7	162.9	662.5	399.1	432.3	290.3	290	141	587	346.4	434.9	106.3	492	442.9	295.8	395.9	770.2	123.8	508.4
PPIF	710.4	103.2	294.4	272.5	213.8	637.1	351.5	571.1	428.8	159.3	88.1	502.9	579.5	339	54.8	389.9	443.1	376.5	307	579.4	885.7	961.6
PPIF	377.1	126	248.7	225.7	48.4	580.8	328.6	427.8	350.8	203.3	6	430	354.1	295.1	7.7	430.4	303.8	250.4	421.2	493	85	610.2
AHSA1	425.4	195.9	257.2	382.3	188.9	519.2	253	320.8	355.2	404.8	85.3	436.6	445.9	276.3	19.6	327.4	462	485.5	411.4	483.4	159.5	446.9
RPL41	8779.6	6975	8029.2	6734.4	6163.8	8857.1	7941.1	7294.8	6238.4	8535.9	6300	9875.3	10361.1	8641.6	6653.2	8423.7	8950.5	9212.2	8301.6	9733.1	8047.6	8684.8
PUM2	156.5	80.3	119.6	152.4	49.1	236.7	132.9	154.7	129.4	73.5	24.4	245.1	181	105.5	33.4	176.8	153.2	107.9	126.2	170.4	42.2	208.5
PRCP	89.6	24.6	48.5	181.3	33.9	103.7	27.7	82	30.7	75.6	85.8	128.5	141.7	113.5	21.2	91.7	126.8	102.4	155.9	171.9	124.9	193.4
MYH11	6.2	3.4	8	129.9	2.3	5.6	12.9	8.3	7.6	8.8	5.5	12.4	6	4.7	2.1	7.2	11.1	7.8	15	15.8	2.8	17.8
MYH11	11.7	6.6	96.1	1009.6	5.4	59.3	22.3	63.1	31.1	82.9	4.3	34.6	37.7	53.8	15.7	50.9	74	10.7	17.5	68.1	3.5	22.7
MYH11	297.1	58.4	254.8	4005.8	203.7	74	266.9	391.5	145.3	313.8	109.4	102.5	185.2	196.8	173.7	182.9	796.7	68	180.1	223.4	184.4	290.4
USP7	343.3	232	232.7	302.5	267.4	401.5	251.3	232.3	149.6	245.1	213.9	283.1	311.1	268.6	239	300.1	343.8	266.7	200.9	406.8	301.5	243.5
USP7	513.4	295.1	444.5	425	133.6	753	515.8	467.7	457.5	476	87.2	565	635.1	549.9	150.8	564.2	537	566	546.9	713.3	163.2	679.2
PPP1R11	552.8	253.7	499	567.9	285.3	825.4	586	485.9	335.8	371.6	209.1	812.3	654.5	604.7	227.1	720.7	739	457	695.4	629.6	354.9	955.8
GRSF1	586.3	202.3	272.1	303.8	156.5	643.2	403.1	437.3	334	226.8	126.5	566.3	350.2	238	119.3	466.7	327.2	258.3	382.3	424.2	246.4	270.7
NFKBIA	218.2	335.6	514.9	463.5	666.6	658.1	347	400.3	151.4	245.5	264.5	421.3	413.8	539.4	399.8	257.5	496.9	495.5	215.8	568.5	586.9	179.2
G3BP1	476.4	280.2	328.8	225.2	187.7	482.2	241	323.6	352.6	275.4	150.6	606.9	650	392.5	152.7	388	327.1	322.8	415.1	602.5	150.8	365.9
TSN	19.3	9.6	53.5	16.2	7.1	31.4	23.9	19.6	18.8	71.3	11.6	29.5	67.8	32	12.3	24.6	17.8	13.8	28.3	26.1	6.8	44
LAMB1	87.7	32.5	23.8	101.4	22.3	80.5	33.5	53.6	55.4	55.1	24.9	63.5	54.9	36.1	3.7	64.3	57.4	49.3	35.2	58.1	20.3	69.9
TGFBI	268.9	50	147	478.6	186.1	228.6	193.8	220.2	104.4	222	97.7	177	111.8	156.6	27.4	178.1	174.6	237.8	192	384.7	204.7	251.7
PFDN1	307.7	161.6	175.9	144	141	493.1	238.4	323.2	204.1	188.1	27	438.9	314.5	289.2	96.7	320.1	349.7	224.5	260.3	415.8	81	476.7
IGFBP4	191.1	102.1	162.5	291.1	125.7	325.7	246.8	402.5	208.7	134.5	73.7	365.1	179.7	312.2	62	245.3	253.1	180.1	213.8	312.5	121.7	435.5
IDH3B	104.8	92.4	47.7	132.1	31.8	125.8	86	66.3	100.5	79.1	22.1	195.1	149.8	187.2	34.5	213.1	90.9	109.3	108.9	166.2	73.3	181
ELF3	49.3	46.2	22.8	83.7	26.1	51.8	73	60.5	40.5	51.2	45	66.2	62.7	17.4	29.7	119.6	25.1	17.3	87.1	38	31.5	117.8
AAMP	178.8	122.9	152.6	183.8	76.7	218.1	110.7	145.4	157.6	209.9	145.7	193.5	236.4	220.1	84.8	183.5	235.6	257.4	293.1	223.6	174.3	159.1
TOMM70	181.7	73.3	211.7	161.9	53.2	340.6	165.9	167.4	207.7	201	68.6	346.9	278.8	247.5	60	277.6	210.2	156.5	204.3	338	167.9	255.9
TSN	119.8	55.9	93.4	109.6	40.6	157.3	104.3	79.7	99.1	79.9	43.7	128.9	75.3	77.7	37.9	107.5	90	55.7	76.7	123.1	36.5	89.2
G3BP1	278	169.1	300.3	228.9	76.1	436.5	260.5	181.9	257.6	293.3	24.4	464.3	408.7	176.9	19.8	398.4	375.5	322.9	367.7	514.4	24.9	427.4
TSN	362.7	181.3	322.1	409.1	64.9	524.9	299.8	301.7	250.7	386.5	74.1	432.7	398.8	343.9	36.5	406.7	364.7	313.7	273.6	508.2	89.7	294.1
SRM	541.8	268.2	412.7	433.8	225.8	490.6	453.2	499.4	416.1	339.4	128.6	578.5	402.5	341.4	142	556.5	483	370.5	471.5	496.9	85	589.3
NCBP2	171	100.8	152.9	144.2	54.7	260.9	204.5	185.6	127.5	121.7	76.2	221.9	141.8	103.9	55.1	323.3	137.8	120.7	219.5	205.8	66.4	324.7
CBX1	417.1	237.2	273.6	344.1	125.2	518.3	221.5	284.1	224	279.7	79.3	443.5	404.1	337.4	65.6	431.8	323.2	348.8	255.8	432.8	100.1	354.5
TOMM70	820.4	489.9	746	840.4	367	960.1	676.6	672.2	667.8	791.1	282.7	1136.2	852.7	771.2	185.9	869.6	912	718.6	869.6	1035.8	657.3	972.5
GRSF1	995	485.2	931	634.7	219.7	2007	1147.9	1172	1095.1	504.2	121.9	1864.9	1115	914.9	125.4	1459.2	847.2	676.6	1442.5	1522.4	294.5	1687.1
NCBP2	72.3	26.5	46.4	43.1	17.8	117.1	20.2	10.4	64	45.7	11.7	14.9	31.8	37.7	4.2	26.9	14.6	73.3	61	62.2	9.3	52.8
UBE2N	303.4	189.9	365.1	300.4	47.9	616	348.1	370.6	264	312.2	20.4	643.7	480.4	406.4	27.6	488.7	388.1	367.3	397.3	625.7	48.4	636.9
UBE2N	626.7	290	448	433.5	196.9	673.2	473.7	460.7	419.4	466.6	223.6	740.8	635.2	555.8	175.5	575.6	531.9	556.4	496.7	623.4	162.3	835.3
APOD	1963.7	1745.5	2139.4	2727.5	977.7	2905.2	2078.3	1996.8	1808.7	1217.9	835	2620.6	2321.2	2188.3	558.6	2098.4	1938.6	1886.3	1204.6	2027.9	676.6	3418.1
ARF5	346.1	184.7	301.6	284.7	206.6	475.5	255.7	265.8	309.2	258.9	144.7	414	327.2	288	171.6	365	361.4	283.4	332	358.4	218	318.3
ATP6V1F	926.1	228.9	499.1	635.4	260.2	759	820	447	537.9	462.2	50.5	1019	1032.5	409.7	81.1	637.8	609.2	520.2	643.4	898.6	198.5	852.4
RPA1	230.7	202.4	255.4	220.7	85.9	238.6	187.6	272.2	206.2	194.3	51.9	376.6	218.4	247.2	42.8	309.7	290	169.1	317.6	249.4	85.8	482.5
RPA1	221	142.3	218.2	195.6	69.8	276.8	210.9	194.6	203.8	207.5	3.9	349.1	245.8	130.3	68.1	297	234.6	252.2	280	279.8	67.3	262.3
ZFP36	248.2	121.1	197.3	166.6	21.6	294.2	86.5	73.1	15.5	110	53.4	103.3	49	168.6	11.2	66.5	37.9	92.4	23.4	119.1	9.2	38.1
PSMA3	465.9	280.5	378.8	396.5	92	661.2	515.3	393.2	363.6	525.6	37.6	720	844.3	527.2	2.2	551.7	501.1	538.5	450.9	668.6	101.8	331
CTNNB1	535.3	171.4	257.3	296.5	109.1	523.2	205.3	249.7	183.8	437.9	44.9	335	336.1	356.2	82.7	308.2	251.5	569.7	337.1	522.3	124.3	405.8
UBL3	53.2	27	69.4	62.9	9	100.4	48	49.6	40.5	87.3	8.4	69.6	178	55.1	12	97.5	53.5	76	64	167	13.6	105.6
UBL3	680.3	268.3	397.8	403.9	220.4	825.5	463.7	462.8	401.4	308.6	172.6	816.1	564.7	479.3	189.7	628.7	573.9	518.2	494.3	574.2	197.9	895.6
DUSP3	2228.9	785.3	1096.5	1147.5	855.6	2007.3	1921.2	1303.7	1541.7	643.7	432	1709.4	1892.2	1292.3	604.5	2065.1	1281.2	1174.5	2184.8	1450.7	1283.7	2008.6
DUSP3	319.9	209	315.3	150.6	63.1	525.7	352.3	239.5	389.3	259.5	24.4	414.1	440.9	368.4	16.8	537.9	315.7	320	503	429.9	85.8	413.8
DUSP3	290.7	114.3	191.7	136.4	42.9	330.5	383.5	162	257.7	198.7	56.6	265	328.6	209.4	39.5	334.8	150	204.6	543.5	272.6	36.9	383.4
FHL1	5682.1	4304	6752.3	4408.2	515.8	9982	6350.4	5823.3	6211.1	9292.1	176.9	10095	8819.1	6953.6	286.5	7402.2	6825.6	8244.1	7818.4	9720.1	247.8	8699.1
FHL1	9238.2	7400.2	8657.8	9834.3	9947.8	12416	9992.9	11021.9	10832.1	13112.7	7853.5	12242.1	13148.1	11014.2	7113.6	10881	11956	12416.6	11064.8	13103.7	8646.3	12157.1
ZNHIT1	216.2	103.5	112.3	162.9	77.2	300.7	178.7	166.9	145.8	141.9	69.4	209.2	215.2	115.4	94.1	187.1	95.8	129	186.7	271.3	134.7	304
SAR1A	267.5	152.5	185.5	297.8	123.4	360.1	177.1	244.6	165.3	238.8	65.5	233	281	196.4	67.3	254.7	268.1	256	225.6	347.1	111	322
SAR1A	135	9.5	94.8	18.9	49.8	86.1	111.7	132.2	71.5	120.7	15.2	81	49.2	133.8	10.7	78.3	81.3	50.7	137.4	110.6	41.9	116
TRIP12	371.7	284.2	305.1	345.7	109	556.4	234.2	249.5	268.1	336.4	17.1	419.4	514.8	252.2	10	396.2	291.1	383.3	320.6	378.8	81.9	409.8
KDM5B	14.1	19.1	19.5	36.9	31.8	40.5	15.4	5.3	32.2	7.5	55.8	50.1	51.4	20.2	11.6	12.3	40.5	38.9	76	15.7	7	47.2
KDM5B	69.3	16.7	18.2	41.8	47.3	62.3	29.3	50.3	25.4	38.3	26.6	91	105.2	67.1	61.3	38.6	64.2	35.1	43.1	60.3	38	99.7
KDM5B	75.7	31.3	60.4	40.7	41.6	82.3	37.4	105.5	54.2	64.8	7.1	90.9	91.4	10.4	26.7	68.5	66.3	71.6	39.7	86.3	31.6	139.3
ACTG1	2395.5	1085.5	1643	2021.5	740.6	2377.1	1265.5	1715.9	1051.8	1542.4	352.2	2023.2	1854.9	2250	340.3	1732.5	1573.1	1797	988.3	2150.9	740.7	1324.4
LAMP1	78.3	111.8	144.8	180.3	20.5	190.2	115.7	76.5	89.3	99.5	8.6	127.2	111.5	137.9	4.5	117.4	70.4	81.1	118.8	160.8	7.8	211.5
LAMP1	183.4	93	191.5	286.3	67.7	277.2	133.5	163.9	118.6	231.3	9.2	256.4	237.6	270.5	23	190.9	205.9	246.5	186.4	355.1	66.6	230.7
LAMP1	767.4	482.9	666.1	1402.7	1303.4	1065	523.8	570.9	486.3	849.4	862.8	938.9	716.5	1065.6	826.2	633.7	918.3	985.8	549.1	997.9	1392.3	783.9
GYG1	3284.2	1619.6	2640.6	1933.8	305.6	4347.6	2854.4	2372	2606.1	2280.9	50.5	3996.1	3118.1	2380.5	139.7	3723.5	2290	2491.8	3278.4	2661.1	267.5	3534.2
MCM3	196.3	84.6	147	214.1	69	198	113.9	162.5	128.9	139.4	69.6	195.5	152.6	175.3	62	168.1	174	154.7	168.9	204	76.6	289
VAMP2	257.2	205.1	167.3	261.1	112.1	246.6	204.4	201	118.4	92.8	14.6	210.8	230.8	254.8	89.4	284.7	263.9	229.6	157.8	231.3	33	155.4
VAMP2	186.8	157.3	170.5	201.8	114	280.2	194.1	215.3	127.6	164.8	97.4	241.6	325.4	205.8	80.6	333	253.7	198.2	146.1	214.9	107.1	208.4
RAE1	96	88.1	102.7	95.6	91.2	160.9	98	109	90.8	97.8	105.3	169.3	96.6	164.1	121.6	146.4	129	122	155.6	162.7	129.9	176.4
CLIC4	77.5	37.9	105.5	116.1	58.2	134.2	107.6	137.8	110.8	81.9	52.8	192.1	73.9	111.9	58.5	139.4	119.5	45.7	169.4	154	21.4	228.8
CLIC4	106.9	46.6	95.3	346.5	28.2	107.6	81.4	111.3	43.3	103.6	6.5	171	100.4	105.1	4.4	208.2	76.8	59.2	87.9	172.7	13.2	163.5
CLSTN1	185.2	96.9	164.5	204.3	116.5	253.7	152.3	171.4	119.3	183.7	71.8	218.3	196.6	204.6	92	224.2	195.1	178.5	212.8	218.8	99	370.9
SORD	94.5	76	143.1	85.7	86.2	145.4	102.8	137.4	117.9	96.3	171.8	246.7	172.2	130.1	127.1	185.2	169.4	115.2	161.3	217.6	100.3	262.3
SORD	117.4	38.8	46.4	94.2	9.5	116	33	97.1	70.8	32.1	9	104.6	82.4	42.9	22.4	108.9	87.6	26	106	114.9	44.9	160.5
FSCN1	13.8	10.2	11	11.9	7.6	12.5	9.2	10.3	9.2	15.3	3.8	17.8	6.4	42.6	10.3	12.7	15	9.2	15.9	58.8	4.1	41.5
ID2	93.1	72.7	45.9	183.7	65	113.8	32.3	155.9	56.4	40.2	8.4	75.9	83.5	56.3	52.1	93.2	79.3	51.9	61.7	172.5	39	74
ID2	76.5	36.3	59	168.9	22.3	102.8	79.2	187.4	49.9	82.4	6.8	64.5	21.3	57.9	7.4	106.8	11.6	34.1	85	122.7	21.5	95.9
GOLGA4	644.9	265.2	276.7	405.9	214.9	1002	533	635.5	281.7	423.5	149.6	845.5	772.7	340.7	109.9	916.9	520.5	485.9	328.5	671.1	164.7	844.5
UQCRQ	3589.6	1562.3	2276.9	2260.4	2468.5	3419.1	2764.4	3260.1	3254.3	2800	1592.2	4618.2	3995.4	2709.3	2282.3	3112.6	3307.8	3058.6	4081.6	4491	3642.7	4573.9
SAMM50	394.4	226.8	355.1	291.2	309.2	597.4	410.3	437.6	426.4	269.1	424.5	683.5	529.1	324	359.5	430.2	494	364.9	441.9	454	1002.6	631.1
SAMM50	1223.7	620.2	911.8	698.7	325.4	1442	1511.2	1146.5	1150	517.2	193.9	2050.2	1264.8	910	238.1	1358.7	1387.2	895.3	1371.6	1166.8	553.4	2077.8
DCTD	35	38.9	76.6	59.6	10.7	139.9	73.7	28.3	98.7	83	6.9	181	121.1	82	6	80	36.8	64.8	148.1	156.5	10.4	102.6
DCTD	207.4	101.8	141.1	133.9	87.3	234.4	208.8	228.1	168.2	125.3	53.5	187.4	200.4	157.7	67.5	159.3	149	100.7	178.9	248	60.3	315.6
ETF1	590.7	225	328.8	391.6	212.7	389.7	419.1	489.4	314.8	235	126	457.4	401.3	399.8	186.9	383.6	261.7	301.6	489.3	531.7	375	524.2
ETF1	260.7	113.2	168.5	322.2	126	381.1	240	226.6	202.6	241.9	150.2	327.4	393.7	332.4	72.1	303.3	232.8	246.2	201.9	388	105.9	264.9
SNW1	378	201.2	226.7	328.9	247.5	503.4	284.2	292	225.1	235.8	237.8	469	234	232.2	270.4	350.4	251.2	285.2	301.5	450.2	280.9	406.1
GLB1	215.4	117.5	182.9	206.4	136.7	297.3	206.4	194.4	165.7	127.3	76.6	271.1	195.4	173.8	120.7	309.7	205.6	188.9	248.5	359.5	172.3	268.5
NME1	310.2	195.6	238.5	325.5	162.3	441.3	233	338.5	189.3	245.8	136.3	530.4	358.8	283.2	96.9	390.3	346.1	250.2	389.5	347.5	206.1	566.5
PODXL	191.2	89.4	137.3	128.6	75.1	180.6	115.9	229.5	128.4	163.1	55.8	205.9	166.2	119.1	43.1	184.6	145.5	114.8	112.8	259.1	77.9	228.7
FAT1	98.9	32.4	81.6	233	41.7	91	102.2	111	65.1	57.6	14.2	159	71.7	132.7	30.5	129.8	99.9	71.1	122	118.5	16	107.2
TMX4	272.1	99.3	167	283.4	134.7	349.7	236.2	375.6	126.6	120.3	127.1	251.1	163.9	228.7	87.2	269.8	254.3	300	483.4	276.4	80.4	627.1
TMX4	669.5	236.2	338.3	318.1	105.2	494.3	383.1	315.9	298.5	304.5	88	561.8	415.9	319.1	62	563.4	420	349.5	408.2	713.1	156.9	517.4
SEC23B	11.3	3.9	6	11.3	17.3	15.2	11.6	12.1	8.8	6.2	37.9	14.6	11.1	14.6	5.1	19.6	11.3	8.6	25.2	27.4	22.5	33.1
SEC23B	216.4	76	132.6	143.8	110	244	187.8	226.4	139.8	105.3	66.3	232.3	182.9	206.9	57.4	264.7	176.8	163.3	247.4	172.2	59.4	293.8
DDX39A	160.6	61.4	115.9	125.8	63.6	152.2	113.3	143.3	95.7	88.2	43.5	154.6	88.9	129.2	14.3	185.5	114.2	101.6	149.7	163.5	33.6	299.4
IRAK1	259.7	85.5	175.2	107.6	150.6	347.6	219.6	166.9	180.4	156.6	26.6	226	180.4	113.9	76.9	248.2	160.5	130.9	206.4	244.1	207.4	255.9
TXNL1	1155.8	512.8	794.4	756.7	611.4	1209.6	1017	840.5	701.6	701.8	602.6	1267.2	1339.6	895.4	535.3	1042.7	927.3	862.1	1248.1	1143.4	903.2	1371.9
SMC1A	52.1	25	44.4	56.4	13.4	67.8	35	54.5	35.4	50.8	16	76.2	67.8	65.3	15.6	62	37.7	29.7	26	100.4	17.5	78
ANXA2	752.1	518.1	750.2	1905.5	436	1066.4	867.5	773.8	706.4	1020.5	247.6	1214.8	716	1210.1	210.3	969.1	765.2	760.8	1042.1	1256.9	324.8	918.8
NISCH	223.1	125.8	150.4	301.8	237.4	296.1	84.4	127.5	21.8	203.4	221.9	313.6	184	210	238.6	185.9	281.4	218.2	34.4	242.9	289.6	284.9
EIF3H	1453.3	720.4	1109.1	1086.6	647.9	1546.1	1107.6	1051.5	847.3	964.4	344.4	1696.7	1581	1263.7	277.7	1239.4	1301	1124.5	1348.5	1400.4	664.7	1422.1
ZC3H15	240.6	157.7	182.5	299.6	122.5	325	250.5	249.8	157.5	230.8	87.8	394.3	368.3	327.9	122	380.4	289.2	298.4	265.3	318.6	146.1	338.2
PPP4R1	270.6	114.9	126.4	164.6	125.1	299.1	219.8	222.2	147.6	112.2	128.8	234.5	168.3	171.7	72.3	305.4	165.9	130.5	245.8	391.1	137.4	105.2
ZC3H15	290.2	165.7	171	222.5	55.8	427.1	214.4	179.7	163.8	128.6	35.3	504.9	307.7	181.7	40.5	337.8	221.4	213.4	170.8	301.3	28	272.6
KRT18	93.3	56.2	73.9	110.8	51.3	129.1	103.1	104.8	41	19.8	79.3	127.4	136.7	113.7	57.9	113	72.1	35.2	104.9	194	51	62.2
COX7A2	1348.1	501.2	876.1	1194.3	729.7	1230.6	1067.5	1434	1110.9	764.3	1084	1987.6	1313	895.2	812.1	1577.3	1048.4	1085.1	993.2	1234.2	1653.2	1676.7
INPPL1	357.7	206.1	255.3	306.1	150.5	434.5	283.5	278.7	201.2	283.5	137.2	372.2	357.9	210	131.2	330.8	343.4	244.2	241.4	323.7	158.2	333.6
OAT	305.2	225.1	260.3	389.6	62.2	471	279.9	345.8	252.1	191.9	79	480.1	459.3	338.8	48.1	393.2	276.1	206.6	442.6	555.2	48.9	352.2
PHB2	3327.9	1398.6	2280.2	2021.6	1214.3	3388	2361.9	2460.1	1795.3	1750.6	584.3	3488.7	2985.1	2166.7	727.2	2939.6	2506.2	2084.7	2967.4	3000.2	1208.5	3677.3
PPP1R12A	50.8	40.3	11.2	69.4	40.6	83.2	67.5	15.1	17.2	51.6	12	21.8	57.7	59.2	29	90.2	93	57.7	88.2	92.2	22.4	98.7
PPP1R12A	110.3	38.1	61.7	225.2	39.1	145.4	55.9	97.4	58.6	108.6	23	115.6	132.9	105.1	3	85.7	87.3	52.9	84.9	144.8	26.5	119.5
PPP1R12A	69.3	35.1	45.8	102.4	8.9	100.8	53.7	62.5	40.2	76.8	4.6	108.4	98.1	55.1	1.5	70.4	57.3	47.9	31.8	95.9	5	97.8
CNN2	274.5	63.1	170	246.8	122.5	243.4	254	190.7	218	184.3	143.9	439.2	245.1	129.4	118.1	224.1	174.8	191.5	221.9	276.2	113.9	407.5
PWP1	152.5	106.9	137.4	174.2	89.3	198	165.5	151.7	93.8	157.8	99.9	276.9	168.7	202.9	77.6	199.9	117.8	139.9	126.4	261.2	66	176.5
PWP1	163	103.8	103.8	151	71.7	202.3	149	132.3	136.4	133	82.8	223.3	161.6	160.5	68.1	153.6	214	116.2	152.4	202.8	88.8	306.4
PWP1	148.4	94.2	143.8	154.1	77.3	202	123.7	126.4	135.6	161.5	40.9	231.9	147.9	197.7	44	177.2	127.6	152	152.4	200.8	53.9	111.7
ICMT	463.3	135.5	279.2	343.7	143.6	368.8	327.7	393.9	287.4	417.1	135.9	513.9	298.3	393.9	176	516.1	306.2	353	393.2	464.7	131.6	752.3
ICMT	6.8	6.1	3.3	10.7	3	8.4	4.2	4.2	6	2.7	2.9	8.3	8.1	6.2	4.2	8.2	5.1	4.9	5.4	29.6	2.5	20.7
ICMT	228.3	99	85.6	184.2	84.3	237.2	178.1	139.6	137.8	178.6	37.4	212.9	120.3	167.2	27	232.6	192.3	184	147.1	186.5	54.4	248.1
ALDH9A1	702.3	451.6	720.2	642.9	330.2	1061.4	493.7	736	201.5	448.3	339.5	969.4	724.1	882.5	268.1	832	717.7	549	474.5	855.9	231.4	431
AP1G2	15.3	8.7	15.7	7.5	9.9	16.6	5.9	22.6	7.3	9.2	16.8	27.9	28.8	12.8	7.1	10.6	22.4	12.6	19	15.3	20.7	11.8
RUVBL1	17.1	5.1	11.3	19.3	10.4	45.7	21.4	15.5	26.7	38.4	6.9	25	19.6	7.5	6.1	14.5	19.2	41	10.4	21.2	11.8	61.7
CALD1	87.7	14.4	70.3	84.9	39.8	110.8	63.8	63.4	33.6	30.9	11.2	78.9	70.2	86.2	30.5	80.3	32.4	44.6	64	68.9	34.4	150.5
CALD1	55.6	11.4	79.4	305	9.7	85.9	77.8	78.4	55.2	62.4	7.1	66.9	69.6	116.8	13.1	32.1	69.9	81.2	102.2	136	7.6	61.5
CALD1	23	12.6	32.7	194.9	19.5	63	46.4	55.2	33.8	39.4	3.3	45.2	31.1	56.7	2.2	50.5	26.5	24	54.9	111.7	1.3	50.5
GPAA1	223.8	114.6	170.8	153.2	168	224	205.7	166.9	82.7	204.4	144.4	195.2	240.3	162.9	136.3	168.7	132.6	198	124.9	235.6	164.8	229.5
PRDX3	1073.3	606.4	820.2	810.3	213.5	1457.6	863.6	890.7	896.1	726.3	69	1335.6	1246.4	849.6	62.9	1288.3	1057.5	988.4	1088.9	1334.5	188.4	1669.2
MBTPS1	46.4	8.4	12.8	48.7	14	43.9	15.7	38.7	41.3	20.4	12.1	11.1	28.1	40.2	3.6	17.8	27.9	22.5	20	34.1	9.2	49.3
NBL1	22.7	7.8	26.3	80.7	16.2	33.7	32.1	23.8	16.4	12.9	28.1	27.3	34.8	86	32.4	24.2	27.7	28.8	19.2	38.3	28.1	22.8
SND1	276.2	141.9	178.1	183.9	139.2	291	219	162.1	120.1	120.2	95	230.8	155	235.9	30	169	168.7	141.9	161.5	211.8	95.9	266.8
DARS1	700.5	351.7	477.9	422.7	242.7	598.7	470	523.1	398.9	360.7	73.4	602.1	556	439.9	182.3	495.4	463.8	399.6	408.6	564.8	319.9	599.2
DARS1	230.3	79.3	163.4	177.6	42.9	267	170.8	219.6	124.8	151.2	26.4	293.9	290.2	171.6	9.1	250.3	161.6	133.5	148.7	229.3	22.9	259.6
INSIG1	8.5	9.2	21	25.8	11.6	17.3	5.5	40.7	5.6	6.2	3.7	39.6	44.8	89.7	4.9	39.6	23.6	17.4	41	37.2	6	47.4
INSIG1	95.1	31.8	70.6	159.2	28.2	87.8	67.3	51.1	59.4	45.5	11.5	119.7	78.4	52.1	7.2	46.3	45.6	46.6	105.1	65.7	4.2	84.5
INSIG1	114.3	63.1	109.8	161.2	54.7	197.5	172.3	150.6	109.3	97.8	42.4	225.9	147.4	161	46.2	185	131.7	109.4	219.2	243.7	76.9	180
RRAGA	556.7	358.3	657	523.1	188.9	920.9	691	516.3	411.4	631	82.6	1037.7	920	657.5	18.3	695.9	888.8	719.2	609.9	1032	107.9	1117.8
ACP1	13.2	31.6	35.3	8.2	2.9	42.5	22	12.7	8.6	87.4	2.8	65	58.3	29.4	2.9	28.6	22.4	81.8	40.8	65.3	5.8	23.9
ACP1	402.8	211	424.1	325	114.6	572.8	377.2	517.1	370.7	320.1	119.6	611.8	432.9	402.7	83.7	505.5	345.1	344	368.3	525.7	128	641.9
IER3	132.7	91.7	97.7	120.9	104.7	184.5	126.1	139.9	63.4	93.3	88.1	103.1	125.1	109.1	77.6	164.2	149.1	154.6	114	141.4	84.7	215.9
EIF2B1	236.3	104.8	256.5	250.8	36	405.4	230.1	243.1	203.4	171.4	9	420.6	314.7	271.5	10.5	248.1	265.4	208.1	289.3	332.3	17	358.4
CYB5B	107.6	28	80.7	62.6	38.5	69	67.7	74.3	77.9	60.4	45.5	115.8	69.8	67.8	39.8	99.6	71.3	60.5	118.9	81.6	6.7	100
CYB5B	92.1	39.6	35.4	81.8	30.2	84.1	51.9	49.9	54.1	42.7	13	63	51.6	38	4.5	79.6	68.2	40.1	71.4	111.9	34	42.2
FXR1	822	369.4	810.7	365	542.2	920.4	623.8	455	340.3	658.3	440.1	1029.5	1015.6	1057.5	1205.9	973.8	600.9	745.5	814.3	1208.1	231.7	976.6
FXR1	2074.3	1196.9	1042.5	1275.5	715.8	1867.3	1762.1	1609.8	1261.5	1285.9	396	2464.3	2156.7	1728	309.2	1859.1	1846.7	1603.5	1593.8	2213.4	471.6	1820.4
FXR1	1666.8	791.1	1233.8	1212.8	675.1	2039	1286.5	1234.4	853.8	1316	390.2	1797.7	1920.3	1249.4	940.3	1831.4	1425.6	1501.4	1071.1	1731.2	451.5	1430.9
CPSF1	9.6	8.5	9.2	10.8	5.4	8.2	18.1	13	19.7	29.8	7.6	18.3	8.6	66.9	41.9	23.2	12.5	16.2	27.9	12.6	8.4	28
CPSF1	86	40.7	68.1	131.2	62.1	45.3	89.2	59.2	34.4	108	45	94.2	112	82.5	48.7	86.3	86.6	73.1	67.6	86.9	65.2	18.8
CLPTM1	216.3	141.2	174.1	140.6	133.1	281.7	205.6	149.6	154.2	143.9	115.1	238	246	218.5	186.5	169.7	206	171.6	182.5	168.5	155.7	390.4
BST2	55.2	11.4	15.8	22	77.6	21	9.2	97.7	26.4	6.6	5.3	57.1	41.5	39.7	25.3	21.3	17.5	15.6	47.9	30.3	110	230.6
IFNGR2	408.7	196.1	253.1	342.3	201.6	462.3	381.9	376.3	475.7	228.5	124.4	594.8	440.4	277.9	109.7	438.6	428.8	244.4	542	524.1	151.4	709.5
KDM3B	425.7	233.3	350.8	470.2	205.7	711.7	364.5	330.5	285.8	393.8	161.2	625.1	518.6	577.1	163.9	507.9	509.5	438.8	431.5	588.6	129.8	458.7
GFUS	58.8	25.3	37.5	42.8	31	58.4	43.2	51	40.7	69.2	34.8	63.2	40.2	26.4	51.1	51.5	41.1	64.3	62.1	68.6	34.7	73.1
TNC	57.9	6.6	41.5	285.3	23.2	14.2	15.4	16.9	11.1	5.8	5.8	12.7	29.3	15.6	8.8	8.5	26.2	13.4	9.1	12.4	10.3	19.5
SCARB2	154.8	121.3	206.8	195.4	93.7	369.8	249.5	177.1	171.7	240.5	73.9	384	341	243.3	75.6	371.3	219.2	230	281.5	395.3	36.9	338.2
SCARB2	162.3	83.2	163.8	145.2	78.2	278.2	190.3	131.5	169.2	142.1	77.1	283.7	260.5	214.9	54.9	233	203.9	128.2	183	318.4	53.4	223
JAK1	600.8	226.5	378.6	531.7	157.3	860.6	496.1	563.3	457.2	402.5	48.6	732.8	671.9	497.5	26.9	517.2	541.9	524.4	461.3	659.7	84.3	702.4
UBE2L6	184.7	99.3	128.5	178.8	184.2	234.9	179.5	218.3	145.1	140.4	213.3	306.1	128.7	188.2	127	221.1	168.9	107.7	202.1	233.2	85.2	366.4
KRT19	5.3	6.1	3.8	4.8	3.3	7.6	4	4.9	6.8	8.1	8.9	13.6	8.5	2.3	1.4	4.9	5.2	2.4	7.3	4.7	4.4	40.1
PACSIN2	390.6	169.5	377.3	399	168.2	503.2	291	306.6	278.3	339.1	97.1	409.4	484.1	282.4	103.3	315.8	262.3	254.8	392.5	394.1	236.6	392.8
COPS5	728.9	271.3	433.6	526	94.4	1182.1	853.7	676	649	345.1	86	1111.6	818.5	515.5	67.6	932.5	583.2	492.1	716.3	838.1	151.2	1041
CNIH1	276.9	110.9	218.6	239.5	84.4	277.3	168	233.9	134.2	184	30.4	359.4	300.1	263.4	44.3	327.6	252.6	237.5	260.3	331	94.3	298.2
HSPG2	7.6	32	28.3	86.9	10.5	64.1	7.5	89.4	93	67.3	30.1	71.4	46.7	56.4	7.3	41.3	30.5	15.4	69.5	57	3.2	160.2
HSPG2	157.5	94.1	119.9	479	268.3	277.3	184.7	257	166.7	236	204.3	64.3	276	65.9	239.6	116.6	239.7	185.2	158.7	320.5	288.4	342.8
ITGA6	94.6	23.5	47.8	82.9	22.9	119.3	48.8	114.5	36	33.5	17.3	148.2	83.9	45.5	0.7	112.1	65.3	34.2	30.6	142.4	46.6	114.7
ARL1	26	22.9	45.4	42.8	31.5	61.7	27.4	26.4	28.5	38.7	21.6	33.4	34.9	51.9	14.2	43.2	43.7	41.1	42.1	73.3	26.7	59.1
ARL1	363.7	94	297.6	243.3	178	319.4	255.8	295.2	149.5	190.2	188.3	458.3	261.1	249	246.9	369.1	313.8	211.3	289.7	291.5	166.4	252.9
ARL1	162	98.8	147.2	111.5	44.9	307.9	202	207.4	130.3	135.7	62.5	285.3	199.9	177	24.9	221.4	135.7	146.7	180.1	320.4	58.6	298.3
ACSL3	412.7	216	284.5	291	215.9	435.1	297.1	301	219.1	280.2	181.7	493.4	451.7	386.2	94.6	445.4	458.2	319.9	309.9	585.8	226.4	378.9
ACSL3	370.4	178.7	260.1	311.3	140.7	599.2	274.6	261.6	150.8	272.5	98.1	439.5	454.3	334	140.7	399.1	457.4	280.7	235.4	514.7	130.9	315.4
ACSL3	131.6	62.2	118.6	159	40.8	350.7	168.3	133.4	146	167.4	14.2	182	213.6	144.6	24.6	211.7	169.4	159.9	125.6	220.4	5.1	147.8
SMC4	45.1	24.1	35.2	59.6	5.6	108.7	47	81.4	43.7	49.4	4.4	56.1	61.3	41.8	24.8	52.8	42.8	57.1	32.8	130.6	10.8	101.2
SMC4	71	33.5	51.5	70.5	35.3	95.6	57.7	75.4	26.3	78.3	24.3	97	68.7	90.1	16.3	100	78.6	64.2	41.4	156.6	17.4	80.5
RPS17	3831.8	2585.7	2977.1	3155	1557.3	3967.1	3305.2	3424.7	2740.4	2455.3	932.5	4406.2	3787.7	3028.7	736	3220.4	3054.4	2722.1	2894.7	3759.8	2112.2	3757.1
TIMP1	319.3	121.3	239.3	363.7	158	336.1	226.9	284.9	173.1	256.1	129.2	298.6	192.1	368	124.9	244.1	271.2	216.2	263.4	349.9	183.4	306.2
GJA1	87.4	37.8	61.1	144.1	36.6	116.1	101.6	110.3	109.8	72.2	5.8	152.4	98.2	99.3	10.8	85.3	104.3	82	100.7	146.6	29.3	195.8
MARCKS	92.4	25.9	61.6	97.3	12.1	122.6	42.8	95.9	81	68.9	58.7	138.7	130.1	177	55.4	150.6	76.3	81	87.7	173.2	64.1	162.3
MARCKS	151.2	69.3	114.7	176.1	36.7	185.9	124.6	113.9	88.9	188.7	9.4	212.8	155.3	242	1.6	151.4	73.4	202	115.1	275.2	33.9	207.3
MARCKS	138.1	48.8	98.5	151.5	62	139.4	83.3	103.4	109.4	85.7	24.5	193.4	172.3	218	17.1	38.4	29.9	56.9	102.9	161.4	25.1	221
USP14	453	242.9	230.3	270.4	140	547.9	353.9	225.4	304.3	300.1	82.9	461.3	485.6	278.1	108.6	384	288.5	344.2	322.3	466.3	182.2	400.8
USP14	707.5	404.2	515.7	583.7	236.6	917.3	671.2	640.9	524.8	557.2	214.3	979.7	843.3	683.5	187.2	835	658.3	641.6	824.2	866.1	215.3	955.7
GYS1	2148.3	903.2	1513.2	1579	894.8	2628.7	1844.5	2085.1	1527.5	1623.4	400.1	2794.4	2004.4	1801.8	533.2	2316.6	2066.3	1808.1	1662.2	2009.8	800	3072.7
AKAP1	903.9	316.9	602.2	760.9	521.1	1175.1	774.2	766.7	649	670.6	197.9	1099.8	1108.4	720.1	353.7	1171.5	941.1	851.3	807.2	1127.6	679.8	1387.8
AKAP1	1582.9	486.4	1042.4	1282.8	569.4	1662	1413.9	1474.8	1159.3	919.5	227.8	1361.6	1604.5	1155	376.8	1772	1265.6	1216	1508.1	1410.5	1309.2	1165.2
PSMA1	1693.1	643.7	1170.2	979.5	319.6	1376.8	961.6	1016.6	1154	877	78.2	2443.4	1678.1	1150.1	34.4	1552.3	1397.2	1087.3	1199	1494.5	267	1642.2
HMCES	151.9	72	111.8	132.5	84.3	187	106.6	188.4	130	90.8	58	221.6	111.3	153.3	43.3	172.5	129.8	139.2	137.1	183	52.9	247.8
HMCES	304.4	137.7	219.3	231.5	123.9	416.6	230.6	318.1	219.9	142.7	145.4	397.8	257	218.6	114.8	300.4	290.1	182.1	380.4	342.4	186.8	397.4
SRRT	30.9	16.4	26.5	19	6.2	38.6	27	19.2	11.6	32.6	7.3	17.7	15.6	41.3	9.4	19.5	38.6	17.3	13.2	64	8.1	18.6
SRRT	419.5	215.5	293.3	365.8	279.6	409.7	443.5	395.4	261.2	220.2	240.4	500.5	512.5	344.1	244.2	472.9	543.4	342.5	401.9	487.1	198	529.5
DLG5	179.1	83.5	119.4	113	80.6	157.1	104.4	92.7	79.9	83.3	68.8	142.8	175.3	58.3	38	120.4	79.1	89.8	75	65.4	66.8	100
PMPCB	272	204.7	170.5	251.9	71.7	310.3	49.7	187	237.2	183.2	48.5	337.8	165.8	266.2	20.4	201	288.2	92.7	206.2	472.8	129.5	387.5
TOX4	86.2	48	147.7	130	200.5	214.9	67.4	98.9	138	88.8	123	106.5	139	93.8	210.8	145.3	149.4	156	274.3	215.2	164.4	335.4
TOX4	348.6	139.3	247	244.5	123.7	385.2	285.1	276.2	200.7	197.6	103.7	406.5	350.4	208.2	90.7	298.6	282.7	230.8	264.6	334.4	121.7	422.3
TOX4	254.7	154	188.1	190.6	54	309.6	177.8	165.2	116.5	152.8	24.8	271.9	241.7	141.7	11.6	221.1	201.3	206.2	194.3	213.6	68.5	312.5
API5	184.8	72.6	122.7	88.3	60.3	269.2	151.1	175.3	151.9	113.2	122.4	267.2	142.2	87.4	70.8	138.3	113.4	127.3	141.4	135	31.7	231.9
API5	226.2	103.5	146.4	171.9	113.6	251.8	164.9	116	102.1	154.8	81.6	175.6	282.1	145.1	75.6	205.5	145.8	127.9	129.6	225.5	79.8	312.1
TPD52	32.3	34.8	26.1	5.6	2.9	37.3	21.1	48.4	64.4	18.8	22.9	21	23.3	10.5	1.8	71.1	63	7.9	53.9	66.2	5.3	45.2
TPD52	43.2	38.7	61.9	31.8	3.6	95.8	28.5	58.1	61.5	18.5	8.3	52.4	32.6	54.5	0.9	68.9	39.6	23.1	57.5	128.4	1.3	56.1
TPD52	129.6	87.2	59.1	68.7	59.7	100.7	95.3	113	103.2	64.2	11.4	161.6	149.5	114.8	40.1	139.1	62.2	116.7	115.6	86.8	85	141.5
TPD52	2.7	2.5	1.9	1.8	9.7	7.3	1.9	4.1	3.9	12.2	3	8.1	2.1	3.4	1.3	10.3	11.7	3	4	2.7	5.8	17.3
SIGMAR1	117.9	53.1	80.7	80.4	62.7	118.5	100	117.9	81.6	95	45.2	85.4	119.8	56.6	31.1	119.9	103.8	91.3	111.6	112	14.5	155.4
EGR1	142.6	73.1	96.6	193.1	94.3	184.3	115.8	291.3	90.6	33.8	129.2	245.3	137.2	142.5	146	158.2	183.8	96.4	153.4	220.2	63.2	196.7
EGR1	165.6	115.3	195.8	449.9	117.5	470.9	139.9	726.4	90.6	91.3	112.9	204.2	275.1	299.6	112.6	144.2	136.9	113.9	145	217.4	166.8	207.7
PNP	144	55.2	80.1	111.3	83.2	158.7	190.7	173.3	144.6	97.7	127	236.3	156.9	195.8	90.1	204.4	156.4	119.8	235.5	206.2	43.4	249.6
SRSF4	474.2	217.6	375.6	488.4	150.2	687.1	436.3	404	376.4	350.3	102.8	592.2	638.1	489.8	80.4	543.8	446.2	390.7	485	595.9	129.4	549.5
DNMT1	57.7	12.2	59.3	71.5	7.1	72.8	25.8	39.6	36.8	43	8.9	39.2	39.6	70.4	4.8	67	41.9	26.4	38.3	86.3	4.9	133.4
SRSF9	206.7	212.5	195	237.5	75.3	375	399	282.1	315.9	196	25.6	378.1	246.6	317.8	45.4	520	499.8	149.9	402.8	282.9	74.4	469.4
PSMC6	239.5	159.9	161.6	175.3	51	303.5	145.6	150.5	191	177.5	29.3	392.3	321.5	224.5	8	247.6	161.2	222.3	227.7	312.1	30	250
CCND3	144	43.5	92.3	153.7	95	85.5	98.4	119.6	85.4	84.1	105.3	90.1	41	138.5	102.7	95.1	122.5	76.6	181.2	198.8	137.8	148.4
PGRMC2	70.7	40.5	31.9	77.5	48	88.1	34.9	86.8	73.5	46.5	14.8	67.6	108.1	28.3	26.7	96.9	48	30.7	67.1	98.1	43.3	96.9
PPP1R10	17.1	17.1	16.6	15	9.5	20.6	20	26.5	26.4	9.1	8.6	37.9	23.5	13.9	11.9	17.5	22.6	37.8	40.1	30.6	8.9	27.4
PPP1R10	122.7	107.5	119.8	142.6	27.2	147.3	129.5	144.4	125.2	138.9	111.4	227.7	137.1	41.7	52.4	254.4	167.2	142.4	235.2	146.6	50.7	162.8
ENTPD6	59.1	36.3	41.3	33.1	71	83.5	67.5	63.7	38.2	74	39.1	71	112.4	38.5	124.5	92.2	41.8	44.1	61.9	30.9	220.7	63.1
PSMD7	817.7	427.3	648.1	559.6	391.8	894.1	687.6	632.6	604.8	631.8	306.9	1085.8	903.3	659.7	262.4	878.3	690.7	698.5	653.4	694.4	355	1302.6
PEX19	557.1	200.8	357	462.1	186.3	671.5	437.6	514	354.8	350.2	145.5	439.8	304.4	387.1	228.7	481	386.8	359.8	546.5	646.7	305.3	574.3
PEX19	68	24.1	81.4	122.5	45.1	145.9	94.7	95.7	62.7	106.2	6.8	90.3	39.5	63.1	5.5	75	36	95.2	108.6	165.2	8.7	44.4
NIPSNAP1	214.1	93.5	94.9	174.7	32	222.8	178.5	194.3	132.2	39.7	112.2	127.6	61.5	201.7	95.3	177.6	185.2	107.3	297.5	221.5	97.4	400.6
NIPSNAP1	250.2	106.5	181.6	188.6	161.9	211.9	154.6	175.7	129.7	97	101.4	220.9	283.4	256.1	113.5	182.1	182.9	142	265.8	230.7	170.7	285.5
MYBL2	27.8	46.9	14	47.1	9.5	41.9	44.7	67.7	113.3	34.4	10.6	44	76	29.2	11.2	36.5	38.3	31	54.2	30.1	13.7	33.7
RANBP2	108.2	67.7	187.1	115	38	319.4	110.4	98	78.5	156.2	19.7	184.3	204.8	162.7	61.9	186.1	112.4	159.8	124.7	236.4	29.4	160.7
RANBP2	117.4	110.6	79.9	100.5	40.7	170.6	109.1	164.1	94.6	95.4	68.8	226.4	199	203.3	67	201.5	169.8	130.6	123.1	239.1	62.2	158
RANBP2	362.7	141.8	219.5	249.7	58.2	426.7	190.4	216.5	164.3	286.1	29.6	330.6	383.8	209.1	33.8	273.6	258.2	335.2	139.8	358.3	84.7	159
TUBG1	258.3	87.8	127	126.1	77.3	177.1	146.2	141.4	153.9	128.7	45.4	208.7	184	110.9	9.6	248.5	193.9	117.3	248.7	212.2	30.1	166.1
ACIN1	82.7	95.2	52.3	158.2	22	142.2	54.7	80.4	115.4	102.1	23	38	124.2	98.5	20.5	92.9	140.7	90.2	92.4	137.2	8	99
SNX1	457.2	265.6	240.6	360.6	114.3	540.8	394	401.3	280.6	343.4	71.5	499.1	407.4	310.8	147.6	384.9	448.3	351.6	338.7	518.2	163.9	552.3
MRPL49	453.2	313.1	382.2	415	169.2	412.4	277.3	375.8	370.5	280.9	171.1	695.5	437.1	384.4	139.6	445.7	339.4	373.2	470.1	362.5	160.8	535.4
EPB41L2	101.8	11.7	74.9	149.2	8.1	146.5	26.1	146.9	98.1	54.1	17.8	228.8	98.1	81.9	6.4	82.7	111.2	97.9	36.4	101.5	16.4	71
EPB41L2	149.6	72	76.7	292.3	84.6	172.9	118.7	141.1	55.3	88.2	51	208.7	108.2	97.4	30.4	137.2	97	108.3	74.8	220.4	74.8	197.6
LAPTM5	36.9	9.1	31.8	94.1	31.7	77.9	50.6	19.5	42.8	93.8	15.6	13	28.1	63.5	32.7	19.8	22.6	63.7	29.1	90.4	49.9	63.8
LAPTM5	191.8	58.4	155.4	285.8	101	197	150.4	149.1	106.2	134.9	104.5	252	142	210.8	30.9	123.3	112.4	113.4	198.4	216.5	129.4	183.4
GALNT1	176.7	66.9	107.6	144.9	60.6	251.3	159	148.2	101.5	127.9	80.9	240.5	283.1	164.6	56.3	222.6	170.1	197.9	175.6	207.5	60.1	194.4
GALNT1	379.9	201.9	328.4	272.8	212.4	540.8	313.9	374.6	314.9	264.4	243	483.2	417.7	397.2	250.7	450.5	375.5	362.7	455.9	475.9	162.3	722.3
GALNT1	121	83.3	59.8	99.9	57.1	166.8	97	120.9	77.6	76.3	61.2	179.3	181.1	88.2	43.5	153.9	111.4	109.4	135	129.3	56.8	82.7
CDC123	307.4	158.7	148.6	216.4	131.9	325.4	217.1	265.2	140.6	148.2	87.2	253.8	235	325.8	81.5	399.5	299.8	191.8	340.6	360.9	90	321.2
ELAVL1	599.9	183.4	334.7	421.2	159.7	532.4	275.8	397.3	297.1	363	78.5	601.3	500.8	396	47.8	475.5	545.3	303	346.1	519.6	107.5	451.7
ELAVL1	65	53.1	72.5	85.9	12	52.7	45.8	24.9	95.7	41.5	14.5	45.8	104.2	82.2	8.8	105.3	62.3	71	143.1	69.9	45.2	135.6
BLTP2	180.2	103.1	162.9	92.8	87.6	221.5	209.3	194.8	124	99.6	64.6	233.4	206.9	171.9	95.1	213.5	146.4	148.6	256.8	301	82.6	321.1
BLTP2	295.7	104.6	218.3	176.8	64.7	389.4	299.4	228.3	249	185.2	50.6	204.2	290.3	178.2	54.3	344.6	244.2	268	240.8	338.7	82.4	300.7
TPR	239.8	281.2	243.3	401	199.4	467.1	256	219.3	162.8	376	176.2	443	443.3	538.3	194.5	506	495	447.1	332.5	704.9	158.9	497.9
TPR	494.3	231.9	400.1	474.9	249.3	585.3	403.6	522.2	281.1	413.6	228.1	664	641.7	466.5	128.1	623.7	580.7	457	482.9	705.9	167.6	371.5
CLCN3	19	36.9	71.8	24.1	19.8	97.1	28.6	32.1	19.5	52.2	20.5	38.1	51.1	74.9	22.9	40	86.7	33.6	89.3	31.5	13.2	139.2
CLCN3	40.1	16.3	59.5	5.5	4.1	102.7	6.3	41.8	31.3	33.8	3	34.7	53.5	11.5	2.9	72.3	39.8	35.1	4.4	154	1	75.2
CLCN3	338.2	187	322.8	301.9	118.4	531	261.4	311.1	225.3	317.8	102.7	624.4	510.9	333.8	69.8	538.5	511	386.2	317.1	564.6	67.6	418.7
CLCN3	114.1	61.2	132.9	100.1	30.7	212.2	88.3	117.9	83.2	79.9	13	230.8	195.8	143.3	6.4	153	155.9	137	167	191.7	10.5	298.5
MARCHF6	209	152.3	287.4	123.1	59.5	402.4	186.8	176.2	244.1	235	24	370	374.4	293.1	44.6	319.1	156.3	206.2	331.8	367.2	40.2	375.4
MARCHF6	777.3	335.6	512.8	396.1	144.7	778.2	423.5	437.2	294.2	436.4	145.7	586	760.5	350	88.6	701.7	462.7	476.6	455	699.4	87.3	483.6
EIF1B	1286.9	667.3	1114.9	963.6	309.5	1540.9	921.8	979.8	618.9	850	264.2	1284.4	1400.2	935	190.4	1178.3	1023.1	890.3	1083.6	1194.2	403.8	1132.2
SGK1	720.1	331.9	354.8	93.4	80.7	363.9	572.1	632.8	382.9	895	50	637.9	1030.5	586.7	34.4	721.2	624.1	618.4	942.6	401.1	148.8	480.5
NDUFS3	1906.5	687.3	1310.6	1288.5	809.2	2242.6	1785.6	2081.2	1642.6	1274.1	616.1	2657.8	2099	1572.6	510.9	2030.9	1632.1	1387	2174.9	2298.8	1316.1	2923.3
SRSF1	52.5	32.1	21.3	12.2	30	32.2	80.2	49.9	47.4	44.1	14.6	19	53.3	32.6	9.2	110.6	49.8	89.9	97	58.7	5.4	22.3
SRSF1	209.4	104.1	213.1	209	52	410.5	225.2	223.8	155.2	269.7	38.8	417.5	296.7	318.7	38.6	334.6	244.2	260.8	253.5	484.9	50.4	355
CD14	30.5	14.1	70.5	97.7	84	19.1	19.3	18.5	12.7	67	9	25.4	18.5	33.4	32.1	23.5	15.5	98.6	20.5	38.8	57.4	131.4
LUM	110	41.8	71.8	304.6	72.7	188.9	74.3	75.1	43.2	146.6	17.2	138.8	124.3	197.8	8	61.4	61.2	74.1	39.2	317.2	31.7	127.4
TWF1	62.5	61.9	83.9	88	24.8	99.2	66.9	117.8	102.6	58.7	29.2	136.9	53.8	87.3	25.4	93.9	83.5	64.5	107.1	166.2	12	37.9
TP53	93.2	46.7	72.7	103.2	65.2	110	65.5	115.4	66.1	57.6	48.4	110.9	100.9	44.7	38.3	112.1	77.2	96.2	126.8	125.1	45.7	157.3
SAFB	79.8	33.1	64	30.6	5.4	168.4	55.1	54	48.1	93.5	17.8	45.5	118.8	12.8	4.9	71.4	61.1	66.4	91	99	4.7	41.4
SAFB	169.3	134.3	190.1	226.8	116.6	285.1	95.2	139.7	175.1	214.1	110.6	263.9	253.9	128.7	117.1	142.1	156.9	181	122	179.8	135.1	212
ECE1	82	59.2	67.8	186.3	115.4	53.5	97.8	58.3	66.4	102	128.6	111.1	105.9	98.7	117.2	73.3	79.6	33.9	39.2	89.8	114.7	46.6
ECE1	28	26.9	21.2	20.6	20.6	47.2	33.2	36.1	34.6	61.1	23.4	42.3	43.3	25.9	13	36.7	31.6	18.3	51.5	45.9	15.5	67.4
JOSD1	41.1	21.5	34.8	100.3	24.6	108.2	32.9	41.1	34.1	30.6	12.4	44.9	31	62.5	13.5	49.1	36.1	32	70	63.5	18.5	38.7
ADD3	143.1	71.7	165.8	214.8	75	181	193.8	198.4	103.2	155.6	107.3	251.3	180.1	187.7	49.4	188	159.4	214.3	198.6	399.4	58.8	319.4
ADD3	107.4	85.3	109.8	194.3	57.4	204.9	103.7	131.6	95.7	131.2	10.4	172.9	96.3	163.7	35.9	150.4	129.2	90.1	175.1	248.1	26.1	216.9
COX6C	4944.6	1958.9	2501	3443.4	1930.3	4609.1	4136.7	4462.9	2734.5	3377.2	922.2	5657	4757.4	3822.1	923.7	4683.4	4179.9	3550.6	2850.1	4850.9	3643.4	5027.6
MCM5	24.1	5.2	16.5	15.6	4.6	22.9	18.3	10.5	16.4	6.5	9	26.8	8.2	22.7	5	17.8	15.1	4.7	15.5	15.2	9.3	21.1
RPA2	511.5	284.3	435.7	552.3	132.7	720.7	431.3	471.8	473	270.1	117.8	744.3	691.9	478.6	22.7	625	552.9	509.1	635.4	761.9	122.3	589.2
NDUFS5	1780	1184.8	1880.8	1910.2	2284.3	2333.3	2331.4	2531.2	2229.6	2010.9	1088.2	3580.2	2518.7	2453.7	1306.3	2229.5	2231.7	2115.1	2076.4	2363.9	3206.1	2714.3
TSG101	925.8	407.7	612.6	518.5	211.9	989.2	580.2	553.2	674.8	502.4	122.1	967.2	669.4	696.6	56	713.3	674.7	680.2	705.9	845.8	246.5	765.4
TBCD	52.5	41.1	24	60.5	46.6	50.3	31.4	53.3	19.3	18.9	44.1	49.1	18.3	15.3	10.1	71.1	17.8	9.4	25.2	28.6	78.3	44.8
WSB2	730.9	434.5	507.6	489.3	195.5	961.6	623.1	635.6	482.7	585.4	81.5	702.2	754.2	554.2	79.6	860.3	632.5	507.4	716	969.9	187.3	971.8
MTHFD2	246	160	112.7	116.8	32.6	206.4	224.5	142.8	161.7	184	5.9	220.4	220.7	202.2	13.9	169.5	100.3	130.3	127	261.8	43.3	162.4
PSME2	290.5	176.5	202.9	250.4	145.9	286.7	265.9	305.6	268.4	135.1	85.3	363.8	217.8	172.2	67.1	249	245.2	188.8	225.7	289.7	203.9	315.2
DAXX	50.8	46.1	37.3	53.6	25.1	103.1	50.5	54	18.9	12.6	14.1	42.2	63.8	46.5	16.5	86.9	79.3	32.9	81	34.9	50.6	159.1
TMEM106C	73.8	46.6	57	64.1	36.2	58.5	56.7	60.1	38	41.8	37.6	78.1	60.5	68.4	36.3	59.1	55.5	48.2	57.4	85.2	40.5	87
HEXA	60.6	15.2	28.8	119.1	49.4	141.4	45.4	79.8	67.2	92.3	67	137.9	93.8	93	48.4	142.7	36.4	105.1	48.5	158	137.2	265.7
ELAC2	138.4	33.1	46	98.2	6.3	72.9	51.1	42	134.1	74.4	12.2	102.7	125.2	9.6	9.4	179.7	80.8	12.3	111.5	166.5	31.8	93.6
ELAC2	63.3	24.2	66.2	91.9	14.6	86.3	16.3	17.7	59.9	94.4	12.2	48.4	15.1	56.4	9	80	18.6	20.1	33	52.3	63.8	58.2
CLINT1	238.5	155.7	236.5	243.3	75.5	333.8	284.1	274	216.1	186	153.7	497.3	344	249.9	103.1	265.6	316.2	223.9	342	358.4	98.6	322.4
CLINT1	467.5	221.3	223.9	289.4	57.5	509.2	316.7	354	267.7	229.8	8.6	594.1	357.8	353.2	23	512.7	302.9	267.3	293.3	357.2	54.6	262.6
SNRPA	252	125.5	148.9	178.5	163.4	266.6	178.1	104.4	156.6	159.4	34	275.6	179.6	198.9	104.3	166	151.4	170.6	232.9	143.5	101	274.8
SCAMP3	405.5	196.3	254.8	292.1	242.9	406.1	232.1	262	220.9	315.9	213.3	360.9	440.4	326.7	206.7	416.9	325.1	328	322.9	482.6	193.4	625.2
AZIN1	147.5	81.5	132.3	86.5	19.9	214.7	152.2	74.6	134	136.2	33.1	230.3	202.1	177.1	22	186.5	129.8	98.2	104.8	209.6	23.3	158.9
ADNP	287.9	137.8	213.8	245.2	46.8	412.5	179.1	246	197.4	201.8	42.3	304.3	401.9	241.9	13.2	313	266.7	246.8	291.9	383.8	52	290.8
NCAPD2	68.3	32.1	56.6	84.7	49.1	71	51.4	89.1	39.9	60.9	69.7	99.3	84.1	74.6	53.1	116.3	86.3	66.4	82.3	95.6	37	96.5
EFCAB14	245.6	142.3	251.7	222	164.5	403.3	304.4	275.4	265.4	173	178.6	533.3	260.4	336.6	178.8	365.9	367.5	262	438	357.7	90.9	741.4
EFCAB14	44.6	23.2	59.6	61.4	3.8	143.3	35.6	89.6	43.1	88	20	105.5	71.1	104.8	4.6	90.9	44.8	56	49.1	177.4	6	61.9
EFCAB14	186.4	91.9	153.3	153.4	110.5	215.4	229.4	161.2	114.2	40.5	23.1	232.7	245.7	205.5	54.1	241	158.5	195.7	334.1	281.3	16.2	287.8
EFCAB14	953.1	477	678.2	890.2	381	1196.9	715.2	772.6	608.5	713.2	372.6	1109.5	989.6	829.2	252.8	1135.9	923.8	824.3	936	1206.3	483.7	1280.5
RNF13	376.3	237.8	301.2	351.7	180.5	574.7	376.7	367	274.8	301.1	129.3	595.5	496.8	349.7	175.3	392.5	385.5	329.1	380.1	463.9	163.4	515.7
RNF13	139.7	59.8	210.4	131.7	41.8	228	110	97	123	102.3	34.9	143.6	197.8	142	2.7	189.3	131.9	137.2	156.1	165.4	26.6	163
AIP	162.4	74.3	126.6	166	52.6	144.9	189.3	103.2	146.9	104.3	47.6	247.3	132.6	133.7	26.2	272	105.7	121.8	118.4	177.4	46.3	350.8
AIP	335.6	217.3	264.7	297.6	254.1	359.6	413.1	316.6	317.6	358.3	431.9	417.1	399.7	269	323.2	377.6	371.6	380	435.1	558.8	367.6	610.6
RELA	434.4	229.9	350	372.6	274.2	549.6	579.9	533.7	471.3	327.5	274	549.7	433.5	395.5	215.9	722.8	443.5	369.6	701.7	621.3	190.1	782.2
C11orf58	223	132.9	187.2	208.1	59.8	228.7	152.1	167	132.9	176	23.5	281.9	265.7	178.2	38.4	185.5	140.2	141.3	220.4	238	64.5	257.4
RNASE1	538.4	249.4	576.2	666.6	377.7	837.7	540.8	461.7	329.6	562	254.3	864.6	426.2	608	206	723	586.2	772.1	545.4	767.4	312	1060.3
ADAR	189.6	97.9	122.5	245.6	79.7	155.9	185.2	153.4	176.8	146.1	71.6	198.6	217.9	149.7	62.9	218.4	162.5	194	217.8	241.7	64	223.9
FBLN1	90.2	15.3	37.4	195.1	62.7	49.6	42.4	39.9	26.1	67.9	21.7	42.3	52.2	65.6	26.6	72.6	25.7	45	27.1	124.7	25	81.6
DDX42	360.2	228.6	216.5	244.5	228.3	278.9	204.7	300.8	182.4	303.8	100.7	272.6	328.1	264.6	166.7	277.6	186	227.9	258.1	452.4	214.7	203.6
DHCR7	204.9	16.1	112.1	99.4	86.3	157.5	126.5	143.6	134.4	98.4	17.6	144	89.5	67	83.3	184.7	163.4	29.9	110.4	160.2	59.1	185.4
DHCR7	80.3	48.6	68.9	72.1	25.8	120.7	91.9	102.4	96.2	76.9	56.4	93.1	143.9	93.8	43.2	98.9	107.9	46.9	147.5	161.5	92.6	168
AEBP1	44.4	15.9	33.3	214.1	28.6	19.9	73.3	72.6	18.3	27.3	65	86.9	28	60.2	52.2	46.7	24.7	41.7	24.6	56.3	48.4	98.4
SMG7	120.1	16.4	82.7	65.5	27.8	108.8	124.8	159.1	113.9	38.9	19.4	142.3	92.1	213.8	84.7	170.2	88.2	93.3	111.3	168.6	18	346.7
SMG7	340.4	159.1	225.3	298.9	163.8	388.3	215.8	257.1	220.1	199.2	68.8	444.7	254.2	248	77.3	278.2	212.9	281.5	206.8	373.6	169.3	367.8
LBR	171.5	57.1	137.9	259.9	75.1	189.7	87.7	107.7	113.7	77.5	60.7	229.7	157.6	188	78.9	119.2	138.4	90.7	106.9	184.7	113.6	140.1
VARS1	42.2	22.9	69.6	24.5	16.9	180.1	49.2	36.6	34.1	49.6	74.9	37.4	36.8	39.6	34.1	43.4	48.3	24	38.8	55.8	13.9	66.3
VARS1	139.9	45.1	90.5	86.9	76.8	128.3	122.2	80.2	40.6	100.1	32.4	59.4	93	71.6	58.5	130.4	85.5	93.4	105.7	18.9	83.4	77
MYOF	55.1	35.9	43.7	224.7	17.3	77.2	73.4	89.4	57.1	64.7	11.4	94.1	59.2	143.2	23.3	56.6	53.4	89.8	90.8	147.3	20.9	139.6
OSBP	225.3	131.9	235	199.2	107.2	327.7	146	75.6	142.1	174.6	79.7	340.4	277.2	177	56.6	343.2	265.3	195.9	394.1	337.9	64.4	370.8
OSBP	443.4	265.5	316.9	298.3	121.6	561.7	296.6	267.5	366	245.9	140.8	528.1	586.1	377.8	89.8	415.2	463.6	322.2	490.2	513.7	123.5	572.2
SLC29A1	304.1	183.7	286.2	269	62.8	624.5	316.1	310.2	311.3	240.3	11.2	524.1	383.6	432.9	4.1	433	345.1	288.7	345.7	509.6	33.3	604.1
SLC29A1	345.2	199.4	277.3	309.6	121.9	432.5	271.1	315	337.9	231.2	107.8	488.3	359.8	261.2	106.9	314.5	266.1	268.9	328.4	415.5	163.2	531.9
POLR2B	626.6	347.1	423.4	456.6	182	771.3	579.8	487.9	517.2	525.7	107.2	1083.4	799.4	498.2	85.1	709.5	784.6	596.2	687.2	821.8	232.6	818.6
TBCB	281	231.8	220.4	317.3	118.3	564.6	241.6	207.9	189.5	257.5	74.9	266	158.5	333	53.3	246.7	301.3	268.6	337.1	487.3	130.5	241.4
PRKAG1	781.3	247.6	552.9	485.6	208.2	952.4	729.3	838.2	410.4	199.3	61.1	880.3	633.6	331.5	68.2	956	459.3	460.2	781.9	814.3	221.8	774.4
ATXN2L	42.1	13.5	47	67	79.1	116.3	68.9	105.3	119.2	75.8	50.4	99.2	100.7	139.7	44.8	73.8	178.4	28.1	107	126.2	58.5	164.1
VPS26A	495.3	263.2	418.6	555.1	106	629.6	395.5	407.5	291	389.3	55.5	641.8	546.4	484.3	45.3	481.9	450.1	394.3	353.6	666.2	78.2	428.2
ENG	71.7	20.5	97	88.6	10.1	97.7	38.1	84.1	37.3	29.5	23	184	24.6	27.1	16	28.7	59	39.3	131.2	148.6	13.1	82.2
ENG	189.4	115.1	156.4	240.2	105.2	200.5	126.4	161.7	176.8	69.9	193.2	269.3	140.4	99.4	129.7	188.7	153.9	113.6	187	159.1	112.9	332
SH3BP5	71.4	49.9	68.6	82.4	29.9	32.8	78.3	30.5	50.5	130.7	15.9	50	32.3	77.2	14.9	34.8	109.7	75.4	89.7	45.7	13.1	59.9
SH3BP5	143.9	175.1	209	223.6	124.6	235.5	116.6	170.3	113.6	169.2	52.2	239.4	135.8	119.7	40.4	128.8	218.3	154.4	131	214.6	35.8	183.7
TBC1D5	116.3	59.8	41.6	135.1	32.9	159	122.7	44.7	95.7	116.1	48.5	93.8	155.6	90.2	61	101.7	94	142.9	88.8	89.4	85.5	98.7
TBC1D5	214.1	124.7	153.7	244.6	115.4	202.4	216.5	222.9	231.4	150.3	138.9	69.9	246.1	198.4	179.2	303.3	216.9	122.8	273.6	368.1	124.1	463.9
TBC1D5	94.1	48.7	54	99.1	100.9	155.9	68.2	35.5	124.4	114.9	122.3	117.7	130.3	175.6	53.8	108.7	65.4	96.5	178.6	220.6	93	54.3
NIPSNAP2	2622.7	1083.7	1113.6	1667.1	407.5	3045.2	2047.5	2595.6	1828.3	1304.7	124.9	3411	2619.7	1845.2	92.8	2472.4	2242.7	1996.1	2411.9	3054.3	314.1	2831.3
UBE3C	397.3	202.7	262.6	252	70.4	400.2	271.3	245.1	265.5	280.6	71.4	465.7	404.6	203.2	44.6	404.4	327.7	281.4	409.9	538.8	151.2	409.8
LPCAT1	11.1	4.6	7.5	13.4	7.9	22.3	11.4	8.2	12.6	11.1	4	11.7	5	9.2	11.2	19	14.3	13.3	7.9	30.4	16.2	19.9
SCARB1	77.7	69.2	52.9	79.6	77.5	143.5	121.9	81.3	78.3	46.4	72.5	78.6	120.5	96.4	55.1	136.9	81.2	117	128.2	99.3	62.8	241.9
KRT5	10.4	9.2	5.6	10.4	18.2	7	9.9	10.6	14.5	5.3	10.7	16.1	7.6	10.3	11.9	26.4	12	14.2	18.1	14.4	7.8	31.1
TIMM17A	199.9	77.4	129.5	92.1	26.7	308.7	151.2	216.3	131.4	177.6	12.3	255.9	216.2	181.8	11.3	277.6	132.2	167.1	156.2	322.9	42.1	203.5
TIMM17A	68.6	35.6	40.1	60.7	17.9	58.5	68.7	67.4	56.3	29.6	26.3	75.1	12.7	66.6	12.2	64.9	46.5	37.9	51.7	59.9	44.2	94.9
RNF14	126	55.8	81.4	91.2	31.6	183.6	110.5	123.4	110.1	89.3	40.1	169.5	125.9	104.6	26	135.4	87.4	86.3	130	166.7	36.8	193.1
RNF14	186.4	83.4	100.8	163.3	77.8	252.7	174.8	177.1	123.2	101.2	47.5	231.1	210.1	163.5	35	166.4	119.4	129.9	140.6	216.4	94.9	261.6
SCCPDH	144.1	108.5	139.5	109	6.7	186.7	61.9	149.7	98.1	127.1	6.5	217.8	259.1	75.1	4	197.6	123.7	104.7	46.9	101.8	7.2	167.1
SCCPDH	257.2	100.8	163.4	176.4	114.2	316.2	227.1	336	171.4	143.6	52	332.3	343.8	173.6	94.1	246.3	265.3	136	193.5	234.9	150.4	476.1
SMARCD2	105.5	76.6	73	137.4	60.9	126.3	110.9	92.8	88.6	102.2	63.1	136.7	110.6	86.6	52.4	128.6	131	94.7	102.4	118.2	96.4	55.1
RTL8C	1074.1	456.2	903.1	1256	608.4	1269.8	977.8	929.9	799.1	1124.3	433.6	1540.9	1387	1006.9	389.3	1195.9	1361.5	982.4	1361	1690.6	399.5	1609.2
NET1	197.4	91.2	147.8	248.1	93.8	237	105.4	156.7	103.3	117.9	59	120.6	219.6	147.3	45.4	168.8	134.9	155.5	146.4	205.9	79.2	224.5
NET1	38.5	22.9	78.5	145	3.3	88.2	12.9	16.7	46.9	75.9	3.6	147	134	46.3	2.9	60.3	49.6	60.9	35.2	46.3	1.7	97.2
USO1	261.9	303.7	391.7	344.8	185.9	797	398.6	278	168.6	364.5	63.2	547.1	526.6	553.1	16.3	467	409.4	509.3	335	663.6	45.3	348
USO1	1634.7	1223.7	1369.1	1242.2	325.2	2763.6	1400.7	1043.9	732.5	1389.9	127.1	1708.6	1605.4	1320.9	69	1513.1	1625.1	1392.1	954.7	1512.7	191.9	1271.7
HDAC2	206.2	76.4	109.2	191.1	61.1	276	102.2	164.2	124.7	147.5	30.3	195.2	250.2	251.7	31.3	196.4	151.5	192.1	112.9	201	67.6	206.6
PRKAB1	72	30.5	36.3	62.3	17.2	102.6	85.1	30.4	66	17.4	17.5	52.1	26	34.7	46.6	126.1	73.6	29.1	40.3	111.7	46.8	226.5
PRKAB1	198.3	88.8	158.1	143.9	99.7	239	208	193.6	186.2	164.5	131.3	195.1	253.3	195.5	107	213.1	207.2	121.9	286.6	253	108.3	507.6
SUPT7L	69.2	39.4	63.5	89	23.2	128.6	50.9	80.7	51.4	76	43.9	120	114.7	86.5	19.9	94.7	101.4	45.6	82.8	133.6	42.1	107.8
SUPT7L	196.5	73.8	98.4	134.5	47.6	211.9	191.5	174.7	121.4	127.2	21	155.6	135.3	113	54.3	113	175.3	109.5	145.3	247.4	70	180.7
SUPT7L	171.4	80.8	139.7	90.8	58.1	196.5	159.1	171.9	171.3	104.9	75.6	210.4	183.2	185.7	62.6	211.5	144.2	111.2	252.1	213.4	48.6	297.1
EPCAM	5.9	10.4	7	7.6	2.3	5.2	7.2	45.6	3	22.4	26.5	31.6	9.7	9.4	15	42.4	36.2	6.6	11.9	12.9	10.7	9.5
NEDD8	580.1	289.7	366.2	446	233.4	772.9	414	431.6	361	508	17.4	684.1	529.1	425.6	75.3	542.4	381.4	455.6	224.8	569.1	240	792.1
HSPB1	5128.6	3159.2	4698.7	4338.3	3209.4	6844	3822.2	2719.9	3376.4	5825.3	1098.5	4502	5835.6	4975.6	1800.2	3745.4	4987.2	5323.7	4078.8	4069.6	706.4	3327.5
EFEMP1	164.6	33.2	198.3	833	97.5	167.7	151.2	158.2	104.5	199.3	25.5	265.3	157.8	352.1	21.3	165	169.3	246	120.2	496.7	9.4	245.1
EFEMP1	13.4	11.6	36.4	178.9	16.9	9.6	7.5	24.8	37.2	44.5	35.6	6.7	28	29.1	17.6	68.4	25.4	42.1	2.6	64	3.3	30.2
RYBP	128.7	142.8	168	260.8	131.1	330	216.6	255	162.2	187.7	94.5	308.2	260.4	264.6	76.1	278.8	254.9	215.6	200.4	372.9	96.3	323.2
RYBP	59.1	35.2	53.8	76	28.9	90	40.2	60.1	44.2	58.6	3.6	44.9	64.9	36.7	3.3	59.8	55.7	60.7	63.9	157.6	4.3	43.2
RYBP	240.2	72.4	153.8	226.3	17.6	309.5	81.1	77.9	59.9	95.9	58.6	207.9	173.6	152.6	58.5	169.6	148.1	150.9	96.2	231.4	25.6	214.9
LIPA	225.3	122.2	162.8	249.6	84.3	299.8	213.7	263.7	205.9	137.2	95.4	304.8	188.6	224.6	59.5	289.5	210	171.6	289.4	283.4	82.1	254.9
BNIP3	167.3	103	176.9	177.7	65	343.3	196.3	230.9	246.1	238.1	54.4	406.1	217.7	278.7	39.9	287.5	229	204.7	329.7	355.6	40.8	455.4
BNIP3	515	256.4	476.5	678.4	625.8	760.9	503.5	550.1	485.1	609.4	373.2	897.9	691.3	682.1	309.7	594.6	597.3	579.2	741.8	1293	499.9	979.4
CAPG	61.1	40.4	50.8	40.1	10.3	77	26.2	30.4	61.3	36.1	58.6	75.6	53	36.3	32.2	76.8	77.6	47	88.2	84.7	39.5	125.6
SH3GL1	9.6	6.9	17.3	19	9.9	25.8	27.4	10.5	20.3	36.7	21.6	13.1	11.2	26.9	32	30.1	20.6	10.3	10.2	34.4	6.1	43.4
COL3A1	525.5	136.1	294.2	927.7	149.3	509.8	389.4	468	503	446.4	25.7	666.3	355.4	444.4	59.5	428.4	281.6	245.9	474.8	473	111.7	650.7
CDC25B	162.9	59.8	140.4	148.4	94.4	289.8	195.7	196.3	190	116.9	119	220	200.7	197.4	85.2	237.8	141.4	105.8	228.9	248.6	123.9	315.8
ATMIN	257.3	66.6	167.1	226.1	133.3	261.5	186.8	190.4	188.3	194.7	80.2	302.4	248.6	269.7	18.8	174.9	237.7	191.9	180.8	246.1	25.9	232.8
ATMIN	110.6	67.9	58.1	96.5	24.3	141.7	45.1	73.7	72.7	74.4	8.6	44.2	134.1	79.7	2.7	94.5	134	53.1	84.2	128.9	11.1	71
ZFR	121.3	68.9	137.3	127.2	57.2	233.5	143	128.6	110.6	131.4	63.7	229.5	140.1	146.3	60.4	193	171.9	126.5	221.8	213.8	48.9	247.7
ZFR	599.5	264.6	420.1	492.5	223.9	707.8	409.7	365	241.5	353.7	122.4	531.6	547.5	497.7	142.8	640.3	470.1	491.3	476	713.3	199.3	497
SRGN	17	4.4	98	79.3	4.5	57.5	16	14.9	8.4	51.8	7.6	33.3	12.5	90.1	3.6	15.5	11.2	19.7	10.4	85.3	4.2	56.6
SRGN	194.3	84.4	104.7	179.5	78.1	199.1	129.1	170.9	96.5	104.2	51.6	310.2	199.2	131.3	68.2	178.9	127.4	113	150.9	353.4	76.9	162.7
PLAT	87.3	58.2	83.9	128.1	69.1	80.5	83.6	152.5	65.5	67.9	45.6	130.4	78.5	126.4	33.8	109.8	126.4	84.6	126.6	152.9	25.2	62.9
LRRFIP1	154.6	67.8	93.1	134.2	71.7	139.8	137.6	107	80.4	86.4	66.7	165.6	124.5	56.9	104.1	89.2	82.6	80.9	119	182.3	69.7	40.9
LRRFIP1	241.3	126.4	163.1	230.2	59.3	262.1	171.9	195.5	121.6	183.2	21.4	308.6	272	183	21	285.3	201.7	194.3	151.6	274.2	57.7	202.2
FAM32A	213.4	106.3	158	191.1	116.6	234.3	172.5	181.2	167.2	159.5	110.2	277.4	176.2	221.8	71.5	241.6	278	277.7	226.3	230.8	153.7	290.1
GDI1	225.3	152.8	237.1	290.3	202.5	353.9	197.6	229.9	209.7	227.2	208.8	319.7	288.1	221.8	211.2	241.3	292.8	240.7	286.5	404	222.3	351.8
NR3C1	911.9	730.4	677.6	781.5	416.1	1669.3	1042.3	922	704.9	1254.5	271.1	1647.3	1091.5	1110.9	273.3	1006.1	1309.4	1022.8	1186.6	1427.8	304	1046.1
NR3C1	150.9	83.5	123	112.8	48.5	332	167.5	183.5	155.4	219.1	15.1	228.3	168	172.4	44	212.3	168.8	194.2	199.9	341.3	52.7	79.3
TBL1X	83.6	54.3	13.2	56.4	44.4	82.2	129.7	125.5	91.8	46.9	41.7	106.1	28.6	28.6	42.4	118.3	86	77.1	111.9	83.3	3.4	126.2
TBL1X	26.9	8.6	6.9	30.8	31.8	56.9	26.5	23.7	26.3	26.3	3.7	12.9	12.8	41	17.8	16.6	41.9	34.9	23.1	19.3	2.7	77.3
TBL1X	15.5	5.7	10.9	12.6	11.2	13.4	12.4	12.2	12.7	6.4	7.6	18.7	16.8	11.7	6	15.4	17.1	12.4	11.2	10.5	6	26.7
TOMM34	318.3	181.5	235.3	271.4	181	328	302.9	327.9	318.4	222.5	201.2	432.7	388.7	289.9	181.3	384.7	373.4	296.1	407.1	405.5	197.9	492.8
UBXN1	389.3	242.3	207.8	280.4	255.3	404	358	251.8	241.3	391.6	181.4	465.6	377.5	332.6	244.8	348.5	365.8	455.2	343	286.4	354.4	612.3
ABCE1	128	73.6	103.4	136.6	78.8	216.1	121.1	144.6	111.2	89.6	130.9	202.6	193.7	148.8	63.7	197.7	135.9	126.1	187.4	162.5	166.2	284.3
ABCE1	83.8	29	62.8	75.9	26.2	93.5	71.1	115.9	62.7	93.1	41.4	144.4	125.8	70.7	18.8	105.8	107.3	81.3	155.5	144	29.1	116.6
MPZL1	224.3	120.1	176.2	291.8	150.1	310.7	244.2	231.2	212.7	282.4	132.5	363.5	313.7	242.3	137.5	278.4	198.1	252	322.7	470.2	62.8	369.2
MPZL1	121.8	59.2	74.6	189.9	76	188.2	92.4	155.3	113.4	134.6	48.7	146.4	95.4	115.5	75.4	132.7	129.2	111.8	217.7	287.5	41.2	277.9
PON2	156.5	79.6	27.5	118.7	55.7	136.9	97.1	146.2	95	106.3	27.9	166.4	147.3	105.6	38.7	132.4	74.2	84.5	97.5	155.7	60.3	120.1
PPP2R5C	286.3	161.6	209.8	274.4	114.7	453.9	225	207.6	157.9	210	51.4	464.5	290.5	249.1	58.5	343.2	297	216.1	220.9	465.8	89.7	256.2
ARIH1	166.2	119.1	133.5	129.6	40.3	220.3	131.1	153.4	113.9	99.7	25.6	171.1	220.8	139.3	27.9	250.9	174.2	144.4	170.5	190.3	39.3	159.7
ARIH1	285.9	193.3	329.8	311	136.2	460.7	308.7	336.3	255.3	277.8	116.1	519.7	477.1	439.5	171.9	412.1	393.2	360.9	454.6	565.2	78.6	661.4
ARIH1	365.1	183.2	249.4	235.2	86.8	303.8	245.7	196	239.1	179.4	35.7	364.9	378.8	248.2	48.8	301.9	314.2	217.3	270.3	247.9	80.4	244.5
ARIH1	140.8	122.6	205.3	200.3	32.5	348.2	210.4	214.7	191.6	132.5	60.2	254.9	340.2	235.2	44.4	252.1	193.3	168.9	267.8	250.2	30.7	391.4
B4GALT1	52.5	52.9	69.7	97.9	54.3	71.3	74.6	114.9	98.1	80.4	28.1	67.6	77.9	34	59.1	94.8	77	55.7	172.7	115.9	13.5	108.3
B4GALT1	241.3	85.7	142.3	132.5	71.4	243.8	144.6	211.9	130.6	107.4	38.8	32.5	154.5	141	19.2	156.8	140	124.2	177.4	206.8	70.9	163.2
CEACAM5	154.1	68.1	109.2	148.6	109.2	162.3	185.9	140.3	44.6	140.2	147.8	159.4	118.4	169.2	150.2	171.5	119.8	162.1	216.6	165.5	155.9	229.4
CYB5R3	853.8	558.8	536.8	1187.2	1039.3	1581	1081.9	1092	746.7	918.9	534	1528.8	1215.2	962.8	471.8	987.9	959.2	1245.5	960.9	919.3	446.1	906.5
DCAF11	260.8	117.7	183.5	191.8	188.3	302.1	237.1	191	345.8	192	231.5	222.3	239.6	262.6	218.6	250.3	267.5	200.2	286	286.1	329.9	518.3
IL13RA1	182.7	162.5	145.3	278.7	148.5	204	144.4	194.2	148.6	140.3	86.1	268.4	259	162.6	79.9	220.6	195.2	187.5	167.9	232.5	97.6	204.6
IL13RA1	46.3	24.6	35.5	42	26.4	8.7	34.1	6.2	5.1	17.2	2.5	80.9	59.7	21.2	2.1	46.9	4.7	24.6	5.7	43.4	3.1	15.5
FAM3C	153.4	55.2	81.1	180	16.3	240.6	94.3	84	89.7	110.3	6.5	150.6	140.6	104.5	4.2	138.9	88.4	124.5	53.2	222.8	17.8	142.7
RRM2	9.5	21.7	3.7	4.4	6.2	11.2	33.5	14.3	8.2	6.9	7.4	10	7.7	6.7	4.2	60.6	19	7.8	41.6	67.8	3.9	30.5
B2M	2597.5	1626.5	2241.1	2777.6	852.7	3260.8	2292	2858.7	2117.4	2371.9	682.7	3889	3037.3	2774.3	320.8	2514.7	2304.7	2449.7	2763.5	4369	1188.4	3420.2
IMPDH2	925.1	386	610.6	480.7	416.4	778.6	600.5	577.6	373.2	496.2	161	790.1	820.6	703.2	186.2	542.3	766.9	691.8	769	560.8	513.6	604.8
DCN	1394	785.6	1567.7	2343.8	728	2111.5	1572.3	1641.9	1282.1	1625.5	404.1	2286.5	1515.2	2088.5	345.2	1841.5	1611.8	1597.2	1634.9	3146.3	324.5	1818.7
ARAF	734	463.1	449.6	456.5	310.3	815.6	493.1	854.9	661.1	383.6	184.5	749.2	572	530.4	368.1	770.1	562.4	465.8	965.9	901	323.9	1209.5
PSRC1	82.2	33.3	64.6	95.6	52	121.8	124.2	139.1	99.9	73.6	19.6	97.3	81.9	65.2	71.6	131.5	85.5	90.3	154.2	121.4	15.7	202.4
CKS1B	173.1	79.7	126.1	166.9	122.5	173	138.4	143.3	120.1	121.5	98.7	223.9	179.9	134.9	129.7	240.4	210.1	141.4	174.9	215.4	92.1	313.6
UBE2A	354.2	186.8	295.9	373.6	96.3	554.9	318.6	315	273.4	394	61.9	528.5	378.1	306.8	82.4	431.2	352.2	391	371.9	598.9	95.4	593.6
UBE2A	790.3	297.7	471.9	476	201.4	800.8	605.7	560.7	482.5	469.6	116.4	843.3	604.9	499.3	87.2	697.5	635.3	532.4	652.9	769.5	146.7	790.4
AKR1A1	206.7	105.2	150.6	201.8	116	321.8	163.1	149.2	168.6	203.4	110.2	177.7	178.8	221.3	36.6	243.2	214.6	130.7	246.7	233	117.9	230.5
YY1	522.8	410.4	434.6	463	284	747	600.3	494.1	451.3	460.9	114.2	671.3	703.6	534.2	194.8	640	519.1	413.8	587.9	866	181.7	488.2
YY1	14.4	9.7	12.6	12	9.7	27.3	14.3	15.2	16.9	12.8	9.6	17.2	12.8	8.7	10.5	20.7	23.1	11	18.1	9.9	9.4	51.7
UQCRC1	3923.2	1304.4	2745.9	2337.9	1635	4133.7	2969.1	3533.3	2595.8	2042.7	768.6	3846.5	3493.4	2628.4	1123.7	3134.9	3034.1	2398	2809.1	3108.6	2308.6	4126.4
CTDSPL	32.3	30.6	6.9	31.6	34.4	101.5	41.5	31.3	9.7	39.7	11.9	26.2	42.3	22.7	15	35.2	8.6	47	9.9	34.8	62	50.2
CTDSPL	21.5	5.7	19.5	20.5	9.4	16.9	17.9	18.2	20.2	10.3	10.2	30	8.9	7.8	6.3	30.8	17.8	16.2	20	19.5	3.2	36.1
CTDSPL	185.4	88.2	129.2	125.6	50.8	208.7	96.9	131.3	75.2	108.9	22	220.5	138.3	133	27.8	180	116.9	43.3	56.7	184.2	180.8	172.9
DVL3	22.6	7.4	12	11	7.1	17	13.4	17.3	11.6	15.6	13.9	21.8	16.8	19.5	6.7	20.5	16.2	10.1	17.2	16.2	12.9	36.3
DVL3	470.5	222.3	224.6	369.6	154.6	542.4	337.8	370.9	310.2	229.8	145.5	628.4	579.2	321.7	135	529.3	394.7	305.4	421	626.8	109.4	614.6
RPS4Y1	1970.2	901.1	1405.4	1249.4	702.8	2064.2	1401.8	1262.6	1067.6	1195.4	323	2040.6	1682.5	1523.4	333.4	1571.5	1740.6	1344.3	1792.5	2096.6	663.2	1611.4
FARP1	27.6	11.9	30.5	45.2	21.3	47.8	24.5	63.6	23.6	24.1	34.5	63.6	44.3	28.4	29	31.3	43.5	22.2	53.6	54.6	23.8	114.5
FARP1	153.7	45.5	76.8	132.2	53.6	131	131.5	125.1	64.1	44	29.7	139	80.1	107.7	32.7	140.8	126	62.4	172.5	118.4	75	111.8
GSPT1	568.2	180.3	264.4	273.9	113.8	604	403.5	403.5	349	212.5	53.5	618.1	478.4	319	38	796.8	357.3	306.4	463.7	651.7	71	525.7
COASY	292.7	143.7	216	166.6	202.5	321.3	245.2	223.6	200.6	224	151.7	310.7	192.5	190.9	221.7	324.7	229.5	258.5	302.3	304.7	171.9	546.2
SEC63	56.6	33.3	71.8	114.4	52.2	140	67.4	53.3	69.3	59.8	25.3	114.6	56.7	60.4	27.8	83.6	72.6	106.8	40.3	147.6	73.8	183.2
SEC63	60.4	25	50.5	60.9	10.9	51.2	37.7	52.9	40.9	32.2	36.4	64.5	37	49.7	23.1	83.2	25.8	47.9	51.5	73.2	4.6	27.7
SEC63	168.4	76.9	104	143.8	50.9	192.5	118.3	141.7	102.8	88.1	44.7	218.2	183.6	146.7	45.6	153.7	155.4	107.4	126.1	190.9	58	210.2
SLC25A36	182.2	166.2	136	227.4	127	345.9	233	183.1	148	177.7	93.7	221.9	276.2	300	158.1	351.6	222.7	295.5	261.1	436.3	55.3	307.9
SLC25A36	183.5	189.9	179.5	286	108.3	370.5	179.6	196.2	137	162.2	137.2	362.3	349.9	348.9	153.3	348.7	306.9	370.2	200	566.1	146.1	328.4
SLC25A36	928.9	531.7	517.3	823.4	240.4	1122.8	743.5	661.3	521.7	731.7	214.9	1557.4	1004.7	948	178.6	948.1	948.7	744	689.1	1113.4	188.7	829.7
SLC20A1	151.1	56.7	62.2	60.5	27.8	151.9	83.2	102.3	34.9	62.8	4.4	38.1	118	23.8	6.2	86.2	88.2	98	31.9	42.7	33.4	81.2
NSA2	853.3	695.3	732.7	687.1	377.2	1014.5	902	929.2	573.2	849.7	211.8	1373.3	850.7	1338	177	1058.1	1563.8	722.5	1303.7	881.6	325	1192.1
PRDX4	387.8	149.8	242.5	236	154.6	391.5	277.5	243.6	248.2	199.9	72	363.4	302.9	279.3	74.6	339.5	227	247.6	358.9	353.4	141.5	286.7
AFF1	973.4	853.4	793.6	834	209.6	1040	864.7	464	731.2	600.9	90.6	1178.1	1267.5	479.5	71.8	1047.2	728.2	700	734.7	1196.4	151.1	479.6
CD55	166	119.2	169.4	152.3	51.4	223.2	151.4	164.9	137.8	116.8	21	274.2	174	120.4	47	180.7	216	119	138.1	215.1	38.8	178.3
CD55	171.9	52.7	208.3	138.1	82.6	225.7	142.1	138.2	182.9	159.6	10.4	214.7	172	167.4	36.5	237.1	114.8	125.9	175	251.3	38.8	228.9
PKP4	8	15.4	35.8	11.2	9.2	24.8	31	5.5	13.5	9.7	5.2	19.2	44	19.4	4.6	16.6	11.5	7.5	36.8	12.1	1.8	17.2
PKP4	136.7	44.7	70.6	69.5	48	99.6	81	72.4	55.5	59.3	57.3	87.7	121	104.8	45.5	82.6	71.5	64	108.6	96.3	62.5	142.2
PKP4	70.2	48.3	64	31.4	19.7	80	74.6	78.7	80.4	46.1	37.7	163	55.4	41.8	14.7	149.6	95	46.4	91.3	60.7	28.8	262.8
MCM6	200.1	154.2	170.7	188.9	96	283.4	199.6	263.2	196.6	140.7	42	376.2	228.8	213.7	67.7	284.7	277.4	196.5	187.7	247	57.1	246.6
ETFA	746.4	287.5	593.2	612	211.5	1039.7	612	453.3	656.3	483.1	146.7	948.7	755.1	671.4	128.9	645.7	794.9	665.3	566.2	1118.1	273.5	1012.6
LRRC41	95.9	86.2	133.4	100	27.7	223.1	97.3	105.1	89.3	90.8	13.1	54.6	169.7	147.8	16.9	121.8	190.9	155.5	55.8	198.6	44.3	148.7
CHMP1A	189.1	98.2	115.1	125.1	117.2	184.6	114.2	119.3	138.4	150.5	125	152.5	144.5	109.2	156.8	147.3	138	158.3	141	172.1	205.8	225.4
WDR82	843.1	382.1	508.9	479.2	319.1	897.7	479.9	605.3	513.5	578.1	275.1	766.6	862	505.2	282.1	685.8	590.9	667.6	686.9	872.1	358	775.8
EIF4G3	272.9	103.1	138.3	160.5	99.9	320	288.4	222.5	137.8	283.2	37.6	259.7	341.3	214.9	41.7	288.2	226.8	409.9	179.6	307.9	5.3	418.9
EIF4G3	130.9	40.3	39.5	83.1	155.9	111.4	123.2	45	50.9	76.2	70.1	22.6	44.2	76.2	72.5	135.3	79.9	103.8	86.8	116.8	37.5	14.7
DNPEP	136.2	59.7	114.6	79.3	14.7	344.9	231	118.1	129	109.8	11.3	154.9	101.7	15.7	28.4	39.9	124.2	105.9	115.2	153.5	103.1	44.7
CDK2AP1	515.7	293	291.6	422	229.3	633.9	454.1	636.2	552.8	395.1	162	720.9	463.7	421.9	109.3	601.5	445.8	326.1	956	891.8	172	743.3
PLK2	29.9	37.6	16	39.1	5.1	6.8	6	14	16.9	13	5	56.7	6.7	42.2	0.8	7	24.9	11.8	3.5	23.1	11.2	68.4
CPD	17.4	24.5	12.5	45	22.7	132.9	56.1	37.7	41.9	58	47.7	38.3	81.6	67.9	5.8	74.5	18.9	40.4	23.7	58.3	41.6	49.4
CPD	111.5	36.2	113.9	139.5	38.3	244.6	107.8	131.4	101	94.3	89.2	156.5	107.9	151.3	14.7	118.5	190.8	123.6	122.4	180.5	51.1	170
CPD	4.9	4.1	3.3	4.9	2	9.3	4.4	6.8	3.3	1.9	2.3	7.6	3.7	9.9	4.4	3.1	3	3	4.8	6.1	3	22.1
CPD	12.5	3.5	8.1	2.9	4	20.1	10.6	9.3	11.9	12.8	4.1	16.7	7.6	12.2	5.9	24.3	10.2	5.8	12.3	16.5	14.5	43.2
HEXB	234.4	123.9	278.9	318.1	113.7	305.5	222.3	199.8	147.5	225.7	89.6	287.1	225.9	266.7	68.8	335.5	243.2	224.6	171.6	293	92.6	338.2
FURIN	235.1	103.3	181.3	137	82.5	197.5	171.9	212.5	153	135.8	77.5	259.2	139	135.6	92.8	224.3	164.7	76.6	156.9	189.5	46.8	168.5
CCT2	128.8	91.5	172.4	135.3	10.4	195.1	133.4	177.9	135.8	158.9	8.1	251.3	177.8	193	14.2	219.1	153.5	161.4	247.4	218.8	6.6	263.7
CCT2	543.2	287	412.8	378.3	176.6	639.6	459.3	496.9	417.3	425.2	81.5	706.2	611.3	459.5	26.8	494.2	496.5	520.4	468.3	580.1	213.5	625.2
GNL2	90.3	64.2	90.1	61.8	27.3	102.6	95.3	56.8	51.2	50.6	19.6	99.2	107.4	58.3	24.3	111.7	82.8	58.8	70.1	92.2	53	108.1
CAPZB	644.1	294.5	347.5	498.3	285.4	531.3	520.5	546.1	344.1	331.1	156	707.9	747.4	617.9	250	654.7	565.3	526.4	397.8	749.4	209	497.3
CAPZB	741	466	695.4	560.1	213	906.1	635.8	708.7	527.1	513.3	118.3	892.3	825.2	636.9	142.5	692.5	721	718.5	551.8	781.8	111.3	953.6
ALCAM	3	2.1	2.3	3.4	0.9	2.9	5.7	4.4	8.8	3.1	2.8	2	3	8.7	1.3	2.4	2.2	3.7	5.9	2.7	1.2	14.6
ALCAM	131.7	26.1	26.7	124	59.5	114.2	98.4	139.6	52.2	46.9	52.7	131.5	104.7	87.1	84.5	173.2	68.3	86.8	171.8	132.7	80.7	116.4
CIB1	224.6	128.8	162	196.9	153.6	276.5	215.6	257.3	177.7	179.8	141.6	354.5	176.7	196.9	199.7	374.1	256.2	206.8	296	299.5	153.7	635
ARPC1B	135.3	59.5	81.2	204.1	181.3	132.6	91.5	75.3	60.5	114	81.6	98.5	83.6	3.4	88	32.2	62	82.8	91.8	103.9	136.3	175.9
CCNC	162.3	116.6	139.9	209.7	64.1	252.2	139.1	111	115.4	164.6	62.5	274	137.3	182.5	53.9	122.1	188.1	179.6	138.4	242.8	100.5	168.4
GNPAT	834.3	388.7	543.5	527.7	403.5	918.2	589.7	661.1	469.3	522.4	177.2	960.1	847.2	622.6	209	812.5	613.6	595.6	732.4	740.2	402.8	1049.3
PPP1R12B	970.4	332	795.1	1013.4	288.8	1460.7	730.9	920.3	766.1	734.6	96.4	1270.6	1380.9	940.4	105.7	1255.3	1137.8	967.6	957.3	1238.2	223.3	1377.3
PPP1R12B	9.6	4	8	5.7	4	10	8.8	5.8	6	6	4.4	8.6	8.6	12.7	3.1	9.3	4.7	7.1	6.1	12.1	9.7	36.2
MYCBP2	105.5	91.5	76.3	200.5	80.5	148.7	106.5	111.5	88.9	169.4	29.1	69.5	199.4	142.3	112.3	77.9	102.3	160.7	134.4	253.2	96.3	66
MYCBP2	241.5	168.5	113.5	317.4	187.3	238.2	165.5	169	125.9	193	133.8	247	269.1	186.8	149.6	191.2	193.3	236.8	163	307.8	99.9	164.9
RNF41	29.7	39.7	62.9	19.3	8.8	70.5	29.8	29.4	58.9	74.4	8.6	45.5	23.2	22.5	11.6	34.8	21.5	37.6	98.7	137.2	6.1	47.8
RNF41	201.5	108.9	124.8	107.2	15.3	160.7	131.4	98.9	116.8	75.1	12.6	225.7	153.6	112.1	7	163.3	121.7	84.2	73.9	109	10.5	65.9
ACSL1	1336.3	403.5	917.5	1606.7	512.1	1612	1151.2	1205.6	912.4	706.7	149.8	1344.8	1423.8	1153.4	74.5	1092.3	1096.5	1152.4	1341.1	2469.2	968.2	1495.2
SETX	129.6	73.7	85.9	102.2	44.8	166.6	76	100	106.2	166.5	39.2	68.5	62.6	135.8	9.8	120.7	149.6	145.5	115.5	240.7	55.7	47.9
SETX	22.4	88.1	17.5	96.1	64.7	68.9	29.4	31.7	51.6	141.2	64.9	70	105	110.2	43.9	118.9	80	88.6	35.7	133.6	73.9	47.8
NDUFS2	1377	718	932.9	1135.2	590.8	1687.4	1338.5	1571	1164.2	1337.5	409.8	1985.2	1935.3	1513.8	418.3	1474.4	1919	1281.8	1593.4	2085.4	831	2275.9
RBM6	194.8	109.1	143.9	164	127.4	181.4	147	210	129.3	94	74.3	225.5	208	169.8	99.2	201.3	170.3	140.2	137.7	166.3	111.5	250.7
PGM1	5989.9	4507	5225.8	4056.1	3279.3	7602.9	5852.8	5945.6	5218.9	4581.7	2007.2	7977.7	8566.4	5700.4	2284.5	6516.4	5154.1	5114.3	6781.4	8496.5	4402.9	6912.2
NASP	122.5	60	98.7	146.2	90.3	188.4	119	125.9	104.1	101.9	78.3	133.9	136.1	122.6	82.7	160.1	142.8	156	90.2	136.5	98.3	181
NASP	9.3	6.9	5.2	21.8	3.4	19.7	4.8	11.9	6.2	37.3	4.3	18.2	14.5	16.6	3.2	9.6	13.5	48.3	13.5	16.2	4.2	17.7
ATP6V1A	29.4	25.5	7.8	4.6	1.6	76.4	14.8	12.3	35.1	55.5	2.5	24.5	22.5	4.8	2.6	46.5	13.6	31.7	14.9	58.3	3.8	97.8
ATP6V1A	246	111.8	158.9	230.3	75	290.5	184.1	164.9	166.1	170.6	113.7	456.2	201.3	274.2	74.4	281.3	222.8	130	238.2	274.5	78.8	357.6
CCZ1	187	104.3	120.6	142.5	74.9	158.4	149.2	201.6	156.8	79.4	101.7	227.4	155.7	151.3	82.1	199.3	189.4	90.8	182.3	248.3	81.1	375.7
CLIP1	1026.3	466.7	669	858.2	583.5	1526.4	951.7	896.9	607.6	984.1	236.6	1239.2	1342.3	976.2	224.2	1318.1	995.5	1217.5	944.9	1303.3	324	1046
MYO10	198.6	53.6	107.2	168.1	41.4	199.7	90.4	169.7	118.6	75.2	13.4	210.4	95.6	116.6	12.1	164.7	166.7	86.6	164.9	135.2	22.4	128.6
DELE1	127.3	75.9	99.8	119.9	45.5	195.3	116.2	109.6	127.1	94.9	38.3	226.3	158.8	122	53	162.3	156.7	128.6	143.9	224.3	80.3	289.9
DELE1	122.3	50.1	67	153.1	158.8	108.2	76.8	194.6	154.3	110.1	90.8	126.7	212.7	171.6	84.6	121.6	475.4	208.3	132.5	193.1	140.5	195.9
PPP5C	134.3	68.7	29.5	85.1	17.8	147.9	76.4	112.3	133.2	104.1	13.7	123.4	97.7	142.8	11.5	114.8	100.8	136.1	92.4	154.2	8.3	33.4
RSU1	97	55.4	118.9	182.2	106.8	150.5	128.5	117.6	67.4	68.4	41.2	137.2	95.3	127.8	37.2	94.6	96.2	92.3	87.6	152.6	42.2	84.5
PAPPA	32.3	22.6	9.3	31.9	27	18	41.8	38.1	15.7	20.6	17.6	27.2	19.5	18	25.2	25.8	9.2	33.1	58.1	55.7	3.3	34.5
PAPPA	22.2	13.7	39.3	22.4	13.8	25.1	30.3	27.9	18.5	18.6	15.6	36.4	25.1	30.9	10.7	23.1	15.1	19.7	16.2	20.1	28.4	56.7
EGFR	314.4	259.1	269.7	375.5	110	399.7	295.9	208.5	187.9	256.3	34.2	486	322.1	346.7	54.7	347.3	326.1	272.5	306.5	390.9	38.6	415.6
EGFR	179.1	113.8	109.9	125.3	47.3	189.4	171.2	189.7	156.7	70	34.9	251.7	162.7	329	39.5	265.3	174.6	92.5	137.8	202.7	52.5	184.1
WASHC5	145.7	64.2	107.5	79.1	40	128.3	121.9	96	98.5	74.9	45.7	123	98	75.3	21.2	141.3	103.5	68.1	124	98	33.6	174.4
MED13	538.3	288.3	386.7	496.7	183.2	708.8	327.5	392.6	316.4	290.6	60.9	701.7	537.9	383.5	52.9	611.4	523.6	398.4	363.1	664.3	121.1	656.1
MED13	439	352.7	398.6	462.3	203.1	571.7	254.5	277.5	273.1	270.2	158.1	619.5	574.1	402.2	75.7	455.9	451.3	351.3	256.7	589.6	163.5	485.8
CREBL2	106.2	41.6	133.1	129.3	56	220.1	118.1	123.8	130.2	70.3	68.2	212.9	115.5	144.2	39.2	177.2	149.2	75.4	176.9	182.9	51.5	183.3
CREBL2	126.3	78.5	161.7	203.4	79.5	160	121.7	120.8	95.5	156.9	41.6	207.8	160.7	129.7	53.3	144	115.5	174.7	181.5	152.3	122.9	67.6
CREBL2	73.2	44.3	62.5	84	34.2	109.7	63.1	85.4	63.2	46.8	9.9	110.3	74.1	36.9	6.2	80	77.8	63.6	73.4	101.6	4.5	110.4
KIF5B	635.1	327.8	560.4	707.3	175.6	997.7	564.1	527.3	381	731.3	112.5	829.8	786.5	606.2	135.4	910.4	628.7	768.5	579.7	1098.9	152.3	599.3
KIF5B	143.3	82.8	130.2	122.2	68.9	240.6	124.5	196.8	130.1	138	18.1	227.6	165.1	133.2	110.8	227.5	172.5	176.3	186	293.6	23.6	87.7
HNRNPDL	598.3	377.5	361	496.8	226.4	933.8	501.6	551.6	323.9	517.9	98.6	796.7	811.1	522.5	79.2	577.5	627.1	670.7	458.6	666.1	164.2	648.4
MORF4L2	1821	930.1	1206.2	1607.6	954.5	2064	1249.1	1482.2	1002.1	1432	615.4	2074	1868.9	1711.1	607	1699.4	1856.7	1706.7	1630.4	2366.9	837.4	1802.7
EXT1	84.4	41.7	43	77.8	29.4	24.1	88.4	58.6	41.9	72.1	29.1	56.1	94.8	59.3	27.4	47.5	91.6	30	80.9	38.4	11.9	107.7
SPEN	77	98.2	116.8	148.2	108.7	195	87.7	107.5	86.8	66.7	111.2	130.9	167.6	140.9	202.7	168.8	158.9	175.1	115	248.3	80.1	164.8
SPEN	268.8	225.9	210.6	284.9	109	374	319.1	273.9	227.8	233.2	22.4	464.8	398	281.6	58.3	371.5	326.7	258.9	345	416.4	99.6	432.5
ST6GAL1	447.5	135	301.4	344.1	122.6	482.8	402.7	238.3	204.3	127	17.5	346.6	326.2	309.7	98.5	349.8	178.5	249.8	350.1	322	33.6	231.3
DYNLT1	626.2	233.2	338.3	396.1	233.1	490	471.8	364.4	314.7	362.2	195.6	752.6	542.7	410	178.3	475.5	396.4	444	485.8	458.1	256.9	623.1
NDUFA6	527.8	201.6	219.1	278.3	234.2	466.3	376.5	368.6	235	281	94.3	524.7	518.7	269.3	70.4	386.4	412.1	360.9	406.6	490.6	278.5	548
NDUFA6	1775.9	896	1036.8	1076	885.6	1731.3	1378.2	1657.7	1201.4	739.1	698.9	1912.3	1885.4	1095.8	500.4	1378.8	1445.3	1228.5	1399	1630.9	1301.3	2028.7
ACAA2	22.5	33.3	13.5	24.5	14.8	12.5	48	102.3	71.3	7.9	46.3	119.6	92.5	122.2	23.9	75	47.9	28.4	27.6	54.6	20.3	20.1
ACAA2	360.8	181.3	378.3	369.7	214.9	467.3	360.8	225.7	355	250	54.3	430.5	263.5	289.6	30.2	352.8	297.4	291.2	326.9	528	138.7	372.6
SDHC	489.1	221.3	433.2	402	131.6	583.5	439.5	515.6	398.9	471.9	152.9	660.2	527.9	408.7	151.1	505.8	519.7	398.1	543.5	741.9	371.7	835.2
ST14	138	54.6	36.4	36.6	42.5	107.5	74.8	134.9	153.2	72.6	93.4	66.8	131.3	101.7	99.4	133.9	24	148.1	201	144.6	15.6	149.8
PTPN12	122.3	54.1	98.8	108.4	5	164	135	145.8	94.6	116.9	6.8	184.6	135	143.2	6.5	183.8	124.9	73.6	157.2	250.6	7.4	222.3
NID1	51.4	19.8	37.3	102.5	23.9	111.3	56	43.6	29.4	27.1	10.1	93	44	8	3.8	53	18.1	17	30.8	59.3	13.2	41.1
NID1	88.5	17.4	77.3	103	50.1	132.3	70.5	62.3	101.1	76.5	41.5	179.5	118.9	156.3	35.8	129.4	82.6	73.8	113	147	18.3	207.9
TWF2	478.5	136.2	349	246.2	300.2	404.9	354.1	364.1	463.6	461.2	210.7	470.8	344.3	278.2	239.6	516.3	254.8	401.1	416.1	305.2	386.6	337.3
ZNF410	244.9	119.8	183.3	179.4	66.2	256.4	205.8	230	167.3	121.2	51.8	295.3	193.4	179.4	59.6	216.5	213.5	155.7	216.5	229.1	24.6	259.2
TJP1	380.5	151	235.8	388.3	109.9	501.9	296.3	453.7	279	282	93.5	552	386.4	384.9	64.6	437.4	406	307	350.5	451.5	82.7	485.7
EXT2	106.2	83.2	130.2	103.5	92.9	131.6	130.3	153.7	131.8	137.7	93.3	186.9	155.6	136.1	60	185.9	118.7	191.7	196.3	169.6	150.9	277
EXT2	66.8	25.3	34.7	66.5	40	69.2	30.5	107.4	8.2	31	7.3	72.6	46.9	4.9	56.5	35.9	74.6	40.6	71.5	83.5	59.7	15.7
PPP1R15A	128.6	48.9	86	125.9	50.2	201.5	152.5	129.7	41.2	107.6	4.3	135.5	136.4	144.6	49.4	152.2	73.1	91.5	94.4	144.8	53.8	20.7
METAP2	13.3	9.1	16	5.1	15.3	18.5	18.2	12.5	30.4	22.8	14.7	17	28.8	67.7	27.7	35.5	3.9	12	26.9	47.4	20.1	58.7
MEST	118.1	31.3	74.2	431.4	90.6	164.7	104.5	131.8	113.5	126.3	77.1	159.1	87.2	132.2	42.9	165.9	106.5	109.9	121.9	146.4	50.7	138
EPHX1	492.9	170.4	273	750.3	242.5	732.2	462.5	757.4	580.8	179.3	120.9	553.4	618.2	487.9	169	826.3	593.6	332.6	420.6	448.6	265.7	843.3
LTF	12.4	5	5.9	7	6.5	16.9	13.7	10.1	15.2	6.4	11.9	22.3	13.6	10	13.6	17.2	18	10.1	10.5	19.4	10	32.7
LANCL1	240.7	127.8	310.6	294.6	133.1	456.4	318.4	327.6	332.8	290.2	152.1	540.6	335.8	289.6	208.4	391.4	277.6	158.9	482.2	492.5	144.5	421.7
LANCL1	307.6	151.1	192	261	125	323.7	223.6	325.5	212.6	171.9	58.6	307.6	258.3	323.4	70.1	289.8	275.8	256.4	234.9	394.4	77.2	487.6
EIF1	6908	4103.6	6072.6	5678.1	2413.4	8825.1	6411.3	5735.9	4861.5	5153.6	983.6	8318.9	8778.6	7613.8	870.5	7766.9	7522.4	6955.6	5982.5	6735.8	3062.7	7905.9
ALDOC	206.1	99.2	123.9	146.9	65.8	194.2	184.1	178.2	196.5	129.7	165	289	182.7	137.7	50.1	314.4	168.1	136.7	318.2	227.6	36	214.5
EFNA1	58.6	11.5	16.9	51.2	15.7	32.7	26.7	33.8	22.7	35.8	11.8	36.2	78.1	20.6	9.9	15.6	20.4	15.8	50.6	35	42.3	88.3
GET3	287.8	137.8	202.1	195	80	306.3	242	230.6	214.9	135.8	81.4	334.3	210.2	268.6	108.9	378	237.5	216.2	213.1	243.2	60.9	368.1
ACAA1	337.9	204.1	220.7	231.1	114	374.9	252	290.7	252.6	209.8	155.4	419.2	311.3	295.3	102.6	373.7	373.7	325.1	293	343.7	195.1	443.5
SDHD	898	422.7	539.6	662.7	162.1	1171.7	674.8	809.4	801.1	552.2	80.6	1465.2	1190.6	667.1	51.6	953.6	890.5	749.6	961.3	1403.3	182.9	1170
TMEM184B	94.9	29.2	24.4	116.5	56.4	44.9	91.2	34.9	41.3	94.8	94.9	30.1	110.2	134.7	28	33.6	87.3	82.4	33.5	104.6	81.2	86.3
RPL38	590.2	457.5	629.8	565.5	458.4	1026	686.6	720.5	624.7	413.9	357.7	819.7	788.8	705.4	412.1	768.2	640.1	536.9	764.6	948.1	421	977.8
RPL38	5582.8	4575.8	5759.7	5050.6	4532.4	6797.2	5762.2	5780.5	4620.3	5455.9	4294.3	7385.5	7316.4	5735.8	4155.2	5824.4	6493.3	5903	6831.5	6983.9	5591.7	7641
BCKDK	260.1	226.3	208.6	199.6	214.7	526.5	213.6	247.7	206.7	190.4	159.4	287.9	248.6	271.1	258.6	201.8	267.9	226.2	262.3	262.5	136.3	422.9
WIPI2	163.5	119.9	188.1	178.2	188.1	289.5	133.1	142.1	153.8	179.7	104.3	270.3	264	235.9	135.8	192.6	210.7	149.4	165.9	276.7	183.9	217.9
MAN2A2	271.8	187.1	322.9	280.7	143.8	579.8	333.3	310.6	344.7	158.3	61.9	387.3	359.4	283	93.1	376.6	309.4	280.7	379.1	339.7	111.8	399.6
RB1CC1	195.1	105.8	241.5	257.7	52.1	478.3	254.5	223.4	182.1	259.4	41.9	533.2	402.5	331.4	49.3	416.6	295.1	332.7	253.3	396.2	26.4	486.5
RB1CC1	110.6	63	57.6	103	34	132.4	92.7	91.4	52.5	94.6	55.4	117.8	120.8	62.6	29.2	121.7	95.5	96	62.3	178.8	97.8	90.8
SFRP1	35.1	34.3	32	74.8	15.6	39.6	48.4	39.1	26.4	36.3	23.3	55.3	39.1	26.8	28.4	28.2	29.6	46	48	37.3	2.7	32.7
SFRP1	18	18.9	12.7	127.1	34.5	30.1	16.7	29.8	11.2	12.8	5.3	41.9	20.2	21.7	7.7	25.8	74.6	17	18.7	67	7.3	80.5
SFRP1	104	66.4	109.3	305.4	36.5	148.3	109.5	105.6	123.2	99.8	63.2	164.6	127.8	125.2	38.4	143.9	132.9	110.3	106.5	177.4	20.6	101.2
UBE4A	385	284.8	400.6	369.5	149.2	583.8	278.1	371.3	247.7	332.4	55.8	453.3	601.5	325.2	69.4	382.6	342.7	410.4	339.3	499.7	173.8	423.7
KDM5A	108.6	90.6	115.7	137.9	111.7	194.3	111.3	83.2	28.8	106.8	133.2	143	151.3	120.2	122.4	145.1	113.1	182.2	105.4	184.6	82.5	54.6
FIBP	442.1	250.7	325.5	340.3	232.5	529.1	464.7	442.7	242.5	334.1	135.2	566.7	377.8	400.1	190.8	491.9	408.4	372.4	282	528.6	206.8	470.5
HARS1	189.2	99.3	146.3	155.1	53	170.1	141.6	164.2	117.2	124.9	46.5	238.3	187.6	167	41.8	160.3	113.5	138.9	142	230.2	67.8	189.9
SMS	125.7	54.6	88.4	147.4	82.6	138.7	72.9	118.8	97.5	134	37.3	193.7	232.4	104.6	41	113.3	121.4	75.5	88	151.1	40	154.9
ARHGAP35	27.6	14.7	47.2	26.9	7.6	39.4	15.9	29.5	31	56	6.6	24.4	32.2	16.6	18.1	25.2	15	15.4	48.2	33.5	7.8	52
ARHGAP35	238.1	77.5	89.3	136.5	95.5	214.1	235.3	192.6	177.4	93.6	100.3	239.9	196.3	168.6	100.8	323.5	176.7	146.3	244.2	206.2	86.3	265.6
ARHGAP35	94.5	42.6	66.9	78.8	23.2	88.2	99.2	74.9	78.5	47.8	23.6	111	71.3	47.9	16.6	123.1	109.8	47.3	110.6	99.5	17.4	229.6
CBX6	186.6	82.4	134.7	199.9	82.3	239.8	108.6	156	153.1	146.1	41.8	258.8	168.6	169.5	108	221.5	186.6	136.7	160.1	228.5	105.1	330.9
CBX6	260	144.5	43.2	280.8	160.3	140.6	221.4	178.4	65.7	81.7	51.1	298.9	257.7	134.3	27.7	170.8	83.3	158.3	237.5	271.8	33.9	242.9
ZMYM4	57	47.5	65.7	64.5	55.5	111.3	72.7	66.6	57.5	78	10	80.5	71.4	84.7	26.1	83.8	72.2	72	88.5	136.7	39.6	80.8
ZMYM4	232	60	169	120.5	40.6	219.1	107.6	125.5	191.9	106.2	83.1	160.4	166.3	168.8	49.5	261	88.2	162	135.6	198.1	42.8	294.3
ZMYM4	191.2	120.8	163.8	181.9	69.1	204.1	152.7	191.1	142.2	64.8	52	245.3	193.7	138.4	21.4	205	195.7	159.3	168.5	259.6	36.4	249.6
RAI14	3.3	14.1	16.5	41	21.2	10.9	27.6	27.3	9.1	30.9	4.2	34.2	3.5	10.2	1.6	14.8	63.3	27.1	6.9	8.4	4.7	61.8
ALDH3A2	221.7	99.6	226.8	242.6	50.2	291	258.4	228.8	233.6	306	46.6	418.2	255.4	309.3	69.4	316	206.1	251.6	293.3	388.7	50.2	382.1
ALDH3A2	334.1	147.4	321	323.6	117.6	449.1	297.5	354.5	355.5	283.7	68.4	413	278.9	346.9	59.7	325.6	356.3	298.1	409.2	406.1	176.2	520.2
KPNA1	656.5	270.6	572	355.6	158	767.2	517.2	461.4	431.5	470.2	21.3	795.5	617.9	515.6	77.8	640.1	584.1	557.9	575.3	510.1	118.1	671.3
KPNA1	671.2	235.7	412.7	325	146.8	590.3	338.1	373.2	238.2	446.7	146.9	571.2	592.6	385.7	83.9	534.1	548.1	475.7	511.4	520.4	127	352.9
KPNA1	130.3	43.9	62.4	76.3	43	158.8	81.6	89.9	49.5	72.7	84.8	157.1	96.7	71.1	60.6	170.2	127.4	64.1	139.4	172.8	73.5	115.3
KPNA1	143.8	81.1	146.6	129	37.7	263.3	139.4	164.3	124.4	166.9	9.8	259.7	179.7	175.6	21.5	266.1	116.4	175.1	221.3	240.1	30.2	236.2
KPNA1	327.1	77.6	237.3	233.8	128.8	396.6	272.4	327	195.3	210.3	106.2	453.9	330.5	295.5	98.9	338.9	245.3	271	361.4	379.7	65.7	408.4
CTR9	220.4	103.1	174.5	218.3	62.9	316.3	177.7	252.9	145.2	129.5	17.1	358.9	226	231.1	33	295.4	221.4	215.7	170.3	310.4	78.4	325.1
SEL1L	252	232.1	252.9	421.3	127	449.7	241.9	318.1	285	311.5	113.6	539.6	450.1	269.4	50.2	404.9	407.1	397.1	373.4	278.6	105.9	323.3
SEL1L	67.4	4.8	27.8	31.4	4.3	88.4	52.6	24.5	16.8	60.3	2.5	92.6	54.7	60.6	8.7	51.4	44.3	2.7	54.4	96.9	10.7	112.9
SEL1L	41.8	26.5	11.9	25.9	32.4	42.1	81.3	17.9	19.6	23.3	41.3	48.2	38.9	31.9	17.1	92.3	52	15.4	62.9	26	41.4	78.4
SEL1L	28.8	4.6	33.6	26.2	19.9	25.8	18.5	41.9	29.8	23	6.8	20.8	10.7	11.6	17.3	14.7	38.4	29.8	43.2	25.5	39.4	87.3
PPFIA1	52.1	28.5	64	37.9	74.4	80.5	46.2	64	100.3	61.2	69.9	38.9	92.3	82.3	65	110.5	114	80	107.5	131.7	60.9	109.8
PPFIA1	100.5	67.6	94.5	118.5	40.5	119.9	72.6	73.2	58.7	81.8	29.6	87.6	170.7	126.6	8.4	100.4	140.9	72.7	63.5	94.8	50.1	103.2
LDLR	22.3	12.4	18.1	22.1	7.8	24.4	29.9	31.9	13.5	12.7	4.6	38.7	14	14	9.1	33.3	25	18.3	15.5	22.1	3.7	50.9
LDLR	89	33.8	66.5	89.8	44.3	131.9	64.6	177.7	70.3	113.3	73.4	169.7	88.7	74.7	76.4	130.2	104.7	113.5	111.5	153.1	75.6	139.8
IDH3A	312.6	133.8	155.4	158.8	50.9	401.2	268	301.5	258.6	134.1	39	554	463.6	292.4	40.4	508.3	183.1	244.8	288.6	307.7	61.7	563.9
IDH3A	232.6	92.1	123.3	150.1	100.8	227.9	227.8	165.5	166.5	146.8	116.9	367.5	182.9	254.1	123.2	372	188.3	207.8	307.1	278.5	148	357.8
SDC4	502.1	172.9	363.1	315	217.9	679.9	235.5	274.6	194.2	259.3	149.3	457.9	517.8	231.8	308.1	390.2	331	381.5	155.6	415.2	219.1	371.9
HNRNPL	243.4	146.9	147.1	149.8	80.9	268.6	65.3	147.3	156.2	95.9	115	213	256.6	137.8	160.7	247.4	74	124.3	220.3	207.5	97.4	237.2
OPTN	959.1	700.8	992.4	999.8	237.5	1652.3	967.9	1203.2	954.3	734.8	96.4	2092.4	1715.6	922	51.8	1288.3	1213	926.3	1090.9	1676.3	200.8	1410.9
OPTN	2767.2	1486.3	1638.2	1411.5	1413.6	2705.3	2066.2	1715.5	1654	1220.8	862.3	2666.9	2341.7	1584.7	1099	1903.5	2062.9	2313.5	2141.2	2121.7	2514.1	2647.1
PLTP	9.5	3.6	36.4	123.3	57.5	14.5	45.4	10.2	10.3	58.4	8.5	31.2	8.6	89.3	9.2	12.4	5.9	64	9.1	124.8	36.9	54
BIRC2	377.2	224.4	266.9	292.2	139.5	557.3	279.7	259	222.6	272.5	85.6	454.3	459.4	316.5	95	472.8	330.9	296.4	291.9	465.3	337.7	312.3
NDUFAB1	2931.3	1284.3	1980.9	2333	1359	3566.3	2354.9	3364.9	2820.1	1965.9	759.6	4120.4	3209.3	2450.8	719.9	3387.9	2895.1	2403.4	2399	3618.5	2369.5	4253.1
COPS3	745.4	284.8	483.7	413.8	235.5	744.8	543.8	511.9	530.2	350.1	89.5	765.3	597.9	461.6	71	604.4	548.9	505.5	476.9	930	262	748
TRAK1	104.4	31.4	47.7	103.4	34.8	175.4	115.5	113.8	80.6	93.8	36.8	217.8	145.4	126	23.7	124.9	109.9	118.7	64.1	142.3	35.6	291.6
TRAK1	264.4	119.6	30.5	193.3	27.9	233	136.4	158	40.7	153.1	23.7	54.7	227.2	234	17.7	80.1	154.9	297.6	50.2	183	83.7	49.3
IER2	293.8	142	218.5	356.5	158	421	268.8	726	234.2	214.4	149.5	531	379.1	291.5	175.7	371.5	338.4	208.7	312.2	346	277	369.3
SEC14L1	105.1	105.4	125.1	147.8	139.5	207.8	186.5	78.7	156.1	96.4	102.6	70.5	242.7	96.3	128.4	202.3	184.6	163.7	171.6	227.2	15.4	80.4
SEC14L1	21.7	17	46.6	9.5	25.3	61.4	63.8	7.7	14.3	21.4	1.8	30.5	29.5	36.4	4.4	55.2	9.2	9.4	10.2	12	1.9	48.3
SEC14L1	695.8	429.8	614.8	484.8	191.5	1068	571.7	573.1	524.8	409.5	147.9	955.9	872.5	472.9	70.5	807.1	668.2	565.3	657.3	748.2	128.4	850.5
TJP2	62.6	39.9	46.4	151.7	26	130.6	57.6	65.4	45.7	49.3	7.4	70.4	61.6	12.1	30.3	98.1	70.1	92.2	64.4	137	22.2	111.3
MX1	139.5	63	49.4	127.9	103.4	142.3	133.8	145.3	135.6	79.2	58.8	123	141.7	99.6	78.6	73.8	121.3	84.2	122.1	221.7	101.5	244.3
CTSL	417.4	122.8	204.7	172.4	105	348.5	237.8	353.7	228.5	82.8	90.7	435.6	291.3	194.4	70.8	315.7	260.5	182.8	328	357.4	146.2	342.2
SLC39A6	136	62	88	141.8	80.2	189.1	99.9	108.7	51.6	69.5	44.2	135.1	145.2	93.7	43.3	117.6	114	111.4	71.7	138.7	84.5	169.4
SLC39A6	71.7	49.6	60.7	75.9	27.2	101.9	83.4	109.8	63.6	69.2	16.3	160.7	97.9	92.2	37.7	113.6	82.3	63.5	96.4	83.2	27.6	112.4
UQCR11	3143.8	1523	2068.2	2789.7	2790.3	3698.7	2875.3	3722.1	2850.7	2315.9	2329.5	4549	3930.2	2513.9	2557.2	3742.6	2816	2204.4	2385.8	4578.3	3791.6	4266.5
ARL2BP	280	142.9	239.6	284.9	112.4	313.2	285.4	291.6	254.7	202.3	157.1	335.9	330.6	253.2	126.9	341.7	302.7	240.7	333.2	444.7	100.4	580.1
PAF1	120.3	112.2	94.1	111.5	77.7	171.9	137.9	90.9	101.1	108.8	54.5	150	135.4	125.4	37.6	111.1	86.2	136	114.7	184.5	114.4	92.7
BIRC5	33	15.6	18.7	21	76.8	21.2	26.8	68.7	29.4	7.5	68.5	55.2	32.7	24.3	57.5	141.2	112.8	21.3	49.4	87	16.3	68
BIRC5	20	39.6	20.1	21.8	44.4	46.5	58.5	19	50.7	12.1	20.3	27.2	53	23.2	34.6	46.7	12.8	35.8	55.9	97.1	51.7	223.1
TSPO	195.1	101.4	121	193.6	132	168.3	215.2	200.2	187.3	138.8	134.3	235.2	185.3	185.4	125.9	207.3	179.2	169.9	191	258.3	212.6	391.3
NUP153	291.8	166.8	212.8	209.3	45.5	342.1	148.8	150.5	124.3	168.3	26.9	375	381.8	162.1	20.9	247	209	204.4	180.7	300.6	42.6	209.5
PRMT2	150.7	139.2	138.5	176.4	115.8	200	225	209.6	153.2	139.3	86.4	218.8	171.8	216.8	87	257.3	215.4	113.2	268.7	206.8	102.5	248.8
DGCR2	36.6	23.1	34.6	11	13.9	33.7	36.3	28.4	35.5	29.3	16.7	57.4	41.2	22.1	15.3	46.5	39.8	13.1	47	51.9	10.5	52.8
RALB	237.9	155.9	148.7	180.3	117.7	242.8	236.2	188.6	190.9	150.1	112.1	355.8	184.1	196.7	139.1	253.2	190.9	200.8	326.6	352.5	206.3	407.4
RALB	85.6	13.9	61	64.8	7.9	40	85.2	90.5	98.8	52	79.2	135.4	130.6	71.3	21.2	148.2	84.4	49.1	29.2	88.6	43.6	177.1
BRD4	380.5	266.4	288.3	354.5	333.1	408.6	306	233.7	153.7	177.1	171.4	306.4	372.7	261.8	279.9	344.1	327.8	294	219.2	291.8	336.2	261.5
BRD4	222	105.2	124.1	121.5	116.1	268.5	197.1	216.5	159.8	134.2	71.7	166.2	214.6	163.3	68.6	194	183.4	140.3	202.8	220.7	28.1	390.3
SPG7	152.7	151.9	170.2	119.8	75.7	336.3	154	176.8	172.7	173.6	17.3	196.9	184.3	175.8	24.2	219	215.1	182.3	192.3	237.4	61.9	296.2
IGBP1	389.8	217	368.1	296.3	148.7	437.6	341.4	327.1	318.2	327.7	165.7	542	489.5	334.3	52.1	443.6	395	317.5	451.4	414	190.1	423.2
GOLGA3	223.6	118.4	157	243.7	103.5	218	173.9	177.1	155.3	184.9	45.3	185.9	195.8	155.9	64.2	137	236.9	180.9	176.2	200.4	74.5	224.3
MCM2	138.6	84.3	118.6	96.8	5.8	188.8	92.6	105.4	118.3	103.1	7	156.7	123	190.7	6.8	248.8	104.9	75.7	93.8	193.9	9.1	104.1
PEPD	225.5	77.7	176.8	284	108	245.2	202.9	128.6	162.4	155.7	83.8	222	187.7	251.3	76.5	227.4	223.9	153.3	168.2	339.2	70.1	330.4
ARFIP2	268.8	102.8	207.2	211.4	88.9	222.8	296.6	276.7	222.3	90.2	83.9	410.7	72.6	269.1	100.5	262.8	226.6	174.5	287.9	283.5	22.1	287
COX7B	4571.3	1880.3	2494.5	2938	2227.1	4534.1	4054.1	4503.2	3723.6	2554.3	1604.8	5473.1	4207.3	2974.7	1596.5	4168.6	3686.7	3199.4	3626.7	4923.6	3996.2	5321.4
SLC4A2	31.4	13.4	15.1	23.1	9	36.3	25.1	26.1	27.7	11.9	17.9	24.9	48	24.8	14.2	24.7	18.8	23.1	25.6	35.2	8.2	33.7
VWF	1103	418.4	684.8	796.7	567.9	867.7	767.2	1041.5	723.8	529.8	325	1009.8	832.6	557.9	432.6	850.8	616.5	603.3	768.4	843	660.5	868.2
SNX2	193.4	112.5	182	165.2	26.7	269.1	167.2	149	137.8	163.8	10.1	259.8	212.8	118.6	8.4	197.4	176.6	182.3	174.9	258.1	21.7	142.8
SNX2	117.1	49	106.3	145.8	35.7	124.5	108.8	89	81	78.5	27	136.3	117.6	90.3	16.3	152.7	174.4	88.1	144.9	126.2	26.7	138.4
NOC2L	129.6	77.7	99.3	121.1	97.2	172	135.7	106.7	88.3	105.9	96.4	170.5	171.4	162.7	98.1	128.2	160.7	105.6	149.7	102.8	78.2	129.4
DPF2	33.9	74.7	38	56.3	23.2	59.1	32.2	23.7	86.7	90.1	6.8	47.4	128.2	31	9.5	38.6	113.6	48.9	55.5	81	15.3	47.8
ARHGAP1	347.9	150.7	233.6	695.4	212.5	393.8	289.1	229.1	243.6	266.5	161.2	385.9	329.3	400.6	159.6	232.6	416.8	230.2	280.6	487.4	186.4	287.2
CPNE3	131.6	84.2	95.3	124.7	42.7	158	112.2	105.1	76.9	82.3	55.5	165.2	123.7	165.6	37.1	150.6	91.7	141.9	113.6	248.5	27.1	120.7
CPNE3	224.9	134	167.2	252.6	63.3	240.4	156	110.1	140.7	153.7	9.5	258.5	257.6	215.9	4.1	251	176.7	132	136.3	288.3	44.8	314.7
AP2S1	420.7	476.5	497.3	484.8	392.7	550.9	342.9	414.5	269.8	212.4	258.6	442	489.7	412.8	269.4	533.8	584.1	483	368.5	318.6	376.2	521
CHMP2A	364	194.7	307.4	298.8	149.8	441.7	276.2	224.5	231.6	330.4	81.3	328.5	325.7	267.6	75	214.6	284.9	276.9	251.9	363.7	198.5	344.6
PLIN3	401	204.3	286.1	295.6	303.5	714.5	337.3	390.8	330.8	293.4	219.3	681.9	424.5	419.9	307	408.9	405.8	273.9	362.3	598.4	282.4	421.1
ABL1	155.5	102.5	155.5	161.6	76.9	234.9	93.8	106.6	200.1	124.4	26.5	208.3	185.5	192.9	14.8	194	170.9	208.7	115.5	215	15	192.1
TRAK2	87.4	54.1	93.7	136.9	31.9	182	119.8	175.1	108.9	120.9	27.4	221.6	198.5	168.1	27.5	170.9	164.4	110.5	205.8	209.8	10.9	181.7
TRAK2	469.6	104.5	229.4	370.2	136.2	293.3	334.7	346.6	285.2	192.3	86.2	439.9	382.7	324.4	76.7	430	334.1	240.4	257	280.9	137	318.5
PRPF4B	162.1	128.4	121.1	197.5	121.2	229.2	152.4	90.3	79.4	141.7	99.1	178.2	180.5	119.4	116.1	183.6	143.8	139	27.1	216.6	168.6	152.5
PRPF4B	143.2	74	95.2	109.6	59.1	135.2	92.8	107.3	95.4	97	84.2	116.3	111.9	103.3	69.9	149	164.5	125.6	88.9	224.2	40.6	140.4
AREL1	107.8	42	73.1	94.9	43.9	117.8	91.8	110.8	59.1	105.1	35.9	88.8	129	144.4	7.9	129.1	104	101.1	85.5	134.4	10.1	149.5
RIOK3	48.2	48.3	90.1	65	8.5	205.9	100.1	42.3	88.8	96.8	11.6	182.8	156.9	128	7	118.2	90.3	107.2	87.3	171.1	7.9	127.8
RIOK3	536.9	279.3	377.7	449.9	137.7	646.1	435.3	427.7	299.6	450.3	148.1	618	651.7	471.1	108.8	614.6	466.1	484.5	439.7	579.8	285.3	547.8
RIOK3	134.8	71.6	69.9	125.4	21.1	193.9	134.7	130.8	77.6	161.1	13.5	182	251.5	109.5	13.7	165.6	123.9	128.8	110.2	252.4	14.9	97.2
WWTR1	59	29.7	48.4	72	31.5	69.4	59.5	64.9	52	48	37.2	106	69	28	38.2	60.1	77.4	65.4	100.8	83.2	9	79.7
WWTR1	118.9	59.7	94.7	187.9	48.6	140.5	82.6	96.5	78.7	69.3	36.3	115.8	122	118.9	32.2	127.6	105.9	67.4	122.7	171.3	74.9	224.4
WWTR1	57.1	86.6	11.7	18.9	24.4	125.8	67.9	29.7	27.9	13.9	10.4	42.7	19.2	28.6	11.8	36.7	22.1	12.2	18.9	34.3	8.2	55.3
ACTR1B	374.4	251.7	410.5	360.6	210.4	630.4	312.2	551.2	416.3	412	104.4	748.1	365.3	555.1	117.3	621.3	558.3	474	530.1	553.4	219	915.1
ZMYND11	724.6	383.8	616.1	809.5	280.8	971.8	795.5	688.7	489.2	530.7	181.5	972.7	782.9	679.1	147.9	886.9	898.2	622.3	865.4	1063.1	118.2	749.6
ZMYND11	100.9	39.2	78.8	89.3	35.6	218.1	82	109.6	85.7	106.3	16.4	196.5	122.8	91.9	3	114.9	130.7	87.3	106.9	135.3	8.3	53.3
AIMP2	1018.5	600.6	912.2	733.6	463.1	1274.6	1337.4	1108.4	976.3	745.1	238.4	1854.7	1471.3	1163.6	196.9	1429.9	1426.1	885.3	1466.6	1182.3	749	1535.2
AKR7A2	271.4	135	284.3	296.3	106.3	440.3	218.2	273.7	190.9	227.7	57.4	273.1	295.7	289	47.6	264.4	271.6	258.3	240.5	309.2	105.6	407.3
CLK3	164	35.1	115.6	151.8	85.2	236.1	135.4	129.5	51.1	97.2	53.3	117.1	294.4	160.8	24.7	77.7	255.3	176	104.1	319.5	24.1	352.6
COPS8	760.7	413.2	449.7	569.3	289.8	948.9	625.3	599.2	543.2	509.9	252.1	1143.4	739.5	640.4	232.1	831.5	618.7	569.7	656.9	999	276.8	866.3
COPS8	833.8	440.9	884	993.3	212.5	1522.5	845.2	958.3	840.9	608.1	135.7	1552.3	1097.9	996.2	104.6	1341.3	910.7	968.9	882.9	1165.4	119.1	1015.8
COPS8	303	97	334.9	287.3	48.1	446.5	246	242.7	264.5	218.1	11.5	404.9	458.2	329.1	12.9	273.8	317.4	262.2	287.4	612.7	34.2	536.5
ADSL	1531	794.2	1153.2	696.2	633.7	1675	1013.4	986	837.3	862.2	517.7	1599	1587.1	1207.6	408.5	1255.5	1341.7	1191.2	1711	1207	1082.7	1546.3
LY6E	17.4	9.5	14.1	28.6	6.4	16.9	16	14.1	13.7	8.9	12.6	17.2	10.2	9.6	6.9	17.8	14.7	10.2	18.5	20.2	8.7	46.4
IFRD1	293.8	98.3	128.4	252.6	50.1	509.6	83.9	96.3	91.4	128.1	56	172	159.7	162.5	80.7	177.7	230.5	216.1	98.6	324.6	89.1	250.7
IFRD1	69.1	32.5	62.2	133	6.1	234.4	17.5	43.1	44.4	60.2	3.4	86.4	90.1	48.8	3.3	31.1	86.5	96.3	6.5	125.1	2.7	43.4
PYCR1	117.9	42.2	51.7	61.4	23.4	81.3	63.6	55.4	27.6	63	95.2	93.4	63.4	60.6	66.8	119.1	95.1	83.2	91.8	56.8	46.2	57.8
NEDD9	67.1	41.6	45.1	94	27.7	125.3	67.8	138.8	44.5	26.4	28.5	53.9	88.8	75.9	20.4	112.8	69.3	62.3	54	210.1	38.1	59.2
NEDD9	44.1	9	46.5	62.6	8.8	106.5	22.1	46.2	38.9	50.8	8.3	90.5	42.3	64.7	15.6	86	97	81	14.9	133.3	28.6	95.4
UBAC1	953.1	366.2	999.2	621.8	172.7	1122.9	845.3	560.9	493.9	655.3	24.8	1133.6	1076.2	871.2	26.8	1030.6	858.4	801	904.9	992.5	445.5	1072.2
USF2	414.2	127.2	191.3	280.8	224.2	567.6	342.8	342	402.4	48.6	186.4	156.8	264.4	287.3	278.1	355.4	260.2	325.5	100.1	64.1	214.1	215.6
NUP62	14.2	43.3	29.1	27.3	17.6	35.3	21.9	17.6	8	25.4	10.6	12.3	114.4	15.2	4.7	17.3	16.8	15.2	20.5	17.1	6.8	32
TUBB3	322.7	146.1	182.8	204.8	123.3	118.8	173	209.2	109.5	166.1	67.3	390.1	150.4	165.3	77.1	282.6	163	192.4	198.3	315.4	190.9	74.4
NUP214	158.3	98.1	138.7	191.9	124.8	207.7	157.4	177.9	110.7	166	122.6	223.3	196.3	187.6	93.5	241.8	165	173.4	177.8	256.5	92	242.4
CELF2	100.4	34.7	29.8	98.9	36.1	104.8	92	85.4	60	71.3	28	131.8	88.6	103	33.9	126.1	70.2	49.9	110.2	105.6	3.3	48.4
CELF2	375.1	214.6	366.7	455.1	114.4	578.7	320.2	298.5	203	400.6	94.4	450.6	531.7	495.8	63	445.3	366.2	406.3	364.2	598.8	78.7	409.7
CELF2	69.7	27.9	53.3	66	37.6	90.2	68.6	50.9	38.6	56.9	22.1	78.1	88.4	81.5	28.6	71.1	52.1	72.3	47.3	114	22.2	62.8
FARSA	131.8	64	90.3	133.4	132.6	173.5	95.3	86.8	104.4	129.2	99.4	164.2	156.1	127.4	89.7	127.9	161.8	136.3	143.8	136.9	122.4	200.4
CREBBP	249.5	174	199.4	251.3	111.3	435.4	185.2	235.6	166.4	173.5	101.3	440.5	251.9	239.5	81.9	324.1	290.5	211.2	282.7	488.8	67.7	310.1
PKN1	152.5	66.9	96.8	55.2	75	154.4	96.2	17.7	111.4	97.9	28.4	158.8	188.9	106.2	73.7	160	30.8	89.9	108.4	38.5	72.8	197.7
CNOT8	17.2	9.8	15.8	12.5	8.6	26.1	14.8	17	13.4	14.2	22.6	23.9	16.2	16.3	9.8	21.2	19	30.4	26.5	27.3	32.1	21.2
CNOT8	25.7	10.9	22.5	28.4	21.5	93.6	63.9	58.7	34.6	58.4	44.3	66.3	40.4	36.6	23.8	32.4	46	12.8	45.1	129.1	17.1	29.6
CNOT8	110.8	48.3	117	120.5	30.4	262.2	107.5	146.5	93.3	102.1	47.9	215.3	161.9	124.2	24.1	131.4	138.8	70.5	136	157.9	28.2	216
PPP1R2	298.6	209.6	293.1	293.6	149.5	470.6	327.3	280.7	292.8	286.1	45.5	357.3	455.3	264.5	35.1	405.9	394.1	360.9	316.4	384.7	87.2	390.3
PPP1R2	319.2	293.2	451.2	436.3	62.5	679.2	380.8	463.7	519.9	314.8	3.9	584.4	662.6	345.2	45.2	524.8	469.4	415.3	397.5	646.3	52.9	401.6
MMS19	163.9	146.4	207.2	188.7	63.7	326.9	184.9	202.6	148.7	154.9	59.5	310.5	247	201.6	11.5	356.4	198.8	161.9	178.7	327.6	72.2	240.9
AASDHPPT	409.1	202	296.8	299.3	82.6	512.9	220.1	330.3	241.5	295.6	51.4	487.1	563.1	300.7	36.7	410.1	384.3	348.9	336.7	551.9	83.7	425.1
AASDHPPT	84.4	92.8	108.7	66.3	38.1	130.4	91.3	85.6	97.5	125.2	18	147.8	105.2	99.5	24.8	132.1	115.6	131	190	171.5	11.4	178.5
VEZF1	291.1	198.6	277.5	185	69.3	445.2	328.6	316.6	178.7	236.4	97.8	270.6	436.1	287.1	87.9	297.3	285	272.6	333.9	462.1	26.5	424
VEZF1	605.8	232.9	444.4	394.9	243.2	679.4	507.7	419.3	330.7	388.5	225.1	618.4	719.5	406.6	116.4	628.1	510.2	477.5	508.1	763.3	348.6	647
VEZF1	315	164.2	230.8	190.2	85.4	378.5	252.4	220.8	158	189.8	41	322.5	396.9	204.3	43.7	312.7	212.2	259.6	284.3	420.5	66.2	336.6
PCM1	567	348.4	558.1	480.2	194.4	1204.8	601.5	577.6	462.8	455.5	57.7	939.1	704.5	684.6	78.7	548.5	400.4	676.7	574.3	721.2	129.3	669.5
CHPF	230.9	129	123.3	166.8	118.3	230.8	208.6	201.4	152.1	136.9	115.1	252.7	189.2	260.3	113.6	225	215.2	165.6	212.5	227	111.7	305.7
ERCC3	58.6	21.3	16.8	71	26.5	118.8	72	20.3	77.9	63.6	6.1	30.4	55.4	43.1	5.9	56.9	42.6	52.5	25.5	70.4	10.9	124.7
GAS6	238.4	82.4	143.6	172.3	75.5	280.4	165.2	196.7	115	231.5	89.7	191.7	250.2	247.9	63	216.7	163.8	154.8	96.8	263.7	111.8	103.6
PRKCZ	9.5	8.2	9.1	8.5	4.2	7.4	9	15.1	16.1	4.3	6.3	21.7	6.9	12.8	9.5	16.6	12.9	14.7	19.4	16.4	4.8	58.8
BLMH	23.4	30.5	74.1	16.1	23.1	110.6	21.1	63.8	72.5	84.1	17.8	104.6	130.3	29.9	11.1	111.4	73.9	77.7	28.3	78.9	9.3	46.1
MVP	110.8	39.7	114	141.1	65.8	134	42.6	104.6	77.2	69.4	19.1	136.8	79.2	98.1	22	75.5	106.2	125	82.1	135	63.2	197.7
SUSD6	124.9	74.2	173.7	159.8	50.6	128.1	120.9	93	111.8	107.3	12.7	245.5	166.1	167	13.1	128	117.6	130.4	129.4	126.6	9.9	135
KAT2A	340.5	191.2	188.3	323.2	201.8	450.9	287.7	427.4	231.3	294.5	189.1	356.3	401.4	406.8	282.2	403.9	337	326.2	355.5	474.5	230.3	468.1
KIF22	209.5	70.8	127.4	147.6	95.1	194.8	158.3	193.3	146.4	104.3	80.3	267.5	163.5	120.4	93	196.6	180.2	98.2	159.4	236.2	128.4	230.3
NUP133	163	72	116.2	151.8	107	202.3	130	177.3	142	148.4	83.3	130.7	166	151.8	59.3	177.2	187.7	105.8	97.3	213.5	104.3	190.9
PLOD3	287.7	168.7	219.7	363.2	160.5	303.9	293.5	276.2	213.6	168	176.1	379.5	249.7	311.4	133	344.9	296.2	234.7	377.3	347.2	134.9	490.9
PPP2R5A	5.9	2.7	3.7	3.5	1.9	5.5	6	10.8	7.6	4.2	10.3	7.7	7.5	12.5	2.9	7.6	4.5	4.5	8.6	5.6	3.4	18.7
PPP2R5A	309	129.7	330.3	277.9	115.6	449.3	301.7	268.9	242.6	313.3	28.2	483	469.3	352.3	22.8	403.7	487.8	374.5	499.8	320	102.9	392.9
NUP93	29.8	9.8	14.7	28.3	6.2	17.4	24.8	27.7	14.3	11.7	8.2	39.2	17.1	21.3	5.7	18.9	24.1	15.4	15.3	16.5	8.8	38.3
PTBP1	193.2	85.8	92.1	221.1	140.7	231.8	76.3	158.3	133.6	216.6	22	240.1	119.4	197.5	68.9	244.9	200.9	163.6	301.4	188.2	49.8	221.4
CSTF1	91.5	35	15.1	16.1	8.4	67.6	19.2	20.4	35.2	44.6	39.5	80.5	15.7	23.3	23.5	27.7	19	61.2	26.2	53.9	12.8	122.7
GAS7	76.5	45.8	82	128.6	76.2	117.5	82.5	43.5	82.1	129.8	44.6	121.3	93.6	78.9	56.9	74.8	51.3	132.7	83.5	134.5	102.7	24.7
GAS7	325.4	142.4	234.1	295.1	149.9	251	347.8	185.5	288.2	207.7	31.4	347.7	224.8	463	62.5	283.9	304.8	184	432.4	249	23.3	491.6
LIMK2	6.7	21.4	5.9	19.8	17.1	12.7	18.5	14.2	6.2	21.7	10.7	32.9	45.9	19.4	19.5	8.4	23.8	18.4	28.4	45.8	8.8	52.9
TMED5	542.8	279	261.2	396.1	184.3	629.7	546.8	448	383.9	292.6	81.1	942	547.2	532.3	62.2	638.4	527	388.3	508.6	843	169	629.1
TMED5	72.5	25.1	38.9	52.5	14.9	84.1	56.7	75.1	34.8	36	4.1	81.9	99.2	66.3	2.3	54.8	73.5	80.9	58.2	92.4	25.9	118.6
DKK3	12.4	2.9	6.8	49.7	2	7.9	6.7	38.2	28.3	4.9	16.4	28.1	29.9	3.1	1.4	7	3.5	2.7	20.8	6.8	0.7	64.1
MTMR3	318.3	222.6	284.4	256.2	176.2	412.4	203.9	251.1	174.6	236.1	148.7	393.2	412.3	232.2	70.6	275.4	240.7	288.9	252.6	393.5	129.2	279.7
MTMR3	61.1	56.3	37.5	52	61.5	64	99.5	63.9	16.9	86.2	23.5	112.8	48.8	67.5	45.4	26.4	107.8	71.5	108.5	115.5	52.2	150.3
SRPK1	240.2	142.4	168.8	193.5	125.1	285.2	303	243.2	232	114.1	186.2	287.6	328.1	187.6	155.4	390.4	235.4	195.1	295.1	301.4	142.8	378.5
SRPK1	129.1	92	129.6	168.2	103.3	224.1	205.4	197.5	138.7	99.5	67.5	315.3	153.9	142.2	49.4	176.6	210.6	159.6	154.1	198.8	102.2	220.1
BLVRB	494.9	231.2	480.9	403.5	373.9	427.8	344	392.5	283.4	226.8	158.2	551.4	461.8	312.9	160.4	267.3	495.7	312.6	214.1	662.1	357.4	594.2
LAMA4	110.4	43.8	75.9	174.7	57.6	119.2	71.3	141.6	73.6	55	51.8	101.3	42	61.4	36.9	81.9	83.3	104.2	74.3	126.5	33	87.3
AMFR	728.7	195.2	35.2	70.1	10.4	249.2	51.5	141.4	63.6	58.3	6	158	267.3	355	39.2	240.1	388.6	132	329.4	320.3	40.3	130.6
AMFR	520.1	170.6	204.3	191.6	99.8	344.3	233.4	171.1	126.4	112.9	95	285.1	229	197	101.4	282.6	231.4	218	324.1	258.7	91.7	93.9
VASP	142.6	30	114	121.4	36.6	161	77.3	84.8	54.8	49.2	60.7	124.1	67.1	126.2	41.4	86.4	54.1	57	79.3	109.3	70.3	218.8
ARL4C	49.6	31.3	32.3	15.7	3.9	31.6	10.9	15.5	39.6	3.9	13.6	26.7	13.8	42.6	12.2	21.7	26.2	6.4	39.6	76.8	12.1	45.8
ARL4C	79.5	4.4	50.9	14.6	67.7	60	10.9	20.2	54.4	11.4	25.8	57.4	14.9	18	30.2	19.3	35	11.7	70.6	47.8	9.4	33.8
ARL4C	15.9	10.6	12.1	17.9	27.3	59.6	13.8	20.7	16.4	8.6	19.6	16.4	18.4	8	25.8	11.9	13.7	10	9.7	12.2	11.6	45.8
LSM3	459.8	262.2	328.5	418.8	173.1	684.8	430.5	472.3	406.2	398	142.1	821.4	535	368.9	67.1	441.4	468.1	480.4	530.3	706.6	169.9	740.7
GSK3A	217.1	93	128.8	63.2	157.5	278.9	55	124.6	139.5	113.9	106.9	178.3	96.7	68.4	77	190.7	128	71.3	362.4	317.2	46.7	328.6
ARFGAP3	136.2	106	106.9	137.3	45.8	210.6	109.6	182.4	121.8	131.3	37.8	255.5	187.4	110.5	36.2	244.3	183.9	102.1	216.5	232.6	49	290.5
PES1	52.5	60.2	22.7	27.6	54.8	45.6	38.6	28.7	18.4	23.3	6	82.2	24.9	14.3	18.3	86.4	55.5	39.6	59.4	110.8	63	61.3
CUL4B	67.4	36.8	84.2	68.8	29	138.3	95.9	49.9	85.4	39.1	9.5	76.4	106.5	105.9	27.2	115.5	65.5	49.2	127.9	93.6	24.5	94.6
CUL4B	12.6	5.5	12.5	15.5	10.6	21.1	17.1	12.1	9.4	14.1	7.4	17.7	17.8	14.3	4.2	17.4	18.3	13.9	16.3	15.1	6.4	48.5
NFYC	315	133.7	197.8	280.8	116.1	376	202.1	291.4	194.9	200.7	76.2	292.2	330.3	248.6	62.9	272.7	249.4	295.8	272.2	316.1	134	335.6
NFYC	301.9	199.5	257.7	256.5	125.7	418.2	319.4	305.7	282.9	270.2	99.9	475.6	379.6	299.7	78.2	401.9	329.9	291	306.4	435.4	80.2	508.9
FADS2	70.1	54.4	96.8	109.6	65.9	109.4	69.1	66.8	76.3	59.2	22.7	106	40	56.4	36	44.4	68.6	27.2	83.9	44.5	39.7	117.1
SLC6A8	859.4	626.5	625.9	478.4	509.2	915.6	843.3	851.6	673.1	554.4	524.1	1320.5	1083.9	553.8	658	1078	906.3	744.5	863.1	847	1310.3	993.7
KHDC4	301.4	167.3	164.4	273.7	91.4	360.2	284.3	251.8	175.9	210.8	104.1	435.1	226.8	262	89.2	286.8	363.6	186.3	249	398.8	95.5	349.1
EP300	136.8	58.3	87.5	99.5	57.4	137.6	103.9	158.2	87.9	65.9	49.1	118.1	175.9	87.8	59.2	107.6	100.1	93	102.3	118.2	25.4	108.7
DES	7670.3	5977.4	7670.2	6567.4	8565.7	9893.4	7663.8	7784.3	6781.8	9020.8	7619.8	9553.9	11283.2	7848.2	10637.6	8930	7731.8	9742.1	8112.5	9572.4	10455.6	9261.7
STT3A	132.9	72.3	111.2	103.6	52.2	132.7	144.4	103	105.3	101.1	38.3	180.6	121.6	77.5	45.9	178.5	93.6	98.2	124.3	179.2	68.6	183.4
CRK	216.2	152.1	175.4	226.4	85.1	313.4	163	145.5	134.2	216.9	92	230.2	223.9	259.1	95.9	228.5	218.1	200.9	288.3	327.5	132.1	303
CRK	186.5	99.1	160.7	165.7	19.9	171.4	123	153.1	112.3	152.5	4.8	191	182.4	134.6	4.2	125.9	126.4	148.1	87.6	169.3	4.9	16.2
CRK	93.4	57	145.5	148.8	11.2	200.7	39.2	50.3	39.9	81.3	35.3	272.6	203.9	89.8	19.3	66.7	49.8	29.3	49.6	88.5	12.9	69.1
BRD8	276.3	132.7	148.3	220.9	155.9	262.5	107.8	121.3	82.6	160.6	67.5	206.5	206.8	131.2	69.1	148.3	216.9	197	162	237.7	134	225
NPTN	453.4	193.7	379.4	686.6	101	603.9	368.4	406	340.6	373.3	58.6	669.3	561.6	453.6	32.6	533.4	494.6	518.2	378.8	810.1	70.3	655
CHERP	71.3	17	25.8	25.2	13.3	30.8	31.5	35.2	33.4	17.8	38	45.8	36.6	19.4	22.6	31.4	35.2	17.2	88.8	97.5	15.6	65.2
CHERP	269.8	92.4	143.1	193.5	106.4	255.5	211.1	196.6	150.2	213.3	56.3	323.4	241.4	219.4	48.4	246.6	229.4	160.4	218.4	318.3	54.3	155.1
EIF3M	406.3	219.7	321.9	421.6	231.7	543.6	437.3	442.3	226.7	295.1	181.6	493.7	594	302.6	144.1	471.1	425.5	239.9	348.9	602.1	187.9	734.9
EIF3M	280.1	119.6	186.7	239.4	53.1	329.2	245	240	154.1	186	6.6	364.3	254.7	201	17.8	247.5	299	213.7	235.7	332.3	43.8	250.7
UQCRH	2751.1	736.8	1648.1	1816.3	1121.6	2628.6	2441.2	3049.4	2156.4	1801.3	394.1	3689.2	2780.3	2084	366.7	2427.8	2433.2	1854.3	2465.2	3306.4	1335.8	4033.2
SLC16A1	203.1	44.6	105.4	121.6	161.7	154.2	151.6	143.2	99.9	125.5	139.3	233.6	141.2	112.7	142.4	207.9	119.7	112.4	116.5	235.3	385.9	233.6
SLC16A1	96.3	26.9	40.3	41.7	31.7	75.6	84	75.5	38.9	31.5	55.8	114.7	71.1	53.7	28.7	96.1	75.2	59.2	53.9	90.3	87	39.8
SLC16A1	530.1	200	376.6	265.6	77.8	599.4	519.4	600	383.7	260.5	86.2	941.7	541.7	437.9	68.7	765.9	426.7	336	701.1	576.7	146	1026.5
NNMT	15.6	23.8	81.6	162.5	197.2	20.8	6.9	12.7	6	135.1	89.5	11.9	32	103	83.2	15.8	81.9	134.3	10.7	130	128.3	65.3
NNMT	22.1	8.9	58	93.9	57.8	68.8	16.1	43	32.7	55.4	28.4	27.9	43	68.1	50.2	65.8	104.4	68.4	20.5	31.2	35.9	25.6
PARP4	313.4	89.5	224.6	269.2	45.5	331.8	236.3	285.7	219.9	133.7	61.5	362	254.6	221.2	51.6	153.5	286.3	218.5	189	379.3	51.9	308.6
PLK1	11.9	29.3	15.8	21.9	8	10.1	14.1	10	10.9	15.4	41.5	10.9	13.7	40.2	34.9	22.2	11.9	30.4	15.8	96.8	4.5	43.4
TRIB1	731.2	380.8	565.4	546.1	299.1	1138.8	532	648	477.8	334.2	124.2	1030.8	933.3	739.4	98.2	1088.8	679.5	384.5	499.6	1403.9	176.5	516.1
TSPAN7	904.3	401.3	1056.8	932.6	242.5	1299.3	797.2	940	608.7	943.5	165.9	1143.2	988.6	893.4	135.6	1153.1	1045	832.8	967.1	1182.5	201	1364.6
PSMB4	397.6	210.6	339.8	335.6	122.3	533.1	341.4	284.6	362.5	397.3	2.8	583.1	476.5	373.9	31.8	416	351.8	391.5	464.7	595.8	130.8	395.5
PSMB4	1323.8	656.5	874.7	1058.6	606.5	1179.4	809.9	989.4	1014.4	632.9	353.6	1157.9	1122.7	714	303	810.2	999.6	1085.1	808.6	1090.2	680	1423.1
LSS	380.4	254.6	348.4	374.4	231.4	828	387.8	407.5	333.7	294.8	169.2	603.3	530.6	405.4	100.9	454.4	348	397.7	375	563.1	174.3	626.1
CDK4	382.5	100.4	297.5	272.6	90.9	408.9	280.2	327.2	281.9	265.8	19.4	444.3	348.4	300	49.3	359.4	344	350.3	265.1	349.9	139.6	654
MTA1	135.1	99.5	130	142	85.5	191.9	122.2	171.4	131	102.8	62.1	201.7	189.3	152.7	72.3	198.4	134.9	125.9	163.1	196.7	56.2	243.1
E2F4	153.4	72.7	105.9	119.1	71.4	83.4	147.1	93.8	62.8	45.9	63.9	171.5	38.7	88.4	35	172.6	137.4	52.3	118.6	174.3	11.9	169.2
DCAF8	137.5	256.4	276.2	264.2	89.9	524.2	141.2	222.2	231.3	251.5	57.1	432.6	227.6	289.5	55.1	267.3	386.7	183.2	258.7	388.3	20.2	311.5
DCAF8	503.6	217.2	380.4	287.7	195.4	588.9	371.2	242.2	280.8	290.8	10.4	600.9	656.6	369.3	90.1	386.9	427.7	364.7	289.5	386.8	166.9	451.9
PRPF3	47.4	22	28.4	80.9	52	48.6	18.1	39.4	10.4	48.7	5.1	61.1	48.5	31.9	15.5	37.1	35.8	53.1	33.2	82.1	12.9	86.8
RAB13	286.3	123.3	221.7	418.5	277	347	331.5	436.3	248.2	215.9	257.8	439.7	359.3	272	217.7	352.2	316	273.1	350.5	375.2	304.9	641.4
DNM2	191.2	85.3	69.3	100.1	62.8	238.3	143.6	132.4	146.6	98.1	29.4	154.7	111.1	177.5	55.3	169.9	120	105.1	158.6	199.2	14.6	48.6
SIPA1L1	15.6	11.2	10.2	9.6	10.7	23.4	22.4	22	17.6	12.8	13.6	15	18.3	19.4	6.6	29	9.8	17.3	59.3	29.1	8.4	23.8
SIPA1L1	7.4	5	5.6	13.8	3.6	15.1	7.6	8.1	8.4	14.7	9.7	15.3	11.2	7.7	5.6	11.5	8.3	4.9	7	10.6	6.8	22.1
CD2BP2	47	110.4	110.9	119.7	23.7	121	75.4	160	108.8	76.8	14.8	200.5	149.5	136.4	39.5	82.4	145.2	90.3	170.7	85.9	108.1	159.1
CD2BP2	20.7	21.4	23	15.6	29.1	23.6	13.4	18.4	16.5	9	6.4	21.3	31.2	45.8	18.8	30.3	18.9	25.1	24.5	19.3	27.3	38.5
N4BP2L2	207.8	138.4	201.2	192.8	110.3	272.1	160.5	174.8	156.9	270	101.6	209.3	267.6	201.2	90.6	272	233	184.9	194.2	401.6	130.6	101.4
N4BP2L2	188	87.6	84.3	154.5	24.3	157	120.2	116.8	109.2	123.5	55.7	171.5	100.7	144	42.5	146.5	112.7	138.8	101.3	257.6	35.8	101.2
STXBP1	85.9	44.8	29.8	189.1	28.4	116.7	59	99.1	49	43.4	23.3	69.7	88.5	48.1	6.9	74.4	79.1	7.3	104.7	110.7	16	88
VPS72	493.9	330.1	400.7	431.7	168	739.7	531	525.5	429.9	353	111.9	714.1	583.8	629.2	138.4	683.4	497.5	414.6	630.8	620.2	88.2	563.6
DDAH2	50.9	47.6	64.9	145.8	25	52	25.8	23.6	16.4	15.9	18.4	66.7	38.7	20.4	14.6	33.9	36.5	17.2	36.3	27.1	10.9	82.3
CYB5R1	3309.8	950.5	2152.8	2369.7	1360.8	4079.2	2200.7	2080.7	2267.7	2357.9	354.5	4102.3	2671.9	2156.4	395.4	3315.3	3081.6	2518.6	2695.4	2733.4	1178.5	4304.7
TOMM40	337.8	180.6	291.6	195.9	194.8	437.6	256.8	249.7	216.9	138	154.5	304.1	289.7	233.2	161.6	321.4	300	221.7	224.7	265.9	163.4	369.2
BMI1	288.6	104.4	203.1	258	85.7	328.3	246.5	184.4	139.6	227.2	81.7	433	405.4	219.2	43.3	453.8	247.9	209.7	222.6	440.5	98.3	287.3
TDP2	165.2	72.8	145.8	154.4	37.8	197.5	112.7	130.8	93.6	124.9	5.2	153.5	206.2	148.8	7.9	150	117.3	131.3	134.2	162.9	58.1	196.1
LAMC2	134.3	55.8	68.4	79.3	22.7	50	47.1	91.4	49.8	51.1	29	97.7	126.6	26.8	15.8	81.7	91.8	61.1	23.5	97.7	95.7	53.9
NAE1	348.4	141.8	162.1	218.4	84.7	422.9	214.4	231.1	170.9	192.7	35.6	295.4	302.4	246.9	45.1	184.3	269.4	264.9	179.1	281.4	58.4	249.4
GBP1	13.7	4.6	10.4	75.9	4	35.1	12.3	70.2	21.9	3.6	1.8	6.7	3.8	59.7	1.7	3.4	9.1	7	37.5	8.3	3.1	21
GBP1	18.6	6.3	14	27.6	2.8	4.2	15.6	47.4	39.3	27.9	16.1	41.1	6.1	89.3	16.4	26.5	38.9	37	22.4	79.8	19.3	16.8
FBXO28	157.2	96.7	160.8	166.2	54.3	306.2	150	181.4	137.2	172.2	55.9	292.4	243.7	156.6	24.6	235.3	223.9	180.3	208.8	280.5	85.6	239.8
FBXO28	165.3	102	186.2	140.4	42.5	241.5	129.4	159.7	134.4	136.6	76.4	191.7	188.9	132.3	8	135.9	199.7	114.6	181.6	307.2	22	297.2
PDGFRB	136	83.7	103.1	169.9	71.4	170.8	123.8	133.8	142.8	151.4	26.8	184.5	199.7	127	59.4	181	139.8	105.4	173.2	174	70.4	216.8
ACTG2	210.9	58.7	81.1	1254	69.8	176.1	161.3	220.7	94.6	101	43.9	155.8	134.5	129.3	34.8	189.5	248.8	124.4	192.6	180.2	67.2	357.2
G6PD	21.8	20	17.6	44.9	29.3	20.5	23.3	70.8	19.9	8.6	50.5	26.7	7.9	16.4	56.9	26.7	17.3	25.4	36.3	23.2	61	85.3
SEM1	334.1	159	297	294	81.3	412.1	317.6	263.8	222.8	380	51.3	393.2	462.2	294.1	52.4	336.2	300.2	364	264.6	440.5	114.7	393.5
SPTLC1	90.8	59.7	86.1	111.9	61.1	96.2	106.4	145.1	88.1	84.9	39.6	129.8	108.7	100.1	23.3	101.9	108.1	98.4	88.1	180.5	36.6	125.4
SPTLC1	57.5	34.9	47.4	38.7	34.2	84.4	69.2	60.7	60.1	47.3	28.7	103.9	110.6	31.2	20.8	102.6	42.8	49.6	122.3	63.6	19.4	164.3
ATP5MJ	680.5	188.9	318.7	544.5	285.8	671.1	647.9	666.2	475	444.5	483.3	1083.3	778.9	522.8	398.5	742.1	594.5	443.3	612.4	719.6	890.8	903
GAK	9.4	6.2	10.6	4.4	6.3	10	9.8	5.9	13.4	3.7	21	14.8	13	10.8	4.7	20.9	11.3	4.7	15.2	3	23.5	50.1
GAK	87.9	5.6	40.7	12.4	13.4	50.7	29.8	50.7	7.4	8.7	6.1	44.8	88.6	7.1	9.1	11.1	12.5	82.2	38.6	64	8.2	40.4
HSD17B10	445.8	193.8	291.1	287.4	247.5	457.3	306.4	377.5	400.4	254	311.4	479.9	331	274.3	320.7	559.7	424.4	357.6	411	520.2	333.3	660.9
SERPINF1	2191.8	1135.1	1795.9	1940.3	1059.6	2500.6	1939.4	1806.9	2070.6	1222.2	551.7	2476.3	2506.3	2352	470.5	2279	1938.5	1350.7	2786.6	2055.4	925.4	2792.6
CDKN1A	14	179.2	131.3	105.1	91.3	75.5	14.1	29.7	46.6	238.4	16.3	33.7	21.6	282.4	15.5	38	32.5	99.4	34.2	103	42.7	143.7
TACSTD2	43.7	8.9	8.7	19.7	18.9	40.5	28.2	31.7	10.4	20.6	12.8	30.8	9.4	8.9	8.4	40	57	8.5	6.8	4.8	12.1	84.8
TACSTD2	47.6	19.7	34.7	55.3	16.4	68.8	53.7	61.1	53	25	8.7	34.2	52.5	31.8	8.4	55.9	64.3	31.5	62.5	86.2	33.9	98.7
TACSTD2	23.4	19.7	19.6	30.3	21.2	55.2	32.7	59	52.6	34.3	4.5	49.3	20	67.4	3.8	7.3	7.8	53.8	34.8	44.7	5.9	29.4
MTOR	129.9	67.2	89.6	96.5	68.9	156	108.3	157.9	104.4	76.1	60.7	175.6	128.9	98.3	61.3	157.9	128.5	100.3	126.5	149.7	77.8	102.7
TACC2	1741.6	1084.2	682.4	1054.2	743.4	1773.1	1134.3	851.8	910.4	968.6	934.9	1311.6	1127	922.4	691.8	1279.1	1328.5	1254.4	1144.4	1391.3	1328.3	1262.3
PDAP1	431.6	245.9	365.3	229.7	92	387.2	298.4	249.8	256.8	353.1	47	360.6	319.9	289.7	24.1	304.7	255.2	278.6	305.2	432	13.9	404.4
MGP	342.8	134.6	569.4	1453	336.6	367.3	336.3	535.7	375.3	730.4	111.7	586.2	313	563.4	102	487.6	395.1	679.3	352.7	567.3	171.6	485.8
LYPLA2	473.2	193.8	319.3	346.9	350.1	519.7	327.7	355.9	326.3	234.5	396.5	392.8	411.2	471.9	308.6	524.3	415.8	358	384.7	539.7	318.3	660
STAG1	89.9	67.6	72.4	76.6	10	114.3	63.9	68.3	29.8	56.5	6.9	67.5	124.4	91.8	9.1	74.7	129	72.4	111.7	96.4	23.4	82.6
STAG1	237.3	110.7	158.4	198.7	74.4	227.2	185.1	119.7	62.8	163.6	112.1	219.1	268.9	179.7	41.9	221.4	255.5	206.4	201	298.1	66	203.3
CTSH	280.1	92.4	203.4	212.4	147.9	288.6	243	251.8	166	146.1	155.2	323.2	156.7	162.4	139.2	249.9	269.9	163.4	312.1	272.2	145.8	440.3
RER1	456.8	271.7	315.5	386.5	157.3	541.6	430.9	396.3	303.1	281	111	526.5	541	387	85.7	546.1	484.9	428.4	412.4	499	147.3	576.7
RER1	185.9	99.5	146.3	157.3	66.2	233	136.1	143.2	129.7	153.3	117.5	208.9	175.7	160.2	86.5	212.5	203.3	136.9	194	165.8	135.4	223.8
NDUFA1	3496.5	1337.4	2109.9	2487.3	1895.5	3666.2	2183.6	2677.1	2409.2	2740.2	551.7	4237.4	3731.6	2782.5	478.9	2575.8	1952.2	1780.9	2637.3	3092.6	3652.5	2819.6
LAMTOR5	632.8	298.7	509.2	489.9	444.9	757.3	493.4	793.5	522	729.1	292.2	846.9	745.6	612.3	261.2	479.5	697.6	511.9	769.7	951.2	650.6	1048.9
LAMTOR5	987.5	534	805.5	716.7	233.6	1452.2	951.1	993.6	977.2	924.9	85.2	1511.6	1165.3	931.5	120.6	1183.4	1066.6	787.3	1005.3	1438.1	382.6	1398.6
RSRC2	149.3	56.2	75.5	100.1	84.6	209.1	154.8	145	133.8	186.7	91.4	186.9	204.7	227.4	123.4	174.5	143.2	167.6	115	238.3	94.8	308.8
RSRC2	365.9	277	291.3	414.7	132.9	599.7	329.6	389	221.8	345	162.1	577.2	527.6	396.6	148.8	417.1	526	361.2	365.2	673.8	144.3	546.9
SMARCA5	68.7	7.3	54.4	9.2	4.3	105.7	41.8	52.8	103.4	42.8	4.2	72	78.2	23.6	4	14.3	17.2	7.5	14.1	99.3	2.3	27
FNDC3A	89.7	58.5	74.4	148	31.7	171.2	65.1	107	57.3	69.8	26.2	157.6	117.8	88.4	17	127.4	112.6	70	88.3	212.1	6.9	176.4
FEZ2	612.1	648.1	412.9	833.8	564.5	1622.4	658	618	458.9	432.7	323.6	642.8	488.4	352.5	441.7	545.7	813.5	747.7	572.9	853	232.2	435.4
POLR2G	347.5	143.3	251.9	316.2	148.8	389.3	255.6	250.9	212.6	278.9	125.6	458.7	283.2	351.3	131.4	319.1	290.4	329.4	294.5	367.6	256.6	358.3
TAP1	19.9	20.8	66.5	41	8.4	91.7	23.9	36.7	16.6	52.3	15.6	34.6	101.6	12.4	10.3	104.7	49.7	62.4	29.8	29.5	26	39.4
SREBF1	68.9	88.6	98.4	203.7	106	122.3	26.7	61.9	123.5	123.7	134.5	232.2	288.4	156.4	84	184.3	194.5	163.3	134.1	161.3	172.4	215.5
MTHFD1	430.6	219.5	349.8	354.5	194.7	579.8	438.9	385.8	399.9	315.2	160.7	504.3	375.4	358.1	124.8	462.3	451.3	300.2	517.2	601.4	226.5	630.7
COL1A1	231.8	60.1	94.1	452.8	211.3	157	201.9	208.4	115.1	167.1	65.3	256.2	85.3	198.6	36.6	147.4	65.5	124.2	183.4	164.6	3.5	194.8
COL1A1	41.6	24.4	24.9	78.7	14.1	42.8	58.1	42.1	37.7	6.8	5.8	53.3	10.3	49.3	3.9	47.3	32.6	35.9	53	63.1	31.6	19.1
COL1A1	101.6	9	61.7	65.4	13.7	43	42.7	103.9	114.2	78	71.6	146.6	77.4	43.4	52.5	94.7	59	51.7	153.8	131	45.7	133.5
PPP2R2A	527.9	277.2	396	434.2	197.1	725.6	492.1	448.5	410.5	380.8	149.9	855.1	523.6	376.7	158.2	642.8	539.5	449.7	497.6	734.8	180	695.7
BCR	105.9	61.4	104.1	111.2	100.7	127.7	137.1	73.7	68	43.8	31.6	115.6	13.1	19.3	77.2	71.5	72.3	95	119.9	154.7	62.6	50.6
UBE4B	11	8.4	13.4	12.4	2.3	69.7	15	10.9	27.5	78.8	3.6	37.2	26.7	14.4	4.3	17.4	17.7	19.3	25.9	34.5	3.5	30.6
UBE4B	456	144.9	345.7	408	360.5	542.7	370.1	284.1	286.2	277.2	283.7	507.8	452.7	428	245.3	502.7	417.1	384.2	424.2	454	357.2	492.5
SENP6	238	112.6	151.8	190.6	37.8	301.1	178.6	148.7	108.9	152.1	43.5	291.2	235.3	199.6	47.3	189.5	184.2	166.6	107	236.3	58.8	234.9
SENP6	82.9	27	51.6	87.2	24	110.2	61.3	92	43.1	26.3	7.2	125.1	56.4	58	23	141	84.2	50.5	90.9	97.8	14.3	52.4
GTF3C1	251.5	127.4	187.9	270.9	98.1	257.3	193.7	203.3	149.2	188.5	28.3	175.9	279.4	229.2	53.5	282.2	236.3	271.7	228.5	267.4	100.7	239.8
GGPS1	111.3	23	43.7	62.4	4.6	78.4	72.6	25.1	6	37.6	28.2	29.7	101.6	56.8	17	104.1	87.8	9.8	21.7	145	15.3	91.8
GGPS1	360	121.6	145.8	207.7	88.1	347.9	245.7	215.5	130.1	134.1	97.9	365.4	293	206.3	86	308.3	241.5	223.8	254.3	248.3	35	276.7
ACBD3	65.6	54.4	121.3	94.1	18	137.6	115.5	77.5	93	74.8	40.8	174.4	96.7	108	50.9	33	114.3	47.5	158.5	302.1	22.6	105.2
ACBD3	233.9	107.9	150.3	196.4	91.8	258	163.1	147.6	126.1	151.4	96.8	195.9	157.2	147.4	54.6	242.5	207.3	132.2	132.5	238	41.3	173.5
ATP5PF	3033.4	1286.6	1599.4	2295.7	1416.6	3168.3	2334.5	3516.6	2175.5	1922	900.8	3545.6	2956.7	1936.7	1191.7	2781.1	2408.9	2127.3	2609.2	3353	2341.8	3371.2
EHMT2	17.9	20.2	16.9	51	22.7	49.3	16.5	15.5	13.4	36.9	34.6	9.4	27.1	14.6	7.6	27.3	13.4	35.4	6.4	23	20.6	172.6
PKD1	77.7	68.4	88.4	90.6	27.8	210	63.7	98.2	96	75.8	49	111.9	171.2	127.8	40.6	129.8	163.8	82.8	121.7	147.8	37.5	200
PKD1	244.5	173.9	266.3	294	245.5	350.7	210.2	175.1	156.1	260.2	138.9	257.6	308.1	285.8	210	300.4	340.4	327.1	178	261.2	247.5	253.1
CSK	105.4	21.5	49.4	22.3	28.1	97.2	58.3	52.5	34.7	8.4	17.4	22.7	47.3	60.4	27.8	27.7	20	29.6	42.4	57.5	26.1	24.8
UNG	101.1	52.1	71.1	94.8	29	208	67.7	52.4	86.4	85.8	34.8	106	148.2	113.2	31.8	111.6	74.6	68	89.4	123.2	36.5	164.9
BCKDHA	297.3	129.6	281.4	325.5	207.7	410.5	220.3	318.2	186.1	216.5	237.1	400.5	335.6	236.3	326	374.1	385.4	184.4	222.4	356.7	241.7	419.2
UBE2B	1087.7	758.1	818.1	911.2	593.8	1580.7	919.6	1005.5	785.1	839.2	384.7	1522.9	1347.4	939.6	439.4	1308.5	1008.9	1049.8	891.3	1675.4	275.5	1305.9
UBE2B	438.9	333.1	417.4	410.9	454	689.9	380.3	500.9	413.5	497.9	203	930.9	625.4	662.4	279.8	667.4	875.9	587.8	431.8	610.4	413.1	796
UBE2B	46.9	30.7	44	27.1	29.3	66	58.4	39.1	73	50.6	33.5	85.3	64	41.7	11.3	76.6	66.2	54.5	85.5	73.3	11	71.3
PAM	759.2	302.6	553.3	811.7	422.2	1590.4	488.8	542.5	513	674.5	238.5	1232	851.3	774.2	228.7	500.6	605.6	745.8	445.9	898.8	249.9	679.5
PMF1	424.5	149.7	224.2	268.8	145.2	422	288.7	338.4	277.2	206.2	159.6	414.9	352.6	306.3	187.5	395.1	324.6	299.2	281.1	393	196.7	636.8
TK1	15.8	10	16.9	19.3	13.1	16.3	25.7	22.8	23.2	15.2	7.9	9.8	17.4	21.3	8.9	18.9	14.7	30.8	17.4	19.3	7.2	63.4
SYMPK	21	19.1	33.6	35.9	61	25.9	16	18.3	39.1	19	43.2	40.7	32.1	25.2	21	20.9	19.1	35.6	17.7	18.3	24.9	19.6
NR4A1	226.1	182.8	245.2	276.8	155.6	431.8	88.8	329.8	49.9	176.7	159	390.7	402.5	138	170.8	88.2	372.3	169.2	153.8	352.1	152.4	162.9
TRIM2	20.8	13.8	4.9	9.9	8	14.6	19.3	10.3	9.3	5.4	10.5	10.4	13.8	15	6.1	21.1	19.5	4.3	8.8	28.9	10.3	53.3
TRIM2	66.2	24	32	66.6	26.4	58.6	50.4	63.6	22.4	37	58.5	66.8	77.6	36.9	34	60.4	47.7	50.8	59.2	73.3	33.5	91.3
COX5B	4786.9	1820.9	3246.4	2986.7	1910.5	4581.5	3528.2	3890.4	2876.6	2664.9	958.5	4959.8	4949	3223.4	1338.8	3816.6	3178	2777	3788.4	4376.2	3204.4	4948
HSF1	373.3	129.6	258	199.6	154.1	314.6	304	177.9	239.7	183.7	25.9	430.9	475.8	276.3	59.4	395.9	308.3	282.1	409.5	350.8	100.8	357.1
FABP5	336.4	167.6	124.3	352.6	75.9	335.7	265.6	344.9	203.2	189.5	35.3	378	280.2	188.9	16.2	244.8	227.3	248.8	133.2	305.2	129.2	389.1
UBE2K	69	50.7	60.9	67.6	14.9	90.9	65.3	51.2	58.8	43.9	24	125.8	99.5	98	21.1	86.7	57.3	63.1	72.5	126.9	19	101.9
UBE2K	137.5	72.6	92.3	103	24.4	130.7	97.8	105.9	111.2	97.6	42.3	176.3	108.6	137.5	65.6	177.8	123	136.3	102.7	144.6	65.4	193.9
TOR1A	193	63.6	87.7	104.9	9.4	167.8	127	132.2	52.7	101.1	74.8	155.3	171.7	131.7	69.7	128.4	105.6	119.5	104.1	220.6	62.7	250.7
TOR1A	41.9	45.2	91.5	120.4	25.4	64.4	30.8	41	23	61.6	48.1	63.3	91.1	68.9	22.4	73.3	49.1	73.4	33.9	48.7	12	48.3
MATN2	33.5	12	11	128	0.4	38.8	29.9	43.9	6.9	34.8	28.9	33.9	21.4	45	2.3	66.2	24.8	19.1	7.4	27	16.9	50.1
ITGAV	386.8	98.4	134.5	345.1	73.1	510.8	182.5	196	118.8	278.5	48	278.5	225.5	209.2	40.9	262.6	351.1	248.2	135.2	354.7	69.9	280
PSMD12	247.3	148.8	247.6	215.3	65.3	360	249	262	204.1	229.8	47.8	404.3	383.1	218.5	44.4	331	279.4	288.5	295.2	332.8	64.7	351.2
PSMD12	518.9	205.4	354.2	459.4	144.6	663.7	503.7	467.6	362.6	402.1	67.3	573.7	416.5	406.4	38.3	721.1	509.5	353.4	479	633	93.3	636.6
GTF2F1	69	22.3	46.8	52.8	28	30.3	19.3	32.1	10.1	44.9	11.4	30.4	72.7	9.8	8.9	17	33.4	45	90.7	28.6	37.9	94.8
GTF2F1	63.4	25.1	54.3	76.7	35.8	56.6	72.3	55.4	41.4	58.3	32.8	54	76	74.8	42.3	46.3	74.8	57.8	112	58.4	48.1	111.7
GTF2F1	146	76.7	125.9	135.7	71.8	158.9	118.6	107.3	113.8	83.7	64	193.5	172.5	119.9	65.8	196.2	118.2	96.2	248	218.4	111.7	159.3
CFB	71.2	28.5	53.4	52.1	39.7	84.8	83.5	25.8	71.6	44	9.3	81.1	64.5	60.4	15.5	36.2	42.5	48.9	28.5	138.7	24	115.3
SNX19	132	36.4	92.1	93.1	27.1	178.2	116.1	117.9	137.6	40	34.7	135	107.8	152.6	25	169.4	144.6	189.8	78.7	65.6	76.7	229.3
SNX19	70.1	39.4	77.8	95	32.9	76.5	110.1	43.4	77	85	7.3	79.2	108.9	90.9	9	111.2	141.7	104.9	137.8	161.1	4.8	41.1
MAML1	290.3	134.2	214.6	309.1	133.9	339.6	209.4	294.7	224.4	170.8	119.9	422.3	272.2	338.3	80.2	224	224.5	212	222.9	325.9	77.4	302.8
SEC24C	284.3	188.3	317	262.8	97.9	355.4	262.4	230.9	211.7	168.1	133.8	367.5	356.2	288.2	132.9	329.5	310.5	247.5	254.6	358.5	148.8	329.3
RAP1A	561.8	168.4	313	409.7	94.7	583.4	340.3	510.3	286.8	215.4	102.4	793.8	442.2	284.7	63.9	451.8	442.1	363.3	456	636	77.2	464.5
SPOCK1	281.1	103.9	183.9	134.3	46.4	129.1	35.3	84.5	210	120.5	22.2	243	32.3	173.7	53.6	106	89.1	92.1	143.1	211.7	82.7	39.2
MXI1	529.7	282.7	584.7	574.7	220.5	771.6	388.9	471.3	510.8	542.2	167.3	702.7	688.9	559.5	160.5	522	689.6	630.4	616.7	721	152.8	772.3
UNC119B	122.7	50.5	73.5	73.6	52.4	143.4	86.8	61.3	110	85.2	46	112.9	95.1	45.4	37.1	125.3	83	58.9	101.7	147.7	38.5	132.5
ACADS	325.8	135.8	297.6	277.2	247.1	395.9	261.5	224.7	239.2	185.4	164.4	393.6	274.9	204.2	183.8	186.3	257.3	171.7	198.4	316.2	394.4	440
CUX1	112.4	93.3	168.8	152.4	106	209.4	105.1	37.8	89.4	149.9	18.7	31.4	136.3	170.5	19.9	39.8	160.3	199.6	98.3	128.9	76.4	78.3
TRAM2	139.4	93.4	57.3	78.9	84.5	41.4	157.3	150.2	195.3	102.4	81.4	76.9	51.2	145.1	46.5	233.2	109	62.8	155.4	159	10.8	79.7
TRAM2	61.7	35.1	53.3	92.7	14	129.6	62.9	78.3	68.2	21.3	10	166.1	14.7	55.6	18.4	111.8	36.2	14.6	26.1	167.8	13.3	128.1
CBFB	254.5	146.6	231.5	199.7	119.7	297.5	262.2	270.4	220.9	259	91.1	408.7	327.5	307.5	62.6	376.1	309.9	269.1	282.4	380.3	85.7	435.9
TCEAL4	266.6	176.8	95	445.6	134	450.3	173.7	255.9	163.1	146.3	93.7	380.9	182.2	179.6	95	268.1	217.3	144.8	167.6	360.3	136.9	270.9
RAB3GAP2	151.7	130.5	81.8	179.3	62.3	142.8	104.5	183.1	134.1	108	71.5	174.9	176.5	94.4	36.1	172.2	121.1	146.7	175	204	109.4	226.9
RAB3GAP2	431.6	186.1	216.3	302	88.4	366.1	342.3	284.6	180.2	231.9	166.8	417.7	406.9	329.1	94.2	376.3	362.2	311.1	224.2	345.5	200.8	469
RAB3GAP2	36.1	17.2	61.5	40.7	43.9	109.1	34.5	39.2	37.8	14.8	22.3	45.2	105.5	72.5	25.9	38.4	45.8	89.4	101.1	182.3	51.4	44.5
SEC24D	13.2	6.1	12.5	29.6	11.5	32.7	11	19.7	6.2	35.9	14.2	8.6	14	4.8	1.2	9.8	26.4	42.1	10.1	42.6	2.3	8.3
SERPINA3	30.1	21.8	36.9	23.6	18	112.9	29.2	94.9	27.7	52.2	51.3	49.2	39	32.7	31.5	47.8	84.2	44	153.7	136.1	50.1	280
LEPROT	182.3	111.1	193	380.9	61.8	302.4	136.6	181.9	149.3	277.8	46.4	351	274.9	257.1	40.3	222.9	207.9	211	138.3	360.9	87.4	238.7
LEPROT	507.7	210	435.8	555.4	105.5	564.6	465.4	486	220.1	221.9	165.2	759.2	622.1	397.4	94.2	558.3	469.8	508.4	390.9	629.1	71.4	707.5
NKTR	188.2	202.4	350.8	412.8	122.2	526.3	242.6	240	180.1	271.4	116.9	272.5	408.1	398.2	91.2	311.7	367	565.4	250	579.9	86.4	808.3
NKTR	152	93	125.1	144.4	50.6	216.8	82.6	166	127.7	132.6	25.2	209.5	150.1	159.4	13	129	195.3	138.4	79	272.8	6.5	239.1
ADAM9	134	62.6	113.4	149	17.2	179.2	89.9	117.6	55.1	142.4	4.5	139.4	226.5	172.4	10.7	154.4	106.8	105.6	93.7	144.3	31.3	121.9
GNPDA1	197.5	82.3	88	84.1	47.1	215.8	38.3	87.8	8.7	83.4	5.9	63.3	119.7	102.1	7.9	40.5	79.4	97.4	19.3	194.6	40.6	28.1
KDM5C	310.3	246.2	238.2	344.5	119.2	387.6	308	289.3	203	154.5	181.4	468.3	351.5	287.3	186.9	357.8	330	221.2	308.7	286.4	102.8	445.6
TCOF1	6	15.5	5.2	40.2	22.4	13.6	14.4	10.2	11.2	28	23.7	10.1	48.5	14.8	15.1	16	54.2	34.9	10.8	8.3	37.6	23.4
TCOF1	249.9	114.1	131	211.4	143	265	210.8	225.5	160	161	195.7	235.2	238.7	211.6	148.3	261.1	204.8	221.2	272.9	261.5	139.9	236.1
MARF1	192.2	65.1	109.9	115	40.1	206.5	104	59.2	75.5	133	17.9	115.7	132.2	77.8	23.5	142.3	138.5	129.9	83	208.1	41.4	130.9
BAG1	763.3	261.4	509.1	365.2	445.2	673.8	581.8	435.1	296.1	482.2	254	736.6	599.4	424.1	412.1	528.9	536.8	417.2	394.1	451.2	1346.1	627.6
RGS2	26.2	36.6	10.8	101.8	20.5	33.3	10.1	53.3	44.4	77.5	6.6	26.5	11.9	83.6	6.5	53.2	29.3	14	27.1	96.2	8.4	59.6
HTT	80	58.7	105.9	67.7	65.4	124.1	106.2	105.5	75.5	64.4	69.7	142.8	138.2	126.1	72.8	62.3	103.9	93.4	99.6	168.7	63.8	34
BASP1	82.1	60.7	76.1	155.8	79.3	146.3	84.4	68.2	91.9	115.9	89.3	81.6	108.7	63.8	48.6	126.6	121.9	71.8	142.2	148.5	40.9	47.2
PISD	33.6	27.3	11.3	16.8	6.5	42.9	17.3	29.5	33	8	4	17.8	15.7	8.2	4.7	25.6	12.8	14.7	20.2	19.1	12.2	70.2
KLF10	383.6	276.8	306.5	885.1	342.2	649.9	195	337.2	337.1	620	170.6	728.8	1037.8	1144.8	295.6	410.5	829.3	453.2	563.3	809.2	177.8	1071
ABCF3	301.8	101.8	193.3	226.7	135.4	309.5	220.5	239.5	172.8	156.1	149.9	302.6	263.8	233.6	142	365.6	248.6	199.5	124.4	329.5	128.4	350
NSF	195.8	93.2	212.3	208.8	97.6	360.1	256.1	292.5	262.7	224.6	74.6	213.8	285.4	247.7	63.6	312.4	177	241.7	315.4	271.8	147.7	254.3
TCERG1	192.1	110.4	100.8	190.7	50.5	243	118.8	133.4	87.1	120.2	22.3	238.5	208.8	141.7	27.4	161.1	218.6	145	114.3	322.8	52.9	188.5
NUTF2	568.1	213	327.7	401.8	200.3	386.4	226.2	258.5	248	262.3	111.9	456.4	468.3	392	106.4	477.3	400.2	369.3	506.3	509.1	178.6	555.5
SRF	137.2	35.5	107.5	94.1	28.9	119.7	159.6	133.6	156.6	66.4	7.7	147.2	132.1	104.2	5.7	129.6	102.3	112.9	69	122.6	21	209.1
SRF	220.4	118.7	124.3	113.5	50.7	186.2	134.4	159.5	149.4	143.1	42.4	172.7	207.3	83.7	32.3	194.3	108.4	132.5	109.1	145.9	29.8	130.1
CARS1	123.8	41.9	82.7	90.6	47.5	113.1	62.9	105.6	72.4	53.6	42.2	97.7	114.3	46.2	19.4	75.5	97.3	76.4	129.5	97.5	53	189.5
COL1A2	488	291	403.5	1215.5	363.6	624.8	372.2	558.5	543.2	645.9	218.4	782.5	471.4	593.8	132.8	527.2	360.5	460.7	616.6	763.8	282.5	737.9
COL1A2	118.4	66.6	66.7	279.3	55.1	148.9	93.4	111.7	92.1	113.2	6.6	142.9	113.3	59.7	5	164	76.5	91.7	122	124.7	69.7	120.1
TIAL1	84.3	44.6	51.6	28.1	12.4	95.6	46.5	54.7	32.6	72.4	7.5	65.4	59.2	66.3	28.7	94.7	65.3	55	49.4	102.6	32.1	118
TIAL1	201.5	110	112.9	142	98.5	242.7	132.6	113.9	130.3	120.1	149.9	228	246.3	191.4	132.5	238.4	177	128.9	200.3	205.4	146.6	288.1
PRPF31	52.1	6	18.3	9.5	5.6	65.1	6.6	6	18.4	35.9	3.1	48.7	89	12.5	2.1	13.1	15.9	40	72.3	25.9	5.5	16.4
PRPF31	174.8	130.3	128.1	165.8	123.6	220.4	253.6	175.9	137.1	133.5	121.3	224.1	178.3	144.7	160.1	177.4	195.1	163	219.3	296.7	143.5	447.2
IFI27	214.5	40	37.1	122.7	47.4	50.2	92.4	40.6	106	177.1	9.3	36.6	127.6	62.1	5.7	215.4	17.8	136.8	61.5	22	127.7	241.4
USP1	36.9	34.6	56.1	38.6	21.9	56	52.1	47.7	35.4	37.1	18.9	37.4	31.8	75.3	17.3	59.4	36	53.7	63.3	90.6	15.8	56
USP1	143.3	120.2	137.7	133.3	57.5	196.4	106.5	137.2	111.2	170.3	59.2	215.9	245.7	189.9	21.1	180.8	212.1	168.6	119.3	306.4	41.9	121.3
ERCC5	108.2	42.6	58.8	87.1	55.1	194.7	66.6	46.5	90.9	73.3	34.7	93.9	44.1	69.5	50.1	116	67.1	112.5	103.5	198.6	59.8	52.5
HSPBP1	195.8	81.6	128.7	150.7	136.3	275.7	160.3	135	127.4	133	82.4	224.9	220.8	209.6	135.9	198.9	187.9	126.2	78	175.4	179.6	191.8
DNAJC7	266.6	125.2	171.8	156.9	128.6	219.7	172.8	147.3	246.1	166.4	32.6	225.6	320.2	176.8	86.6	278.6	144.7	247.6	229.4	262.6	190.9	622.8
KEAP1	669.9	243.3	469.6	444.7	269.5	814.7	595.3	558.3	406.3	390.5	194.8	806.1	694	480.9	221.9	690.3	596.4	434	580.5	652.4	313.3	671.6
YIF1A	507.1	200.1	312.2	277.9	253	411.9	368.7	293.3	352.2	280.5	160.7	550.1	401.2	323.5	201.7	465.8	396.7	337.1	401.2	408.7	205.3	391.8
KDSR	223.1	59.7	119	143.9	90	126.3	141.7	101	107.2	103	73.5	193.7	71	164.2	63.4	183.4	114.1	87.9	135.2	181.5	71.5	177.2
DHX9	196.4	110.4	97.9	159	84.6	198.3	157.6	156.8	171.7	171.3	56.8	305.3	189.8	242.1	25.9	163	196.4	137.9	183.8	216.5	73.2	172.9
IGSF3	141.9	59.8	110.1	98.5	62.7	157.6	142	140.5	129.2	83.8	59.3	134	134.2	115.7	73.1	79.8	93.3	81.6	163	170	40.4	136.2
ACSL4	21.5	15	15.5	20.7	16.3	37.2	16.3	21.4	27.2	11.5	3.6	67.2	18.2	27.5	0.3	50.5	21.7	22.6	42.2	36.3	1.2	21.8
KAT6A	374.9	248	308	388.5	169.4	515.5	454.8	420	276.4	337.4	179.6	665.5	522	356.9	123.6	495.1	597.9	393.4	370.8	706.6	225.8	383.3
MAP2K2	1414.9	597.5	858.8	645.7	1163.9	988.8	657.2	613.1	698.5	609.3	600.5	936.5	1223.7	846.7	825.2	1041.4	810.2	822	862.6	1089.1	583.6	779.7
PPP3CA	573.2	324.4	339	470.9	182.8	590	492.2	509.2	311.3	442	61.7	739.9	622.1	522.8	112.2	506	530	556	461.1	583.5	151	458.6
RXRA	266.1	177.5	205.9	137.7	76.3	454.6	208.2	223.6	195.6	105.6	71.4	181.5	212	207.7	83.4	209.4	236.4	102.5	143	162.9	42.6	214.8
MPC2	1122.5	326.3	714.1	715.6	308.5	929.4	720	1071.3	803.2	717.8	199.8	1390.4	1121.2	736.1	160.6	956.1	770.9	851.1	769.4	1090.6	296.9	1074.4
DBI	1744.4	510.1	970.1	1621	501.4	1655.2	1259.2	1332.8	1307.4	951.5	355.5	2541	2107.8	836.9	314.9	1887.5	1510.3	1208.6	1113.3	2213.8	699.3	1912.1
PPP3CA	388.5	319.9	266.4	299.1	142.3	455.4	382.6	323.7	268.1	323.7	105	682.5	654.3	494.6	68.4	474.7	400.4	345.3	476.5	526.6	93.9	425.4
PLSCR1	2.6	1.6	3	2.7	1.6	4.1	5.3	10.1	2.8	4.2	2.9	33	3.4	4.3	1.1	5.1	7.2	24.6	1.1	24.6	0.6	5.6
MYC	24.6	9.6	22.5	12.2	8	61.3	12.9	25.9	18.6	67.6	12.3	36.7	12.3	21.9	3.9	17.1	21.5	15.9	22.8	43.1	3.6	39.1
PPP3CB	2857.2	1893.5	2484.9	1729.2	1033.6	3232	2200.7	2037.4	1565.5	2229.3	680	3164.1	3034.6	2318.3	558.3	2717.8	2422.9	2898.3	2961.6	3235.6	765.2	2495.5
SLC35B1	392	157.2	327.4	255.9	78.4	582.2	354.1	302.5	350	174.1	64.2	608.6	437.6	336.9	54.8	467.9	396.1	348.1	387.3	392.8	88.2	342.8
CYP1B1	13.5	6.1	17.3	8.4	9.9	13.4	10.5	15	14.5	11.5	8.8	17.4	11.3	21.8	10.1	25.8	15.6	11.9	18.8	18.8	5	23.9
CYP1B1	59.2	37.4	69.1	76	65.5	118.2	74.8	90.9	50.5	41.6	13.1	104	81.7	43.5	27.5	92.1	97.4	93.3	108	106.4	40.3	188.7
CYP1B1	91.8	25.7	37.9	101	55.3	68.3	79.1	98.4	86.4	57.9	69.3	92	42.5	117.1	29.6	125.6	41.4	60.5	128.3	129.5	4.8	142.3
CYP1B1	30.6	20.3	32.9	47.7	20.6	45.4	31.8	35.7	31.9	45.9	36.9	36.4	12	57.8	17.6	41.4	40.8	58.9	34.7	43.3	19	83.1
IDS	30.8	9.1	21.6	26.6	13.9	29.7	32.7	31.2	17.3	14.4	23.6	47	23	45.1	6.3	38.8	6.1	29.6	48.9	53.1	14.3	64.9
IDS	119.6	60.1	53.4	110.4	69.3	104	64.3	84.1	96.6	75.4	26.5	108.4	111.9	71.5	43.6	135.5	85.1	92.9	140.5	118.2	52.1	122.3
DENND2B	155.3	76.5	52.2	130.4	64.7	64.7	133.5	160.3	103.1	78.8	53.3	120.9	103.8	72.6	80.7	80.5	115.7	65.9	152	163.2	106.4	170.8
ERLIN1	167.9	68.7	125.3	179.3	70	183	112.8	158.6	83.9	87.8	86.8	235.2	173.5	173.3	57.4	226.3	131.9	168.9	122.9	192.8	60.6	197.9
AP3S1	426	231	365.2	652.9	194.9	610	395.7	426.8	280.6	405.9	215.6	658.5	493.8	478.1	158.5	534.1	468.3	467.9	399.1	718.5	146.5	564.2
NOTCH2	214.7	113.3	202.2	409.4	102.6	292.1	196.4	200.9	134.9	137.6	90.8	324.9	193.6	255.4	76.3	197.3	207	195.4	236.7	331.8	85.3	363.2
ERLIN1	85.7	67.1	74	41.7	26.9	65	66.7	82.5	77	65.6	20	104.5	74.1	48.2	48.7	40.5	96.1	69.5	93.8	54.9	34.5	114.1
NOTCH2	27.8	33.7	37.6	36.3	40.3	83.6	75	16	75.9	23.5	61	37.3	50.2	14.2	23.2	57.2	46.4	32.9	79	105.1	29.7	140.8
PLSCR1	71.5	24	57.2	68.2	3.2	78.1	67	70.9	57.9	52.6	11.4	64.4	24.7	79.7	16.1	45.6	32.2	55.7	42.2	120.3	3.3	105.3
DECR1	502.4	165.7	409.6	415.7	221.8	579	517.4	827.6	585.8	274	123.4	898.3	700.9	438.4	91	545.5	582.9	387.9	447.4	646.2	363	1020.6
ZER1	192.6	87.4	155.6	112.4	96.1	286.9	215.6	158.9	162	137.6	84.1	216.5	170.2	172.5	55.8	168.9	157.3	129.2	164.1	280.1	95.4	243.6
RXRA	876.9	652.2	855.9	692.5	368.2	1415	858	934.3	764.3	533.3	172.3	1127.4	1187.5	990.7	172.3	1071.8	956.8	819.6	804.9	802.3	383.6	1121.5
CTSK	221.1	88.1	205.1	321.1	75.4	227.7	165.9	159.8	104.4	167.3	42.4	224.2	159.4	198.4	93.4	224	213.1	144.9	186.5	316.8	57.4	376.3
GTF2H1	110.5	60.1	67.3	88.2	51.8	114.6	79.6	80.2	46.6	77.2	20.1	78.3	115.9	79.5	22	96.2	73.8	79.3	105.7	104.2	69.3	96.8
ZER1	160.8	55.6	88.4	153.5	104.5	177.8	46.2	56.1	32.3	120.1	87.3	176.1	213.1	26.5	34.7	129.3	171.5	142.3	229.9	188.9	81.2	78.9
GTF2H1	89.2	52.7	91.1	82	26.6	187.1	130	116.9	92.1	69	41.4	161.9	124	128.9	28.9	136.7	107.6	97.9	116.4	123.1	25.2	169.1
ERBB3	81.2	67.7	77.7	79	47	142.3	106.3	79.8	123.8	50.7	38.8	99.2	80.6	58.8	52.9	83.9	94	96	131.2	122.1	35.1	96.5
HDAC5	274.1	202.8	292	305.2	154.6	386.7	305.7	255.6	299.1	188.2	74.2	557.8	363.6	359.8	127.3	364.3	362.4	241.1	275.3	385.3	108.9	340
ZER1	19.3	10.1	24	14.9	6.5	14.8	12.4	11.7	12.5	16.1	33.4	20.7	28.4	20	8.2	37.7	21.9	23.3	15.5	25.8	42.1	30.1
PPP3CA	216.4	245.7	223.9	164.5	96.5	415	227.1	245.5	196.9	308.8	86.1	442.8	408.2	301.5	85.1	332.5	286.8	226.8	214.6	378.5	95.4	212.8
PRSS23	445.6	230.5	199.9	268.8	98.7	246.9	157.5	178.6	213.2	79.3	12	369.7	416.3	139.2	10	332.6	246.8	177	120.1	390.1	163.5	302
LPIN2	87.6	33.7	62.5	65.8	52.2	86.7	121.9	90.9	81.5	47.2	42.7	107.8	40	93.2	60.9	107	79.8	76.6	119.2	135.2	28.9	144.2
LPIN2	47.7	56.4	46.6	88.9	54	114.7	41.4	77.4	47.1	55.8	2.7	118.4	108.1	60.6	41.8	82.2	65.4	66.5	79	74.6	30.8	149.8
EIF2B2	432.5	222.6	313.1	268.2	164.8	467.9	404.7	444.8	257.8	195.3	179.8	474.7	409.4	394.4	176.5	533.8	420.9	373.2	325.9	405.7	175.4	565.2
DDX46	220.2	148.9	167.6	202.9	95.6	392.1	191.2	209.3	108.7	207	26.5	325.2	332	159.9	53.4	222.8	238	202.6	169.9	257.6	72	235.5
MBD3	193.2	39.2	32.7	44.5	67.5	35.1	145.1	119	80.4	50.3	26.1	158.8	44	89.7	24.1	71.8	96.5	23.9	43.3	53.8	102.6	87
PFKFB3	145.1	228.2	92.4	235.5	69.8	353.5	227.1	278.8	180	100.4	56.1	172.1	174.8	206	67.9	58.3	147.5	74.8	743.1	294.9	28.5	386.2
PCOLCE	17	15.5	20.1	80.8	29.4	42.3	18.4	19.7	14.4	60.2	19.5	92.6	22.3	18.9	20.8	36.2	37.4	28.3	51.8	23.8	25.2	169.5
TENT4A	190.2	87.3	177.2	191.1	66.5	205.6	107.2	147.6	129.2	111.9	43	227.9	254.1	180.3	47.2	197.9	189.5	123.9	74.3	272.1	72	270.2
COPS2	567.3	345.6	472.6	481.2	172.7	774.9	438.6	525	499	523.3	99.8	930.8	773	596.9	122.9	729.2	560.9	483	513.2	669.5	226.6	705
CTNNAL1	288.7	124.8	231.7	342.7	114.6	350.9	171.2	238	144.6	270	79.1	379.8	308.6	279.5	79.9	225.4	203.9	308	163.1	366.9	71.8	197.2
CPSF6	97.2	53.2	94	93.1	48.9	115.3	76.4	85.9	76.2	91.7	23.1	113.3	120.2	111.1	6.3	84.7	86.5	81.2	107.8	119.6	42.6	77.6
CPSF6	10.6	26.3	27.6	9.6	4.1	25	32.9	28.7	11	19.2	60.2	25.7	52.6	15.8	4.2	17.3	7.2	8.1	12.3	38.8	39.4	61.5
IDH3G	283.7	196.3	315.1	287	122.6	457.8	301	255.4	272.1	294	73.9	439.2	446.9	286.3	130.9	348.5	372	277.9	339.4	349.2	92.4	475.8
MPI	76.1	41.1	21.3	66.6	10.8	132.3	104.6	85.8	97.2	70.1	37.9	116.1	109.3	51.6	10.2	104.3	148.2	69.9	96.2	102.7	44.1	171.2
HCFC1	42	13.8	22.2	33.2	11	27.1	27.5	53.8	18.8	17.4	16	41.3	18.5	43.7	22.1	32.9	48.7	32.4	24.3	35	10	55.6
HCFC1	216	133.7	286.6	165.3	112	386	243.1	268.9	174.7	208.6	94.6	319.7	413.3	302.9	76.5	331	218.2	283.7	235.5	495.5	118.6	293.2
TMEM147	585.6	198.9	382.2	382.6	250.3	505.7	397.8	458.7	333.1	305	139	603.1	519.9	378.2	147.3	628.7	428.6	369.1	443.5	559.9	247.8	565
TUBGCP2	84.3	72.3	99.4	114	15.1	118.9	91.8	94.6	106.9	114.6	96.7	187.4	153.3	146.2	31.9	153.7	130.1	102.4	40.4	232.9	18.2	186
TUBGCP2	204	129.7	237.9	245.5	68.8	319.5	202.7	172.9	126.9	134.9	55.2	272	287.5	207.5	61.9	177.7	181.8	185.7	153.3	272.7	96.8	232.3
TRIB2	90.9	52	63.8	89.4	46.7	157.6	73.5	98	73.5	73	41.1	129.2	114.1	94.9	29.2	112	148.7	111.1	52.2	183.1	45.3	39.1
TRIB2	152	44.1	111.8	96.3	67.4	149.7	147.5	71.3	133	69.4	50.4	198.2	152.3	130.4	22.6	286.2	153	83.6	150.5	219.2	57.6	306.5
DEDD	103.6	48.1	155.9	90.8	24.3	82.8	96	52	76.6	107.5	38.6	142.1	119.4	73.9	36.4	106.5	68.2	71.9	133.9	87.6	7.3	32.6
DHRS3	548.2	243.8	410.9	443.1	167.5	559.5	452.5	416.5	333.9	278.4	127.6	732.1	408.5	359.7	141.1	507.1	489.5	275.2	417.6	467.4	206.3	522.4
RANBP1	47.8	42.4	40.4	22	35	39	44.9	25.8	40.9	38.5	23.2	39.1	4.6	34.1	16.6	15.8	19.1	18.3	29.6	40	13.6	87.1
RANBP1	104.8	69.6	99.8	145.9	73.7	167.4	130.6	161.1	156.9	168.2	58.3	221.8	200	253.2	25.3	202.9	208.4	182.8	148.3	59.5	68.6	178.7
MBD2	110.8	45.4	95.5	196.2	26	176.7	123.6	108.4	86.7	77.9	2.1	157	137.9	94.6	2.5	163.5	69.4	115.9	97.1	216.2	3.5	81.9
MBD2	164.5	70.5	127.2	149.7	80.3	195.3	161.2	158.7	164.6	183.3	108.8	266.2	218.5	197.9	78.4	282.8	181.6	117	283.8	230.9	43.7	322.8
AFG3L2	640.6	207.7	328.1	353.1	267.8	649.8	506	462.8	223.4	313.3	277.8	730.3	633.8	385.6	266.2	642	533.6	434.9	455.5	589.3	423	653
H2AZ2	530.9	264.5	485.1	482.1	161.6	701.2	495.9	488.9	308.4	304.5	97.1	837	693.9	508	105.4	682.7	421	383.9	508	824.7	158.7	646.4
FXYD3	435.5	226.4	390.8	394.9	243	578.6	474.3	578.6	414.3	302.5	399	803.3	464.9	412.3	390.6	696.9	563	479.2	684.3	681.5	277.1	959.3
FXYD3	21.4	6.2	15.3	12.5	13.6	26.7	20.8	20.8	10.5	8.4	15.5	39.3	13.4	13.8	14	19	16.4	11.3	14.6	17.6	10	79.8
ELP1	10.5	18.6	9.1	19.8	28.2	22.9	8.6	40.5	23.7	13.6	23.5	36.5	32	34	4.2	8.2	18	6.3	8.7	20.5	2.6	54.6
ELP1	206.5	97.3	103.1	268.7	62.8	216.9	139.8	127.4	109.8	176.5	50.6	265.7	204.2	144.3	8.9	246.2	147.9	111.3	118.1	214.6	72.5	225.9
ATG9A	634.6	270.7	394.6	433.2	285.7	619.5	461	365.7	260.9	315.6	271.9	541.2	510.2	396.3	327.6	548.8	462.7	441.3	415.5	464.1	292.1	803
PPIE	124.1	79.5	116.1	137.8	57.2	145	92.5	121.5	80.6	106.9	56.2	136.9	97.2	48.2	68.2	163.4	90.9	117.8	133.1	121.5	83.5	201.2
TBCC	177.3	107.7	126.4	117.2	60.9	177.3	134.8	106.4	121	145.5	9.2	183.6	211.2	160.8	16.1	225.9	83.5	132.8	272.7	191.3	25.2	185.9
EDC4	96.6	57.9	20.3	33.9	28.3	47.8	57	32.5	29	37.1	24.4	33.4	44.9	30	78.3	44.9	77.3	65.1	39.8	89.3	83.4	53.8
SLC2A3	15.4	6.3	10	11.4	11.2	25	15.7	23.7	12	11.8	9.7	10.5	17.3	15.7	12.6	19.6	14.1	10.5	17.3	18.2	6.6	39.7
SLC2A3	18.9	9.7	6.7	10.6	17.6	4.8	39.7	26.7	5.6	5.6	7.7	33.5	14.5	8.8	17.5	16.1	7.9	13.1	22.9	25.4	30.7	129.9
SLC2A3	18.8	14.2	2.9	52.7	22.4	44.8	32.8	59.8	14.6	47.9	7.9	18.8	52.2	57	17.1	4.5	11.4	9.4	41.9	106.7	12.7	42.8
DNAJB2	271.2	152.6	127.8	173.6	161.5	229.5	130	163.9	99.1	170.5	103.7	211.2	223.8	128.3	131.6	175.7	271.4	168.9	156.8	175.8	208.9	279.4
MAPRE2	288.4	164.2	286.7	298.1	138.8	537	407.5	401.7	317.8	204.1	126.2	467.1	415.7	369	64.7	512.8	426.5	329.2	267.4	350.7	100.1	475.8
ACADM	1273.8	650.5	628.3	1693	396.9	2315.1	1186.3	1816.5	957.6	886.4	190.6	1869.8	2213.8	1348.1	143.9	1716.2	1068.5	1419.8	1417.1	3156.3	321.6	2366.1
PCLAF	67.6	66.2	43.4	62	38.6	65.2	73.1	60	31.4	47.9	91.2	95.8	76.3	72.1	53.8	72.8	86.4	51.4	79	77.1	36.7	192.8
TRIM29	62.2	48	143.7	84.9	52.9	179	133.5	54.3	104.1	25.6	91.1	44.3	110.1	86.9	16.3	187.1	141.6	40.7	160.7	168	79.2	270.7
SNRPB2	527.8	248.8	293.1	463.4	239	570.7	405.9	433.6	309.4	348.1	213.9	616.4	614.4	362.3	230	481.3	471.9	324.7	364.4	613.8	335.7	504.7
ITPRID2	172.3	64.8	87.9	155.3	32.6	173.9	109.1	151.1	112.2	125	30.9	214	159.3	224.9	22.2	231.7	138	163.9	146.1	417.8	37.9	262.9
SNAP25	135.3	68.6	19.4	108.5	27.5	168	31.9	162.5	54.5	54.9	30.3	50.4	110.4	33.9	44	151.7	116.7	22.2	62.1	109.8	32.6	151
SNAP25	37.1	5.9	15.9	15.3	12.5	37.3	45.5	23.7	25.5	8.5	23.2	9.2	6.6	29.1	1.8	18.3	12.6	31	15	59.8	8.9	74.2
TNFAIP2	21.6	17.9	23.6	12.9	31.8	44.6	15.4	23	28	11.6	87.5	25.8	15	34	110.6	27.8	11.8	13.8	23.1	21.4	30.5	143.5
TNFAIP2	214	132	112.1	224	94.2	289.8	345.9	302.8	205.2	129.6	101.3	361	289.2	180.1	57	383.7	187.6	219.7	244	278.1	112.7	445.4
ATG5	248	86.7	175	161	89.7	286.9	267.5	226.1	196.2	143.6	75.5	339.2	237.6	154.2	57.4	279.1	193.9	185.8	244.1	307.6	108.1	340.9
ATG5	67.7	36.5	48	65.5	10.3	65.2	42.9	60.9	48.9	36	7.2	79.5	119.2	77.1	4.4	64.1	39.7	15.6	50.1	84.6	5.2	64.8
PPP2R5D	429.6	260.6	405.5	440.9	378.9	849.1	676.4	502.7	533.5	296.5	194.4	736.8	645.6	625	329.6	688.5	580.3	295.3	582.4	815	308	462.9
DLG1	22.1	18.5	29.2	34.7	6.9	56.4	32.6	42.3	30.9	41.8	3.2	79.4	52.9	32.6	2.8	33.4	42.9	29.7	35.7	87.9	4.3	45.9
DLG1	251.3	111.7	186.3	292.2	123	361.6	204.7	255	187.3	155.9	131	321	236.6	247.4	111.1	325.4	196.7	236.9	269.9	305	90.5	309.2
DLG1	21.9	16.2	35.2	13	8.8	32.8	34.2	16.9	18.3	39.7	23.9	27.7	39.5	51.6	1.5	31.7	30.1	28.9	37.2	36.6	2.4	35.3
CRMP1	265	119.2	118.4	123.1	119.8	225.4	300.8	224.8	221.1	131.8	178.3	286.5	138.6	198.1	112.6	144.1	215.1	79.2	238.7	303.3	107.4	279.5
BCL7B	199.6	106.4	126.1	134.8	56.7	222.4	118.7	200.7	136.9	126.8	16	310.6	155.5	101.8	21	78.1	161.4	159.8	121.7	161	115.8	281.5
MLXIP	520.6	311.9	371.7	356	142.2	823.5	442.7	453.3	452.2	303.4	93.3	941.5	776.8	591.4	105.9	741.3	652	318	536	475	118	513
MLH1	727.5	262	551.4	626.7	221.9	828.3	417.9	458.7	347.4	538.5	64.4	691.7	648.7	656.3	36.7	679.9	641.2	581.5	624.7	848.4	168.9	794.4
CTCF	356.6	169.8	269.7	267	112.6	435.1	207.6	241.9	199.3	249.5	75.4	356.4	291.3	276.7	59.8	264.7	311.9	337.3	250.6	318.8	98.7	348.3
PITPNB	432.3	218.1	273.8	456.4	156.7	493.4	221.9	292.9	213.8	291.2	37.5	384.1	252.5	437.4	124.6	406.5	372.3	375.4	316.2	493.8	189.8	347.2
SPOCK2	124.2	60	101.1	86.8	71.1	180.2	155.3	185	126.7	38.7	71.1	307.5	101.5	173.8	59.6	265.4	153.5	106.3	146.3	253.4	79.7	169.5
SPOCK2	177.3	81.2	131.6	173.9	102.8	166.9	193.1	173.2	120.7	115.2	122.7	233.4	233.7	208	91.2	202.6	175.2	93.9	202.4	238.2	101.5	207.1
[truncated: 18,205 more rows]
