# Supplementary material for: Bioinformatics and systems biology approaches to identify potential common pathogeneses for sarcopenia and osteoarthritis
Source: Front Med (Lausanne). 2024 Jun 18;11:1380210. doi: 10.3389/fmed.2024.1380210 (PMC11221828; doi:10.3389/fmed.2024.1380210)
Supplement: Supplementary file 3 [file Data_Sheet_1.ZIP › raw data(1)/04.ann/GSE1428/GSE1428_series_matrix.txt/probe.txt]

!Series_title	"Skeletal muscle sarcopenia"
!Series_geo_accession	"GSE1428"
!Series_status	"Public on Aug 15 2004"
!Series_submission_date	"May 24 2004"
!Series_last_update_date	"Aug 10 2018"
!Series_pubmed_id	"15687482"
!Series_summary	"This series includes the global gene expression profile of the vastus lateralis muscle for 10 young (19-25 years old) and 12 older (70-80 years old) male subjects."
!Series_summary	"Keywords: other"
!Series_type	"Expression profiling by array"
!Series_contributor	"Paul,G,Giresi"
!Series_contributor	"Joachim,,Theilhaber"
!Series_contributor	"Alan,,Koncarevic"
!Series_contributor	"Eric,J,Stevenson"
!Series_contributor	"Roger,,Fielding"
!Series_contributor	"Susan,,Kandarian"
!Series_contributor	"Jascha,,Parkington"
!Series_sample_id	"GSM23735 GSM23736 GSM23737 GSM23738 GSM23740 GSM23741 GSM23742 GSM23743 GSM23744 GSM23745 GSM23746 GSM23747 GSM23748 GSM23749 GSM23750 GSM23751 GSM23752 GSM23753 GSM23754 GSM23755 GSM23756 GSM23757 "
!Series_contact_name	"Susan,,Kandarian"
!Series_contact_email	"skandar@bu.edu"
!Series_contact_phone	"617-353-7493"
!Series_contact_department	"Department of Health Sciences"
!Series_contact_institute	"Boston University"
!Series_contact_address	" "
!Series_contact_city	"Boston"
!Series_contact_state	"MA"
!Series_contact_zip/postal_code	"02215"
!Series_contact_country	"USA"
!Series_supplementary_file	"ftp://ftp.ncbi.nlm.nih.gov/geo/series/GSE1nnn/GSE1428/suppl/GSE1428_RAW.tar"
!Series_platform_id	"GPL96"
!Series_platform_taxid	"9606"
!Series_sample_taxid	"9606"
!Series_relation	"BioProject: https://www.ncbi.nlm.nih.gov/bioproject/PRJNA90079"

!Sample_title	"413B"	"413C"	"413E"	"413F"	"413H"	"413I"	"413J"	"413K"	"413L"	"413M"	"413N"	"413O"	"413P"	"413Q"	"413R"	"413S"	"413T"	"413U"	"413V"	"413W"	"413X"	"413Y"
!Sample_geo_accession	"GSM23735"	"GSM23736"	"GSM23737"	"GSM23738"	"GSM23740"	"GSM23741"	"GSM23742"	"GSM23743"	"GSM23744"	"GSM23745"	"GSM23746"	"GSM23747"	"GSM23748"	"GSM23749"	"GSM23750"	"GSM23751"	"GSM23752"	"GSM23753"	"GSM23754"	"GSM23755"	"GSM23756"	"GSM23757"
!Sample_status	"Public on Aug 15 2004"	"Public on Aug 15 2004"	"Public on Aug 15 2004"	"Public on Aug 15 2004"	"Public on Aug 15 2004"	"Public on Aug 15 2004"	"Public on Aug 15 2004"	"Public on Aug 15 2004"	"Public on Aug 15 2004"	"Public on Aug 15 2004"	"Public on Aug 15 2004"	"Public on Aug 15 2004"	"Public on Aug 15 2004"	"Public on Aug 15 2004"	"Public on Aug 15 2004"	"Public on Aug 15 2004"	"Public on Aug 15 2004"	"Public on Aug 15 2004"	"Public on Aug 15 2004"	"Public on Aug 15 2004"	"Public on Aug 15 2004"	"Public on Aug 15 2004"
!Sample_submission_date	"May 24 2004"	"May 24 2004"	"May 24 2004"	"May 24 2004"	"May 24 2004"	"May 24 2004"	"May 24 2004"	"May 24 2004"	"May 24 2004"	"May 24 2004"	"May 24 2004"	"May 24 2004"	"May 24 2004"	"May 24 2004"	"May 24 2004"	"May 24 2004"	"May 24 2004"	"May 24 2004"	"May 24 2004"	"May 24 2004"	"May 24 2004"	"May 24 2004"
!Sample_last_update_date	"May 27 2005"	"May 27 2005"	"May 27 2005"	"May 27 2005"	"May 27 2005"	"May 27 2005"	"May 27 2005"	"May 27 2005"	"May 27 2005"	"May 27 2005"	"May 27 2005"	"May 27 2005"	"May 27 2005"	"May 27 2005"	"May 27 2005"	"May 27 2005"	"May 27 2005"	"May 27 2005"	"May 27 2005"	"May 27 2005"	"May 27 2005"	"May 27 2005"
!Sample_type	"RNA"	"RNA"	"RNA"	"RNA"	"RNA"	"RNA"	"RNA"	"RNA"	"RNA"	"RNA"	"RNA"	"RNA"	"RNA"	"RNA"	"RNA"	"RNA"	"RNA"	"RNA"	"RNA"	"RNA"	"RNA"	"RNA"
!Sample_channel_count	"1"	"1"	"1"	"1"	"1"	"1"	"1"	"1"	"1"	"1"	"1"	"1"	"1"	"1"	"1"	"1"	"1"	"1"	"1"	"1"	"1"	"1"
!Sample_source_name_ch1	"vastus lateralis"	"vastus lateralis"	"vastus lateralis"	"vastus lateralis"	"vastus lateralis"	"vastus lateralis"	"vastus lateralis"	"vastus lateralis"	"vastus lateralis"	"vastus lateralis"	"vastus lateralis"	"vastus lateralis"	"vastus lateralis"	"vastus lateralis"	"vastus lateralis"	"vastus lateralis"	"vastus lateralis"	"vastus lateralis"	"vastus lateralis"	"vastus lateralis"	"vastus lateralis"	"vastus lateralis"
!Sample_organism_ch1	"Homo sapiens"	"Homo sapiens"	"Homo sapiens"	"Homo sapiens"	"Homo sapiens"	"Homo sapiens"	"Homo sapiens"	"Homo sapiens"	"Homo sapiens"	"Homo sapiens"	"Homo sapiens"	"Homo sapiens"	"Homo sapiens"	"Homo sapiens"	"Homo sapiens"	"Homo sapiens"	"Homo sapiens"	"Homo sapiens"	"Homo sapiens"	"Homo sapiens"	"Homo sapiens"	"Homo sapiens"
!Sample_molecule_ch1	"total RNA"	"total RNA"	"total RNA"	"total RNA"	"total RNA"	"total RNA"	"total RNA"	"total RNA"	"total RNA"	"total RNA"	"total RNA"	"total RNA"	"total RNA"	"total RNA"	"total RNA"	"total RNA"	"total RNA"	"total RNA"	"total RNA"	"total RNA"	"total RNA"	"total RNA"
!Sample_taxid_ch1	"9606"	"9606"	"9606"	"9606"	"9606"	"9606"	"9606"	"9606"	"9606"	"9606"	"9606"	"9606"	"9606"	"9606"	"9606"	"9606"	"9606"	"9606"	"9606"	"9606"	"9606"	"9606"
!Sample_description	"Young (18-25 years old) male subject. Muscle biopsies were performed on the vastus lateralis.  RNA was extracted using TriZol and DNA contaminants were removed using a Qiagen kit. Targets were produced using standard Affymetrix procedures from about 75ug of total RNA."	"Older (70-80 years old) male subject. Muscle biopsies were performed on the vastus lateralis.  RNA was extracted using TriZol and DNA contaminants were removed using a Qiagen kit. Targets were produced using standard Affymetrix procedures from about 75ug of total RNA."	"Older (70-80 years old) male subject. Muscle biopsies were performed on the vastus lateralis.  RNA was extracted using TriZol and DNA contaminants were removed using a Qiagen kit. Targets were produced using standard Affymetrix procedures from about 75ug of total RNA."	"Older (70-80 years old) male subject. Muscle biopsies were performed on the vastus lateralis.  RNA was extracted using TriZol and DNA contaminants were removed using a Qiagen kit. Targets were produced using standard Affymetrix procedures from about 75ug of total RNA."	"Older (70-80 years old) male subject. Muscle biopsies were performed on the vastus lateralis.  RNA was extracted using TriZol and DNA contaminants were removed using a Qiagen kit. Targets were produced using standard Affymetrix procedures from about 75ug of total RNA."	"Older (70-80 years old) male subject. Muscle biopsies were performed on the vastus lateralis.  RNA was extracted using TriZol and DNA contaminants were removed using a Qiagen kit. Targets were produced using standard Affymetrix procedures from about 75ug of total RNA."	"Young (18-25 years old) male subject. Muscle biopsies were performed on the vastus lateralis.  RNA was extracted using TriZol and DNA contaminants were removed using a Qiagen kit. Targets were produced using standard Affymetrix procedures from about 75ug of total RNA."	"Young (18-25 years old) male subject. Muscle biopsies were performed on the vastus lateralis.  RNA was extracted using TriZol and DNA contaminants were removed using a Qiagen kit. Targets were produced using standard Affymetrix procedures from about 75ug of total RNA."	"Young (18-25 years old) male subject. Muscle biopsies were performed on the vastus lateralis.  RNA was extracted using TriZol and DNA contaminants were removed using a Qiagen kit. Targets were produced using standard Affymetrix procedures from about 75ug of total RNA."	"Older (70-80 years old) male subject. Muscle biopsies were performed on the vastus lateralis.  RNA was extracted using TriZol and DNA contaminants were removed using a Qiagen kit. Targets were produced using standard Affymetrix procedures from about 75ug of total RNA."	"Older (70-80 years old) male subject. Muscle biopsies were performed on the vastus lateralis.  RNA was extracted using TriZol and DNA contaminants were removed using a Qiagen kit. Targets were produced using standard Affymetrix procedures from about 75ug of total RNA."	"Young (18-25 years old) male subject. Muscle biopsies were performed on the vastus lateralis.  RNA was extracted using TriZol and DNA contaminants were removed using a Qiagen kit. Targets were produced using standard Affymetrix procedures from about 75ug of total RNA."	"Young (18-25 years old) male subject. Muscle biopsies were performed on the vastus lateralis.  RNA was extracted using TriZol and DNA contaminants were removed using a Qiagen kit. Targets were produced using standard Affymetrix procedures from about 75ug of total RNA."	"Older (70-80 years old) male subject. Muscle biopsies were performed on the vastus lateralis.  RNA was extracted using TriZol and DNA contaminants were removed using a Qiagen kit. Targets were produced using standard Affymetrix procedures from about 75ug of total RNA."	"Older (70-80 years old) male subject. Muscle biopsies were performed on the vastus lateralis.  RNA was extracted using TriZol and DNA contaminants were removed using a Qiagen kit. Targets were produced using standard Affymetrix procedures from about 75ug of total RNA."	"Young (18-25 years old) male subject. Muscle biopsies were performed on the vastus lateralis.  RNA was extracted using TriZol and DNA contaminants were removed using a Qiagen kit. Targets were produced using standard Affymetrix procedures from about 75ug of total RNA."	"Older (70-80 years old) male subject. Muscle biopsies were performed on the vastus lateralis.  RNA was extracted using TriZol and DNA contaminants were removed using a Qiagen kit. Targets were produced using standard Affymetrix procedures from about 75ug of total RNA."	"Older (70-80 years old) male subject. Muscle biopsies were performed on the vastus lateralis.  RNA was extracted using TriZol and DNA contaminants were removed using a Qiagen kit. Targets were produced using standard Affymetrix procedures from about 75ug of total RNA."	"Young (18-25 years old) male subject. Muscle biopsies were performed on the vastus lateralis.  RNA was extracted using TriZol and DNA contaminants were removed using a Qiagen kit. Targets were produced using standard Affymetrix procedures from about 75ug of total RNA."	"Older (70-80 years old) male subject. Muscle biopsies were performed on the vastus lateralis.  RNA was extracted using TriZol and DNA contaminants were removed using a Qiagen kit. Targets were produced using standard Affymetrix procedures from about 75ug of total RNA."	"Young (18-25 years old) male subject. Muscle biopsies were performed on the vastus lateralis.  RNA was extracted using TriZol and DNA contaminants were removed using a Qiagen kit. Targets were produced using standard Affymetrix procedures from about 75ug of total RNA."	"Young (18-25 years old) male subject. Muscle biopsies were performed on the vastus lateralis.  RNA was extracted using TriZol and DNA contaminants were removed using a Qiagen kit. Targets were produced using standard Affymetrix procedures from about 75ug of total RNA."
!Sample_description	"Keywords = Human, vastus lateralis, molecular mechanisms of sarcopenia"	"Keywords = Human, vastus lateralis, molecular mechanisms of sarcopenia"	"Keywords = Human, vastus lateralis, molecular mechanisms of sarcopenia"	"Keywords = Human, vastus lateralis, molecular mechanisms of sarcopenia"	"Keywords = Human, vastus lateralis, molecular mechanisms of sarcopenia"	"Keywords = Human, vastus lateralis, molecular mechanisms of sarcopenia"	"Keywords = Human, vastus lateralis, molecular mechanisms of sarcopenia"	"Keywords = Human, vastus lateralis, molecular mechanisms of sarcopenia"	"Keywords = Human, vastus lateralis, molecular mechanisms of sarcopenia"	"Keywords = Human, vastus lateralis, molecular mechanisms of sarcopenia"	"Keywords = Human, vastus lateralis, molecular mechanisms of sarcopenia"	"Keywords = Human, vastus lateralis, molecular mechanisms of sarcopenia"	"Keywords = Human, vastus lateralis, molecular mechanisms of sarcopenia"	"Keywords = Human, vastus lateralis, molecular mechanisms of sarcopenia"	"Keywords = Human, vastus lateralis, molecular mechanisms of sarcopenia"	"Keywords = Human, vastus lateralis, molecular mechanisms of sarcopenia"	"Keywords = Human, vastus lateralis, molecular mechanisms of sarcopenia"	"Keywords = Human, vastus lateralis, molecular mechanisms of sarcopenia"	"Keywords = Human, vastus lateralis, molecular mechanisms of sarcopenia"	"Keywords = Human, vastus lateralis, molecular mechanisms of sarcopenia"	"Keywords = Human, vastus lateralis, molecular mechanisms of sarcopenia"	"Keywords = Human, vastus lateralis, molecular mechanisms of sarcopenia"
!Sample_platform_id	"GPL96"	"GPL96"	"GPL96"	"GPL96"	"GPL96"	"GPL96"	"GPL96"	"GPL96"	"GPL96"	"GPL96"	"GPL96"	"GPL96"	"GPL96"	"GPL96"	"GPL96"	"GPL96"	"GPL96"	"GPL96"	"GPL96"	"GPL96"	"GPL96"	"GPL96"
!Sample_contact_name	"Susan,,Kandarian"	"Susan,,Kandarian"	"Susan,,Kandarian"	"Susan,,Kandarian"	"Susan,,Kandarian"	"Susan,,Kandarian"	"Susan,,Kandarian"	"Susan,,Kandarian"	"Susan,,Kandarian"	"Susan,,Kandarian"	"Susan,,Kandarian"	"Susan,,Kandarian"	"Susan,,Kandarian"	"Susan,,Kandarian"	"Susan,,Kandarian"	"Susan,,Kandarian"	"Susan,,Kandarian"	"Susan,,Kandarian"	"Susan,,Kandarian"	"Susan,,Kandarian"	"Susan,,Kandarian"	"Susan,,Kandarian"
!Sample_contact_email	"skandar@bu.edu"	"skandar@bu.edu"	"skandar@bu.edu"	"skandar@bu.edu"	"skandar@bu.edu"	"skandar@bu.edu"	"skandar@bu.edu"	"skandar@bu.edu"	"skandar@bu.edu"	"skandar@bu.edu"	"skandar@bu.edu"	"skandar@bu.edu"	"skandar@bu.edu"	"skandar@bu.edu"	"skandar@bu.edu"	"skandar@bu.edu"	"skandar@bu.edu"	"skandar@bu.edu"	"skandar@bu.edu"	"skandar@bu.edu"	"skandar@bu.edu"	"skandar@bu.edu"
!Sample_contact_phone	"617-353-7493"	"617-353-7493"	"617-353-7493"	"617-353-7493"	"617-353-7493"	"617-353-7493"	"617-353-7493"	"617-353-7493"	"617-353-7493"	"617-353-7493"	"617-353-7493"	"617-353-7493"	"617-353-7493"	"617-353-7493"	"617-353-7493"	"617-353-7493"	"617-353-7493"	"617-353-7493"	"617-353-7493"	"617-353-7493"	"617-353-7493"	"617-353-7493"
!Sample_contact_department	"Department of Health Sciences"	"Department of Health Sciences"	"Department of Health Sciences"	"Department of Health Sciences"	"Department of Health Sciences"	"Department of Health Sciences"	"Department of Health Sciences"	"Department of Health Sciences"	"Department of Health Sciences"	"Department of Health Sciences"	"Department of Health Sciences"	"Department of Health Sciences"	"Department of Health Sciences"	"Department of Health Sciences"	"Department of Health Sciences"	"Department of Health Sciences"	"Department of Health Sciences"	"Department of Health Sciences"	"Department of Health Sciences"	"Department of Health Sciences"	"Department of Health Sciences"	"Department of Health Sciences"
!Sample_contact_institute	"Boston University"	"Boston University"	"Boston University"	"Boston University"	"Boston University"	"Boston University"	"Boston University"	"Boston University"	"Boston University"	"Boston University"	"Boston University"	"Boston University"	"Boston University"	"Boston University"	"Boston University"	"Boston University"	"Boston University"	"Boston University"	"Boston University"	"Boston University"	"Boston University"	"Boston University"
!Sample_contact_address	" "	" "	" "	" "	" "	" "	" "	" "	" "	" "	" "	" "	" "	" "	" "	" "	" "	" "	" "	" "	" "	" "
!Sample_contact_city	"Boston"	"Boston"	"Boston"	"Boston"	"Boston"	"Boston"	"Boston"	"Boston"	"Boston"	"Boston"	"Boston"	"Boston"	"Boston"	"Boston"	"Boston"	"Boston"	"Boston"	"Boston"	"Boston"	"Boston"	"Boston"	"Boston"
!Sample_contact_state	"MA"	"MA"	"MA"	"MA"	"MA"	"MA"	"MA"	"MA"	"MA"	"MA"	"MA"	"MA"	"MA"	"MA"	"MA"	"MA"	"MA"	"MA"	"MA"	"MA"	"MA"	"MA"
!Sample_contact_zip/postal_code	"02215"	"02215"	"02215"	"02215"	"02215"	"02215"	"02215"	"02215"	"02215"	"02215"	"02215"	"02215"	"02215"	"02215"	"02215"	"02215"	"02215"	"02215"	"02215"	"02215"	"02215"	"02215"
!Sample_contact_country	"USA"	"USA"	"USA"	"USA"	"USA"	"USA"	"USA"	"USA"	"USA"	"USA"	"USA"	"USA"	"USA"	"USA"	"USA"	"USA"	"USA"	"USA"	"USA"	"USA"	"USA"	"USA"
!Sample_supplementary_file	"ftp://ftp.ncbi.nlm.nih.gov/geo/samples/GSM23nnn/GSM23735/suppl/GSM23735.CEL.gz"	"ftp://ftp.ncbi.nlm.nih.gov/geo/samples/GSM23nnn/GSM23736/suppl/GSM23736.CEL.gz"	"ftp://ftp.ncbi.nlm.nih.gov/geo/samples/GSM23nnn/GSM23737/suppl/GSM23737.CEL.gz"	"ftp://ftp.ncbi.nlm.nih.gov/geo/samples/GSM23nnn/GSM23738/suppl/GSM23738.CEL.gz"	"ftp://ftp.ncbi.nlm.nih.gov/geo/samples/GSM23nnn/GSM23740/suppl/GSM23740.CEL.gz"	"ftp://ftp.ncbi.nlm.nih.gov/geo/samples/GSM23nnn/GSM23741/suppl/GSM23741.CEL.gz"	"ftp://ftp.ncbi.nlm.nih.gov/geo/samples/GSM23nnn/GSM23742/suppl/GSM23742.CEL.gz"	"ftp://ftp.ncbi.nlm.nih.gov/geo/samples/GSM23nnn/GSM23743/suppl/GSM23743.CEL.gz"	"ftp://ftp.ncbi.nlm.nih.gov/geo/samples/GSM23nnn/GSM23744/suppl/GSM23744.CEL.gz"	"ftp://ftp.ncbi.nlm.nih.gov/geo/samples/GSM23nnn/GSM23745/suppl/GSM23745.CEL.gz"	"ftp://ftp.ncbi.nlm.nih.gov/geo/samples/GSM23nnn/GSM23746/suppl/GSM23746.CEL.gz"	"ftp://ftp.ncbi.nlm.nih.gov/geo/samples/GSM23nnn/GSM23747/suppl/GSM23747.CEL.gz"	"ftp://ftp.ncbi.nlm.nih.gov/geo/samples/GSM23nnn/GSM23748/suppl/GSM23748.CEL.gz"	"ftp://ftp.ncbi.nlm.nih.gov/geo/samples/GSM23nnn/GSM23749/suppl/GSM23749.CEL.gz"	"ftp://ftp.ncbi.nlm.nih.gov/geo/samples/GSM23nnn/GSM23750/suppl/GSM23750.CEL.gz"	"ftp://ftp.ncbi.nlm.nih.gov/geo/samples/GSM23nnn/GSM23751/suppl/GSM23751.CEL.gz"	"ftp://ftp.ncbi.nlm.nih.gov/geo/samples/GSM23nnn/GSM23752/suppl/GSM23752.CEL.gz"	"ftp://ftp.ncbi.nlm.nih.gov/geo/samples/GSM23nnn/GSM23753/suppl/GSM23753.CEL.gz"	"ftp://ftp.ncbi.nlm.nih.gov/geo/samples/GSM23nnn/GSM23754/suppl/GSM23754.CEL.gz"	"ftp://ftp.ncbi.nlm.nih.gov/geo/samples/GSM23nnn/GSM23755/suppl/GSM23755.CEL.gz"	"ftp://ftp.ncbi.nlm.nih.gov/geo/samples/GSM23nnn/GSM23756/suppl/GSM23756.CEL.gz"	"ftp://ftp.ncbi.nlm.nih.gov/geo/samples/GSM23nnn/GSM23757/suppl/GSM23757.CEL.gz"
!Sample_data_row_count	"22283"	"22283"	"22283"	"22283"	"22283"	"22283"	"22283"	"22283"	"22283"	"22283"	"22283"	"22283"	"22283"	"22283"	"22283"	"22283"	"22283"	"22283"	"22283"	"22283"	"22283"	"22283"
!series_matrix_table_begin
"ID_REF"	"GSM23735"	"GSM23736"	"GSM23737"	"GSM23738"	"GSM23740"	"GSM23741"	"GSM23742"	"GSM23743"	"GSM23744"	"GSM23745"	"GSM23746"	"GSM23747"	"GSM23748"	"GSM23749"	"GSM23750"	"GSM23751"	"GSM23752"	"GSM23753"	"GSM23754"	"GSM23755"	"GSM23756"	"GSM23757"
"1007_s_at"	401.2	228	399.9	354.1	310.3	452.8	378.2	211.8	243.6	260.1	162.2	372.8	375.4	463.9	183.8	473.1	403.3	321.9	381.5	495.7	153.5	385.3
"1053_at"	44.1	46.4	33.7	58.4	4	101.6	47.4	38.9	27.2	32.9	13.4	82.6	15.6	65.8	3.7	63.7	42.7	25.8	30.4	82.1	39.3	26.4
"117_at"	63.2	42	16.8	30.5	24.1	27.6	89.2	84.6	91.3	36.9	82	109.4	126.9	96.1	46	191.1	14.2	68.7	46	96.5	11.1	169.3
"121_at"	836.9	450.8	519	711.7	452.3	1018.5	940.5	1050.7	735	564.8	548.9	1268.8	982.5	902.7	374.6	1152	859.7	792.3	1179.2	1237.9	443.4	1336.9
"1255_g_at"	60.6	21.7	19.8	37.8	34	56.2	54.6	47.7	13.1	30	13	11.3	22.5	41	29	70.2	39.1	68.4	39.1	64.4	18.3	74.8
"1294_at"	217.1	91.2	113.2	140.9	95.5	219.6	167.4	198.1	151.2	109.1	103.3	152.5	148.4	170.9	67.4	190.2	216.3	98.8	264.7	286.7	67.6	242.3
"1316_at"	100.1	44	61.4	78.6	76.9	105.1	87.8	81.7	66.4	31.6	70.1	85.5	129	101	92.9	121.9	102	60.5	96.8	130.4	48.9	129.6
"1320_at"	32.1	12.1	19.5	11.8	25.8	28.6	32.1	18.1	14.7	55.1	8.3	19.5	18.5	37.7	10.1	27.5	61.5	49.2	15.7	52.7	10.1	48.9
"1405_i_at"	11.3	5.2	8.6	6.4	2.7	10.2	15.8	6.3	12.9	39.7	3.1	19.2	31.4	26.8	5.3	28.5	9.4	6.4	14.2	19	5.9	17
"1431_at"	40.1	38	23.1	43.4	19.6	36.8	50.7	59	50.9	38	25.7	81.7	57.1	65.3	30.3	68.8	56	67.8	71.3	13.7	13.6	113.7
"1438_at"	61.6	13.3	21.9	22.2	14.3	86.1	50.8	35.8	18.1	30.3	24.4	52.4	40.4	22.3	18	56.3	24	22.7	58	30.4	13.1	40.1
"1487_at"	829.3	235.8	599.4	548.4	268.1	1043	951.7	866.5	601.1	385.8	183.1	1243.8	726.2	707.3	245.7	1169.3	842.4	410.7	764.6	885.3	315.8	1236.9
"1494_f_at"	230.7	138.6	177.3	203.1	133.3	268.4	218.5	244.4	218.1	129.4	152.9	295.8	262.3	207.6	144.7	357.4	250.7	183.7	303.1	236.8	97.1	405.7
"1598_g_at"	990.7	498.6	749	863.3	354	868.4	679.2	731.7	626	742.3	571.3	1002.1	999.8	1071.2	394.2	1058.7	887.8	908.9	942.8	1147.5	743.7	1466.5
"160020_at"	363.4	176	275.8	282.5	101.3	433.5	395.5	336.8	256.4	158.7	105.5	385.8	351.7	224.4	179.7	290.9	339.4	297.2	450.8	402.8	109	674.7
"1729_at"	27.2	28.6	15.1	61.6	34.7	62.9	25.4	63.4	33.5	33.7	45.6	80.1	22.3	54.2	22.2	33.3	28.6	16.4	63.9	43.5	10	25.6
"1773_at"	75.3	42.8	75.9	86.7	39.5	121.3	84.9	86.8	110.8	62.7	29.7	140	108.1	63.2	13.3	71	68.5	96.5	131	169.4	42.4	67
"177_at"	53.2	37.7	34.4	44	28.1	48	58.6	43.5	47.7	29.1	20.5	25	54.8	25.6	7.7	86.3	65	9.8	91.6	90.7	5.9	55.1
"179_at"	845.7	475.2	577.1	695.4	293.1	1136.2	1158.8	1135.9	823.7	865.9	359.3	1588.3	1099.7	728.9	439.4	1191.1	1112.8	641.1	1132.4	1218	371.2	1251.6
"1861_at"	65.4	55	56.2	94.4	48.3	93.4	118.6	82.1	65.6	75.6	25.5	35.2	83.7	53.1	19.8	118.1	55	72.3	124.6	104.5	32	30.7
"200000_s_at"	658.5	406.9	413.2	542.9	237.7	752.9	443.2	339.8	248.2	416.3	209.4	657.3	805.2	494.7	185.8	441.2	538.2	512.5	427.2	596.8	209.2	458.8
"200001_at"	1120.9	728.4	1008.9	872.8	336.6	1458	1108.8	923.4	1078.2	815.6	172.5	1945.8	1028.1	1268.2	296.7	1325.2	885.7	861.5	1265.4	1170.4	231.4	1862.4
"200002_at"	3760.8	2717.2	3323.7	2877.6	2117.3	4400.4	3042.9	2927.9	2339	2723.8	924.9	4214	4266.2	3452.2	1077.3	3316.5	3394.4	3427.6	3229.6	3998.3	2061.2	3629
"200003_s_at"	1902.9	1124.7	1501.5	1589.2	1690.5	1877.5	1210	1300	846.1	1610	901.3	1852.4	2066.2	1272.2	1315.4	1608.6	1861.7	1578	1408.6	1999.1	1159.3	1234.7
"200004_at"	2546.8	1214.9	1966.4	2347.5	904.7	2933.6	1862.1	2168.9	1619	1730.5	333.1	2701.4	3050	1956.1	237.5	2429.3	2245.3	2392.9	2022.1	2898.8	718.7	2514.4
"200005_at"	479.7	284.3	425.2	457	263.9	650.2	379.5	352.2	291.6	382	103.1	538.3	418.9	490.1	103.7	458	484.8	418.7	514.6	566	293.2	627.8
"200006_at"	3988.7	1822	2599.3	3241.4	1977.7	4757.2	3093.9	3403.5	3602.7	2333.8	1138	4632.8	3565.5	3030.3	1000.5	3682.6	3490.2	2970.8	4146.8	4600.2	2340.1	5063.2
"200007_at"	1854.8	1023	1328.8	1566.7	631.2	2026.1	1298.6	1243.4	1076.1	1267.1	300.5	2072.9	1905.7	1503.4	354.4	1427.7	1643	1452.8	1318.5	2137.9	636.3	1697.3
"200008_s_at"	365.4	187.9	421.7	445.4	128.7	636.6	415.3	410.8	335	256.6	142.8	753.6	493.4	402.9	176.9	505.7	426.3	330	510.2	561.1	157.2	519.5
"200009_at"	664.7	426.5	589.7	671.2	324.2	878.2	527.5	572.8	365.3	478.5	150.2	934	767.1	633.1	105.6	721.3	647.2	550.4	541.7	724	347.2	663
"200010_at"	3021.1	1363	2638.6	1887.9	753	3015.1	2251.6	2094.9	1435.3	2009.2	94	3992.9	3465.1	2316.6	240.9	2509.2	3543.6	2804.8	2443.6	3210.2	706	3286.5
"200011_s_at"	213.5	122.6	166	311.1	69	243.5	147.9	205.8	148.2	126.1	12.6	253.9	135.8	263.4	15.2	158.5	173.6	160.4	220.7	222.9	75.6	332.8
"200012_x_at"	5945.2	3492.6	4321.8	4494	3189.4	6084.8	4174.3	4288.7	3231.5	4262.5	2266.4	5999.1	6045.4	4402.7	2744	4902.6	4930.5	5298.8	5016.5	5999.8	4469.5	5741.5
"200013_at"	3345.9	2063.9	2736.2	2483	1234	4191	2838.3	2809.1	2410.2	2462	318.9	3854.1	3772.4	3044.2	376.8	2653.5	2965.1	3105.6	2439.3	4197.8	1259	2819
"200014_s_at"	279.7	189.5	228.2	342.9	164.2	440.5	206.9	179.5	143	280.5	68.8	312.6	342.6	266.9	38.5	251.7	260.7	261	219.8	431.4	122.2	341.2
"200015_s_at"	579.2	334.1	467.3	1011.5	268.2	759.6	373.8	451.9	216.5	589	182.1	627.4	568.5	440.1	141.9	617.8	492.5	705.9	387.7	736.4	95.4	473.9
"200016_x_at"	2439.5	1829.1	2398	2345.8	1140.6	2599.5	2039.6	1410.5	1189.3	2181.1	650.4	3563.2	2659.9	2326.2	475.9	2354	2462.5	2371.5	1973.7	2677.5	1052	2176.5
"200017_at"	3167.1	1429.9	1947.7	2334.6	1354.4	3418.4	1992.8	1797.8	1263.9	1646.4	816	3100.9	2662.6	1913.1	713.6	2147.2	2879.2	2434.6	1293.3	2883.1	1068.1	2404
"200018_at"	6068.4	4368.5	4875.4	4431	3085.6	6120.2	4113	4660.8	4027.6	4134.5	2314.4	5965.1	5939.7	5362.9	1838.4	5060	5107.8	4880	5150.7	6212.6	2423.3	5360.3
"200019_s_at"	3884.3	2278.1	2370.1	2254.2	2150.1	3063.5	2141	1983.4	1614.3	2180.4	1720.7	2871.8	3069	2294.5	1679.6	2465.7	2494.5	2374.6	2322.6	2558.8	2551.1	2295
"200020_at"	473.6	251.4	440.2	339.8	198.3	711.7	390.2	373.4	319.1	267	77.1	438.2	466.9	468.9	88.4	586.7	402.4	476.3	404.5	780.5	198.5	581.4
"200021_at"	1951.6	1278.6	1994.6	3222.7	1808.9	2211	1783.1	1446.8	1110.9	1840.7	1613.7	3191.7	2286.4	2774.2	1567.2	2294.7	2511.2	2430	1822.1	2506.3	2113.1	2067.5
"200022_at"	2963.4	1775.4	2535.7	2029	1175.3	3000.4	2199.3	1933.4	1529.7	2323.5	898.2	2575.5	3079.9	1978.7	1228.6	2398.2	2763.9	2501.4	2146.5	2973.9	2237.8	1912.8
"200023_s_at"	2547.3	1037.9	1806.6	1346.1	802.1	2417.2	1613.5	1577.5	1442.2	1397.7	414.4	2369.4	2277.7	1564.4	362.8	2426.1	2007.8	1674.1	2220.8	2102	904.2	2300.6
"200024_at"	3003.2	1672.6	2314.7	2160.2	1248.1	3285	2062.3	2380.8	2049.6	2150.2	728	3387.5	2952.6	2159.8	1024.6	2360.2	2484.8	2253.1	3242.4	2883.2	981.3	2988.8
"200025_s_at"	6291.8	3637.6	4623.5	4716.8	3841	6594.8	4862.8	5259.7	4374.7	4174.5	2947.5	6423.4	6540.8	5212	2954.8	5709.3	5538.2	5133.7	6266.4	5895.1	4492.1	5580.1
"200026_at"	2687.8	2429.7	2774	2610.2	2307.3	3050	2320.2	2258	1860.4	1959.6	943.5	3639.1	3023.4	2513.2	775.7	2444.2	2540.8	2212.9	1947.8	3179.2	2913.3	3163.9
"200027_at"	871.8	387.8	648.2	868.4	364.3	1244.8	1077.1	967.2	713.1	633.5	182.2	1584.1	1331.7	968.3	172.1	1572	1020	856.1	1028	1188.7	496.5	1455.9
"200028_s_at"	1108.6	733.6	978.4	748.6	617.9	1553.4	937.2	987.5	1002.2	1111.6	481.5	1591.7	1655.8	943.9	407	1171.1	1077.9	1278.2	1530.9	1716.7	867.3	1686.4
"200029_at"	3454.6	2841.9	3367.1	2860.8	1846.8	4203.3	2913.4	2571.4	2201.9	3195.2	1026.4	3584.8	3929.5	3019.2	786.5	3131.9	3442.4	3741	3170	3531	1993.4	3201.8
"200030_s_at"	5401.5	2541.5	4064.1	3755.3	1462.2	5637.2	4456.3	4964.2	4747.2	4119.8	749	6410.9	6419.7	5037.7	860.6	5687.9	5209.1	4653.1	5597.2	6008.7	3313.7	6998.7
"200031_s_at"	7377.3	5552.7	6923.2	5879.2	4761.4	7879.9	6312.2	5257.1	5290.8	6207	3427.9	7098.7	7890.5	6126.3	3240.6	5744.4	6111.1	6930.8	6384	7359.8	4431.6	8449
"200032_s_at"	5644.5	3609.7	4269	4334.3	2764.1	5967.4	4730	4922	3983.7	4020.4	1127.6	6786.3	6240.5	4793.2	1424.9	5370.6	4639.7	4325.5	5681.4	6499.2	3123.2	5801.2
"200033_at"	954.3	667.8	609.6	1268.5	163.3	1490.1	678.1	933.1	421.8	872.6	74.8	941.4	965.2	1036.4	65	842.7	911.1	916.2	350.5	1340.4	156.8	893.8
"200034_s_at"	3381.3	1564.9	2276.7	2415.6	1066.1	3504.5	2312.7	2356.1	2002.6	2326.2	408	3243.5	3736.9	2478.5	458.1	2796.6	2649.4	2724.2	2266.1	3186.4	730.7	2366.6
"200035_at"	864.6	484.7	928.1	751.5	574.3	1375.3	853.5	939.6	909.2	793.5	335.3	1211.7	1276.3	881.2	405.1	925.6	1094.4	830.2	718.2	935.7	710.7	1288.5
"200036_s_at"	2174.7	1080.4	1785.1	1433.9	522	2162.9	1496.1	1479.4	1265.7	1261.7	201.7	2164.5	1927.2	1395.1	254.4	1665	1829.7	1429	1586.1	1730.4	884.9	1926
"200037_s_at"	478.1	180.2	237.3	301.4	200.2	393.7	318.3	363.4	240.3	345.7	164.8	507.5	444.3	405.5	161	422.1	324.9	411.8	339.3	530.6	284	566.1
"200038_s_at"	2489.9	1197.7	1776.2	1910.3	966.9	2436.4	1991.7	2123.9	1793	2337.6	183.8	2552.6	2562.6	1975.8	321.2	2252.6	2237.4	2297.9	1989.5	2677.5	1352.6	2241.3
"200039_s_at"	967.1	475.8	637.6	576.9	509.5	1041.1	801.9	605.6	715.5	510.6	306.8	1139	993.2	665.2	254.3	779.5	766.5	590.4	769	896.3	461.1	1082.4
"200040_at"	261.4	238.3	298.3	268.8	196.9	553.9	315.7	230.7	246.2	292.8	126.9	491.4	430.2	293.9	115.5	251.9	495	312.6	412.5	449.4	178.8	447.3
"200041_s_at"	1219.8	848.5	947.5	1403.1	591	1500.4	837.7	844.4	576	1256.2	285.6	1265.1	1311.2	1197.4	300	754.2	1314.3	1286.5	751.9	1296	393.7	876
"200042_at"	741.9	287.3	402.5	669.5	268.9	784	623.1	479.4	381.5	270.6	277.4	755.3	446.7	536.3	250.5	484.9	528.4	592.7	626.3	545.5	276.6	685.5
"200043_at"	913.7	574.4	784.8	819.8	292.6	1047.3	682.2	751.2	517.6	801.3	215.7	1221	949.2	787.6	216.8	907.2	879	926.5	648.5	1118.7	210.7	878.8
"200044_at"	117.3	67.2	158.9	167.2	35	98.6	76.1	111.3	99.9	100.2	22.5	145.1	133.3	115.3	19.8	167.4	116.7	106.4	95.7	136.2	58.4	106
"200045_at"	580.9	303.9	423.6	339.8	324.4	614.6	392.1	433.6	294.1	421.8	199.4	607.4	575.4	622	212.9	569.1	583.5	486.9	514.1	482.6	309.1	660.2
"200046_at"	506.5	289.7	427.3	471.5	243.2	637.1	433.7	476	381	363.1	177.2	737.8	534.6	477.7	147.1	580.7	509	433.9	551.3	759.5	193.3	715.1
"200047_s_at"	459.1	257.4	370.3	425.3	151.2	589.5	326.3	320.3	253.9	338.7	188.4	569.1	561.1	383.1	124.3	438.3	359.3	382.3	358.9	574.3	245.9	312.3
"200048_s_at"	1323.4	423.3	734.2	820.1	267.4	1286.3	1042.2	910.4	713.3	717.7	128	1139	1117.4	987.6	166.3	915	1020.6	917.1	909.2	1031.5	256	1676.3
"200049_at"	362.9	174.5	360.1	325.3	159.9	423.9	361	344	344.9	302.8	151.4	580.4	428.4	378.3	119.4	538.7	430.2	290.7	473.7	515	134.3	596.7
"200050_at"	270.2	150.9	151.3	250.7	94.5	329.8	180.9	219.9	172.8	188.5	75.6	253.9	295.5	227.1	50.7	296.7	195.1	184.1	148.9	302.9	99.8	258.1
"200051_at"	307	158.2	214.3	224.9	130.9	276.3	281.2	218	147	207.1	98.2	309	253	180.8	157.4	256.1	224.5	194.2	204.5	238.1	128.5	173.9
"200052_s_at"	263.6	111	210.1	216.8	68.5	379.4	242.1	200.8	199.4	191	8.3	335.3	302	233.5	26.4	165.3	254.9	248.3	250.6	259.6	53.2	237.7
"200053_at"	1421.7	678.1	1278.5	975.6	733.1	2049	1064.9	1078.3	1106.7	748.1	237.1	1938.9	1397.2	1028	374.2	1102	1556.7	1067.5	1209.1	1964.9	621.7	1720.3
"200054_at"	104.9	22.2	107.6	93.7	84.1	102.2	78.2	84.1	47.5	85.4	60.9	174.5	96.4	109.6	42.5	122.7	117.3	92.5	148.1	111.9	78.7	143.9
"200055_at"	1128.8	473.3	836.9	657.9	383.2	972	739.4	664.4	556	550.5	202.1	1035.8	891.3	642.6	401	816.1	821.2	748.3	780.2	615.6	321.7	781.1
"200056_s_at"	156.8	71.9	95.4	138.9	30.3	158.1	127	123.5	132	114	34.2	199.2	204.9	132	16.1	147.3	174.2	94.4	160	270	46.1	184.2
"200057_s_at"	926.5	329.2	725.9	854.1	331.9	905.6	739.7	800.6	523.5	551	310.5	1032	872	849.1	228.4	785.6	881.3	752.2	689.5	1090.1	283.2	734.5
"200058_s_at"	565.2	303.1	434.1	478.8	200	566.9	384.9	331.1	214	439.3	174.2	495.8	548.3	372.9	125.6	399	431.2	427	360.5	484.1	165.4	491.9
"200059_s_at"	1421.2	815.2	1181.5	1505.4	278.6	2248.7	1016.5	1296.4	966.4	1318.4	165.4	1731.4	1987.2	1300.4	135	1908.4	1089.9	1436.7	1714.1	2285.5	285.4	1682.3
"200060_s_at"	847.1	568.2	600.6	704.7	448.6	1053.2	792.3	753.3	575.4	949.3	376.7	1193.6	1068.4	982.8	381.1	828.9	948.6	745.3	700.3	1303.3	506.7	890.8
"200061_s_at"	6286.6	4569.6	5446.6	5721.5	4041.3	8197.2	6065.3	5456	4450.9	6614.7	1393.2	7171.9	7790.5	6776.9	1703.8	5952.6	6626.6	6978.8	6032.1	7795.9	3912.7	7764.3
"200062_s_at"	7152.9	4800.5	6194.2	5464.9	2554.9	7322.6	5734.6	5888	5046.6	4971	1405.7	7520.4	7718.5	6462.2	1350.8	6518.6	6043.1	6230.8	6504.5	7162.6	3275	6775.2
"200063_s_at"	2398.5	1020.7	2195.1	2404.3	792.9	3160.3	1720.3	2130.7	1026.7	1478.8	259.2	2757.4	2916.3	1637.9	149.4	1613.6	1888.5	2434.3	2129.6	3406.2	808	2925.7
"200064_at"	3075.4	1794	3073	2498.4	962.3	4110.6	2339.8	2562	2758	2706.7	322	3947.1	3525.6	2806.7	355.4	3249.7	3357	2947.6	3323.6	3211.4	1063.6	4013.4
"200065_s_at"	1387.4	717.4	1252.5	1258.2	387.3	1815.2	1102.6	1085.9	1086.3	1102.9	228.3	1972	1731	1307.9	117	1769.7	1592.2	1296.9	1430.4	1330.8	200.6	1691.9
"200066_at"	376.6	216.9	360.5	315.9	101	436.6	254.1	229.1	204.3	356.5	77.8	448.4	391.8	271.5	52.4	331.6	339.6	325.5	222.1	318.7	118.6	190.9
"200067_x_at"	1832.7	659.6	1348.5	1474.6	592.6	1881.1	1363.1	1581.4	1297.6	1098.4	326	2298.3	1475.3	1537.6	239.3	1816.2	1693.3	1193.7	1736.6	2266	504.4	2002.7
"200068_s_at"	644.8	279.4	466	682.3	258.7	709.7	554.6	674.8	447.5	435.4	209.1	819.2	734.8	684.5	151.2	781.7	574.7	608.6	607.9	916.4	284.9	833.6
"200069_at"	37.4	35.4	41.2	48.6	37.1	71.5	43.9	40.2	38.7	42.4	30.7	88	78.5	48.9	23.5	64.1	105.2	51.9	58.7	105.5	45.1	87.6
"200070_at"	303.1	136.2	170	261.8	194.8	215.2	247	283.9	178.2	190.2	162.3	264.8	311.9	205.3	141.8	326.8	251.6	257.3	233.7	369.1	207.5	295
"200071_at"	336.9	122.5	170.1	172.8	58.6	255.2	189	223.4	214.9	153.7	29	316.4	324.5	188.7	39.5	349.1	206.2	182.7	227.4	319.9	63.2	210.9
"200072_s_at"	318.6	251.7	237.1	312.2	109.4	412.7	260.6	264.5	179.3	334	35.4	314.1	375.5	275.8	22.5	268.4	364.5	361.3	171.9	351	129.9	295.4
"200073_s_at"	289.9	204.4	193.2	314	104	334.6	201.8	152.9	157.9	245.2	86.6	213.6	438.4	81.9	42	258.5	179	246.7	210.1	354.8	106.6	278.2
"200074_s_at"	1794.2	812.1	1155.6	1082.5	595.8	1593	1083.3	1007	888.6	1045.9	169.6	1962.9	1543.8	990.1	151	1244.8	1339.7	1184.7	1311.1	1537	529.4	1118.9
"200075_s_at"	213.3	91	93.3	212.7	99.3	242.5	190.7	175.7	121.4	145.8	37.1	283	210.4	149.3	68.6	174.6	164.9	134.6	105.8	236.5	111.8	175
"200076_s_at"	300.7	128.2	222.4	259.9	168.6	277.7	307.2	220.8	182	168.4	153.2	380.9	300.8	207.2	130	366.5	285.4	247.2	262.9	256.8	166	452.7
"200077_s_at"	3423.9	2319.8	2621.4	3040.7	2860.5	4636.3	3341.4	3264.5	2788.4	3393.8	2244.2	4698	4054.9	3518	2405.5	3591.1	3215	3432.2	3817.6	4612.8	2101	3737.9
"200078_s_at"	581.8	225.8	377.4	358.2	244.3	593.4	532.6	511.4	513.6	347.2	199.6	725.7	566.1	507	189	593.7	440.8	424.9	453.9	593.6	348.4	637
"200079_s_at"	1033.8	586.7	978.6	762.9	306.5	1228.2	783.1	720.4	689.8	799.5	139.6	1296.4	1102.6	852.6	81.1	985.3	1170.3	799.8	1030.1	1160	332.8	1166.6
"200080_s_at"	1960.1	880.2	1629.5	1867	737.8	2506.1	1351.8	1579.6	983.3	1595	485.5	2117.9	2792.6	2184.6	370.4	1740.9	2139.1	2130.9	1241.9	2573.1	464.4	2001.2
"200081_s_at"	3687.5	2231	3306.5	2584.8	1108.1	3856.5	2961.6	3093	2679.2	3040.7	375.7	4348.8	2892.4	2721.5	853.1	3163	2986.2	2785.5	3591.8	3802.6	1158.3	3986.4
"200082_s_at"	1438.7	757	1346.3	1242.8	411.7	1831.7	1336.2	1446.6	1285	1563.3	151.6	2090.9	1691.4	1388.5	125.9	1427.3	1487.7	1396.9	1951.3	1978.6	362.7	1760.5
"200083_at"	540.8	306	434.2	402.4	268.3	596.4	393.9	394.2	359.7	425.3	212.1	519.3	650.2	364.6	158.6	598.9	601.5	482.7	397.5	672.3	229.4	434.9
"200084_at"	646.6	253.7	503.1	559.6	162.4	696.7	475.7	455.7	462.7	439.4	115.5	891.6	704.1	528.3	73	601.3	541.7	462	480.5	708.8	186.2	674.4
"200085_s_at"	878.6	520.5	753.2	621	812.4	937.5	814.7	721.7	851.5	755.5	745.2	984.7	913.9	851.3	1057.2	1121.4	1038.5	830.1	983.2	1041.3	1178.7	1150.4
"200086_s_at"	2580.3	861.6	1565.3	1503.6	1336	2435.1	1784.5	2323.1	1914.6	1331.3	739	2883.8	2178.7	1398.7	932	2260.5	1943.5	1612.6	1982.8	2400.5	2164.2	3288
"200087_s_at"	899.5	411.7	693.8	744.3	239.9	948.8	688.6	620.1	555.6	619.7	113.8	1160.2	1020.2	719.7	112.3	1163.3	833.7	725	795.9	1025.6	274.1	803.3
"200088_x_at"	3912.1	2143.4	3099	3159.2	2774.9	4285.5	3119.1	2450.8	2132.8	3456.9	968.5	3288.4	3406.6	2810.5	1101.3	3069.2	3731.4	2746.2	3636.6	2939	2064.2	3199.7
"200089_s_at"	3189.3	1852.1	2384.9	2178.1	1591.9	3240.5	2380.3	2340.5	1906	2201	880.2	3252.4	3252.8	2352.7	810.1	2715.8	2740.3	2515.5	2571	3234.2	1779.1	2567.7
"200090_at"	765.7	407.1	502.7	654.1	390.9	1166.6	619.5	586.3	538.4	430.9	335.5	1014.4	971.9	545.9	245.9	845.8	675.4	614	694.4	902.5	457.5	608.8
"200091_s_at"	3512.6	2119.7	2374.3	2682.3	1457	3208.2	2498.3	3201.2	2056.8	2187.1	849.7	3427.9	3841.8	2319.1	677.9	3080.6	2973.9	2664.9	2266.7	3617.6	1225	2642.7
"200092_s_at"	4831	2699.7	3542.2	3463.3	2686.5	4649.4	3809	3988.3	2939.7	3184.6	2155.6	5109.1	4882.4	3576.6	1714.8	4067.5	4055.1	3554	3886.8	4570.3	2413.5	3723.2
"200093_s_at"	1060.8	479.2	671.9	777.5	406.7	1129.4	775.2	870.7	751.9	753.9	137.6	1232.7	1106.3	827.4	123.5	859.9	737.7	864.1	712.8	1020.5	374.2	906.2
"200094_s_at"	3868.5	1893.8	3806.9	2962.5	1892.6	4227.1	2964.9	2851.7	1929.2	2655.3	816	3582.6	3948	3231.7	905.9	3425.8	3074.1	2651	3128.8	3221.5	869	3663.9
"200095_x_at"	6931.8	4585.7	5553.8	5642.6	6921.5	7059	5588.9	5039.2	5045.8	4934.5	5590.2	7276.2	6935.2	5355.4	6200.1	6029.2	6353.4	6118	6389.1	6573.8	6779.1	6185.6
"200096_s_at"	387.7	181.8	388.5	407.1	127.4	581.3	338.6	368.4	289	282.4	71.2	685.5	389.5	341.8	50.6	451.6	363.4	407.5	420.5	525.7	120.5	510.4
"200097_s_at"	453.7	270.5	408.6	463.9	111	625.6	332	345.3	284.2	485.7	75.3	608	565.2	573.9	39.3	509.5	477.8	379.5	353.7	740	73.1	403.4
"200098_s_at"	1040.9	504.3	644.2	612.4	503.1	1036.3	594.6	685.3	518.3	894.4	330.1	895	844.8	661.4	409.6	785.8	755.7	766.9	876.5	1022.2	433.7	870.6
"200099_s_at"	5344.1	2109.4	3380.6	3374.5	1315.3	4440.7	3278.3	3576.5	3616.8	3507	504.3	4974.6	5003.1	3745.2	513.4	3777.8	3598.8	3923.8	4842.8	4763.3	2085.4	3824.4
"200593_s_at"	257	245.7	341	463.5	133.9	522.3	391.7	457.8	218	440.8	127.7	628.8	565.8	414.5	150.4	389.5	345.9	522.8	292.8	476.8	250.4	460.1
"200594_x_at"	670.5	485.8	714	833.1	311.6	1192.1	648.3	656.6	356.9	801.5	174.5	1140.5	1033.8	743.2	154.8	880.2	729.2	773.8	657.6	1039.3	182.2	689.6
"200595_s_at"	651.2	429.7	429.5	554.4	228.5	918.3	548.3	454.1	295	563.9	111.5	748.4	910.2	591.9	111.1	667.9	649.1	533.1	449.2	712.7	236	613.2
"200596_s_at"	129.2	109.7	176.9	168.5	71.7	285.6	180.8	126.5	129.6	242.6	15.4	243.4	312.9	204	49.7	127.3	180.5	222.3	77.9	317.3	22.8	87.5
"200597_at"	246.5	129.1	119.3	176.8	73.6	217.6	123.2	124.7	141.3	127.7	60.4	181.6	212	175	40.8	208.5	163.1	146.3	89.6	200.4	47	176.1
"200598_s_at"	125.5	50.2	111.3	102.6	43.7	228	96.9	88.8	88.9	88.9	31.5	118.7	135.1	118.9	28	177.7	124.4	95.3	122.1	152.8	30.3	191.5
"200599_s_at"	294.8	148.1	181.9	415.8	63.9	415.1	228.3	305	147	228.5	38.2	302	383	212.4	37.7	294.7	254.2	348.1	166.8	335.3	135.8	187.2
"200600_at"	331.5	113.3	245.5	478.8	76.9	289.1	205.8	274.9	200.6	165.7	34.1	353.7	205	221.8	33.5	263.4	259	163.8	228.9	402	64.3	331.8
"200601_at"	219.7	73.6	125.4	576.5	184.3	207.5	123.3	162.8	135.2	202.3	182.3	247.5	236.5	153.1	191	205.4	245.7	147.4	180.9	349.8	193.2	139.1
"200602_at"	101.8	44.8	74.3	162.3	102.5	145.3	111.2	137.8	81	83.2	75.1	129.8	78.7	120.6	57.7	124.2	89.8	121.3	87.1	113.6	85.9	101.8
"200603_at"	791.3	514	696.2	909.6	218.3	1269.1	779.4	693.2	426.3	784.6	106.4	1167.7	1157.5	786.2	60.1	1036	750	788.6	814.1	1475.8	333	736.7
"200604_s_at"	125.9	86.5	159.1	179.2	29.8	363.9	172.2	122.6	112.2	234.7	37.9	272	205.3	176.8	22.8	220.9	128.2	157.9	129.8	242	53.3	233.4
"200605_s_at"	335.9	244.2	496.2	472.8	33.4	862.8	309.9	405.2	367.2	477.3	33.3	934.1	795.2	594.3	4.4	647.4	397.5	593.5	504.2	973.6	4.3	583.8
"200606_at"	42.1	24.1	17	31.2	32	42.3	56.7	31.7	24.1	44.8	60.3	64.2	84.7	28.9	24.6	58.8	57.1	39.3	87.4	96.4	25.7	80.2
"200607_s_at"	214.6	138.2	262.8	215.1	101	398.5	219.1	247.3	227.5	209.3	119.1	349.5	282.3	281.1	93.3	330.2	251.4	278.3	289.2	439.6	70.6	457.8
"200608_s_at"	267.4	169.2	272.2	369.4	73	385.6	235.6	277.9	207.6	283.9	50.9	379.7	394.5	259.9	2.1	335.5	270.2	280.1	292.2	478.1	58.5	248.6
"200609_s_at"	506.7	202.7	424.8	498.7	186.5	604.2	389.1	389.3	358.6	425.5	145.2	633.1	362.9	342.5	113.9	495.8	468.2	380.6	459.3	666.1	198.9	465.3
"200610_s_at"	1164.9	828.1	1091.7	1194.7	352.4	1784.4	908.7	769	628.7	1268.4	149.2	1249.7	1574	967.9	128.9	1141.4	906.4	1046.7	743.8	1545.5	304.5	1049.9
"200611_s_at"	539.5	209.5	387	376.8	166.5	558.3	290.4	318.9	277.3	465.1	147.8	504.4	388.2	495.1	127.5	457	360.2	508	358.2	426.4	117.3	273.1
"200612_s_at"	335.9	144.7	243.2	239.8	125	267	222.5	286.1	240.8	214.2	115.2	375.3	332.9	214.5	180.6	312.9	272.8	207	235.2	302.8	174.6	460.3
"200613_at"	320	245.9	260.6	308.8	140.6	392.7	310.9	269.1	241.7	257.2	65.2	428.9	319.5	276.1	95.9	294.4	325.5	218.5	241.8	390.5	151.8	333.6
"200614_at"	828.1	550.8	664.7	862.7	383.6	959.5	678.1	744.3	691.3	770.8	465.2	1035.4	1063.5	888.7	288.6	862.2	865.3	769	817.4	1097.6	374.4	1045.9
"200615_s_at"	431.1	164.9	293.1	257.7	127	427.5	281.3	357.8	343.1	236.5	12.2	546.2	331.6	281.3	62.5	515.3	276.2	217.7	318.6	441.7	88.1	602.6
"200616_s_at"	72.3	42.5	116.3	108	124.5	160.8	166.1	88.7	79.5	34.2	61.1	136	124.4	31.7	133.6	184.8	124.7	106.4	142.9	208	129.4	124.9
"200617_at"	596.2	271.8	519.8	469.3	254.2	736.7	746.3	576.6	624.5	330.9	211.1	911.2	591.4	548.1	201	738.5	587	432.9	541.8	728.8	422.4	951.4
"200618_at"	235.2	168.8	227.8	403.6	134.8	256	205.2	274.1	225.8	145.6	123.8	346.3	228	262.6	102	248.9	235.6	224.5	182.8	239.3	157.8	306.7
"200619_at"	94.7	28.9	97.9	110.1	32.2	92.8	103	42.4	34.8	58.2	17.8	69.9	147.2	78.1	12.5	52.1	225.2	95.4	40.4	31.9	25.5	44.7
"200620_at"	520	277.4	479.6	491	178.3	685.3	479.6	465.7	360	455.2	151.4	707.8	650.8	495.4	124.6	695.3	593.1	433.5	566.2	798	267.4	874.2
"200621_at"	429.3	178.1	377.3	1786.1	332.6	428.3	417.3	492.6	319.3	307.4	280.7	546.5	407.7	426.8	309	414.3	463.5	301	450.8	543.8	225.9	597.3
"200622_x_at"	475.8	328.3	541.1	369.6	178.1	741	535.6	461.4	539.4	364.1	184.1	778.3	496.1	579.1	166.9	720.3	392.3	359.7	666.2	600.4	215.7	690.8
"200623_s_at"	375.5	320.9	469.4	425.4	264.9	693.9	498.7	517	395.9	399	227	637.8	639.5	551	259.3	659.7	511.4	433.4	573.2	588.7	310.1	547.9
"200624_s_at"	503.1	394.8	570.1	540.8	283.2	1418.3	336.3	327.1	271.7	996.3	192.2	819	1000.1	712.2	187.3	585.1	577.5	917.5	779.5	910.3	212.2	506.8
"200625_s_at"	164.4	46.1	157.5	317.9	48.3	20.3	74	87.1	21.2	131.3	14.1	219.9	129.1	148	6	84.3	123.2	126	42.1	102.4	77.1	110.7
"200626_s_at"	215.1	141.1	146.4	304.8	33.7	234	131.6	151.4	159.4	129.2	22.6	222	248	243.2	8.1	177.6	210.7	178.6	71.7	312.8	11.5	120.3
"200627_at"	890.7	595.8	838.8	854.5	257.6	1200.5	617.2	627.8	615.5	825.8	100.9	1078.8	1212.2	842.8	60.4	825	788.9	860.1	864.3	1254.4	218.1	968.8
"200628_s_at"	142.5	125.2	274	160.8	19.7	346.4	225.8	254.2	287.1	318.9	26.7	386.6	263	154.6	19.7	227	197.9	246.9	235.3	275.3	22.3	387.8
"200629_at"	293.4	128.1	235.3	283.9	215.9	350.4	197.5	283.1	213.4	201.4	224.3	382.1	245.3	286	193.6	280	243.8	288.7	249.1	311.5	239.2	430.2
"200630_x_at"	1636	626.5	1305.7	1292.8	721.9	1830	1482.1	1313	846	928.6	667.2	1745.8	1847.5	1466.8	637.8	1673.2	1487.6	1493.9	1285.6	1858.7	381	1996.1
"200631_s_at"	802.9	411.8	614.6	610.5	279.6	902.2	578.9	546.8	475.9	517.5	121.6	882.7	859	594.6	110.2	793.7	719.8	703.7	750.6	983	228.3	691.2
"200632_s_at"	299.5	158.4	279.4	381.4	148	423.2	165.8	323.2	249.3	244.3	115.3	290.1	241.3	303.8	124.4	250.3	203	203.2	309.9	424.7	150	394.5
"200633_at"	6665.5	3965.7	7292.6	6550.5	6065.1	8902.5	6141.4	6255.3	6680.9	6999.2	5286.8	8762	9712.1	7989	5131.4	7445	7542.7	7880.5	7379.1	8563.1	6678.9	9094.6
"200634_at"	543.5	361.8	482	656.8	239.4	565.8	382.8	432	439.7	434.9	116.2	561.3	570.7	599.1	98.7	590	582.1	340.1	411.5	438.8	240.3	739.5
"200635_s_at"	35	7.5	8.8	72.1	11.1	16.2	19.8	74.1	35.3	6.7	30.3	14.5	22.5	61.3	10.9	10.9	19.8	57.7	74.6	19.6	5.2	50.8
"200636_s_at"	19.3	5.7	10.5	287.1	9.6	23.5	22.7	19.8	16.8	18.8	12.2	27.6	21	21.6	9.5	24.5	26	14.2	27.5	26.3	8.8	33.9
"200637_s_at"	6.8	7.8	8.1	91	4	5.5	42.2	33.5	3.1	3.8	16.7	20.4	14	3	3.1	5.9	12	10.7	4.8	19.2	5.7	43.5
"200638_s_at"	146	125.6	181.3	387.9	32.1	324.4	65.5	88.3	108.7	250.1	2.1	195.8	210.2	180.5	3.4	139.4	78.9	152.6	89.1	348.6	13	122.4
"200639_s_at"	361	198.7	269.1	552.8	127.8	503.3	182.7	219.3	93.7	273.9	109.1	379.3	215	228.2	81.9	214.3	260.5	253.9	45.2	276.5	78.7	192
"200640_at"	423	292.4	482.2	695.7	153.5	817.6	322.2	407.2	382.4	445.9	143.5	629.1	418.6	521.2	103.6	465.5	480.3	424.2	396.6	647.3	131.7	580.1
"200641_s_at"	195.1	123.3	208.1	238.9	104.1	344.6	191.4	177.3	193.8	212.8	46.4	324.3	247.6	224.7	90.5	247.6	123.8	185.3	245.1	355.3	59.3	227.4
"200642_at"	2664.3	896.7	2025.1	2203.4	694.7	3084.3	2056.6	1960.7	1480.7	1926	289.4	2694.9	2857.9	2193.7	312	2151.7	2325	2152.1	2355.1	2650.9	946.4	2590.5
"200643_at"	828	454.2	901.2	802.4	428.4	1123.5	1090.6	868.6	555.2	542.5	107.4	1033.7	834.1	565.5	185.3	746.5	839	607.7	537.6	795.3	252.9	985.3
"200644_at"	191.4	97.1	145.8	161.8	88.1	204.1	100.6	178	75.6	86	51.3	201.1	178	109.4	83.5	171	105.6	141.8	179.1	234.1	68.8	260.6
"200645_at"	2406.8	1288.6	1934.8	1904.9	1192.2	2689	2088.9	1975.6	1861.2	1614.3	527.9	3433.5	2584.8	2320.4	693.2	2427.8	2271.4	2374.9	1888.8	2644.5	978.7	2854.3
"200646_s_at"	154.7	92.4	114.6	99.8	18.6	270.9	206.1	128.2	187.2	88.3	7.5	276.6	161.8	122.3	14.6	245.3	172.7	87.4	195.9	210.6	34.5	296.6
"200647_x_at"	1509.3	346	904.7	1083.7	1090.8	1011.5	978.6	1130.2	548.4	759.7	406.2	1151	1203.5	1025.2	616.9	1180.5	921.8	736	1289.9	1424.8	1164	950.2
"200648_s_at"	340.8	196.6	445.3	253.9	141.6	421.6	276	269	338.7	372.2	38.8	491.8	464.2	456.2	21.5	411.2	382.5	265.1	371	886.4	84.5	846.2
"200649_at"	423.4	245.4	355.5	353.6	243.7	490.6	522.4	437.9	391.5	276.6	193.7	544.6	430.7	406.3	245.8	490.7	338.8	294.7	509.5	367.9	252.4	536.6
"200650_s_at"	6594.1	4136	4729.9	3672.3	1016.6	6085.7	5837	8007.9	6351	2881.3	943.7	8823.1	7454.8	6005.3	848.1	7909.7	6299.4	2961.4	6489.9	6750.7	1510.2	6270.6
"200651_at"	4540.8	2228.9	2465.9	2660.5	1228.5	3977.9	3482.4	2717.8	2377.9	2222.2	404.2	4012.1	3604.5	3155.4	281	2878.1	3021.4	2608.9	3039.8	3192.3	909	3063.9
"200652_at"	467	230.9	279.6	363	221.8	501.3	345.8	358.2	277.3	302.5	157.6	451.6	302.6	237.8	158	426.9	340.3	264.1	382.1	438.2	252	431.4
"200653_s_at"	1296.3	729.8	1086.3	1155.6	801.2	1866.3	1232.7	983.9	969.1	841.2	389.4	1538.5	1713.6	1638.1	458.7	1326.7	1236.1	1170.4	1051.5	1625.9	566.2	1044.4
"200654_at"	955.8	535.9	832.8	997.1	468.6	1289.2	721.8	707.2	543.5	772.6	135.7	1302.4	945.3	737.8	193.8	879.3	1153.1	742.3	621.3	739.1	223.6	723.8
"200655_s_at"	1349.9	1537.6	1206.8	1249.8	663.3	1907.2	1342.6	979.8	1364.2	977.3	553.4	2018.1	1694.6	1756.8	464.6	1727.5	1296.8	1238.6	1443.3	1554.4	830	1212.9
"200656_s_at"	640.7	358.1	519.6	440.9	98.1	578.2	520.7	461.6	328.3	441.8	31.9	607.9	533.6	429.5	8.3	568.1	539.9	433.5	484.4	619.7	33.1	509.3
"200657_at"	289.8	161.7	236.8	485.6	154.2	326.2	233	289.4	231.7	266.3	89.5	320.7	253.8	297.7	82.6	360.9	330.5	260.1	210.5	433.9	216.3	465.7
"200658_s_at"	261.6	109.5	220.3	221.5	76.4	331.6	246.3	177.1	278.2	183.6	54.9	384.3	262.3	222.4	58.4	217.2	235.5	206.8	265.6	317.8	85	362.5
"200659_s_at"	263.1	100.8	190.3	179.2	58.3	247.8	196.9	167.9	142	164.8	17.2	326.7	249.2	217.8	99.1	246.1	177.3	201.5	193.1	115.4	105	251.1
"200660_at"	98.3	32.4	81.4	234.4	42	49.5	37.1	39.3	42.3	53.9	12.1	28.6	17.5	114.2	8.3	53.8	71.4	20.9	11.9	61.8	6.8	32.8
"200661_at"	86.3	32	117	160.6	25.7	62.7	94.9	60.7	37	88.1	11.8	93.2	101.8	45.1	11.9	82	75.4	45.6	51.9	63.3	26.1	70
"200662_s_at"	393.6	309.7	335.2	387.7	111.3	563.8	231.5	299.5	205.2	397.1	51.5	447.2	509.5	305.9	35.9	353.9	340.1	375.5	258.4	400.2	100	413.5
"200663_at"	2245.6	1082.9	1627.5	1775.3	853.4	2276.7	1664.6	1551	1161	1609.5	404.4	2510.7	2271.2	1812.5	443.6	2067.6	1794.1	1794.7	1869.4	2094.3	1411.5	1874.1
"200664_s_at"	157.2	139	180.9	161	10.9	166	168.8	139.4	210.6	156.8	12.3	212	251.7	215.7	11.4	108.7	206.6	142.5	88.2	192.9	9.2	153.4
"200665_s_at"	490.6	217.6	337.9	1148.7	180.2	625.4	471.5	466	373	515.6	80.3	609.8	435.6	397.9	46.4	585	285.4	349.9	579.7	700.1	211.4	683.6
"200666_s_at"	370.2	251.8	336.3	329.1	126.7	381.6	195.7	261.2	304.6	290.4	86	473.5	429	261.2	69.8	335.7	312.1	288.6	228.2	407.2	137.4	288.6
"200667_at"	634	284.1	414.8	456.6	232.3	753.3	434.3	567.1	456.7	475.4	99.4	781.1	651.2	481.1	113.3	654.9	587.3	462.3	498.7	693	192.6	655.7
"200668_s_at"	703.7	307.7	662.9	578.1	161.5	1117.6	723	757.1	736.4	533.4	119.9	1168.8	922.4	701.2	83.5	796.5	743.6	659.3	970.4	1089.1	121.3	1200.3
"200669_s_at"	409.1	162.7	429.8	349.6	101.4	625	449.1	492.9	424.1	294.5	121.5	821.4	511.5	463.3	106.4	596.5	467.8	399.5	573.4	614.3	99.3	764.9
"200670_at"	172.5	113.9	175.3	158.4	50.4	217.8	139.1	142.8	111.9	129.7	112.7	271.7	225.6	152.4	87.2	214.1	204.6	182.2	193.7	278.7	102.6	255.3
"200671_s_at"	21	6.8	89	64.4	10.2	106.4	25.7	23.1	21.8	20.4	10.1	121.8	73	23.7	13.2	41.6	60.5	44.7	68.3	25.6	10.5	22.3
"200672_x_at"	175.9	49.7	124.7	248.6	27.1	265.5	184	166.8	143.4	175.3	21.8	68.9	204	178.3	45.5	299	182.4	201.5	137.6	310.7	10.8	439.6
"200673_at"	1116.1	564.5	772.1	1021.4	293.9	1002	786.6	755.8	636.2	1137.3	230.1	1287.1	1203.9	1124.1	210.7	1313.3	972	1006	820	1389.8	509.2	1297.3
"200674_s_at"	6046.9	4118.4	5539.7	4662.9	4286.8	6228.1	4432	4623.9	3835.1	4193.5	3671.2	6526	6346.5	5197.9	2956.6	5012.3	5524.1	5599.9	5862.2	5606.4	3783	5432.6
"200675_at"	519.6	252.8	391.1	1012	238.9	676.3	529.3	564.6	502.7	515.3	179.1	579.8	622.5	514.4	191.1	592.1	434	459.8	528.7	691.8	204.4	817.9
"200676_s_at"	148.1	79.4	97.9	97	72	168	116.9	121.8	177.6	97.9	9	189.7	162.6	91.1	21	168.9	130.5	125.9	121.7	177.9	76.8	311.5
"200677_at"	368.6	184.6	265.3	437.1	202.4	514.6	256	349.3	246.2	383.5	156	543.6	401.2	338.6	125.9	405.9	402.4	357.6	398.5	456	312.9	387.1
"200678_x_at"	392	169.4	365.3	314.5	163.2	521.9	352.4	324.2	254.9	300.2	89	496.7	313.8	370.5	123.9	401.8	341.8	269.1	329	455.9	207.6	584.7
"200679_x_at"	247.6	175.3	257.4	217.5	53.9	523	343.4	238.4	198.1	291.3	13.7	401.9	293.5	318.9	88.1	276	295.6	259.4	256.7	461.2	9.1	340.8
"200680_x_at"	2202.2	1152	1247.9	2108.7	687.2	2081.7	1402.5	1220	795.7	1882.7	426.5	2039.4	2070.2	1399.5	590.2	1847.9	1838.9	1953.8	1049.1	2249.8	608.8	1525.7
"200681_at"	992.5	579.5	819	761.2	205.7	1334.6	822.5	819.1	672	750.7	157	1254	1253.6	753.7	48.1	802.8	929.6	900.3	806.9	1160.9	244.8	1239.6
"200682_s_at"	603.7	381.2	416.8	546.1	213.1	817.9	603.1	518.9	502.6	426.5	192.7	921.1	739.3	609.1	153.9	673.9	614.6	649.7	702.1	733.3	199.5	767.3
"200683_s_at"	235.4	162.2	162.5	184.1	41.3	221	199.6	197.5	157.7	233	9.3	327.2	322.8	284.6	9.1	246.6	240.6	162.3	234.7	292.2	16.5	263.4
"200684_s_at"	191	92.9	155	168.6	76	237.1	160.5	189.1	215.9	145.8	80.4	310.2	253.5	168	59	251.2	147.5	148.3	257.2	237.1	73.3	321.9
"200685_at"	75.7	24.5	37.2	40.3	23.4	63	72.3	50.7	29.1	42.3	19.2	66.1	42	11.7	21.4	59.3	84.4	83.2	66.5	66.5	15.2	59.1
"200686_s_at"	349.8	235.6	114.6	345.3	180.2	519.5	290.4	253.7	164	290.9	150.7	378.9	387.9	286.4	96.7	265.5	367.1	322.2	173.6	502.4	126.7	462.4
"200687_s_at"	89.4	71.7	49.6	119.6	58.6	201.3	93.5	97.5	86.1	101	15	66.2	150.9	36.8	19.5	91.7	73	49	107.5	104.6	53	59.2
"200688_at"	111.1	38.1	77.1	70	47.6	89.2	65.1	57.1	47.2	62.6	59.9	177.3	75.4	18	52.1	141.2	113.1	50.8	139.2	96.1	101	175
"200689_x_at"	6972.4	5398.1	6146.7	4880.6	5500.1	7494.9	5864.5	5456.1	7454.1	5514	3465.6	8921.7	7903.2	5493.3	5018.6	7419.4	7108.9	6966.2	8533.6	8499.3	5998.5	8580.4
"200690_at"	462.2	196.3	257.5	276.8	158.1	476.3	241.8	258.7	239.5	149.1	111.9	441	308.2	284.3	144.6	316.5	321	365.4	242.1	493.5	134.7	399.4
"200691_s_at"	1106.6	482.2	747.3	840.9	307.7	1320.1	843.5	1062.7	786.2	942.8	203.4	1601.5	1237.4	973.6	173.7	1008.8	1129.4	982.1	924.9	1422.7	357.9	1669.7
"200692_s_at"	355.4	188	303	333.7	57.9	524	352.8	400.4	354.6	386.8	34.5	528.9	518.2	356.1	37.9	458	376.5	343.1	373.2	578.3	86	496.9
"200693_at"	269.2	158	311.5	538.4	46.4	357.3	207	256	233.4	267.5	42.8	450.9	362.5	376.6	8.8	217	269.5	333.3	202.6	504.7	10.9	224.5
"200694_s_at"	412.4	233.9	373.7	496.5	300.2	569.6	441.6	475.7	335.2	338.1	367.2	757.1	740.7	585.6	357.8	595.1	485.1	529.2	552.2	766.6	268.7	693.8
"200695_at"	683.9	402.8	747.7	666.1	345.5	931.4	609.1	719.6	526.9	443	165.6	877.5	882.5	745.5	163.2	739.9	743.7	606.6	646.2	813.7	211.9	801.7
"200696_s_at"	1030.5	643.1	1330.2	2446.8	884.7	1415.3	911.4	1085.8	881.4	1435.1	343.3	1533.8	1087.4	1816.8	428.5	1004.7	1050.2	1214.9	1003.7	2272.3	875.6	1538.4
"200697_at"	1127.1	594.7	763.5	814	544.9	1410.7	1036.7	1014.1	808.4	422.8	362.5	1987.8	1367.9	700.3	442.3	1285.4	900.3	870.3	1382	1301.5	397.5	1357.8
"200698_at"	293.8	152	199.7	268.8	50.7	324.9	303.2	243.6	269.8	188.1	48	536.5	403.2	232.5	51.8	493.6	254.7	236.9	348.4	457.3	43.1	334.5
"200699_at"	206.5	101.9	113.6	193.4	149.5	186.3	196.2	200.8	117.6	112.5	122.3	281.4	257.2	187.8	106.6	300	268.8	179.7	263.5	254.4	180.9	265.7
"200700_s_at"	319	224.2	338.7	261.9	147.6	451.1	294.1	317	288.6	333.5	120.2	437.8	326.2	276.3	82.3	251	228.4	307.8	420.9	427.2	112.4	348.5
"200701_at"	379.6	161.3	257.5	376.1	182.5	306.8	291.6	332.1	242.2	282.7	91	405	327.4	292.6	136.8	336.3	282.4	264.2	314.8	287.1	187.6	428
"200702_s_at"	15.8	13.7	27.7	23	76.9	24	16.7	9.3	14.7	60.5	23.6	20.2	30.5	24.6	65.9	21	24.4	71.5	49	19.9	102.4	44.4
"200703_at"	388.2	249.5	331.4	524.7	191.6	453.8	188.7	287.7	283.4	355.8	101.6	779.5	489.4	409.6	62.9	407.9	343.9	411.2	264.9	570.6	106.7	315.5
"200704_at"	194.6	146	252.5	331.4	75.1	349.6	211.2	203	182.2	120.6	16.5	297.6	277.6	171.6	30.3	307.1	201.1	238.4	161.4	303.7	120.4	87.4
"200705_s_at"	4260.5	2600.7	3062.7	2618.6	1052.7	4363.5	2370.9	2503.4	2010.7	2297.4	510.9	4314.8	3420.1	2684.9	541	3403.2	2972.7	2652.6	2677.3	3390.7	1219.1	3539.5
"200706_s_at"	57.8	116.5	119.1	272	31.7	207.1	294.6	36	89.1	200.5	25	189.6	235.6	157.8	22.6	182.1	108.7	108.1	29.2	160.8	24.3	55.5
"200707_at"	122.6	119.4	72.4	115.5	73.1	137.7	83.9	42.9	50.6	144.8	16.2	118.9	142.8	168	74.3	64.5	88.5	67.1	160.6	126.4	51.5	67.3
"200708_at"	2792.1	1040.9	1817.5	1498.2	681.5	2843.2	1905.9	2405.4	2296.8	1094.5	401.1	3611	2548.2	2056.9	413.1	2882.9	2565.6	1795.4	2812.3	2298.9	1169	4464.3
"200709_at"	765.1	360	527.4	790.3	247.4	1070.7	620.6	737.5	536.4	681	103.8	982.1	669.9	648.6	172	807.7	843	590	619.3	876.8	196.3	1126
"200710_at"	2069.5	787.6	1486.2	2003.7	1692.4	2612.5	1752.2	2181.8	1663.8	1222.6	683	2484.2	2530	1940.1	785.6	1800.8	2002.5	1704.9	1667.1	3177	1012.6	3331.8
"200711_s_at"	1278.5	853.7	815.3	1052.6	547.2	1595.7	950.3	826	763.9	870.5	294	1488.4	1255.4	1071.1	271.9	1210.6	1112.5	1184.1	1031.3	1256.4	358.8	1119.7
"200712_s_at"	103.9	62.8	138.3	124.9	34.5	194.4	92.6	104.5	104.1	96.8	56.5	215.7	227.7	166.7	29.8	118.6	140.9	114.4	185.6	226.6	20.3	258.3
"200713_s_at"	281.9	167.1	237.5	364.8	108.9	404.9	188	216.5	197.7	282.8	76.1	293.1	269.8	260.8	94	216.9	297.8	283.7	233.8	373.6	119.8	187
"200714_x_at"	627.9	317.1	533.4	670.7	349.1	651.3	474.1	526.4	351.9	359	338.4	866.4	654.3	692.8	282.4	769.6	770.9	423.8	551.5	884.4	361.8	732.6
"200715_x_at"	1683	732.4	797.8	836.6	623.9	1337.2	1063.9	919.1	899.4	871	705.4	1673.2	1690.2	1051.9	539	1623.9	1174	939.5	1082.4	1229.7	609.5	2827.7
"200716_x_at"	7824.4	5508.7	7185.8	6148.6	5586.2	7923.3	6669	6322.1	5145.3	5834.6	2709.6	9301.7	8461.5	6888.6	3202.6	7740.7	7911.4	6491.7	7275.5	7940.3	6197.3	7525.6
"200717_x_at"	8022	5181	7963.8	6636.5	3706.2	9953.3	7637.7	6522.7	5449.5	6513.4	2571.4	10085.6	9967.7	7600.1	3279.2	7860.9	7572.1	7280.9	6159.1	8984.4	6294.8	7803.3
"200718_s_at"	3154.4	1752.4	1906.5	2479.7	2297.3	3367.3	2455.2	2568.7	1868	2763	1685.4	3914.5	3735.2	2839.6	1721.3	3903.9	2687.8	2636.8	2946.8	4020.8	1920.5	2866.8
"200719_at"	338.3	202.5	287.5	265.1	139.5	357.9	285.4	264.8	212	270.7	123.5	464.4	321.3	393.5	102.3	371.4	353.6	311.1	361.1	508	112.7	372.4
"200720_s_at"	317.6	159.5	273.1	200.6	183.8	517.5	347	250.3	273.4	294.5	156.4	425.2	440.8	320.8	166.8	416.1	270.6	226	342.5	330	204.9	457.1
"200721_s_at"	457.8	210	320.3	297.8	262.4	539.4	414.1	402.7	329.2	304	120.9	535.4	459.1	407.1	132.8	544.2	417.8	343.1	337.1	383.9	230.5	445.7
"200722_s_at"	186.1	80.9	192.9	145.3	46.9	229.6	165	126.8	143.6	155.5	32.5	180	247.4	109.2	6.4	136.1	110.4	112.1	182.5	216.9	6.5	276.4
"200723_s_at"	319.2	188.1	320.9	247.3	72.9	562.9	228.8	119.1	252.7	343.9	24.6	374.2	444.1	279	10	229.9	269.1	290.3	314.9	335.7	108.8	417.7
"200724_at"	107.1	40.3	94.1	69.9	51.7	139.1	123.1	118.6	79.7	20.9	53.2	133.4	88.4	53.7	33.7	141	57.9	95	119.8	81.5	51.1	178.8
"200725_x_at"	5829.8	3534.2	4399.4	4311.7	3696.9	5883.6	4581.5	4227.7	3740.1	4001.4	2212.1	6139.1	6088.7	4914.1	2380.8	4365.8	4813.7	4778.3	5247.3	5076.5	3121.6	5723.4
"200726_at"	1355.3	465.5	820.2	924.7	466.5	1730.6	1055.7	1145.5	687.1	912	208.2	1740.5	1470.1	1042.3	232.3	1306.5	972.5	984.6	1551.3	1583.9	585	1535.5
"200727_s_at"	95.5	45.8	85.6	71.7	29.5	169.7	71.2	65.3	81.6	93.7	66.5	102.2	103.5	79.3	79.9	132.4	95.6	84.1	121.4	174.9	41.4	151
"200728_at"	232.7	174.8	207.4	382.4	89.5	471.3	247.8	229.1	173.9	286.5	64.2	432.7	332.6	320.2	17.2	304.4	250.6	314.2	195.4	386.3	30.2	367.5
"200729_s_at"	71.9	60.9	86.7	111.8	21.6	203.5	76.4	114.2	73.9	96.8	10.3	150.8	132.4	94.8	24.1	105.9	75.1	106.2	96.3	200.5	2.9	109.4
"200730_s_at"	534.5	346.1	648.8	345.8	67.2	1574.6	533.8	684.6	602.2	579.6	52.4	796.7	685.7	439.9	42.7	836.6	543.3	666.4	720.9	893	46.9	1246.2
"200731_s_at"	1064.4	572.1	990.6	495.2	130.2	1216.1	678.8	796.6	549.3	614.9	88.6	1753.9	1308.2	919.9	116.1	1132.4	972.1	964.5	629.7	1074.3	127.2	1517.6
"200732_s_at"	1939.2	1256.1	1668.1	1015	578.7	2274.6	1201	1515.3	1135.7	1367.5	225.2	2538.8	1825.3	1207.3	213.2	1997.9	2006.3	1541.5	1167.5	2064	663.3	2457.8
"200733_s_at"	664.1	362.4	358.5	526.5	227.7	903.5	533.9	571	383.6	416.2	104.1	511.7	883.3	275.9	128.7	735.5	354	654.1	479.3	886.5	129.8	537.4
"200734_s_at"	238.8	117.5	180.9	221.5	154.3	214.1	198.9	204.8	107.9	196	77.6	267.7	275	172.4	159.2	252.3	234	174.1	156.3	374.7	138.1	135.1
"200735_x_at"	2367.2	1376	2643.9	2847.1	866.6	2713.1	1940.9	1969.7	1467.8	1721.6	283.7	2334.1	2886.3	1973.3	184.1	2020	2347.4	2063.5	1323.3	1936.8	754.2	2146.2
"200736_s_at"	641.6	258.1	311.3	524.2	235	684.1	522	460.6	385.8	341.9	152.6	533	225.8	482.2	267.2	510.4	385.6	329.2	504.6	552.6	276.5	496.3
"200737_at"	786.6	328.8	297.4	224.4	50.5	785.3	580.1	553.9	582.7	311.5	13.8	732.6	618.1	486.9	23	617.1	437.6	357.7	590.8	604.4	86.7	705.6
"200738_s_at"	3912.2	2011.4	1952.1	2014.3	699.4	3251.6	3281.3	3648.7	3060	1595.4	375.9	3614.6	3185.5	2628.1	246.2	3626.5	2430.8	2093.2	4286.5	3421.5	755	3944
"200739_s_at"	193.6	83.8	130.3	150.4	70.2	225.4	114.7	150.6	156.5	147.6	36.2	176.2	192.3	169	56.9	166.7	123.5	125.1	110.1	146.2	76.9	156
"200740_s_at"	747.2	350.3	643.2	618.7	312.3	1040.5	567.3	553.5	566.6	551.9	210.1	958.4	742.7	754.3	198.1	752.1	756.6	582.7	769.6	950.5	207	710.9
"200741_s_at"	6540.5	4586	4850.2	4858.6	4458.1	6777.9	4973.1	5651.9	3988.4	4830.3	3608.4	7128	6929.4	5027.2	3111.9	5444.1	5975.8	6393.5	6527.6	8025.1	3896.4	6336.3
"200742_s_at"	128.5	67.2	143.4	232.1	47.9	263.3	139.1	229.5	164.8	144.2	147.6	238.5	189.6	217.1	39.4	199.6	152.6	165.4	172.4	261.7	56	286
"200743_s_at"	263.4	136.4	228.8	296.2	145.7	325.1	268.7	287.7	164	194.2	192.8	324.8	242.5	277.7	112.3	310.1	222.3	216.5	306.1	412.4	241.5	426.3
"200744_s_at"	123.5	69.5	130.2	159.9	34.8	192.2	101.1	142	103.5	154.5	7.2	221.8	156	141.5	27.1	161.7	121.3	122.7	138.2	248.4	34.9	123
"200745_s_at"	218	117	355.9	373.4	110.5	535.9	255.8	294.9	234.9	204.3	118.8	501	402.2	388	119.8	402.9	325.5	337.1	309.3	575.9	77.2	397.3
"200746_s_at"	358.4	174.7	273.5	366.2	159.1	435.3	274	287.4	230.6	244.7	113.7	369.6	383.2	336.1	123.1	371.4	286	265.5	296.3	409.7	147.2	407.8
"200747_s_at"	228.6	123.5	180	268.6	125	314.6	132.1	120.9	89.5	188.7	115.4	181.7	197.3	151.7	79.7	145.2	256.1	196.7	97.7	194.5	74.4	242.6
"200748_s_at"	3948.1	1457.3	2424.3	2808.1	1439.1	3400.3	3336.3	3058.8	2728.3	1771	373	3254.5	4135.8	3301.5	564.9	2934.3	2495.6	2227.3	2530.8	2955.5	1272.8	4195
"200749_at"	341.2	174.8	238.6	284.1	98.1	358.9	146	157.8	147.5	200.5	51.3	242.3	205.5	281.1	42.6	276.1	214.1	245.8	182	329.4	128.6	298.5
"200750_s_at"	683.2	277.4	604.5	608.8	159.2	911.5	451.4	550.8	446.9	698.5	10.9	769.9	664.6	700.4	19.6	534.6	617.2	695	486.8	830.2	166.5	627.5
"200751_s_at"	199.7	54.9	152.4	165.6	44.8	282.4	163	165	152	165.1	30	204.9	188.4	174.5	23.1	138.9	133.7	152.4	165.9	256.6	13.8	159.8
"200752_s_at"	235.2	129.3	184.8	180.6	145	416.9	227.4	217.8	193.2	120.4	52.5	315.9	236.7	192.1	111.6	245.3	246	170.5	164.8	249.4	95.7	486.8
"200753_x_at"	296.3	189.6	222.4	225.6	49.8	448	291.6	283.6	201.5	212.6	19.1	385.8	204	224.4	50.5	286.4	260.8	264.4	303.3	472.7	70.9	357.5
"200754_x_at"	618.6	515.9	577.2	561.9	186.2	1135.8	570.7	583.1	366.5	922.1	68.6	926	882.2	740.6	64.2	693.6	770.5	862	466.9	886.3	224.2	666.5
"200755_s_at"	51.1	12.7	25.4	25.6	7.7	63.7	31.9	50.6	35.9	39.6	13	59.6	68.6	38.3	7.3	109.8	47.3	71	50.2	186.7	3.5	151.8
"200756_x_at"	47.7	28.2	68.8	78.7	42.1	168.9	25.9	71.1	88.3	129.9	39.2	51.9	135.4	24.9	31.4	78.7	26.5	81.8	144.3	235	15.1	76.7
"200757_s_at"	472.3	218.5	306.6	470.8	280.3	490.1	339.6	395.3	344.5	322.8	198.5	518.5	365.9	362.7	127.5	540.8	436.5	411.5	366.3	626.8	251.7	384.7
"200758_s_at"	2813.9	1780.1	2263.6	1946.6	1119.8	3715.4	2530.2	2083.6	2488.3	2840.2	391.4	3215.7	3777.9	2494	476.2	3081.1	2520.4	2964.5	2948.3	2627.1	400	3150.9
"200759_x_at"	3703.1	2165.6	2733.6	2605.2	1700.3	4465.7	3256	2837	2405.5	3656.2	1067	4740.6	4754.5	3514.3	907.5	4402.9	3450.5	3986.7	3619.1	3643.7	1409.9	4188.5
"200760_s_at"	543.2	388.2	630.3	572.4	167.1	758.6	523.7	471.6	500.4	654.7	125.2	857.6	744.8	846.2	100.1	687.7	700.5	740.4	719	1104.7	120.6	697.5
"200761_s_at"	1684.9	1129.1	1692	1491.8	905.7	2191	1104.7	993.6	860.3	1672.8	633.4	2209.1	1618.6	2164.5	318.2	1623.6	1518	1572.1	1758.6	2309.1	752.8	1654
"200762_at"	227.9	125.8	150	354.3	141.4	383.9	239.1	306	222.9	200.7	116.4	260.1	311.3	311.2	35.3	178.2	137	244.8	326	586.4	259.8	268.5
"200763_s_at"	8800.1	5652.2	6270.4	6460.9	5780.4	8902.5	7277.9	6837.4	7312.8	6917.9	5222.2	8435.5	9023.1	7120.5	5814.9	7035.9	6877.8	7579	8867.6	8971.9	6571.3	8148.8
"200764_s_at"	291.3	144.6	224.1	245.5	80.5	408.3	223.7	251.7	178.7	162.6	40.6	300.2	207	219.5	26.2	192.4	200.3	159.1	252.2	361.5	46.7	278.2
"200765_x_at"	364.6	159.7	200.8	284	116	353.2	280.4	307.8	183.2	179.3	75.4	412.8	261.4	287.8	48.3	258	255.1	190.2	267.7	394.3	117.3	363.7
"200766_at"	238.5	90.2	216.4	175.3	146.3	201.9	203.7	86.1	97.9	89.7	57.5	161.2	198.3	162.5	96.1	177.3	185.4	107.3	217.9	183.6	100.1	211.8
"200767_s_at"	166.3	104.4	138	114.3	99.9	219.6	135.3	164.3	105.5	189.1	156.3	309.5	181.5	183.7	115.7	279.3	147.8	233.4	222.5	272.4	117.3	127.4
"200768_s_at"	686.8	401.4	389.4	477.6	286.8	683.6	369.7	418.9	318.8	490.3	247.6	649.6	859.9	499	211.9	659.4	600.7	574.8	356.1	675.7	445.4	495.2
"200769_s_at"	148.6	102.3	218.1	74.3	26.4	285.8	136.5	133.9	161.8	162.6	30.8	335.9	262.7	156.7	11	283.8	172.5	207.4	201	273.9	5.5	144.6
"200770_s_at"	179.4	75.1	129	147.3	97.6	218	136.3	91.2	171.1	180.3	32.4	270.8	122.6	141.8	31.5	141	115.6	118.4	152.7	230.9	59.2	259.1
"200771_at"	425.9	209.3	341	487.1	150.6	423.4	362.6	410.9	377	284.4	162.3	724.8	547.5	454	93	440.8	536.6	359.1	436.6	696.5	149.9	499.2
"200772_x_at"	283.1	214.6	338.8	730	274.4	415.3	298.3	237.8	257.9	313.2	119.4	398.8	375.8	339.8	218.1	305.4	293.3	258.6	349	399.4	241.9	282.8
"200773_x_at"	1062.3	604.7	1002	1764.5	425.4	1412.5	730.3	930.2	534.8	970.7	544.6	1469.2	1187.6	1179.7	489.2	1047.1	954.3	832	1060	1638.9	316.3	1303.1
"200774_at"	633.1	307.7	623.2	714.5	260.8	1059.1	609.8	679.4	515.3	533.8	179.6	989.9	884.1	1016.6	141.4	886.5	672.4	661.6	708.5	961	232.8	989.7
"200775_s_at"	528.3	373.4	754.1	922.1	174.8	1077.6	406.1	610.8	391.9	716.9	111.6	815.1	1167.9	722.7	98	801.5	724.4	915	508.8	1096	196.4	834.2
"200776_s_at"	133.4	59.8	100.6	79.2	38.6	198.1	104.2	129.2	74.7	77.7	16.4	227.8	127.3	83.3	25.8	149.1	107.7	155.2	86.1	134.8	45.3	232.5
"200777_s_at"	299.3	105.8	233.5	250.7	96.3	342.4	277.1	221.1	161.4	172.2	67.7	346.9	297.3	203.7	38	289.4	210.1	218.6	209.6	287.3	98.4	235.8
"200778_s_at"	361.9	169.3	410.6	417.5	121.7	622	281.7	402.3	301.4	419.9	110.3	634.5	462.9	459.4	56.1	435.9	402.4	475.9	378.1	716.8	95.9	509
"200779_at"	3017.1	1288.9	2250.8	1871.4	1491.8	2776.2	2314	1897.8	1842.2	1502	518.2	3435.1	3750	2467.8	574.5	3936.7	2451.8	2342.3	2431	2439.1	1126.9	4438.3
"200780_x_at"	5332.6	4729.8	6372.4	5374.6	2284.7	8281.9	4871.6	5227.2	5539	6492.2	920.6	7774.7	7540.7	6922.9	440.6	6466	6363	6544	5940.1	7590.3	1237.1	7164.3
"200781_s_at"	6727.3	4567	5319.3	4632.5	3230.8	7002.9	5481.9	5479.8	5045	4626	1774.3	7793.8	7859.1	5556	1314.1	6310.4	5833	5425.8	5819.7	6718.4	4668.2	6643.2
"200782_at"	421.9	147.2	283.9	559.5	100	452.6	256.4	270.8	203.9	212.7	26.6	415.5	269.3	331.2	51.1	314	271.8	252.2	302.1	379	50.4	304.9
"200783_s_at"	106.2	46.6	52.9	13.9	81.4	50.7	148.2	88.6	70	28.3	47.3	60.9	77	47.6	44.1	68.1	84.2	56.5	70	82.1	27	85.1
"200784_s_at"	38	20.5	55.4	98.8	29.6	55.9	45.6	46.7	34.7	26.9	12.8	106.1	94.4	50.7	33.5	63.8	47.2	34.2	51.9	65	25	117.1
"200785_s_at"	137.1	34.8	75.3	110.2	41.3	121.2	89.3	127.1	87.2	94.8	74.6	141.1	151.2	84	30.9	96.3	157	64.9	127.9	105.3	106.1	41.6
"200786_at"	968.4	393.2	772.8	645.3	382.8	1178.1	701.5	605.3	651.2	580.5	173.4	1231.2	928.9	789.4	251.8	820.1	847.9	760.5	693.3	1011.2	512.4	971.4
"200787_s_at"	309.4	153.9	244.4	354.4	80.8	368.5	268.1	367.7	273.7	217.3	106.8	460.7	234.2	244.6	158.4	310.1	228.2	176.2	352.6	408.3	101.1	352.3
"200788_s_at"	529.4	186.2	338	566.6	234.4	565.2	316	347.3	336.4	300.5	155.9	550.3	297	258.4	173.9	318.7	361.5	302	362.7	348.1	210.9	274.2
"200789_at"	1546.6	709.8	1451	1279.9	817.1	2154.3	1282.3	1349.5	1461.7	1304.5	315.1	2010.1	1780.2	1708	311.7	1335.7	1529.1	1339.3	1970.1	2116.6	590.7	2334.7
"200790_at"	760.9	376.8	783.9	670.6	240.1	961.9	765.7	842.5	630.8	676.4	97.2	875.7	933.8	860.2	125.7	727.7	793.2	751.4	800.4	771.9	316.7	760.5
"200791_s_at"	36.4	53.4	17.8	184.2	18.4	77.3	16	15.7	15.9	79.9	6.5	45	13.1	16.7	11.2	19.4	20.8	39.6	25.5	26.2	13.9	48.2
"200792_at"	1293.5	738.7	908.8	1059	765.2	1713.8	831.2	1010.7	754.7	959.8	290	1209.1	1332.2	1265.5	379	896.5	1149.4	1157.9	1032.8	1368	642	1364.6
"200793_s_at"	2835.8	1033.5	2121.1	2038.5	556.9	3742.3	2352.2	2484.1	2606.1	1266.5	325.6	3599.8	2491	2036.6	317.1	2906	2689.7	1703	2311.6	3049.1	492.4	4241.2
"200794_x_at"	730.1	419.6	568	506.5	189.6	643	494.8	449.7	460.8	584.2	114.2	825.3	673.3	571.8	85	553.9	524.3	607.8	559.2	650.9	177.8	568
"200795_at"	1573.8	708.6	1322.5	2368.1	548.4	1962.7	1539.7	2051.8	1148.9	1354.1	320.1	2610.3	1726.5	1778.3	250.9	1753.1	1558.8	1402	1343.6	2421.2	725.1	2485.3
"200796_s_at"	11.1	4.1	7	8.5	8.1	91.5	41.1	9	39.1	49.3	7.5	87	73.5	13.1	3.1	28.1	9.5	8.4	73	71.1	3.6	41.2
"200797_s_at"	859	492.4	576.5	994.1	357.8	930.8	683.8	775.1	311.6	570.1	183.7	1140	824.6	685.1	239	832.2	647	797.9	631.5	877.8	741.3	590.7
"200798_x_at"	140.1	104	191.8	123.4	33.3	428.1	144.2	349	153.8	220.9	36.7	343.6	207.3	153.4	25.5	222.8	285	205.3	235.2	363.5	38.6	258.1
"200799_at"	2300.8	1396.2	2155.9	2679.2	1375.2	2784.7	1379.1	2145.3	1733.6	2132.4	1133.8	3415.9	3252	2679.4	781.6	2540.4	2890.4	2200.1	2114.6	3452.3	1457.8	2775.7
"200800_s_at"	648.9	390.5	572.1	685.6	254.8	809.5	367.3	412.8	427.7	794.8	76	613.9	763	702.3	33	540.3	649	697.5	417	691.8	210.1	489.4
"200801_x_at"	3202.9	2520.3	3128	6378	1407	3180.5	2445.8	2909.4	2347	2911.9	729.2	4222.7	2996	3821.1	950.6	2823.1	3234	2913.6	2138.5	4027.7	709.3	3052.7
"200802_at"	590.9	310	524.1	538.1	300	726.9	536	514.8	388.7	376.6	162.8	808.2	556.8	536.7	206.5	640.1	624.2	429.2	575.2	629.3	300.8	551.4
"200803_s_at"	457	272	410.9	451.4	225.2	643	427	476.9	389.3	399.5	162	794.6	417.4	536.8	175.3	631.9	467.9	500.9	594.7	608.2	164.4	751.8
"200804_at"	1139.1	587.9	763.1	964.8	252.8	1140.5	535.4	580.1	508.5	633.1	87.9	1114.5	899	978.4	80.2	903.1	839.6	677.2	717.2	765.9	196.5	728.4
"200805_at"	83.4	47.4	67.4	52.8	63.9	88.9	55.9	103.3	74.7	76.4	78	81.4	106.8	67.9	42.3	82.9	61.2	88	133.9	87.1	52.1	177.4
"200806_s_at"	233.4	126.5	258.2	302.8	30.4	398.3	250.6	326.1	208.6	320	39.8	195.7	401.3	314.8	51.8	230.5	253.9	320.3	349.2	446.6	48.2	560.1
"200807_s_at"	1002.3	388.2	761.3	1169.2	405.6	1444.4	993	1354.7	855.8	960.8	224.8	1516.3	1312.6	870.2	209.5	1502	1229.8	957.9	1185.3	1467.1	774	1465.5
"200808_s_at"	415.6	422.6	242	290.9	177.3	239.4	348.7	200.6	99.9	135.2	102.4	387.7	220.1	480.3	230.1	348.5	167.5	273	246.4	286.6	64	209.5
"200809_x_at"	3882	2041.7	3395.1	3250.3	2073.2	4637.8	3293.8	2539.9	2250.8	3602.5	834.4	3227.4	3914	3282.2	932.7	3426	4276.6	3057.6	3603.1	3349	1834.7	3353.4
"200810_s_at"	572.7	610	646.3	522.6	722.7	928.1	431.7	365.3	298.1	707.6	430.5	704.8	740	659.7	502.2	488.4	715	713.2	397.6	895.5	522.2	434.6
"200811_at"	726.2	614.1	791.7	612.1	393.3	1259.7	593.2	530.3	547.8	771.9	130.9	1120.9	827.4	944.6	152.3	742.8	808.5	866.4	713.3	1102.9	269.5	947.5
"200812_at"	607.8	343.6	493.8	395.4	250	759.4	396.4	386.6	435.4	546.9	26	611.5	564	495.8	97.9	490.9	616	501.2	607.8	686	280.6	531.8
"200813_s_at"	347.1	217.2	332.1	309.5	69.5	470.4	356.3	221.5	140.1	222.5	44.9	553.6	414.4	306.1	57	400.5	400.7	200.5	309.3	538.3	62.7	475.4
"200814_at"	677.9	457.6	661	567.8	307.5	790.7	590.1	591	458.5	375.8	136.9	915.5	764.3	644.2	129.2	665.8	588.9	441.6	631.2	671.8	279.5	619.1
"200815_s_at"	183.3	118.5	133.7	170.6	122.5	287.9	171	194.3	176.6	155.3	98.1	224	241.9	217.3	106.1	239.6	214.8	144.3	205.7	266.3	73.9	274.3
"200816_s_at"	589	242.9	348.2	490.9	199.2	870.1	498.5	471	406.7	417.9	104.3	607.2	740.4	484.1	70.5	711.2	588	539.3	447.5	692.8	161.2	679.4
"200817_x_at"	8258.2	5726.8	6719.5	6274.6	3445.9	7296.1	6751.5	6103.3	7181.9	4754.6	1823.2	9052	7406	4527.9	2328.4	7803.4	8282.9	5850.6	8335.2	7959	3089.1	7322.8
"200818_at"	4728.5	1796.9	2938.1	2863	1809.9	5108.7	3473.6	4067.1	3336.6	2835.8	701.1	5370.2	4751.8	4050.8	654	3807.2	3935.9	3347.9	2646.8	3536.2	2341.9	5511
"200819_s_at"	6840	4559.4	5748	4877.3	5360.6	6795.1	5842.9	4660	4045.8	4763.1	3326.7	7463.5	6512.1	5766.6	3817.4	5781.2	6107.4	5266.3	5734.3	5961.9	3703.6	5871.1
"200820_at"	376.2	142.1	334.2	341.1	183.1	290.9	343.7	313.7	217.1	431.3	144.6	530.1	518.7	327.5	100.3	299.3	350.4	307.1	382.5	409.1	307.7	476.1
"200821_at"	424.1	230.4	225.3	285.3	129.7	495	248.4	301.2	143.5	227.5	93.5	528.9	553.1	274	51	317.3	321.1	296.1	171.4	612.9	85.8	280.3
"200822_x_at"	6571.1	3297.6	4099	3315.6	2482.5	6000.1	5057	5337.8	5781.5	3392	1837.7	7545.7	6025.3	4831.5	2212.7	6600.9	5526.1	4021.7	5633.8	5014.4	3687.4	7011.3
"200823_x_at"	2386.6	2563.9	2506.5	2100.2	1717.8	2761.1	2171	2174.9	1929.4	2045.8	773.2	3110	2683	2199.3	988.9	2745.9	2623.1	1997.6	2501.1	2568.5	1242.4	2024.1
"200824_at"	787.5	385.8	591	541.4	303.1	718.2	625.8	640	506.3	424.4	274.3	884.2	775.9	741.1	316.5	715.2	721.2	608.7	634.7	733.5	288.5	1005
"200825_s_at"	195.8	85.3	147.1	210.2	92.9	162.3	170.2	200.2	179.6	149.2	111.9	191.2	209.6	174.6	62	239.1	219	160.8	197.9	268.7	142.1	234.5
"200826_at"	1005.3	373.2	549.3	742.3	528.6	921.7	716.2	703.4	718.1	628.6	167.7	1154.9	813.3	603.5	255.9	763.4	774.1	716.2	683.5	720.9	526.4	875.5
"200827_at"	127	61	71.7	115.6	68.6	181.9	148	187.1	116.8	83.5	74.4	162.9	86.1	134.7	42.9	128.2	74.2	102.5	136.6	124.1	88	166.4
"200828_s_at"	385.8	289.4	472.7	404	123.9	894.3	438.7	467.6	393.6	443	90.7	763.3	622	557.7	95.2	623.8	456	411.4	516.4	667.9	117.9	781.7
"200829_x_at"	437.9	305.2	358.7	425.7	212.4	732.6	382	388.9	344.2	330.6	246.3	683.9	546.8	428	197.6	572.2	511.6	393.4	463.9	676.7	276.1	653.2
"200830_at"	930.8	461	715.2	664.6	595.2	856.5	653.9	579.6	551.9	555.6	625	984.3	1069.3	631.6	571.7	793.5	810.3	688.7	892.7	701.9	884.2	744.8
"200831_s_at"	20.5	18.8	64.9	473.7	11.3	33.8	39.6	52.9	22.1	86	32.6	140	40.2	49.8	26.9	42.7	114.9	18.5	88	67.5	28.5	44.7
"200832_s_at"	4.8	4.5	8.6	661.2	4.8	10.8	10.5	16.8	9.1	41.1	3.8	8.8	8.9	6.3	2.9	9.4	4.3	3.6	6.3	6.4	3.1	36.3
"200833_s_at"	349.2	218	252.3	413.2	84.7	341	239.9	200.3	143.1	240.6	49.5	403.6	312.1	249.3	55.2	268.1	236.3	218	216.1	354.1	124	369
"200834_s_at"	4321.1	2909	3215.9	2811.6	2172.8	3867	2445.3	2550.2	2080.7	2396.9	2228	3344.3	4367.1	3222.1	1789.2	3246.1	3120	3336.8	2415.8	3912	3104.2	2316.7
"200835_s_at"	21.8	18.2	48.4	16.7	11.1	67	31.4	22	19.1	88.2	7.5	34.8	29.6	72.1	10	39.7	21.8	31.7	109	77	6.6	66.8
"200836_s_at"	559.1	381.7	699.5	494.3	51.6	1016.3	529	485.3	327.1	439.3	99.9	689.4	679.4	595.3	104.4	715.8	678.4	546.7	490.8	687.6	81.6	650.3
"200837_at"	116.9	109.8	158.9	282.9	99.8	309	153.5	238.2	167.3	128	83.2	221.8	134.6	203.7	116.1	162.1	248.2	124.7	117.7	243.9	199.9	164.6
"200838_at"	326.4	149.2	267.1	263.8	111.5	336.1	356.2	313.3	238	184.5	103.9	581.5	463.6	212.9	63.5	364.8	229.4	249.7	462	410	112.3	794.4
"200839_s_at"	447.3	224.4	307.9	448.2	158.9	500.7	311.2	255.8	223.4	386.6	156.4	508.2	632	435.5	102.3	357.6	402	396.6	278.1	511	148.7	496.5
"200840_at"	2270.8	1421.8	1798.7	1514.1	1646.3	2316.1	1610.9	1298.5	951.7	1506.7	1220.7	2204	2413.3	1605.5	1228.8	1614.2	2127.5	1691.1	1683.4	2105.3	2199.9	1791.3
"200841_s_at"	8.8	8	18.4	37.8	12.8	55.3	12.9	10.2	9.4	98.2	60.6	47.1	119.4	89.6	8.6	86.6	15.4	53.3	80.1	109	9.2	49.6
"200842_s_at"	203.6	139.1	246.3	125.2	170.6	326	205.1	178.3	201	240.8	109.9	319	349.2	211.7	117.9	348.9	224.6	258.2	237.8	221.9	148.4	336.7
"200843_s_at"	342.3	168.9	309.5	335.6	105.1	483.5	345.4	325.4	303.3	298.8	75.3	667	442.3	323.9	64.6	411	460.2	350.2	263.2	412.6	101.7	575.7
"200844_s_at"	1648.7	802.8	1662.8	1275.6	1012.7	2445.7	1491.5	1271.6	1129.2	1156.3	650.6	1942.4	1744.7	1677.2	706.6	1590.8	1534.9	1342.1	1508.2	1597.2	892.8	2341.7
"200845_s_at"	1284.2	664.4	1022.9	1350.6	741.7	1584.7	1008.3	1149.8	906	1145.9	533.5	1334.5	1329.5	1156.1	283.2	1270.6	1340.1	1065.4	1307	1734	763.5	1779.7
"200846_s_at"	289.1	163	277	176.2	185.3	360.5	226.1	222.9	259.6	223.5	57.2	366.1	334.5	317.8	63.3	215	295.1	233.3	342	254.5	186.5	352.7
"200847_s_at"	576.9	275.7	311.4	451.1	215.7	646.9	459.5	584.4	328.3	380.6	106.7	562.6	579.8	510.2	105	386.1	474.4	460.3	353.9	601.8	148.6	351.3
"200848_at"	166.9	195.8	220.4	222.4	47.3	332.7	230.7	208.7	200.3	131.3	47.2	417.1	365.3	240.3	68.1	283.4	220	218.2	238.2	289.1	55.7	258.2
"200849_s_at"	473.8	240	373.4	280	179.7	650.9	477.6	328.9	282.9	133.2	190.4	552.9	366.9	218.9	162	442.5	297.6	334.8	340.2	488.6	221.3	548.2
"200850_s_at"	891.9	633.2	822	665.2	195	1199.3	726.7	665.3	726.2	473.7	124.3	1475.9	1289.5	765.2	114.3	1129.5	753.1	652.2	887.8	921.3	207.5	1029.5
"200851_s_at"	419.4	237.3	272.2	337.8	186.9	545.5	266.2	298.8	288.5	294.1	143.4	568.3	682.6	368.5	152	351.7	438.3	402.9	270.8	497.9	259.6	441.1
"200852_x_at"	320.1	238.1	187.8	269.8	221.8	358.1	396.7	289.4	248.1	195.7	139	425.2	265.1	281.1	167.3	406.4	273.2	189.3	381.9	421.2	108	315.3
"200853_at"	328.1	145.3	156.6	210.4	65.1	307.3	264.8	267.3	153.1	219.3	14.7	315.4	348	295.9	14.7	303.2	215.4	196.5	268.9	290.9	60.8	364.9
"200854_at"	276.6	92.8	192.4	220.5	124	346.6	263.9	226.4	170.4	187.5	97.8	432.2	332.7	230.5	71.3	314.2	282.4	215.5	219	369.8	114.6	237.5
"200855_at"	107.9	37.9	28.9	100.9	43.1	99.5	87.3	87.7	94	56.2	84.1	165.1	83	68.1	45.1	136.1	52.8	76.6	92.8	86.2	42.5	260.8
"200856_x_at"	217.9	97.7	110.3	188	66.5	180.2	150.6	204.9	64.3	89.8	64.1	244.2	139.2	182.7	80	128.3	189.3	161.6	189.9	300.8	54.2	254
"200857_s_at"	292.8	154.9	237	314.4	140.4	465.3	392.9	298.9	240.3	254.7	140.3	467.4	345.7	285.6	109.3	311.5	346	275.2	440.6	424.2	104.1	451.5
"200858_s_at"	2323.7	1475.4	1604.2	1690.4	939.2	2114.8	1733.1	1807	1344.5	1417.5	438.5	2764.4	2527.5	1460.3	493.3	1742.3	2004.7	1723	1997.5	2454.8	877.7	1620.3
"200859_x_at"	308.3	144.2	229.3	1492.4	237.4	319.9	271.5	257.3	161.3	183.4	161	249.7	228.4	294	151.1	181.1	234.6	214.6	298.2	246.4	181.8	264.7
"200860_s_at"	328.8	183.9	303.5	366.2	226.9	524.6	340	327.1	323.6	389.4	231.3	507.7	507.4	369	138.5	404.2	452.1	402.3	425	550.7	286.9	599
"200861_at"	249.7	132.2	200	192.1	61.4	176.4	129.3	173.4	131.7	99.3	93.6	237.2	149.4	186.1	106.5	219.2	117.3	170.1	127.1	195.7	65.1	350.7
"200862_at"	399.2	312.5	187.6	215.9	139.4	570	267	272.1	209	297.6	72.1	439.4	257.5	223.4	110.6	272	377.6	323.9	208.7	424.1	172.9	343.8
"200863_s_at"	590.8	297.8	394.6	467.9	193.1	624.7	411.5	475.3	348.1	335.1	42.5	648.2	487.2	488.2	90.2	445.7	420.4	448	514.8	583.1	196.7	587.4
"200864_s_at"	82.5	40.1	50.3	75.9	18.7	103.5	47.5	81	28.3	47.3	32.9	127	86.7	67.6	1.6	99.9	49.5	75.7	54.1	98.5	21.6	45.1
"200865_at"	12.2	2.4	22.5	3.1	12.6	7.4	6.7	5	6.5	25	2.6	6.7	5	29.6	13.3	25	16.7	8.9	9.9	15.9	3.8	138.8
"200866_s_at"	1072.8	615.3	1100.6	981.4	126.6	1732.9	994.4	869	980.6	868	58.9	1464	1257.3	1010.4	67.6	1173.3	1097.5	935	1025.7	1401.3	176.2	1424
"200867_at"	265.4	110.8	186.6	209.7	33.2	296.3	151.9	161.2	155	185.8	23.6	246.5	261.9	181.5	17.4	188.9	170.8	179.2	198.4	201.7	75.9	166.9
"200868_s_at"	305.1	172.6	318.5	267.2	86.4	470.7	264.3	252.3	312.7	320.7	65.8	398.6	339.6	349.3	76.8	382.1	334.9	285.2	374.3	478.9	156.5	407.3
"200869_at"	3162.8	2289.4	3095.8	2391	2126.3	3613.8	2250.3	1953.1	1913.9	2817.6	715	2837	3007.5	3087.8	1079.3	2626.7	2614.1	2830.3	2628.2	3210	1547.4	2766.9
"200870_at"	1038.4	369.5	744.6	893	351.4	1223.6	890.9	866.5	599	727.8	306.9	1445.6	1148.1	1134.2	177.7	1347.5	968.3	944.5	1142.1	1181.4	350.5	1224
"200871_s_at"	2035.2	1329.3	2213.3	2436.8	1013.9	2845.7	1692.4	952.9	1001.2	1706.7	751.7	2169.7	2087.9	2222.2	897.8	1788.3	1677.6	1829.8	1177.1	1532.9	1654.3	1521
"200872_at"	487	314.4	591.2	753.2	384.9	620.4	591	471.5	430.2	661.1	77.3	776.1	466.6	582.6	85.9	589.8	536.9	407.3	454.2	911.9	251.7	184.3
"200873_s_at"	776.8	325.6	479.4	781.4	342.1	912.6	534	653	510.5	748.6	147.9	817	850.6	678.9	138.4	687.4	592.9	808.3	532.1	881	582.2	919.7
"200874_s_at"	336.5	122.5	263.5	254	115.9	409.3	342.6	296.7	264.7	176	87.5	398.5	258.7	244.5	101.2	321	218.8	196.3	293	276.8	110.8	490.1
"200875_s_at"	137.7	73.5	117.2	141	155.9	133.9	100.7	126.5	108.3	133.8	117.7	205.6	125.2	130.3	117	144.7	118.3	172.6	108.3	205.6	112	288
"200876_s_at"	768	428.2	697	608	218	933.4	493.1	523.9	546	751.7	94.9	901.2	882.5	707.9	136.9	642.4	700.2	843.3	548.5	875.6	344.2	668.4
"200877_at"	1323.7	791.9	977.3	1055.9	395.4	1648.3	1074.8	1088.5	1229.4	857.3	210.8	1466	1115	1028.2	131.3	1022.6	1127	1014.7	1457.5	1504.1	548.7	1406.4
"200878_at"	512.4	149	438.2	1101.4	136.9	748.1	539.9	684	334.4	407.2	106.9	936.2	697.5	422.1	114.4	654.4	468.5	474	556.8	830.4	224.6	1087.5
"200879_s_at"	95.6	52.5	90.3	120.3	40.3	150.8	123.6	139.4	112.3	52.1	68.1	192.4	138.5	146.9	52.9	155.3	74.9	66.4	170.4	115.1	34.9	158.9
"200880_at"	278.8	169.3	194.3	339.5	195.7	337.5	159.9	236.5	246.5	222.3	177.7	406.5	383	326	145.2	323.6	300.8	271.1	224.2	403.7	142.7	288.3
"200881_s_at"	238.1	157	221.1	294.3	91.9	422.1	197.3	352.5	239	233.9	19.5	405.6	350.2	257.1	3.1	288.3	303.7	214.7	210.9	335.1	87.7	384.4
"200882_s_at"	763.5	478.4	663.6	574.8	736.3	880.5	538.9	522.9	448.3	601.7	483	1159.5	890.4	638.1	553.3	1265.1	822.2	738.5	704.7	591.2	924.3	505.2
"200883_at"	1323.2	475.1	1161.8	1013	238	1743.7	1224.2	1557.3	1177	1031.2	30.6	1898.4	1918.9	1133.3	31.4	1392.6	1127.2	1035.4	1618.8	1857	160.1	2350.9
"200884_at"	148.9	48.5	252.4	269.4	120.9	204.4	137.3	271.4	159.4	209.7	98.8	277.9	170.8	178.4	167.8	196.3	230.8	232.3	150.2	375.9	209.9	396
"200885_at"	249.9	134.2	259.5	296.6	143.3	308.6	226.1	284	245.1	192	66.4	367.8	257	255	116.8	282.9	281.3	204.7	282.5	261.2	118.5	376.2
"200886_s_at"	302.8	174.2	286.1	376.8	177.9	346.2	276.9	316	209.1	272.7	30	417	302	368.9	66.5	340.8	332	238.3	182.3	381.2	84	619.2
"200887_s_at"	396.1	131.2	252.4	333.9	113.7	508.3	325.2	351.1	284.9	199.7	95.7	469	318.2	463.4	53.4	420.2	316.9	263.9	474.9	488	118	423.2
"200888_s_at"	2675.2	1922.7	2165.5	2281.1	1279.1	3072.2	1791.1	2241.1	1633.2	2373.5	443.6	3238.3	3149.9	2334	524.2	2677	2419	2427.9	2418.7	3390.5	1298.6	2657.4
"200889_s_at"	97.2	41	59.8	73.3	7.4	87.9	76.5	97.7	54	31.4	4.6	115	49.6	61.3	3.1	86.5	25.8	70.8	42	95.3	5.4	105.4
"200890_s_at"	50.3	11.1	27.4	30.8	19.2	40.3	40	43.6	33.5	22.1	4.7	58.1	50.4	49	31.8	39.5	9.9	39.9	10	25.9	28.2	44.2
"200891_s_at"	244.1	77.5	118.3	149.8	79.9	170.8	177	155.6	92.6	100.1	33.1	180.7	225.9	166.9	41.8	112.7	172.6	133.9	139.2	136.2	122.2	76.8
"200892_s_at"	247.2	123.1	151.3	181.7	56.1	399.2	152.5	173.9	152.8	144.3	37.9	354.6	244.7	214.6	7.7	206.2	223	225.5	204.5	287.6	57.2	224.9
"200893_at"	559.3	315	326.9	557.5	187.2	667.2	378.3	333.1	255.4	428.4	137.5	542.4	487.4	382.5	121.1	406.2	492.7	409.1	248.6	576.9	306.3	416.3
"200894_s_at"	136.1	49.4	137.7	140.8	57	185.5	151.9	133.3	105.7	118.9	7.5	161.1	153.9	172.1	8.8	168.7	150.3	62.1	116	92.7	36.3	250.5
"200895_s_at"	418.3	113.3	201.6	408.3	358.9	321.8	326	405.2	214	215.5	177.1	528.4	349.6	308.7	243	382.9	443.6	266.4	456	433.2	330.9	371.5
"200896_x_at"	1285	660.1	1117.8	1145.3	607.5	1657.1	1107.2	870.2	862.8	1081	408.6	2247.1	1917.5	1123.7	533.6	1547.7	1522.7	1090.2	1181.2	1836.8	621.3	1508.1
"200897_s_at"	2249.8	627.2	1127.3	1688.7	450	2171	1018.9	1008.8	631.4	1346.5	269	1600	1561.6	1411.6	145.1	1370.4	1604.4	1715.5	975.6	1684.2	220.1	1078.5
"200898_s_at"	15.3	8.1	31.4	45.3	5.5	48.3	18.5	12.1	25.9	57.3	8.7	25.1	8.2	43.2	8.8	20.3	11.8	87.4	19.4	45.2	3.4	48.9
"200899_s_at"	144.2	82.6	114.2	188.9	87.3	137	129.1	138.5	79.7	154.4	81.5	237.5	191.9	214.7	44	187.5	169.2	144.8	98.5	247	78.7	254.2
"200900_s_at"	40.7	24	73.5	13.4	7.6	88.6	72	81.9	50.1	78.2	2.4	42.9	37	47.1	2.6	87	15.4	42.3	53.7	89.9	3.5	39.8
"200901_s_at"	207.3	100	170.4	152.1	51.2	224.5	202.1	159.9	176.8	159.6	14.5	272.8	215.4	191.6	49.4	217.4	158.3	181.2	215.7	230.9	53.5	321.8
"200902_at"	183.6	79.9	110.5	155.4	35.8	223.5	102.1	87.7	102.1	105.7	40.2	143.4	177.4	105.3	12.3	129.4	112.3	133.6	128.6	205.1	39.5	129.6
"200903_s_at"	503.8	177.8	322.6	292.7	135.1	426.2	285.4	303.8	225.4	255.2	102.8	456.7	371.4	286.2	113.2	356.4	320.3	295.1	298.4	352.2	100.7	413.2
"200904_at"	231	110	191.7	241.6	71.8	287.1	212.6	326.5	188.4	163	90.5	280.9	340.4	272	20.9	175.9	184.1	216.3	273.9	429.5	115.6	317.4
"200905_x_at"	667.7	401.4	325.3	518.6	323.1	740.7	539.1	555.9	642.2	389.4	284.3	755.6	674	660	312.7	667	467.4	574.2	555	645.7	380.8	945.6
"200906_s_at"	163.3	79.2	185.7	157.1	76.5	191.3	135.8	142.4	183.1	128.4	98.3	254.9	255.5	153.6	105.7	139.4	190.4	186.2	207.7	243.6	57.8	232.5
"200907_s_at"	1025.2	247.9	567	755.4	203.8	997.8	428	356.6	292.9	620.8	70.6	722.7	722.6	683.5	161.6	567.7	795.2	860.6	459.8	787.4	134.8	533.8
"200908_s_at"	57.7	52	39.1	52.5	74.2	93.9	36.3	67.5	62.3	14.1	94.3	51.5	102.6	40.1	94.9	75.7	60.8	76.8	26.5	110.3	75.7	106.1
"200909_s_at"	4056	2086.7	3203.4	2867.4	2391.1	3419	3310	2850.3	2008.6	2572.2	1253	3402.1	3876.7	2450	1652.3	3248.5	3219.1	3281.7	2448.5	3120.7	2992.7	2921.7
"200910_at"	611.9	295	468.7	482.8	243.4	672.9	393.4	456.2	356.3	525.5	132.4	578.6	577.9	474.9	138.9	474.7	538.7	534.5	493.4	625.2	383.1	614
"200911_s_at"	556.3	266.5	446.7	1008.5	321.8	833.5	416.7	494.8	326.7	405.7	245.3	941.6	505.7	687.2	187.5	604.3	507.9	439	372.1	920.3	260.2	751.8
"200912_s_at"	4522.4	2678.4	4109.9	3516	1065.6	5732.9	3895.3	4134.6	3945.3	3093.2	430.7	5750.4	5601.8	5038.8	350.7	5575.7	4970.6	4446.7	5041.6	5403.5	857.2	5080.6
"200913_at"	203.7	87.3	208.7	171.6	86	254.3	206.3	189.9	141.9	171.6	28.1	136.4	199.9	192.9	89.3	161.1	156.5	199.7	117.9	189.1	113	391.4
"200914_x_at"	893.6	396.9	387.4	724.1	474.7	993.8	666.7	851.2	321.1	408.8	245.3	971.8	900.7	547.5	253.7	903.5	573.2	561.1	510.5	1088.1	212.1	775.4
"200915_x_at"	2664.6	1406.4	1856.1	2185.3	2085.1	3939.3	2521.6	3086.5	1535.3	1871.6	1287.3	3323.1	3788.1	2287.7	919.8	3435.9	2436.8	2430.8	2259.5	3951.7	1390.8	3533.8
"200916_at"	86	96.9	17	215.3	140	176.8	51	139.3	131.3	173.7	110.1	192.2	80.2	220.5	118.2	41.6	67.9	122.2	147.6	216	165.7	261
"200917_s_at"	43.5	14.2	32.3	28.2	3.4	99.3	63	25.7	45.5	37.8	15.4	50.3	47.7	63.5	4.2	90.5	38.9	8.5	95.7	65	6.4	31.9
"200918_s_at"	825.2	251.1	596.7	594.4	144	882.7	625.8	549.2	474.2	456.5	48.1	806	766	572.6	54.3	721.9	714.3	520.2	581.4	585.4	141.8	571.8
"200919_at"	316.6	196.5	371.1	400.4	162	527	350.9	254.7	320.8	318.5	136.2	586.7	334.7	375.6	108.4	516.4	508.5	376.2	392.2	379.3	202.7	398.3
"200920_s_at"	223.2	141.6	218.4	499.5	85.2	271	218.2	203.8	137	214.1	32.6	277	233.4	283.4	68.1	239	161.5	217	185.9	278.4	80	347.1
"200921_s_at"	140.2	91.6	137.1	380.1	71.7	230.9	143.1	177.4	79.4	110.7	33.6	206	232.1	144.5	16.1	157.6	148	125.1	146.9	193.4	49.8	317.9
"200922_at"	177.7	92.6	134.7	122.4	71.4	226.3	110.2	161.6	81.2	86.9	44.2	270.4	93.1	91.9	48.8	159.9	117.8	129.3	116.6	141.9	45.2	185.7
"200923_at"	151.4	72.2	145.9	255.6	117.9	222.1	229.9	151.9	124.8	150.3	28.5	203.7	148.7	148.9	77.4	257.1	114.4	148.8	217.2	201.8	77.6	340.2
"200924_s_at"	127.7	64.9	107.4	97.4	20.4	108.6	90.2	86	60	27.6	20.8	60.2	76.4	35	24	49.5	82.1	73.4	85.1	36.6	16.8	63.5
"200925_at"	399.2	181.2	217.4	525.4	160.8	365.2	269.3	342.4	243.2	284.1	78.3	556.3	185	403.9	137.9	366.8	357.9	277.7	339.6	356.6	177.4	468.7
"200926_at"	7606.6	5126.8	6547.1	6170	5619.5	8123.1	5945.2	6334.6	5515.6	6973.6	2448.1	8597.3	8682.3	7267.8	2957.5	7506.6	7531.7	6860.2	7616.7	7946.8	5701.6	7641.6
"200927_s_at"	184.6	112.6	161.6	133.3	23.1	264	140.1	150.2	179.5	195.8	3.7	224.8	224.3	179.3	6.6	181.2	156.9	147	198.1	234.6	12.7	166.1
"200928_s_at"	44.5	22.9	33.2	6.6	22.2	56.7	59.2	35.1	20.2	47.7	16.8	67.2	44	34.5	33.9	56.2	61.3	54.6	80.8	69.5	38.7	105.4
"200929_at"	293.1	120.7	189.6	215.8	79.4	319.6	263.5	243.9	265	235	16.1	483.3	276	234.2	15	306	234.3	258	247.7	432.6	82.7	463.5
"200930_s_at"	30.7	43.2	34.9	26.3	6.3	53.5	36.3	70.9	34	9.5	6.3	19.5	48.5	11	25.5	52.1	66.3	36.2	60.6	19.8	9.3	13.3
"200931_s_at"	1428.6	833	825.8	1308.4	320.9	1656	1028	887.2	736.4	799.3	228.1	1229.7	1465.3	1446.2	155.2	1292.3	1265.5	969.8	1260.3	1348.5	284	1330.8
"200932_s_at"	375.7	112.3	304	232.4	180.4	404.5	234.2	177.7	169.1	234.5	87.5	462.5	269	231.2	111.2	237.5	378.1	214.8	306.8	264	219.8	513.2
"200933_x_at"	6704.5	3775	5508	5212.8	3965.6	6893.3	5095.6	5107.5	3650.7	4635.9	1866.9	6559	6696.1	5735.5	1954	5610.7	5562.8	5321.1	5119.2	6340.2	3411.7	5203.3
"200934_at"	635.4	330.5	456.6	544.5	258	706.9	562.8	435.1	338.5	379.1	98	805.8	805.7	354.9	79.5	659.7	659.6	529.7	361.7	872.3	138.9	660.4
"200935_at"	47.4	48.5	34.4	36.6	3.2	32.2	17.1	13.6	8.9	8.4	2.4	15.4	26.5	16.3	2.5	7.8	39.5	19	14.1	44.4	2	33.8
"200936_at"	4030.1	2061.1	3636.2	2910.3	1867.3	4218.6	3485	3491.8	2421	2959.9	574.5	4945	4270.5	3392.1	991.1	3699.2	3672	2938.9	3459.4	3995.4	1964.2	4221.3
"200937_s_at"	2415.5	1188.6	1664.5	1576.4	616.8	2869.1	1995.6	2027.6	1732.2	1875	286	3106.1	2469.3	1611.5	216.8	2218.3	1702.5	1615.5	2548.6	2441.5	511.6	2511.3
"200938_s_at"	8.4	2.5	3.8	4.8	4.5	6.7	3.9	5.3	7.5	2.6	2.7	10.9	4.3	5.3	3.9	16.6	4.7	2.7	5.8	8.3	3.4	28.2
"200939_s_at"	46.1	4.2	61.5	69.2	4.6	47	13.3	14.9	10.1	10.2	5.9	14.5	19.4	24.5	3.6	40.8	12	7.7	7.3	86.3	4.4	27.2
"200940_s_at"	796.7	494.9	597.7	726	248.6	717.8	556.1	553.8	503.1	440.7	97.7	791.8	741.2	726.3	164.9	862.1	722	569.1	667.2	722.8	232.2	693.6
"200941_at"	395.3	121.8	116.3	228.2	199.8	290	168.1	284.8	315.8	189.2	193.5	428	271.3	285.1	149.4	406	217.9	206.8	302.9	452.2	314	479.5
"200942_s_at"	625.1	280.3	360.5	369.7	184.7	598.9	360.8	358.2	409.1	411.2	44.3	707.3	412.3	462.1	87	440.4	454.1	466.3	490.2	658.4	215	816.9
"200943_at"	53	77.7	60.3	186.3	22.4	124.2	14	23.2	36.1	149.7	3.3	74.6	96.4	57.8	2.9	70.5	94.2	70.6	67.1	192	55.9	62.5
"200944_s_at"	184.1	117.1	159.7	375.8	93.8	323	148.2	213.6	143.3	175	98	229.2	227.4	123.4	61.2	159.7	186.8	247	234.8	304.2	80.4	226.5
"200945_s_at"	644.8	267.2	451	636.8	195.6	665.6	412.2	456.7	311.6	419.1	54	716	649	552.7	56.6	491.4	510.7	415	442.2	701.6	135.3	483.7
"200946_x_at"	300	100.2	269.7	295.7	146.9	378.8	190.5	260.4	271.3	221.3	62.2	457.8	216.9	232.2	95	351.1	281.2	284.2	247	362.5	146.9	495
"200947_s_at"	231	74.2	160.4	228.4	31.4	277.1	137	184.2	83	76.3	11.5	208.3	208.1	213.8	13.4	166.8	94.8	111.9	159.7	274.1	16.4	148.5
"200948_at"	582.7	259.7	385.6	552.4	215.6	966.2	616.3	505.5	426.3	510.2	146.2	781.6	747.6	551.1	82.1	616.6	540.6	454.7	577.8	878.7	148	789.9
"200949_x_at"	4130.1	2555.6	3263.8	3028.2	1659.6	5234	2961.5	3151.2	2741	3276.1	796.2	4423	4037.4	3301.7	954.7	3457.3	3193.3	3284.9	3805.6	4544.7	2206.2	4022.5
"200950_at"	183	86.6	174	252.4	55.3	268.5	63.7	191.5	128.4	169.9	33.1	211.7	235.7	183.7	31.7	185.5	220.5	165.9	161.7	281.8	69.3	330.8
"200951_s_at"	4.5	2.4	5.1	6.5	3.5	11.8	4.5	4.8	10.4	15.3	7.2	6.8	5.3	21.3	3.9	8.6	10.8	20.9	11.6	19.4	5.4	35
"200952_s_at"	54.8	9.6	11.5	63.7	34.9	26	62.4	22.2	10	38.1	26.1	33.1	19.2	103.8	18.1	144.1	22.3	45.9	26.5	43.1	39.6	69.5
"200953_s_at"	102	51	70	333.6	33.3	109.3	60.3	120.5	75.7	134.8	47.3	135.4	70.8	65.4	10.8	92.8	119.3	79.7	106.6	132.9	76.7	126.2
"200954_at"	409.7	210.8	261.1	353.5	153.3	508.8	367.6	366.4	306.5	289.7	170.3	565	463.8	363.1	116.1	480.5	370	344.5	500.2	633.1	187.2	446.8
"200955_at"	892.1	350.4	576.5	591.7	244.5	968	707.7	821.8	641	431.9	251.4	1119	901.4	690.7	245.1	803.1	713.1	686.2	721.8	843.6	354.2	1212.9
"200956_s_at"	75.1	72.2	107.1	64.9	17.7	114.7	68.9	65.1	63.4	88.7	5.3	64.8	94.4	47.5	5.2	90.5	73.5	70.3	56.4	87.5	6.8	53.4
"200957_s_at"	66.8	69.6	114.4	126.8	132.2	214.4	114.5	89.7	66.7	33.7	80.8	132.3	134.4	125.9	138.2	47.8	145.9	139.1	38.5	148.3	103.8	223.1
"200958_s_at"	548.6	230	466.2	740.4	258.9	791.3	446.3	582.4	397	458.9	259	799.6	593.8	642.6	191.7	728.3	719.5	651.7	504.8	1008.1	216.5	634.2
"200959_at"	326.8	229.8	160.3	261.7	207.4	407	218.9	316.9	182.9	192.1	138.7	326.8	191.3	153.6	89.7	273.2	244.2	230.1	272	226.5	169.8	267.1
"200960_x_at"	648.9	270.7	651	622	317.4	696.2	469.1	526.7	431.3	289.9	227.2	715.1	498.3	591.3	295.8	512.2	547.1	468.8	506.9	575	435.2	813.9
"200961_at"	168.4	101.4	125	212.8	92.8	216.5	172.2	171.3	174.7	149.7	129.7	252.6	287	231.7	83.8	308	226.3	240.9	274.8	308	149.7	435.3
"200962_at"	107.3	62.2	109.7	112.9	58.8	114.5	108.5	115	70.2	77.7	27.7	128.8	98.6	62.4	70.6	160.7	137.9	91.2	114.9	176.3	13.2	141.8
"200963_x_at"	5243.4	3484.8	4978.1	4461.5	2631	5240.3	4587.4	4417.7	3314.2	3633.1	1229.9	6506.6	5192.5	4809.7	926.5	4552.7	5174.4	4417.3	4938.5	4458.7	2892.1	5609.3
"200964_at"	938.1	585.9	674.2	832.5	507.3	1169.4	823.5	723.8	574.1	796.3	229.7	1051.1	1143.7	1199.1	347.4	1033.1	805	771.6	739.8	1115.2	321.5	1003.7
"200965_s_at"	330.1	192.8	395.8	422.3	165	511.6	343.7	311.5	344.9	636.4	144.6	414.1	303.9	472.6	110.5	412.6	432.2	931.3	290.6	521.7	187.9	607.6
"200966_x_at"	12232.3	12302.9	12146.2	9202.5	9101.5	12637.9	13019.3	12417.6	12114.4	11506.6	9126.8	13125.3	14109	12018.9	9548.7	12276.8	11790.3	13276.4	12993.4	12876.6	9200.8	14287.1
"200967_at"	152.5	98.8	123.2	256.6	97	154.4	117.7	140.1	120.9	82.6	42.6	189	116	131.9	96.8	137.5	133	107.8	134.2	126.4	112.7	193.7
"200968_s_at"	107.9	54.7	74.3	206.3	52.1	99.5	65	52.2	44.4	108.3	6.2	65.8	70.4	92.5	8.4	81	54.8	62.3	34.4	102	34	33.9
"200969_at"	46.7	23.7	30.3	52.9	22	32.1	19.5	28.6	12.9	28.1	1.7	38.7	6.8	24	7.6	27.4	58.4	50.3	25	68	29	99.9
"200970_s_at"	72.9	49.3	71	114.5	28.1	134.5	62.1	95.5	75.3	82.8	15.1	128.7	100.8	80.1	15.4	87.4	95.9	57.5	46.4	110	6.9	212
"200971_s_at"	119.7	67.5	110.3	160.1	101.3	234.9	51.1	136.8	84.5	121.5	31.6	203.3	93.2	69.3	79	101.3	85.4	83.3	59.4	99	65.8	148.1
"200972_at"	1396.5	1113.7	1229.9	1290.4	525.2	2117.6	1510.3	1169.6	1152.8	1347.8	170	1850.8	1636.6	1634.1	209.3	1780.9	1260.8	1362.7	1431.7	1680.1	399.7	1105.2
"200973_s_at"	565.7	352.7	439.8	418.4	45.3	980.5	501.1	363.1	471.1	599.1	8	740.3	651.2	602.8	7.6	602.2	368.7	546.3	520	739.9	44.2	416.1
"200974_at"	942.5	300.8	719.5	4983.2	252.6	794.5	661.9	1332.2	579.1	694	208.3	1139.3	781.9	770.2	228.6	763.8	1081.2	725.4	987.6	1081.6	154.1	921.6
"200975_at"	286.1	144.6	196.4	335.4	108.6	313.9	229.9	257.2	222.3	165	93.4	396.6	231.6	236.5	71.7	267.4	273.6	250.1	225.2	347.4	139.9	268.8
"200976_s_at"	699.2	277.2	453.9	620.8	407.8	808	657	587.3	487.8	556.5	214	1107.7	776.4	711.8	175.6	863.8	791.4	686.5	411.5	685.6	351.9	898.6
"200977_s_at"	289.1	143.3	262.8	363.6	170.4	406.5	275.8	288.5	184.2	345.8	160.6	385.7	391.1	322.9	106.8	310.7	232.9	371.1	166.2	447.5	217	402.5
"200978_at"	3092.6	1076.3	2303.3	2455.3	968.3	3884.1	2763.1	3371	2930.5	2656.7	470.3	4693.6	3810.7	3297.2	360.8	3735.2	3630.1	2771.3	2653.2	4039.8	1569.5	5072.7
"200979_at"	248.1	37.5	89.5	164	61.4	151.5	143.3	198.3	144.8	78.4	45.4	416.2	221.6	166.9	38.5	153.6	156.9	120.6	232	232.3	82.3	283.6
"200980_s_at"	1324.9	581.2	1160.7	1228.5	487.2	2015.1	1439.6	1873.2	1440.8	957.5	308.9	1705	1782.8	1312.4	213.9	1456	1302.7	1112.7	1340.6	1807.8	878.8	2296.9
"200981_x_at"	6200	4623.5	7183.6	6161.7	1994.9	9243.1	5046.9	5502	4967.2	6926.8	672.4	8608.4	8104.1	7449.5	246.1	6628.9	7021.3	6888.4	5304.6	7182.2	1015.5	7606.8
"200982_s_at"	975.5	568.6	851.9	668.4	462.2	788.7	787	743.1	558.4	723.4	346.6	1082.7	998	863.9	397.2	1054.8	658.1	696.1	652	754.9	377.7	892.5
"200983_x_at"	1158.1	465.1	933	785.2	238.6	1675.2	955	782.7	881.7	968.8	181.1	1782.1	1437.4	1008.5	136.8	1169.9	1039.8	1179	1488.7	1766.7	267.4	1556.8
"200984_s_at"	962.3	507	864.1	691.7	241.2	1599.7	642.4	735.3	762.3	800.1	158.6	1441.7	1370.7	839.8	179.6	1058.9	1070.7	1074.6	1064.6	1509.6	200.8	1863.9
"200985_s_at"	1300.7	740.4	827.1	835.4	309.8	1638.3	920	659.8	965.4	832.4	91.4	1229.4	1172	831.8	131.4	1130.1	892.9	1085.5	1427.4	1639.7	353.6	1400.5
"200986_at"	182.1	119.7	161.5	345.9	182.5	265.9	207.6	193.1	176.5	130.2	117.5	340.4	186.7	258.6	62.5	185	153.9	218.2	220.2	287.8	50	75.3
"200987_x_at"	268.1	143	283.6	198	107.2	402.8	270	230.8	196.1	210.1	103.5	401.9	270.8	269.8	42.7	440.3	198.4	243.2	331	307.6	134.9	508.3
"200988_s_at"	91.3	58.2	71.6	68.2	37.4	150.2	90	130.9	62.2	60.4	14.6	86.6	107.6	79.3	9.7	122	144.6	110.2	155.5	139.4	46.7	171.9
"200989_at"	171	74.6	105.8	245.3	68.2	226.1	130.6	147.3	89.8	172.2	47.3	189.1	148	165.6	69.4	135.8	209.2	106.3	109.7	296.9	67.8	184.4
"200990_at"	612.9	393.3	521.3	453.6	232.4	682.7	387.1	463.5	403.7	367.7	119.3	508.4	610.4	451.2	186.5	447.3	516.2	463.4	425.1	491.1	138.5	485.6
"200991_s_at"	34	9.2	32.6	26.9	24.5	43.6	21.4	25.5	26.1	24.8	20.3	32.2	38.4	40.4	6.5	20.7	36.2	41.5	25	28.7	8.9	56.3
"200992_at"	578.1	226.5	600.9	542.6	207.6	903.5	550.7	646.9	423.7	562.5	108.9	829.6	852.6	521	91.6	879.9	628.7	561.3	761.6	874.8	164.7	706.6
"200993_at"	628.3	275.1	594.5	640.6	142.1	1040	662.8	711.2	400.9	640.5	74.4	982.4	1022.2	753.3	30.5	979.4	896.9	915.8	628.2	953.8	55.5	839.6
"200994_at"	712.6	295.6	442.3	600.1	233.7	733.1	526.6	594.9	304	435.4	154.3	784.4	827.7	382.1	134.6	791.6	609	561.8	601.5	791.1	155.1	673.1
"200995_at"	407.4	175.8	290	322.4	146.8	457	336	315.7	213.1	226.9	155.2	443.5	436.4	310.5	116.2	498.7	339.8	303	351.1	471.7	226.9	415.7
"200996_at"	147.8	56.1	72.5	257.1	39.4	115.9	114.2	99.6	125.7	137.6	3.5	156.5	172.1	98.2	20	155.3	92.7	65.6	110.6	235.7	12.7	93.4
"200997_at"	236.7	147.3	189.6	217	96	424.7	225	255.7	208.4	193.7	77.4	287.9	276.6	223.3	85.7	299.5	289.9	219.7	206.6	269.1	156.5	360.2
"200998_s_at"	156.5	102.1	145.3	209.6	68.3	199.5	149.2	101.5	189	135.6	123.4	201.7	195.9	214.9	102.2	208	163	137.4	148.9	244.2	79.9	178
"200999_s_at"	226.3	70.4	112.4	160	86.7	92.8	121.9	75.1	85.7	95.4	64.2	130.8	121.8	124	86.9	138.7	107.3	122.5	73	105.3	82.4	151.3
"201000_at"	714	483.1	564.7	587.3	445.8	965.5	556.4	568.7	482.7	458.1	261	861.2	761.5	536.4	290.2	807.2	781.6	617	661.8	686.3	366.6	803.9
"201001_s_at"	165.5	108.7	152	138.7	35.4	222.1	161.2	150.4	129.2	170.1	8.2	275.1	234.4	231.1	53.1	159.9	192.6	88.6	211.8	211.5	37.4	300.3
"201002_s_at"	597.2	325.6	378.6	461.4	168.8	519.5	599.8	558.1	502.5	337.2	117.9	767.8	646.6	442.4	89.3	561	556	347.5	518.9	588.1	248.8	595.3
"201003_x_at"	309.6	110.3	198.4	230	152.5	333.8	255.8	247.3	156.3	186.6	144.1	336.6	244.7	313.8	108.8	309	214.1	260.9	238.8	322.7	160.4	295.8
"201004_at"	674.7	356.4	423.1	526.3	287.3	602.2	391.6	401.6	364.3	366.5	223.2	603.6	481.2	293.6	218.7	344.7	510.6	326.2	485.9	630.2	273.6	641
"201005_at"	78.1	9.9	147.6	309.4	21.1	133.7	109.9	160.1	131.5	253.4	3.1	217.1	166.2	155.8	2.5	237.4	213.3	74.3	62.5	280.5	4	216.5
"201006_at"	101.9	53.7	89.1	98.4	122	119	83.9	62.2	111.9	129.2	126.2	196	139.7	127.4	146.8	99.6	152	122.4	120.6	164	155.7	121.7
"201007_at"	2720.9	1218.6	2202.1	3333	1852.6	4134	2466.6	3167.3	3327.1	2595	606.4	5254.2	3712.1	3333.6	387.2	3022.7	3651.4	3197.4	3156.5	5017.2	1415	5431.2
"201008_s_at"	260	325	297.8	1388.7	219	831.5	575.1	840.6	795.9	1182.4	94.2	799.7	1725.3	2239.7	119	433.8	871.4	1399.8	2622.1	2084.7	135.3	2535.8
"201009_s_at"	787.3	702.1	876	3803.2	1411.1	1755.6	1395.3	2513.5	1574	1945.4	553.3	1804.3	3045.9	4207.4	472.8	1074.1	2265.7	3003.7	4530.5	2931.3	747.2	3988.8
"201010_s_at"	1320.7	858.8	1170.3	4052.1	987.1	2359	1572.4	3224.8	2121.9	2864.3	309.1	2906.8	3683.7	4256.5	239.1	1571	3136.6	3215.3	5603.9	3956.5	566.5	5411.1
"201011_at"	257.7	103.3	114.9	157.8	96.5	251.1	139.3	97.3	99.8	120.9	20.4	205.1	103.6	157	26.3	144.3	129.8	96.4	202.9	229.7	15.8	220
"201012_at"	109.4	60.8	115.1	729.4	104.9	187.2	154.4	124.3	112.3	211	66.5	170.4	158.5	233.3	45.8	135.7	121	138.6	184.4	320	47	174.1
"201013_s_at"	242.8	103	177.4	142.3	78.8	291.2	172.7	222.1	124.3	119.1	61	169	271.7	149.4	50.5	189.2	163.8	179.8	171.4	238.3	42.7	281.6
"201014_s_at"	119.1	56	79	78.5	27.5	141.3	79.8	94.2	57.5	80.5	29.3	185.9	107.9	68.7	17.6	162.7	92.9	81.9	132.4	154.1	16.7	151.8
"201015_s_at"	366.6	189.3	224.4	291.2	114	384.1	350.4	253	328.5	155.5	81	398.3	447.1	287.5	67	412.6	263.7	112.5	376.3	388.1	90.3	328.5
"201016_at"	129.4	74.8	73.1	87	30.3	169.8	99.4	105.9	65.2	93.5	32.5	114.6	141.5	86.3	10.3	129.3	126.4	106.9	71.6	159.3	28.6	147.4
"201017_at"	150.8	125.9	155.8	166.9	63.3	398.3	119.2	222.8	189.8	159.4	35.4	203.1	258.8	129.1	2.7	252.7	171.3	205.6	188.2	200.6	53.4	150.4
"201018_at"	440.7	297.7	276.7	371.2	111.3	504.3	277.1	305.9	182.8	322.5	76.3	549.2	567.4	425.8	52.7	401.4	379	340.1	320.3	718.2	72.7	496
"201019_s_at"	728.1	481.9	584.6	698	397.7	888.5	558.9	574.1	409.1	467.2	188.4	893.3	856.5	636.2	314.4	764.5	653.1	811.2	634.5	1116.2	274.6	779.3
"201020_at"	184.8	120.8	172.4	285.1	71.7	350.3	172.7	227.6	152.2	263.1	31.8	249.4	229.7	218	66.6	224.6	194.8	218.8	222.9	383.6	62.5	240.8
"201021_s_at"	324.5	169.2	372.8	1680	78.4	517.7	318.5	350.6	298.6	455.3	28.6	513	370.5	417.4	60.7	347.3	384.7	356.1	358.2	638.7	54.9	482.1
"201022_s_at"	791.2	271.3	637.7	2937.5	182.9	642.3	577.8	589.3	396.2	635.1	207.5	657.9	558.3	720.8	180.7	551.4	667.5	550	517.5	819.4	350.5	670.9
"201023_at"	624.1	349.4	550.7	504.7	182.2	716.2	463.1	505.6	407.6	518.9	97.9	877	923.6	693.4	93.6	651.9	699.2	648.9	636.1	921.2	245.4	532.7
"201024_x_at"	438	160.7	159.3	285.9	284.7	396.2	198.5	201.2	32.7	285.6	137.2	469.7	326.6	352.3	196.7	368.9	268.3	248.5	66.4	301.8	357.5	473.5
"201025_at"	153.3	69	111.8	139.1	95.5	237	146.5	179.8	92.4	89.1	120.1	231.6	167.7	197.4	78.5	245.1	162.8	153.6	98.4	219.9	83.6	184.7
"201026_at"	73.3	55.9	63.3	74.2	40.5	116.4	94.9	83.9	63.3	72.2	33.5	121.8	114.3	129.8	31.3	122.9	98.2	72.8	80.8	130.6	35.9	145.3
"201027_s_at"	333.8	157.8	110.8	263.4	63.6	376.9	291.8	190.1	94.6	226.9	59.5	281.3	309.1	219.8	32.1	257.1	317.3	190.6	165.1	154.1	64	205.7
"201028_s_at"	343.3	165.7	305.4	497.7	115.5	428.9	338.2	352.2	340.6	250.9	58.3	531.1	399.9	402.8	93.3	343.8	351.6	301.6	336.8	475.8	95.4	464.3
"201029_s_at"	929	611.2	1025	1614.1	704.9	1115.9	622.1	899.8	713	783.7	380.6	1437.7	1117.7	937.5	536.5	922.6	936.1	843.7	917.4	1411.7	413	962.9
"201030_x_at"	329.7	129.7	710.1	1156.9	495.1	654.7	428.1	951.9	600.9	1113.4	205.7	991.4	749.6	456.5	166.6	781.6	1187.7	779.8	421.8	881.1	503.2	1862.2
"201031_s_at"	764.8	374.5	347.6	720.2	352.1	692.8	488.4	566.9	352.1	567.8	173.7	731	652.6	536.3	167.4	626.4	666.5	591.2	492.1	1136.6	647.8	651.6
"201032_at"	2715.4	1456.5	2005.3	1326.2	1049.4	2516.1	1694.5	1425.9	1383.6	1710.3	585.6	2598.5	2547.6	2005.2	682.3	2224.6	1884	2056.1	1818.4	2127.1	1419.4	1759.7
"201033_x_at"	8356.2	5686.4	7539.4	5589.1	4441.9	8455.2	6917.2	5874.8	5714.5	6609.5	2546.4	9538.2	9015.6	6525.3	3415.7	8099.2	7841.3	8537	6890.6	8070.6	5641.9	9243.3
"201034_at"	199.4	60	113.8	287.5	46.6	155.6	169.3	192.7	109	115.2	12.9	218.1	160.2	257.8	5	204.7	134.5	126	106.3	245.8	58.6	202.6
"201035_s_at"	740.6	419	629.9	654.7	277.7	1022.5	618.5	724.3	689.1	855.7	198.5	1128.2	890	650.7	205.6	866.9	885.5	943.9	840.1	1102	296.2	1368.3
"201036_s_at"	972.3	558.1	624.6	1119.4	481.7	857.6	540	1102.2	450.4	586.7	311.8	1168	1062.2	642.6	255.1	694.7	983.4	1190.9	786.9	1529.2	458.1	1170.9
"201037_at"	121.2	82.7	60.4	213.7	46.5	103.2	60.7	91.4	35.5	86	57.4	53.7	100.9	179.8	10.1	33.4	107.6	68.7	60.1	91	56.7	55.8
"201038_s_at"	135.7	61.3	81.2	90.4	51.5	115.8	106.2	68.1	86.5	69.6	7.6	77.6	69.6	61.6	43.5	74.7	77.9	68.1	113.9	90.1	46.3	78.8
"201039_s_at"	1785.5	1144	1814.6	1198	325.1	2552.8	1847.7	1344.1	1216.3	1274.7	216.8	2223.6	2582.5	1518.6	427.5	2030.2	1730.5	1668.4	1751.6	1612.1	189.3	2268.1
"201040_at"	156.9	76.1	107.2	217.1	70.5	158.2	148	192.2	70.4	101.7	95.8	206.7	105.9	173.3	80.8	172.8	144.4	29.1	187.3	191.8	63	160.7
"201041_s_at"	729.6	347.9	676.1	868.5	163.1	2720.8	556.3	1222.1	281.7	659.7	48.1	716.1	1118.3	948.4	90.5	779.8	693.5	497.6	594.2	1385.7	167.3	595.1
"201042_at"	261.5	131.4	180.2	529.2	123.4	290.5	169.9	259.1	171.6	121.5	64.4	256.7	156.7	114	51.1	246.7	175.7	146.5	148	308.3	80.9	290
"201043_s_at"	133.5	77.2	91.8	34.4	3.5	98.8	100.1	117.4	109.4	93.5	5	75.2	90.7	112.9	3.8	106.7	16.8	89	62.3	79.2	8.4	46.7
"201044_x_at"	5.5	9.7	17	7.7	4.3	69.5	8.2	17.1	11.4	17.6	5.7	18.6	21	28	3.6	9.8	10.9	9.3	12.2	26.2	3	28.7
"201045_s_at"	29.9	13.4	8.7	11.6	4.2	31.3	22	12.7	19.8	8.4	4.4	19.3	11	25.2	4.5	28.3	18.4	20.6	12.9	8.6	3.6	17.9
"201046_s_at"	3322.5	1586.2	2360.7	1817.6	1791.7	3380.1	2381.5	2284.8	2434.5	1647.4	1683.3	3266.8	3735.9	2520.3	2760.3	3081.1	2646.2	2598.5	3290.5	2799.9	1367.8	3751.6
"201047_x_at"	460.9	201.7	296.2	339.4	125.4	564.1	366.7	446.1	299.8	293.9	139.3	706.6	495.8	424.8	79.3	531.5	368.4	362.7	404.8	634.2	79.2	471.3
"201048_x_at"	8.7	36.3	21.2	26.8	5.1	119.4	61.4	34.4	44.5	28.9	6.5	52.1	16.2	54.7	2	50.1	50.4	37.2	7	85.1	4.1	65.4
"201049_s_at"	7609.9	3342.7	5313	4386.8	3987.4	5433.1	5303.7	4913.5	4287.8	4071	2238.3	6130.5	7382.4	4396.3	2058.3	5727.4	6897.5	5419.1	5015	4932.6	4172.7	5959.4
"201050_at"	196.3	160.3	211.8	259.4	141.6	338.6	191.4	105.6	134.5	257.8	84.8	386.6	235.3	252.4	69.6	339.7	256	167.1	190	248.5	20.4	244.9
"201051_at"	555.9	239.4	503.5	552	126.1	805.6	463.8	433.5	296.8	289.9	96.2	702.8	585.3	615.7	104.8	537.4	540.3	445.5	524.9	811.5	106.7	485.8
"201052_s_at"	288.9	150	231.4	173.6	121.7	465.5	303	295.5	289	220.9	22.5	427.8	382.4	290.2	37.9	392	348.9	282.8	463.1	442.4	64.6	516
"201053_s_at"	303.8	130.9	155.3	176.1	146.2	268.7	208.3	211.7	185	201.3	121.2	289.2	219.9	142.9	86.5	269.9	222	212.4	246.3	270.4	288.6	253.7
"201054_at"	492.1	218.7	433.8	291	119.1	638.8	270.4	278.3	255.4	371.8	54.6	669.2	586.5	478.5	34.7	544	463.7	333.3	298.4	662.3	134.6	367.6
"201055_s_at"	266	71.9	136.3	136.7	56.9	178.4	132.1	142.3	130.6	118.2	40.4	169.6	117.6	105.7	59.5	177.6	95.3	75.3	132.8	157.4	48.8	182.2
"201056_at"	172.1	59	95.1	126.1	78.2	161.4	144.6	121.3	90.1	140.6	99.8	223.7	125.1	133.8	107.8	120.3	184.7	122.3	143.5	134.9	80	141.6
"201057_s_at"	190.2	115.8	146.4	198.1	120.9	237.1	166.9	150.2	109.8	138.9	87.4	178.3	175	174.5	88.1	172.1	209.6	153.4	182.1	202.9	109.6	218.5
"201058_s_at"	176.9	8.6	131.5	2093.1	104.4	97.8	138.8	260.5	114.2	202.5	72.3	91.7	105.4	181	38.1	74	207.2	111.9	175.1	198.1	67.1	56.2
"201059_at"	549.4	200.7	272.8	446.3	266.3	456.1	306.9	356.2	249.9	325.7	183.9	540.6	391.8	418.6	171.2	410.2	428.5	337.9	283.1	557.5	321.3	779.2
"201060_x_at"	200.8	56.8	141.5	348.9	58	300.7	177.3	278.6	168.1	153	108.4	366.9	328.2	230.6	46.2	293.7	261.6	194.5	203.1	404.3	77.6	303.7
"201061_s_at"	571.3	279	458.8	760.4	251.1	723.8	476.1	583	383.1	442.3	296.3	579	551.8	572.3	316.1	519.1	549.4	435.7	437.8	795	428.8	559.6
"201062_at"	1.1	1	0.8	1.3	2.4	1.6	2	2.1	2.4	1.2	4.6	2.9	2.4	4.7	0.7	4.7	0.9	1.3	2.6	2.1	1.3	7.6
"201063_at"	138.7	93.7	151.2	153	155	198.4	181.7	188.4	113.3	119	92.5	257.1	143.6	175.5	140.2	170.3	122.7	135.4	163.3	218	130.3	207.4
"201064_s_at"	2421	1155.6	1954.9	1218.5	708.7	2637.8	2468.5	2494.3	1680.5	1703.9	203.4	2950	2658.7	1622.2	233	2414.9	2097.3	1419	2591.7	2444.4	442	2496.2
"201065_s_at"	313.5	195.9	276.4	316.3	140.5	572.3	249.9	279.9	245.2	315.2	49.8	334.6	398.5	322.3	110.7	317.7	288.4	360.3	233.7	459.1	57.5	323.8
"201066_at"	2928.5	714.1	1506.4	1136.4	531.2	2576.5	2044.6	2183.2	2209.9	1290.2	325.7	3006.2	2216	1474.8	280.6	2263.9	2121.7	1389.7	2239.3	2560.3	718.5	3859.5
"201067_at"	455.7	240.1	390.1	359.6	149.3	669.6	259.7	250.2	297.1	358.7	49.3	507.6	504	391.6	24.8	367.4	425.3	422.1	318.9	606.6	92.2	303.8
"201068_s_at"	867.1	518.8	729.9	682.3	351.8	1227.9	814	736.7	691.1	757.3	184.3	1219.6	1119.8	827.3	156.7	857.4	848.1	841.5	870.6	1019.9	391.1	1086.8
"201069_at"	263.9	144.5	191	408.5	148.3	303.3	170.2	180.5	141.6	251.7	64.9	369.1	160.6	274.2	61.6	239.9	183.9	165.7	168.1	238.6	44.3	233.3
"201070_x_at"	191.7	183.6	216.8	379.8	238.1	493	292.6	282.2	160.2	240.5	321.5	316.6	346.5	377.9	274.1	239.2	399.3	322.6	230.2	557.1	104.3	818.1
"201071_x_at"	1042.7	657.1	974.7	1140.8	175	1780.8	904.5	1010.5	835.4	1042.4	70.6	1705.6	1468.2	1174.1	19.2	1097.9	1241.2	1075.4	728.1	1668	117.3	1360
"201072_s_at"	124	74.1	119.6	105.1	73	201.9	134.6	154.9	111.6	136	38.6	207.4	120.6	126.3	102.9	223.8	165.2	132.3	178.4	267.6	91.8	245
"201073_s_at"	67.8	71.5	91.9	95.7	29.4	105.7	130.6	91.2	79.2	93.5	31.2	160.7	68.1	65.4	22.2	86.9	68	94.8	79.4	153.8	25	13.7
"201074_at"	101.7	99.6	147.3	167.4	67.7	178.6	164.7	131.7	102.4	117.1	36.1	163.1	164.9	132.7	35.3	173.9	178.1	97.6	194.4	224.6	68.3	93.1
"201075_s_at"	156.5	63.9	82.3	92.5	50.9	113.3	125.9	128.2	114	92.8	39.2	151.1	88.7	75.9	27.7	179.5	150.5	81.2	113.9	148.4	24.3	201.1
"201076_at"	408.8	228.4	235.1	307.6	164.3	365.1	295	286.3	269.6	279.2	100.2	532.4	454.7	363.9	105.5	425.5	373.4	262.8	293	494	284.6	488.2
"201077_s_at"	1168.7	530.9	925.7	754.5	338.3	1310.4	822.1	932.5	838.3	836.7	209.5	1685.6	1168	1047.8	231.4	1029.9	1131.1	983.2	1044.7	1272.3	345.2	1392.3
"201078_at"	374.4	133.6	263.8	296.3	100.7	437.7	252.9	333.2	271.7	281.4	94.6	468.4	487.6	315	73.7	397.3	275.3	383.4	373.5	456.3	99.1	483.7
"201079_at"	1355.2	609.3	882.3	549.7	340	1265.5	827.3	579.8	770.9	643.3	103	1088.5	1106	831.2	141.8	940	919.3	922	756.2	909.3	258.8	959.3
"201080_at"	398.9	239.4	335.3	387.7	275.6	613.3	324.3	375.5	313.8	278.3	233	529.4	368.1	357.1	223.2	357.5	487.1	358.3	344.6	555.1	198	738.4
"201081_s_at"	123.1	84.9	88.7	48	11.6	157.9	112.4	131.9	87.5	83.5	9.2	224.9	49.2	106.9	9.9	136.4	25.4	87.4	121.7	155.4	10.4	217.2
"201082_s_at"	161.5	119.5	121.5	200	114.1	198.2	128.1	143.6	120.4	144.3	40.7	185.5	265.1	171.5	73.7	159.1	163.6	168.8	138.5	181.3	43.2	179.5
"201083_s_at"	24.3	22.8	14.3	20.6	11.2	27.9	37.5	16.3	24.1	25.7	3.7	25.9	33.5	4.8	14.3	16.1	37	30.7	2.6	70.8	0.3	70.9
"201084_s_at"	897.5	553.8	529.4	729.6	242.1	1062.9	599.1	580.6	398.1	556.2	116.9	958.1	1103.4	741.3	88.7	814.6	850.3	646.3	413.4	1060.9	205	807.5
"201085_s_at"	22.7	53.2	55.9	95.3	41.5	82.7	13.9	20.1	20.7	49.5	39.3	40.1	88.3	24.1	12.4	75.2	28	87.4	12.8	101.6	14.2	133.9
"201086_x_at"	275.6	180.9	246	338.9	125.6	450.1	244.5	230.4	207.7	387.2	7.2	348.9	423.8	387.3	36.9	398.2	311.9	324	238.6	461.8	94.1	275.2
"201087_at"	438.8	218.9	311.1	356.5	183.6	666.8	295.2	477.9	252.5	435.4	225	426.6	546.8	368.7	161.1	561.2	487.2	435.3	417.2	531	135.1	532.9
"201088_at"	84.8	27.3	44.9	69.2	29.1	49.1	36.7	62.3	35	61.6	29	84.8	58.1	11.8	15.7	62.8	70.7	57.5	41.6	114.7	42.7	55.9
"201089_at"	337.6	176.3	325.5	301.1	135.7	515.6	282.2	403.9	269.7	288.1	119.8	489.6	419.6	372.8	87.8	425.1	420.9	355.1	480.6	530.9	158.3	521.6
"201090_x_at"	1903.7	924.3	1329.1	2455.1	731.9	1564.5	880.2	1333.3	1074.6	1300.2	415.7	1406	1007.2	1286.6	489.6	1139.9	1324	1242.1	1221.5	1605.5	1031.1	1262.9
"201091_s_at"	90.3	38.4	54.9	57.6	21.3	130	115.1	73.1	101.5	94.7	27.6	144.5	125.4	73.7	33.8	84.5	116.6	58.8	52	131.8	48.8	5.8
"201092_at"	670.9	349.2	401.4	573	289.5	722.6	465	517.8	393	473.6	212.5	779.4	755.9	565.4	140	615	655.3	477.1	517.6	767.6	253.8	893.6
"201093_x_at"	1231.4	568.1	1262.7	1021.9	509.3	2574.7	1189.6	1355.7	1071.6	1118.6	264.8	1769	1564.4	1066.9	254.6	1012.1	1172.2	1113.2	1109.3	1577.2	955.2	2575.2
"201094_at"	5624.3	4368.7	5007.8	4881.1	4150	6480.5	4908.9	5321.9	4067.1	4348.2	4650.6	6526.4	6603.1	4287.7	3785.8	5506.5	5307.9	5636.1	5137.8	6373.9	6334.9	5660.5
"201095_at"	73.7	32.6	89.2	110.7	12.6	115.5	61.7	152.6	170.9	56.4	83.2	102.3	91.4	90.3	46.8	124.3	83.4	76.8	134.8	94.1	15.7	47.2
"201096_s_at"	165.7	76.3	183.1	190.7	39	198.6	135.5	110.2	130.5	139.6	36.1	209.6	167.7	205	30.2	237.2	165.3	133.4	162.4	236.9	60.8	217.6
"201097_s_at"	584.9	346	392.4	588.5	135.7	639.5	289.9	363	370.2	360.1	161.9	704.3	629	479.3	68.7	546.4	528.8	438.4	464.9	667.8	125.8	498.8
"201098_at"	280.2	88.2	160.6	197.9	61.9	240.5	166.6	235.8	177.2	110.3	75.4	353.8	243.9	188.5	89.7	256.5	196.2	217.6	377.2	250.9	38.1	137.1
"201099_at"	337.9	172.4	276.6	286.9	91.6	555.7	251.3	354	240.3	250.1	73.1	539.8	487.8	364.7	66.1	406.4	343.2	281.2	383.9	691.3	85.3	553.2
"201100_s_at"	708.8	441.2	604.7	655	383.7	1254.5	752.7	691	529.4	664.7	300.1	1107.2	1167.7	759.5	59.2	1025.6	666.6	590.2	744.3	1067	430.5	933.9
"201101_s_at"	10.8	6.8	25.1	13.5	3.5	18.2	13.5	9	8.8	10.4	6.8	18.1	15.4	12.1	11.4	26.8	12	8.1	12.4	22.8	3.7	16.8
"201102_s_at"	80.2	91	112.4	80.9	74.8	139.9	75.2	120.1	128.2	56.5	31.9	64.1	65.7	122.9	69.4	118.5	71.3	95.3	97.5	86.2	36.3	101.2
"201103_x_at"	432.5	265.1	321.4	697.2	249.5	568.9	306.2	392.6	247.2	443.5	166.2	595.7	570.4	486.5	67.3	480.2	545.1	438.6	278.8	598.4	167.9	536.9
"201104_x_at"	359.7	204.8	350.5	467.6	148.5	580.1	398.2	418.6	353.4	387.3	132.6	699.6	548.2	411.6	181.5	614.6	411.8	380.3	477.9	661.5	92.2	584.8
"201105_at"	2087.5	1588.9	1267.3	2570.6	1902.5	3643.7	1538	1613.6	1761.2	2210.7	1002.5	2175.2	3073	2998.8	1420.4	2019.6	2325.9	1913	2089.1	2418.2	1025.5	1257.6
"201106_at"	1202.4	486.4	669.1	1105.2	853.6	1064.8	824.4	629.8	754.6	631.5	472.7	942.4	1093.4	920.6	561	1027.9	846.2	826.8	790	917.2	598.8	1005.1
"201107_s_at"	6.8	4.1	5.6	3.9	3.7	7.1	5.7	7.1	6.7	11.8	4.3	9.7	5.4	5.9	3.8	8.2	6.2	5	8.9	7.3	3.4	17.8
"201108_s_at"	107.7	32	87.7	116.5	55.1	110.1	81.2	108.6	74.5	84.9	80.9	149.5	112.2	114.4	38	108.4	111.1	94.7	147.2	111.1	37.4	166.5
"201109_s_at"	12.3	25	10	15.3	5.6	7.2	13.9	9.5	8.2	7.5	2.4	18.5	14	11.5	4	3.6	13.6	8.5	12.1	13.3	3	10.1
"201110_s_at"	3.3	3.9	4.4	62.4	1	14.7	1.8	22.2	1.7	14	0.9	17.1	1.8	37.1	0.7	4.7	5.7	3	5.7	16.5	1.7	4.7
"201111_at"	316.8	103.5	171.9	226.8	181	288.5	232.6	190.3	184.1	153.2	131.9	405.8	340	270	101.6	294.3	338.7	221.9	148.9	290	190.6	256.1
"201112_s_at"	288.6	160.1	236.2	326.5	139.7	414.6	239.3	242.5	150.1	360.1	70.4	416.9	324.6	365	53.1	289.7	268.9	307.5	201.6	468.9	129.3	509.7
"201113_at"	839.4	412.1	778.2	653.4	384.9	1108.5	663.5	564.1	544	591.8	319.8	830.9	834.4	765.4	308.9	789.6	912.8	803.5	506	874.7	521.8	1117.7
"201114_x_at"	1250.7	585.7	1092.2	774.4	642.5	1480.8	1120.3	867.6	823.7	941.3	306.6	2029.1	1595.3	1028.5	449.9	1120.5	1398.8	852.5	1299.7	957.7	937.1	998.9
"201115_at"	214.6	104.5	179.1	208.9	157.6	458.3	172.7	246.9	177.5	162.2	79.9	339.4	235.8	199.7	61.8	210.2	275.9	172.8	167.8	232.4	191.2	280.1
"201116_s_at"	39.6	21.1	43.4	206.3	9.6	152.4	55.2	70.8	52.2	98.3	13.3	99.1	45.7	109.4	11.4	62.6	44.3	35.7	55.2	70.9	9.4	55
"201117_s_at"	87.2	22.6	37.1	313.7	44.7	151.6	73.6	99.3	49	70.3	34.7	122.2	72.9	39.7	18.2	91.5	83.4	47.5	63.9	157.6	38	30.1
"201118_at"	62.9	45.8	58.2	164.4	34.7	135	47.8	40.3	89	51.5	4.9	42.1	57.8	88.8	6.9	76.7	105.9	87.5	45.3	123.4	7.6	155.9
"201119_s_at"	4142.7	1692.9	3204.3	2851.8	1926.2	4310.9	3013.1	4122.8	3001.3	2951.8	1270.8	5331.7	4431.9	2923.1	1777.4	4407	4387.6	3584.3	4090.5	5399.5	4164.8	5660.3
"201120_s_at"	25.6	6	17.9	19.4	33.7	95.9	24.9	24.8	80.8	6.8	12.8	120	20.1	58.2	7.1	25.2	32.3	18.2	21.8	28.9	3.6	29.7
"201121_s_at"	357	223.7	275.3	564.8	162.2	383.5	224.8	310.8	247.9	281.1	92.6	500.9	356.1	376.8	106.8	372.6	321.9	255.1	333.2	570.8	153	378.6
"201122_x_at"	586	351.5	400	276.4	355.4	1066	435.8	583.6	276.1	402.9	156.8	666.7	994.5	592	249.9	710	548.9	462.1	652.1	1087.1	368.1	288.4
"201123_s_at"	568.1	363	411.3	96.2	98.2	1122.4	222.2	400.2	146.5	410.4	36.8	534.9	1002.5	528	40.4	373.3	410.1	239.2	538.5	1046.4	27	193.1
"201124_at"	92.6	58.5	53.6	147.4	60.7	140.6	109.1	139.2	96.6	102.4	72.1	174.1	80	117.6	69.2	155.1	137.2	105.9	177.1	168.8	53.1	147.6
"201125_s_at"	30.3	53.4	156.6	203.2	105.5	182.5	94.2	176.5	186.4	64.5	84.8	223.8	218.2	168.6	18.7	139.8	133	129.1	212.9	204.1	26.5	315.5
"201126_s_at"	153.6	72.4	66.4	163.1	65.1	125.5	107	125.7	85.5	108.6	40.5	225.1	185.4	121.5	37.2	203.9	157.8	116.4	66.9	147.5	115.3	143.7
"201127_s_at"	65.7	42.1	14.3	85.5	5.3	34.1	51.1	49.4	45.4	93	10.2	24	59.1	72.8	10.4	45.3	34	62.8	110	117.5	5.2	38.7
"201128_s_at"	152.5	57	101.5	200.3	69.6	143	85.1	134.7	96.8	115.9	105.2	204.5	135	160.6	60.5	127.4	126.1	91	148.3	166.3	64.7	169.4
"201129_at"	148.9	95.9	134.6	191.7	80.8	206.5	146.6	108.1	81.8	143.9	74.8	184.2	205.1	221.4	87	157.2	178.2	146.9	168.4	236	88.9	156.7
"201130_s_at"	51.1	10.3	22.7	6.9	8.7	41.5	57.7	42.6	40.8	7.6	19.2	28.1	19.6	22.3	3.2	92.9	31.1	7.4	8.4	63.5	3.5	91.4
"201131_s_at"	3.6	3.7	4.1	2.1	7.7	3.5	6	5.1	5.9	6.6	2.2	3.9	6.4	26.1	3.2	7.5	4.5	6.5	3.4	12.3	2.1	10.3
"201132_at"	284.1	117.2	164.4	273.1	75	370.4	229.8	268.4	169.1	178	16.9	354.6	336.5	234.2	11.7	270.6	266.9	214.6	159.6	418.2	20.4	232
"201133_s_at"	133.5	104.5	112.7	182.8	70.3	180	121.3	132.5	84.2	165.2	23.3	162.5	163.5	138	28.3	172.5	160.6	170.7	118.7	233.2	17.6	128.3
"201134_x_at"	6107.4	2329.6	4071.2	4024.9	3612.9	6094.8	4351.3	6476.9	5902.1	3868.5	1168.9	7138.9	5322.9	3989.4	1126.6	5066.7	5124.8	4617.3	4474.7	6539.1	2444.9	6529.2
"201135_at"	1060.1	504.6	917.2	1004.9	674.7	1520.7	675.8	803.5	695.4	967.9	303.9	1370.8	1067.3	1012.3	436.8	1069	1210.7	879.1	918.5	1488.2	999.2	1455.1
"201136_at"	317.9	203.7	219.7	260.2	78.2	321.4	168.6	204.4	90.4	181.8	10.6	253.1	287.5	262.5	10.5	176.7	226.6	250.4	144.1	275.1	32.2	215.6
"201137_s_at"	522.6	140.8	347.5	376.9	300.8	683.3	347.7	509.7	406.7	144.4	88.4	479	246.8	237.6	171.3	405.7	266.2	190.5	250.5	242.2	336.9	525.3
"201138_s_at"	160.3	114.9	132.6	122	61.2	304.6	159.7	202.6	96.1	81.6	52.5	256.3	101.6	197.7	41.2	259.4	132.5	163.7	89.8	200.1	40.9	102.2
"201139_s_at"	110.1	70.3	42.8	129.5	29.8	172.3	75.9	70.1	9.1	84.1	25.6	102.6	67.3	12.5	11.8	111.9	122.9	91.3	15.5	111.3	14.4	27.9
"201140_s_at"	138.8	65.5	125.4	114.2	29.1	143.2	107.3	106.7	119.5	72	43.5	156.6	114.9	84.6	51.6	131.2	102.7	100	33.4	150	32.3	66
"201141_at"	210.5	119.7	353.9	558.6	91.7	222.5	234.6	260.6	202.1	280.2	47	349.5	235.4	291	45.7	213.3	239.9	166.2	294.2	431.9	85.9	591.9
"201142_at"	336.2	149.7	229.8	203.1	74.9	288.9	227	170.4	191.4	204.1	86.9	282.3	319.8	199.6	59.6	239.9	227.7	190	243.9	356.9	105.6	242.7
"201143_s_at"	150.8	68.8	122.7	153.2	85.4	170.7	102.5	145.1	99.1	72.6	56.1	125.7	208.8	178.1	50.7	193.7	112.6	139.4	162.7	251.6	90.7	245.5
"201144_s_at"	323.6	126.7	171.1	291.1	182.8	397.3	196.6	223.4	190.8	221.6	148.6	386.3	327	225.5	157.3	262.3	287.1	277.4	322.5	342.8	141.8	460.3
"201145_at"	1350.9	539.7	1329.6	773.1	448.4	1797.3	1051.5	893.2	843.3	856.6	219.2	1546.3	1347.5	949.1	212.9	1272.3	1196.6	1003.8	1334.2	1378.8	413	1976
"201146_at"	251.5	257.3	294	260.5	67.5	487.5	118.2	192.7	153.3	237	74.8	298.3	419.2	329.1	33	241.9	230.7	256.4	147.3	434.9	70.6	158.6
"201147_s_at"	73.8	50.8	124.6	211	27.8	121.8	74.6	109.2	37.6	100.1	6.1	172.8	124.8	143	2.3	152.3	31.2	61.3	147.5	236.9	3.1	103.5
"201148_s_at"	174.8	94.9	178.8	305	62.8	266	152.8	198	150.9	221.9	57.8	183.8	192.5	297.7	46.1	177.2	202.7	174.8	245.8	444.1	119.9	347.3
"201149_s_at"	153.9	58.3	235.5	353	58.7	348.5	152.1	193.5	111.6	150.6	64.9	246.9	193	275.5	46.1	178.7	104.9	197.3	191.5	449.3	63.5	282.9
"201150_s_at"	360.3	157.9	339.1	1027.1	104.9	496	282.3	340.5	243.5	338.4	66.1	539.4	414.1	388.4	46.7	348.7	346.3	278.6	216.8	689.4	99.1	422.3
"201151_s_at"	86.7	112.1	164.9	137.8	27	276.6	162.1	167.7	121.1	246.8	13	202.2	226	175	32.4	152.1	155.2	192.8	124.5	356.3	11.9	169.5
"201152_s_at"	892.6	842.9	716.7	1292.9	652.9	2805	798.3	1237.7	798.4	706.9	467.6	1243.8	1180.5	895.6	431	815.6	1410.2	1721.8	746.6	1604.8	258.6	1431.2
"201153_s_at"	770	807.2	627.5	897.3	292.3	1078.8	503.8	472.2	502.3	809.7	214.7	1125.5	1334	770.9	174.2	910.7	1037.4	1119	496.1	1408.2	226.3	885.2
"201154_x_at"	4809.5	3366.4	4397	3467.6	1741.6	4993.4	3726	3278	2997.2	3237.8	912.4	5168.5	4500.7	3833	950.4	4227.1	4408	3739.4	4031.5	4060.1	2006.9	3909.2
"201155_s_at"	1335.1	550.3	1024.8	931.4	915.2	1774.3	1104.3	1158	1159.2	989.7	513.3	1657.7	1337.4	1261.1	896.1	1197.8	1540.2	1254.6	1283.2	1680.6	882.2	1735.4
"201156_s_at"	140.2	68	166.9	183.3	88.7	225.1	180.3	130.7	183.4	124.1	45.6	189.9	101.3	165	81.3	185.4	163.3	194.4	205.9	267.2	101.2	318.3
"201157_s_at"	199.3	87.7	123.4	137.4	97.1	256.6	160.9	132.8	150.4	121	43.3	272.3	215.8	125.2	63	252.5	180.6	116.5	178.4	227	84	203.7
"201158_at"	69.7	14.6	9.7	68.2	27.9	20	8.1	11.6	28.8	31.8	7.8	63.2	10.4	7.8	8	18.4	9.3	27.8	7.9	111.5	22.7	15.3
"201159_s_at"	26.7	33.5	27.4	23.3	10.5	81.2	48.9	18.5	19.2	24.2	21	26	19.8	19.4	12.1	55.5	20.1	21.6	22	45.3	10	69.7
"201160_s_at"	6429.8	4198.5	6536.4	5539.2	5527.9	6859.2	5781.6	6389.9	4922.1	7233.1	5746.4	7434.6	8492.8	5418.4	5700.2	6550.8	6557.1	7859	6377.1	8228.7	5441	7463.8
"201161_s_at"	6803.2	4203	6658.1	4472.5	2139.6	8491.2	6504.5	5652.2	5130.4	7064.8	522.4	8751.1	8584	7481.4	701.6	6589.5	7602.6	8983.1	6991.6	6990.4	796.9	8458.4
"201162_at"	180.4	146	342.1	1682.4	61	434	197.2	499	330.9	526	8.5	613.8	258.8	479.7	4.6	124	371.8	285.4	284.3	609.4	70.1	534
"201163_s_at"	615.5	249.3	465	1716	185.1	786.3	528.9	832.4	550.2	465.4	110.7	1005.2	615.6	480.2	69.5	488.5	514.8	365	729.2	1201.6	241.9	812.5
"201164_s_at"	367.2	182.4	237.4	295.7	113.4	450.2	215.8	199.9	160.3	229.7	19.7	360.6	334.2	318.5	6.9	272.7	296.2	237.1	341.8	341.6	50.4	456.7
"201165_s_at"	472.7	210.8	382.3	415.4	116.3	741.1	359.5	378.1	286	323.4	130.7	698.9	685.8	493.2	125.9	558.4	441.4	426.5	442.6	753.6	86.8	484.6
"201166_s_at"	707.3	330.9	604.7	598.7	387.5	831.4	619.8	770	474.6	571.1	321.6	813.1	909.8	732.4	224.8	846.2	819.4	544	647.7	929.3	305.5	732.2
"201167_x_at"	6.8	80.6	53.9	55.2	6.1	107.5	8.4	62	29.6	61.7	8.5	12.6	92.6	36.5	6.7	36.1	47.2	41.8	22.7	65.5	2.4	82.4
"201168_x_at"	312.4	174.2	293.3	354.3	181.5	410.4	204.8	144.5	211	237.5	42.7	222.9	309.9	264.7	110.3	208.6	265.7	265.7	247.1	319.6	99	168.5
"201169_s_at"	42.7	58.8	65.2	49	6.3	226.7	55.7	33.1	48.3	90.3	5.7	114	102.3	155.1	5.8	27.6	99.3	51.8	102.5	116.6	8.6	168.5
"201170_s_at"	371.8	334.2	335.1	455.1	162.7	791.1	359.8	335.1	222.2	342.3	87.6	376.3	736	847.8	60.8	455.5	605.6	374.6	487	588.4	130.8	724.7
"201171_at"	20.4	2.4	4.9	4.6	4.5	7.7	10.4	4.7	4.4	11.4	4.6	19.1	21.8	45	2.3	8.2	5.1	1.6	14.4	6.9	1.8	10.2
"201172_x_at"	770.2	305.9	637.7	789.4	258.8	940.5	695.3	593.8	597.6	607.5	110.7	1264	715.9	638.4	98.2	762.7	791.7	660.7	790.8	859.6	199.7	836.4
"201173_x_at"	641.2	340	514	526.4	325.5	755.7	599.9	557.5	478.6	403.6	271.1	856.3	613.2	613.7	219.1	734	638	688.9	693.6	687.5	364.8	781.5
"201174_s_at"	395.5	170.8	246.6	287.3	137.8	429	278.5	256.8	201.2	233.5	107.6	452.4	487	330.7	73.4	392.9	287.4	254.2	350.8	388.3	145.5	420.3
"201175_at"	358.9	112.5	211.6	267.4	108.4	378.4	280.7	292	268.2	223.1	98.2	448.8	338.6	295	87.7	434.5	284.2	272.9	341.1	328.7	198.8	531.7
"201176_s_at"	257.7	100	173	310.3	67.6	275.4	146.4	247.2	170.6	148.3	10.8	263.2	310.9	214.8	11.4	164	213.8	276.9	161.9	291	63.1	243.4
"201177_s_at"	455.9	293.7	428.2	423	100.1	591.3	240.2	279.9	225.4	372.1	34.8	528.9	489.1	354.8	62.3	490.2	399.5	333.9	315.8	556.4	118.8	298.3
"201178_at"	415.7	171.4	294.2	397.6	215.7	465.8	253	370.5	288.1	237.9	131.9	504.6	427.3	325.1	122.1	398.9	410.4	299.3	321	449	164.7	459.1
"201179_s_at"	90.3	57	112.4	127.2	23.7	150.9	74.7	90.5	85.5	87.1	31.8	143.4	123.6	72.4	24	172.6	99.7	74.4	126.5	222.1	10.5	152
"201180_s_at"	241.4	81	170.5	228.1	79.7	296.6	168.4	182.5	123.6	101.8	82	307.4	130.5	205.1	63.4	232.8	205	175.6	171.1	272.2	126.5	226.9
"201181_at"	47.2	31.4	10.5	28.3	2.9	88.9	36.1	48.6	52.3	29.4	49.4	57	28.1	30.9	33.9	70.4	43.1	33.5	11.9	70.2	31.6	51.5
"201182_s_at"	116.6	73	133.8	31.2	42.5	101.7	42.2	144.1	151	98.3	44.3	51.1	136.7	126.5	93.7	78.2	51.9	133.6	47.2	187.9	60.6	107.2
"201183_s_at"	361.9	272.4	397.6	411.9	255	590.2	386.5	420.5	421.3	228.3	162	553.2	410.9	382.4	158.7	479.9	321.7	381.7	460.4	449.2	242.9	819.9
"201184_s_at"	132.7	75.7	136.5	136.8	186.5	185.5	68.7	65.7	84.8	92.6	142	49.8	128.9	154.4	144.7	85.6	90.4	182.2	107	68.6	137.9	314.5
"201185_at"	232.7	149.5	260.6	563.9	184.1	406.5	220.2	287.4	262.8	257.1	186.8	428.1	305.2	339.9	156.2	256.2	319.4	285.4	277	441.7	183.3	448.2
"201186_at"	238.6	124.2	128.7	153.6	126.9	150.1	80.4	42.3	100.3	130.2	196.4	186.6	115.9	155.7	135.5	216	144.1	197.3	163.9	145	237.9	73.8
"201187_s_at"	82.6	39.3	47.4	72.1	81.6	108.7	133.8	144.5	109.4	66.8	48.6	149.8	41.6	60.3	4	93.8	46.1	65	67.9	134.3	69.5	237.2
"201188_s_at"	117.9	67	63.6	118.9	69.4	109.8	97.2	92.4	77.6	59.9	14.5	124.8	75.8	143.1	48.8	102.2	72.7	60	117.7	130.1	21.1	174.9
"201189_s_at"	12.4	28.6	11.1	52.2	5.4	19.3	13	16.4	8.8	11.3	6.3	27.8	12	12.3	5.5	15.9	13.5	11.9	12.1	21.1	6.2	65.4
"201190_s_at"	88.2	52.3	52.6	141.1	63.3	143.4	155.8	84.7	71.9	151.7	99.3	164.8	97.6	75.9	29.6	208.4	152.4	123.3	96.1	140.1	83.8	116.9
"201191_at"	10.9	10.1	9.6	13.7	10.8	15.7	16	16.3	10.4	6.2	6.8	13.1	10.4	16.1	8.8	18.3	15.1	16.1	14	19.3	10.4	40.8
"201192_s_at"	72.3	44.3	85.6	100.1	68.6	134	56	73.4	85.2	73.4	85.3	104.7	85.4	73.6	28.9	99.8	82	73.3	108.4	105.2	26.7	163
"201193_at"	260.6	71.9	140.4	367.3	83.8	252.2	199.8	172.3	160.9	190.7	50.9	313.2	256.7	137.8	28.1	301.3	179.6	160.3	197.3	297.3	101.9	290.3
"201194_at"	3397.4	2520.7	2389.4	2436.2	1710.3	3706.4	4657.2	2888.2	3632.2	2414.2	847	3899	4103.5	3243.8	890.7	4392.2	3583.4	2899.2	4164.3	4029.7	1568.1	4539.1
"201195_s_at"	82.6	21.5	137.5	108.2	23.4	193.8	66	54.4	27.6	85.3	46	144.6	175.6	44.6	32.3	136.1	107.1	94.4	58.2	61.8	54.2	72.9
"201196_s_at"	164.1	77.8	116.3	107	28.6	192.3	127.4	148.4	128.8	88.8	7.9	280.6	139.9	75.8	23.2	146.5	133.7	100.8	87.5	226.5	38.9	135.1
"201197_at"	144.4	83.6	95.2	78.4	39	133.2	68.8	72.5	70.5	101	38.3	127.4	143.7	117.3	28.1	126.5	113.4	87.2	93.8	155.8	62.5	127.6
"201198_s_at"	617.9	307.5	404.8	473.2	234.4	739.7	582.2	517.4	499.6	459.7	137.9	837	694.4	587.7	177.8	759.9	594.7	588.8	613.4	691.4	172.2	891.6
"201199_s_at"	871.6	367.1	494.5	545.8	429.8	816.1	480.3	742	629.5	485.9	415.9	1091.7	1027.7	746.4	498.5	1057	733.2	613.7	940.9	1011.3	711.8	838
"201200_at"	556.6	149.1	274.7	516.9	109.4	486.6	323.6	247.5	218.1	338.5	125.1	525.6	540	466.2	78.7	453.8	360.7	281.6	357.7	500.3	164.1	364.3
"201201_at"	369.8	329.7	563.8	614.5	180.8	923.8	339.9	316.2	515.8	530	26.6	454.1	452.8	782.9	90.4	628.9	317.5	450.5	280.1	417.6	63.7	492.7
"201202_at"	111.6	57.3	60.1	115.3	40.9	117.9	53	90.9	62	92.5	1	84.7	107.7	114.1	4.3	124.6	124.2	81.7	74.9	109.7	22.4	131
"201203_s_at"	20.4	12.8	15.5	15.9	10.9	25	19.3	20.4	24.3	11.5	6.7	21.4	20.4	10.3	6.4	14.9	14.4	16	18.4	21.2	5.7	53.3
"201204_s_at"	55.8	54.3	15.5	150.8	40.6	41.7	18.4	20	15.6	134	22.7	39.4	47.4	23.8	55.3	30.1	23.6	90.8	15.5	100.5	77.9	84.5
"201205_at"	163.8	44.2	67.5	65.5	51.3	110.5	121.4	104.7	52.1	52.4	93.8	130	118	93.9	38.7	72.1	96.8	102.1	127.5	115.8	33.1	56.6
"201206_s_at"	33.8	44.7	13.1	56	4.3	18.9	9.1	6.9	6	46.8	15.4	52.9	5.7	30.9	3.6	68.2	21.6	22.1	7.1	101.7	3.2	22.4
"201207_at"	283.3	151.5	202.6	246.7	143.8	375.6	277.9	263.5	207.7	192.4	104.2	394.5	252	240.7	104.5	350.4	234	211.9	268	401.1	190.7	446.7
"201208_s_at"	26.4	11.4	26.8	22.3	13.7	28.2	29.1	34.2	21	15.5	19.9	43.5	17.3	29.2	15.5	49.2	25.8	54.5	27.4	30	16.6	80.2
"201209_at"	70.6	41.2	45.3	10.4	4.1	71.4	72.9	93.2	41.7	42	5.3	78.6	88.3	6.8	5.6	30.4	95.9	28.1	6.1	61.1	7.5	27.4
"201210_at"	924.5	439.3	516.6	707.8	131	913.8	545.1	725.3	503.4	644.3	92.9	1018.6	1204.9	702.2	75.1	885	781.5	588.7	728.6	1132.8	261.4	809.3
"201211_s_at"	18.2	49.6	47.3	19.5	8.6	128	23.9	58.3	109.4	88.8	18.2	120.6	31.1	24.8	7.7	46.1	27.9	53	64.6	126.3	6.2	65.2
"201212_at"	137	48.7	64.9	100.9	17	105.9	91.3	66.5	104.7	91	6.2	161.5	82.9	19.1	12.2	88.1	108.8	22.7	29.7	192.5	10.1	34.9
"201213_at"	114.9	37.7	81.9	27.3	56.9	122.1	75.5	62.1	49.1	67.6	39.3	108.7	91.4	20.7	17.2	140.7	34.9	54.8	35.4	147.9	13.9	39.7
"201214_s_at"	222.4	145.6	101.5	145.2	205.1	281.3	102.4	203	148.6	167.7	108	169.2	185.6	166.5	143.3	207.1	255.3	150	223.8	283.3	217.1	234.4
"201215_at"	304.1	115.4	272.4	670.6	122.7	375.6	246.9	361.5	177.6	336.7	31.9	394.5	297.2	318.2	16.8	334.4	282.3	269.4	242.9	497.1	145	406.2
"201216_at"	185.4	110.6	174.5	227.5	99.1	283.6	174.9	153.5	176.6	153.2	66	313	210.1	187.5	72.4	169.6	151.1	129.6	206	213.3	97.5	391.7
"201217_x_at"	1131.9	596.9	1131.5	1910.9	605.6	1037.3	959.9	1072.4	936.3	1557.4	296.3	2090.7	1356.1	1153.2	185.9	1177.4	1016	948.3	1267.3	1410.4	1069.4	1506.5
"201218_at"	118.6	27.4	89.6	142.9	29.7	123.9	50.7	101.5	79.7	52.7	33	87.1	173.6	134.3	8.2	122.1	132.3	82.5	67.3	202.3	22.7	123.1
"201219_at"	53.5	39	15.4	34.8	21.1	34.5	25.3	11.9	61.7	13	10.7	31.9	47.6	93	14.1	78.8	40.7	25.5	15.6	67	12.4	93.1
"201220_x_at"	341.8	157.6	232.9	322.7	207.4	373.4	326	374.2	228.4	219.8	183.6	531.9	354.5	271.3	120.3	402.7	298.8	274.8	288.9	450.6	175.6	311.2
"201221_s_at"	488.3	381.4	298.2	544.8	418	607.1	371.5	450.1	218.9	441.4	303.6	493.6	548.4	544.5	320.2	430.5	673	504.8	296.8	513.9	434.2	475.2
"201222_s_at"	745.6	454.2	650.4	704.4	235.1	1036	675.2	683.8	582	797.2	141.3	909.8	1044	575.1	78.3	705.6	466.6	769.5	749.8	1141.6	348.9	839
"201223_s_at"	647	388	425.8	793.8	147.8	1014.6	673.1	631.3	583	328.2	129.2	829.2	944.5	519.4	59.3	689.2	610.6	912.3	850.6	830.6	172.5	747.4
"201224_s_at"	128.3	134.6	141.7	212.5	115.1	250.7	144.1	182.1	74.9	117.4	144	202.5	246.4	209.9	148.2	141.1	344.7	179.6	114.5	232.3	37.9	374.8
"201225_s_at"	506.9	332.4	349.4	518.8	174.4	730.4	259.1	405.1	225.6	478.4	134.3	600.7	561.7	512.7	111.4	376.2	599.5	464.6	238.9	614	124.3	488.1
"201226_at"	871.8	346	519.4	864.8	262.3	1041.3	977.7	827.2	893.3	816	132.4	1177.1	839.3	523.5	98.1	802.2	999.2	941.8	589.4	896.9	724.5	1527.9
"201227_s_at"	1557.2	405.2	632.4	1041.5	917.7	1257.5	946.8	1397.6	820.1	736.7	1000.4	1358.2	1251.5	837.6	1077	1046.6	1099.9	872.9	831.7	1621.1	2102.3	1591.4
"201228_s_at"	159.8	54.6	112.9	93.8	45.7	231.1	96.8	107.5	95.4	119	34.1	121.8	147.7	72.4	21	107	107.6	122.5	121	176.9	50.9	159.7
"201229_s_at"	317.7	148.6	311.5	202.3	60.1	570.4	189.5	194.6	246.9	277	3.3	347.4	424.9	262.5	2.9	332.1	384.7	442	247.7	359.7	41.6	288.1
"201230_s_at"	509.9	220.6	398.8	454.1	226.9	718.7	466.2	418.6	399.5	452.2	194.3	642.1	559	492.9	196.1	445.3	487	517.8	424.9	599	237.1	613.7
"201231_s_at"	329.9	162.7	224.3	400.3	160.1	281.1	265.1	236.9	211.8	285.8	105.5	384.2	311	360.5	129.4	323.2	301.4	322.9	355.3	407.6	208.6	516.4
"201232_s_at"	283.6	177.5	292.1	281.5	303.4	341.9	190	224.1	160.1	267.5	146.1	313.7	324.8	233.6	193.8	310.7	276.6	296.8	255	251.4	519.4	232.3
"201233_at"	157.9	77.9	107.4	128.9	60.9	205.4	115.6	123.9	96.3	93	64.2	210.7	147.8	118.8	14.4	129.2	131.5	140.4	123.1	221.4	83	162
"201234_at"	457	214.8	534.5	672.7	253.7	813.2	565.1	508.6	410.8	360.2	141.7	722.3	461.3	546.4	267.9	616.4	484.4	443.8	612.9	503.7	213.5	527.1
"201235_s_at"	104.1	67.1	287.2	168.1	39.2	800.4	58.2	164.9	155.6	173.7	36	342.7	202.7	192.1	58.9	263.3	231.5	159.9	99.5	232	16.6	188
"201236_s_at"	369.6	234.6	630.4	808.3	315.7	2421.9	279.2	450.3	301.7	548.7	155.6	827	642.3	604.3	256.1	605.7	777.3	469.5	380.1	1051	166.8	403.1
"201237_at"	663.1	368.8	432.7	423.4	207.6	740.6	409.8	362	301.2	434.7	108.1	580.7	629.2	431.2	71	599.7	541.9	517.7	388.7	683.5	159	454.8
"201238_s_at"	678.2	512.9	520.5	481.3	157.2	958.1	703.8	745.1	569.7	586.4	70.5	1082.4	882.5	543.6	47.8	1015.7	754.2	511	676.9	1063.1	138	648.5
"201239_s_at"	276.6	164	206	223.7	82.1	372.1	269.8	231.1	192.2	194.1	91.1	463.7	335.1	302.7	69.7	367.9	279	258.4	307.7	408.9	133.1	357.4
"201240_s_at"	486	320.4	461.6	528.4	174	743.8	458.2	475	400	404.3	249.9	811.7	729.7	517.5	121.2	703.9	587.7	573.1	555.9	819.6	175.3	499.1
"201241_at"	1255.4	509.5	883.6	853	309.8	1715.4	1050.1	991.6	705.2	820.1	87.5	1665.7	1520.7	918.3	92	1283.5	1200.3	959.5	860.3	1153.9	399.2	1202.8
"201242_s_at"	3157.6	2369.9	3145.5	2600.8	1722.7	4680.4	2665.8	2338	1496.3	2273.1	1522.1	4264.1	3542.1	3133.5	2912.2	3768.9	2913.5	3021.5	2261.6	4103.5	1251.3	3223.8
"201243_s_at"	2981.4	1660.7	2077.1	1836.9	991.9	2637.8	1620.7	1735.1	1732.3	2149.1	429.3	2810.5	2808.7	1782.6	408.9	2748	2312.1	2055	1505.8	3327.4	937.5	2007
"201244_s_at"	1019.4	435.2	627.3	788.3	268.3	1142.3	819.9	760.3	580.2	805.7	144.3	1221.3	1677.7	808.4	135	1093	1033	725.1	780.5	1088.5	312.9	1135.3
"201245_s_at"	205	104.9	164	155.1	99.1	215.7	156.9	155.7	136.8	182.7	37.7	181.9	206	210.3	67.2	131.7	171.7	156	167.4	234.8	68.5	160.6
"201246_s_at"	25.2	36.5	22.1	26.2	21.5	100.9	15.3	17.9	11.5	83.4	19.2	34.5	66.4	16.8	20.8	11.4	8.7	91.4	18.4	47.8	9	22.8
"201247_at"	132.6	48.8	97.1	105.5	50.3	142.3	98.7	171.7	121.5	36.8	15	207.4	144.7	46.3	62.4	101.6	92	66.3	117.3	143.8	65.3	159
"201248_s_at"	208.9	75.6	133.5	75	70	160.7	138	188.1	96.5	109.9	90.8	148.9	198.3	87.6	46	197	162	79	183.5	180.6	98.6	131.8
"201249_at"	77.4	63.7	24.2	67.4	21.2	84.4	136.9	120.3	70.1	41.7	53	49.4	42.8	98.6	25.3	148.3	119.1	81.9	79.4	145.6	41.7	173.5
"201250_s_at"	291.7	133.8	300.6	242.3	156	435	401.1	426.9	297.1	190.3	243.3	629.9	202.5	295	216.8	534.5	348.2	475.8	411	506.5	162.8	583.2
"201251_at"	3577.1	3554.7	2953.1	2282.4	982.3	5096.1	3808.3	4791.2	3777.9	2003.4	472.7	4506.1	4681.5	3616.7	698.5	4670.6	4157	2837.4	3867.2	4444.2	1172.3	5233.4
"201252_at"	85.3	43.6	96.2	72.8	8.9	122.4	42	29.1	58	126.6	5.5	132.6	94	25.4	10.1	83	38.3	98	54.8	83.2	9.1	105.6
"201253_s_at"	571.7	281.8	491.2	467.5	407.9	497.9	341.9	366.2	382	382.6	355.5	554.1	599.9	471.9	283.3	438.6	446.5	416.8	545.4	539.9	524.5	591.2
"201254_x_at"	5863.2	3066.8	4822.1	4325.3	2578.7	5702.3	4303.2	4684.5	3870.1	4437.7	1357.5	5869.5	5435.1	4727.9	2052.6	4842.1	5077.5	4308.9	5377.7	5075.9	2762	4793.6
"201255_x_at"	840.9	474.4	911.6	714.7	456.2	1108.4	699.4	670.8	611.4	542.3	265	1115.7	965.8	704.4	304.3	898.7	1015.7	697.8	718.8	661	324.3	1212.5
"201256_at"	479.5	218.2	472.6	388.6	203.9	496.8	257.1	402.9	173.8	247.5	155.8	563.9	270.8	393.4	120.8	576.6	324	261.2	419.2	490.8	176.9	727.2
"201257_x_at"	9427	4736	7716.8	7074.5	4804.8	8965.8	7288	7386.8	6441.6	6478.6	2172.6	10658.9	10193	9437.6	2345.4	8451	8111.9	8220.3	10445.2	8323.1	6625	8772.2
"201258_at"	3519.7	2486.4	2617.5	2476.9	1497.5	3554	3954	2673.3	3177.6	2623.2	844.2	4971.9	4877.6	2453.3	774.7	3868.7	4297.6	2673.4	4487.1	3980.4	1921.8	3200.7
"201259_s_at"	422.2	221.1	526.2	319.9	103.1	980.5	388.9	355	424.1	546.9	82.5	884.6	732.8	573.5	81.7	609.2	394.9	500	548.8	731.1	84.9	513.8
"201260_s_at"	777.2	355.4	461.9	498.6	195.5	958.4	596.1	579.9	405	453.4	136.4	929.8	784.7	498	88	688.1	537.6	498	466.8	745.6	126.1	654.7
"201261_x_at"	181.1	51.7	65	170.6	108.8	112.3	86.2	127.5	151.8	80.9	112.2	168.1	55.6	105.8	71.4	126	159.9	74.5	163.2	266.2	55.6	235.3
"201262_s_at"	74.4	46.4	68.6	108.1	25.4	135.1	71.1	103	41.1	47.4	24.9	128.5	41.6	24.1	35.1	61.5	85.2	8.5	57.9	99.5	4	161.2
"201263_at"	86.5	71	103.5	149.3	10.8	135.5	116.8	123.2	34.5	59.1	5.6	255.3	171.1	58.3	2.7	172.8	107.4	106.1	26.2	89.6	12.6	89.7
"201264_at"	223.5	151.3	169.7	196	46.6	367	183.3	176.7	189.5	163.1	9.7	391.8	239.9	226.5	6.6	172.6	171.8	219.4	215.7	273.8	12.8	211.7
"201265_at"	57.7	48.8	64.4	92.4	51.8	149.6	95.1	115.8	102.5	68.5	53.2	152.2	88	85.5	45.7	136.5	134.2	116.4	130.9	130.7	55	168
"201266_at"	490.7	257.5	458.7	422	134.4	699.2	525.8	408.7	475.8	311.5	71	684.7	702.3	505.5	39.3	627.7	444.5	419.2	675.1	567.6	78.7	867.9
"201267_s_at"	442.2	253.8	414	316.4	103.1	626.8	398.9	263.9	325	366.3	10.7	605.3	573.2	459	18.2	361.8	405.8	370.9	540.1	508.2	79.4	485.6
"201268_at"	915.6	325	547.4	709.7	280.1	858.7	729.6	894.8	659.8	627.5	156.5	818	798.7	575.5	154.4	744.4	700.2	665.6	799.7	801.6	766.5	1626.6
"201269_s_at"	117	59.5	50.5	47.9	30.7	41.4	94.6	26.4	90.9	61.4	62.7	100.1	135.5	84.9	12.7	175	61.9	90.7	72.1	171.6	34	248.8
"201270_x_at"	504	269.8	424.1	483.9	293.9	632.7	388.5	302	330.5	369.6	216.1	710.6	462.3	531.4	241.4	601.5	489.1	448.4	436.1	500.9	322.9	664.8
"201271_s_at"	264.9	157	152.4	223.6	134.8	303.8	245.2	241.9	219.2	160.9	41.1	421.9	263.9	154.9	100.8	276.1	165.4	198.8	261.3	260.3	97.9	416.9
"201272_at"	1679.6	963.8	1382.1	1116.8	852.9	1889.1	1431.4	1411.5	1463.5	1443.1	499.7	1779.5	1677.1	1394.2	463.4	1573.1	1835.6	1467.3	1681.1	1660.1	775	2028.6
"201273_s_at"	1045.5	549.4	791.4	1014.3	257.6	1452.3	893.4	950.9	773.4	1021.3	108.9	1469.3	1427	1038.8	42.9	1367.6	1099.7	973.8	1073	1866.1	236.9	1162
"201274_at"	372.6	192.6	251.5	259.8	105.7	403.3	330.1	302.4	275	256.1	77	528.6	374.1	307.6	60.9	350.9	364.6	286.2	313.3	310.4	125.1	332.8
"201275_at"	268.3	64	96.5	157.6	119.6	315	187.5	154.6	165.7	156.8	35.8	192.1	132.6	117.7	41.4	109.8	28.5	171.2	191.6	187.9	92.5	41.3
"201276_at"	282.8	170.1	235.7	328.7	220.5	402.2	335.1	320.6	262.6	324.5	127.5	470.6	401.6	492.1	110.1	422.4	435	402.3	334.1	499.7	113.1	537.9
"201277_s_at"	401.2	265.2	334.5	427.6	112	641.8	248.2	311.9	335	394.9	49	543	395.5	405.1	57.1	534.9	508.6	444.2	359.4	459	100.3	463.6
"201278_at"	146.9	80.9	89.7	190.3	87	176.1	181.4	112.1	77.9	145.1	43.7	182.4	195.7	155.7	55.2	168.4	167.6	140.8	157	239.8	73.6	233.7
"201279_s_at"	94	42.2	76.3	171.5	10.2	201.3	84.6	91.9	86.5	144	12.1	30.2	74.5	130.2	10.8	65.7	77.7	97.4	154.9	196.6	9.8	46.8
"201280_s_at"	93.2	52.6	98.7	178.6	91.2	181.7	54.8	95.3	61.6	83.4	58.7	121.8	155.1	130	46.2	79.4	77.2	160	89.1	198.6	85.7	152.2
"201281_at"	831.3	442.2	577.8	546.2	456.1	1070.5	842	652.6	548.4	566.8	346.5	906.6	914.4	713.4	450	932.6	607	712.9	684	794.9	356.4	988.5
"201282_at"	820.9	664.3	745.8	807.2	465.4	1456.1	791	972.2	825.9	725.4	293.8	1108.7	1126.3	880.8	466.2	966.4	1127.2	914.9	980.1	1184.2	418.5	1504.5
"201283_s_at"	44.1	40.3	43.7	25.7	8.1	65.3	53.9	37	76.2	80.2	17.2	44.4	85.2	37.9	19.7	49.3	62.2	16.1	81.7	109.7	7	102.4
"201284_s_at"	402.1	146.8	290.3	311.7	144.2	556.1	218.7	343.5	214.8	158.2	33.9	449.4	401.1	310.5	53	418.5	268.4	269.2	350.7	308	215.5	563.5
"201285_at"	469.2	209	362.9	344	242.3	488	351.5	243.9	303.7	333.9	89.4	395	440	278.9	65.3	371.7	372	412	230.8	280.1	154.7	398.7
"201286_at"	23.8	7.9	4.2	6.4	17.5	22.9	15.2	7.4	28.3	3.2	17.4	10.7	13.6	8.8	11.6	47.5	9.9	3.5	6.2	17.8	36.9	16.2
"201287_s_at"	107.6	26.7	62.7	60.4	50.6	118.1	124.3	107.1	69.3	56.5	52.7	162.7	84	93.5	56.2	133.5	125	100.3	85.3	174.7	40.3	117.9
"201288_at"	123.6	15.3	108.6	345.2	102.7	287.9	124.1	136.8	120.4	119.4	24.3	408.7	217.3	204.3	12.9	218.3	95.9	52.4	45	321.8	12.6	198.2
"201289_at"	79	78.2	80.4	330	39.6	650.8	60.4	490.5	71.4	200.7	12.4	133.9	279.8	181.7	4.4	76.6	166.3	93.5	38.5	258.1	9.6	171.6
"201290_at"	563	332.1	396	470.3	319	625.3	387.8	464.7	344.8	611.2	249.8	644.7	726.8	395	198.4	521.5	567.2	458.7	454.2	685.3	562.8	648.9
"201291_s_at"	6.6	0.8	1.7	3.2	3.3	3.5	5.2	6.5	3	1.3	2.5	8.8	9.6	3.7	1.1	7.5	2.7	9.6	4.7	3.8	2.4	7.8
"201292_at"	30.2	10.8	3.5	6.6	6.6	11.2	36.6	12.8	6.8	2.8	19.4	26.9	5.3	7.7	2.9	55.8	28.3	5.6	7.6	33	4	69.7
"201293_x_at"	1121.6	948.3	968.4	2319.2	592.4	1763.5	884	1026.5	831.4	1225.2	264.1	1574.3	1141.2	1436.2	179.4	750.5	1363.8	1146.7	871.1	1530.1	437.3	1424.9
"201294_s_at"	108.5	71.2	61.8	183.5	107.1	133.7	112.7	84.9	49.9	93.6	88.1	118.1	113.3	123.9	75.5	111.5	118.9	114.1	88.5	150.1	81.2	152.8
"201295_s_at"	7.5	18.3	37.7	40.1	13.5	55	32.4	24.9	33.8	33.4	24.5	14	30.4	64.6	9.2	36.3	34.4	25.6	7	65.3	4.5	61.9
"201296_s_at"	225.9	180.1	139.2	437.5	145.4	386.7	200.6	249.5	152.9	308.9	127.7	232.2	306.6	286.7	102.8	260.4	303.5	253.2	160.1	529.8	125.8	297.7
"201297_s_at"	19.3	12.5	15.2	32.3	14.4	24.2	40.2	43.1	41.7	20.1	3.4	58.9	5.6	25.4	3.8	18.4	6.2	2.6	39.7	30.7	3.7	18.4
"201298_s_at"	154.6	33.7	97.2	92.8	58.8	169.2	90	177	121.5	55.9	20.3	171.6	147.7	105.4	7.3	251	100	89.1	163.1	129.6	8	272.8
"201299_s_at"	63.3	43.4	36.8	48.8	32.7	46.1	20.2	65.8	59.1	33.6	69.8	87.8	80.1	41.7	28.8	69.5	68.8	38.9	80.8	97.1	17.1	100
"201300_s_at"	304	211.8	246.1	393.7	94.6	429.8	179.8	171.4	157.4	248.4	40.6	302.9	318.3	316.5	36	232.6	202.9	334.2	205.5	427.2	108.4	320.3
"201301_s_at"	15.5	6.4	28.6	120.3	6.3	31.1	14.2	21.2	11.4	57.3	5.1	31.2	53.3	55.1	3.2	24.6	27	14.1	10.8	23.7	5	25.4
"201302_at"	109.6	36.2	93	166.2	32	108.1	91.3	98.5	55.2	111.4	25.1	87.7	69.4	105.1	22.7	70.4	70.4	95.1	66.4	169.2	50.9	104.1
"201303_at"	360.2	251.5	329	305.8	190.4	461.2	353.5	353.5	321.1	349.8	106.2	556.5	400.5	359	123.9	465	371.3	329	562	539.8	236.9	416.7
"201304_at"	617.7	371.3	481.9	819.1	188	947.2	585.6	992	374.2	538.4	76.5	927.7	1081.2	622.7	76.7	821.8	645.4	562.3	511	1268.4	220.9	886.7
"201305_x_at"	266.8	138.1	204.9	284.5	180.9	208.6	176.1	251.5	194.4	213.7	217.1	253.1	358.4	202.5	269	242.2	245.7	215.9	254.9	282.9	194.9	324.9
"201306_s_at"	494.3	465.8	501.9	608.3	194.5	558.1	372	335.7	349	416.3	271.2	532.2	557.1	427.4	224.7	532	373.7	441.2	364.9	647.1	250.8	431.5
"201307_at"	157.7	85.3	144.4	290.1	68	223.5	147.7	192.7	94.3	134.9	51.7	213.2	153.5	142.4	26.6	217.4	131.6	128.3	227.9	226.7	71.5	251.3
"201308_s_at"	26.2	5.1	7.4	19.7	16.6	24.8	2.7	18.5	17.1	10.9	17.2	35.9	18.5	34.5	6.1	10.9	16.4	26.3	34.5	51	4.3	23.2
"201309_x_at"	112.5	140.8	153.4	96	27.3	306.3	223.9	147.4	259.5	122.9	49.9	496	295.7	111.4	61.4	338	240.3	156.6	238.7	258.1	11.6	329.3
"201310_s_at"	1691.4	626.4	918.8	800.3	493.7	1767.3	695.4	1222.4	1013.5	650.1	266.8	1726.4	1469.7	787.2	236.6	1676.1	1137.7	613.4	1256.3	1792.1	420.7	1432.3
"201311_s_at"	62.6	45	57.5	168.3	39.1	98.6	92	94.2	71	111.2	9.9	157.6	53.2	99.4	14.1	98.3	135.9	79.2	150.1	105.4	19.7	200.2
"201312_s_at"	83.6	16.5	67.6	528.2	29	112.2	84.8	94.6	57	87.5	6	139.9	91.5	139.9	3.5	127.3	180	107.1	147.5	223.8	24.6	137.3
"201313_at"	9.2	3.3	8.9	11.5	27.4	26.2	10.9	18.5	14.2	6.9	18.6	18.5	11.2	22.4	8.6	19.7	62	6.1	78.9	26.5	6.9	77
"201314_at"	671.3	267.8	398.6	272.1	284.8	672.7	585.7	516.8	523.1	339.4	110	761.8	659.6	341.5	195.3	628.2	513	488	558.1	555	228.1	888.4
"201315_x_at"	569.1	300	609	749.7	376.8	753	511.9	599.6	424.6	464.6	248.3	841.5	615.7	733.4	188.8	746	634.9	375.7	404	715.6	317.7	773.2
"201316_at"	212.4	98.6	112.9	141.9	88.3	211.4	147.3	166.9	140.2	146.3	96.9	331.7	144.4	196.4	73.1	233.2	180.9	152.4	191.9	243.9	113.5	279.2
"201317_s_at"	902.9	432.5	708.3	634.3	238.5	1144.6	709.6	639	574.4	805.2	113.8	1330.1	1091	659.3	114.6	841.8	863.9	693.5	817.2	1142.3	218.9	943.4
"201318_s_at"	6347.1	1863.2	2773.1	3833.9	2024.5	5186.9	2649.1	2584.5	2740.8	4903.8	485	4109.2	3169.6	3973.6	346.6	3492.2	3555.5	6071.2	1991.5	3856.3	993.1	4755.3
"201319_at"	1600.7	552.5	691.4	1577.7	871.1	1518	896.8	1196.9	1548.1	1441.7	461	1520.7	1164.9	1328.4	492.5	1147	1463.6	1661.7	1422.9	1655.8	706	2106.4
"201320_at"	130.2	144.8	125.4	133.4	71.2	206.2	133.7	149.9	56.7	83.9	26.5	299	231.9	114.4	78.8	166.5	214.2	78	105.8	354.1	63.4	193.5
"201321_s_at"	175.2	98.1	129.1	171.9	91.9	170.7	132.7	155.5	140.5	91.4	141.6	197.1	260.7	176.5	89.3	167	206.1	164.8	124.8	279.3	98.2	314.7
"201322_at"	5117.7	2271.4	3831.4	3704.7	2232.6	7416.6	4612.2	5742.2	4694.2	3417.3	669.9	6098.6	6263.8	4781.7	777.1	5453.4	4874.2	4397.3	5527.4	7097.6	3260.5	7983.1
"201323_at"	130.5	79.2	106.9	91.7	54.9	134.9	144.4	130	118	79.2	55.2	132.9	67.1	109.6	31.4	154.8	162.7	145	144.8	174	50.7	168.2
"201324_at"	99.2	36.7	66.7	304.3	41	88.3	63.7	82.8	44.5	80.1	39.6	74.3	70.5	46.7	16.5	79.7	31.9	76.7	64.1	116.2	21.3	83.5
"201325_s_at"	20.8	30.5	94.5	232.7	8.1	97.1	45.7	117.1	18.9	83.5	6	83.2	48.8	115.9	5.7	67.9	60.8	37.3	63.3	89.1	2.6	39.3
"201326_at"	355.5	115.6	217.9	147.2	208.7	217.6	259.5	313.7	156.9	186.6	139	443.8	183.2	231.1	121.6	406.7	250.5	280.3	211.3	455.3	154.7	296.4
"201327_s_at"	146.8	66.1	81.5	157.4	51.3	244.4	108	165.2	57.5	177.2	24.2	249.5	186.9	129.9	71.2	159.8	153.2	178.8	84.6	244.7	51.4	187
"201328_at"	134.6	109.5	157.8	146.1	24.1	189.9	62.8	106.7	93.2	184.1	56.9	149.9	123	114.6	42.1	105.5	175.8	140.4	72.7	138.6	62.6	84.9
"201329_s_at"	86.6	73.7	108.9	80.1	43.6	199.8	64	90.8	61.5	140.9	13.9	141.4	102.7	132.9	31.9	101.7	111.4	65.1	88.8	150.3	16.6	69.7
"201330_at"	116.6	46.8	94.8	150.5	38.3	117	31.4	102.1	11.2	155.5	50.3	121.1	107.3	25.4	24.4	23.7	152.7	145.9	24.7	129.7	44.1	80.5
"201331_s_at"	89.6	59.7	138.5	185.9	100	228.5	144.2	203.6	117.5	110.4	62.2	175.7	138.9	197	46.4	159.4	184.2	121.4	203.6	227.6	109.5	155
"201332_s_at"	26	9.6	19.1	21.1	10.4	28.9	25.4	30.1	13.9	14.5	25.4	17.1	8.9	14.4	25.7	62.1	30.9	11	30.5	39.9	25.6	60.2
"201333_s_at"	82.3	37.2	49.9	17.2	51.2	122.9	172	74.3	109.8	33	62.5	42.9	25.8	166.4	46.5	152.1	97.2	149.7	148.6	154.3	73.9	90.4
"201334_s_at"	447.4	257.6	329.3	429.6	188.7	481.3	314.3	424.6	268.9	561.1	102.7	600.6	456.5	324.5	114.5	400.8	379.7	452.9	392.7	607.5	156.1	433.5
"201335_s_at"	5.4	4.7	11.8	5	5	7.2	15.3	13.7	18.9	8.4	4.1	17.7	24.9	33.6	4.2	6.3	7.6	11.5	10.9	58.4	6.5	11.1
"201336_at"	816	473.6	562.2	687.5	500.1	984.2	417	592.5	442	633.9	390.8	828.3	852	657.8	357.5	613.9	674.8	703.9	610.8	828.5	255.3	985.2
"201337_s_at"	73.9	48	166.4	118.5	23.1	192.6	98.3	94.2	111.9	120.7	19.2	209.2	159.8	109.3	3.5	150.6	105.4	100.5	113.3	176.3	2	203.2
"201338_x_at"	1855.3	722	1022.8	1052.1	883.8	1934.2	1500.8	1306.5	1280.1	1474.5	587.5	1960.2	1414.8	1104.6	621.5	1733.5	1376.8	1512.3	1479.7	1602.2	1258.5	1590.3
"201339_s_at"	323.3	152.5	212.2	335.8	42.3	538.4	293.2	368.7	215.3	230	4.2	521.2	408.2	321.2	17.8	435.9	318.4	283.4	195.4	495.4	39.1	293.6
"201340_s_at"	8.9	13.7	7.6	6.1	3.4	5.6	4.8	4.2	8.7	22.1	7.2	5.5	4.2	11.5	8.8	8.1	4.2	7.1	24.6	5.6	2.9	21.9
"201341_at"	44.8	115.2	104.1	137.6	76.7	113.1	88.1	102.5	159.4	96.7	115.4	136.9	86	126.1	114.6	166	137.7	52.9	210.4	258.5	19.5	78.2
"201342_at"	330.3	197.4	235.4	301.9	150.7	558.9	287.1	295.6	252.1	253.6	157	358.1	384.3	244.5	48.3	266.5	295.3	298.6	297.3	373.6	133.3	606.7
"201343_at"	565.5	328.7	316.8	365	168.7	782.8	408.9	406.3	305.9	243.1	133.1	700.9	502.7	414.4	103.6	496.2	432.8	410.5	423.6	619	209.3	471.5
"201344_at"	132.8	83.7	112.5	95.2	70	186.9	152.4	187.5	116.2	86.5	80.1	182.9	140.9	98.5	75.3	147	107.6	128.5	198.4	165.8	54.7	311.9
"201345_s_at"	438.8	267.3	485.9	281	148.8	619.5	353.9	308.8	290.1	367.8	74	550.2	394.9	344	172.4	616.9	345	324.1	577.5	484.7	246.2	456.2
"201346_at"	650	300.5	380.9	585.3	249.3	712	490.2	647.6	341.2	308.2	151.8	747.8	602	475.5	143.7	615	544.7	547	694.2	590.4	145.6	627.5
"201347_x_at"	617.4	299.1	553.2	485.2	283.3	746.5	548.4	745.3	651.7	450.1	204.9	870.1	813.5	570.6	169.9	664.1	645.9	531.7	563.2	613.8	331.2	952.8
"201348_at"	1218.6	580.7	943	1351.4	470.6	796.9	803.9	556	643.9	840.3	215.4	1257.6	1089	1101.4	233.9	1044.6	835.1	864.6	1079.2	1165.9	138.5	1124.7
"201349_at"	172.6	67.1	172.5	147.5	117.5	217.3	219.6	245.4	201.9	133.8	102.3	234.4	215.9	222.4	93.6	239.1	223.6	161.9	282.8	232.3	92.4	294.8
"201350_at"	413.8	195.6	246.4	293.8	207.5	495.7	286.2	343.3	328.2	261.7	243	511.2	406	361	223.9	479.6	482	267.2	421.9	480.9	183.2	502.4
"201351_s_at"	622.5	289.4	389.1	497.3	159.7	818.5	613	472.5	365.8	389.1	110.1	845.5	750.9	607.3	78.2	666	545.5	489.5	584.1	641.9	155	665.6
"201352_at"	1017.6	367.9	734.4	685	257.8	1011.5	482.1	705.2	317	407.7	132.2	1177.4	767	691.6	84.5	991.2	709.6	418.6	670.8	907.3	248.6	572.3
"201353_s_at"	162.1	87.5	135.7	185.4	88.1	215	154.2	129.1	117.3	104.4	106.1	178.3	206.7	124.4	68.4	158	164.9	113.4	145.7	172.7	52.9	256.6
"201354_s_at"	20.7	53.9	106.7	15.1	15.6	71.4	125.5	144.3	115.9	58.5	6.2	141	86.8	15.1	20.5	76.6	14.9	52.3	69.7	67.7	4.4	146.9
"201355_s_at"	73.2	54.5	66.4	21.4	73.8	102.7	30.2	41.4	57.6	28.6	33.1	95.9	119.8	16.1	72.2	49.7	26.5	39.5	30.5	173.7	80.4	68.6
"201356_at"	299.4	156.7	262.4	334.3	166.7	311.1	282.3	220.3	207.5	282.1	125	408.8	423.9	300.9	119.5	391.1	349.3	236.9	275.2	428.6	155.3	269.4
"201357_s_at"	180.8	123.5	176.6	172.7	58.8	234.6	212.2	156.5	170.9	144.3	34.8	309.4	256.3	175.9	60.9	246.9	211.1	154.6	151.4	203.2	62.6	303.1
"201358_s_at"	637.6	216.9	389.2	555.1	268.4	608.6	387.1	377.9	267	351.6	222.5	766.5	559.1	432.6	209.8	579.4	525.7	318.8	433.7	645.3	319.1	540.6
"201359_at"	307.5	129.1	262.5	280.1	89.2	326.1	225	303.6	161.6	245.8	58.5	365.1	361.7	330.5	27.3	275.2	265.7	225.2	293	424.9	37.3	320.5
"201360_at"	733.6	594.6	781	862.7	343.9	832.8	839.1	753.7	765.5	448.7	197.7	736.6	827.7	722	192.8	639	582.2	719.1	1015.6	865.7	630.8	1282.7
"201361_at"	500.1	278	401.8	370.9	215	623	501.1	479.1	448.5	263.9	146.5	798	442.4	461.8	185.1	571.5	471.6	420	601.9	568.1	160.5	767.8
"201362_at"	114.9	45.6	41.1	85.7	33.5	134.7	123	84.6	93	68	34.9	84.7	126.6	24.7	29.4	131.2	114.8	93.8	93.9	93	60.1	105.9
"201363_s_at"	89.8	16	49.1	45.3	12.1	93.2	60.7	87.1	58.3	40.8	4.2	94.3	105.2	40.5	15.7	112.7	67.3	12.1	72.3	82.5	12.7	70.6
"201364_s_at"	747.9	379.7	636.3	420.4	120.6	1201.3	518.1	627	675.7	609.7	125	1182.9	958.4	640.3	156.1	645.5	483.8	521.6	1149.7	933.4	147.6	936.4
"201365_at"	841.5	420.9	651.5	570.8	273.4	1097.8	619.4	566.3	577.2	501.4	42.6	877.9	751.6	570	102.8	691.9	542.5	540.8	650.4	800.4	302.5	779.9
"201366_at"	798.5	413	458.4	394.2	214.6	639.6	532.7	394.5	490.3	414.9	261.4	849.5	656.3	515.8	118.2	744.7	584.4	525.3	573.5	770.8	215.7	575.5
"201367_s_at"	79.7	65.5	74.6	130.2	1.2	83	5.8	7.8	37.5	51	3.2	83.5	110.3	152.1	6	24	56	54.5	15.2	82	6.2	125.6
"201368_at"	255.9	181.6	244.8	406.7	112.6	351.4	236.9	189.4	151.2	302.1	44.5	478.3	207.2	316.3	40.3	252.8	248.2	219.2	273.8	517.9	94.1	345.9
"201369_s_at"	86.7	64.5	72.8	124	41.7	79.3	61.3	77.1	99.1	104.9	48.8	116.5	88	137.2	29.1	130.5	77.9	112.9	88.2	110.8	42.7	111.9
"201370_s_at"	209.6	105.9	162.6	132.9	47.3	318.3	165.5	169.4	114.7	138.2	32.7	247.3	184.1	134.1	33.4	226.7	188	151.3	161.6	272	53.3	170.7
"201371_s_at"	990.4	581.4	726.9	669.7	252.3	1524.8	881.2	786.8	637.6	737.4	89.4	1391.9	1229.7	884.3	82.4	1095.7	1046.4	849.7	924.4	1078.7	226.6	1145.2
"201372_s_at"	89.7	46.7	43.2	7.6	36	80.5	37.8	15.3	53.2	10.8	7.7	74.2	63.9	15	3.3	46.4	80.4	11.2	20.9	44.8	7.7	32.5
"201373_at"	515	241.8	350.9	427.2	437.4	550.7	281.3	329.5	296.7	329.5	153.4	638.8	446.8	320.6	367.2	517	408	283.1	266.5	442.8	211.6	628.6
"201374_x_at"	2.8	2.5	3.3	4.9	8.2	5.7	11.4	6.6	3.7	14.1	4.3	7.4	4	9.2	7.1	3.7	10.4	25.3	12.8	9.7	2.5	14.4
"201375_s_at"	1107.7	575.5	707.1	755.6	194.7	1155	726.3	700.3	695.1	708.3	108	1282.6	1143.9	781.2	67	921.1	761.8	710.5	932.1	1178.7	125.6	988
"201376_s_at"	92.2	57.3	82.1	73.7	17.4	129.8	79.6	65.7	69.2	107	5.4	153.9	123.1	108.6	26.6	85.5	24.7	106.1	106.5	140.8	5.8	144.3
"201377_at"	97.7	36.9	69.3	20.9	57.7	116.5	46.7	10.6	18.9	57.8	9.2	81.5	100.1	54.2	57	73.1	23.4	78.9	45.5	33.3	31.7	101.1
"201378_s_at"	167.7	111.4	146.4	174.9	67.1	245.4	133.2	134.6	147.4	172.6	19.7	246.1	268.5	207.5	9.8	184.8	168.3	216.6	196.9	260.7	69.2	290.5
"201379_s_at"	171.7	89.6	106.2	160	71.4	174.2	96.2	99.7	73.5	163.9	12.4	121.8	158.7	129.3	14.8	152.4	93.5	131.5	89.4	106.4	95.4	85.4
"201380_at"	143.8	68.7	119.9	144.5	51.8	203.3	159.1	153.1	132.1	131.5	70.4	129.8	138	172.2	39.4	149.6	101.4	101.2	118.3	193.2	57.4	238.3
"201381_x_at"	380	188.2	287.7	301	108.4	511.7	310.9	374.5	275.7	223.3	91.5	656.6	409.3	248.2	82.1	406.7	321.3	289.4	352.8	507.3	156.4	489.1
"201382_at"	76.4	24.8	39.7	61.2	32.3	118.4	11.1	130	50.7	63.8	41.5	100	73.3	118.2	55.9	88.1	80	73.1	97.1	76.7	58.4	92.4
"201383_s_at"	132.2	72.8	178.1	137.9	13.7	340.2	174	125.3	154.4	173	6.6	253.8	230.8	240.8	9.1	224.9	107.8	190.7	176.1	279.9	7.6	250.5
"201384_s_at"	487.4	293	431.5	492.8	158.2	731.8	416.7	417.9	322.7	330.8	72.4	645.6	555	513.2	32.3	593.8	550.4	506.9	387.5	661.7	143.1	680.5
"201385_at"	177.4	166.2	68.1	88.9	82.5	160.6	203.3	159.5	211.2	149.4	55	193.1	443.9	132.7	41.5	270.5	359.2	183.8	179.8	221.2	77	124.8
"201386_s_at"	198.2	127.8	229.9	204.3	42.6	300	183.8	165.2	212.5	222.9	18.1	417.7	353.9	266.4	33.1	298	228.9	203.5	200.6	294.8	42.7	418.6
"201387_s_at"	208.2	32.8	138.6	107.1	108.1	152.2	151.3	206.7	257.4	176.8	37.5	198.7	186.4	168.8	14.3	210.2	161.6	209.9	614.2	200.4	21.3	478.9
"201388_at"	485.5	237.1	461.2	291.2	139.8	462.8	452.6	399.3	386.3	302.3	58.8	498.6	443.5	338.4	60.7	421.4	408.2	265.6	340.3	354.4	162.4	456.6
"201389_at"	176.6	145.3	119.7	201.6	56.1	44.6	133.4	55.8	153.9	139.6	37.7	236.1	145.9	75.6	106.7	25.6	182.8	82.5	42.2	249.9	92.3	437
"201390_s_at"	464.6	180.2	318.2	367.8	287	800.3	352.4	788.3	1023.3	516.7	171.4	529.4	541.2	481.1	247.9	772.1	281.9	286.2	701	936.7	328	964.8
"201391_at"	958.7	447.4	813.5	832	436.9	1081.8	720.7	523.1	765.9	641.3	353.4	1048.3	1386.4	836.1	487	1121.8	943.8	704.5	773.6	983.3	549.9	1200.3
"201392_s_at"	107.1	53.8	137.7	176.7	84.6	197.3	90.7	148.8	95	135.7	96.8	132.1	150.4	170.6	114.4	221.9	218.7	93.9	69.1	191.6	38.9	306.4
"201393_s_at"	401.6	163.1	362.4	366.4	97.9	552.9	311.9	333.3	215.2	248.7	53	429	502.9	322.1	48.4	394.2	417.9	267.3	218.3	468.3	52.5	413.3
"201394_s_at"	318.8	243.8	366.8	332.2	112.3	584.9	261.5	302.4	244.2	257.6	40.4	487.7	397.3	324.3	44.2	372.1	389	273.7	255.1	539.5	95.4	461.7
"201395_at"	360.4	228.7	192.5	270.8	92.4	242.7	58	155.6	142.9	208.4	54.6	114	473.1	349.8	306.5	237.6	546.5	272.5	248.5	227.7	181.8	136.7
"201396_s_at"	170.8	100.3	121.3	139.8	114.8	216.9	121	205.7	126.7	121.3	19.4	204.2	254	179.6	84.1	61.3	152.6	191.3	41.2	95.9	131	121.4
"201397_at"	20.5	47.5	23.1	137.5	41.2	67.2	16.3	63	28.9	10.5	68.5	49.5	69	53.2	28.5	11.4	62.7	28.7	11	72.9	12.3	117.9
"201398_s_at"	267	140.6	214.9	269	134.2	255.8	177.9	204.2	157.2	241	92.7	341.7	269.1	337.2	49.3	239.6	279.6	226.6	159.8	369.6	126.2	208.7
"201399_s_at"	49.4	57.8	87.5	103.2	43.6	110.8	53.8	47.6	83.5	87.3	5	152.5	101.3	78.2	31.5	109.3	65.7	82.8	52.2	126.6	6.1	110.6
"201400_at"	782.1	389.9	540.1	565.7	571.6	636	527.4	582.5	504.6	527.9	312.4	924.3	742.4	631.3	352	803.5	680.6	628.9	729.6	674.4	452.1	899.5
"201401_s_at"	11.7	12.9	8.5	9.2	11.6	14.1	18.7	20.2	15.4	16.5	17.4	23.7	14.2	25.3	12.3	30.8	22.3	16.5	13.3	14.2	15.1	54
"201402_at"	15.6	8.4	15.3	14.1	35.8	21.1	17.3	18.5	13.1	14.9	17.4	20.7	17.9	13.5	11.2	16.7	10.8	12.7	13.7	19.3	8.4	40.1
"201403_s_at"	3141.3	1332.1	2559.3	2736.9	1328.5	4252.3	2330.3	2956.6	2386.8	2886.4	974.6	3809.1	3212.4	2741.3	678.3	3147.5	3260.3	3349.5	2459.8	3326.3	1068.3	4665.1
"201404_x_at"	273	243	166.8	176	127.1	374.1	203	147.1	348.2	326.1	153.6	431.3	416.1	323.1	186.9	461	359.8	405.5	64.6	442.6	89.9	540.9
"201405_s_at"	500.5	387.8	432.4	484	302.2	574.3	620.8	527.3	360.3	406.9	229.6	706.5	621.8	503.7	202.4	637.4	560.7	510.9	566.1	781.3	341.5	927.1
"201406_at"	2951.9	1755	2324.2	2125.8	875.9	3059.7	2014.2	2334.7	1366.6	1940.8	491.1	3034.6	3011.4	2275.7	433.4	2335.8	2450.3	2106.5	1744.8	2831.4	1515.9	2716.7
"201407_s_at"	686.2	222.5	356.2	462.1	200.8	561.8	353.9	503.3	255.9	225.7	110.8	411	688.9	305.9	100.3	582.5	452.5	289.6	362.7	840	162.3	555
"201408_at"	741.3	275	502.3	447.8	125.2	1021.3	409.7	642.2	357.4	420.2	55.3	529.1	814.5	477	75.7	560	677.4	628.5	438.4	590	165.4	646.5
"201409_s_at"	626.7	311	326.4	377.1	163.4	534.7	375.9	596.4	296.3	349.1	93.4	683.5	686.4	443.4	97.8	567.6	465.5	500.9	474.6	854.2	140.2	609
"201410_at"	199	79.5	128.8	171.3	69.3	248.9	135.9	158.5	105.4	111.2	94.6	246.3	157.5	191.1	50.9	234	217.9	124.8	190.3	279.5	114.9	178.7
"201411_s_at"	47.1	9.1	14.3	50.7	7.9	131.7	13.9	39.5	59.1	46.8	1.9	19.6	15.1	53.9	10.8	23.3	24.9	13.6	73.2	80.4	2.8	31.2
"201412_at"	303.7	131.1	258.1	356.5	112.1	284.1	227.6	223.5	190.6	149.5	105.1	332.4	162.9	187.1	64	231	227.8	186.6	226.2	270.1	115.7	414.8
"201413_at"	381.8	99.5	236.4	332.8	99.4	449.3	315.2	319.1	177.4	210.5	47.6	344.5	329.9	191.3	25.3	334	183.1	216	258.2	412.5	73.3	365.5
"201414_s_at"	388.3	178.3	295.9	297.2	177.5	406.8	309.3	345.6	326	172.4	134.7	640	467.6	438.8	195.9	572.2	408.1	218.6	285.7	543.7	216.7	552.6
"201415_at"	23.4	37.5	28	11.5	53.8	69.9	15.7	11.4	11.1	8.3	50.6	45.9	15.8	25.3	61.9	16.9	21.5	17.4	17.5	12	90.6	41.2
"201416_at"	84.9	16.4	30.6	44.8	62.1	66.2	66.3	67.6	8.2	47.5	25.7	41.8	89.7	65	43.3	56.6	113	51.9	80.1	55.7	32.9	172.5
"201417_at"	48.6	14.3	16.2	56.1	7.2	74	41.9	64	58.5	104.5	5.9	66.2	82.5	89.5	3.8	34.4	50.4	51.9	124.4	91.6	5.1	113.1
"201418_s_at"	12.6	5.1	8.5	23.9	27	23.3	9.7	12.1	9.5	5.5	16.9	19	9.8	13	21	8.2	28.3	7.9	10.5	10.3	30.1	50.6
"201419_at"	148.5	106.8	144.4	146.2	22.6	331.2	171.5	140.6	138.2	179.8	22	58	223.3	166.1	10.3	235.5	206.1	183.7	150.8	258.3	119.2	179.5
"201420_s_at"	148.3	54.3	89.6	150.2	19.4	237.9	126.2	140	165.4	136.5	7.8	182	196.4	65	7.3	168.9	88.5	85.7	128	162.8	12.6	242
"201421_s_at"	340.2	168.3	217	283.1	175.8	359.7	274.5	337.7	198.4	237.3	98.4	380.1	447.5	274.2	72.2	290	287.1	290.6	284.3	310.9	132	398.9
"201422_at"	197.3	105.1	213.4	198.2	40	228.6	198.5	166.8	112.6	104.4	112.9	231.1	321.3	180.3	52.4	255.6	293.1	197.3	117.6	322.2	104.6	245.8
"201423_s_at"	377	193.4	362.2	306.5	118.7	657.2	297.7	331.7	212	451.7	46.7	537.2	511.9	371.3	86.7	452	412.9	522.2	265.6	540.2	154.5	562.1
"201424_s_at"	158.6	58.7	106.9	161.7	46.3	241.7	134.6	149.9	109.6	109.8	45.9	229.7	210	129.6	54.6	214.2	168.9	157.9	174.9	309.2	34.7	138.2
"201425_at"	1297.7	804.4	1395	1846.6	453.6	1639.7	828.9	1153.8	759.4	913.2	287.9	2009.2	1576.9	976.9	242.3	1154.2	1430.6	1064.5	973.8	1469.9	399.7	1698.4
"201426_s_at"	760.7	388.1	1289.1	3884.7	202.4	1171.9	737	854.3	657.8	1348.8	44	1022.7	780.2	1445.8	42.2	693.8	953.1	901.4	691.6	1565.2	145.2	939.1
"201427_s_at"	1096.3	808.6	1164.5	1568.2	645.1	1620	687.6	932.8	551.1	817.9	476.3	1319.2	1481.4	1082.3	368.3	1017.1	1022.2	1286.5	662.8	1615.7	556.4	1334.5
"201428_at"	17.6	8.1	14.2	31.7	18.9	24.6	48.8	16.6	36.3	10.3	8.7	7.7	15.3	48.1	12.3	34.4	18.3	23.5	21.8	29.6	13.1	30.7
"201429_s_at"	10854.5	7648.1	11387.7	10632.4	11154.5	13425.5	11703	11897	10818.2	11154.6	12837.9	15004.6	15392.3	13268.4	11480.2	12198.9	13979.1	12930.5	13990.3	12178.3	11476.1	12960.1
"201430_s_at"	136.4	22.6	115.7	94.7	38.9	217.3	77.6	77	88.6	161.7	16.7	154.3	79.3	70.8	17.1	127.3	84.8	106.1	123.1	152.9	11.9	94.8
"201431_s_at"	586.9	93.8	416.7	490.1	335.9	701.5	275.5	384.5	334.4	307	93.8	477.6	325.1	188.5	107.5	387.6	483.3	549.5	363.5	525.6	151.8	616.2
"201432_at"	860.4	570.4	877.9	1416.5	272.3	1421.6	1087.7	757.4	783.7	809.7	196.7	1552.7	1115.7	1304.1	241	1020.8	1391.1	987.3	1161.5	1878.2	284	1816.4
"201433_s_at"	622	240.6	371.5	357.7	305.5	500.8	373.1	444.3	276	311.7	287.2	612.6	529	377.1	274	620.6	515.7	449.5	461.3	656.5	446.2	677.5
"201434_at"	244	128.1	98.3	143.6	91.1	326	246.2	90.6	42	141.9	31	65.8	240.4	238.9	20	81.3	192.8	234.1	140.7	346.7	76.3	110.9
"201435_s_at"	244.4	98.3	185.3	252.1	67.4	261.4	351.8	267.3	204.3	164.7	55.4	450.2	252.8	215.5	63.4	273.6	218.4	202.6	233.7	309.3	22.1	279.9
"201436_at"	73.8	20.1	34.4	41	11.1	61	34.7	44.2	44.6	30.1	27.3	76.5	36.9	52.3	7.1	57.3	24.8	44.9	21	72	31.3	44
"201437_s_at"	111.4	48.4	29	103.9	28.3	105.4	77.4	65.2	66.6	57.6	42.3	157.3	122	63.4	21.8	142.4	37.4	80.5	53.6	122.2	39.7	57.3
"201438_at"	509.1	302.5	431.5	724.9	217.6	684.9	510.3	532.1	594.4	434	73.3	771.5	470.6	597.5	48.5	667.4	446.8	434.6	529.1	735.5	171	511.9
"201439_at"	371.1	195.9	252.1	291.9	130.4	410.9	185.4	171.3	145.1	241.9	72.7	192.4	279.9	250.2	92.3	314.1	215.6	337.1	291.1	205.8	44.6	390.1
"201440_at"	33.9	22.8	25.9	23.3	11.6	46.9	29	23.5	20	19.7	16	30.3	38.8	27.8	12.3	32.6	36	27.4	43.5	39.5	5.2	58.7
"201441_at"	2422.5	1051.3	1596.5	1572	2443.8	2561.3	1768.1	2112.5	1659.7	1642.9	2703	3179.1	2098.5	1679.1	2519.8	1996.8	2132.1	1702.3	1397.3	2446.4	4464.9	2936.7
"201442_s_at"	37.3	23.7	74.2	56.9	41.1	77.7	65.2	56.9	68.2	27.2	35.5	65	50.5	44.2	42.6	126.7	88.5	29.4	99.5	99.4	33.7	244.7
"201443_s_at"	179	83	152.3	321.1	64.8	316.7	122.2	146.5	119.9	208.5	46.4	180.9	184.6	184.5	41.3	204.4	161.3	149.6	156.2	286.5	59.7	83.2
"201444_s_at"	113.5	13.2	74.3	154.1	18.1	188.3	119.9	102.3	67.7	149.3	8.6	186.8	141.2	102.5	7.1	182.1	40.4	118.8	121.5	250.1	1.9	102.9
"201445_at"	106.6	31.9	68.5	148.2	19.4	152	77.3	123.7	93.6	124.3	57.2	138.1	145.5	141.9	22.7	54.3	23.3	76.2	125.9	204.5	30.4	132
"201446_s_at"	111.2	85.8	142.3	120.1	51.3	197.9	120.4	136.8	105.3	164.6	91.9	202	188.9	102.4	84	151.6	119.9	156.3	197.6	264.9	42.6	179.8
"201447_at"	87.6	35.9	10.8	90.6	6	60.5	38.3	78.7	44.9	19.9	8.9	55.9	56.4	55.6	16.4	15.9	17	78.9	13.8	42	14.1	24.8
"201448_at"	152.4	97.7	94.4	120.5	42.2	133.2	121	143.7	100.1	124.6	46.7	207.2	119.6	106.3	15	159.1	151.5	122.3	112	223.3	53.8	145.2
"201449_at"	116.5	35.6	79.2	102.5	46.5	125	87.1	77.8	78.4	50.6	49.9	82.5	86.4	121.4	36.7	103.9	76.8	69.8	93.9	148.7	42	119.1
"201450_s_at"	17.5	19.9	24.8	29	18.9	66.4	25.9	36.6	20.6	30.3	17.2	65.5	42.3	39	1	30.6	36.2	47.5	38.5	59.8	6.3	21.4
"201451_x_at"	8.8	4.4	4.7	4.5	4.8	6.3	4.3	5.6	6.4	3	7.1	10	8.2	6.4	3.9	10.4	4.4	3.4	6.1	11.7	7.1	24.3
"201452_at"	11	18	22.7	5.9	4.2	57.4	10	10.5	10.3	9.1	4.3	43.4	19.9	38.3	4.2	10.7	12.7	6.2	15.2	10.9	3.7	42.6
"201453_x_at"	1041.1	494.8	828.3	906.8	273.5	1375.4	663	794.9	659.2	1048.8	127.5	1572.8	999.6	885.4	86.3	1024.7	949.7	960.3	735.2	1460.9	160.3	972.5
"201454_s_at"	270.3	166.9	192.3	176.3	113.6	336	249.2	234.1	215.2	157.6	60.1	265.1	355.1	245.5	62.4	361.4	214.1	215.3	314.1	343.3	40.9	444.4
"201455_s_at"	441.6	250.8	392.8	317.6	95.9	617.8	308.9	322.5	253.9	238.3	50.3	459.7	572.2	354.5	43.6	486.7	399.2	382.5	490.6	561.4	77.8	641.9
"201456_s_at"	45.6	45.3	50.6	43.5	34.8	78.9	26.9	44.8	49.2	54.7	18.2	29.9	76.5	82.9	33.4	97.8	20.8	54.1	89.9	116.2	24.6	133.4
"201457_x_at"	260.1	118.2	179.8	200.1	56	273.8	226.4	190.6	185.1	150.7	83.3	338.8	243.3	268.5	45.2	287.2	181.9	187.2	289.5	286.5	71.1	316.1
"201458_s_at"	97.9	71.9	65.6	64.3	29.5	126.5	150.7	86.1	73.9	101.6	5.2	140.7	89.3	117.3	2.8	115.5	81.1	73.7	86.8	117.5	23	55.5
"201459_at"	130.7	32.3	211.9	116.6	134.9	236.6	93.8	22	113.3	221.6	38	104.5	167.1	131.7	51.5	49.6	103.4	149.5	56.7	108.3	126.5	87
"201460_at"	934.8	395.9	593.6	491.6	397.4	1021.9	753	801.5	630.2	523	237.1	1229	803.2	628.4	374.2	825	826.5	724.7	713.7	721.6	487.8	814.8
"201461_s_at"	232.1	112.8	163.5	112.7	54.8	305.1	190	201.6	156.8	169.7	7.6	227.5	204.3	144.5	58.6	234.6	160.9	181.7	171.1	205.9	9.5	232.8
"201462_at"	13.7	21.3	23.8	91.3	16.6	52.8	46.2	25.7	41.5	49.7	6.3	60.4	4.6	56.6	5.4	10	57.1	57.3	35.6	81.3	9.3	22.8
"201463_s_at"	386	223.8	335	392.8	286.4	407.2	268.1	286.4	250.5	385.2	146.3	431	330.5	352.8	117.4	329	387.3	338.1	295.3	417.7	369.4	388.4
"201464_x_at"	749.7	428.5	1028.4	884.1	442.2	1463.2	571.6	1083.1	507.5	590	370.1	898.2	1068.5	928.4	339.9	1217.1	1113.1	838.5	642.4	1248.6	269.1	669.4
"201465_s_at"	48.2	54.6	134.2	72.6	53.7	188.4	15.9	31.9	19.3	62.5	8.5	19.9	50.4	92.9	101	113.6	32.2	90.9	30.3	125.1	21.2	48.4
"201466_s_at"	154.1	96.3	92.8	150.8	93.7	209.1	121	158.2	101.5	67.3	52.1	105.6	178	107.1	24.8	92.4	159.9	126.8	77	264.2	64	21.5
"201467_s_at"	17.7	5	8.8	13.9	13	12.4	12.6	27.3	10.2	4.3	7	17.2	19.6	11.1	5.8	11.4	11	7.2	13.4	11	3.2	20
"201468_s_at"	162.2	95.6	77.7	155.2	61.6	166.6	186.7	150.9	163.3	66.6	43.8	187	134.3	134	67.5	178.8	190.8	62.5	149.8	193.3	67.6	266
"201469_s_at"	49.1	57.3	63.5	77.2	26.1	141.7	76.1	92.1	81.4	70.6	32.3	166.4	110.2	57.1	3.8	69.2	73.1	49.6	84.7	80.4	29.8	93.7
"201470_at"	1037.1	383.6	721.4	743.5	785.1	951.6	782.1	750.7	648.5	595.5	740.9	939.9	991	612.4	465.9	893.9	838.2	694.3	629.3	1051.3	1360.7	1091.8
"201471_s_at"	1743.8	629.1	1275.9	1255.7	585.6	2125.2	1243.8	1281.6	1722.4	744.1	172.3	1966.6	2503.8	1556.8	212.4	1591.3	1492.3	1835.9	1609.8	1269.8	449.7	2188.7
"201472_at"	1195.7	581.5	982.5	1013.2	247	1352.1	942.4	895.1	737.9	990.7	143.6	1454.3	1325	1201.6	130.3	1299.1	1194.6	1279.4	773	1320.7	353	1281.6
"201473_at"	175.5	54.7	76.8	114.5	36.4	180.2	140.1	106.6	51.5	73.3	64.8	204	202.4	94.6	80.7	37.1	99.8	73.5	77.3	131.8	59.1	151.5
"201474_s_at"	28.6	46.8	33.9	82.6	25.7	44.4	20.1	32.6	60.2	23.4	50.8	20.1	85.8	58.4	43.6	45.1	24.7	22.5	81.8	145.7	48.5	89.1
"201475_x_at"	426.8	207.4	316.3	454.4	152.4	469.4	377.7	421.5	317.3	287.9	119.1	726.8	418.7	466.9	73.5	575.8	503.5	322.4	378.6	580.2	96.9	477.8
"201476_s_at"	114.4	87.5	112.4	96.8	55.4	226.1	98.2	134.7	94	129.4	29.4	183.1	174	124.6	21.4	101.2	100.5	125.5	183.7	206.4	28.3	412.7
"201477_s_at"	230.3	151.6	160.5	257	180	378.8	195.7	220.5	146.6	172.8	106.7	280.3	304.7	214.1	94.2	187.5	252.1	226.4	171.6	308	209	356.2
"201478_s_at"	136	60.1	62.9	138.5	32.7	145	96	106.4	72.7	79	9.9	135.1	107.3	100.1	12.7	133.5	110.7	79.4	115.4	206.6	5.7	128.9
"201479_at"	256.6	153.5	211.2	201.4	117.6	291.4	178.8	168.4	118.6	261.8	45.5	297	333.8	226.7	83.1	270.1	307.3	252	195.7	322.3	183.3	263.2
"201480_s_at"	254	147.3	194.2	205.7	132.7	297.4	209.7	215.7	224.2	217.5	131.3	287.9	362.3	201.6	178.8	340.4	175.3	168.8	287.6	317.2	179.3	202.7
"201481_s_at"	23	15.9	22.9	50.2	17.3	36.6	23.4	23.7	19.9	12.4	29.5	41.5	23.5	28.3	18.6	29.7	23.3	15.9	29.7	39.1	17.9	51.8
"201482_at"	43.6	29.2	43.1	83.1	9.3	62.2	60.2	45.7	40.3	26.4	18.8	78.6	50.3	35.6	4.6	76.5	41.1	32.3	49.5	43.5	68.2	44.5
"201483_s_at"	202.7	95.3	193	184.7	52.1	309.3	148.4	105.4	111.2	148.4	11.4	272.9	184.9	198.7	17.2	111.6	152.4	119.8	161.1	201.5	48.8	267.5
"201484_at"	315.4	205.1	307.5	301.3	135.9	433.8	270.1	292.9	276.2	246.7	97.2	461.7	368.8	291.1	81.2	478.7	361.3	278.8	471.3	474	67.2	362
"201485_s_at"	112	63.4	159	100.7	7.7	272.8	162.8	107.8	108.7	184.7	12.6	169.4	230.7	208.4	8.9	150.8	126.2	227.5	102.2	156.3	5	273.9
"201486_at"	248.2	76.8	144.7	132	39.6	265.3	200.5	154.2	131.7	167.9	71.2	157.3	222.4	242.8	32.3	303.5	175.6	199.6	285.6	336.5	34.6	244.8
"201487_at"	104.5	88.4	82.2	130.3	8.1	115.2	141.2	67.8	24.5	101	4	79.6	99.1	110	13.7	150.9	55.9	101.6	113.2	176	7.6	46.6
"201488_x_at"	444	280.2	383.8	500.7	162.9	662.5	399.1	432.3	290.3	290	141	587	346.4	434.9	106.3	492	442.9	295.8	395.9	770.2	123.8	508.4
"201489_at"	710.4	103.2	294.4	272.5	213.8	637.1	351.5	571.1	428.8	159.3	88.1	502.9	579.5	339	54.8	389.9	443.1	376.5	307	579.4	885.7	961.6
"201490_s_at"	377.1	126	248.7	225.7	48.4	580.8	328.6	427.8	350.8	203.3	6	430	354.1	295.1	7.7	430.4	303.8	250.4	421.2	493	85	610.2
"201491_at"	425.4	195.9	257.2	382.3	188.9	519.2	253	320.8	355.2	404.8	85.3	436.6	445.9	276.3	19.6	327.4	462	485.5	411.4	483.4	159.5	446.9
"201492_s_at"	8779.6	6975	8029.2	6734.4	6163.8	8857.1	7941.1	7294.8	6238.4	8535.9	6300	9875.3	10361.1	8641.6	6653.2	8423.7	8950.5	9212.2	8301.6	9733.1	8047.6	8684.8
"201493_s_at"	156.5	80.3	119.6	152.4	49.1	236.7	132.9	154.7	129.4	73.5	24.4	245.1	181	105.5	33.4	176.8	153.2	107.9	126.2	170.4	42.2	208.5
"201494_at"	89.6	24.6	48.5	181.3	33.9	103.7	27.7	82	30.7	75.6	85.8	128.5	141.7	113.5	21.2	91.7	126.8	102.4	155.9	171.9	124.9	193.4
"201495_x_at"	6.2	3.4	8	129.9	2.3	5.6	12.9	8.3	7.6	8.8	5.5	12.4	6	4.7	2.1	7.2	11.1	7.8	15	15.8	2.8	17.8
"201496_x_at"	11.7	6.6	96.1	1009.6	5.4	59.3	22.3	63.1	31.1	82.9	4.3	34.6	37.7	53.8	15.7	50.9	74	10.7	17.5	68.1	3.5	22.7
"201497_x_at"	297.1	58.4	254.8	4005.8	203.7	74	266.9	391.5	145.3	313.8	109.4	102.5	185.2	196.8	173.7	182.9	796.7	68	180.1	223.4	184.4	290.4
"201498_at"	343.3	232	232.7	302.5	267.4	401.5	251.3	232.3	149.6	245.1	213.9	283.1	311.1	268.6	239	300.1	343.8	266.7	200.9	406.8	301.5	243.5
"201499_s_at"	513.4	295.1	444.5	425	133.6	753	515.8	467.7	457.5	476	87.2	565	635.1	549.9	150.8	564.2	537	566	546.9	713.3	163.2	679.2
"201500_s_at"	552.8	253.7	499	567.9	285.3	825.4	586	485.9	335.8	371.6	209.1	812.3	654.5	604.7	227.1	720.7	739	457	695.4	629.6	354.9	955.8
"201501_s_at"	586.3	202.3	272.1	303.8	156.5	643.2	403.1	437.3	334	226.8	126.5	566.3	350.2	238	119.3	466.7	327.2	258.3	382.3	424.2	246.4	270.7
"201502_s_at"	218.2	335.6	514.9	463.5	666.6	658.1	347	400.3	151.4	245.5	264.5	421.3	413.8	539.4	399.8	257.5	496.9	495.5	215.8	568.5	586.9	179.2
"201503_at"	476.4	280.2	328.8	225.2	187.7	482.2	241	323.6	352.6	275.4	150.6	606.9	650	392.5	152.7	388	327.1	322.8	415.1	602.5	150.8	365.9
"201504_s_at"	19.3	9.6	53.5	16.2	7.1	31.4	23.9	19.6	18.8	71.3	11.6	29.5	67.8	32	12.3	24.6	17.8	13.8	28.3	26.1	6.8	44
"201505_at"	87.7	32.5	23.8	101.4	22.3	80.5	33.5	53.6	55.4	55.1	24.9	63.5	54.9	36.1	3.7	64.3	57.4	49.3	35.2	58.1	20.3	69.9
"201506_at"	268.9	50	147	478.6	186.1	228.6	193.8	220.2	104.4	222	97.7	177	111.8	156.6	27.4	178.1	174.6	237.8	192	384.7	204.7	251.7
"201507_at"	307.7	161.6	175.9	144	141	493.1	238.4	323.2	204.1	188.1	27	438.9	314.5	289.2	96.7	320.1	349.7	224.5	260.3	415.8	81	476.7
"201508_at"	191.1	102.1	162.5	291.1	125.7	325.7	246.8	402.5	208.7	134.5	73.7	365.1	179.7	312.2	62	245.3	253.1	180.1	213.8	312.5	121.7	435.5
"201509_at"	104.8	92.4	47.7	132.1	31.8	125.8	86	66.3	100.5	79.1	22.1	195.1	149.8	187.2	34.5	213.1	90.9	109.3	108.9	166.2	73.3	181
"201510_at"	49.3	46.2	22.8	83.7	26.1	51.8	73	60.5	40.5	51.2	45	66.2	62.7	17.4	29.7	119.6	25.1	17.3	87.1	38	31.5	117.8
"201511_at"	178.8	122.9	152.6	183.8	76.7	218.1	110.7	145.4	157.6	209.9	145.7	193.5	236.4	220.1	84.8	183.5	235.6	257.4	293.1	223.6	174.3	159.1
"201512_s_at"	181.7	73.3	211.7	161.9	53.2	340.6	165.9	167.4	207.7	201	68.6	346.9	278.8	247.5	60	277.6	210.2	156.5	204.3	338	167.9	255.9
"201513_at"	119.8	55.9	93.4	109.6	40.6	157.3	104.3	79.7	99.1	79.9	43.7	128.9	75.3	77.7	37.9	107.5	90	55.7	76.7	123.1	36.5	89.2
"201514_s_at"	278	169.1	300.3	228.9	76.1	436.5	260.5	181.9	257.6	293.3	24.4	464.3	408.7	176.9	19.8	398.4	375.5	322.9	367.7	514.4	24.9	427.4
"201515_s_at"	362.7	181.3	322.1	409.1	64.9	524.9	299.8	301.7	250.7	386.5	74.1	432.7	398.8	343.9	36.5	406.7	364.7	313.7	273.6	508.2	89.7	294.1
"201516_at"	541.8	268.2	412.7	433.8	225.8	490.6	453.2	499.4	416.1	339.4	128.6	578.5	402.5	341.4	142	556.5	483	370.5	471.5	496.9	85	589.3
"201517_at"	171	100.8	152.9	144.2	54.7	260.9	204.5	185.6	127.5	121.7	76.2	221.9	141.8	103.9	55.1	323.3	137.8	120.7	219.5	205.8	66.4	324.7
"201518_at"	417.1	237.2	273.6	344.1	125.2	518.3	221.5	284.1	224	279.7	79.3	443.5	404.1	337.4	65.6	431.8	323.2	348.8	255.8	432.8	100.1	354.5
"201519_at"	820.4	489.9	746	840.4	367	960.1	676.6	672.2	667.8	791.1	282.7	1136.2	852.7	771.2	185.9	869.6	912	718.6	869.6	1035.8	657.3	972.5
"201520_s_at"	995	485.2	931	634.7	219.7	2007	1147.9	1172	1095.1	504.2	121.9	1864.9	1115	914.9	125.4	1459.2	847.2	676.6	1442.5	1522.4	294.5	1687.1
"201521_s_at"	72.3	26.5	46.4	43.1	17.8	117.1	20.2	10.4	64	45.7	11.7	14.9	31.8	37.7	4.2	26.9	14.6	73.3	61	62.2	9.3	52.8
"201522_x_at"	1830.4	1049.6	1717	1545.7	642.1	2517.3	1900.6	1780.2	1914.1	1386	516.8	2054.2	1712.6	1698.2	477.9	2322	1563.5	1309.7	2072.8	1946.7	713	2427.6
"201523_x_at"	303.4	189.9	365.1	300.4	47.9	616	348.1	370.6	264	312.2	20.4	643.7	480.4	406.4	27.6	488.7	388.1	367.3	397.3	625.7	48.4	636.9
"201524_x_at"	626.7	290	448	433.5	196.9	673.2	473.7	460.7	419.4	466.6	223.6	740.8	635.2	555.8	175.5	575.6	531.9	556.4	496.7	623.4	162.3	835.3
"201525_at"	1963.7	1745.5	2139.4	2727.5	977.7	2905.2	2078.3	1996.8	1808.7	1217.9	835	2620.6	2321.2	2188.3	558.6	2098.4	1938.6	1886.3	1204.6	2027.9	676.6	3418.1
"201526_at"	346.1	184.7	301.6	284.7	206.6	475.5	255.7	265.8	309.2	258.9	144.7	414	327.2	288	171.6	365	361.4	283.4	332	358.4	218	318.3
"201527_at"	926.1	228.9	499.1	635.4	260.2	759	820	447	537.9	462.2	50.5	1019	1032.5	409.7	81.1	637.8	609.2	520.2	643.4	898.6	198.5	852.4
"201528_at"	230.7	202.4	255.4	220.7	85.9	238.6	187.6	272.2	206.2	194.3	51.9	376.6	218.4	247.2	42.8	309.7	290	169.1	317.6	249.4	85.8	482.5
"201529_s_at"	221	142.3	218.2	195.6	69.8	276.8	210.9	194.6	203.8	207.5	3.9	349.1	245.8	130.3	68.1	297	234.6	252.2	280	279.8	67.3	262.3
"201530_x_at"	858.1	609.7	787.9	1059.8	388	1054	674.7	630.4	681.4	659	269.6	1187	894.7	822.2	325.1	915	877.2	785.2	575.2	915.8	429.8	818.7
"201531_at"	248.2	121.1	197.3	166.6	21.6	294.2	86.5	73.1	15.5	110	53.4	103.3	49	168.6	11.2	66.5	37.9	92.4	23.4	119.1	9.2	38.1
"201532_at"	465.9	280.5	378.8	396.5	92	661.2	515.3	393.2	363.6	525.6	37.6	720	844.3	527.2	2.2	551.7	501.1	538.5	450.9	668.6	101.8	331
"201533_at"	535.3	171.4	257.3	296.5	109.1	523.2	205.3	249.7	183.8	437.9	44.9	335	336.1	356.2	82.7	308.2	251.5	569.7	337.1	522.3	124.3	405.8
"201534_s_at"	53.2	27	69.4	62.9	9	100.4	48	49.6	40.5	87.3	8.4	69.6	178	55.1	12	97.5	53.5	76	64	167	13.6	105.6
"201535_at"	680.3	268.3	397.8	403.9	220.4	825.5	463.7	462.8	401.4	308.6	172.6	816.1	564.7	479.3	189.7	628.7	573.9	518.2	494.3	574.2	197.9	895.6
"201536_at"	2228.9	785.3	1096.5	1147.5	855.6	2007.3	1921.2	1303.7	1541.7	643.7	432	1709.4	1892.2	1292.3	604.5	2065.1	1281.2	1174.5	2184.8	1450.7	1283.7	2008.6
"201537_s_at"	319.9	209	315.3	150.6	63.1	525.7	352.3	239.5	389.3	259.5	24.4	414.1	440.9	368.4	16.8	537.9	315.7	320	503	429.9	85.8	413.8
"201538_s_at"	290.7	114.3	191.7	136.4	42.9	330.5	383.5	162	257.7	198.7	56.6	265	328.6	209.4	39.5	334.8	150	204.6	543.5	272.6	36.9	383.4
"201539_s_at"	5682.1	4304	6752.3	4408.2	515.8	9982	6350.4	5823.3	6211.1	9292.1	176.9	10095	8819.1	6953.6	286.5	7402.2	6825.6	8244.1	7818.4	9720.1	247.8	8699.1
"201540_at"	9238.2	7400.2	8657.8	9834.3	9947.8	12416	9992.9	11021.9	10832.1	13112.7	7853.5	12242.1	13148.1	11014.2	7113.6	10881	11956	12416.6	11064.8	13103.7	8646.3	12157.1
"201541_s_at"	216.2	103.5	112.3	162.9	77.2	300.7	178.7	166.9	145.8	141.9	69.4	209.2	215.2	115.4	94.1	187.1	95.8	129	186.7	271.3	134.7	304
"201542_at"	267.5	152.5	185.5	297.8	123.4	360.1	177.1	244.6	165.3	238.8	65.5	233	281	196.4	67.3	254.7	268.1	256	225.6	347.1	111	322
"201543_s_at"	135	9.5	94.8	18.9	49.8	86.1	111.7	132.2	71.5	120.7	15.2	81	49.2	133.8	10.7	78.3	81.3	50.7	137.4	110.6	41.9	116
"201544_x_at"	776.3	351.2	523.7	677.3	316.8	996.9	738.8	678.2	487.8	659.9	154.4	1026.4	956.6	705.6	270.2	870.4	770.3	640.3	689.6	931.8	210	872
"201545_s_at"	177.7	103.9	131.3	178.2	87.6	239.4	199	208	133.8	114.9	45.7	343.3	262.8	214.8	103.8	230.2	236.5	177.2	199.8	278.5	65.2	176.5
"201546_at"	371.7	284.2	305.1	345.7	109	556.4	234.2	249.5	268.1	336.4	17.1	419.4	514.8	252.2	10	396.2	291.1	383.3	320.6	378.8	81.9	409.8
"201547_at"	14.1	19.1	19.5	36.9	31.8	40.5	15.4	5.3	32.2	7.5	55.8	50.1	51.4	20.2	11.6	12.3	40.5	38.9	76	15.7	7	47.2
"201548_s_at"	69.3	16.7	18.2	41.8	47.3	62.3	29.3	50.3	25.4	38.3	26.6	91	105.2	67.1	61.3	38.6	64.2	35.1	43.1	60.3	38	99.7
"201549_x_at"	75.7	31.3	60.4	40.7	41.6	82.3	37.4	105.5	54.2	64.8	7.1	90.9	91.4	10.4	26.7	68.5	66.3	71.6	39.7	86.3	31.6	139.3
"201550_x_at"	2395.5	1085.5	1643	2021.5	740.6	2377.1	1265.5	1715.9	1051.8	1542.4	352.2	2023.2	1854.9	2250	340.3	1732.5	1573.1	1797	988.3	2150.9	740.7	1324.4
"201551_s_at"	78.3	111.8	144.8	180.3	20.5	190.2	115.7	76.5	89.3	99.5	8.6	127.2	111.5	137.9	4.5	117.4	70.4	81.1	118.8	160.8	7.8	211.5
"201552_at"	183.4	93	191.5	286.3	67.7	277.2	133.5	163.9	118.6	231.3	9.2	256.4	237.6	270.5	23	190.9	205.9	246.5	186.4	355.1	66.6	230.7
"201553_s_at"	767.4	482.9	666.1	1402.7	1303.4	1065	523.8	570.9	486.3	849.4	862.8	938.9	716.5	1065.6	826.2	633.7	918.3	985.8	549.1	997.9	1392.3	783.9
"201554_x_at"	3284.2	1619.6	2640.6	1933.8	305.6	4347.6	2854.4	2372	2606.1	2280.9	50.5	3996.1	3118.1	2380.5	139.7	3723.5	2290	2491.8	3278.4	2661.1	267.5	3534.2
"201555_at"	196.3	84.6	147	214.1	69	198	113.9	162.5	128.9	139.4	69.6	195.5	152.6	175.3	62	168.1	174	154.7	168.9	204	76.6	289
"201556_s_at"	257.2	205.1	167.3	261.1	112.1	246.6	204.4	201	118.4	92.8	14.6	210.8	230.8	254.8	89.4	284.7	263.9	229.6	157.8	231.3	33	155.4
"201557_at"	186.8	157.3	170.5	201.8	114	280.2	194.1	215.3	127.6	164.8	97.4	241.6	325.4	205.8	80.6	333	253.7	198.2	146.1	214.9	107.1	208.4
"201558_at"	96	88.1	102.7	95.6	91.2	160.9	98	109	90.8	97.8	105.3	169.3	96.6	164.1	121.6	146.4	129	122	155.6	162.7	129.9	176.4
"201559_s_at"	77.5	37.9	105.5	116.1	58.2	134.2	107.6	137.8	110.8	81.9	52.8	192.1	73.9	111.9	58.5	139.4	119.5	45.7	169.4	154	21.4	228.8
"201560_at"	106.9	46.6	95.3	346.5	28.2	107.6	81.4	111.3	43.3	103.6	6.5	171	100.4	105.1	4.4	208.2	76.8	59.2	87.9	172.7	13.2	163.5
"201561_s_at"	185.2	96.9	164.5	204.3	116.5	253.7	152.3	171.4	119.3	183.7	71.8	218.3	196.6	204.6	92	224.2	195.1	178.5	212.8	218.8	99	370.9
"201562_s_at"	94.5	76	143.1	85.7	86.2	145.4	102.8	137.4	117.9	96.3	171.8	246.7	172.2	130.1	127.1	185.2	169.4	115.2	161.3	217.6	100.3	262.3
"201563_at"	117.4	38.8	46.4	94.2	9.5	116	33	97.1	70.8	32.1	9	104.6	82.4	42.9	22.4	108.9	87.6	26	106	114.9	44.9	160.5
"201564_s_at"	13.8	10.2	11	11.9	7.6	12.5	9.2	10.3	9.2	15.3	3.8	17.8	6.4	42.6	10.3	12.7	15	9.2	15.9	58.8	4.1	41.5
"201565_s_at"	93.1	72.7	45.9	183.7	65	113.8	32.3	155.9	56.4	40.2	8.4	75.9	83.5	56.3	52.1	93.2	79.3	51.9	61.7	172.5	39	74
"201566_x_at"	76.5	36.3	59	168.9	22.3	102.8	79.2	187.4	49.9	82.4	6.8	64.5	21.3	57.9	7.4	106.8	11.6	34.1	85	122.7	21.5	95.9
"201567_s_at"	644.9	265.2	276.7	405.9	214.9	1002	533	635.5	281.7	423.5	149.6	845.5	772.7	340.7	109.9	916.9	520.5	485.9	328.5	671.1	164.7	844.5
"201568_at"	3589.6	1562.3	2276.9	2260.4	2468.5	3419.1	2764.4	3260.1	3254.3	2800	1592.2	4618.2	3995.4	2709.3	2282.3	3112.6	3307.8	3058.6	4081.6	4491	3642.7	4573.9
"201569_s_at"	394.4	226.8	355.1	291.2	309.2	597.4	410.3	437.6	426.4	269.1	424.5	683.5	529.1	324	359.5	430.2	494	364.9	441.9	454	1002.6	631.1
"201570_at"	1223.7	620.2	911.8	698.7	325.4	1442	1511.2	1146.5	1150	517.2	193.9	2050.2	1264.8	910	238.1	1358.7	1387.2	895.3	1371.6	1166.8	553.4	2077.8
"201571_s_at"	35	38.9	76.6	59.6	10.7	139.9	73.7	28.3	98.7	83	6.9	181	121.1	82	6	80	36.8	64.8	148.1	156.5	10.4	102.6
"201572_x_at"	207.4	101.8	141.1	133.9	87.3	234.4	208.8	228.1	168.2	125.3	53.5	187.4	200.4	157.7	67.5	159.3	149	100.7	178.9	248	60.3	315.6
"201573_s_at"	590.7	225	328.8	391.6	212.7	389.7	419.1	489.4	314.8	235	126	457.4	401.3	399.8	186.9	383.6	261.7	301.6	489.3	531.7	375	524.2
"201574_at"	260.7	113.2	168.5	322.2	126	381.1	240	226.6	202.6	241.9	150.2	327.4	393.7	332.4	72.1	303.3	232.8	246.2	201.9	388	105.9	264.9
"201575_at"	378	201.2	226.7	328.9	247.5	503.4	284.2	292	225.1	235.8	237.8	469	234	232.2	270.4	350.4	251.2	285.2	301.5	450.2	280.9	406.1
"201576_s_at"	215.4	117.5	182.9	206.4	136.7	297.3	206.4	194.4	165.7	127.3	76.6	271.1	195.4	173.8	120.7	309.7	205.6	188.9	248.5	359.5	172.3	268.5
"201577_at"	310.2	195.6	238.5	325.5	162.3	441.3	233	338.5	189.3	245.8	136.3	530.4	358.8	283.2	96.9	390.3	346.1	250.2	389.5	347.5	206.1	566.5
"201578_at"	191.2	89.4	137.3	128.6	75.1	180.6	115.9	229.5	128.4	163.1	55.8	205.9	166.2	119.1	43.1	184.6	145.5	114.8	112.8	259.1	77.9	228.7
"201579_at"	98.9	32.4	81.6	233	41.7	91	102.2	111	65.1	57.6	14.2	159	71.7	132.7	30.5	129.8	99.9	71.1	122	118.5	16	107.2
"201580_s_at"	272.1	99.3	167	283.4	134.7	349.7	236.2	375.6	126.6	120.3	127.1	251.1	163.9	228.7	87.2	269.8	254.3	300	483.4	276.4	80.4	627.1
"201581_at"	669.5	236.2	338.3	318.1	105.2	494.3	383.1	315.9	298.5	304.5	88	561.8	415.9	319.1	62	563.4	420	349.5	408.2	713.1	156.9	517.4
"201582_at"	11.3	3.9	6	11.3	17.3	15.2	11.6	12.1	8.8	6.2	37.9	14.6	11.1	14.6	5.1	19.6	11.3	8.6	25.2	27.4	22.5	33.1
"201583_s_at"	216.4	76	132.6	143.8	110	244	187.8	226.4	139.8	105.3	66.3	232.3	182.9	206.9	57.4	264.7	176.8	163.3	247.4	172.2	59.4	293.8
"201584_s_at"	160.6	61.4	115.9	125.8	63.6	152.2	113.3	143.3	95.7	88.2	43.5	154.6	88.9	129.2	14.3	185.5	114.2	101.6	149.7	163.5	33.6	299.4
"201585_s_at"	166.8	125.7	179.9	122.5	55.9	185	124.4	191.5	168	147.5	58.9	327	237.1	161.3	45	144.5	165.6	176.6	176.9	253.9	46.1	93.4
"201586_s_at"	184.9	182.5	203	183.6	68	275.2	132.2	141.3	124.6	172.6	35.3	228.9	225.7	218.4	39.2	141.6	183.1	211.5	201.5	241.4	71.8	173.4
"201587_s_at"	259.7	85.5	175.2	107.6	150.6	347.6	219.6	166.9	180.4	156.6	26.6	226	180.4	113.9	76.9	248.2	160.5	130.9	206.4	244.1	207.4	255.9
"201588_at"	1155.8	512.8	794.4	756.7	611.4	1209.6	1017	840.5	701.6	701.8	602.6	1267.2	1339.6	895.4	535.3	1042.7	927.3	862.1	1248.1	1143.4	903.2	1371.9
"201589_at"	52.1	25	44.4	56.4	13.4	67.8	35	54.5	35.4	50.8	16	76.2	67.8	65.3	15.6	62	37.7	29.7	26	100.4	17.5	78
"201590_x_at"	752.1	518.1	750.2	1905.5	436	1066.4	867.5	773.8	706.4	1020.5	247.6	1214.8	716	1210.1	210.3	969.1	765.2	760.8	1042.1	1256.9	324.8	918.8
"201591_s_at"	223.1	125.8	150.4	301.8	237.4	296.1	84.4	127.5	21.8	203.4	221.9	313.6	184	210	238.6	185.9	281.4	218.2	34.4	242.9	289.6	284.9
"201592_at"	1453.3	720.4	1109.1	1086.6	647.9	1546.1	1107.6	1051.5	847.3	964.4	344.4	1696.7	1581	1263.7	277.7	1239.4	1301	1124.5	1348.5	1400.4	664.7	1422.1
"201593_s_at"	240.6	157.7	182.5	299.6	122.5	325	250.5	249.8	157.5	230.8	87.8	394.3	368.3	327.9	122	380.4	289.2	298.4	265.3	318.6	146.1	338.2
"201594_s_at"	270.6	114.9	126.4	164.6	125.1	299.1	219.8	222.2	147.6	112.2	128.8	234.5	168.3	171.7	72.3	305.4	165.9	130.5	245.8	391.1	137.4	105.2
"201595_s_at"	290.2	165.7	171	222.5	55.8	427.1	214.4	179.7	163.8	128.6	35.3	504.9	307.7	181.7	40.5	337.8	221.4	213.4	170.8	301.3	28	272.6
"201596_x_at"	93.3	56.2	73.9	110.8	51.3	129.1	103.1	104.8	41	19.8	79.3	127.4	136.7	113.7	57.9	113	72.1	35.2	104.9	194	51	62.2
"201597_at"	1348.1	501.2	876.1	1194.3	729.7	1230.6	1067.5	1434	1110.9	764.3	1084	1987.6	1313	895.2	812.1	1577.3	1048.4	1085.1	993.2	1234.2	1653.2	1676.7
"201598_s_at"	357.7	206.1	255.3	306.1	150.5	434.5	283.5	278.7	201.2	283.5	137.2	372.2	357.9	210	131.2	330.8	343.4	244.2	241.4	323.7	158.2	333.6
"201599_at"	305.2	225.1	260.3	389.6	62.2	471	279.9	345.8	252.1	191.9	79	480.1	459.3	338.8	48.1	393.2	276.1	206.6	442.6	555.2	48.9	352.2
"201600_at"	3327.9	1398.6	2280.2	2021.6	1214.3	3388	2361.9	2460.1	1795.3	1750.6	584.3	3488.7	2985.1	2166.7	727.2	2939.6	2506.2	2084.7	2967.4	3000.2	1208.5	3677.3
"201601_x_at"	153	204.4	320.8	343.2	126.8	393.8	238.2	370.7	191.6	274.9	94.6	625.7	318.3	233.8	113.7	340	361.2	292.7	270.8	513.7	33	326.2
"201602_s_at"	50.8	40.3	11.2	69.4	40.6	83.2	67.5	15.1	17.2	51.6	12	21.8	57.7	59.2	29	90.2	93	57.7	88.2	92.2	22.4	98.7
"201603_at"	110.3	38.1	61.7	225.2	39.1	145.4	55.9	97.4	58.6	108.6	23	115.6	132.9	105.1	3	85.7	87.3	52.9	84.9	144.8	26.5	119.5
"201604_s_at"	69.3	35.1	45.8	102.4	8.9	100.8	53.7	62.5	40.2	76.8	4.6	108.4	98.1	55.1	1.5	70.4	57.3	47.9	31.8	95.9	5	97.8
"201605_x_at"	274.5	63.1	170	246.8	122.5	243.4	254	190.7	218	184.3	143.9	439.2	245.1	129.4	118.1	224.1	174.8	191.5	221.9	276.2	113.9	407.5
"201606_s_at"	152.5	106.9	137.4	174.2	89.3	198	165.5	151.7	93.8	157.8	99.9	276.9	168.7	202.9	77.6	199.9	117.8	139.9	126.4	261.2	66	176.5
"201607_at"	163	103.8	103.8	151	71.7	202.3	149	132.3	136.4	133	82.8	223.3	161.6	160.5	68.1	153.6	214	116.2	152.4	202.8	88.8	306.4
"201608_s_at"	148.4	94.2	143.8	154.1	77.3	202	123.7	126.4	135.6	161.5	40.9	231.9	147.9	197.7	44	177.2	127.6	152	152.4	200.8	53.9	111.7
"201609_x_at"	463.3	135.5	279.2	343.7	143.6	368.8	327.7	393.9	287.4	417.1	135.9	513.9	298.3	393.9	176	516.1	306.2	353	393.2	464.7	131.6	752.3
"201610_at"	6.8	6.1	3.3	10.7	3	8.4	4.2	4.2	6	2.7	2.9	8.3	8.1	6.2	4.2	8.2	5.1	4.9	5.4	29.6	2.5	20.7
"201611_s_at"	228.3	99	85.6	184.2	84.3	237.2	178.1	139.6	137.8	178.6	37.4	212.9	120.3	167.2	27	232.6	192.3	184	147.1	186.5	54.4	248.1
"201612_at"	702.3	451.6	720.2	642.9	330.2	1061.4	493.7	736	201.5	448.3	339.5	969.4	724.1	882.5	268.1	832	717.7	549	474.5	855.9	231.4	431
"201613_s_at"	15.3	8.7	15.7	7.5	9.9	16.6	5.9	22.6	7.3	9.2	16.8	27.9	28.8	12.8	7.1	10.6	22.4	12.6	19	15.3	20.7	11.8
"201614_s_at"	17.1	5.1	11.3	19.3	10.4	45.7	21.4	15.5	26.7	38.4	6.9	25	19.6	7.5	6.1	14.5	19.2	41	10.4	21.2	11.8	61.7
"201615_x_at"	87.7	14.4	70.3	84.9	39.8	110.8	63.8	63.4	33.6	30.9	11.2	78.9	70.2	86.2	30.5	80.3	32.4	44.6	64	68.9	34.4	150.5
"201616_s_at"	55.6	11.4	79.4	305	9.7	85.9	77.8	78.4	55.2	62.4	7.1	66.9	69.6	116.8	13.1	32.1	69.9	81.2	102.2	136	7.6	61.5
"201617_x_at"	23	12.6	32.7	194.9	19.5	63	46.4	55.2	33.8	39.4	3.3	45.2	31.1	56.7	2.2	50.5	26.5	24	54.9	111.7	1.3	50.5
"201618_x_at"	223.8	114.6	170.8	153.2	168	224	205.7	166.9	82.7	204.4	144.4	195.2	240.3	162.9	136.3	168.7	132.6	198	124.9	235.6	164.8	229.5
"201619_at"	1073.3	606.4	820.2	810.3	213.5	1457.6	863.6	890.7	896.1	726.3	69	1335.6	1246.4	849.6	62.9	1288.3	1057.5	988.4	1088.9	1334.5	188.4	1669.2
"201620_at"	46.4	8.4	12.8	48.7	14	43.9	15.7	38.7	41.3	20.4	12.1	11.1	28.1	40.2	3.6	17.8	27.9	22.5	20	34.1	9.2	49.3
"201621_at"	22.7	7.8	26.3	80.7	16.2	33.7	32.1	23.8	16.4	12.9	28.1	27.3	34.8	86	32.4	24.2	27.7	28.8	19.2	38.3	28.1	22.8
"201622_at"	276.2	141.9	178.1	183.9	139.2	291	219	162.1	120.1	120.2	95	230.8	155	235.9	30	169	168.7	141.9	161.5	211.8	95.9	266.8
"201623_s_at"	700.5	351.7	477.9	422.7	242.7	598.7	470	523.1	398.9	360.7	73.4	602.1	556	439.9	182.3	495.4	463.8	399.6	408.6	564.8	319.9	599.2
"201624_at"	230.3	79.3	163.4	177.6	42.9	267	170.8	219.6	124.8	151.2	26.4	293.9	290.2	171.6	9.1	250.3	161.6	133.5	148.7	229.3	22.9	259.6
"201625_s_at"	8.5	9.2	21	25.8	11.6	17.3	5.5	40.7	5.6	6.2	3.7	39.6	44.8	89.7	4.9	39.6	23.6	17.4	41	37.2	6	47.4
"201626_at"	95.1	31.8	70.6	159.2	28.2	87.8	67.3	51.1	59.4	45.5	11.5	119.7	78.4	52.1	7.2	46.3	45.6	46.6	105.1	65.7	4.2	84.5
"201627_s_at"	114.3	63.1	109.8	161.2	54.7	197.5	172.3	150.6	109.3	97.8	42.4	225.9	147.4	161	46.2	185	131.7	109.4	219.2	243.7	76.9	180
"201628_s_at"	556.7	358.3	657	523.1	188.9	920.9	691	516.3	411.4	631	82.6	1037.7	920	657.5	18.3	695.9	888.8	719.2	609.9	1032	107.9	1117.8
"201629_s_at"	13.2	31.6	35.3	8.2	2.9	42.5	22	12.7	8.6	87.4	2.8	65	58.3	29.4	2.9	28.6	22.4	81.8	40.8	65.3	5.8	23.9
"201630_s_at"	402.8	211	424.1	325	114.6	572.8	377.2	517.1	370.7	320.1	119.6	611.8	432.9	402.7	83.7	505.5	345.1	344	368.3	525.7	128	641.9
"201631_s_at"	132.7	91.7	97.7	120.9	104.7	184.5	126.1	139.9	63.4	93.3	88.1	103.1	125.1	109.1	77.6	164.2	149.1	154.6	114	141.4	84.7	215.9
"201632_at"	236.3	104.8	256.5	250.8	36	405.4	230.1	243.1	203.4	171.4	9	420.6	314.7	271.5	10.5	248.1	265.4	208.1	289.3	332.3	17	358.4
"201633_s_at"	107.6	28	80.7	62.6	38.5	69	67.7	74.3	77.9	60.4	45.5	115.8	69.8	67.8	39.8	99.6	71.3	60.5	118.9	81.6	6.7	100
"201634_s_at"	92.1	39.6	35.4	81.8	30.2	84.1	51.9	49.9	54.1	42.7	13	63	51.6	38	4.5	79.6	68.2	40.1	71.4	111.9	34	42.2
"201635_s_at"	822	369.4	810.7	365	542.2	920.4	623.8	455	340.3	658.3	440.1	1029.5	1015.6	1057.5	1205.9	973.8	600.9	745.5	814.3	1208.1	231.7	976.6
"201636_at"	2074.3	1196.9	1042.5	1275.5	715.8	1867.3	1762.1	1609.8	1261.5	1285.9	396	2464.3	2156.7	1728	309.2	1859.1	1846.7	1603.5	1593.8	2213.4	471.6	1820.4
"201637_s_at"	1666.8	791.1	1233.8	1212.8	675.1	2039	1286.5	1234.4	853.8	1316	390.2	1797.7	1920.3	1249.4	940.3	1831.4	1425.6	1501.4	1071.1	1731.2	451.5	1430.9
"201638_s_at"	9.6	8.5	9.2	10.8	5.4	8.2	18.1	13	19.7	29.8	7.6	18.3	8.6	66.9	41.9	23.2	12.5	16.2	27.9	12.6	8.4	28
"201639_s_at"	86	40.7	68.1	131.2	62.1	45.3	89.2	59.2	34.4	108	45	94.2	112	82.5	48.7	86.3	86.6	73.1	67.6	86.9	65.2	18.8
"201640_x_at"	216.3	141.2	174.1	140.6	133.1	281.7	205.6	149.6	154.2	143.9	115.1	238	246	218.5	186.5	169.7	206	171.6	182.5	168.5	155.7	390.4
"201641_at"	55.2	11.4	15.8	22	77.6	21	9.2	97.7	26.4	6.6	5.3	57.1	41.5	39.7	25.3	21.3	17.5	15.6	47.9	30.3	110	230.6
"201642_at"	408.7	196.1	253.1	342.3	201.6	462.3	381.9	376.3	475.7	228.5	124.4	594.8	440.4	277.9	109.7	438.6	428.8	244.4	542	524.1	151.4	709.5
"201643_x_at"	425.7	233.3	350.8	470.2	205.7	711.7	364.5	330.5	285.8	393.8	161.2	625.1	518.6	577.1	163.9	507.9	509.5	438.8	431.5	588.6	129.8	458.7
"201644_at"	58.8	25.3	37.5	42.8	31	58.4	43.2	51	40.7	69.2	34.8	63.2	40.2	26.4	51.1	51.5	41.1	64.3	62.1	68.6	34.7	73.1
"201645_at"	57.9	6.6	41.5	285.3	23.2	14.2	15.4	16.9	11.1	5.8	5.8	12.7	29.3	15.6	8.8	8.5	26.2	13.4	9.1	12.4	10.3	19.5
"201646_at"	154.8	121.3	206.8	195.4	93.7	369.8	249.5	177.1	171.7	240.5	73.9	384	341	243.3	75.6	371.3	219.2	230	281.5	395.3	36.9	338.2
"201647_s_at"	162.3	83.2	163.8	145.2	78.2	278.2	190.3	131.5	169.2	142.1	77.1	283.7	260.5	214.9	54.9	233	203.9	128.2	183	318.4	53.4	223
"201648_at"	600.8	226.5	378.6	531.7	157.3	860.6	496.1	563.3	457.2	402.5	48.6	732.8	671.9	497.5	26.9	517.2	541.9	524.4	461.3	659.7	84.3	702.4
"201649_at"	184.7	99.3	128.5	178.8	184.2	234.9	179.5	218.3	145.1	140.4	213.3	306.1	128.7	188.2	127	221.1	168.9	107.7	202.1	233.2	85.2	366.4
"201650_at"	5.3	6.1	3.8	4.8	3.3	7.6	4	4.9	6.8	8.1	8.9	13.6	8.5	2.3	1.4	4.9	5.2	2.4	7.3	4.7	4.4	40.1
"201651_s_at"	390.6	169.5	377.3	399	168.2	503.2	291	306.6	278.3	339.1	97.1	409.4	484.1	282.4	103.3	315.8	262.3	254.8	392.5	394.1	236.6	392.8
"201652_at"	728.9	271.3	433.6	526	94.4	1182.1	853.7	676	649	345.1	86	1111.6	818.5	515.5	67.6	932.5	583.2	492.1	716.3	838.1	151.2	1041
"201653_at"	276.9	110.9	218.6	239.5	84.4	277.3	168	233.9	134.2	184	30.4	359.4	300.1	263.4	44.3	327.6	252.6	237.5	260.3	331	94.3	298.2
"201654_s_at"	7.6	32	28.3	86.9	10.5	64.1	7.5	89.4	93	67.3	30.1	71.4	46.7	56.4	7.3	41.3	30.5	15.4	69.5	57	3.2	160.2
"201655_s_at"	157.5	94.1	119.9	479	268.3	277.3	184.7	257	166.7	236	204.3	64.3	276	65.9	239.6	116.6	239.7	185.2	158.7	320.5	288.4	342.8
"201656_at"	94.6	23.5	47.8	82.9	22.9	119.3	48.8	114.5	36	33.5	17.3	148.2	83.9	45.5	0.7	112.1	65.3	34.2	30.6	142.4	46.6	114.7
"201657_at"	26	22.9	45.4	42.8	31.5	61.7	27.4	26.4	28.5	38.7	21.6	33.4	34.9	51.9	14.2	43.2	43.7	41.1	42.1	73.3	26.7	59.1
"201658_at"	363.7	94	297.6	243.3	178	319.4	255.8	295.2	149.5	190.2	188.3	458.3	261.1	249	246.9	369.1	313.8	211.3	289.7	291.5	166.4	252.9
"201659_s_at"	162	98.8	147.2	111.5	44.9	307.9	202	207.4	130.3	135.7	62.5	285.3	199.9	177	24.9	221.4	135.7	146.7	180.1	320.4	58.6	298.3
"201660_at"	412.7	216	284.5	291	215.9	435.1	297.1	301	219.1	280.2	181.7	493.4	451.7	386.2	94.6	445.4	458.2	319.9	309.9	585.8	226.4	378.9
"201661_s_at"	370.4	178.7	260.1	311.3	140.7	599.2	274.6	261.6	150.8	272.5	98.1	439.5	454.3	334	140.7	399.1	457.4	280.7	235.4	514.7	130.9	315.4
"201662_s_at"	131.6	62.2	118.6	159	40.8	350.7	168.3	133.4	146	167.4	14.2	182	213.6	144.6	24.6	211.7	169.4	159.9	125.6	220.4	5.1	147.8
"201663_s_at"	45.1	24.1	35.2	59.6	5.6	108.7	47	81.4	43.7	49.4	4.4	56.1	61.3	41.8	24.8	52.8	42.8	57.1	32.8	130.6	10.8	101.2
"201664_at"	71	33.5	51.5	70.5	35.3	95.6	57.7	75.4	26.3	78.3	24.3	97	68.7	90.1	16.3	100	78.6	64.2	41.4	156.6	17.4	80.5
"201665_x_at"	3831.8	2585.7	2977.1	3155	1557.3	3967.1	3305.2	3424.7	2740.4	2455.3	932.5	4406.2	3787.7	3028.7	736	3220.4	3054.4	2722.1	2894.7	3759.8	2112.2	3757.1
"201666_at"	319.3	121.3	239.3	363.7	158	336.1	226.9	284.9	173.1	256.1	129.2	298.6	192.1	368	124.9	244.1	271.2	216.2	263.4	349.9	183.4	306.2
"201667_at"	87.4	37.8	61.1	144.1	36.6	116.1	101.6	110.3	109.8	72.2	5.8	152.4	98.2	99.3	10.8	85.3	104.3	82	100.7	146.6	29.3	195.8
"201668_x_at"	92.4	25.9	61.6	97.3	12.1	122.6	42.8	95.9	81	68.9	58.7	138.7	130.1	177	55.4	150.6	76.3	81	87.7	173.2	64.1	162.3
"201669_s_at"	151.2	69.3	114.7	176.1	36.7	185.9	124.6	113.9	88.9	188.7	9.4	212.8	155.3	242	1.6	151.4	73.4	202	115.1	275.2	33.9	207.3
"201670_s_at"	138.1	48.8	98.5	151.5	62	139.4	83.3	103.4	109.4	85.7	24.5	193.4	172.3	218	17.1	38.4	29.9	56.9	102.9	161.4	25.1	221
"201671_x_at"	453	242.9	230.3	270.4	140	547.9	353.9	225.4	304.3	300.1	82.9	461.3	485.6	278.1	108.6	384	288.5	344.2	322.3	466.3	182.2	400.8
"201672_s_at"	707.5	404.2	515.7	583.7	236.6	917.3	671.2	640.9	524.8	557.2	214.3	979.7	843.3	683.5	187.2	835	658.3	641.6	824.2	866.1	215.3	955.7
"201673_s_at"	2148.3	903.2	1513.2	1579	894.8	2628.7	1844.5	2085.1	1527.5	1623.4	400.1	2794.4	2004.4	1801.8	533.2	2316.6	2066.3	1808.1	1662.2	2009.8	800	3072.7
"201674_s_at"	903.9	316.9	602.2	760.9	521.1	1175.1	774.2	766.7	649	670.6	197.9	1099.8	1108.4	720.1	353.7	1171.5	941.1	851.3	807.2	1127.6	679.8	1387.8
"201675_at"	1582.9	486.4	1042.4	1282.8	569.4	1662	1413.9	1474.8	1159.3	919.5	227.8	1361.6	1604.5	1155	376.8	1772	1265.6	1216	1508.1	1410.5	1309.2	1165.2
"201676_x_at"	1693.1	643.7	1170.2	979.5	319.6	1376.8	961.6	1016.6	1154	877	78.2	2443.4	1678.1	1150.1	34.4	1552.3	1397.2	1087.3	1199	1494.5	267	1642.2
"201677_at"	151.9	72	111.8	132.5	84.3	187	106.6	188.4	130	90.8	58	221.6	111.3	153.3	43.3	172.5	129.8	139.2	137.1	183	52.9	247.8
"201678_s_at"	304.4	137.7	219.3	231.5	123.9	416.6	230.6	318.1	219.9	142.7	145.4	397.8	257	218.6	114.8	300.4	290.1	182.1	380.4	342.4	186.8	397.4
"201679_at"	30.9	16.4	26.5	19	6.2	38.6	27	19.2	11.6	32.6	7.3	17.7	15.6	41.3	9.4	19.5	38.6	17.3	13.2	64	8.1	18.6
"201680_x_at"	419.5	215.5	293.3	365.8	279.6	409.7	443.5	395.4	261.2	220.2	240.4	500.5	512.5	344.1	244.2	472.9	543.4	342.5	401.9	487.1	198	529.5
"201681_s_at"	179.1	83.5	119.4	113	80.6	157.1	104.4	92.7	79.9	83.3	68.8	142.8	175.3	58.3	38	120.4	79.1	89.8	75	65.4	66.8	100
"201682_at"	272	204.7	170.5	251.9	71.7	310.3	49.7	187	237.2	183.2	48.5	337.8	165.8	266.2	20.4	201	288.2	92.7	206.2	472.8	129.5	387.5
"201683_x_at"	86.2	48	147.7	130	200.5	214.9	67.4	98.9	138	88.8	123	106.5	139	93.8	210.8	145.3	149.4	156	274.3	215.2	164.4	335.4
"201684_s_at"	348.6	139.3	247	244.5	123.7	385.2	285.1	276.2	200.7	197.6	103.7	406.5	350.4	208.2	90.7	298.6	282.7	230.8	264.6	334.4	121.7	422.3
"201685_s_at"	254.7	154	188.1	190.6	54	309.6	177.8	165.2	116.5	152.8	24.8	271.9	241.7	141.7	11.6	221.1	201.3	206.2	194.3	213.6	68.5	312.5
"201686_x_at"	184.8	72.6	122.7	88.3	60.3	269.2	151.1	175.3	151.9	113.2	122.4	267.2	142.2	87.4	70.8	138.3	113.4	127.3	141.4	135	31.7	231.9
"201687_s_at"	226.2	103.5	146.4	171.9	113.6	251.8	164.9	116	102.1	154.8	81.6	175.6	282.1	145.1	75.6	205.5	145.8	127.9	129.6	225.5	79.8	312.1
"201688_s_at"	32.3	34.8	26.1	5.6	2.9	37.3	21.1	48.4	64.4	18.8	22.9	21	23.3	10.5	1.8	71.1	63	7.9	53.9	66.2	5.3	45.2
"201689_s_at"	43.2	38.7	61.9	31.8	3.6	95.8	28.5	58.1	61.5	18.5	8.3	52.4	32.6	54.5	0.9	68.9	39.6	23.1	57.5	128.4	1.3	56.1
"201690_s_at"	129.6	87.2	59.1	68.7	59.7	100.7	95.3	113	103.2	64.2	11.4	161.6	149.5	114.8	40.1	139.1	62.2	116.7	115.6	86.8	85	141.5
"201691_s_at"	2.7	2.5	1.9	1.8	9.7	7.3	1.9	4.1	3.9	12.2	3	8.1	2.1	3.4	1.3	10.3	11.7	3	4	2.7	5.8	17.3
"201692_at"	117.9	53.1	80.7	80.4	62.7	118.5	100	117.9	81.6	95	45.2	85.4	119.8	56.6	31.1	119.9	103.8	91.3	111.6	112	14.5	155.4
"201693_s_at"	142.6	73.1	96.6	193.1	94.3	184.3	115.8	291.3	90.6	33.8	129.2	245.3	137.2	142.5	146	158.2	183.8	96.4	153.4	220.2	63.2	196.7
"201694_s_at"	165.6	115.3	195.8	449.9	117.5	470.9	139.9	726.4	90.6	91.3	112.9	204.2	275.1	299.6	112.6	144.2	136.9	113.9	145	217.4	166.8	207.7
"201695_s_at"	144	55.2	80.1	111.3	83.2	158.7	190.7	173.3	144.6	97.7	127	236.3	156.9	195.8	90.1	204.4	156.4	119.8	235.5	206.2	43.4	249.6
"201696_at"	474.2	217.6	375.6	488.4	150.2	687.1	436.3	404	376.4	350.3	102.8	592.2	638.1	489.8	80.4	543.8	446.2	390.7	485	595.9	129.4	549.5
"201697_s_at"	57.7	12.2	59.3	71.5	7.1	72.8	25.8	39.6	36.8	43	8.9	39.2	39.6	70.4	4.8	67	41.9	26.4	38.3	86.3	4.9	133.4
"201698_s_at"	206.7	212.5	195	237.5	75.3	375	399	282.1	315.9	196	25.6	378.1	246.6	317.8	45.4	520	499.8	149.9	402.8	282.9	74.4	469.4
"201699_at"	239.5	159.9	161.6	175.3	51	303.5	145.6	150.5	191	177.5	29.3	392.3	321.5	224.5	8	247.6	161.2	222.3	227.7	312.1	30	250
"201700_at"	144	43.5	92.3	153.7	95	85.5	98.4	119.6	85.4	84.1	105.3	90.1	41	138.5	102.7	95.1	122.5	76.6	181.2	198.8	137.8	148.4
"201701_s_at"	70.7	40.5	31.9	77.5	48	88.1	34.9	86.8	73.5	46.5	14.8	67.6	108.1	28.3	26.7	96.9	48	30.7	67.1	98.1	43.3	96.9
"201702_s_at"	17.1	17.1	16.6	15	9.5	20.6	20	26.5	26.4	9.1	8.6	37.9	23.5	13.9	11.9	17.5	22.6	37.8	40.1	30.6	8.9	27.4
"201703_s_at"	122.7	107.5	119.8	142.6	27.2	147.3	129.5	144.4	125.2	138.9	111.4	227.7	137.1	41.7	52.4	254.4	167.2	142.4	235.2	146.6	50.7	162.8
"201704_at"	59.1	36.3	41.3	33.1	71	83.5	67.5	63.7	38.2	74	39.1	71	112.4	38.5	124.5	92.2	41.8	44.1	61.9	30.9	220.7	63.1
"201705_at"	817.7	427.3	648.1	559.6	391.8	894.1	687.6	632.6	604.8	631.8	306.9	1085.8	903.3	659.7	262.4	878.3	690.7	698.5	653.4	694.4	355	1302.6
"201706_s_at"	557.1	200.8	357	462.1	186.3	671.5	437.6	514	354.8	350.2	145.5	439.8	304.4	387.1	228.7	481	386.8	359.8	546.5	646.7	305.3	574.3
"201707_at"	68	24.1	81.4	122.5	45.1	145.9	94.7	95.7	62.7	106.2	6.8	90.3	39.5	63.1	5.5	75	36	95.2	108.6	165.2	8.7	44.4
"201708_s_at"	214.1	93.5	94.9	174.7	32	222.8	178.5	194.3	132.2	39.7	112.2	127.6	61.5	201.7	95.3	177.6	185.2	107.3	297.5	221.5	97.4	400.6
"201709_s_at"	250.2	106.5	181.6	188.6	161.9	211.9	154.6	175.7	129.7	97	101.4	220.9	283.4	256.1	113.5	182.1	182.9	142	265.8	230.7	170.7	285.5
"201710_at"	27.8	46.9	14	47.1	9.5	41.9	44.7	67.7	113.3	34.4	10.6	44	76	29.2	11.2	36.5	38.3	31	54.2	30.1	13.7	33.7
"201711_x_at"	108.2	67.7	187.1	115	38	319.4	110.4	98	78.5	156.2	19.7	184.3	204.8	162.7	61.9	186.1	112.4	159.8	124.7	236.4	29.4	160.7
"201712_s_at"	117.4	110.6	79.9	100.5	40.7	170.6	109.1	164.1	94.6	95.4	68.8	226.4	199	203.3	67	201.5	169.8	130.6	123.1	239.1	62.2	158
"201713_s_at"	362.7	141.8	219.5	249.7	58.2	426.7	190.4	216.5	164.3	286.1	29.6	330.6	383.8	209.1	33.8	273.6	258.2	335.2	139.8	358.3	84.7	159
"201714_at"	258.3	87.8	127	126.1	77.3	177.1	146.2	141.4	153.9	128.7	45.4	208.7	184	110.9	9.6	248.5	193.9	117.3	248.7	212.2	30.1	166.1
"201715_s_at"	82.7	95.2	52.3	158.2	22	142.2	54.7	80.4	115.4	102.1	23	38	124.2	98.5	20.5	92.9	140.7	90.2	92.4	137.2	8	99
"201716_at"	457.2	265.6	240.6	360.6	114.3	540.8	394	401.3	280.6	343.4	71.5	499.1	407.4	310.8	147.6	384.9	448.3	351.6	338.7	518.2	163.9	552.3
"201717_at"	453.2	313.1	382.2	415	169.2	412.4	277.3	375.8	370.5	280.9	171.1	695.5	437.1	384.4	139.6	445.7	339.4	373.2	470.1	362.5	160.8	535.4
"201718_s_at"	101.8	11.7	74.9	149.2	8.1	146.5	26.1	146.9	98.1	54.1	17.8	228.8	98.1	81.9	6.4	82.7	111.2	97.9	36.4	101.5	16.4	71
"201719_s_at"	149.6	72	76.7	292.3	84.6	172.9	118.7	141.1	55.3	88.2	51	208.7	108.2	97.4	30.4	137.2	97	108.3	74.8	220.4	74.8	197.6
"201720_s_at"	36.9	9.1	31.8	94.1	31.7	77.9	50.6	19.5	42.8	93.8	15.6	13	28.1	63.5	32.7	19.8	22.6	63.7	29.1	90.4	49.9	63.8
"201721_s_at"	191.8	58.4	155.4	285.8	101	197	150.4	149.1	106.2	134.9	104.5	252	142	210.8	30.9	123.3	112.4	113.4	198.4	216.5	129.4	183.4
"201722_s_at"	176.7	66.9	107.6	144.9	60.6	251.3	159	148.2	101.5	127.9	80.9	240.5	283.1	164.6	56.3	222.6	170.1	197.9	175.6	207.5	60.1	194.4
"201723_s_at"	379.9	201.9	328.4	272.8	212.4	540.8	313.9	374.6	314.9	264.4	243	483.2	417.7	397.2	250.7	450.5	375.5	362.7	455.9	475.9	162.3	722.3
"201724_s_at"	121	83.3	59.8	99.9	57.1	166.8	97	120.9	77.6	76.3	61.2	179.3	181.1	88.2	43.5	153.9	111.4	109.4	135	129.3	56.8	82.7
"201725_at"	307.4	158.7	148.6	216.4	131.9	325.4	217.1	265.2	140.6	148.2	87.2	253.8	235	325.8	81.5	399.5	299.8	191.8	340.6	360.9	90	321.2
"201726_at"	599.9	183.4	334.7	421.2	159.7	532.4	275.8	397.3	297.1	363	78.5	601.3	500.8	396	47.8	475.5	545.3	303	346.1	519.6	107.5	451.7
"201727_s_at"	65	53.1	72.5	85.9	12	52.7	45.8	24.9	95.7	41.5	14.5	45.8	104.2	82.2	8.8	105.3	62.3	71	143.1	69.9	45.2	135.6
"201728_s_at"	180.2	103.1	162.9	92.8	87.6	221.5	209.3	194.8	124	99.6	64.6	233.4	206.9	171.9	95.1	213.5	146.4	148.6	256.8	301	82.6	321.1
"201729_s_at"	295.7	104.6	218.3	176.8	64.7	389.4	299.4	228.3	249	185.2	50.6	204.2	290.3	178.2	54.3	344.6	244.2	268	240.8	338.7	82.4	300.7
"201730_s_at"	239.8	281.2	243.3	401	199.4	467.1	256	219.3	162.8	376	176.2	443	443.3	538.3	194.5	506	495	447.1	332.5	704.9	158.9	497.9
"201731_s_at"	494.3	231.9	400.1	474.9	249.3	585.3	403.6	522.2	281.1	413.6	228.1	664	641.7	466.5	128.1	623.7	580.7	457	482.9	705.9	167.6	371.5
"201732_s_at"	19	36.9	71.8	24.1	19.8	97.1	28.6	32.1	19.5	52.2	20.5	38.1	51.1	74.9	22.9	40	86.7	33.6	89.3	31.5	13.2	139.2
"201733_at"	40.1	16.3	59.5	5.5	4.1	102.7	6.3	41.8	31.3	33.8	3	34.7	53.5	11.5	2.9	72.3	39.8	35.1	4.4	154	1	75.2
"201734_at"	338.2	187	322.8	301.9	118.4	531	261.4	311.1	225.3	317.8	102.7	624.4	510.9	333.8	69.8	538.5	511	386.2	317.1	564.6	67.6	418.7
"201735_s_at"	114.1	61.2	132.9	100.1	30.7	212.2	88.3	117.9	83.2	79.9	13	230.8	195.8	143.3	6.4	153	155.9	137	167	191.7	10.5	298.5
"201736_s_at"	209	152.3	287.4	123.1	59.5	402.4	186.8	176.2	244.1	235	24	370	374.4	293.1	44.6	319.1	156.3	206.2	331.8	367.2	40.2	375.4
"201737_s_at"	777.3	335.6	512.8	396.1	144.7	778.2	423.5	437.2	294.2	436.4	145.7	586	760.5	350	88.6	701.7	462.7	476.6	455	699.4	87.3	483.6
"201738_at"	1286.9	667.3	1114.9	963.6	309.5	1540.9	921.8	979.8	618.9	850	264.2	1284.4	1400.2	935	190.4	1178.3	1023.1	890.3	1083.6	1194.2	403.8	1132.2
"201739_at"	720.1	331.9	354.8	93.4	80.7	363.9	572.1	632.8	382.9	895	50	637.9	1030.5	586.7	34.4	721.2	624.1	618.4	942.6	401.1	148.8	480.5
"201740_at"	1906.5	687.3	1310.6	1288.5	809.2	2242.6	1785.6	2081.2	1642.6	1274.1	616.1	2657.8	2099	1572.6	510.9	2030.9	1632.1	1387	2174.9	2298.8	1316.1	2923.3
"201741_x_at"	52.5	32.1	21.3	12.2	30	32.2	80.2	49.9	47.4	44.1	14.6	19	53.3	32.6	9.2	110.6	49.8	89.9	97	58.7	5.4	22.3
"201742_x_at"	209.4	104.1	213.1	209	52	410.5	225.2	223.8	155.2	269.7	38.8	417.5	296.7	318.7	38.6	334.6	244.2	260.8	253.5	484.9	50.4	355
"201743_at"	30.5	14.1	70.5	97.7	84	19.1	19.3	18.5	12.7	67	9	25.4	18.5	33.4	32.1	23.5	15.5	98.6	20.5	38.8	57.4	131.4
"201744_s_at"	110	41.8	71.8	304.6	72.7	188.9	74.3	75.1	43.2	146.6	17.2	138.8	124.3	197.8	8	61.4	61.2	74.1	39.2	317.2	31.7	127.4
"201745_at"	62.5	61.9	83.9	88	24.8	99.2	66.9	117.8	102.6	58.7	29.2	136.9	53.8	87.3	25.4	93.9	83.5	64.5	107.1	166.2	12	37.9
"201746_at"	93.2	46.7	72.7	103.2	65.2	110	65.5	115.4	66.1	57.6	48.4	110.9	100.9	44.7	38.3	112.1	77.2	96.2	126.8	125.1	45.7	157.3
"201747_s_at"	79.8	33.1	64	30.6	5.4	168.4	55.1	54	48.1	93.5	17.8	45.5	118.8	12.8	4.9	71.4	61.1	66.4	91	99	4.7	41.4
"201748_s_at"	169.3	134.3	190.1	226.8	116.6	285.1	95.2	139.7	175.1	214.1	110.6	263.9	253.9	128.7	117.1	142.1	156.9	181	122	179.8	135.1	212
"201749_at"	82	59.2	67.8	186.3	115.4	53.5	97.8	58.3	66.4	102	128.6	111.1	105.9	98.7	117.2	73.3	79.6	33.9	39.2	89.8	114.7	46.6
"201750_s_at"	28	26.9	21.2	20.6	20.6	47.2	33.2	36.1	34.6	61.1	23.4	42.3	43.3	25.9	13	36.7	31.6	18.3	51.5	45.9	15.5	67.4
"201751_at"	41.1	21.5	34.8	100.3	24.6	108.2	32.9	41.1	34.1	30.6	12.4	44.9	31	62.5	13.5	49.1	36.1	32	70	63.5	18.5	38.7
"201752_s_at"	143.1	71.7	165.8	214.8	75	181	193.8	198.4	103.2	155.6	107.3	251.3	180.1	187.7	49.4	188	159.4	214.3	198.6	399.4	58.8	319.4
"201753_s_at"	107.4	85.3	109.8	194.3	57.4	204.9	103.7	131.6	95.7	131.2	10.4	172.9	96.3	163.7	35.9	150.4	129.2	90.1	175.1	248.1	26.1	216.9
"201754_at"	4944.6	1958.9	2501	3443.4	1930.3	4609.1	4136.7	4462.9	2734.5	3377.2	922.2	5657	4757.4	3822.1	923.7	4683.4	4179.9	3550.6	2850.1	4850.9	3643.4	5027.6
"201755_at"	24.1	5.2	16.5	15.6	4.6	22.9	18.3	10.5	16.4	6.5	9	26.8	8.2	22.7	5	17.8	15.1	4.7	15.5	15.2	9.3	21.1
"201756_at"	511.5	284.3	435.7	552.3	132.7	720.7	431.3	471.8	473	270.1	117.8	744.3	691.9	478.6	22.7	625	552.9	509.1	635.4	761.9	122.3	589.2
"201757_at"	1780	1184.8	1880.8	1910.2	2284.3	2333.3	2331.4	2531.2	2229.6	2010.9	1088.2	3580.2	2518.7	2453.7	1306.3	2229.5	2231.7	2115.1	2076.4	2363.9	3206.1	2714.3
"201758_at"	925.8	407.7	612.6	518.5	211.9	989.2	580.2	553.2	674.8	502.4	122.1	967.2	669.4	696.6	56	713.3	674.7	680.2	705.9	845.8	246.5	765.4
"201759_at"	52.5	41.1	24	60.5	46.6	50.3	31.4	53.3	19.3	18.9	44.1	49.1	18.3	15.3	10.1	71.1	17.8	9.4	25.2	28.6	78.3	44.8
"201760_s_at"	730.9	434.5	507.6	489.3	195.5	961.6	623.1	635.6	482.7	585.4	81.5	702.2	754.2	554.2	79.6	860.3	632.5	507.4	716	969.9	187.3	971.8
"201761_at"	246	160	112.7	116.8	32.6	206.4	224.5	142.8	161.7	184	5.9	220.4	220.7	202.2	13.9	169.5	100.3	130.3	127	261.8	43.3	162.4
"201762_s_at"	290.5	176.5	202.9	250.4	145.9	286.7	265.9	305.6	268.4	135.1	85.3	363.8	217.8	172.2	67.1	249	245.2	188.8	225.7	289.7	203.9	315.2
"201763_s_at"	50.8	46.1	37.3	53.6	25.1	103.1	50.5	54	18.9	12.6	14.1	42.2	63.8	46.5	16.5	86.9	79.3	32.9	81	34.9	50.6	159.1
"201764_at"	73.8	46.6	57	64.1	36.2	58.5	56.7	60.1	38	41.8	37.6	78.1	60.5	68.4	36.3	59.1	55.5	48.2	57.4	85.2	40.5	87
"201765_s_at"	60.6	15.2	28.8	119.1	49.4	141.4	45.4	79.8	67.2	92.3	67	137.9	93.8	93	48.4	142.7	36.4	105.1	48.5	158	137.2	265.7
"201766_at"	138.4	33.1	46	98.2	6.3	72.9	51.1	42	134.1	74.4	12.2	102.7	125.2	9.6	9.4	179.7	80.8	12.3	111.5	166.5	31.8	93.6
"201767_s_at"	63.3	24.2	66.2	91.9	14.6	86.3	16.3	17.7	59.9	94.4	12.2	48.4	15.1	56.4	9	80	18.6	20.1	33	52.3	63.8	58.2
"201768_s_at"	238.5	155.7	236.5	243.3	75.5	333.8	284.1	274	216.1	186	153.7	497.3	344	249.9	103.1	265.6	316.2	223.9	342	358.4	98.6	322.4
"201769_at"	467.5	221.3	223.9	289.4	57.5	509.2	316.7	354	267.7	229.8	8.6	594.1	357.8	353.2	23	512.7	302.9	267.3	293.3	357.2	54.6	262.6
"201770_at"	252	125.5	148.9	178.5	163.4	266.6	178.1	104.4	156.6	159.4	34	275.6	179.6	198.9	104.3	166	151.4	170.6	232.9	143.5	101	274.8
"201771_at"	405.5	196.3	254.8	292.1	242.9	406.1	232.1	262	220.9	315.9	213.3	360.9	440.4	326.7	206.7	416.9	325.1	328	322.9	482.6	193.4	625.2
"201772_at"	147.5	81.5	132.3	86.5	19.9	214.7	152.2	74.6	134	136.2	33.1	230.3	202.1	177.1	22	186.5	129.8	98.2	104.8	209.6	23.3	158.9
"201773_at"	287.9	137.8	213.8	245.2	46.8	412.5	179.1	246	197.4	201.8	42.3	304.3	401.9	241.9	13.2	313	266.7	246.8	291.9	383.8	52	290.8
"201774_s_at"	68.3	32.1	56.6	84.7	49.1	71	51.4	89.1	39.9	60.9	69.7	99.3	84.1	74.6	53.1	116.3	86.3	66.4	82.3	95.6	37	96.5
"201775_s_at"	245.6	142.3	251.7	222	164.5	403.3	304.4	275.4	265.4	173	178.6	533.3	260.4	336.6	178.8	365.9	367.5	262	438	357.7	90.9	741.4
"201776_s_at"	44.6	23.2	59.6	61.4	3.8	143.3	35.6	89.6	43.1	88	20	105.5	71.1	104.8	4.6	90.9	44.8	56	49.1	177.4	6	61.9
"201777_s_at"	186.4	91.9	153.3	153.4	110.5	215.4	229.4	161.2	114.2	40.5	23.1	232.7	245.7	205.5	54.1	241	158.5	195.7	334.1	281.3	16.2	287.8
"201778_s_at"	953.1	477	678.2	890.2	381	1196.9	715.2	772.6	608.5	713.2	372.6	1109.5	989.6	829.2	252.8	1135.9	923.8	824.3	936	1206.3	483.7	1280.5
"201779_s_at"	376.3	237.8	301.2	351.7	180.5	574.7	376.7	367	274.8	301.1	129.3	595.5	496.8	349.7	175.3	392.5	385.5	329.1	380.1	463.9	163.4	515.7
"201780_s_at"	139.7	59.8	210.4	131.7	41.8	228	110	97	123	102.3	34.9	143.6	197.8	142	2.7	189.3	131.9	137.2	156.1	165.4	26.6	163
"201781_s_at"	162.4	74.3	126.6	166	52.6	144.9	189.3	103.2	146.9	104.3	47.6	247.3	132.6	133.7	26.2	272	105.7	121.8	118.4	177.4	46.3	350.8
"201782_s_at"	335.6	217.3	264.7	297.6	254.1	359.6	413.1	316.6	317.6	358.3	431.9	417.1	399.7	269	323.2	377.6	371.6	380	435.1	558.8	367.6	610.6
"201783_s_at"	434.4	229.9	350	372.6	274.2	549.6	579.9	533.7	471.3	327.5	274	549.7	433.5	395.5	215.9	722.8	443.5	369.6	701.7	621.3	190.1	782.2
"201784_s_at"	223	132.9	187.2	208.1	59.8	228.7	152.1	167	132.9	176	23.5	281.9	265.7	178.2	38.4	185.5	140.2	141.3	220.4	238	64.5	257.4
"201785_at"	538.4	249.4	576.2	666.6	377.7	837.7	540.8	461.7	329.6	562	254.3	864.6	426.2	608	206	723	586.2	772.1	545.4	767.4	312	1060.3
"201786_s_at"	189.6	97.9	122.5	245.6	79.7	155.9	185.2	153.4	176.8	146.1	71.6	198.6	217.9	149.7	62.9	218.4	162.5	194	217.8	241.7	64	223.9
"201787_at"	90.2	15.3	37.4	195.1	62.7	49.6	42.4	39.9	26.1	67.9	21.7	42.3	52.2	65.6	26.6	72.6	25.7	45	27.1	124.7	25	81.6
"201788_at"	360.2	228.6	216.5	244.5	228.3	278.9	204.7	300.8	182.4	303.8	100.7	272.6	328.1	264.6	166.7	277.6	186	227.9	258.1	452.4	214.7	203.6
"201789_at"	17.5	2.4	28.4	4.9	38.1	5	11.5	46.1	25.6	7.5	60.7	21.9	17.9	5.5	6.4	20.2	45.6	45.4	50.8	23	3.9	25.2
"201790_s_at"	204.9	16.1	112.1	99.4	86.3	157.5	126.5	143.6	134.4	98.4	17.6	144	89.5	67	83.3	184.7	163.4	29.9	110.4	160.2	59.1	185.4
"201791_s_at"	80.3	48.6	68.9	72.1	25.8	120.7	91.9	102.4	96.2	76.9	56.4	93.1	143.9	93.8	43.2	98.9	107.9	46.9	147.5	161.5	92.6	168
"201792_at"	44.4	15.9	33.3	214.1	28.6	19.9	73.3	72.6	18.3	27.3	65	86.9	28	60.2	52.2	46.7	24.7	41.7	24.6	56.3	48.4	98.4
"201793_x_at"	120.1	16.4	82.7	65.5	27.8	108.8	124.8	159.1	113.9	38.9	19.4	142.3	92.1	213.8	84.7	170.2	88.2	93.3	111.3	168.6	18	346.7
"201794_s_at"	340.4	159.1	225.3	298.9	163.8	388.3	215.8	257.1	220.1	199.2	68.8	444.7	254.2	248	77.3	278.2	212.9	281.5	206.8	373.6	169.3	367.8
"201795_at"	171.5	57.1	137.9	259.9	75.1	189.7	87.7	107.7	113.7	77.5	60.7	229.7	157.6	188	78.9	119.2	138.4	90.7	106.9	184.7	113.6	140.1
"201796_s_at"	42.2	22.9	69.6	24.5	16.9	180.1	49.2	36.6	34.1	49.6	74.9	37.4	36.8	39.6	34.1	43.4	48.3	24	38.8	55.8	13.9	66.3
"201797_s_at"	139.9	45.1	90.5	86.9	76.8	128.3	122.2	80.2	40.6	100.1	32.4	59.4	93	71.6	58.5	130.4	85.5	93.4	105.7	18.9	83.4	77
"201798_s_at"	55.1	35.9	43.7	224.7	17.3	77.2	73.4	89.4	57.1	64.7	11.4	94.1	59.2	143.2	23.3	56.6	53.4	89.8	90.8	147.3	20.9	139.6
"201799_s_at"	225.3	131.9	235	199.2	107.2	327.7	146	75.6	142.1	174.6	79.7	340.4	277.2	177	56.6	343.2	265.3	195.9	394.1	337.9	64.4	370.8
"201800_s_at"	443.4	265.5	316.9	298.3	121.6	561.7	296.6	267.5	366	245.9	140.8	528.1	586.1	377.8	89.8	415.2	463.6	322.2	490.2	513.7	123.5	572.2
"201801_s_at"	304.1	183.7	286.2	269	62.8	624.5	316.1	310.2	311.3	240.3	11.2	524.1	383.6	432.9	4.1	433	345.1	288.7	345.7	509.6	33.3	604.1
"201802_at"	345.2	199.4	277.3	309.6	121.9	432.5	271.1	315	337.9	231.2	107.8	488.3	359.8	261.2	106.9	314.5	266.1	268.9	328.4	415.5	163.2	531.9
"201803_at"	626.6	347.1	423.4	456.6	182	771.3	579.8	487.9	517.2	525.7	107.2	1083.4	799.4	498.2	85.1	709.5	784.6	596.2	687.2	821.8	232.6	818.6
"201804_x_at"	281	231.8	220.4	317.3	118.3	564.6	241.6	207.9	189.5	257.5	74.9	266	158.5	333	53.3	246.7	301.3	268.6	337.1	487.3	130.5	241.4
"201805_at"	781.3	247.6	552.9	485.6	208.2	952.4	729.3	838.2	410.4	199.3	61.1	880.3	633.6	331.5	68.2	956	459.3	460.2	781.9	814.3	221.8	774.4
"201806_s_at"	42.1	13.5	47	67	79.1	116.3	68.9	105.3	119.2	75.8	50.4	99.2	100.7	139.7	44.8	73.8	178.4	28.1	107	126.2	58.5	164.1
"201807_at"	495.3	263.2	418.6	555.1	106	629.6	395.5	407.5	291	389.3	55.5	641.8	546.4	484.3	45.3	481.9	450.1	394.3	353.6	666.2	78.2	428.2
"201808_s_at"	71.7	20.5	97	88.6	10.1	97.7	38.1	84.1	37.3	29.5	23	184	24.6	27.1	16	28.7	59	39.3	131.2	148.6	13.1	82.2
"201809_s_at"	189.4	115.1	156.4	240.2	105.2	200.5	126.4	161.7	176.8	69.9	193.2	269.3	140.4	99.4	129.7	188.7	153.9	113.6	187	159.1	112.9	332
"201810_s_at"	71.4	49.9	68.6	82.4	29.9	32.8	78.3	30.5	50.5	130.7	15.9	50	32.3	77.2	14.9	34.8	109.7	75.4	89.7	45.7	13.1	59.9
"201811_x_at"	143.9	175.1	209	223.6	124.6	235.5	116.6	170.3	113.6	169.2	52.2	239.4	135.8	119.7	40.4	128.8	218.3	154.4	131	214.6	35.8	183.7
"201812_s_at"	4567.9	2349.8	3041.6	3091.3	2891.1	4412.2	3162.2	3567.1	2916.8	3280.9	1694.6	5188.6	4876.3	4113.9	1548.9	3532.9	4041.3	3835.8	3365	4521	4601	4824.5
"201813_s_at"	116.3	59.8	41.6	135.1	32.9	159	122.7	44.7	95.7	116.1	48.5	93.8	155.6	90.2	61	101.7	94	142.9	88.8	89.4	85.5	98.7
"201814_at"	214.1	124.7	153.7	244.6	115.4	202.4	216.5	222.9	231.4	150.3	138.9	69.9	246.1	198.4	179.2	303.3	216.9	122.8	273.6	368.1	124.1	463.9
"201815_s_at"	94.1	48.7	54	99.1	100.9	155.9	68.2	35.5	124.4	114.9	122.3	117.7	130.3	175.6	53.8	108.7	65.4	96.5	178.6	220.6	93	54.3
"201816_s_at"	2622.7	1083.7	1113.6	1667.1	407.5	3045.2	2047.5	2595.6	1828.3	1304.7	124.9	3411	2619.7	1845.2	92.8	2472.4	2242.7	1996.1	2411.9	3054.3	314.1	2831.3
"201817_at"	397.3	202.7	262.6	252	70.4	400.2	271.3	245.1	265.5	280.6	71.4	465.7	404.6	203.2	44.6	404.4	327.7	281.4	409.9	538.8	151.2	409.8
"201818_at"	11.1	4.6	7.5	13.4	7.9	22.3	11.4	8.2	12.6	11.1	4	11.7	5	9.2	11.2	19	14.3	13.3	7.9	30.4	16.2	19.9
"201819_at"	77.7	69.2	52.9	79.6	77.5	143.5	121.9	81.3	78.3	46.4	72.5	78.6	120.5	96.4	55.1	136.9	81.2	117	128.2	99.3	62.8	241.9
"201820_at"	10.4	9.2	5.6	10.4	18.2	7	9.9	10.6	14.5	5.3	10.7	16.1	7.6	10.3	11.9	26.4	12	14.2	18.1	14.4	7.8	31.1
"201821_s_at"	199.9	77.4	129.5	92.1	26.7	308.7	151.2	216.3	131.4	177.6	12.3	255.9	216.2	181.8	11.3	277.6	132.2	167.1	156.2	322.9	42.1	203.5
"201822_at"	68.6	35.6	40.1	60.7	17.9	58.5	68.7	67.4	56.3	29.6	26.3	75.1	12.7	66.6	12.2	64.9	46.5	37.9	51.7	59.9	44.2	94.9
"201823_s_at"	126	55.8	81.4	91.2	31.6	183.6	110.5	123.4	110.1	89.3	40.1	169.5	125.9	104.6	26	135.4	87.4	86.3	130	166.7	36.8	193.1
"201824_at"	186.4	83.4	100.8	163.3	77.8	252.7	174.8	177.1	123.2	101.2	47.5	231.1	210.1	163.5	35	166.4	119.4	129.9	140.6	216.4	94.9	261.6
"201825_s_at"	144.1	108.5	139.5	109	6.7	186.7	61.9	149.7	98.1	127.1	6.5	217.8	259.1	75.1	4	197.6	123.7	104.7	46.9	101.8	7.2	167.1
"201826_s_at"	257.2	100.8	163.4	176.4	114.2	316.2	227.1	336	171.4	143.6	52	332.3	343.8	173.6	94.1	246.3	265.3	136	193.5	234.9	150.4	476.1
"201827_at"	105.5	76.6	73	137.4	60.9	126.3	110.9	92.8	88.6	102.2	63.1	136.7	110.6	86.6	52.4	128.6	131	94.7	102.4	118.2	96.4	55.1
"201828_x_at"	1074.1	456.2	903.1	1256	608.4	1269.8	977.8	929.9	799.1	1124.3	433.6	1540.9	1387	1006.9	389.3	1195.9	1361.5	982.4	1361	1690.6	399.5	1609.2
"201829_at"	197.4	91.2	147.8	248.1	93.8	237	105.4	156.7	103.3	117.9	59	120.6	219.6	147.3	45.4	168.8	134.9	155.5	146.4	205.9	79.2	224.5
"201830_s_at"	38.5	22.9	78.5	145	3.3	88.2	12.9	16.7	46.9	75.9	3.6	147	134	46.3	2.9	60.3	49.6	60.9	35.2	46.3	1.7	97.2
"201831_s_at"	261.9	303.7	391.7	344.8	185.9	797	398.6	278	168.6	364.5	63.2	547.1	526.6	553.1	16.3	467	409.4	509.3	335	663.6	45.3	348
"201832_s_at"	1634.7	1223.7	1369.1	1242.2	325.2	2763.6	1400.7	1043.9	732.5	1389.9	127.1	1708.6	1605.4	1320.9	69	1513.1	1625.1	1392.1	954.7	1512.7	191.9	1271.7
"201833_at"	206.2	76.4	109.2	191.1	61.1	276	102.2	164.2	124.7	147.5	30.3	195.2	250.2	251.7	31.3	196.4	151.5	192.1	112.9	201	67.6	206.6
"201834_at"	72	30.5	36.3	62.3	17.2	102.6	85.1	30.4	66	17.4	17.5	52.1	26	34.7	46.6	126.1	73.6	29.1	40.3	111.7	46.8	226.5
"201835_s_at"	198.3	88.8	158.1	143.9	99.7	239	208	193.6	186.2	164.5	131.3	195.1	253.3	195.5	107	213.1	207.2	121.9	286.6	253	108.3	507.6
"201836_s_at"	69.2	39.4	63.5	89	23.2	128.6	50.9	80.7	51.4	76	43.9	120	114.7	86.5	19.9	94.7	101.4	45.6	82.8	133.6	42.1	107.8
"201837_s_at"	196.5	73.8	98.4	134.5	47.6	211.9	191.5	174.7	121.4	127.2	21	155.6	135.3	113	54.3	113	175.3	109.5	145.3	247.4	70	180.7
"201838_s_at"	171.4	80.8	139.7	90.8	58.1	196.5	159.1	171.9	171.3	104.9	75.6	210.4	183.2	185.7	62.6	211.5	144.2	111.2	252.1	213.4	48.6	297.1
"201839_s_at"	5.9	10.4	7	7.6	2.3	5.2	7.2	45.6	3	22.4	26.5	31.6	9.7	9.4	15	42.4	36.2	6.6	11.9	12.9	10.7	9.5
"201840_at"	580.1	289.7	366.2	446	233.4	772.9	414	431.6	361	508	17.4	684.1	529.1	425.6	75.3	542.4	381.4	455.6	224.8	569.1	240	792.1
"201841_s_at"	5128.6	3159.2	4698.7	4338.3	3209.4	6844	3822.2	2719.9	3376.4	5825.3	1098.5	4502	5835.6	4975.6	1800.2	3745.4	4987.2	5323.7	4078.8	4069.6	706.4	3327.5
"201842_s_at"	164.6	33.2	198.3	833	97.5	167.7	151.2	158.2	104.5	199.3	25.5	265.3	157.8	352.1	21.3	165	169.3	246	120.2	496.7	9.4	245.1
"201843_s_at"	13.4	11.6	36.4	178.9	16.9	9.6	7.5	24.8	37.2	44.5	35.6	6.7	28	29.1	17.6	68.4	25.4	42.1	2.6	64	3.3	30.2
"201844_s_at"	128.7	142.8	168	260.8	131.1	330	216.6	255	162.2	187.7	94.5	308.2	260.4	264.6	76.1	278.8	254.9	215.6	200.4	372.9	96.3	323.2
"201845_s_at"	59.1	35.2	53.8	76	28.9	90	40.2	60.1	44.2	58.6	3.6	44.9	64.9	36.7	3.3	59.8	55.7	60.7	63.9	157.6	4.3	43.2
"201846_s_at"	240.2	72.4	153.8	226.3	17.6	309.5	81.1	77.9	59.9	95.9	58.6	207.9	173.6	152.6	58.5	169.6	148.1	150.9	96.2	231.4	25.6	214.9
"201847_at"	225.3	122.2	162.8	249.6	84.3	299.8	213.7	263.7	205.9	137.2	95.4	304.8	188.6	224.6	59.5	289.5	210	171.6	289.4	283.4	82.1	254.9
"201848_s_at"	167.3	103	176.9	177.7	65	343.3	196.3	230.9	246.1	238.1	54.4	406.1	217.7	278.7	39.9	287.5	229	204.7	329.7	355.6	40.8	455.4
"201849_at"	515	256.4	476.5	678.4	625.8	760.9	503.5	550.1	485.1	609.4	373.2	897.9	691.3	682.1	309.7	594.6	597.3	579.2	741.8	1293	499.9	979.4
"201850_at"	61.1	40.4	50.8	40.1	10.3	77	26.2	30.4	61.3	36.1	58.6	75.6	53	36.3	32.2	76.8	77.6	47	88.2	84.7	39.5	125.6
"201851_at"	9.6	6.9	17.3	19	9.9	25.8	27.4	10.5	20.3	36.7	21.6	13.1	11.2	26.9	32	30.1	20.6	10.3	10.2	34.4	6.1	43.4
"201852_x_at"	525.5	136.1	294.2	927.7	149.3	509.8	389.4	468	503	446.4	25.7	666.3	355.4	444.4	59.5	428.4	281.6	245.9	474.8	473	111.7	650.7
"201853_s_at"	162.9	59.8	140.4	148.4	94.4	289.8	195.7	196.3	190	116.9	119	220	200.7	197.4	85.2	237.8	141.4	105.8	228.9	248.6	123.9	315.8
"201854_s_at"	257.3	66.6	167.1	226.1	133.3	261.5	186.8	190.4	188.3	194.7	80.2	302.4	248.6	269.7	18.8	174.9	237.7	191.9	180.8	246.1	25.9	232.8
"201855_s_at"	110.6	67.9	58.1	96.5	24.3	141.7	45.1	73.7	72.7	74.4	8.6	44.2	134.1	79.7	2.7	94.5	134	53.1	84.2	128.9	11.1	71
"201856_s_at"	121.3	68.9	137.3	127.2	57.2	233.5	143	128.6	110.6	131.4	63.7	229.5	140.1	146.3	60.4	193	171.9	126.5	221.8	213.8	48.9	247.7
"201857_at"	599.5	264.6	420.1	492.5	223.9	707.8	409.7	365	241.5	353.7	122.4	531.6	547.5	497.7	142.8	640.3	470.1	491.3	476	713.3	199.3	497
"201858_s_at"	17	4.4	98	79.3	4.5	57.5	16	14.9	8.4	51.8	7.6	33.3	12.5	90.1	3.6	15.5	11.2	19.7	10.4	85.3	4.2	56.6
"201859_at"	194.3	84.4	104.7	179.5	78.1	199.1	129.1	170.9	96.5	104.2	51.6	310.2	199.2	131.3	68.2	178.9	127.4	113	150.9	353.4	76.9	162.7
"201860_s_at"	87.3	58.2	83.9	128.1	69.1	80.5	83.6	152.5	65.5	67.9	45.6	130.4	78.5	126.4	33.8	109.8	126.4	84.6	126.6	152.9	25.2	62.9
"201861_s_at"	154.6	67.8	93.1	134.2	71.7	139.8	137.6	107	80.4	86.4	66.7	165.6	124.5	56.9	104.1	89.2	82.6	80.9	119	182.3	69.7	40.9
"201862_s_at"	241.3	126.4	163.1	230.2	59.3	262.1	171.9	195.5	121.6	183.2	21.4	308.6	272	183	21	285.3	201.7	194.3	151.6	274.2	57.7	202.2
"201863_at"	213.4	106.3	158	191.1	116.6	234.3	172.5	181.2	167.2	159.5	110.2	277.4	176.2	221.8	71.5	241.6	278	277.7	226.3	230.8	153.7	290.1
"201864_at"	225.3	152.8	237.1	290.3	202.5	353.9	197.6	229.9	209.7	227.2	208.8	319.7	288.1	221.8	211.2	241.3	292.8	240.7	286.5	404	222.3	351.8
"201865_x_at"	911.9	730.4	677.6	781.5	416.1	1669.3	1042.3	922	704.9	1254.5	271.1	1647.3	1091.5	1110.9	273.3	1006.1	1309.4	1022.8	1186.6	1427.8	304	1046.1
"201866_s_at"	150.9	83.5	123	112.8	48.5	332	167.5	183.5	155.4	219.1	15.1	228.3	168	172.4	44	212.3	168.8	194.2	199.9	341.3	52.7	79.3
"201867_s_at"	83.6	54.3	13.2	56.4	44.4	82.2	129.7	125.5	91.8	46.9	41.7	106.1	28.6	28.6	42.4	118.3	86	77.1	111.9	83.3	3.4	126.2
"201868_s_at"	26.9	8.6	6.9	30.8	31.8	56.9	26.5	23.7	26.3	26.3	3.7	12.9	12.8	41	17.8	16.6	41.9	34.9	23.1	19.3	2.7	77.3
"201869_s_at"	15.5	5.7	10.9	12.6	11.2	13.4	12.4	12.2	12.7	6.4	7.6	18.7	16.8	11.7	6	15.4	17.1	12.4	11.2	10.5	6	26.7
"201870_at"	318.3	181.5	235.3	271.4	181	328	302.9	327.9	318.4	222.5	201.2	432.7	388.7	289.9	181.3	384.7	373.4	296.1	407.1	405.5	197.9	492.8
"201871_s_at"	389.3	242.3	207.8	280.4	255.3	404	358	251.8	241.3	391.6	181.4	465.6	377.5	332.6	244.8	348.5	365.8	455.2	343	286.4	354.4	612.3
"201872_s_at"	128	73.6	103.4	136.6	78.8	216.1	121.1	144.6	111.2	89.6	130.9	202.6	193.7	148.8	63.7	197.7	135.9	126.1	187.4	162.5	166.2	284.3
"201873_s_at"	83.8	29	62.8	75.9	26.2	93.5	71.1	115.9	62.7	93.1	41.4	144.4	125.8	70.7	18.8	105.8	107.3	81.3	155.5	144	29.1	116.6
"201874_at"	224.3	120.1	176.2	291.8	150.1	310.7	244.2	231.2	212.7	282.4	132.5	363.5	313.7	242.3	137.5	278.4	198.1	252	322.7	470.2	62.8	369.2
"201875_s_at"	121.8	59.2	74.6	189.9	76	188.2	92.4	155.3	113.4	134.6	48.7	146.4	95.4	115.5	75.4	132.7	129.2	111.8	217.7	287.5	41.2	277.9
"201876_at"	156.5	79.6	27.5	118.7	55.7	136.9	97.1	146.2	95	106.3	27.9	166.4	147.3	105.6	38.7	132.4	74.2	84.5	97.5	155.7	60.3	120.1
"201877_s_at"	286.3	161.6	209.8	274.4	114.7	453.9	225	207.6	157.9	210	51.4	464.5	290.5	249.1	58.5	343.2	297	216.1	220.9	465.8	89.7	256.2
"201878_at"	166.2	119.1	133.5	129.6	40.3	220.3	131.1	153.4	113.9	99.7	25.6	171.1	220.8	139.3	27.9	250.9	174.2	144.4	170.5	190.3	39.3	159.7
"201879_at"	285.9	193.3	329.8	311	136.2	460.7	308.7	336.3	255.3	277.8	116.1	519.7	477.1	439.5	171.9	412.1	393.2	360.9	454.6	565.2	78.6	661.4
"201880_at"	365.1	183.2	249.4	235.2	86.8	303.8	245.7	196	239.1	179.4	35.7	364.9	378.8	248.2	48.8	301.9	314.2	217.3	270.3	247.9	80.4	244.5
"201881_s_at"	140.8	122.6	205.3	200.3	32.5	348.2	210.4	214.7	191.6	132.5	60.2	254.9	340.2	235.2	44.4	252.1	193.3	168.9	267.8	250.2	30.7	391.4
"201882_x_at"	52.5	52.9	69.7	97.9	54.3	71.3	74.6	114.9	98.1	80.4	28.1	67.6	77.9	34	59.1	94.8	77	55.7	172.7	115.9	13.5	108.3
"201883_s_at"	241.3	85.7	142.3	132.5	71.4	243.8	144.6	211.9	130.6	107.4	38.8	32.5	154.5	141	19.2	156.8	140	124.2	177.4	206.8	70.9	163.2
"201884_at"	154.1	68.1	109.2	148.6	109.2	162.3	185.9	140.3	44.6	140.2	147.8	159.4	118.4	169.2	150.2	171.5	119.8	162.1	216.6	165.5	155.9	229.4
"201885_s_at"	853.8	558.8	536.8	1187.2	1039.3	1581	1081.9	1092	746.7	918.9	534	1528.8	1215.2	962.8	471.8	987.9	959.2	1245.5	960.9	919.3	446.1	906.5
"201886_at"	260.8	117.7	183.5	191.8	188.3	302.1	237.1	191	345.8	192	231.5	222.3	239.6	262.6	218.6	250.3	267.5	200.2	286	286.1	329.9	518.3
"201887_at"	182.7	162.5	145.3	278.7	148.5	204	144.4	194.2	148.6	140.3	86.1	268.4	259	162.6	79.9	220.6	195.2	187.5	167.9	232.5	97.6	204.6
"201888_s_at"	46.3	24.6	35.5	42	26.4	8.7	34.1	6.2	5.1	17.2	2.5	80.9	59.7	21.2	2.1	46.9	4.7	24.6	5.7	43.4	3.1	15.5
"201889_at"	153.4	55.2	81.1	180	16.3	240.6	94.3	84	89.7	110.3	6.5	150.6	140.6	104.5	4.2	138.9	88.4	124.5	53.2	222.8	17.8	142.7
"201890_at"	9.5	21.7	3.7	4.4	6.2	11.2	33.5	14.3	8.2	6.9	7.4	10	7.7	6.7	4.2	60.6	19	7.8	41.6	67.8	3.9	30.5
"201891_s_at"	2597.5	1626.5	2241.1	2777.6	852.7	3260.8	2292	2858.7	2117.4	2371.9	682.7	3889	3037.3	2774.3	320.8	2514.7	2304.7	2449.7	2763.5	4369	1188.4	3420.2
"201892_s_at"	925.1	386	610.6	480.7	416.4	778.6	600.5	577.6	373.2	496.2	161	790.1	820.6	703.2	186.2	542.3	766.9	691.8	769	560.8	513.6	604.8
"201893_x_at"	1394	785.6	1567.7	2343.8	728	2111.5	1572.3	1641.9	1282.1	1625.5	404.1	2286.5	1515.2	2088.5	345.2	1841.5	1611.8	1597.2	1634.9	3146.3	324.5	1818.7
"201894_s_at"	147.9	84.1	137.3	144.9	42.9	220	150.3	194.9	136	98.8	42.9	154.8	164.5	134.4	25.8	143.4	122.3	84.9	119.5	205.2	37.7	210.1
"201895_at"	734	463.1	449.6	456.5	310.3	815.6	493.1	854.9	661.1	383.6	184.5	749.2	572	530.4	368.1	770.1	562.4	465.8	965.9	901	323.9	1209.5
"201896_s_at"	82.2	33.3	64.6	95.6	52	121.8	124.2	139.1	99.9	73.6	19.6	97.3	81.9	65.2	71.6	131.5	85.5	90.3	154.2	121.4	15.7	202.4
"201897_s_at"	173.1	79.7	126.1	166.9	122.5	173	138.4	143.3	120.1	121.5	98.7	223.9	179.9	134.9	129.7	240.4	210.1	141.4	174.9	215.4	92.1	313.6
"201898_s_at"	354.2	186.8	295.9	373.6	96.3	554.9	318.6	315	273.4	394	61.9	528.5	378.1	306.8	82.4	431.2	352.2	391	371.9	598.9	95.4	593.6
"201899_s_at"	790.3	297.7	471.9	476	201.4	800.8	605.7	560.7	482.5	469.6	116.4	843.3	604.9	499.3	87.2	697.5	635.3	532.4	652.9	769.5	146.7	790.4
"201900_s_at"	206.7	105.2	150.6	201.8	116	321.8	163.1	149.2	168.6	203.4	110.2	177.7	178.8	221.3	36.6	243.2	214.6	130.7	246.7	233	117.9	230.5
"201901_s_at"	522.8	410.4	434.6	463	284	747	600.3	494.1	451.3	460.9	114.2	671.3	703.6	534.2	194.8	640	519.1	413.8	587.9	866	181.7	488.2
"201902_s_at"	14.4	9.7	12.6	12	9.7	27.3	14.3	15.2	16.9	12.8	9.6	17.2	12.8	8.7	10.5	20.7	23.1	11	18.1	9.9	9.4	51.7
"201903_at"	3923.2	1304.4	2745.9	2337.9	1635	4133.7	2969.1	3533.3	2595.8	2042.7	768.6	3846.5	3493.4	2628.4	1123.7	3134.9	3034.1	2398	2809.1	3108.6	2308.6	4126.4
"201904_s_at"	32.3	30.6	6.9	31.6	34.4	101.5	41.5	31.3	9.7	39.7	11.9	26.2	42.3	22.7	15	35.2	8.6	47	9.9	34.8	62	50.2
"201905_s_at"	21.5	5.7	19.5	20.5	9.4	16.9	17.9	18.2	20.2	10.3	10.2	30	8.9	7.8	6.3	30.8	17.8	16.2	20	19.5	3.2	36.1
"201906_s_at"	185.4	88.2	129.2	125.6	50.8	208.7	96.9	131.3	75.2	108.9	22	220.5	138.3	133	27.8	180	116.9	43.3	56.7	184.2	180.8	172.9
"201907_x_at"	22.6	7.4	12	11	7.1	17	13.4	17.3	11.6	15.6	13.9	21.8	16.8	19.5	6.7	20.5	16.2	10.1	17.2	16.2	12.9	36.3
"201908_at"	470.5	222.3	224.6	369.6	154.6	542.4	337.8	370.9	310.2	229.8	145.5	628.4	579.2	321.7	135	529.3	394.7	305.4	421	626.8	109.4	614.6
"201909_at"	1970.2	901.1	1405.4	1249.4	702.8	2064.2	1401.8	1262.6	1067.6	1195.4	323	2040.6	1682.5	1523.4	333.4	1571.5	1740.6	1344.3	1792.5	2096.6	663.2	1611.4
"201910_at"	27.6	11.9	30.5	45.2	21.3	47.8	24.5	63.6	23.6	24.1	34.5	63.6	44.3	28.4	29	31.3	43.5	22.2	53.6	54.6	23.8	114.5
"201911_s_at"	153.7	45.5	76.8	132.2	53.6	131	131.5	125.1	64.1	44	29.7	139	80.1	107.7	32.7	140.8	126	62.4	172.5	118.4	75	111.8
"201912_s_at"	568.2	180.3	264.4	273.9	113.8	604	403.5	403.5	349	212.5	53.5	618.1	478.4	319	38	796.8	357.3	306.4	463.7	651.7	71	525.7
"201913_s_at"	292.7	143.7	216	166.6	202.5	321.3	245.2	223.6	200.6	224	151.7	310.7	192.5	190.9	221.7	324.7	229.5	258.5	302.3	304.7	171.9	546.2
"201914_s_at"	56.6	33.3	71.8	114.4	52.2	140	67.4	53.3	69.3	59.8	25.3	114.6	56.7	60.4	27.8	83.6	72.6	106.8	40.3	147.6	73.8	183.2
"201915_at"	60.4	25	50.5	60.9	10.9	51.2	37.7	52.9	40.9	32.2	36.4	64.5	37	49.7	23.1	83.2	25.8	47.9	51.5	73.2	4.6	27.7
"201916_s_at"	168.4	76.9	104	143.8	50.9	192.5	118.3	141.7	102.8	88.1	44.7	218.2	183.6	146.7	45.6	153.7	155.4	107.4	126.1	190.9	58	210.2
"201917_s_at"	182.2	166.2	136	227.4	127	345.9	233	183.1	148	177.7	93.7	221.9	276.2	300	158.1	351.6	222.7	295.5	261.1	436.3	55.3	307.9
"201918_at"	183.5	189.9	179.5	286	108.3	370.5	179.6	196.2	137	162.2	137.2	362.3	349.9	348.9	153.3	348.7	306.9	370.2	200	566.1	146.1	328.4
"201919_at"	928.9	531.7	517.3	823.4	240.4	1122.8	743.5	661.3	521.7	731.7	214.9	1557.4	1004.7	948	178.6	948.1	948.7	744	689.1	1113.4	188.7	829.7
"201920_at"	151.1	56.7	62.2	60.5	27.8	151.9	83.2	102.3	34.9	62.8	4.4	38.1	118	23.8	6.2	86.2	88.2	98	31.9	42.7	33.4	81.2
"201921_at"	187.5	63.2	93.9	269	100.4	253.1	130.3	130	77.9	143.9	52	362.8	222.3	171.2	83	227.6	123.6	159.2	153.3	272.8	109.3	268.2
"201922_at"	853.3	695.3	732.7	687.1	377.2	1014.5	902	929.2	573.2	849.7	211.8	1373.3	850.7	1338	177	1058.1	1563.8	722.5	1303.7	881.6	325	1192.1
"201923_at"	387.8	149.8	242.5	236	154.6	391.5	277.5	243.6	248.2	199.9	72	363.4	302.9	279.3	74.6	339.5	227	247.6	358.9	353.4	141.5	286.7
"201924_at"	973.4	853.4	793.6	834	209.6	1040	864.7	464	731.2	600.9	90.6	1178.1	1267.5	479.5	71.8	1047.2	728.2	700	734.7	1196.4	151.1	479.6
"201925_s_at"	166	119.2	169.4	152.3	51.4	223.2	151.4	164.9	137.8	116.8	21	274.2	174	120.4	47	180.7	216	119	138.1	215.1	38.8	178.3
"201926_s_at"	171.9	52.7	208.3	138.1	82.6	225.7	142.1	138.2	182.9	159.6	10.4	214.7	172	167.4	36.5	237.1	114.8	125.9	175	251.3	38.8	228.9
"201927_s_at"	8	15.4	35.8	11.2	9.2	24.8	31	5.5	13.5	9.7	5.2	19.2	44	19.4	4.6	16.6	11.5	7.5	36.8	12.1	1.8	17.2
"201928_at"	136.7	44.7	70.6	69.5	48	99.6	81	72.4	55.5	59.3	57.3	87.7	121	104.8	45.5	82.6	71.5	64	108.6	96.3	62.5	142.2
"201929_s_at"	70.2	48.3	64	31.4	19.7	80	74.6	78.7	80.4	46.1	37.7	163	55.4	41.8	14.7	149.6	95	46.4	91.3	60.7	28.8	262.8
"201930_at"	200.1	154.2	170.7	188.9	96	283.4	199.6	263.2	196.6	140.7	42	376.2	228.8	213.7	67.7	284.7	277.4	196.5	187.7	247	57.1	246.6
"201931_at"	746.4	287.5	593.2	612	211.5	1039.7	612	453.3	656.3	483.1	146.7	948.7	755.1	671.4	128.9	645.7	794.9	665.3	566.2	1118.1	273.5	1012.6
"201932_at"	95.9	86.2	133.4	100	27.7	223.1	97.3	105.1	89.3	90.8	13.1	54.6	169.7	147.8	16.9	121.8	190.9	155.5	55.8	198.6	44.3	148.7
"201933_at"	189.1	98.2	115.1	125.1	117.2	184.6	114.2	119.3	138.4	150.5	125	152.5	144.5	109.2	156.8	147.3	138	158.3	141	172.1	205.8	225.4
"201934_at"	843.1	382.1	508.9	479.2	319.1	897.7	479.9	605.3	513.5	578.1	275.1	766.6	862	505.2	282.1	685.8	590.9	667.6	686.9	872.1	358	775.8
"201935_s_at"	272.9	103.1	138.3	160.5	99.9	320	288.4	222.5	137.8	283.2	37.6	259.7	341.3	214.9	41.7	288.2	226.8	409.9	179.6	307.9	5.3	418.9
"201936_s_at"	130.9	40.3	39.5	83.1	155.9	111.4	123.2	45	50.9	76.2	70.1	22.6	44.2	76.2	72.5	135.3	79.9	103.8	86.8	116.8	37.5	14.7
"201937_s_at"	136.2	59.7	114.6	79.3	14.7	344.9	231	118.1	129	109.8	11.3	154.9	101.7	15.7	28.4	39.9	124.2	105.9	115.2	153.5	103.1	44.7
"201938_at"	515.7	293	291.6	422	229.3	633.9	454.1	636.2	552.8	395.1	162	720.9	463.7	421.9	109.3	601.5	445.8	326.1	956	891.8	172	743.3
"201939_at"	29.9	37.6	16	39.1	5.1	6.8	6	14	16.9	13	5	56.7	6.7	42.2	0.8	7	24.9	11.8	3.5	23.1	11.2	68.4
"201940_at"	17.4	24.5	12.5	45	22.7	132.9	56.1	37.7	41.9	58	47.7	38.3	81.6	67.9	5.8	74.5	18.9	40.4	23.7	58.3	41.6	49.4
"201941_at"	111.5	36.2	113.9	139.5	38.3	244.6	107.8	131.4	101	94.3	89.2	156.5	107.9	151.3	14.7	118.5	190.8	123.6	122.4	180.5	51.1	170
"201942_s_at"	4.9	4.1	3.3	4.9	2	9.3	4.4	6.8	3.3	1.9	2.3	7.6	3.7	9.9	4.4	3.1	3	3	4.8	6.1	3	22.1
"201943_s_at"	12.5	3.5	8.1	2.9	4	20.1	10.6	9.3	11.9	12.8	4.1	16.7	7.6	12.2	5.9	24.3	10.2	5.8	12.3	16.5	14.5	43.2
"201944_at"	234.4	123.9	278.9	318.1	113.7	305.5	222.3	199.8	147.5	225.7	89.6	287.1	225.9	266.7	68.8	335.5	243.2	224.6	171.6	293	92.6	338.2
"201945_at"	235.1	103.3	181.3	137	82.5	197.5	171.9	212.5	153	135.8	77.5	259.2	139	135.6	92.8	224.3	164.7	76.6	156.9	189.5	46.8	168.5
"201946_s_at"	128.8	91.5	172.4	135.3	10.4	195.1	133.4	177.9	135.8	158.9	8.1	251.3	177.8	193	14.2	219.1	153.5	161.4	247.4	218.8	6.6	263.7
"201947_s_at"	543.2	287	412.8	378.3	176.6	639.6	459.3	496.9	417.3	425.2	81.5	706.2	611.3	459.5	26.8	494.2	496.5	520.4	468.3	580.1	213.5	625.2
"201948_at"	90.3	64.2	90.1	61.8	27.3	102.6	95.3	56.8	51.2	50.6	19.6	99.2	107.4	58.3	24.3	111.7	82.8	58.8	70.1	92.2	53	108.1
"201949_x_at"	644.1	294.5	347.5	498.3	285.4	531.3	520.5	546.1	344.1	331.1	156	707.9	747.4	617.9	250	654.7	565.3	526.4	397.8	749.4	209	497.3
"201950_x_at"	741	466	695.4	560.1	213	906.1	635.8	708.7	527.1	513.3	118.3	892.3	825.2	636.9	142.5	692.5	721	718.5	551.8	781.8	111.3	953.6
"201951_at"	3	2.1	2.3	3.4	0.9	2.9	5.7	4.4	8.8	3.1	2.8	2	3	8.7	1.3	2.4	2.2	3.7	5.9	2.7	1.2	14.6
"201952_at"	131.7	26.1	26.7	124	59.5	114.2	98.4	139.6	52.2	46.9	52.7	131.5	104.7	87.1	84.5	173.2	68.3	86.8	171.8	132.7	80.7	116.4
"201953_at"	224.6	128.8	162	196.9	153.6	276.5	215.6	257.3	177.7	179.8	141.6	354.5	176.7	196.9	199.7	374.1	256.2	206.8	296	299.5	153.7	635
"201954_at"	135.3	59.5	81.2	204.1	181.3	132.6	91.5	75.3	60.5	114	81.6	98.5	83.6	3.4	88	32.2	62	82.8	91.8	103.9	136.3	175.9
"201955_at"	162.3	116.6	139.9	209.7	64.1	252.2	139.1	111	115.4	164.6	62.5	274	137.3	182.5	53.9	122.1	188.1	179.6	138.4	242.8	100.5	168.4
"201956_s_at"	834.3	388.7	543.5	527.7	403.5	918.2	589.7	661.1	469.3	522.4	177.2	960.1	847.2	622.6	209	812.5	613.6	595.6	732.4	740.2	402.8	1049.3
"201957_at"	970.4	332	795.1	1013.4	288.8	1460.7	730.9	920.3	766.1	734.6	96.4	1270.6	1380.9	940.4	105.7	1255.3	1137.8	967.6	957.3	1238.2	223.3	1377.3
"201958_s_at"	9.6	4	8	5.7	4	10	8.8	5.8	6	6	4.4	8.6	8.6	12.7	3.1	9.3	4.7	7.1	6.1	12.1	9.7	36.2
"201959_s_at"	105.5	91.5	76.3	200.5	80.5	148.7	106.5	111.5	88.9	169.4	29.1	69.5	199.4	142.3	112.3	77.9	102.3	160.7	134.4	253.2	96.3	66
"201960_s_at"	241.5	168.5	113.5	317.4	187.3	238.2	165.5	169	125.9	193	133.8	247	269.1	186.8	149.6	191.2	193.3	236.8	163	307.8	99.9	164.9
"201961_s_at"	29.7	39.7	62.9	19.3	8.8	70.5	29.8	29.4	58.9	74.4	8.6	45.5	23.2	22.5	11.6	34.8	21.5	37.6	98.7	137.2	6.1	47.8
"201962_s_at"	201.5	108.9	124.8	107.2	15.3	160.7	131.4	98.9	116.8	75.1	12.6	225.7	153.6	112.1	7	163.3	121.7	84.2	73.9	109	10.5	65.9
"201963_at"	1336.3	403.5	917.5	1606.7	512.1	1612	1151.2	1205.6	912.4	706.7	149.8	1344.8	1423.8	1153.4	74.5	1092.3	1096.5	1152.4	1341.1	2469.2	968.2	1495.2
"201964_at"	129.6	73.7	85.9	102.2	44.8	166.6	76	100	106.2	166.5	39.2	68.5	62.6	135.8	9.8	120.7	149.6	145.5	115.5	240.7	55.7	47.9
"201965_s_at"	22.4	88.1	17.5	96.1	64.7	68.9	29.4	31.7	51.6	141.2	64.9	70	105	110.2	43.9	118.9	80	88.6	35.7	133.6	73.9	47.8
"201966_at"	1377	718	932.9	1135.2	590.8	1687.4	1338.5	1571	1164.2	1337.5	409.8	1985.2	1935.3	1513.8	418.3	1474.4	1919	1281.8	1593.4	2085.4	831	2275.9
"201967_at"	194.8	109.1	143.9	164	127.4	181.4	147	210	129.3	94	74.3	225.5	208	169.8	99.2	201.3	170.3	140.2	137.7	166.3	111.5	250.7
"201968_s_at"	5989.9	4507	5225.8	4056.1	3279.3	7602.9	5852.8	5945.6	5218.9	4581.7	2007.2	7977.7	8566.4	5700.4	2284.5	6516.4	5154.1	5114.3	6781.4	8496.5	4402.9	6912.2
"201969_at"	122.5	60	98.7	146.2	90.3	188.4	119	125.9	104.1	101.9	78.3	133.9	136.1	122.6	82.7	160.1	142.8	156	90.2	136.5	98.3	181
"201970_s_at"	9.3	6.9	5.2	21.8	3.4	19.7	4.8	11.9	6.2	37.3	4.3	18.2	14.5	16.6	3.2	9.6	13.5	48.3	13.5	16.2	4.2	17.7
"201971_s_at"	29.4	25.5	7.8	4.6	1.6	76.4	14.8	12.3	35.1	55.5	2.5	24.5	22.5	4.8	2.6	46.5	13.6	31.7	14.9	58.3	3.8	97.8
"201972_at"	246	111.8	158.9	230.3	75	290.5	184.1	164.9	166.1	170.6	113.7	456.2	201.3	274.2	74.4	281.3	222.8	130	238.2	274.5	78.8	357.6
"201973_s_at"	755.9	306.4	484.7	610.8	192.5	838.9	602	613.3	538	502.4	119.6	736.3	772.2	494.2	93.9	887.6	494.4	551.6	553.3	674.8	194.7	908.6
"201974_s_at"	187	104.3	120.6	142.5	74.9	158.4	149.2	201.6	156.8	79.4	101.7	227.4	155.7	151.3	82.1	199.3	189.4	90.8	182.3	248.3	81.1	375.7
"201975_at"	1026.3	466.7	669	858.2	583.5	1526.4	951.7	896.9	607.6	984.1	236.6	1239.2	1342.3	976.2	224.2	1318.1	995.5	1217.5	944.9	1303.3	324	1046
"201976_s_at"	198.6	53.6	107.2	168.1	41.4	199.7	90.4	169.7	118.6	75.2	13.4	210.4	95.6	116.6	12.1	164.7	166.7	86.6	164.9	135.2	22.4	128.6
"201977_s_at"	127.3	75.9	99.8	119.9	45.5	195.3	116.2	109.6	127.1	94.9	38.3	226.3	158.8	122	53	162.3	156.7	128.6	143.9	224.3	80.3	289.9
"201978_s_at"	122.3	50.1	67	153.1	158.8	108.2	76.8	194.6	154.3	110.1	90.8	126.7	212.7	171.6	84.6	121.6	475.4	208.3	132.5	193.1	140.5	195.9
"201979_s_at"	134.3	68.7	29.5	85.1	17.8	147.9	76.4	112.3	133.2	104.1	13.7	123.4	97.7	142.8	11.5	114.8	100.8	136.1	92.4	154.2	8.3	33.4
"201980_s_at"	97	55.4	118.9	182.2	106.8	150.5	128.5	117.6	67.4	68.4	41.2	137.2	95.3	127.8	37.2	94.6	96.2	92.3	87.6	152.6	42.2	84.5
"201981_at"	32.3	22.6	9.3	31.9	27	18	41.8	38.1	15.7	20.6	17.6	27.2	19.5	18	25.2	25.8	9.2	33.1	58.1	55.7	3.3	34.5
"201982_s_at"	22.2	13.7	39.3	22.4	13.8	25.1	30.3	27.9	18.5	18.6	15.6	36.4	25.1	30.9	10.7	23.1	15.1	19.7	16.2	20.1	28.4	56.7
"201983_s_at"	314.4	259.1	269.7	375.5	110	399.7	295.9	208.5	187.9	256.3	34.2	486	322.1	346.7	54.7	347.3	326.1	272.5	306.5	390.9	38.6	415.6
"201984_s_at"	179.1	113.8	109.9	125.3	47.3	189.4	171.2	189.7	156.7	70	34.9	251.7	162.7	329	39.5	265.3	174.6	92.5	137.8	202.7	52.5	184.1
"201985_at"	145.7	64.2	107.5	79.1	40	128.3	121.9	96	98.5	74.9	45.7	123	98	75.3	21.2	141.3	103.5	68.1	124	98	33.6	174.4
"201986_at"	538.3	288.3	386.7	496.7	183.2	708.8	327.5	392.6	316.4	290.6	60.9	701.7	537.9	383.5	52.9	611.4	523.6	398.4	363.1	664.3	121.1	656.1
"201987_at"	439	352.7	398.6	462.3	203.1	571.7	254.5	277.5	273.1	270.2	158.1	619.5	574.1	402.2	75.7	455.9	451.3	351.3	256.7	589.6	163.5	485.8
"201988_s_at"	106.2	41.6	133.1	129.3	56	220.1	118.1	123.8	130.2	70.3	68.2	212.9	115.5	144.2	39.2	177.2	149.2	75.4	176.9	182.9	51.5	183.3
"201989_s_at"	126.3	78.5	161.7	203.4	79.5	160	121.7	120.8	95.5	156.9	41.6	207.8	160.7	129.7	53.3	144	115.5	174.7	181.5	152.3	122.9	67.6
"201990_s_at"	73.2	44.3	62.5	84	34.2	109.7	63.1	85.4	63.2	46.8	9.9	110.3	74.1	36.9	6.2	80	77.8	63.6	73.4	101.6	4.5	110.4
"201991_s_at"	635.1	327.8	560.4	707.3	175.6	997.7	564.1	527.3	381	731.3	112.5	829.8	786.5	606.2	135.4	910.4	628.7	768.5	579.7	1098.9	152.3	599.3
"201992_s_at"	143.3	82.8	130.2	122.2	68.9	240.6	124.5	196.8	130.1	138	18.1	227.6	165.1	133.2	110.8	227.5	172.5	176.3	186	293.6	23.6	87.7
"201993_x_at"	598.3	377.5	361	496.8	226.4	933.8	501.6	551.6	323.9	517.9	98.6	796.7	811.1	522.5	79.2	577.5	627.1	670.7	458.6	666.1	164.2	648.4
"201994_at"	1821	930.1	1206.2	1607.6	954.5	2064	1249.1	1482.2	1002.1	1432	615.4	2074	1868.9	1711.1	607	1699.4	1856.7	1706.7	1630.4	2366.9	837.4	1802.7
"201995_at"	84.4	41.7	43	77.8	29.4	24.1	88.4	58.6	41.9	72.1	29.1	56.1	94.8	59.3	27.4	47.5	91.6	30	80.9	38.4	11.9	107.7
"201996_s_at"	77	98.2	116.8	148.2	108.7	195	87.7	107.5	86.8	66.7	111.2	130.9	167.6	140.9	202.7	168.8	158.9	175.1	115	248.3	80.1	164.8
"201997_s_at"	268.8	225.9	210.6	284.9	109	374	319.1	273.9	227.8	233.2	22.4	464.8	398	281.6	58.3	371.5	326.7	258.9	345	416.4	99.6	432.5
"201998_at"	447.5	135	301.4	344.1	122.6	482.8	402.7	238.3	204.3	127	17.5	346.6	326.2	309.7	98.5	349.8	178.5	249.8	350.1	322	33.6	231.3
"201999_s_at"	626.2	233.2	338.3	396.1	233.1	490	471.8	364.4	314.7	362.2	195.6	752.6	542.7	410	178.3	475.5	396.4	444	485.8	458.1	256.9	623.1
"202000_at"	527.8	201.6	219.1	278.3	234.2	466.3	376.5	368.6	235	281	94.3	524.7	518.7	269.3	70.4	386.4	412.1	360.9	406.6	490.6	278.5	548
"202001_s_at"	1775.9	896	1036.8	1076	885.6	1731.3	1378.2	1657.7	1201.4	739.1	698.9	1912.3	1885.4	1095.8	500.4	1378.8	1445.3	1228.5	1399	1630.9	1301.3	2028.7
"202002_at"	22.5	33.3	13.5	24.5	14.8	12.5	48	102.3	71.3	7.9	46.3	119.6	92.5	122.2	23.9	75	47.9	28.4	27.6	54.6	20.3	20.1
"202003_s_at"	360.8	181.3	378.3	369.7	214.9	467.3	360.8	225.7	355	250	54.3	430.5	263.5	289.6	30.2	352.8	297.4	291.2	326.9	528	138.7	372.6
"202004_x_at"	489.1	221.3	433.2	402	131.6	583.5	439.5	515.6	398.9	471.9	152.9	660.2	527.9	408.7	151.1	505.8	519.7	398.1	543.5	741.9	371.7	835.2
"202005_at"	138	54.6	36.4	36.6	42.5	107.5	74.8	134.9	153.2	72.6	93.4	66.8	131.3	101.7	99.4	133.9	24	148.1	201	144.6	15.6	149.8
"202006_at"	122.3	54.1	98.8	108.4	5	164	135	145.8	94.6	116.9	6.8	184.6	135	143.2	6.5	183.8	124.9	73.6	157.2	250.6	7.4	222.3
"202007_at"	51.4	19.8	37.3	102.5	23.9	111.3	56	43.6	29.4	27.1	10.1	93	44	8	3.8	53	18.1	17	30.8	59.3	13.2	41.1
"202008_s_at"	88.5	17.4	77.3	103	50.1	132.3	70.5	62.3	101.1	76.5	41.5	179.5	118.9	156.3	35.8	129.4	82.6	73.8	113	147	18.3	207.9
"202009_at"	478.5	136.2	349	246.2	300.2	404.9	354.1	364.1	463.6	461.2	210.7	470.8	344.3	278.2	239.6	516.3	254.8	401.1	416.1	305.2	386.6	337.3
"202010_s_at"	244.9	119.8	183.3	179.4	66.2	256.4	205.8	230	167.3	121.2	51.8	295.3	193.4	179.4	59.6	216.5	213.5	155.7	216.5	229.1	24.6	259.2
"202011_at"	380.5	151	235.8	388.3	109.9	501.9	296.3	453.7	279	282	93.5	552	386.4	384.9	64.6	437.4	406	307	350.5	451.5	82.7	485.7
"202012_s_at"	106.2	83.2	130.2	103.5	92.9	131.6	130.3	153.7	131.8	137.7	93.3	186.9	155.6	136.1	60	185.9	118.7	191.7	196.3	169.6	150.9	277
"202013_s_at"	66.8	25.3	34.7	66.5	40	69.2	30.5	107.4	8.2	31	7.3	72.6	46.9	4.9	56.5	35.9	74.6	40.6	71.5	83.5	59.7	15.7
"202014_at"	128.6	48.9	86	125.9	50.2	201.5	152.5	129.7	41.2	107.6	4.3	135.5	136.4	144.6	49.4	152.2	73.1	91.5	94.4	144.8	53.8	20.7
"202015_x_at"	13.3	9.1	16	5.1	15.3	18.5	18.2	12.5	30.4	22.8	14.7	17	28.8	67.7	27.7	35.5	3.9	12	26.9	47.4	20.1	58.7
"202016_at"	118.1	31.3	74.2	431.4	90.6	164.7	104.5	131.8	113.5	126.3	77.1	159.1	87.2	132.2	42.9	165.9	106.5	109.9	121.9	146.4	50.7	138
"202017_at"	492.9	170.4	273	750.3	242.5	732.2	462.5	757.4	580.8	179.3	120.9	553.4	618.2	487.9	169	826.3	593.6	332.6	420.6	448.6	265.7	843.3
"202018_s_at"	12.4	5	5.9	7	6.5	16.9	13.7	10.1	15.2	6.4	11.9	22.3	13.6	10	13.6	17.2	18	10.1	10.5	19.4	10	32.7
"202019_s_at"	240.7	127.8	310.6	294.6	133.1	456.4	318.4	327.6	332.8	290.2	152.1	540.6	335.8	289.6	208.4	391.4	277.6	158.9	482.2	492.5	144.5	421.7
"202020_s_at"	307.6	151.1	192	261	125	323.7	223.6	325.5	212.6	171.9	58.6	307.6	258.3	323.4	70.1	289.8	275.8	256.4	234.9	394.4	77.2	487.6
"202021_x_at"	6908	4103.6	6072.6	5678.1	2413.4	8825.1	6411.3	5735.9	4861.5	5153.6	983.6	8318.9	8778.6	7613.8	870.5	7766.9	7522.4	6955.6	5982.5	6735.8	3062.7	7905.9
"202022_at"	206.1	99.2	123.9	146.9	65.8	194.2	184.1	178.2	196.5	129.7	165	289	182.7	137.7	50.1	314.4	168.1	136.7	318.2	227.6	36	214.5
"202023_at"	58.6	11.5	16.9	51.2	15.7	32.7	26.7	33.8	22.7	35.8	11.8	36.2	78.1	20.6	9.9	15.6	20.4	15.8	50.6	35	42.3	88.3
"202024_at"	287.8	137.8	202.1	195	80	306.3	242	230.6	214.9	135.8	81.4	334.3	210.2	268.6	108.9	378	237.5	216.2	213.1	243.2	60.9	368.1
"202025_x_at"	337.9	204.1	220.7	231.1	114	374.9	252	290.7	252.6	209.8	155.4	419.2	311.3	295.3	102.6	373.7	373.7	325.1	293	343.7	195.1	443.5
"202026_at"	898	422.7	539.6	662.7	162.1	1171.7	674.8	809.4	801.1	552.2	80.6	1465.2	1190.6	667.1	51.6	953.6	890.5	749.6	961.3	1403.3	182.9	1170
"202027_at"	94.9	29.2	24.4	116.5	56.4	44.9	91.2	34.9	41.3	94.8	94.9	30.1	110.2	134.7	28	33.6	87.3	82.4	33.5	104.6	81.2	86.3
"202028_s_at"	590.2	457.5	629.8	565.5	458.4	1026	686.6	720.5	624.7	413.9	357.7	819.7	788.8	705.4	412.1	768.2	640.1	536.9	764.6	948.1	421	977.8
"202029_x_at"	5582.8	4575.8	5759.7	5050.6	4532.4	6797.2	5762.2	5780.5	4620.3	5455.9	4294.3	7385.5	7316.4	5735.8	4155.2	5824.4	6493.3	5903	6831.5	6983.9	5591.7	7641
"202030_at"	260.1	226.3	208.6	199.6	214.7	526.5	213.6	247.7	206.7	190.4	159.4	287.9	248.6	271.1	258.6	201.8	267.9	226.2	262.3	262.5	136.3	422.9
"202031_s_at"	163.5	119.9	188.1	178.2	188.1	289.5	133.1	142.1	153.8	179.7	104.3	270.3	264	235.9	135.8	192.6	210.7	149.4	165.9	276.7	183.9	217.9
"202032_s_at"	271.8	187.1	322.9	280.7	143.8	579.8	333.3	310.6	344.7	158.3	61.9	387.3	359.4	283	93.1	376.6	309.4	280.7	379.1	339.7	111.8	399.6
"202033_s_at"	195.1	105.8	241.5	257.7	52.1	478.3	254.5	223.4	182.1	259.4	41.9	533.2	402.5	331.4	49.3	416.6	295.1	332.7	253.3	396.2	26.4	486.5
"202034_x_at"	110.6	63	57.6	103	34	132.4	92.7	91.4	52.5	94.6	55.4	117.8	120.8	62.6	29.2	121.7	95.5	96	62.3	178.8	97.8	90.8
"202035_s_at"	35.1	34.3	32	74.8	15.6	39.6	48.4	39.1	26.4	36.3	23.3	55.3	39.1	26.8	28.4	28.2	29.6	46	48	37.3	2.7	32.7
"202036_s_at"	18	18.9	12.7	127.1	34.5	30.1	16.7	29.8	11.2	12.8	5.3	41.9	20.2	21.7	7.7	25.8	74.6	17	18.7	67	7.3	80.5
"202037_s_at"	104	66.4	109.3	305.4	36.5	148.3	109.5	105.6	123.2	99.8	63.2	164.6	127.8	125.2	38.4	143.9	132.9	110.3	106.5	177.4	20.6	101.2
"202038_at"	385	284.8	400.6	369.5	149.2	583.8	278.1	371.3	247.7	332.4	55.8	453.3	601.5	325.2	69.4	382.6	342.7	410.4	339.3	499.7	173.8	423.7
"202039_at"	1889.7	839.2	817.6	952.8	1119	1607.4	1178	1017.4	779.7	977.2	509.9	1335.3	1251.8	638.5	729.9	1344.7	1479.5	1021.9	878.3	941.9	520	922.6
"202040_s_at"	108.6	90.6	115.7	137.9	111.7	194.3	111.3	83.2	28.8	106.8	133.2	143	151.3	120.2	122.4	145.1	113.1	182.2	105.4	184.6	82.5	54.6
"202041_s_at"	442.1	250.7	325.5	340.3	232.5	529.1	464.7	442.7	242.5	334.1	135.2	566.7	377.8	400.1	190.8	491.9	408.4	372.4	282	528.6	206.8	470.5
"202042_at"	189.2	99.3	146.3	155.1	53	170.1	141.6	164.2	117.2	124.9	46.5	238.3	187.6	167	41.8	160.3	113.5	138.9	142	230.2	67.8	189.9
"202043_s_at"	125.7	54.6	88.4	147.4	82.6	138.7	72.9	118.8	97.5	134	37.3	193.7	232.4	104.6	41	113.3	121.4	75.5	88	151.1	40	154.9
"202044_at"	27.6	14.7	47.2	26.9	7.6	39.4	15.9	29.5	31	56	6.6	24.4	32.2	16.6	18.1	25.2	15	15.4	48.2	33.5	7.8	52
"202045_s_at"	238.1	77.5	89.3	136.5	95.5	214.1	235.3	192.6	177.4	93.6	100.3	239.9	196.3	168.6	100.8	323.5	176.7	146.3	244.2	206.2	86.3	265.6
"202046_s_at"	94.5	42.6	66.9	78.8	23.2	88.2	99.2	74.9	78.5	47.8	23.6	111	71.3	47.9	16.6	123.1	109.8	47.3	110.6	99.5	17.4	229.6
"202047_s_at"	186.6	82.4	134.7	199.9	82.3	239.8	108.6	156	153.1	146.1	41.8	258.8	168.6	169.5	108	221.5	186.6	136.7	160.1	228.5	105.1	330.9
"202048_s_at"	260	144.5	43.2	280.8	160.3	140.6	221.4	178.4	65.7	81.7	51.1	298.9	257.7	134.3	27.7	170.8	83.3	158.3	237.5	271.8	33.9	242.9
"202049_s_at"	57	47.5	65.7	64.5	55.5	111.3	72.7	66.6	57.5	78	10	80.5	71.4	84.7	26.1	83.8	72.2	72	88.5	136.7	39.6	80.8
"202050_s_at"	232	60	169	120.5	40.6	219.1	107.6	125.5	191.9	106.2	83.1	160.4	166.3	168.8	49.5	261	88.2	162	135.6	198.1	42.8	294.3
"202051_s_at"	191.2	120.8	163.8	181.9	69.1	204.1	152.7	191.1	142.2	64.8	52	245.3	193.7	138.4	21.4	205	195.7	159.3	168.5	259.6	36.4	249.6
"202052_s_at"	3.3	14.1	16.5	41	21.2	10.9	27.6	27.3	9.1	30.9	4.2	34.2	3.5	10.2	1.6	14.8	63.3	27.1	6.9	8.4	4.7	61.8
"202053_s_at"	221.7	99.6	226.8	242.6	50.2	291	258.4	228.8	233.6	306	46.6	418.2	255.4	309.3	69.4	316	206.1	251.6	293.3	388.7	50.2	382.1
"202054_s_at"	334.1	147.4	321	323.6	117.6	449.1	297.5	354.5	355.5	283.7	68.4	413	278.9	346.9	59.7	325.6	356.3	298.1	409.2	406.1	176.2	520.2
"202055_at"	656.5	270.6	572	355.6	158	767.2	517.2	461.4	431.5	470.2	21.3	795.5	617.9	515.6	77.8	640.1	584.1	557.9	575.3	510.1	118.1	671.3
"202056_at"	671.2	235.7	412.7	325	146.8	590.3	338.1	373.2	238.2	446.7	146.9	571.2	592.6	385.7	83.9	534.1	548.1	475.7	511.4	520.4	127	352.9
"202057_at"	130.3	43.9	62.4	76.3	43	158.8	81.6	89.9	49.5	72.7	84.8	157.1	96.7	71.1	60.6	170.2	127.4	64.1	139.4	172.8	73.5	115.3
"202058_s_at"	143.8	81.1	146.6	129	37.7	263.3	139.4	164.3	124.4	166.9	9.8	259.7	179.7	175.6	21.5	266.1	116.4	175.1	221.3	240.1	30.2	236.2
"202059_s_at"	327.1	77.6	237.3	233.8	128.8	396.6	272.4	327	195.3	210.3	106.2	453.9	330.5	295.5	98.9	338.9	245.3	271	361.4	379.7	65.7	408.4
"202060_at"	220.4	103.1	174.5	218.3	62.9	316.3	177.7	252.9	145.2	129.5	17.1	358.9	226	231.1	33	295.4	221.4	215.7	170.3	310.4	78.4	325.1
"202061_s_at"	252	232.1	252.9	421.3	127	449.7	241.9	318.1	285	311.5	113.6	539.6	450.1	269.4	50.2	404.9	407.1	397.1	373.4	278.6	105.9	323.3
"202062_s_at"	67.4	4.8	27.8	31.4	4.3	88.4	52.6	24.5	16.8	60.3	2.5	92.6	54.7	60.6	8.7	51.4	44.3	2.7	54.4	96.9	10.7	112.9
"202063_s_at"	41.8	26.5	11.9	25.9	32.4	42.1	81.3	17.9	19.6	23.3	41.3	48.2	38.9	31.9	17.1	92.3	52	15.4	62.9	26	41.4	78.4
"202064_s_at"	28.8	4.6	33.6	26.2	19.9	25.8	18.5	41.9	29.8	23	6.8	20.8	10.7	11.6	17.3	14.7	38.4	29.8	43.2	25.5	39.4	87.3
"202065_s_at"	52.1	28.5	64	37.9	74.4	80.5	46.2	64	100.3	61.2	69.9	38.9	92.3	82.3	65	110.5	114	80	107.5	131.7	60.9	109.8
"202066_at"	100.5	67.6	94.5	118.5	40.5	119.9	72.6	73.2	58.7	81.8	29.6	87.6	170.7	126.6	8.4	100.4	140.9	72.7	63.5	94.8	50.1	103.2
"202067_s_at"	22.3	12.4	18.1	22.1	7.8	24.4	29.9	31.9	13.5	12.7	4.6	38.7	14	14	9.1	33.3	25	18.3	15.5	22.1	3.7	50.9
"202068_s_at"	89	33.8	66.5	89.8	44.3	131.9	64.6	177.7	70.3	113.3	73.4	169.7	88.7	74.7	76.4	130.2	104.7	113.5	111.5	153.1	75.6	139.8
"202069_s_at"	312.6	133.8	155.4	158.8	50.9	401.2	268	301.5	258.6	134.1	39	554	463.6	292.4	40.4	508.3	183.1	244.8	288.6	307.7	61.7	563.9
"202070_s_at"	232.6	92.1	123.3	150.1	100.8	227.9	227.8	165.5	166.5	146.8	116.9	367.5	182.9	254.1	123.2	372	188.3	207.8	307.1	278.5	148	357.8
"202071_at"	502.1	172.9	363.1	315	217.9	679.9	235.5	274.6	194.2	259.3	149.3	457.9	517.8	231.8	308.1	390.2	331	381.5	155.6	415.2	219.1	371.9
"202072_at"	243.4	146.9	147.1	149.8	80.9	268.6	65.3	147.3	156.2	95.9	115	213	256.6	137.8	160.7	247.4	74	124.3	220.3	207.5	97.4	237.2
"202073_at"	959.1	700.8	992.4	999.8	237.5	1652.3	967.9	1203.2	954.3	734.8	96.4	2092.4	1715.6	922	51.8	1288.3	1213	926.3	1090.9	1676.3	200.8	1410.9
"202074_s_at"	2767.2	1486.3	1638.2	1411.5	1413.6	2705.3	2066.2	1715.5	1654	1220.8	862.3	2666.9	2341.7	1584.7	1099	1903.5	2062.9	2313.5	2141.2	2121.7	2514.1	2647.1
"202075_s_at"	9.5	3.6	36.4	123.3	57.5	14.5	45.4	10.2	10.3	58.4	8.5	31.2	8.6	89.3	9.2	12.4	5.9	64	9.1	124.8	36.9	54
"202076_at"	377.2	224.4	266.9	292.2	139.5	557.3	279.7	259	222.6	272.5	85.6	454.3	459.4	316.5	95	472.8	330.9	296.4	291.9	465.3	337.7	312.3
"202077_at"	2931.3	1284.3	1980.9	2333	1359	3566.3	2354.9	3364.9	2820.1	1965.9	759.6	4120.4	3209.3	2450.8	719.9	3387.9	2895.1	2403.4	2399	3618.5	2369.5	4253.1
"202078_at"	745.4	284.8	483.7	413.8	235.5	744.8	543.8	511.9	530.2	350.1	89.5	765.3	597.9	461.6	71	604.4	548.9	505.5	476.9	930	262	748
"202079_s_at"	104.4	31.4	47.7	103.4	34.8	175.4	115.5	113.8	80.6	93.8	36.8	217.8	145.4	126	23.7	124.9	109.9	118.7	64.1	142.3	35.6	291.6
"202080_s_at"	264.4	119.6	30.5	193.3	27.9	233	136.4	158	40.7	153.1	23.7	54.7	227.2	234	17.7	80.1	154.9	297.6	50.2	183	83.7	49.3
"202081_at"	293.8	142	218.5	356.5	158	421	268.8	726	234.2	214.4	149.5	531	379.1	291.5	175.7	371.5	338.4	208.7	312.2	346	277	369.3
"202082_s_at"	105.1	105.4	125.1	147.8	139.5	207.8	186.5	78.7	156.1	96.4	102.6	70.5	242.7	96.3	128.4	202.3	184.6	163.7	171.6	227.2	15.4	80.4
"202083_s_at"	21.7	17	46.6	9.5	25.3	61.4	63.8	7.7	14.3	21.4	1.8	30.5	29.5	36.4	4.4	55.2	9.2	9.4	10.2	12	1.9	48.3
"202084_s_at"	695.8	429.8	614.8	484.8	191.5	1068	571.7	573.1	524.8	409.5	147.9	955.9	872.5	472.9	70.5	807.1	668.2	565.3	657.3	748.2	128.4	850.5
"202085_at"	62.6	39.9	46.4	151.7	26	130.6	57.6	65.4	45.7	49.3	7.4	70.4	61.6	12.1	30.3	98.1	70.1	92.2	64.4	137	22.2	111.3
"202086_at"	139.5	63	49.4	127.9	103.4	142.3	133.8	145.3	135.6	79.2	58.8	123	141.7	99.6	78.6	73.8	121.3	84.2	122.1	221.7	101.5	244.3
"202087_s_at"	417.4	122.8	204.7	172.4	105	348.5	237.8	353.7	228.5	82.8	90.7	435.6	291.3	194.4	70.8	315.7	260.5	182.8	328	357.4	146.2	342.2
"202088_at"	136	62	88	141.8	80.2	189.1	99.9	108.7	51.6	69.5	44.2	135.1	145.2	93.7	43.3	117.6	114	111.4	71.7	138.7	84.5	169.4
"202089_s_at"	71.7	49.6	60.7	75.9	27.2	101.9	83.4	109.8	63.6	69.2	16.3	160.7	97.9	92.2	37.7	113.6	82.3	63.5	96.4	83.2	27.6	112.4
"202090_s_at"	3143.8	1523	2068.2	2789.7	2790.3	3698.7	2875.3	3722.1	2850.7	2315.9	2329.5	4549	3930.2	2513.9	2557.2	3742.6	2816	2204.4	2385.8	4578.3	3791.6	4266.5
"202091_at"	46.9	23	32.3	9.2	14.5	47.9	32.8	26.2	53.2	29.7	33.8	47.6	43.5	33.1	8	95.5	112.6	45.3	78.3	17.2	6.1	65.8
"202092_s_at"	280	142.9	239.6	284.9	112.4	313.2	285.4	291.6	254.7	202.3	157.1	335.9	330.6	253.2	126.9	341.7	302.7	240.7	333.2	444.7	100.4	580.1
"202093_s_at"	120.3	112.2	94.1	111.5	77.7	171.9	137.9	90.9	101.1	108.8	54.5	150	135.4	125.4	37.6	111.1	86.2	136	114.7	184.5	114.4	92.7
"202094_at"	33	15.6	18.7	21	76.8	21.2	26.8	68.7	29.4	7.5	68.5	55.2	32.7	24.3	57.5	141.2	112.8	21.3	49.4	87	16.3	68
"202095_s_at"	20	39.6	20.1	21.8	44.4	46.5	58.5	19	50.7	12.1	20.3	27.2	53	23.2	34.6	46.7	12.8	35.8	55.9	97.1	51.7	223.1
"202096_s_at"	195.1	101.4	121	193.6	132	168.3	215.2	200.2	187.3	138.8	134.3	235.2	185.3	185.4	125.9	207.3	179.2	169.9	191	258.3	212.6	391.3
"202097_at"	291.8	166.8	212.8	209.3	45.5	342.1	148.8	150.5	124.3	168.3	26.9	375	381.8	162.1	20.9	247	209	204.4	180.7	300.6	42.6	209.5
"202098_s_at"	150.7	139.2	138.5	176.4	115.8	200	225	209.6	153.2	139.3	86.4	218.8	171.8	216.8	87	257.3	215.4	113.2	268.7	206.8	102.5	248.8
"202099_s_at"	36.6	23.1	34.6	11	13.9	33.7	36.3	28.4	35.5	29.3	16.7	57.4	41.2	22.1	15.3	46.5	39.8	13.1	47	51.9	10.5	52.8
"202100_at"	237.9	155.9	148.7	180.3	117.7	242.8	236.2	188.6	190.9	150.1	112.1	355.8	184.1	196.7	139.1	253.2	190.9	200.8	326.6	352.5	206.3	407.4
"202101_s_at"	85.6	13.9	61	64.8	7.9	40	85.2	90.5	98.8	52	79.2	135.4	130.6	71.3	21.2	148.2	84.4	49.1	29.2	88.6	43.6	177.1
"202102_s_at"	380.5	266.4	288.3	354.5	333.1	408.6	306	233.7	153.7	177.1	171.4	306.4	372.7	261.8	279.9	344.1	327.8	294	219.2	291.8	336.2	261.5
"202103_at"	222	105.2	124.1	121.5	116.1	268.5	197.1	216.5	159.8	134.2	71.7	166.2	214.6	163.3	68.6	194	183.4	140.3	202.8	220.7	28.1	390.3
"202104_s_at"	152.7	151.9	170.2	119.8	75.7	336.3	154	176.8	172.7	173.6	17.3	196.9	184.3	175.8	24.2	219	215.1	182.3	192.3	237.4	61.9	296.2
"202105_at"	389.8	217	368.1	296.3	148.7	437.6	341.4	327.1	318.2	327.7	165.7	542	489.5	334.3	52.1	443.6	395	317.5	451.4	414	190.1	423.2
"202106_at"	223.6	118.4	157	243.7	103.5	218	173.9	177.1	155.3	184.9	45.3	185.9	195.8	155.9	64.2	137	236.9	180.9	176.2	200.4	74.5	224.3
"202107_s_at"	138.6	84.3	118.6	96.8	5.8	188.8	92.6	105.4	118.3	103.1	7	156.7	123	190.7	6.8	248.8	104.9	75.7	93.8	193.9	9.1	104.1
"202108_at"	225.5	77.7	176.8	284	108	245.2	202.9	128.6	162.4	155.7	83.8	222	187.7	251.3	76.5	227.4	223.9	153.3	168.2	339.2	70.1	330.4
"202109_at"	268.8	102.8	207.2	211.4	88.9	222.8	296.6	276.7	222.3	90.2	83.9	410.7	72.6	269.1	100.5	262.8	226.6	174.5	287.9	283.5	22.1	287
"202110_at"	4571.3	1880.3	2494.5	2938	2227.1	4534.1	4054.1	4503.2	3723.6	2554.3	1604.8	5473.1	4207.3	2974.7	1596.5	4168.6	3686.7	3199.4	3626.7	4923.6	3996.2	5321.4
"202111_at"	31.4	13.4	15.1	23.1	9	36.3	25.1	26.1	27.7	11.9	17.9	24.9	48	24.8	14.2	24.7	18.8	23.1	25.6	35.2	8.2	33.7
"202112_at"	1103	418.4	684.8	796.7	567.9	867.7	767.2	1041.5	723.8	529.8	325	1009.8	832.6	557.9	432.6	850.8	616.5	603.3	768.4	843	660.5	868.2
"202113_s_at"	193.4	112.5	182	165.2	26.7	269.1	167.2	149	137.8	163.8	10.1	259.8	212.8	118.6	8.4	197.4	176.6	182.3	174.9	258.1	21.7	142.8
"202114_at"	117.1	49	106.3	145.8	35.7	124.5	108.8	89	81	78.5	27	136.3	117.6	90.3	16.3	152.7	174.4	88.1	144.9	126.2	26.7	138.4
"202115_s_at"	129.6	77.7	99.3	121.1	97.2	172	135.7	106.7	88.3	105.9	96.4	170.5	171.4	162.7	98.1	128.2	160.7	105.6	149.7	102.8	78.2	129.4
"202116_at"	33.9	74.7	38	56.3	23.2	59.1	32.2	23.7	86.7	90.1	6.8	47.4	128.2	31	9.5	38.6	113.6	48.9	55.5	81	15.3	47.8
"202117_at"	347.9	150.7	233.6	695.4	212.5	393.8	289.1	229.1	243.6	266.5	161.2	385.9	329.3	400.6	159.6	232.6	416.8	230.2	280.6	487.4	186.4	287.2
"202118_s_at"	131.6	84.2	95.3	124.7	42.7	158	112.2	105.1	76.9	82.3	55.5	165.2	123.7	165.6	37.1	150.6	91.7	141.9	113.6	248.5	27.1	120.7
"202119_s_at"	224.9	134	167.2	252.6	63.3	240.4	156	110.1	140.7	153.7	9.5	258.5	257.6	215.9	4.1	251	176.7	132	136.3	288.3	44.8	314.7
"202120_x_at"	420.7	476.5	497.3	484.8	392.7	550.9	342.9	414.5	269.8	212.4	258.6	442	489.7	412.8	269.4	533.8	584.1	483	368.5	318.6	376.2	521
"202121_s_at"	364	194.7	307.4	298.8	149.8	441.7	276.2	224.5	231.6	330.4	81.3	328.5	325.7	267.6	75	214.6	284.9	276.9	251.9	363.7	198.5	344.6
"202122_s_at"	401	204.3	286.1	295.6	303.5	714.5	337.3	390.8	330.8	293.4	219.3	681.9	424.5	419.9	307	408.9	405.8	273.9	362.3	598.4	282.4	421.1
"202123_s_at"	155.5	102.5	155.5	161.6	76.9	234.9	93.8	106.6	200.1	124.4	26.5	208.3	185.5	192.9	14.8	194	170.9	208.7	115.5	215	15	192.1
"202124_s_at"	87.4	54.1	93.7	136.9	31.9	182	119.8	175.1	108.9	120.9	27.4	221.6	198.5	168.1	27.5	170.9	164.4	110.5	205.8	209.8	10.9	181.7
"202125_s_at"	469.6	104.5	229.4	370.2	136.2	293.3	334.7	346.6	285.2	192.3	86.2	439.9	382.7	324.4	76.7	430	334.1	240.4	257	280.9	137	318.5
"202126_at"	162.1	128.4	121.1	197.5	121.2	229.2	152.4	90.3	79.4	141.7	99.1	178.2	180.5	119.4	116.1	183.6	143.8	139	27.1	216.6	168.6	152.5
"202127_at"	143.2	74	95.2	109.6	59.1	135.2	92.8	107.3	95.4	97	84.2	116.3	111.9	103.3	69.9	149	164.5	125.6	88.9	224.2	40.6	140.4
"202128_at"	107.8	42	73.1	94.9	43.9	117.8	91.8	110.8	59.1	105.1	35.9	88.8	129	144.4	7.9	129.1	104	101.1	85.5	134.4	10.1	149.5
"202129_s_at"	48.2	48.3	90.1	65	8.5	205.9	100.1	42.3	88.8	96.8	11.6	182.8	156.9	128	7	118.2	90.3	107.2	87.3	171.1	7.9	127.8
"202130_at"	536.9	279.3	377.7	449.9	137.7	646.1	435.3	427.7	299.6	450.3	148.1	618	651.7	471.1	108.8	614.6	466.1	484.5	439.7	579.8	285.3	547.8
"202131_s_at"	134.8	71.6	69.9	125.4	21.1	193.9	134.7	130.8	77.6	161.1	13.5	182	251.5	109.5	13.7	165.6	123.9	128.8	110.2	252.4	14.9	97.2
"202132_at"	59	29.7	48.4	72	31.5	69.4	59.5	64.9	52	48	37.2	106	69	28	38.2	60.1	77.4	65.4	100.8	83.2	9	79.7
"202133_at"	118.9	59.7	94.7	187.9	48.6	140.5	82.6	96.5	78.7	69.3	36.3	115.8	122	118.9	32.2	127.6	105.9	67.4	122.7	171.3	74.9	224.4
"202134_s_at"	57.1	86.6	11.7	18.9	24.4	125.8	67.9	29.7	27.9	13.9	10.4	42.7	19.2	28.6	11.8	36.7	22.1	12.2	18.9	34.3	8.2	55.3
"202135_s_at"	374.4	251.7	410.5	360.6	210.4	630.4	312.2	551.2	416.3	412	104.4	748.1	365.3	555.1	117.3	621.3	558.3	474	530.1	553.4	219	915.1
"202136_at"	724.6	383.8	616.1	809.5	280.8	971.8	795.5	688.7	489.2	530.7	181.5	972.7	782.9	679.1	147.9	886.9	898.2	622.3	865.4	1063.1	118.2	749.6
"202137_s_at"	100.9	39.2	78.8	89.3	35.6	218.1	82	109.6	85.7	106.3	16.4	196.5	122.8	91.9	3	114.9	130.7	87.3	106.9	135.3	8.3	53.3
"202138_x_at"	1018.5	600.6	912.2	733.6	463.1	1274.6	1337.4	1108.4	976.3	745.1	238.4	1854.7	1471.3	1163.6	196.9	1429.9	1426.1	885.3	1466.6	1182.3	749	1535.2
"202139_at"	271.4	135	284.3	296.3	106.3	440.3	218.2	273.7	190.9	227.7	57.4	273.1	295.7	289	47.6	264.4	271.6	258.3	240.5	309.2	105.6	407.3
"202140_s_at"	164	35.1	115.6	151.8	85.2	236.1	135.4	129.5	51.1	97.2	53.3	117.1	294.4	160.8	24.7	77.7	255.3	176	104.1	319.5	24.1	352.6
"202141_s_at"	760.7	413.2	449.7	569.3	289.8	948.9	625.3	599.2	543.2	509.9	252.1	1143.4	739.5	640.4	232.1	831.5	618.7	569.7	656.9	999	276.8	866.3
"202142_at"	833.8	440.9	884	993.3	212.5	1522.5	845.2	958.3	840.9	608.1	135.7	1552.3	1097.9	996.2	104.6	1341.3	910.7	968.9	882.9	1165.4	119.1	1015.8
"202143_s_at"	303	97	334.9	287.3	48.1	446.5	246	242.7	264.5	218.1	11.5	404.9	458.2	329.1	12.9	273.8	317.4	262.2	287.4	612.7	34.2	536.5
"202144_s_at"	1531	794.2	1153.2	696.2	633.7	1675	1013.4	986	837.3	862.2	517.7	1599	1587.1	1207.6	408.5	1255.5	1341.7	1191.2	1711	1207	1082.7	1546.3
"202145_at"	17.4	9.5	14.1	28.6	6.4	16.9	16	14.1	13.7	8.9	12.6	17.2	10.2	9.6	6.9	17.8	14.7	10.2	18.5	20.2	8.7	46.4
"202146_at"	293.8	98.3	128.4	252.6	50.1	509.6	83.9	96.3	91.4	128.1	56	172	159.7	162.5	80.7	177.7	230.5	216.1	98.6	324.6	89.1	250.7
"202147_s_at"	69.1	32.5	62.2	133	6.1	234.4	17.5	43.1	44.4	60.2	3.4	86.4	90.1	48.8	3.3	31.1	86.5	96.3	6.5	125.1	2.7	43.4
"202148_s_at"	117.9	42.2	51.7	61.4	23.4	81.3	63.6	55.4	27.6	63	95.2	93.4	63.4	60.6	66.8	119.1	95.1	83.2	91.8	56.8	46.2	57.8
"202149_at"	67.1	41.6	45.1	94	27.7	125.3	67.8	138.8	44.5	26.4	28.5	53.9	88.8	75.9	20.4	112.8	69.3	62.3	54	210.1	38.1	59.2
"202150_s_at"	44.1	9	46.5	62.6	8.8	106.5	22.1	46.2	38.9	50.8	8.3	90.5	42.3	64.7	15.6	86	97	81	14.9	133.3	28.6	95.4
"202151_s_at"	953.1	366.2	999.2	621.8	172.7	1122.9	845.3	560.9	493.9	655.3	24.8	1133.6	1076.2	871.2	26.8	1030.6	858.4	801	904.9	992.5	445.5	1072.2
"202152_x_at"	414.2	127.2	191.3	280.8	224.2	567.6	342.8	342	402.4	48.6	186.4	156.8	264.4	287.3	278.1	355.4	260.2	325.5	100.1	64.1	214.1	215.6
"202153_s_at"	14.2	43.3	29.1	27.3	17.6	35.3	21.9	17.6	8	25.4	10.6	12.3	114.4	15.2	4.7	17.3	16.8	15.2	20.5	17.1	6.8	32
"202154_x_at"	322.7	146.1	182.8	204.8	123.3	118.8	173	209.2	109.5	166.1	67.3	390.1	150.4	165.3	77.1	282.6	163	192.4	198.3	315.4	190.9	74.4
"202155_s_at"	158.3	98.1	138.7	191.9	124.8	207.7	157.4	177.9	110.7	166	122.6	223.3	196.3	187.6	93.5	241.8	165	173.4	177.8	256.5	92	242.4
"202156_s_at"	100.4	34.7	29.8	98.9	36.1	104.8	92	85.4	60	71.3	28	131.8	88.6	103	33.9	126.1	70.2	49.9	110.2	105.6	3.3	48.4
"202157_s_at"	375.1	214.6	366.7	455.1	114.4	578.7	320.2	298.5	203	400.6	94.4	450.6	531.7	495.8	63	445.3	366.2	406.3	364.2	598.8	78.7	409.7
"202158_s_at"	69.7	27.9	53.3	66	37.6	90.2	68.6	50.9	38.6	56.9	22.1	78.1	88.4	81.5	28.6	71.1	52.1	72.3	47.3	114	22.2	62.8
"202159_at"	131.8	64	90.3	133.4	132.6	173.5	95.3	86.8	104.4	129.2	99.4	164.2	156.1	127.4	89.7	127.9	161.8	136.3	143.8	136.9	122.4	200.4
"202160_at"	249.5	174	199.4	251.3	111.3	435.4	185.2	235.6	166.4	173.5	101.3	440.5	251.9	239.5	81.9	324.1	290.5	211.2	282.7	488.8	67.7	310.1
"202161_at"	152.5	66.9	96.8	55.2	75	154.4	96.2	17.7	111.4	97.9	28.4	158.8	188.9	106.2	73.7	160	30.8	89.9	108.4	38.5	72.8	197.7
"202162_s_at"	17.2	9.8	15.8	12.5	8.6	26.1	14.8	17	13.4	14.2	22.6	23.9	16.2	16.3	9.8	21.2	19	30.4	26.5	27.3	32.1	21.2
"202163_s_at"	25.7	10.9	22.5	28.4	21.5	93.6	63.9	58.7	34.6	58.4	44.3	66.3	40.4	36.6	23.8	32.4	46	12.8	45.1	129.1	17.1	29.6
"202164_s_at"	110.8	48.3	117	120.5	30.4	262.2	107.5	146.5	93.3	102.1	47.9	215.3	161.9	124.2	24.1	131.4	138.8	70.5	136	157.9	28.2	216
"202165_at"	298.6	209.6	293.1	293.6	149.5	470.6	327.3	280.7	292.8	286.1	45.5	357.3	455.3	264.5	35.1	405.9	394.1	360.9	316.4	384.7	87.2	390.3
"202166_s_at"	319.2	293.2	451.2	436.3	62.5	679.2	380.8	463.7	519.9	314.8	3.9	584.4	662.6	345.2	45.2	524.8	469.4	415.3	397.5	646.3	52.9	401.6
"202167_s_at"	163.9	146.4	207.2	188.7	63.7	326.9	184.9	202.6	148.7	154.9	59.5	310.5	247	201.6	11.5	356.4	198.8	161.9	178.7	327.6	72.2	240.9
"202168_at"	275.7	99	188.8	270.8	63.4	347.2	233.1	352.3	217.9	174.5	43.2	399.1	297.2	194	20.2	390	367.2	201.1	152.4	270.2	25.2	419.3
"202169_s_at"	409.1	202	296.8	299.3	82.6	512.9	220.1	330.3	241.5	295.6	51.4	487.1	563.1	300.7	36.7	410.1	384.3	348.9	336.7	551.9	83.7	425.1
"202170_s_at"	84.4	92.8	108.7	66.3	38.1	130.4	91.3	85.6	97.5	125.2	18	147.8	105.2	99.5	24.8	132.1	115.6	131	190	171.5	11.4	178.5
"202171_at"	291.1	198.6	277.5	185	69.3	445.2	328.6	316.6	178.7	236.4	97.8	270.6	436.1	287.1	87.9	297.3	285	272.6	333.9	462.1	26.5	424
"202172_at"	605.8	232.9	444.4	394.9	243.2	679.4	507.7	419.3	330.7	388.5	225.1	618.4	719.5	406.6	116.4	628.1	510.2	477.5	508.1	763.3	348.6	647
"202173_s_at"	315	164.2	230.8	190.2	85.4	378.5	252.4	220.8	158	189.8	41	322.5	396.9	204.3	43.7	312.7	212.2	259.6	284.3	420.5	66.2	336.6
"202174_s_at"	567	348.4	558.1	480.2	194.4	1204.8	601.5	577.6	462.8	455.5	57.7	939.1	704.5	684.6	78.7	548.5	400.4	676.7	574.3	721.2	129.3	669.5
"202175_at"	230.9	129	123.3	166.8	118.3	230.8	208.6	201.4	152.1	136.9	115.1	252.7	189.2	260.3	113.6	225	215.2	165.6	212.5	227	111.7	305.7
"202176_at"	58.6	21.3	16.8	71	26.5	118.8	72	20.3	77.9	63.6	6.1	30.4	55.4	43.1	5.9	56.9	42.6	52.5	25.5	70.4	10.9	124.7
"202177_at"	238.4	82.4	143.6	172.3	75.5	280.4	165.2	196.7	115	231.5	89.7	191.7	250.2	247.9	63	216.7	163.8	154.8	96.8	263.7	111.8	103.6
"202178_at"	9.5	8.2	9.1	8.5	4.2	7.4	9	15.1	16.1	4.3	6.3	21.7	6.9	12.8	9.5	16.6	12.9	14.7	19.4	16.4	4.8	58.8
"202179_at"	23.4	30.5	74.1	16.1	23.1	110.6	21.1	63.8	72.5	84.1	17.8	104.6	130.3	29.9	11.1	111.4	73.9	77.7	28.3	78.9	9.3	46.1
"202180_s_at"	110.8	39.7	114	141.1	65.8	134	42.6	104.6	77.2	69.4	19.1	136.8	79.2	98.1	22	75.5	106.2	125	82.1	135	63.2	197.7
"202181_at"	124.9	74.2	173.7	159.8	50.6	128.1	120.9	93	111.8	107.3	12.7	245.5	166.1	167	13.1	128	117.6	130.4	129.4	126.6	9.9	135
"202182_at"	340.5	191.2	188.3	323.2	201.8	450.9	287.7	427.4	231.3	294.5	189.1	356.3	401.4	406.8	282.2	403.9	337	326.2	355.5	474.5	230.3	468.1
"202183_s_at"	209.5	70.8	127.4	147.6	95.1	194.8	158.3	193.3	146.4	104.3	80.3	267.5	163.5	120.4	93	196.6	180.2	98.2	159.4	236.2	128.4	230.3
"202184_s_at"	163	72	116.2	151.8	107	202.3	130	177.3	142	148.4	83.3	130.7	166	151.8	59.3	177.2	187.7	105.8	97.3	213.5	104.3	190.9
"202185_at"	287.7	168.7	219.7	363.2	160.5	303.9	293.5	276.2	213.6	168	176.1	379.5	249.7	311.4	133	344.9	296.2	234.7	377.3	347.2	134.9	490.9
"202186_x_at"	5.9	2.7	3.7	3.5	1.9	5.5	6	10.8	7.6	4.2	10.3	7.7	7.5	12.5	2.9	7.6	4.5	4.5	8.6	5.6	3.4	18.7
"202187_s_at"	309	129.7	330.3	277.9	115.6	449.3	301.7	268.9	242.6	313.3	28.2	483	469.3	352.3	22.8	403.7	487.8	374.5	499.8	320	102.9	392.9
"202188_at"	29.8	9.8	14.7	28.3	6.2	17.4	24.8	27.7	14.3	11.7	8.2	39.2	17.1	21.3	5.7	18.9	24.1	15.4	15.3	16.5	8.8	38.3
"202189_x_at"	193.2	85.8	92.1	221.1	140.7	231.8	76.3	158.3	133.6	216.6	22	240.1	119.4	197.5	68.9	244.9	200.9	163.6	301.4	188.2	49.8	221.4
"202190_at"	91.5	35	15.1	16.1	8.4	67.6	19.2	20.4	35.2	44.6	39.5	80.5	15.7	23.3	23.5	27.7	19	61.2	26.2	53.9	12.8	122.7
"202191_s_at"	76.5	45.8	82	128.6	76.2	117.5	82.5	43.5	82.1	129.8	44.6	121.3	93.6	78.9	56.9	74.8	51.3	132.7	83.5	134.5	102.7	24.7
"202192_s_at"	325.4	142.4	234.1	295.1	149.9	251	347.8	185.5	288.2	207.7	31.4	347.7	224.8	463	62.5	283.9	304.8	184	432.4	249	23.3	491.6
"202193_at"	6.7	21.4	5.9	19.8	17.1	12.7	18.5	14.2	6.2	21.7	10.7	32.9	45.9	19.4	19.5	8.4	23.8	18.4	28.4	45.8	8.8	52.9
"202194_at"	542.8	279	261.2	396.1	184.3	629.7	546.8	448	383.9	292.6	81.1	942	547.2	532.3	62.2	638.4	527	388.3	508.6	843	169	629.1
"202195_s_at"	72.5	25.1	38.9	52.5	14.9	84.1	56.7	75.1	34.8	36	4.1	81.9	99.2	66.3	2.3	54.8	73.5	80.9	58.2	92.4	25.9	118.6
"202196_s_at"	12.4	2.9	6.8	49.7	2	7.9	6.7	38.2	28.3	4.9	16.4	28.1	29.9	3.1	1.4	7	3.5	2.7	20.8	6.8	0.7	64.1
"202197_at"	318.3	222.6	284.4	256.2	176.2	412.4	203.9	251.1	174.6	236.1	148.7	393.2	412.3	232.2	70.6	275.4	240.7	288.9	252.6	393.5	129.2	279.7
"202198_s_at"	61.1	56.3	37.5	52	61.5	64	99.5	63.9	16.9	86.2	23.5	112.8	48.8	67.5	45.4	26.4	107.8	71.5	108.5	115.5	52.2	150.3
"202199_s_at"	240.2	142.4	168.8	193.5	125.1	285.2	303	243.2	232	114.1	186.2	287.6	328.1	187.6	155.4	390.4	235.4	195.1	295.1	301.4	142.8	378.5
"202200_s_at"	129.1	92	129.6	168.2	103.3	224.1	205.4	197.5	138.7	99.5	67.5	315.3	153.9	142.2	49.4	176.6	210.6	159.6	154.1	198.8	102.2	220.1
"202201_at"	494.9	231.2	480.9	403.5	373.9	427.8	344	392.5	283.4	226.8	158.2	551.4	461.8	312.9	160.4	267.3	495.7	312.6	214.1	662.1	357.4	594.2
"202202_s_at"	110.4	43.8	75.9	174.7	57.6	119.2	71.3	141.6	73.6	55	51.8	101.3	42	61.4	36.9	81.9	83.3	104.2	74.3	126.5	33	87.3
"202203_s_at"	728.7	195.2	35.2	70.1	10.4	249.2	51.5	141.4	63.6	58.3	6	158	267.3	355	39.2	240.1	388.6	132	329.4	320.3	40.3	130.6
"202204_s_at"	520.1	170.6	204.3	191.6	99.8	344.3	233.4	171.1	126.4	112.9	95	285.1	229	197	101.4	282.6	231.4	218	324.1	258.7	91.7	93.9
"202205_at"	142.6	30	114	121.4	36.6	161	77.3	84.8	54.8	49.2	60.7	124.1	67.1	126.2	41.4	86.4	54.1	57	79.3	109.3	70.3	218.8
"202206_at"	49.6	31.3	32.3	15.7	3.9	31.6	10.9	15.5	39.6	3.9	13.6	26.7	13.8	42.6	12.2	21.7	26.2	6.4	39.6	76.8	12.1	45.8
"202207_at"	79.5	4.4	50.9	14.6	67.7	60	10.9	20.2	54.4	11.4	25.8	57.4	14.9	18	30.2	19.3	35	11.7	70.6	47.8	9.4	33.8
"202208_s_at"	15.9	10.6	12.1	17.9	27.3	59.6	13.8	20.7	16.4	8.6	19.6	16.4	18.4	8	25.8	11.9	13.7	10	9.7	12.2	11.6	45.8
"202209_at"	459.8	262.2	328.5	418.8	173.1	684.8	430.5	472.3	406.2	398	142.1	821.4	535	368.9	67.1	441.4	468.1	480.4	530.3	706.6	169.9	740.7
"202210_x_at"	217.1	93	128.8	63.2	157.5	278.9	55	124.6	139.5	113.9	106.9	178.3	96.7	68.4	77	190.7	128	71.3	362.4	317.2	46.7	328.6
"202211_at"	136.2	106	106.9	137.3	45.8	210.6	109.6	182.4	121.8	131.3	37.8	255.5	187.4	110.5	36.2	244.3	183.9	102.1	216.5	232.6	49	290.5
"202212_at"	52.5	60.2	22.7	27.6	54.8	45.6	38.6	28.7	18.4	23.3	6	82.2	24.9	14.3	18.3	86.4	55.5	39.6	59.4	110.8	63	61.3
"202213_s_at"	67.4	36.8	84.2	68.8	29	138.3	95.9	49.9	85.4	39.1	9.5	76.4	106.5	105.9	27.2	115.5	65.5	49.2	127.9	93.6	24.5	94.6
"202214_s_at"	12.6	5.5	12.5	15.5	10.6	21.1	17.1	12.1	9.4	14.1	7.4	17.7	17.8	14.3	4.2	17.4	18.3	13.9	16.3	15.1	6.4	48.5
"202215_s_at"	315	133.7	197.8	280.8	116.1	376	202.1	291.4	194.9	200.7	76.2	292.2	330.3	248.6	62.9	272.7	249.4	295.8	272.2	316.1	134	335.6
"202216_x_at"	301.9	199.5	257.7	256.5	125.7	418.2	319.4	305.7	282.9	270.2	99.9	475.6	379.6	299.7	78.2	401.9	329.9	291	306.4	435.4	80.2	508.9
"202217_at"	941.7	451.6	771.1	934	383.6	1253.7	842.9	1077.7	813.1	664.4	425.3	1015.5	640.1	770.1	329.2	872.7	939.1	752.7	697.4	1311.9	761.6	1793.4
"202218_s_at"	70.1	54.4	96.8	109.6	65.9	109.4	69.1	66.8	76.3	59.2	22.7	106	40	56.4	36	44.4	68.6	27.2	83.9	44.5	39.7	117.1
"202219_at"	859.4	626.5	625.9	478.4	509.2	915.6	843.3	851.6	673.1	554.4	524.1	1320.5	1083.9	553.8	658	1078	906.3	744.5	863.1	847	1310.3	993.7
"202220_at"	301.4	167.3	164.4	273.7	91.4	360.2	284.3	251.8	175.9	210.8	104.1	435.1	226.8	262	89.2	286.8	363.6	186.3	249	398.8	95.5	349.1
"202221_s_at"	136.8	58.3	87.5	99.5	57.4	137.6	103.9	158.2	87.9	65.9	49.1	118.1	175.9	87.8	59.2	107.6	100.1	93	102.3	118.2	25.4	108.7
"202222_s_at"	7670.3	5977.4	7670.2	6567.4	8565.7	9893.4	7663.8	7784.3	6781.8	9020.8	7619.8	9553.9	11283.2	7848.2	10637.6	8930	7731.8	9742.1	8112.5	9572.4	10455.6	9261.7
"202223_at"	132.9	72.3	111.2	103.6	52.2	132.7	144.4	103	105.3	101.1	38.3	180.6	121.6	77.5	45.9	178.5	93.6	98.2	124.3	179.2	68.6	183.4
"202224_at"	216.2	152.1	175.4	226.4	85.1	313.4	163	145.5	134.2	216.9	92	230.2	223.9	259.1	95.9	228.5	218.1	200.9	288.3	327.5	132.1	303
"202225_at"	186.5	99.1	160.7	165.7	19.9	171.4	123	153.1	112.3	152.5	4.8	191	182.4	134.6	4.2	125.9	126.4	148.1	87.6	169.3	4.9	16.2
"202226_s_at"	93.4	57	145.5	148.8	11.2	200.7	39.2	50.3	39.9	81.3	35.3	272.6	203.9	89.8	19.3	66.7	49.8	29.3	49.6	88.5	12.9	69.1
"202227_s_at"	276.3	132.7	148.3	220.9	155.9	262.5	107.8	121.3	82.6	160.6	67.5	206.5	206.8	131.2	69.1	148.3	216.9	197	162	237.7	134	225
"202228_s_at"	453.4	193.7	379.4	686.6	101	603.9	368.4	406	340.6	373.3	58.6	669.3	561.6	453.6	32.6	533.4	494.6	518.2	378.8	810.1	70.3	655
"202229_s_at"	71.3	17	25.8	25.2	13.3	30.8	31.5	35.2	33.4	17.8	38	45.8	36.6	19.4	22.6	31.4	35.2	17.2	88.8	97.5	15.6	65.2
"202230_s_at"	269.8	92.4	143.1	193.5	106.4	255.5	211.1	196.6	150.2	213.3	56.3	323.4	241.4	219.4	48.4	246.6	229.4	160.4	218.4	318.3	54.3	155.1
"202231_at"	406.3	219.7	321.9	421.6	231.7	543.6	437.3	442.3	226.7	295.1	181.6	493.7	594	302.6	144.1	471.1	425.5	239.9	348.9	602.1	187.9	734.9
"202232_s_at"	280.1	119.6	186.7	239.4	53.1	329.2	245	240	154.1	186	6.6	364.3	254.7	201	17.8	247.5	299	213.7	235.7	332.3	43.8	250.7
"202233_s_at"	2751.1	736.8	1648.1	1816.3	1121.6	2628.6	2441.2	3049.4	2156.4	1801.3	394.1	3689.2	2780.3	2084	366.7	2427.8	2433.2	1854.3	2465.2	3306.4	1335.8	4033.2
"202234_s_at"	203.1	44.6	105.4	121.6	161.7	154.2	151.6	143.2	99.9	125.5	139.3	233.6	141.2	112.7	142.4	207.9	119.7	112.4	116.5	235.3	385.9	233.6
"202235_at"	96.3	26.9	40.3	41.7	31.7	75.6	84	75.5	38.9	31.5	55.8	114.7	71.1	53.7	28.7	96.1	75.2	59.2	53.9	90.3	87	39.8
"202236_s_at"	530.1	200	376.6	265.6	77.8	599.4	519.4	600	383.7	260.5	86.2	941.7	541.7	437.9	68.7	765.9	426.7	336	701.1	576.7	146	1026.5
"202237_at"	15.6	23.8	81.6	162.5	197.2	20.8	6.9	12.7	6	135.1	89.5	11.9	32	103	83.2	15.8	81.9	134.3	10.7	130	128.3	65.3
"202238_s_at"	22.1	8.9	58	93.9	57.8	68.8	16.1	43	32.7	55.4	28.4	27.9	43	68.1	50.2	65.8	104.4	68.4	20.5	31.2	35.9	25.6
"202239_at"	313.4	89.5	224.6	269.2	45.5	331.8	236.3	285.7	219.9	133.7	61.5	362	254.6	221.2	51.6	153.5	286.3	218.5	189	379.3	51.9	308.6
"202240_at"	11.9	29.3	15.8	21.9	8	10.1	14.1	10	10.9	15.4	41.5	10.9	13.7	40.2	34.9	22.2	11.9	30.4	15.8	96.8	4.5	43.4
"202241_at"	731.2	380.8	565.4	546.1	299.1	1138.8	532	648	477.8	334.2	124.2	1030.8	933.3	739.4	98.2	1088.8	679.5	384.5	499.6	1403.9	176.5	516.1
"202242_at"	904.3	401.3	1056.8	932.6	242.5	1299.3	797.2	940	608.7	943.5	165.9	1143.2	988.6	893.4	135.6	1153.1	1045	832.8	967.1	1182.5	201	1364.6
"202243_s_at"	397.6	210.6	339.8	335.6	122.3	533.1	341.4	284.6	362.5	397.3	2.8	583.1	476.5	373.9	31.8	416	351.8	391.5	464.7	595.8	130.8	395.5
"202244_at"	1323.8	656.5	874.7	1058.6	606.5	1179.4	809.9	989.4	1014.4	632.9	353.6	1157.9	1122.7	714	303	810.2	999.6	1085.1	808.6	1090.2	680	1423.1
"202245_at"	380.4	254.6	348.4	374.4	231.4	828	387.8	407.5	333.7	294.8	169.2	603.3	530.6	405.4	100.9	454.4	348	397.7	375	563.1	174.3	626.1
"202246_s_at"	382.5	100.4	297.5	272.6	90.9	408.9	280.2	327.2	281.9	265.8	19.4	444.3	348.4	300	49.3	359.4	344	350.3	265.1	349.9	139.6	654
"202247_s_at"	135.1	99.5	130	142	85.5	191.9	122.2	171.4	131	102.8	62.1	201.7	189.3	152.7	72.3	198.4	134.9	125.9	163.1	196.7	56.2	243.1
"202248_at"	153.4	72.7	105.9	119.1	71.4	83.4	147.1	93.8	62.8	45.9	63.9	171.5	38.7	88.4	35	172.6	137.4	52.3	118.6	174.3	11.9	169.2
"202249_s_at"	137.5	256.4	276.2	264.2	89.9	524.2	141.2	222.2	231.3	251.5	57.1	432.6	227.6	289.5	55.1	267.3	386.7	183.2	258.7	388.3	20.2	311.5
"202250_s_at"	503.6	217.2	380.4	287.7	195.4	588.9	371.2	242.2	280.8	290.8	10.4	600.9	656.6	369.3	90.1	386.9	427.7	364.7	289.5	386.8	166.9	451.9
"202251_at"	47.4	22	28.4	80.9	52	48.6	18.1	39.4	10.4	48.7	5.1	61.1	48.5	31.9	15.5	37.1	35.8	53.1	33.2	82.1	12.9	86.8
"202252_at"	286.3	123.3	221.7	418.5	277	347	331.5	436.3	248.2	215.9	257.8	439.7	359.3	272	217.7	352.2	316	273.1	350.5	375.2	304.9	641.4
"202253_s_at"	191.2	85.3	69.3	100.1	62.8	238.3	143.6	132.4	146.6	98.1	29.4	154.7	111.1	177.5	55.3	169.9	120	105.1	158.6	199.2	14.6	48.6
"202254_at"	15.6	11.2	10.2	9.6	10.7	23.4	22.4	22	17.6	12.8	13.6	15	18.3	19.4	6.6	29	9.8	17.3	59.3	29.1	8.4	23.8
"202255_s_at"	7.4	5	5.6	13.8	3.6	15.1	7.6	8.1	8.4	14.7	9.7	15.3	11.2	7.7	5.6	11.5	8.3	4.9	7	10.6	6.8	22.1
"202256_at"	47	110.4	110.9	119.7	23.7	121	75.4	160	108.8	76.8	14.8	200.5	149.5	136.4	39.5	82.4	145.2	90.3	170.7	85.9	108.1	159.1
"202257_s_at"	20.7	21.4	23	15.6	29.1	23.6	13.4	18.4	16.5	9	6.4	21.3	31.2	45.8	18.8	30.3	18.9	25.1	24.5	19.3	27.3	38.5
"202258_s_at"	207.8	138.4	201.2	192.8	110.3	272.1	160.5	174.8	156.9	270	101.6	209.3	267.6	201.2	90.6	272	233	184.9	194.2	401.6	130.6	101.4
"202259_s_at"	188	87.6	84.3	154.5	24.3	157	120.2	116.8	109.2	123.5	55.7	171.5	100.7	144	42.5	146.5	112.7	138.8	101.3	257.6	35.8	101.2
"202260_s_at"	85.9	44.8	29.8	189.1	28.4	116.7	59	99.1	49	43.4	23.3	69.7	88.5	48.1	6.9	74.4	79.1	7.3	104.7	110.7	16	88
"202261_at"	493.9	330.1	400.7	431.7	168	739.7	531	525.5	429.9	353	111.9	714.1	583.8	629.2	138.4	683.4	497.5	414.6	630.8	620.2	88.2	563.6
"202262_x_at"	50.9	47.6	64.9	145.8	25	52	25.8	23.6	16.4	15.9	18.4	66.7	38.7	20.4	14.6	33.9	36.5	17.2	36.3	27.1	10.9	82.3
"202263_at"	3309.8	950.5	2152.8	2369.7	1360.8	4079.2	2200.7	2080.7	2267.7	2357.9	354.5	4102.3	2671.9	2156.4	395.4	3315.3	3081.6	2518.6	2695.4	2733.4	1178.5	4304.7
"202264_s_at"	337.8	180.6	291.6	195.9	194.8	437.6	256.8	249.7	216.9	138	154.5	304.1	289.7	233.2	161.6	321.4	300	221.7	224.7	265.9	163.4	369.2
"202265_at"	288.6	104.4	203.1	258	85.7	328.3	246.5	184.4	139.6	227.2	81.7	433	405.4	219.2	43.3	453.8	247.9	209.7	222.6	440.5	98.3	287.3
"202266_at"	165.2	72.8	145.8	154.4	37.8	197.5	112.7	130.8	93.6	124.9	5.2	153.5	206.2	148.8	7.9	150	117.3	131.3	134.2	162.9	58.1	196.1
"202267_at"	134.3	55.8	68.4	79.3	22.7	50	47.1	91.4	49.8	51.1	29	97.7	126.6	26.8	15.8	81.7	91.8	61.1	23.5	97.7	95.7	53.9
"202268_s_at"	348.4	141.8	162.1	218.4	84.7	422.9	214.4	231.1	170.9	192.7	35.6	295.4	302.4	246.9	45.1	184.3	269.4	264.9	179.1	281.4	58.4	249.4
"202269_x_at"	13.7	4.6	10.4	75.9	4	35.1	12.3	70.2	21.9	3.6	1.8	6.7	3.8	59.7	1.7	3.4	9.1	7	37.5	8.3	3.1	21
"202270_at"	18.6	6.3	14	27.6	2.8	4.2	15.6	47.4	39.3	27.9	16.1	41.1	6.1	89.3	16.4	26.5	38.9	37	22.4	79.8	19.3	16.8
"202271_at"	157.2	96.7	160.8	166.2	54.3	306.2	150	181.4	137.2	172.2	55.9	292.4	243.7	156.6	24.6	235.3	223.9	180.3	208.8	280.5	85.6	239.8
"202272_s_at"	165.3	102	186.2	140.4	42.5	241.5	129.4	159.7	134.4	136.6	76.4	191.7	188.9	132.3	8	135.9	199.7	114.6	181.6	307.2	22	297.2
"202273_at"	136	83.7	103.1	169.9	71.4	170.8	123.8	133.8	142.8	151.4	26.8	184.5	199.7	127	59.4	181	139.8	105.4	173.2	174	70.4	216.8
"202274_at"	210.9	58.7	81.1	1254	69.8	176.1	161.3	220.7	94.6	101	43.9	155.8	134.5	129.3	34.8	189.5	248.8	124.4	192.6	180.2	67.2	357.2
"202275_at"	21.8	20	17.6	44.9	29.3	20.5	23.3	70.8	19.9	8.6	50.5	26.7	7.9	16.4	56.9	26.7	17.3	25.4	36.3	23.2	61	85.3
"202276_at"	334.1	159	297	294	81.3	412.1	317.6	263.8	222.8	380	51.3	393.2	462.2	294.1	52.4	336.2	300.2	364	264.6	440.5	114.7	393.5
"202277_at"	90.8	59.7	86.1	111.9	61.1	96.2	106.4	145.1	88.1	84.9	39.6	129.8	108.7	100.1	23.3	101.9	108.1	98.4	88.1	180.5	36.6	125.4
"202278_s_at"	57.5	34.9	47.4	38.7	34.2	84.4	69.2	60.7	60.1	47.3	28.7	103.9	110.6	31.2	20.8	102.6	42.8	49.6	122.3	63.6	19.4	164.3
"202279_at"	680.5	188.9	318.7	544.5	285.8	671.1	647.9	666.2	475	444.5	483.3	1083.3	778.9	522.8	398.5	742.1	594.5	443.3	612.4	719.6	890.8	903
"202280_at"	9.4	6.2	10.6	4.4	6.3	10	9.8	5.9	13.4	3.7	21	14.8	13	10.8	4.7	20.9	11.3	4.7	15.2	3	23.5	50.1
"202281_at"	87.9	5.6	40.7	12.4	13.4	50.7	29.8	50.7	7.4	8.7	6.1	44.8	88.6	7.1	9.1	11.1	12.5	82.2	38.6	64	8.2	40.4
"202282_at"	445.8	193.8	291.1	287.4	247.5	457.3	306.4	377.5	400.4	254	311.4	479.9	331	274.3	320.7	559.7	424.4	357.6	411	520.2	333.3	660.9
"202283_at"	2191.8	1135.1	1795.9	1940.3	1059.6	2500.6	1939.4	1806.9	2070.6	1222.2	551.7	2476.3	2506.3	2352	470.5	2279	1938.5	1350.7	2786.6	2055.4	925.4	2792.6
"202284_s_at"	14	179.2	131.3	105.1	91.3	75.5	14.1	29.7	46.6	238.4	16.3	33.7	21.6	282.4	15.5	38	32.5	99.4	34.2	103	42.7	143.7
"202285_s_at"	43.7	8.9	8.7	19.7	18.9	40.5	28.2	31.7	10.4	20.6	12.8	30.8	9.4	8.9	8.4	40	57	8.5	6.8	4.8	12.1	84.8
"202286_s_at"	47.6	19.7	34.7	55.3	16.4	68.8	53.7	61.1	53	25	8.7	34.2	52.5	31.8	8.4	55.9	64.3	31.5	62.5	86.2	33.9	98.7
"202287_s_at"	23.4	19.7	19.6	30.3	21.2	55.2	32.7	59	52.6	34.3	4.5	49.3	20	67.4	3.8	7.3	7.8	53.8	34.8	44.7	5.9	29.4
"202288_at"	129.9	67.2	89.6	96.5	68.9	156	108.3	157.9	104.4	76.1	60.7	175.6	128.9	98.3	61.3	157.9	128.5	100.3	126.5	149.7	77.8	102.7
"202289_s_at"	1741.6	1084.2	682.4	1054.2	743.4	1773.1	1134.3	851.8	910.4	968.6	934.9	1311.6	1127	922.4	691.8	1279.1	1328.5	1254.4	1144.4	1391.3	1328.3	1262.3
"202290_at"	431.6	245.9	365.3	229.7	92	387.2	298.4	249.8	256.8	353.1	47	360.6	319.9	289.7	24.1	304.7	255.2	278.6	305.2	432	13.9	404.4
"202291_s_at"	342.8	134.6	569.4	1453	336.6	367.3	336.3	535.7	375.3	730.4	111.7	586.2	313	563.4	102	487.6	395.1	679.3	352.7	567.3	171.6	485.8
"202292_x_at"	473.2	193.8	319.3	346.9	350.1	519.7	327.7	355.9	326.3	234.5	396.5	392.8	411.2	471.9	308.6	524.3	415.8	358	384.7	539.7	318.3	660
"202293_at"	89.9	67.6	72.4	76.6	10	114.3	63.9	68.3	29.8	56.5	6.9	67.5	124.4	91.8	9.1	74.7	129	72.4	111.7	96.4	23.4	82.6
"202294_at"	237.3	110.7	158.4	198.7	74.4	227.2	185.1	119.7	62.8	163.6	112.1	219.1	268.9	179.7	41.9	221.4	255.5	206.4	201	298.1	66	203.3
"202295_s_at"	280.1	92.4	203.4	212.4	147.9	288.6	243	251.8	166	146.1	155.2	323.2	156.7	162.4	139.2	249.9	269.9	163.4	312.1	272.2	145.8	440.3
"202296_s_at"	456.8	271.7	315.5	386.5	157.3	541.6	430.9	396.3	303.1	281	111	526.5	541	387	85.7	546.1	484.9	428.4	412.4	499	147.3	576.7
"202297_s_at"	185.9	99.5	146.3	157.3	66.2	233	136.1	143.2	129.7	153.3	117.5	208.9	175.7	160.2	86.5	212.5	203.3	136.9	194	165.8	135.4	223.8
"202298_at"	3496.5	1337.4	2109.9	2487.3	1895.5	3666.2	2183.6	2677.1	2409.2	2740.2	551.7	4237.4	3731.6	2782.5	478.9	2575.8	1952.2	1780.9	2637.3	3092.6	3652.5	2819.6
"202299_s_at"	632.8	298.7	509.2	489.9	444.9	757.3	493.4	793.5	522	729.1	292.2	846.9	745.6	612.3	261.2	479.5	697.6	511.9	769.7	951.2	650.6	1048.9
"202300_at"	987.5	534	805.5	716.7	233.6	1452.2	951.1	993.6	977.2	924.9	85.2	1511.6	1165.3	931.5	120.6	1183.4	1066.6	787.3	1005.3	1438.1	382.6	1398.6
"202301_s_at"	149.3	56.2	75.5	100.1	84.6	209.1	154.8	145	133.8	186.7	91.4	186.9	204.7	227.4	123.4	174.5	143.2	167.6	115	238.3	94.8	308.8
"202302_s_at"	365.9	277	291.3	414.7	132.9	599.7	329.6	389	221.8	345	162.1	577.2	527.6	396.6	148.8	417.1	526	361.2	365.2	673.8	144.3	546.9
"202303_x_at"	68.7	7.3	54.4	9.2	4.3	105.7	41.8	52.8	103.4	42.8	4.2	72	78.2	23.6	4	14.3	17.2	7.5	14.1	99.3	2.3	27
"202304_at"	89.7	58.5	74.4	148	31.7	171.2	65.1	107	57.3	69.8	26.2	157.6	117.8	88.4	17	127.4	112.6	70	88.3	212.1	6.9	176.4
"202305_s_at"	612.1	648.1	412.9	833.8	564.5	1622.4	658	618	458.9	432.7	323.6	642.8	488.4	352.5	441.7	545.7	813.5	747.7	572.9	853	232.2	435.4
"202306_at"	347.5	143.3	251.9	316.2	148.8	389.3	255.6	250.9	212.6	278.9	125.6	458.7	283.2	351.3	131.4	319.1	290.4	329.4	294.5	367.6	256.6	358.3
"202307_s_at"	19.9	20.8	66.5	41	8.4	91.7	23.9	36.7	16.6	52.3	15.6	34.6	101.6	12.4	10.3	104.7	49.7	62.4	29.8	29.5	26	39.4
"202308_at"	68.9	88.6	98.4	203.7	106	122.3	26.7	61.9	123.5	123.7	134.5	232.2	288.4	156.4	84	184.3	194.5	163.3	134.1	161.3	172.4	215.5
"202309_at"	430.6	219.5	349.8	354.5	194.7	579.8	438.9	385.8	399.9	315.2	160.7	504.3	375.4	358.1	124.8	462.3	451.3	300.2	517.2	601.4	226.5	630.7
"202310_s_at"	231.8	60.1	94.1	452.8	211.3	157	201.9	208.4	115.1	167.1	65.3	256.2	85.3	198.6	36.6	147.4	65.5	124.2	183.4	164.6	3.5	194.8
"202311_s_at"	41.6	24.4	24.9	78.7	14.1	42.8	58.1	42.1	37.7	6.8	5.8	53.3	10.3	49.3	3.9	47.3	32.6	35.9	53	63.1	31.6	19.1
"202312_s_at"	101.6	9	61.7	65.4	13.7	43	42.7	103.9	114.2	78	71.6	146.6	77.4	43.4	52.5	94.7	59	51.7	153.8	131	45.7	133.5
"202313_at"	527.9	277.2	396	434.2	197.1	725.6	492.1	448.5	410.5	380.8	149.9	855.1	523.6	376.7	158.2	642.8	539.5	449.7	497.6	734.8	180	695.7
"202314_at"	55.6	17.1	2.4	20.2	4	45.7	47.1	58.3	5.4	42.5	7.4	5.5	11.1	39.4	8.6	31.4	28.5	25	24.3	52.3	13	21.6
"202315_s_at"	105.9	61.4	104.1	111.2	100.7	127.7	137.1	73.7	68	43.8	31.6	115.6	13.1	19.3	77.2	71.5	72.3	95	119.9	154.7	62.6	50.6
"202316_x_at"	11	8.4	13.4	12.4	2.3	69.7	15	10.9	27.5	78.8	3.6	37.2	26.7	14.4	4.3	17.4	17.7	19.3	25.9	34.5	3.5	30.6
"202317_s_at"	456	144.9	345.7	408	360.5	542.7	370.1	284.1	286.2	277.2	283.7	507.8	452.7	428	245.3	502.7	417.1	384.2	424.2	454	357.2	492.5
"202318_s_at"	238	112.6	151.8	190.6	37.8	301.1	178.6	148.7	108.9	152.1	43.5	291.2	235.3	199.6	47.3	189.5	184.2	166.6	107	236.3	58.8	234.9
"202319_at"	82.9	27	51.6	87.2	24	110.2	61.3	92	43.1	26.3	7.2	125.1	56.4	58	23	141	84.2	50.5	90.9	97.8	14.3	52.4
"202320_at"	251.5	127.4	187.9	270.9	98.1	257.3	193.7	203.3	149.2	188.5	28.3	175.9	279.4	229.2	53.5	282.2	236.3	271.7	228.5	267.4	100.7	239.8
"202321_at"	111.3	23	43.7	62.4	4.6	78.4	72.6	25.1	6	37.6	28.2	29.7	101.6	56.8	17	104.1	87.8	9.8	21.7	145	15.3	91.8
"202322_s_at"	360	121.6	145.8	207.7	88.1	347.9	245.7	215.5	130.1	134.1	97.9	365.4	293	206.3	86	308.3	241.5	223.8	254.3	248.3	35	276.7
"202323_s_at"	65.6	54.4	121.3	94.1	18	137.6	115.5	77.5	93	74.8	40.8	174.4	96.7	108	50.9	33	114.3	47.5	158.5	302.1	22.6	105.2
"202324_s_at"	233.9	107.9	150.3	196.4	91.8	258	163.1	147.6	126.1	151.4	96.8	195.9	157.2	147.4	54.6	242.5	207.3	132.2	132.5	238	41.3	173.5
"202325_s_at"	3033.4	1286.6	1599.4	2295.7	1416.6	3168.3	2334.5	3516.6	2175.5	1922	900.8	3545.6	2956.7	1936.7	1191.7	2781.1	2408.9	2127.3	2609.2	3353	2341.8	3371.2
"202326_at"	17.9	20.2	16.9	51	22.7	49.3	16.5	15.5	13.4	36.9	34.6	9.4	27.1	14.6	7.6	27.3	13.4	35.4	6.4	23	20.6	172.6
"202327_s_at"	77.7	68.4	88.4	90.6	27.8	210	63.7	98.2	96	75.8	49	111.9	171.2	127.8	40.6	129.8	163.8	82.8	121.7	147.8	37.5	200
"202328_s_at"	244.5	173.9	266.3	294	245.5	350.7	210.2	175.1	156.1	260.2	138.9	257.6	308.1	285.8	210	300.4	340.4	327.1	178	261.2	247.5	253.1
"202329_at"	105.4	21.5	49.4	22.3	28.1	97.2	58.3	52.5	34.7	8.4	17.4	22.7	47.3	60.4	27.8	27.7	20	29.6	42.4	57.5	26.1	24.8
"202330_s_at"	101.1	52.1	71.1	94.8	29	208	67.7	52.4	86.4	85.8	34.8	106	148.2	113.2	31.8	111.6	74.6	68	89.4	123.2	36.5	164.9
"202331_at"	297.3	129.6	281.4	325.5	207.7	410.5	220.3	318.2	186.1	216.5	237.1	400.5	335.6	236.3	326	374.1	385.4	184.4	222.4	356.7	241.7	419.2
"202332_at"	185.2	86.5	111.7	132.1	99.2	127.8	147.5	166.9	90.9	135.8	111	190.2	181.4	139.5	111.7	86	145.4	128.4	147.3	193.1	86.9	97.9
"202333_s_at"	1087.7	758.1	818.1	911.2	593.8	1580.7	919.6	1005.5	785.1	839.2	384.7	1522.9	1347.4	939.6	439.4	1308.5	1008.9	1049.8	891.3	1675.4	275.5	1305.9
"202334_s_at"	438.9	333.1	417.4	410.9	454	689.9	380.3	500.9	413.5	497.9	203	930.9	625.4	662.4	279.8	667.4	875.9	587.8	431.8	610.4	413.1	796
"202335_s_at"	46.9	30.7	44	27.1	29.3	66	58.4	39.1	73	50.6	33.5	85.3	64	41.7	11.3	76.6	66.2	54.5	85.5	73.3	11	71.3
"202336_s_at"	759.2	302.6	553.3	811.7	422.2	1590.4	488.8	542.5	513	674.5	238.5	1232	851.3	774.2	228.7	500.6	605.6	745.8	445.9	898.8	249.9	679.5
"202337_at"	424.5	149.7	224.2	268.8	145.2	422	288.7	338.4	277.2	206.2	159.6	414.9	352.6	306.3	187.5	395.1	324.6	299.2	281.1	393	196.7	636.8
"202338_at"	15.8	10	16.9	19.3	13.1	16.3	25.7	22.8	23.2	15.2	7.9	9.8	17.4	21.3	8.9	18.9	14.7	30.8	17.4	19.3	7.2	63.4
"202339_at"	21	19.1	33.6	35.9	61	25.9	16	18.3	39.1	19	43.2	40.7	32.1	25.2	21	20.9	19.1	35.6	17.7	18.3	24.9	19.6
"202340_x_at"	226.1	182.8	245.2	276.8	155.6	431.8	88.8	329.8	49.9	176.7	159	390.7	402.5	138	170.8	88.2	372.3	169.2	153.8	352.1	152.4	162.9
"202341_s_at"	20.8	13.8	4.9	9.9	8	14.6	19.3	10.3	9.3	5.4	10.5	10.4	13.8	15	6.1	21.1	19.5	4.3	8.8	28.9	10.3	53.3
"202342_s_at"	66.2	24	32	66.6	26.4	58.6	50.4	63.6	22.4	37	58.5	66.8	77.6	36.9	34	60.4	47.7	50.8	59.2	73.3	33.5	91.3
"202343_x_at"	4786.9	1820.9	3246.4	2986.7	1910.5	4581.5	3528.2	3890.4	2876.6	2664.9	958.5	4959.8	4949	3223.4	1338.8	3816.6	3178	2777	3788.4	4376.2	3204.4	4948
"202344_at"	373.3	129.6	258	199.6	154.1	314.6	304	177.9	239.7	183.7	25.9	430.9	475.8	276.3	59.4	395.9	308.3	282.1	409.5	350.8	100.8	357.1
"202345_s_at"	336.4	167.6	124.3	352.6	75.9	335.7	265.6	344.9	203.2	189.5	35.3	378	280.2	188.9	16.2	244.8	227.3	248.8	133.2	305.2	129.2	389.1
"202346_at"	69	50.7	60.9	67.6	14.9	90.9	65.3	51.2	58.8	43.9	24	125.8	99.5	98	21.1	86.7	57.3	63.1	72.5	126.9	19	101.9
"202347_s_at"	137.5	72.6	92.3	103	24.4	130.7	97.8	105.9	111.2	97.6	42.3	176.3	108.6	137.5	65.6	177.8	123	136.3	102.7	144.6	65.4	193.9
"202348_s_at"	193	63.6	87.7	104.9	9.4	167.8	127	132.2	52.7	101.1	74.8	155.3	171.7	131.7	69.7	128.4	105.6	119.5	104.1	220.6	62.7	250.7
"202349_at"	41.9	45.2	91.5	120.4	25.4	64.4	30.8	41	23	61.6	48.1	63.3	91.1	68.9	22.4	73.3	49.1	73.4	33.9	48.7	12	48.3
"202350_s_at"	33.5	12	11	128	0.4	38.8	29.9	43.9	6.9	34.8	28.9	33.9	21.4	45	2.3	66.2	24.8	19.1	7.4	27	16.9	50.1
"202351_at"	386.8	98.4	134.5	345.1	73.1	510.8	182.5	196	118.8	278.5	48	278.5	225.5	209.2	40.9	262.6	351.1	248.2	135.2	354.7	69.9	280
"202352_s_at"	247.3	148.8	247.6	215.3	65.3	360	249	262	204.1	229.8	47.8	404.3	383.1	218.5	44.4	331	279.4	288.5	295.2	332.8	64.7	351.2
"202353_s_at"	518.9	205.4	354.2	459.4	144.6	663.7	503.7	467.6	362.6	402.1	67.3	573.7	416.5	406.4	38.3	721.1	509.5	353.4	479	633	93.3	636.6
"202354_s_at"	69	22.3	46.8	52.8	28	30.3	19.3	32.1	10.1	44.9	11.4	30.4	72.7	9.8	8.9	17	33.4	45	90.7	28.6	37.9	94.8
"202355_s_at"	63.4	25.1	54.3	76.7	35.8	56.6	72.3	55.4	41.4	58.3	32.8	54	76	74.8	42.3	46.3	74.8	57.8	112	58.4	48.1	111.7
"202356_s_at"	146	76.7	125.9	135.7	71.8	158.9	118.6	107.3	113.8	83.7	64	193.5	172.5	119.9	65.8	196.2	118.2	96.2	248	218.4	111.7	159.3
"202357_s_at"	71.2	28.5	53.4	52.1	39.7	84.8	83.5	25.8	71.6	44	9.3	81.1	64.5	60.4	15.5	36.2	42.5	48.9	28.5	138.7	24	115.3
"202358_s_at"	132	36.4	92.1	93.1	27.1	178.2	116.1	117.9	137.6	40	34.7	135	107.8	152.6	25	169.4	144.6	189.8	78.7	65.6	76.7	229.3
"202359_s_at"	70.1	39.4	77.8	95	32.9	76.5	110.1	43.4	77	85	7.3	79.2	108.9	90.9	9	111.2	141.7	104.9	137.8	161.1	4.8	41.1
"202360_at"	290.3	134.2	214.6	309.1	133.9	339.6	209.4	294.7	224.4	170.8	119.9	422.3	272.2	338.3	80.2	224	224.5	212	222.9	325.9	77.4	302.8
"202361_at"	284.3	188.3	317	262.8	97.9	355.4	262.4	230.9	211.7	168.1	133.8	367.5	356.2	288.2	132.9	329.5	310.5	247.5	254.6	358.5	148.8	329.3
"202362_at"	561.8	168.4	313	409.7	94.7	583.4	340.3	510.3	286.8	215.4	102.4	793.8	442.2	284.7	63.9	451.8	442.1	363.3	456	636	77.2	464.5
"202363_at"	281.1	103.9	183.9	134.3	46.4	129.1	35.3	84.5	210	120.5	22.2	243	32.3	173.7	53.6	106	89.1	92.1	143.1	211.7	82.7	39.2
"202364_at"	529.7	282.7	584.7	574.7	220.5	771.6	388.9	471.3	510.8	542.2	167.3	702.7	688.9	559.5	160.5	522	689.6	630.4	616.7	721	152.8	772.3
"202365_at"	122.7	50.5	73.5	73.6	52.4	143.4	86.8	61.3	110	85.2	46	112.9	95.1	45.4	37.1	125.3	83	58.9	101.7	147.7	38.5	132.5
"202366_at"	325.8	135.8	297.6	277.2	247.1	395.9	261.5	224.7	239.2	185.4	164.4	393.6	274.9	204.2	183.8	186.3	257.3	171.7	198.4	316.2	394.4	440
"202367_at"	112.4	93.3	168.8	152.4	106	209.4	105.1	37.8	89.4	149.9	18.7	31.4	136.3	170.5	19.9	39.8	160.3	199.6	98.3	128.9	76.4	78.3
"202368_s_at"	139.4	93.4	57.3	78.9	84.5	41.4	157.3	150.2	195.3	102.4	81.4	76.9	51.2	145.1	46.5	233.2	109	62.8	155.4	159	10.8	79.7
"202369_s_at"	61.7	35.1	53.3	92.7	14	129.6	62.9	78.3	68.2	21.3	10	166.1	14.7	55.6	18.4	111.8	36.2	14.6	26.1	167.8	13.3	128.1
"202370_s_at"	254.5	146.6	231.5	199.7	119.7	297.5	262.2	270.4	220.9	259	91.1	408.7	327.5	307.5	62.6	376.1	309.9	269.1	282.4	380.3	85.7	435.9
"202371_at"	266.6	176.8	95	445.6	134	450.3	173.7	255.9	163.1	146.3	93.7	380.9	182.2	179.6	95	268.1	217.3	144.8	167.6	360.3	136.9	270.9
"202372_at"	151.7	130.5	81.8	179.3	62.3	142.8	104.5	183.1	134.1	108	71.5	174.9	176.5	94.4	36.1	172.2	121.1	146.7	175	204	109.4	226.9
"202373_s_at"	431.6	186.1	216.3	302	88.4	366.1	342.3	284.6	180.2	231.9	166.8	417.7	406.9	329.1	94.2	376.3	362.2	311.1	224.2	345.5	200.8	469
"202374_s_at"	36.1	17.2	61.5	40.7	43.9	109.1	34.5	39.2	37.8	14.8	22.3	45.2	105.5	72.5	25.9	38.4	45.8	89.4	101.1	182.3	51.4	44.5
"202375_at"	13.2	6.1	12.5	29.6	11.5	32.7	11	19.7	6.2	35.9	14.2	8.6	14	4.8	1.2	9.8	26.4	42.1	10.1	42.6	2.3	8.3
"202376_at"	30.1	21.8	36.9	23.6	18	112.9	29.2	94.9	27.7	52.2	51.3	49.2	39	32.7	31.5	47.8	84.2	44	153.7	136.1	50.1	280
"202377_at"	182.3	111.1	193	380.9	61.8	302.4	136.6	181.9	149.3	277.8	46.4	351	274.9	257.1	40.3	222.9	207.9	211	138.3	360.9	87.4	238.7
"202378_s_at"	507.7	210	435.8	555.4	105.5	564.6	465.4	486	220.1	221.9	165.2	759.2	622.1	397.4	94.2	558.3	469.8	508.4	390.9	629.1	71.4	707.5
"202379_s_at"	188.2	202.4	350.8	412.8	122.2	526.3	242.6	240	180.1	271.4	116.9	272.5	408.1	398.2	91.2	311.7	367	565.4	250	579.9	86.4	808.3
"202380_s_at"	152	93	125.1	144.4	50.6	216.8	82.6	166	127.7	132.6	25.2	209.5	150.1	159.4	13	129	195.3	138.4	79	272.8	6.5	239.1
"202381_at"	134	62.6	113.4	149	17.2	179.2	89.9	117.6	55.1	142.4	4.5	139.4	226.5	172.4	10.7	154.4	106.8	105.6	93.7	144.3	31.3	121.9
"202382_s_at"	197.5	82.3	88	84.1	47.1	215.8	38.3	87.8	8.7	83.4	5.9	63.3	119.7	102.1	7.9	40.5	79.4	97.4	19.3	194.6	40.6	28.1
"202383_at"	310.3	246.2	238.2	344.5	119.2	387.6	308	289.3	203	154.5	181.4	468.3	351.5	287.3	186.9	357.8	330	221.2	308.7	286.4	102.8	445.6
"202384_s_at"	6	15.5	5.2	40.2	22.4	13.6	14.4	10.2	11.2	28	23.7	10.1	48.5	14.8	15.1	16	54.2	34.9	10.8	8.3	37.6	23.4
"202385_s_at"	249.9	114.1	131	211.4	143	265	210.8	225.5	160	161	195.7	235.2	238.7	211.6	148.3	261.1	204.8	221.2	272.9	261.5	139.9	236.1
"202386_s_at"	192.2	65.1	109.9	115	40.1	206.5	104	59.2	75.5	133	17.9	115.7	132.2	77.8	23.5	142.3	138.5	129.9	83	208.1	41.4	130.9
"202387_at"	763.3	261.4	509.1	365.2	445.2	673.8	581.8	435.1	296.1	482.2	254	736.6	599.4	424.1	412.1	528.9	536.8	417.2	394.1	451.2	1346.1	627.6
"202388_at"	26.2	36.6	10.8	101.8	20.5	33.3	10.1	53.3	44.4	77.5	6.6	26.5	11.9	83.6	6.5	53.2	29.3	14	27.1	96.2	8.4	59.6
"202389_s_at"	80	58.7	105.9	67.7	65.4	124.1	106.2	105.5	75.5	64.4	69.7	142.8	138.2	126.1	72.8	62.3	103.9	93.4	99.6	168.7	63.8	34
"202390_s_at"	22	15.3	18.4	24.5	11	29.2	23.4	24.3	17.6	14.3	9.3	34	30.1	22	10	31.6	20.3	25.1	22.3	24.4	8.6	46.9
"202391_at"	82.1	60.7	76.1	155.8	79.3	146.3	84.4	68.2	91.9	115.9	89.3	81.6	108.7	63.8	48.6	126.6	121.9	71.8	142.2	148.5	40.9	47.2
"202392_s_at"	33.6	27.3	11.3	16.8	6.5	42.9	17.3	29.5	33	8	4	17.8	15.7	8.2	4.7	25.6	12.8	14.7	20.2	19.1	12.2	70.2
"202393_s_at"	383.6	276.8	306.5	885.1	342.2	649.9	195	337.2	337.1	620	170.6	728.8	1037.8	1144.8	295.6	410.5	829.3	453.2	563.3	809.2	177.8	1071
"202394_s_at"	301.8	101.8	193.3	226.7	135.4	309.5	220.5	239.5	172.8	156.1	149.9	302.6	263.8	233.6	142	365.6	248.6	199.5	124.4	329.5	128.4	350
"202395_at"	195.8	93.2	212.3	208.8	97.6	360.1	256.1	292.5	262.7	224.6	74.6	213.8	285.4	247.7	63.6	312.4	177	241.7	315.4	271.8	147.7	254.3
"202396_at"	192.1	110.4	100.8	190.7	50.5	243	118.8	133.4	87.1	120.2	22.3	238.5	208.8	141.7	27.4	161.1	218.6	145	114.3	322.8	52.9	188.5
"202397_at"	568.1	213	327.7	401.8	200.3	386.4	226.2	258.5	248	262.3	111.9	456.4	468.3	392	106.4	477.3	400.2	369.3	506.3	509.1	178.6	555.5
"202398_at"	43.8	40.4	14.3	32	27.2	87.3	77.4	51.1	113.8	46.6	28.7	43.2	73.3	62.4	54.8	11.5	50.3	73.4	76.2	90.7	53	128.6
"202399_s_at"	654.8	275	522.5	475.8	342.6	781	550.5	620.2	510.9	387.2	361.7	867.4	608.7	608.3	326.2	682.3	544.1	453.3	802.3	744.4	492	725
"202400_s_at"	137.2	35.5	107.5	94.1	28.9	119.7	159.6	133.6	156.6	66.4	7.7	147.2	132.1	104.2	5.7	129.6	102.3	112.9	69	122.6	21	209.1
"202401_s_at"	220.4	118.7	124.3	113.5	50.7	186.2	134.4	159.5	149.4	143.1	42.4	172.7	207.3	83.7	32.3	194.3	108.4	132.5	109.1	145.9	29.8	130.1
"202402_s_at"	123.8	41.9	82.7	90.6	47.5	113.1	62.9	105.6	72.4	53.6	42.2	97.7	114.3	46.2	19.4	75.5	97.3	76.4	129.5	97.5	53	189.5
"202403_s_at"	488	291	403.5	1215.5	363.6	624.8	372.2	558.5	543.2	645.9	218.4	782.5	471.4	593.8	132.8	527.2	360.5	460.7	616.6	763.8	282.5	737.9
"202404_s_at"	118.4	66.6	66.7	279.3	55.1	148.9	93.4	111.7	92.1	113.2	6.6	142.9	113.3	59.7	5	164	76.5	91.7	122	124.7	69.7	120.1
"202405_at"	84.3	44.6	51.6	28.1	12.4	95.6	46.5	54.7	32.6	72.4	7.5	65.4	59.2	66.3	28.7	94.7	65.3	55	49.4	102.6	32.1	118
"202406_s_at"	201.5	110	112.9	142	98.5	242.7	132.6	113.9	130.3	120.1	149.9	228	246.3	191.4	132.5	238.4	177	128.9	200.3	205.4	146.6	288.1
"202407_s_at"	52.1	6	18.3	9.5	5.6	65.1	6.6	6	18.4	35.9	3.1	48.7	89	12.5	2.1	13.1	15.9	40	72.3	25.9	5.5	16.4
"202408_s_at"	174.8	130.3	128.1	165.8	123.6	220.4	253.6	175.9	137.1	133.5	121.3	224.1	178.3	144.7	160.1	177.4	195.1	163	219.3	296.7	143.5	447.2
"202409_at"	837.7	686.4	391.4	638.6	424.4	1155.6	539	1472.4	606.6	416	189.9	959.7	461.6	735.8	211.3	608.5	683.1	623.7	610.1	1037.3	48.6	994.2
"202410_x_at"	251.9	272.5	101	132.2	134.6	237.6	109.9	208.6	213.8	106.7	8.2	35.2	126.6	251.3	16	126.5	105.6	221.6	54.4	266.9	9.9	237.4
"202411_at"	214.5	40	37.1	122.7	47.4	50.2	92.4	40.6	106	177.1	9.3	36.6	127.6	62.1	5.7	215.4	17.8	136.8	61.5	22	127.7	241.4
"202412_s_at"	36.9	34.6	56.1	38.6	21.9	56	52.1	47.7	35.4	37.1	18.9	37.4	31.8	75.3	17.3	59.4	36	53.7	63.3	90.6	15.8	56
"202413_s_at"	143.3	120.2	137.7	133.3	57.5	196.4	106.5	137.2	111.2	170.3	59.2	215.9	245.7	189.9	21.1	180.8	212.1	168.6	119.3	306.4	41.9	121.3
"202414_at"	108.2	42.6	58.8	87.1	55.1	194.7	66.6	46.5	90.9	73.3	34.7	93.9	44.1	69.5	50.1	116	67.1	112.5	103.5	198.6	59.8	52.5
"202415_s_at"	195.8	81.6	128.7	150.7	136.3	275.7	160.3	135	127.4	133	82.4	224.9	220.8	209.6	135.9	198.9	187.9	126.2	78	175.4	179.6	191.8
"202416_at"	266.6	125.2	171.8	156.9	128.6	219.7	172.8	147.3	246.1	166.4	32.6	225.6	320.2	176.8	86.6	278.6	144.7	247.6	229.4	262.6	190.9	622.8
"202417_at"	669.9	243.3	469.6	444.7	269.5	814.7	595.3	558.3	406.3	390.5	194.8	806.1	694	480.9	221.9	690.3	596.4	434	580.5	652.4	313.3	671.6
"202418_at"	507.1	200.1	312.2	277.9	253	411.9	368.7	293.3	352.2	280.5	160.7	550.1	401.2	323.5	201.7	465.8	396.7	337.1	401.2	408.7	205.3	391.8
"202419_at"	223.1	59.7	119	143.9	90	126.3	141.7	101	107.2	103	73.5	193.7	71	164.2	63.4	183.4	114.1	87.9	135.2	181.5	71.5	177.2
"202420_s_at"	196.4	110.4	97.9	159	84.6	198.3	157.6	156.8	171.7	171.3	56.8	305.3	189.8	242.1	25.9	163	196.4	137.9	183.8	216.5	73.2	172.9
"202421_at"	141.9	59.8	110.1	98.5	62.7	157.6	142	140.5	129.2	83.8	59.3	134	134.2	115.7	73.1	79.8	93.3	81.6	163	170	40.4	136.2
"202422_s_at"	21.5	15	15.5	20.7	16.3	37.2	16.3	21.4	27.2	11.5	3.6	67.2	18.2	27.5	0.3	50.5	21.7	22.6	42.2	36.3	1.2	21.8
"202423_at"	374.9	248	308	388.5	169.4	515.5	454.8	420	276.4	337.4	179.6	665.5	522	356.9	123.6	495.1	597.9	393.4	370.8	706.6	225.8	383.3
"202424_at"	1414.9	597.5	858.8	645.7	1163.9	988.8	657.2	613.1	698.5	609.3	600.5	936.5	1223.7	846.7	825.2	1041.4	810.2	822	862.6	1089.1	583.6	779.7
"202425_x_at"	573.2	324.4	339	470.9	182.8	590	492.2	509.2	311.3	442	61.7	739.9	622.1	522.8	112.2	506	530	556	461.1	583.5	151	458.6
"202426_s_at"	266.1	177.5	205.9	137.7	76.3	454.6	208.2	223.6	195.6	105.6	71.4	181.5	212	207.7	83.4	209.4	236.4	102.5	143	162.9	42.6	214.8
"202427_s_at"	1122.5	326.3	714.1	715.6	308.5	929.4	720	1071.3	803.2	717.8	199.8	1390.4	1121.2	736.1	160.6	956.1	770.9	851.1	769.4	1090.6	296.9	1074.4
"202428_x_at"	1744.4	510.1	970.1	1621	501.4	1655.2	1259.2	1332.8	1307.4	951.5	355.5	2541	2107.8	836.9	314.9	1887.5	1510.3	1208.6	1113.3	2213.8	699.3	1912.1
"202429_s_at"	388.5	319.9	266.4	299.1	142.3	455.4	382.6	323.7	268.1	323.7	105	682.5	654.3	494.6	68.4	474.7	400.4	345.3	476.5	526.6	93.9	425.4
"202430_s_at"	2.6	1.6	3	2.7	1.6	4.1	5.3	10.1	2.8	4.2	2.9	33	3.4	4.3	1.1	5.1	7.2	24.6	1.1	24.6	0.6	5.6
"202431_s_at"	24.6	9.6	22.5	12.2	8	61.3	12.9	25.9	18.6	67.6	12.3	36.7	12.3	21.9	3.9	17.1	21.5	15.9	22.8	43.1	3.6	39.1
"202432_at"	2857.2	1893.5	2484.9	1729.2	1033.6	3232	2200.7	2037.4	1565.5	2229.3	680	3164.1	3034.6	2318.3	558.3	2717.8	2422.9	2898.3	2961.6	3235.6	765.2	2495.5
"202433_at"	392	157.2	327.4	255.9	78.4	582.2	354.1	302.5	350	174.1	64.2	608.6	437.6	336.9	54.8	467.9	396.1	348.1	387.3	392.8	88.2	342.8
"202434_s_at"	13.5	6.1	17.3	8.4	9.9	13.4	10.5	15	14.5	11.5	8.8	17.4	11.3	21.8	10.1	25.8	15.6	11.9	18.8	18.8	5	23.9
"202435_s_at"	59.2	37.4	69.1	76	65.5	118.2	74.8	90.9	50.5	41.6	13.1	104	81.7	43.5	27.5	92.1	97.4	93.3	108	106.4	40.3	188.7
"202436_s_at"	91.8	25.7	37.9	101	55.3	68.3	79.1	98.4	86.4	57.9	69.3	92	42.5	117.1	29.6	125.6	41.4	60.5	128.3	129.5	4.8	142.3
"202437_s_at"	30.6	20.3	32.9	47.7	20.6	45.4	31.8	35.7	31.9	45.9	36.9	36.4	12	57.8	17.6	41.4	40.8	58.9	34.7	43.3	19	83.1
"202438_x_at"	30.8	9.1	21.6	26.6	13.9	29.7	32.7	31.2	17.3	14.4	23.6	47	23	45.1	6.3	38.8	6.1	29.6	48.9	53.1	14.3	64.9
"202439_s_at"	119.6	60.1	53.4	110.4	69.3	104	64.3	84.1	96.6	75.4	26.5	108.4	111.9	71.5	43.6	135.5	85.1	92.9	140.5	118.2	52.1	122.3
"202440_s_at"	155.3	76.5	52.2	130.4	64.7	64.7	133.5	160.3	103.1	78.8	53.3	120.9	103.8	72.6	80.7	80.5	115.7	65.9	152	163.2	106.4	170.8
"202441_at"	167.9	68.7	125.3	179.3	70	183	112.8	158.6	83.9	87.8	86.8	235.2	173.5	173.3	57.4	226.3	131.9	168.9	122.9	192.8	60.6	197.9
"202442_at"	426	231	365.2	652.9	194.9	610	395.7	426.8	280.6	405.9	215.6	658.5	493.8	478.1	158.5	534.1	468.3	467.9	399.1	718.5	146.5	564.2
"202443_x_at"	214.7	113.3	202.2	409.4	102.6	292.1	196.4	200.9	134.9	137.6	90.8	324.9	193.6	255.4	76.3	197.3	207	195.4	236.7	331.8	85.3	363.2
"202444_s_at"	85.7	67.1	74	41.7	26.9	65	66.7	82.5	77	65.6	20	104.5	74.1	48.2	48.7	40.5	96.1	69.5	93.8	54.9	34.5	114.1
"202445_s_at"	27.8	33.7	37.6	36.3	40.3	83.6	75	16	75.9	23.5	61	37.3	50.2	14.2	23.2	57.2	46.4	32.9	79	105.1	29.7	140.8
"202446_s_at"	71.5	24	57.2	68.2	3.2	78.1	67	70.9	57.9	52.6	11.4	64.4	24.7	79.7	16.1	45.6	32.2	55.7	42.2	120.3	3.3	105.3
"202447_at"	502.4	165.7	409.6	415.7	221.8	579	517.4	827.6	585.8	274	123.4	898.3	700.9	438.4	91	545.5	582.9	387.9	447.4	646.2	363	1020.6
"202448_s_at"	192.6	87.4	155.6	112.4	96.1	286.9	215.6	158.9	162	137.6	84.1	216.5	170.2	172.5	55.8	168.9	157.3	129.2	164.1	280.1	95.4	243.6
"202449_s_at"	876.9	652.2	855.9	692.5	368.2	1415	858	934.3	764.3	533.3	172.3	1127.4	1187.5	990.7	172.3	1071.8	956.8	819.6	804.9	802.3	383.6	1121.5
"202450_s_at"	221.1	88.1	205.1	321.1	75.4	227.7	165.9	159.8	104.4	167.3	42.4	224.2	159.4	198.4	93.4	224	213.1	144.9	186.5	316.8	57.4	376.3
"202451_at"	110.5	60.1	67.3	88.2	51.8	114.6	79.6	80.2	46.6	77.2	20.1	78.3	115.9	79.5	22	96.2	73.8	79.3	105.7	104.2	69.3	96.8
"202452_at"	160.8	55.6	88.4	153.5	104.5	177.8	46.2	56.1	32.3	120.1	87.3	176.1	213.1	26.5	34.7	129.3	171.5	142.3	229.9	188.9	81.2	78.9
"202453_s_at"	89.2	52.7	91.1	82	26.6	187.1	130	116.9	92.1	69	41.4	161.9	124	128.9	28.9	136.7	107.6	97.9	116.4	123.1	25.2	169.1
"202454_s_at"	81.2	67.7	77.7	79	47	142.3	106.3	79.8	123.8	50.7	38.8	99.2	80.6	58.8	52.9	83.9	94	96	131.2	122.1	35.1	96.5
"202455_at"	274.1	202.8	292	305.2	154.6	386.7	305.7	255.6	299.1	188.2	74.2	557.8	363.6	359.8	127.3	364.3	362.4	241.1	275.3	385.3	108.9	340
"202456_s_at"	19.3	10.1	24	14.9	6.5	14.8	12.4	11.7	12.5	16.1	33.4	20.7	28.4	20	8.2	37.7	21.9	23.3	15.5	25.8	42.1	30.1
"202457_s_at"	216.4	245.7	223.9	164.5	96.5	415	227.1	245.5	196.9	308.8	86.1	442.8	408.2	301.5	85.1	332.5	286.8	226.8	214.6	378.5	95.4	212.8
"202458_at"	445.6	230.5	199.9	268.8	98.7	246.9	157.5	178.6	213.2	79.3	12	369.7	416.3	139.2	10	332.6	246.8	177	120.1	390.1	163.5	302
"202459_s_at"	87.6	33.7	62.5	65.8	52.2	86.7	121.9	90.9	81.5	47.2	42.7	107.8	40	93.2	60.9	107	79.8	76.6	119.2	135.2	28.9	144.2
"202460_s_at"	47.7	56.4	46.6	88.9	54	114.7	41.4	77.4	47.1	55.8	2.7	118.4	108.1	60.6	41.8	82.2	65.4	66.5	79	74.6	30.8	149.8
"202461_at"	432.5	222.6	313.1	268.2	164.8	467.9	404.7	444.8	257.8	195.3	179.8	474.7	409.4	394.4	176.5	533.8	420.9	373.2	325.9	405.7	175.4	565.2
"202462_s_at"	220.2	148.9	167.6	202.9	95.6	392.1	191.2	209.3	108.7	207	26.5	325.2	332	159.9	53.4	222.8	238	202.6	169.9	257.6	72	235.5
"202463_s_at"	193.2	39.2	32.7	44.5	67.5	35.1	145.1	119	80.4	50.3	26.1	158.8	44	89.7	24.1	71.8	96.5	23.9	43.3	53.8	102.6	87
"202464_s_at"	145.1	228.2	92.4	235.5	69.8	353.5	227.1	278.8	180	100.4	56.1	172.1	174.8	206	67.9	58.3	147.5	74.8	743.1	294.9	28.5	386.2
"202465_at"	17	15.5	20.1	80.8	29.4	42.3	18.4	19.7	14.4	60.2	19.5	92.6	22.3	18.9	20.8	36.2	37.4	28.3	51.8	23.8	25.2	169.5
"202466_at"	190.2	87.3	177.2	191.1	66.5	205.6	107.2	147.6	129.2	111.9	43	227.9	254.1	180.3	47.2	197.9	189.5	123.9	74.3	272.1	72	270.2
"202467_s_at"	567.3	345.6	472.6	481.2	172.7	774.9	438.6	525	499	523.3	99.8	930.8	773	596.9	122.9	729.2	560.9	483	513.2	669.5	226.6	705
"202468_s_at"	288.7	124.8	231.7	342.7	114.6	350.9	171.2	238	144.6	270	79.1	379.8	308.6	279.5	79.9	225.4	203.9	308	163.1	366.9	71.8	197.2
"202469_s_at"	97.2	53.2	94	93.1	48.9	115.3	76.4	85.9	76.2	91.7	23.1	113.3	120.2	111.1	6.3	84.7	86.5	81.2	107.8	119.6	42.6	77.6
"202470_s_at"	10.6	26.3	27.6	9.6	4.1	25	32.9	28.7	11	19.2	60.2	25.7	52.6	15.8	4.2	17.3	7.2	8.1	12.3	38.8	39.4	61.5
"202471_s_at"	283.7	196.3	315.1	287	122.6	457.8	301	255.4	272.1	294	73.9	439.2	446.9	286.3	130.9	348.5	372	277.9	339.4	349.2	92.4	475.8
"202472_at"	76.1	41.1	21.3	66.6	10.8	132.3	104.6	85.8	97.2	70.1	37.9	116.1	109.3	51.6	10.2	104.3	148.2	69.9	96.2	102.7	44.1	171.2
"202473_x_at"	42	13.8	22.2	33.2	11	27.1	27.5	53.8	18.8	17.4	16	41.3	18.5	43.7	22.1	32.9	48.7	32.4	24.3	35	10	55.6
"202474_s_at"	216	133.7	286.6	165.3	112	386	243.1	268.9	174.7	208.6	94.6	319.7	413.3	302.9	76.5	331	218.2	283.7	235.5	495.5	118.6	293.2
"202475_at"	585.6	198.9	382.2	382.6	250.3	505.7	397.8	458.7	333.1	305	139	603.1	519.9	378.2	147.3	628.7	428.6	369.1	443.5	559.9	247.8	565
"202476_s_at"	84.3	72.3	99.4	114	15.1	118.9	91.8	94.6	106.9	114.6	96.7	187.4	153.3	146.2	31.9	153.7	130.1	102.4	40.4	232.9	18.2	186
"202477_s_at"	204	129.7	237.9	245.5	68.8	319.5	202.7	172.9	126.9	134.9	55.2	272	287.5	207.5	61.9	177.7	181.8	185.7	153.3	272.7	96.8	232.3
"202478_at"	90.9	52	63.8	89.4	46.7	157.6	73.5	98	73.5	73	41.1	129.2	114.1	94.9	29.2	112	148.7	111.1	52.2	183.1	45.3	39.1
"202479_s_at"	152	44.1	111.8	96.3	67.4	149.7	147.5	71.3	133	69.4	50.4	198.2	152.3	130.4	22.6	286.2	153	83.6	150.5	219.2	57.6	306.5
"202480_s_at"	103.6	48.1	155.9	90.8	24.3	82.8	96	52	76.6	107.5	38.6	142.1	119.4	73.9	36.4	106.5	68.2	71.9	133.9	87.6	7.3	32.6
"202481_at"	548.2	243.8	410.9	443.1	167.5	559.5	452.5	416.5	333.9	278.4	127.6	732.1	408.5	359.7	141.1	507.1	489.5	275.2	417.6	467.4	206.3	522.4
"202482_x_at"	47.8	42.4	40.4	22	35	39	44.9	25.8	40.9	38.5	23.2	39.1	4.6	34.1	16.6	15.8	19.1	18.3	29.6	40	13.6	87.1
"202483_s_at"	104.8	69.6	99.8	145.9	73.7	167.4	130.6	161.1	156.9	168.2	58.3	221.8	200	253.2	25.3	202.9	208.4	182.8	148.3	59.5	68.6	178.7
"202484_s_at"	110.8	45.4	95.5	196.2	26	176.7	123.6	108.4	86.7	77.9	2.1	157	137.9	94.6	2.5	163.5	69.4	115.9	97.1	216.2	3.5	81.9
"202485_s_at"	164.5	70.5	127.2	149.7	80.3	195.3	161.2	158.7	164.6	183.3	108.8	266.2	218.5	197.9	78.4	282.8	181.6	117	283.8	230.9	43.7	322.8
"202486_at"	640.6	207.7	328.1	353.1	267.8	649.8	506	462.8	223.4	313.3	277.8	730.3	633.8	385.6	266.2	642	533.6	434.9	455.5	589.3	423	653
"202487_s_at"	530.9	264.5	485.1	482.1	161.6	701.2	495.9	488.9	308.4	304.5	97.1	837	693.9	508	105.4	682.7	421	383.9	508	824.7	158.7	646.4
"202488_s_at"	435.5	226.4	390.8	394.9	243	578.6	474.3	578.6	414.3	302.5	399	803.3	464.9	412.3	390.6	696.9	563	479.2	684.3	681.5	277.1	959.3
"202489_s_at"	21.4	6.2	15.3	12.5	13.6	26.7	20.8	20.8	10.5	8.4	15.5	39.3	13.4	13.8	14	19	16.4	11.3	14.6	17.6	10	79.8
"202490_at"	10.5	18.6	9.1	19.8	28.2	22.9	8.6	40.5	23.7	13.6	23.5	36.5	32	34	4.2	8.2	18	6.3	8.7	20.5	2.6	54.6
"202491_s_at"	206.5	97.3	103.1	268.7	62.8	216.9	139.8	127.4	109.8	176.5	50.6	265.7	204.2	144.3	8.9	246.2	147.9	111.3	118.1	214.6	72.5	225.9
"202492_at"	634.6	270.7	394.6	433.2	285.7	619.5	461	365.7	260.9	315.6	271.9	541.2	510.2	396.3	327.6	548.8	462.7	441.3	415.5	464.1	292.1	803
"202493_x_at"	4.7	1.9	3.8	5.5	2.3	4.3	5	6.5	3.9	2.3	3.2	6.7	6.5	4.7	2.3	7.1	5.7	3.6	6.2	6.6	3.1	15.1
"202494_at"	124.1	79.5	116.1	137.8	57.2	145	92.5	121.5	80.6	106.9	56.2	136.9	97.2	48.2	68.2	163.4	90.9	117.8	133.1	121.5	83.5	201.2
"202495_at"	177.3	107.7	126.4	117.2	60.9	177.3	134.8	106.4	121	145.5	9.2	183.6	211.2	160.8	16.1	225.9	83.5	132.8	272.7	191.3	25.2	185.9
"202496_at"	96.6	57.9	20.3	33.9	28.3	47.8	57	32.5	29	37.1	24.4	33.4	44.9	30	78.3	44.9	77.3	65.1	39.8	89.3	83.4	53.8
"202497_x_at"	15.4	6.3	10	11.4	11.2	25	15.7	23.7	12	11.8	9.7	10.5	17.3	15.7	12.6	19.6	14.1	10.5	17.3	18.2	6.6	39.7
"202498_s_at"	18.9	9.7	6.7	10.6	17.6	4.8	39.7	26.7	5.6	5.6	7.7	33.5	14.5	8.8	17.5	16.1	7.9	13.1	22.9	25.4	30.7	129.9
"202499_s_at"	18.8	14.2	2.9	52.7	22.4	44.8	32.8	59.8	14.6	47.9	7.9	18.8	52.2	57	17.1	4.5	11.4	9.4	41.9	106.7	12.7	42.8
"202500_at"	271.2	152.6	127.8	173.6	161.5	229.5	130	163.9	99.1	170.5	103.7	211.2	223.8	128.3	131.6	175.7	271.4	168.9	156.8	175.8	208.9	279.4
"202501_at"	288.4	164.2	286.7	298.1	138.8	537	407.5	401.7	317.8	204.1	126.2	467.1	415.7	369	64.7	512.8	426.5	329.2	267.4	350.7	100.1	475.8
"202502_at"	1273.8	650.5	628.3	1693	396.9	2315.1	1186.3	1816.5	957.6	886.4	190.6	1869.8	2213.8	1348.1	143.9	1716.2	1068.5	1419.8	1417.1	3156.3	321.6	2366.1
"202503_s_at"	67.6	66.2	43.4	62	38.6	65.2	73.1	60	31.4	47.9	91.2	95.8	76.3	72.1	53.8	72.8	86.4	51.4	79	77.1	36.7	192.8
"202504_at"	62.2	48	143.7	84.9	52.9	179	133.5	54.3	104.1	25.6	91.1	44.3	110.1	86.9	16.3	187.1	141.6	40.7	160.7	168	79.2	270.7
"202505_at"	527.8	248.8	293.1	463.4	239	570.7	405.9	433.6	309.4	348.1	213.9	616.4	614.4	362.3	230	481.3	471.9	324.7	364.4	613.8	335.7	504.7
"202506_at"	172.3	64.8	87.9	155.3	32.6	173.9	109.1	151.1	112.2	125	30.9	214	159.3	224.9	22.2	231.7	138	163.9	146.1	417.8	37.9	262.9
"202507_s_at"	135.3	68.6	19.4	108.5	27.5	168	31.9	162.5	54.5	54.9	30.3	50.4	110.4	33.9	44	151.7	116.7	22.2	62.1	109.8	32.6	151
"202508_s_at"	37.1	5.9	15.9	15.3	12.5	37.3	45.5	23.7	25.5	8.5	23.2	9.2	6.6	29.1	1.8	18.3	12.6	31	15	59.8	8.9	74.2
"202509_s_at"	21.6	17.9	23.6	12.9	31.8	44.6	15.4	23	28	11.6	87.5	25.8	15	34	110.6	27.8	11.8	13.8	23.1	21.4	30.5	143.5
"202510_s_at"	214	132	112.1	224	94.2	289.8	345.9	302.8	205.2	129.6	101.3	361	289.2	180.1	57	383.7	187.6	219.7	244	278.1	112.7	445.4
"202511_s_at"	248	86.7	175	161	89.7	286.9	267.5	226.1	196.2	143.6	75.5	339.2	237.6	154.2	57.4	279.1	193.9	185.8	244.1	307.6	108.1	340.9
"202512_s_at"	67.7	36.5	48	65.5	10.3	65.2	42.9	60.9	48.9	36	7.2	79.5	119.2	77.1	4.4	64.1	39.7	15.6	50.1	84.6	5.2	64.8
"202513_s_at"	429.6	260.6	405.5	440.9	378.9	849.1	676.4	502.7	533.5	296.5	194.4	736.8	645.6	625	329.6	688.5	580.3	295.3	582.4	815	308	462.9
"202514_at"	22.1	18.5	29.2	34.7	6.9	56.4	32.6	42.3	30.9	41.8	3.2	79.4	52.9	32.6	2.8	33.4	42.9	29.7	35.7	87.9	4.3	45.9
"202515_at"	251.3	111.7	186.3	292.2	123	361.6	204.7	255	187.3	155.9	131	321	236.6	247.4	111.1	325.4	196.7	236.9	269.9	305	90.5	309.2
"202516_s_at"	21.9	16.2	35.2	13	8.8	32.8	34.2	16.9	18.3	39.7	23.9	27.7	39.5	51.6	1.5	31.7	30.1	28.9	37.2	36.6	2.4	35.3
"202517_at"	265	119.2	118.4	123.1	119.8	225.4	300.8	224.8	221.1	131.8	178.3	286.5	138.6	198.1	112.6	144.1	215.1	79.2	238.7	303.3	107.4	279.5
"202518_at"	199.6	106.4	126.1	134.8	56.7	222.4	118.7	200.7	136.9	126.8	16	310.6	155.5	101.8	21	78.1	161.4	159.8	121.7	161	115.8	281.5
"202519_at"	520.6	311.9	371.7	356	142.2	823.5	442.7	453.3	452.2	303.4	93.3	941.5	776.8	591.4	105.9	741.3	652	318	536	475	118	513
"202520_s_at"	727.5	262	551.4	626.7	221.9	828.3	417.9	458.7	347.4	538.5	64.4	691.7	648.7	656.3	36.7	679.9	641.2	581.5	624.7	848.4	168.9	794.4
"202521_at"	356.6	169.8	269.7	267	112.6	435.1	207.6	241.9	199.3	249.5	75.4	356.4	291.3	276.7	59.8	264.7	311.9	337.3	250.6	318.8	98.7	348.3
"202522_at"	432.3	218.1	273.8	456.4	156.7	493.4	221.9	292.9	213.8	291.2	37.5	384.1	252.5	437.4	124.6	406.5	372.3	375.4	316.2	493.8	189.8	347.2
"202523_s_at"	124.2	60	101.1	86.8	71.1	180.2	155.3	185	126.7	38.7	71.1	307.5	101.5	173.8	59.6	265.4	153.5	106.3	146.3	253.4	79.7	169.5
"202524_s_at"	177.3	81.2	131.6	173.9	102.8	166.9	193.1	173.2	120.7	115.2	122.7	233.4	233.7	208	91.2	202.6	175.2	93.9	202.4	238.2	101.5	207.1
"202525_at"	38.4	20.2	48.4	68.7	39.4	65.2	52.7	64.2	23.1	19.6	14.9	41	34.8	83.8	4	51.2	22.3	80.7	80.8	80.2	10.1	151.2
"202526_at"	45.6	27.7	40	35.3	20.3	59.2	30.7	37.6	32.5	23.1	41.9	52.4	69.8	52.7	16.3	61.4	30.7	19.3	43.1	69.2	2	45.7
"202527_s_at"	124.4	62.1	117.6	121.7	27.3	207.5	151.2	139.5	122.4	116.6	24	258.5	218.3	135.5	20.5	192.5	154.3	136.8	145.6	238.9	9.4	123.9
"202528_at"	56.7	17.2	64.4	44.8	30.4	31.2	47.7	54.1	31.5	37	17.3	89.7	45.3	29.8	32.7	76.6	79.3	45.1	34.1	19.3	33.4	72.4
"202529_at"	260.2	135.3	283.1	289	110.7	365.4	257	323.2	294.4	207.7	142.7	447	284.7	172.3	148	343.8	207.4	318.8	408.6	422.7	115.5	667.9
"202530_at"	205.8	127.7	218	198.4	48.1	233.1	118	193.5	72.8	159.2	32.3	268.5	253.5	175.3	43.7	233.7	222	263.2	146.1	227.6	100.2	191.4
"202531_at"	157.4	100.9	134	151.9	88	258.5	140.9	145	165.6	109.9	105.6	216.5	207.5	165.1	87	128.3	157.8	117.9	198.3	222.3	47.4	247.2
"202532_s_at"	125.8	50.1	103.8	78.9	30.9	186.8	125.5	69.8	143.7	50.3	25.5	58	94.5	88.6	71.7	172.7	128.9	71.5	164.4	134.1	61.1	132.6
"202533_s_at"	5.3	3.7	4	7.3	1.8	8.2	4.9	10	6.3	2.9	3.1	6.4	4.6	13	2	7.7	3.9	7	4.2	6.9	1.8	19
"202534_x_at"	249.1	90.8	78.9	121.7	78.1	264.6	166.6	166.9	145.1	83.1	96	101.5	180.4	90.1	91.2	222.5	175.8	164.9	170.3	227.6	134.9	223.6
"202535_at"	125.3	16.8	8.8	7.6	59.2	104.8	22.7	19.8	80.6	28.6	13.1	112.9	16.8	14	12.9	58.4	81	20.1	50.5	77.2	7.7	36.7
"202536_at"	135.7	76.8	78	118.6	10.6	153.8	104.8	78.7	64.1	116	32.2	90.9	198.2	51	28.9	128.5	66.3	138.2	71.7	157.6	35.3	95.5
"202537_s_at"	358.7	137.5	195.5	240.3	105	300.8	197.1	194.8	186.9	146.2	23.7	279	309	181.6	33.5	230.9	190.6	194.2	154.1	258.2	108	246.6
"202538_s_at"	218.9	96.6	147.2	203.4	65.4	304.6	124.3	174.5	169	114.2	59.3	304.5	179.6	165.9	20.4	283.9	186	206.2	111.7	231.3	65.6	287.9
"202539_s_at"	47.1	11.9	43.4	46.9	19.9	66.9	32	28.7	69	40.8	6.6	42	51.2	45.9	14	77.1	75.3	11	55.7	39.3	2.8	54.9
"202540_s_at"	32.4	14.4	7.5	19.8	19.1	45.4	31.5	35.8	30	27.8	28.3	41.4	39.5	12.3	11	32.4	10.2	10.8	25.6	64.4	15.3	29.6
"202541_at"	205.8	88	148.2	135.2	43.9	252.2	187.6	209	101.4	144.7	7.6	330.3	198.6	149.4	18.6	329	187.5	126.8	168.2	272.2	77.4	240.5
"202542_s_at"	438.2	136.2	219.4	247.4	104.1	407.8	301.9	276.8	250.8	216.1	102.9	470.3	395	265.8	61.4	387.2	333.1	316.5	275.9	404	118.6	582.2
"202543_s_at"	82.1	36.8	38.2	63.8	44.2	82.5	53	73.4	54.9	18.8	34.9	68	46.3	75.2	31.4	80	87.9	71.8	59.4	86.2	25	180.8
"202544_at"	141.5	70.1	116	170.3	61.7	145.9	150.2	136.5	109.2	138.5	91.3	224.2	176.7	144.6	77.9	188.4	130.9	80.6	157	188	73.8	162
"202545_at"	10.3	5	10.9	23.9	4.3	18.9	8.7	8.9	11.3	7.1	2.9	16.7	7	26	2.3	30.5	7.9	5.2	22	9.2	3.6	23.4
"202546_at"	36.4	24.8	36.2	20.3	28.5	54.5	32.9	42.4	9.5	23.8	8.6	88.9	37	32.5	1.6	26.3	64.8	18.9	8.6	6.6	35.9	188
"202547_s_at"	158.4	66.9	128.8	133.4	64.5	182.7	130.8	148.7	108.8	105	50.5	199.5	137.2	135.3	45.2	207.1	149.8	105.6	190	192.6	32.6	231.3
"202548_s_at"	467.1	185.4	293.2	318.6	104.6	598.2	364.7	415	313.8	327.5	76.9	509.4	409.9	279.8	119	485.8	380.6	381.9	407.7	533.3	162.1	743.4
"202549_at"	51.4	24.7	17.5	29.6	19.2	7.7	19.8	12.8	6.4	6.4	10.4	9	8.5	13.3	93.8	6.6	30.9	32.1	53	16.4	22	26.3
"202550_s_at"	337.6	192.3	217.4	238.8	137.1	352.6	244.6	244	221.8	224.6	134.4	402.1	339.2	251.8	81.8	345	320.7	217.5	248.4	317.6	128.5	413.2
"202551_s_at"	119	123.7	117.5	305.4	44.1	159	98.2	107.3	71	189.6	31.6	89.4	156.8	122.9	28.6	80.8	117.3	135.7	55.3	167.7	10.8	184.4
"202552_s_at"	61.8	71.5	89.3	213	86.3	123.6	95.2	60	65.2	104.9	67.8	47.8	62.1	100.7	38.9	86.4	80.3	102.1	53.6	97.9	58.7	143.3
"202553_s_at"	433.6	246	231.9	225.2	186	416.6	223	347	221	178.1	88.5	266.5	352.6	295.2	112.3	338.6	256.3	262.8	321.8	287.8	206.1	296.5
"202554_s_at"	595.9	425	339.5	472.9	273.2	837.8	440	390.7	492.7	455.8	138.9	1219.5	686	352.6	182.9	429.4	552	390.5	524.6	625.2	189.6	657
"202555_s_at"	134	31.4	78.6	979.1	63.6	133.9	104.5	183.1	85.7	81.2	14.3	107.1	99.5	127.2	31.4	79.6	135.7	94.3	90.4	178.9	88.3	103.1
"202556_s_at"	287.7	132.7	160.7	150	51.1	125.9	214.5	119.4	150.5	205.9	67.2	206	182.5	167.9	66	235.2	198.1	199	17.3	243.4	93.3	173.7
"202557_at"	58.8	25.4	38.8	58.5	31	47.1	31.3	40.4	33.9	33.6	45.5	51.1	24.4	55.3	11.1	48.5	29.2	47.5	44.2	67.3	18	64.1
"202558_s_at"	28.1	6.4	13.5	9.6	15.5	27.6	26.2	24.8	28.7	15.6	21	9.4	21.7	16.4	6.3	29.5	1.8	26.4	39	38.8	6.4	35.3
"202559_x_at"	434.3	279.2	445.4	294.2	226.9	543.5	328.6	374	333.8	581.8	233.2	413.5	483.9	385.5	178.4	646.5	553.3	514.1	711	798.4	597.6	791.4
"202560_s_at"	504	330.5	402.8	470.1	213.5	850.4	424.9	559.9	342.4	495.3	142.8	584.6	539.3	412.9	117.5	650.6	572.3	613.4	793	776.5	191.7	694.4
"202561_at"	227.8	108.8	129.7	183.7	80.9	227.4	183.2	181.5	153	132.7	78.4	216.3	214.5	97.1	82.1	235.1	198	132.5	249.1	252.8	52.3	232.9
"202562_s_at"	165.6	62	60.8	102.3	27.3	154.4	101.6	82.6	98.9	33	20.4	165.3	126.9	105.8	4.8	125.2	136.2	115.2	111.8	115.2	10.2	125.7
"202563_at"	32.4	3.9	7.3	31.4	2.4	44.1	24.9	61	48.4	17.3	16.7	59.2	55.4	10.6	5.3	53.5	45.2	4.7	7.2	8.4	3.8	11.1
"202564_x_at"	668	300.8	522.6	636.3	431.8	819.5	470.5	468.1	512.6	351.4	337.1	898.3	709.4	695	424.6	548.9	584.3	461.3	379.9	784.5	370.1	891.1
"202565_s_at"	3103.7	1799.8	2677.3	2730.9	1601.3	4035.1	2549.5	2751.8	2367.9	3443.4	1067.3	3770.4	4265.3	2967.6	721	3755.7	3557.1	3408.1	3209.9	3967.4	1233.5	3179.9
"202566_s_at"	1609.8	814.1	1653.5	1335.5	294.2	2799	1375.8	1567.7	1265.1	1950.9	50.3	2152.8	2425.2	1703.3	55	1961.5	1584.4	1906.2	1598.7	1954.7	92.8	1883.1
"202567_at"	336.5	148.9	209.5	210.4	96.7	289.1	160.8	115.1	200.3	227.8	60	225	300.7	259.6	40.1	265.9	151.7	245.6	296.2	326	155.3	140.8
"202568_s_at"	197.5	108.5	132.7	179.8	83.1	361.8	228.7	207.3	156.5	161.1	37	282.4	291.5	208.6	50.8	261.3	177.7	217.8	188.6	208.4	55.8	255.5
"202569_s_at"	195.7	63.8	95.5	167.3	92	184.4	114.4	160.9	135.3	100.4	36.5	219.2	280.8	177.1	52.3	180.5	109.3	115.6	177.5	153.3	53.3	98.8
"202570_s_at"	89.2	39.9	48.5	44	63.3	78	70.3	71	55.8	77.8	43.2	48.3	69.2	65.6	77.1	80.6	20	53.3	89	46.2	86.2	55.8
"202571_s_at"	149.1	144.8	133.5	164.6	87.5	167.8	142.9	146.9	160.2	132.9	87.6	340	206.2	165.2	92.5	238.1	157.8	153.1	131.4	257.5	25.5	321.1
"202572_s_at"	325.8	224.5	221.3	230.2	132.4	301.9	284.6	269.9	220.5	211.4	112.3	298.9	397.3	267.2	95.8	340.1	291.4	249.3	242.5	266.8	104.6	284.3
"202573_at"	317.4	111.9	187.5	198.8	150.8	264.1	201.8	205.4	206.9	143.3	198.5	301.2	233.8	178.3	143	271.2	225.2	214.5	209.5	309.2	157.8	344.3
"202574_s_at"	111.3	66.4	62.8	115.8	83.2	159.2	104.4	106.4	88.1	95	50.9	99.3	55.5	60.8	69.8	122.3	90	86.8	134.7	133.4	30	113
"202575_at"	30.4	10.8	45.7	24.8	16.3	35.4	25.4	62.9	57.3	41.1	33.7	23.7	56.7	28.6	35.3	85.7	40.6	27.5	73.5	155.5	64.7	128
"202576_s_at"	218.5	137.4	214.6	203.5	33.9	316.6	250.4	160.1	215	239.5	10.2	307.6	299.7	241.3	20.3	401.9	175.5	141	328	420.2	28.2	305.3
"202577_s_at"	408.3	167	185.8	225.9	110.7	357.7	236.9	206.5	189.7	198.6	107.7	367.7	306.7	135.3	82.5	298.3	244.5	211.8	206.2	319.9	138.8	292.6
"202578_s_at"	138.9	62.9	123.3	115.4	19.7	252.8	98.6	128.5	119.3	94.2	15.7	175.3	194.3	183	10.7	130.5	126.3	149.9	170.9	214.7	13.1	169.4
"202579_x_at"	366.4	165.3	292.1	383.1	123.3	540.3	399	399.8	382.6	329	95.7	705.7	559.8	419.6	93.5	673.5	309.6	369.1	560.2	784.1	63.1	515.8
"202580_x_at"	69.2	37.7	31.5	37.4	12.7	19.8	48.6	76.3	14.1	4.8	14.8	8.5	51	49	10.2	80.8	24.6	16.2	85.5	84.4	7.1	106.4
"202581_at"	431.3	179.4	322.2	360.5	146.2	336.1	151.8	343	316.4	369.6	54.4	489.9	554	784.4	78.2	426.8	452.8	362.7	223.4	524.9	77.9	526.1
"202582_s_at"	878.4	484.9	570.5	634.1	224.6	1004	631	594.2	413.9	514.1	213.4	904.6	898.1	477.8	185.2	683.1	675.2	622.7	577.4	947.3	215.9	817.9
"202583_s_at"	291.4	146.3	317.3	226.9	33.7	578.8	302	317.3	328.3	199.6	45.2	385.9	406.4	282.6	25.9	418.7	313.7	340.6	419.1	555.3	30.8	501.4
"202584_at"	246.2	110.7	155.9	203.8	84.2	229.9	198.4	192.4	160.5	127.5	71.1	267.9	230.7	123.1	78.8	259.1	218.6	177.1	195.9	281.7	80.7	177.7
"202585_s_at"	139.8	24.5	146.2	47.6	51.6	182.2	119.5	59.7	71.1	35.7	17.1	97	88	169.9	12.3	116.2	186.3	113	115.3	166.4	35.1	70.7
"202586_at"	14.1	5	7.8	9	9.5	9.9	15.1	13.2	17.1	58.9	14	15.1	10.8	33.6	12.4	8.7	9	9.2	27	30.6	6.7	26.5
"202587_s_at"	3511.5	2433.1	2750.8	1728.2	1231.8	3555.9	4897.3	3376	3665.3	1896.1	640.9	4249.2	3800.6	2740.3	869.4	3878.6	2161.4	2214.6	3955.2	2955.5	1654.5	3453.7
"202588_at"	399.1	436.3	220.2	343.8	220.3	452.9	400.8	506.2	305.6	234.4	301.2	683.9	409.1	350.3	232	535.6	462.6	454.3	662.2	527.2	327.1	565
"202589_at"	67.4	25.1	25.3	83.6	27.9	67.5	68.5	70.8	46.9	89.4	37.2	74.8	19.6	55.8	48.8	40	63.9	59	51.3	66.8	14.8	226.6
"202590_s_at"	628.9	331	574.7	477.7	395.2	709.3	564.5	607.5	587.9	478.4	211.2	891.4	802.3	645.9	300.6	662.6	674.8	558.4	594.5	713.6	464.6	886.4
"202591_s_at"	509.8	207.1	283.6	277.1	108.8	482.4	290.2	290.9	298.8	267.8	5	479.5	458.4	348.7	17.7	382.5	314.9	273.8	266.9	401.5	129.2	371.6
"202592_at"	598.5	291.5	542.9	619.1	480.1	826	476.4	499.6	538.8	615.4	359.8	924	981.3	908.2	480.6	527.2	763.4	709.7	500.3	640.6	496.3	713.2
"202593_s_at"	313	159.7	371.2	237.9	36	656.2	403.2	407.5	423.1	312.4	8.3	606.9	506.8	350.8	8	628.8	273.5	285.4	607.9	522.4	19	727.8
"202594_at"	107.9	56.6	133.1	182.7	53.2	176.1	135.8	160.9	120.9	155	42.3	211.5	166.8	183.3	43.5	163	159.6	171.6	148.9	220.6	96.8	183
"202595_s_at"	90	53.6	74.4	79.3	47.2	95.3	83.1	102.4	88.6	55.5	73.1	163.9	113.9	111.5	42.4	133.7	104.6	68.1	148.5	148.4	44.9	199.3
"202596_at"	161	90.7	138.6	171.6	36.9	182.2	108.9	113.3	143.3	116.6	45.5	189.8	152.6	161.6	5.2	137.7	78.9	90.7	144.4	131	78.7	185.6
"202597_at"	152.2	85.1	133.5	147.6	82	202.3	159.5	107.7	142.4	87.2	125.5	381.5	158.2	140.1	60.8	229.4	210.3	94.7	265.5	234	23.1	364.6
"202598_at"	495.7	437.4	432.2	403.2	327.6	732.8	559.3	582	487.3	463.1	190.2	520.1	524.1	490.4	263.2	684.4	430.5	413.1	574.3	709.5	642.5	1008.4
"202599_s_at"	454.9	300.1	278.1	381.8	149.9	466.6	269.8	324.9	250	309.6	56.3	409.3	696.8	468	60.7	362.2	552	469.1	215.4	731.7	92.4	743.3
"202600_s_at"	258.5	149.6	217.9	241.8	59.9	314.2	197	259.7	135.1	148.6	31.5	334.9	412	237.1	44.9	272.6	293.4	211.8	191.7	469.1	48.1	407.3
"202601_s_at"	16.6	9.5	16.3	12.3	10.7	146.5	30	16.3	70	57.4	10.6	27.5	60.7	46	61.1	151.1	13.1	16.4	30.9	10.6	5.4	116.2
"202602_s_at"	552.8	428.5	456.4	534.6	140.9	1039.8	377.5	505.9	363.2	588.8	60.8	635	665.3	653.5	40.9	653.1	663.3	693.1	328.9	936	109.9	481.2
"202603_at"	165.3	97.8	121.2	162.9	55.2	199.1	118.9	136.5	80.8	112.1	45.1	187.4	171.1	162.3	44	171.4	171.1	149.4	190.2	222.9	58.4	151.7
"202604_x_at"	39.6	27.4	30.2	42	32.9	42.3	33.6	35.8	29.7	44.1	25.1	39.9	34.2	60	27.8	16.7	32.1	38.8	56.5	50.5	15.5	36.6
"202605_at"	251.5	98.9	169.1	229.5	135.1	246.2	168.9	200.5	178.7	190.7	106	217.6	190.9	250.3	68.3	216.7	235.7	191.8	240.7	310.9	126.9	217.5
"202606_s_at"	69.9	49.6	42.9	83.6	22.7	109.6	61.4	55.9	57.6	72.4	18	62.8	122.8	82.4	3	93.1	94.3	83.7	81.5	98.6	5.4	99.6
"202607_at"	247.7	96.6	198.4	217	141.6	258.4	157.7	256.9	171	149.7	105.6	302.8	239.7	80.9	94.6	267.9	153.8	161.5	115.3	245	96.1	316.9
"202608_s_at"	19.1	7.5	21.3	9.8	8.1	28.6	14.3	13.1	21.5	19.1	6.9	20.2	66	9.9	22.1	15.5	23.5	12.7	17.5	12.8	6.7	36.1
"202609_at"	114.5	58.9	77.2	242	61	151.8	96.9	130.1	99.5	105.2	52.9	215.1	134.2	178.3	20.4	133.3	149.6	111	100.6	197.5	32.5	181.3
"202610_s_at"	120.9	196.6	148.2	88.1	33.3	272	120.2	134.6	100.7	120.3	36.9	195.7	181.2	118.1	39.5	167.8	182.3	129.3	117.3	171.5	13.6	133.5
"202611_s_at"	55.7	26	5.4	39.8	25.8	61.1	59.5	54.9	31.3	62	4.4	88.2	57.9	37.7	1.3	74.5	50	62	40.8	84.5	2.3	42.5
"202612_s_at"	55.1	24.6	21.3	19.3	28.4	18.6	96.1	75.8	77.7	37.8	46.8	48.5	39.5	22.6	26.2	62.4	55.9	41.5	59.5	85.4	3.4	123.1
"202613_at"	143.5	63.3	80.3	120.7	54.1	100.9	100.1	129.7	75	79.2	46.4	163.8	103	85.3	41.7	184.9	96.1	121.9	168.5	192.8	80.1	231.4
"202614_at"	309.3	159.5	203.8	240.8	91	351.6	223.6	295.7	191.6	213.2	124.3	380.2	338.8	174.5	62.9	303.2	295.9	212.4	208.7	387.8	115	323.7
"202615_at"	328.9	118.5	203.3	250.2	56	338.1	216.6	255.2	179	167	43	358.5	293.7	196.3	14.5	320.4	274.8	242.2	265.5	364.2	76.5	298.3
"202616_s_at"	145.2	93	62.1	93.5	54.3	164.2	72.6	69.8	81.4	88.2	8.6	139	113.9	86.9	17.5	113.5	116.3	112.4	112	151.6	33.6	142.8
"202617_s_at"	27.1	12.8	21	33.5	11.4	29.5	20.7	20.8	16.5	15.4	10.2	23.4	102.5	18.6	5.6	27	24.8	21.2	38.6	32.5	5	49.6
"202618_s_at"	184.9	96.8	161.5	128.4	153.8	197.2	130.9	218	163.5	83.5	167	225.9	186.8	128.8	169.3	174.6	231.2	77.2	180.9	162.8	133.7	160.2
"202619_s_at"	83.3	40.1	44.3	113.8	22.1	71.6	69.9	63.3	71	65.5	32.3	81.5	72.6	28.7	37.9	109.4	56.2	62.5	91.5	116.3	18.8	48.8
"202620_s_at"	23.7	2.6	10	85.4	17.9	20.7	21.6	30.4	24.9	22.5	0.9	56.6	8.2	32.8	9.1	57.6	25.7	21.3	5.2	10.8	30.6	30.1
"202621_at"	114.2	84.7	69.1	121	79.1	136.1	64.8	93.2	78.3	68.8	65.6	135	118	130.4	111.5	117.9	118.4	126	134.5	119.1	80.2	142.3
"202622_s_at"	132.4	125	99.7	67.2	22.1	232.7	195.4	125.8	115.8	155.8	25.4	191.7	131.4	178.2	23.5	145.9	250.1	248.9	150.3	267.6	125.9	348.8
"202623_at"	202.5	105.9	110.6	158.6	86.4	196.1	130	98.9	87.1	114.9	61.4	220	184.2	162.6	51.9	165.3	127.4	139.2	123	191	57.7	32.1
"202624_s_at"	301.7	107.3	166.8	234.4	106.3	339.7	250	237.2	170.9	118.6	51.5	306.1	205.1	143.9	78.8	207.7	207	238.3	164.4	230.9	87.1	312.1
"202625_at"	27.7	17.4	9.5	37.5	6.3	29.9	2.5	18.6	8	24.4	12.7	15.8	49	16.1	11.3	28.3	35.2	12.5	48.9	53.2	3.2	107.7
"202626_s_at"	102	37	55.5	62.9	33.7	66.7	58.8	78.7	79	44.5	35.5	84.1	23.4	52.6	29.5	119.9	69.1	81.7	57.4	87.6	37.6	195.3
"202627_s_at"	50.2	5	8.9	46.6	10.4	75.8	11.6	21.8	41.1	16.6	11.3	26.3	27.4	19.9	10.2	15.9	14.5	18.7	19	30	12	91.7
"202628_s_at"	18.5	9.2	13.8	12	5.9	18.3	17.4	14	10.2	5	9.4	17.7	17.8	14.6	11.4	18.7	10.6	10.5	15.9	17.1	4.9	28.2
"202629_at"	85.9	82.6	69.7	127.5	68.2	175.5	125.9	173.7	92.8	70.7	40.1	222.9	121	88.7	7.6	207	137.4	113.6	148.6	176.7	14.6	191.3
"202630_at"	137.2	70.7	87.4	129.2	77.2	127.4	87.9	120.8	76.4	89.4	38.1	129.8	140.3	114.9	28.2	127.9	148.7	74.3	109.6	137.6	29.1	150.2
"202631_s_at"	85.9	41.8	65.3	58.3	25.4	100.2	54.4	66.7	69.3	57.6	25.1	93.6	98.2	35.4	3	59.4	80.6	31.9	93.3	94	4.5	128.4
"202632_at"	285.7	124	226.7	109.2	132.4	321.9	170.9	154.2	171.5	156.9	93.7	209	298.7	173	194.4	34.4	197	214.5	190.3	105.8	143.1	364.4
"202633_at"	132.3	53.7	73.2	83.6	23	115.7	63.4	74.8	72	97.6	58.4	136.1	136.1	127.4	33.9	86.7	73	108.5	94.9	107.4	11.8	100.4
"202634_at"	189.4	48.1	139.6	136.4	49.9	184.5	219.1	192.6	164.2	121.3	25.9	217.5	202.3	118.2	24.1	184.2	121.5	85.3	167.2	156.6	36.3	165.6
"202635_s_at"	111.3	39.4	79.5	76.2	15.7	94.8	91.4	66.9	27.7	47.4	14.5	169.2	49.3	47.6	5.1	50.6	66.1	61	89.2	113.9	4.2	63.4
"202636_at"	181.8	79.2	127.8	247.6	68.9	329.3	130.2	170.8	91.8	305.6	46.6	229	268.7	225.9	30.6	269.8	225.3	186.3	193.6	405.5	8.6	311
"202637_s_at"	309.2	110.3	175.1	188.1	109.8	344.9	204	286.3	183.9	164.9	175.2	262.8	247.9	230.1	172.7	334.2	210.3	235.7	253.4	316.1	144.5	537.9
"202638_s_at"	66	31.8	40.7	25.6	28	136.6	21	86.6	59.3	58.5	18.1	83.5	99	71.7	25.6	94.8	72.6	26.5	110.6	161.9	35.2	169.2
"202639_s_at"	29.6	9.3	15.5	23	16	21.3	19.7	20	16.1	18.4	20.9	27.3	17.2	23.3	17	23.6	28.5	13.1	36.1	32.6	30.5	33.7
"202640_s_at"	138	52.5	56	69.3	63.1	117.7	113	66.8	64	71.5	9.5	86.9	66.6	29.8	18.6	53.2	71.9	102.1	72.8	103.3	53	73.5
"202641_at"	152.6	69.7	92.1	144.6	97	202.8	155.6	172.6	136.4	143.4	82.8	215.5	151.8	137.4	68.8	188.8	146.4	121.7	241.5	262.6	132	177
"202642_s_at"	67.5	33.9	65.8	48.9	38.7	73.9	53.6	54.3	59.5	36.5	40.8	123.1	95.4	64.4	18.8	100.2	86.5	73.2	91.1	129.7	15.6	140.9
"202643_s_at"	164.8	76.8	148.7	126.4	67.2	255.7	157.5	124.2	124.4	50.5	57.2	247.4	228.1	157.2	86.3	210.4	113	149.2	222.8	134.7	54.7	290.3
"202644_s_at"	226.6	122.4	171.7	153.7	111.5	225.6	178.4	197.4	142.6	149.6	139.5	326.4	239.6	128.1	108.3	240.8	186	158.8	255.9	225.4	152.8	262.3
"202645_s_at"	141.2	78.2	121.5	132.3	59	202.4	139	163.4	127.8	92.1	58.9	227.1	182.8	155.3	102.8	173.8	116.3	138.1	150.7	222.2	64	310.7
"202646_s_at"	3621.2	1803.1	2160.3	2537.5	2658.8	4118.7	2693.6	2590.3	2220.2	3222.7	1645.4	2930.6	4055	2856.3	2032	3107.5	3051.3	3750.6	2951.3	3475.4	2578.3	2876.8
"202647_s_at"	45.8	18.3	42.1	35.1	17.3	70.2	59.9	32	58.5	30.5	37.7	50.3	85.1	38.9	4.4	62	42.9	51.7	56.3	63	14.7	100.9
"202648_at"	31.5	10.9	22.9	13.1	49.4	35.5	15	39.9	15	15.1	19.4	25.5	21.5	54.8	55.6	56.8	18.8	10.1	21.3	34.9	6.5	26.7
"202649_x_at"	2792.4	1605.8	1908.3	1853.8	1726.9	2262	1911.7	1963.6	1428.8	1870.2	1100.9	2375.7	2493.5	1621.8	1280.7	2180.4	2433.5	2146.5	2131.1	2248.6	1992.6	2328.7
"202650_s_at"	285.8	229.8	219.2	233.6	140.3	321.9	199.1	258.7	205.9	190.1	131.4	249.7	261	184	146.8	354.4	212.2	149.7	227.8	402.7	123.2	412
"202651_at"	63	31.6	54.9	78.2	27.5	85	40.8	78.5	28.2	55.3	27.3	106.3	77.7	49.7	13.1	88.8	70.2	52	40.7	84.7	26.9	101.6
"202652_at"	172.3	45.7	126.2	102.3	103.5	122.8	113	102.7	93.3	38.3	68.9	103	95.9	206	64.5	123.6	73.4	83.1	100.2	56.9	89.7	160.3
"202653_s_at"	261.7	167.9	173.5	242.9	86.1	326.8	166	198.4	188.4	188.9	96.9	342.1	329.7	190.6	33.2	243.4	224.2	219.8	228.6	445.6	85.7	226.6
"202654_x_at"	131.6	84.5	144.2	140.4	29.3	287.9	142.6	167	149.4	128.5	34	326.4	265.5	182.2	34.4	185.6	149.3	130.2	205.9	271.1	3.7	276
"202655_at"	173.1	103.8	95.9	125.9	67.1	138.6	35.3	35.5	29.8	63.4	23.6	51.2	40	33	51.4	56.1	33.1	98.5	43.6	92.4	73.3	71.2
"202656_s_at"	151.3	106.5	148.5	137	64	273.4	193	117.8	153.9	108.3	59.7	288.5	230.7	203.2	57.8	239.6	174.6	137.2	162.5	240	35.5	304.6
"202657_s_at"	172.1	66.3	123.3	132.1	28.7	248.2	106.2	87.9	75.2	156	7.7	179.1	178.6	158.9	11.9	168.2	169.8	111.5	65.3	149	29.8	45.9
"202658_at"	246.2	115.5	182.4	208.8	86.1	276	187.2	198.5	145	180.4	92.9	277	284.9	210.8	38.4	289.7	261.9	226.7	223.4	313.3	43.9	384.2
"202659_at"	199.1	102.5	90.9	119.1	85.3	126.8	174.4	108.3	80.9	48.5	36	108.3	95.3	48.6	77.3	153.6	124.1	78.6	156	100.8	159.2	74.3
"202660_at"	12.6	11.7	17.4	34.3	14	8.3	24	32	32.9	15.3	4.4	33.6	31	35.8	0.4	30.1	30.2	10.9	11.6	46.9	10.9	6.5
"202661_at"	48.7	24.8	24.8	29.6	5.3	39.6	37.6	63.6	73.4	35.8	6.2	15.5	15	63.1	6.2	47.6	52.9	17.2	38.6	81.8	24.3	173
"202662_s_at"	58.3	22.5	53.6	52.5	22.7	37.3	60.8	25	46.4	42.2	6	103.2	67.7	57	15	82.1	43.4	36.5	56.6	72	9.5	182.1
"202663_at"	4.8	1.5	6.1	8.9	1.8	34.8	23.5	29.6	10.7	6.8	2.8	3.8	1.5	4.4	3.4	2.7	4.2	39.4	4.8	3.7	11.9	15
"202664_at"	24.4	15.3	34.6	63.8	30.8	62.9	37.4	45.5	37.9	31	6.2	39.5	28.1	17.5	16	33.8	15.2	28.7	40	68.1	51.6	7.8
"202665_s_at"	212.2	72.3	140.3	156.6	67.9	221.5	212.8	188.5	135.5	85.5	60.9	231.3	186.5	145.1	61.6	243.9	115.5	123.2	344.1	174.9	72.6	200.1
"202666_s_at"	63.5	42.8	39.4	69.4	26.3	72.7	36.8	34.1	49.8	50.2	5.6	65.2	71	70.8	4.5	68.8	54.9	29.3	65.6	94.2	19.1	70.5
"202667_s_at"	108.7	43.7	119.2	72.6	32.7	137.7	88.9	119.5	100.4	77.6	65.6	101.7	90.1	58.3	38.4	117.5	88.6	68.7	123.6	91.3	37	93.6
"202668_at"	184.9	97.4	114	88.3	24.1	201.6	149.8	195.8	135.3	112.3	48.2	134.4	127.6	141.7	2.7	145.7	153.8	104	148.6	223.7	49.5	422.2
"202669_s_at"	134.6	93.8	68	19.2	108.2	140.3	123.6	177.9	118	79.8	84.7	139.4	203.6	136.7	87.4	200.3	69.7	117.7	117.9	125.2	64.7	280.7
"202670_at"	529.1	207.6	325.3	363.2	76	769.6	337.1	307.4	338.7	410.5	32.1	588.7	539.7	455.3	23.3	368.1	503.7	517	388.4	683.8	50.4	428.4
"202671_s_at"	14.9	2.9	7.4	84.7	35.2	76	4.8	97.2	71.8	18.6	3.3	72	22.9	51.5	39.9	8.4	24.4	30.2	63.2	6.9	45.7	34.9
"202672_s_at"	203	86.7	107.9	166.4	37.5	295.3	146.9	265.8	151.6	157.1	93.3	231.5	144.5	93.5	25.6	227.9	164.8	96.7	128.7	168.9	46.7	113
"202673_at"	543.4	228.8	383.9	398.3	118.9	632.8	409.5	482.1	333.5	366.7	101.9	650.4	646.6	403.7	63.6	590.8	423.1	382.5	335.4	642	130.4	457.6
"202674_s_at"	65.1	21.8	46.1	51	23.1	144.8	42	60.6	47.6	62.8	10.7	123.8	57.2	61.8	10.9	81.6	75.4	37.3	37.9	101.9	6.4	26.9
"202675_at"	765.1	323.8	524.5	489.7	152.3	888.4	541.2	682.8	557	494.1	24.9	933.7	727.4	491.4	48.5	685	583.9	513.7	521.9	706.5	234	974.1
"202676_x_at"	372.3	131.1	161	213	174.1	342.8	200.3	282.1	222.1	343.1	99	437.4	307.7	217.8	139.5	406.7	252.4	245.5	192.6	335.4	253.3	367
"202677_at"	262.6	138.6	172.4	239.8	78.2	419.3	191.7	238.3	183.1	226.7	35.1	382.5	333.8	253.9	61.9	313.3	291.9	204.4	224	341.5	111.7	268
"202678_at"	426.7	177.2	262.6	348.1	107.1	619.3	443.4	363.4	296.1	339.7	53.4	757.3	367.2	322.6	29.7	367.8	365.1	363.3	353.3	487.2	77.8	600.1
"202679_at"	113.2	65.7	105.1	117.5	39.9	104	75.5	96.8	76.8	51.7	63.8	128.9	119	44.3	50.8	117.9	86.9	78.4	109.6	149.3	51.1	188.1
"202680_at"	71.7	40.9	47.2	37.2	7.1	75.6	19.8	25.1	69	13.6	26.9	101.1	17.9	23	6.9	18.6	34.8	9.9	29.4	32.6	6.7	109.4
"202681_at"	345.3	137.1	199.5	220.3	176.1	470.8	264	340.7	290	145.5	134.4	252.7	278.3	229	120.7	380	257.5	248.6	369.8	424.4	149.2	250.6
"202682_s_at"	342.4	113.3	167.5	220	261.6	403.2	232.1	214.5	180.3	138.6	170.3	336.2	273.2	224.3	191.9	327.7	273.7	197.6	240.4	279.8	252.8	354.5
"202683_s_at"	228	108.1	161.8	209.8	92.8	269.8	152.2	167.4	162.1	126.4	60	306.3	194.2	240.5	58.2	268.9	187	127.7	174.1	329	101.7	275.6
"202684_s_at"	30.6	1.7	10.8	2.8	6.7	12.6	16.1	13	27.5	15.3	12.2	2	2.2	5.7	1.3	27.3	3	35.8	24.7	21	2.4	11.5
"202685_s_at"	22.2	9.8	17.8	30.2	21.3	35.1	22.6	27	34.7	32.2	19.1	22.8	67.4	61.5	22.1	35.6	36.8	39.4	30.7	52.5	16.2	52.7
"202686_s_at"	102.9	63.8	109	195.7	43.6	162.3	138.5	134.3	47.9	122.1	69.6	146.9	128.6	180.3	22	174.4	135.9	130.3	160.5	260.5	14.6	192.2
"202687_s_at"	92	46.4	51.9	73.1	20.9	73.9	105.4	75.6	48.1	64	31.9	185.8	133.9	110.3	32.4	126.1	45.5	78.4	91.6	126.3	37.8	158.3
"202688_at"	144.8	55.2	156.9	196.4	59.7	199.8	160.4	252.4	102	155.4	69	385.5	197.1	202.1	21.8	93.9	133.4	97.5	124.3	162.6	80.7	395.1
"202689_at"	248.1	116.4	162.9	211.5	140.3	258.9	231.6	228.7	156.5	123.3	208.8	285.8	194.3	233.3	147	234.1	213.4	197.1	266.1	292.1	111.2	261.1
"202690_s_at"	141.1	65.5	83.6	109.3	37.3	131.4	115.3	117.6	54.9	78.1	4.1	142.8	115.5	46.6	27.9	128.3	108.6	121.1	80.4	141.5	69.1	91.8
"202691_at"	126.7	40.5	71.2	73.7	40.9	163.1	93.4	122	82.4	59.7	4.4	142.3	88.1	107.9	11.1	129.3	111.8	106.3	99.8	135.9	39.1	64.8
"202692_s_at"	186.4	94.7	145.7	136.6	133.2	244.4	184.5	166.6	184.8	120.8	69.7	211.5	225.8	209.6	98.7	148.1	176.7	157.3	154.7	208.7	94.8	133.6
"202693_s_at"	46.5	4	52.9	55.4	11.7	24	66.6	49.5	42.4	68.4	3.4	46.2	40.3	15.2	7.9	62	16.5	58.8	17.5	67.9	11.9	131.8
"202694_at"	6.8	4.9	3.2	6.6	11.9	29.8	20.6	16.5	32.9	22	10.3	10.1	50.6	53.3	4.6	27.6	16.8	3.6	18.2	4.6	2	14.2
"202695_s_at"	80.2	67	95.7	122.7	30.2	75.9	116.2	136.9	83	118.3	49.8	119.3	119.2	130.2	38.5	152.8	154.1	85.5	142.6	193.1	30.4	140.3
"202696_at"	282.2	196.7	231.2	274.7	93.1	425.3	271.4	309.5	223.2	252.8	89.1	442.1	427.6	287.7	44.9	372.7	374.2	295	320.2	422.6	72.3	341.6
"202697_at"	74.6	32.1	49.3	58.2	24.5	78.1	68.9	55.2	46	51.2	57.9	96.8	93.5	78.4	38.5	100.7	63.2	58.1	85.2	101.6	15.9	89.2
"202698_x_at"	4900.5	1940.5	3326.5	3402.8	2827.7	5342.4	4143.2	4757.6	4351.7	2683.6	1744.1	5824.8	4760.2	3449.9	1852.8	3662.5	4633.2	3612.2	4579	4783.4	5048.6	7517.2
"202699_s_at"	29.9	7.3	8.4	15	15	20	34.7	31.5	25.1	8.8	28.7	16.3	5.3	18.4	53.4	24	10.4	10.4	74.2	55.3	45	119.7
"202700_s_at"	63.9	46.3	72.3	46	72.5	81.5	71.6	74.3	43.9	43.6	69.2	115.2	42.2	94.6	49.6	100	49.3	57.9	116	94.7	50.5	154.1
"202701_at"	104.8	36.6	71.6	110.3	11.1	75.8	195	82.5	82.1	53.9	34.7	207.2	89.3	32.2	19.9	112	160.7	107.8	70.5	113.8	15.7	51.2
"202702_at"	171.3	115.1	115.9	166.2	108.7	217	165.5	132.1	103.3	117.3	88	284.8	153.5	141.3	95.3	199.7	206.1	153.3	133.5	225.9	80.4	254.4
"202703_at"	243.8	124.4	177.1	193.8	43.9	296.6	166.9	182	169.4	96.3	34.1	282	231.2	148.5	21.8	240.6	239.7	228.1	163	283.4	72.4	326.5
"202704_at"	1299.4	874.4	1213.7	1369.7	408.7	2129.5	998.4	1119.5	638.4	1575	207.9	1800.4	2039.6	1215.6	156.8	1482.7	1542.7	1710.7	988.9	1810.2	412.9	970.5
"202705_at"	20.9	8.3	48.5	47.5	31.4	69.8	28.8	57	28.8	19.4	10.8	61.4	39.6	22.5	11	60.8	71.7	18.2	99.8	65.5	25.1	27.5
"202706_s_at"	76	27.9	39.6	73.2	40.1	98	58.4	74.5	48.5	55.4	13	77.3	102.5	45.8	8.3	63	45.5	54.6	65.2	64.7	12.1	53.9
"202707_at"	72.9	5.7	11.8	13.4	50.1	97.9	98.7	15.7	55.3	12.4	13.8	34.2	29.3	12.7	8.8	28.9	23.7	42.3	129.3	160.9	12	205.8
"202708_s_at"	536.1	238.1	346.2	333.1	158.4	591.8	306.1	384.8	358.3	365.7	113.8	675.8	491	349.4	127.5	492.9	484.3	425.1	491.5	474.9	122	610.8
"202709_at"	205.1	65.8	120.1	198.2	67.9	234.5	192.1	158	131.8	110.1	97.5	343.7	162.8	190.7	88.6	201.6	219.6	157	203.4	303.2	113.9	354.6
"202710_at"	92.5	32.6	63.4	99.8	36.6	106.3	77.9	73	58.2	68.1	45.8	122.4	95.9	95.1	16.5	113.7	76.8	47.6	76.2	122.2	30	136.8
"202711_at"	60.9	35.4	19.4	44.2	32.9	37.1	81.3	69.6	23.6	20.1	8.1	63.4	28.8	34.4	8.5	89.6	31.3	54.3	166.8	43.3	13.2	39.8
"202712_s_at"	55	20.7	10.9	51.1	34.9	42.2	49.7	89.8	75.8	52.7	11.8	84.4	32.8	27.1	34.5	48.1	92.7	47.4	75.8	71.1	4.9	30.1
"202713_s_at"	213.3	112.5	142.8	199.7	106.2	230.8	187	184	173.2	140	145.3	354.2	226	228.5	91.3	295.9	192.4	177.4	291.6	271.9	89.5	332.8
"202714_s_at"	79	7.3	12.7	59	46.1	133.4	47.6	86.1	52.9	53.4	8.9	110.2	88.1	151.6	21.4	78.8	77.8	67.7	109.2	55.1	10.4	51.5
"202715_at"	25.7	31.6	52.7	68.7	82.9	57.2	20.4	56	31.3	70.7	14	41.7	81.7	34.9	40.1	14.4	68.2	85.5	154.9	106.1	33.3	83.1
"202716_at"	288.4	107.8	214.5	289.1	92.6	323.8	252	319.1	165.7	147.7	194.5	445.5	350.2	249.1	140.1	439.5	444.6	252.2	398.1	394	172.2	449.1
"202717_s_at"	252.5	141.3	189.6	213.2	95.7	456.8	212.3	198.9	215.3	202.5	75.4	453.4	378	186.6	54.2	299.4	277.1	261.3	293.9	291	69.5	328
"202718_at"	111.2	9.9	23.6	108	21.6	114.7	76.6	147.4	53.5	70	16.8	179	19.3	64.2	10.2	102.1	38.4	19.9	35.6	53.8	41.4	146.4
"202719_s_at"	11.1	5.5	11.3	23.6	15.6	20.3	15.3	10.3	6.7	8	15.3	11.8	15.7	18.9	10.6	14.1	16	40.1	14.6	20.6	3.6	40.2
"202720_at"	114.8	58.2	94	307.4	63.5	210.1	85.5	140.4	106.5	66.8	49.4	186.9	145.3	95.7	61.9	146.9	164	156.8	148.2	203.6	10.2	11
"202721_s_at"	33.9	12.7	33	25.2	29.3	171.3	32.8	70	30	101.2	25.7	143.9	91	83.4	34.2	28	22.5	38.2	135.2	47.1	42.1	78.1
"202722_s_at"	92.5	38.4	71.7	77.9	19.4	157.2	64.9	98.7	43.1	67.8	26.1	89.9	78.1	98.6	4.7	76.8	72.9	88.6	51.3	99.2	11.2	106.5
"202723_s_at"	241.4	129	150.7	121.6	41.9	148.9	92.5	109.3	73.6	89.5	17.8	183.4	117.7	137.7	15.1	112.9	140.8	107.9	33.4	164.2	34.6	52
"202724_s_at"	249.5	337.4	385.3	277.5	177	249.9	169.5	148.4	201.8	172.3	112.1	244.1	296.6	346.1	141.5	296.3	313.3	338.2	170.5	275.5	187.6	313.3
"202725_at"	50.2	53.7	11.8	71.5	103	121.7	14.6	19	10	58.7	61	15.5	84.4	55.8	5.5	26.9	58.6	68.5	6.7	70	95.5	24.7
"202726_at"	60	42.2	21.1	29.5	13.6	63.2	48.7	43	55.2	25.3	39.3	91.2	17.6	49.8	8.6	109.7	43.8	47	36.8	87.5	50.5	215.6
"202727_s_at"	277.6	120.6	208.9	266.2	84.1	319.1	204.8	295.8	163.8	154.3	38.4	347.1	273.8	288.4	19.4	213.2	259.1	189.3	260.2	350.1	36	274.2
"202728_s_at"	20.4	10.7	57.6	47.9	12.7	24.8	43.6	22.3	14.8	27.9	18.5	64.6	20.8	50.4	17.4	28.8	21	11.3	25.7	36.5	6	37.6
"202729_s_at"	183.3	90.6	163.9	346.3	78	267.5	132.7	260.2	165.2	140.3	68.4	269.5	240.1	210.6	64.4	196.8	214.3	140	152.4	211.6	77.2	272.8
"202730_s_at"	33.2	3.7	42.4	45.5	4.1	32.6	23.1	34.2	34	18	31.6	67.6	42.9	44.8	7.4	43.5	29.5	8.8	72.1	67.3	34.6	21.4
"202731_at"	53.8	32.2	57	57.6	28.4	107.7	92.1	75.5	71.8	37	13.5	80.4	58.7	88.4	15.1	68.3	46.5	35	95.7	101.1	7.9	84.5
"202732_at"	302.7	230.5	267.2	326.5	258.4	257.4	229	292	201.6	264.2	161.1	298.7	331.2	186.1	224.9	298.5	334	153.5	271.7	371.1	313.3	400.9
"202733_at"	184.3	58.4	114.5	155.4	75	168.8	137.6	174.5	148.2	106.8	67.2	201.7	167.4	170.3	38.5	189.2	136.5	118.7	181.1	202.7	58.5	206.3
"202734_at"	1533.5	624.5	859.9	721.5	434.5	1723.4	1481.3	1724.1	872.3	632.8	237.7	1703.8	1311.2	848	432.6	1044.4	1092.2	718.1	1129.8	1297.1	560.1	1717.6
"202735_at"	41.7	25	21.7	25.3	20.2	17.9	22.8	14.5	7.3	39.8	19.1	23.8	34.7	40	28.3	34.3	14	16.1	52.1	48.4	46.3	25.9
"202736_s_at"	230.6	93.5	231.2	219.4	94.6	305.3	225	201.5	224.1	306.7	41.9	325.2	221.1	224.6	41.4	286.5	281.1	244.9	267.4	301.3	103.7	369.1
"202737_s_at"	208.4	118.4	163.3	199.9	173.6	263	219.7	235.9	196.5	321.5	122.9	270.2	191.8	225.2	139.2	269.2	295.7	232	223.9	295.5	242.8	349.1
"202738_s_at"	581.7	314.8	413.9	318.8	140.4	875.2	645.1	516.9	575.6	369.7	116	895.2	806.1	594.9	57.4	854.3	600.4	457.1	792.8	916.9	130	1000.6
"202739_s_at"	800.5	363.3	363.7	461.9	233.4	774.9	728.7	614.6	505.6	356.2	170.6	1156.1	758.3	426	158.6	888.1	511.2	369	704.8	794.5	386.5	593.4
"202740_at"	245.3	87.6	141.2	166.1	95.5	277.3	168.9	259.4	247.1	141.3	110.4	332.4	139.6	205.6	133	186.7	138.4	141.8	173.6	238.2	149.6	355.2
"202741_at"	185.8	99.4	171.4	291.4	16.2	197.9	169.5	120.3	104.5	156.5	56.2	267.3	152.6	161.8	10.4	153.3	175.7	188.9	143.9	222	92.7	255.6
"202742_s_at"	23.8	21.1	44.6	50.8	17.1	57.5	36.8	43.3	26.1	42	28.1	99.1	35.3	39	2.2	67.7	53.6	53.1	39.8	94.3	27.2	100.3
"202743_at"	134	89.8	109.6	177.3	46.4	186.8	136.2	177.2	121.3	108.4	68.9	241.8	116.7	176.2	69.4	184.2	172.1	114.5	214	265.5	110.1	416.1
"202744_at"	302.3	126.1	151.6	242.5	76.1	389.6	264.9	245	187.5	143.7	20.3	488.7	228.2	203.7	41.9	359.1	271.4	261.1	317.7	352.8	55.7	225
"202745_at"	94.9	61.1	62.6	77.1	26.1	128	72.4	80.2	78.5	61.2	39.7	140.4	131.5	74.1	6.6	108	98.7	83.3	75.5	135.9	28.1	113.9
"202746_at"	313.7	114.3	276.7	457.5	118.2	370.8	195.8	378	233.1	249.5	63.6	556.8	260.1	320.2	61.9	406.3	286.1	260.2	311.7	636.5	110.2	447.6
"202747_s_at"	67.6	22.4	112.7	316.1	40.6	202.9	45	57	46	110.7	28.8	109.2	62.1	151.2	27.7	65.2	49.7	115.8	63.3	243.3	38.2	156.9
"202748_at"	147.5	56	179.4	229.7	111.2	222.4	112.6	156.5	109.9	124.3	138.6	139.5	164.7	169.8	82.9	159.5	209.4	204.3	172.1	249.1	88.8	315
"202749_at"	219.3	184.3	171.5	323	24.3	394.3	349.5	232.2	211.5	174.1	21.5	390.8	257.5	184.1	21	281.8	197	97.5	267.1	238.6	62	273
"202750_s_at"	238.4	119.3	131.9	140.5	121.2	348.1	180.9	163.5	140.4	103.4	44	150.3	165.4	118.8	127.3	139.5	128.7	106.8	193.3	187.3	174.1	248.7
"202751_at"	58.5	7.2	62.1	48.1	7.7	65.2	60.4	57.4	56.2	42.3	45.9	86.4	17.7	96.7	11	91.4	49.7	31.3	100.2	24.7	9.3	65
"202752_x_at"	82.2	56.9	135.3	71.7	44.9	92.2	61.1	84.1	89.9	47.6	39.5	135.1	72.5	125.6	28.1	76	127.5	58.2	92.2	107.8	41.5	106.1
"202753_at"	691.9	405.7	620.7	540.1	239.8	994.5	627.1	608	543.9	577.8	128.7	1089.7	987.2	723.3	99.8	969.8	765.7	719.9	719.5	872.9	271.3	874
"202754_at"	347.3	209.3	177.9	314.3	150.3	615.3	273.2	310.7	214.2	292	160.2	380.6	319.6	297.7	161.9	363.6	314.1	365	349.7	339.5	182.3	392.9
"202755_s_at"	102.5	45.8	22.4	12.5	28.3	45.8	58.6	18.6	55	127.4	8.1	33.7	192.5	13.8	4.1	27.4	18.5	55.9	17.2	16.8	3.7	52.1
"202756_s_at"	517.1	225.4	316.7	360.2	489.9	485.4	364.3	224.1	344	354.2	343.5	416.7	376	401.9	343.6	402	525.4	387	559.8	414.5	383.7	777.7
"202757_at"	215.9	155	171.9	172	179.1	212.2	195.4	151.7	137	124.4	146.1	286	283.6	160.6	139.4	214.8	172.6	154.1	204.4	286.5	191.2	220
"202758_s_at"	102.5	100.9	83.2	45.6	66.1	160.8	30	96.9	46.4	74.9	17.3	98.8	78.1	68.2	26	24	55.8	113.9	51	88.7	62	24.1
"202759_s_at"	216.3	136.8	238.2	518	52	388.7	245.7	314.8	252.9	197.1	54.6	249.4	267.8	257.9	44.9	315.6	315.6	316.8	299.9	378.2	78.6	468.5
"202760_s_at"	83.4	50.4	83	239.6	31.8	102.7	90.2	142.5	110.7	91.8	50.8	86.7	140.8	81.9	16.8	121	95.8	127.2	105.1	189.6	7.3	203.4
"202761_s_at"	1155.5	597.9	1167.5	1232.2	233.6	1774.4	1207.4	916.4	912.1	1378.2	104.7	1873.9	1657.2	1390.6	90.1	1568	1161.7	1340.9	1444.3	1828.1	120.7	1496.7
"202762_at"	342.8	168.4	150.6	363.7	15.5	551.8	289.9	307.9	164.3	281.8	10.1	479	468.5	272.6	4.5	391.4	351	334	189.4	423.8	9.6	282.7
"202763_at"	86	9.6	8	48.3	38.2	111.3	106.9	142	11	9.9	8.3	78.3	90.4	63.7	6.1	124.2	11.6	38.9	132	187.2	11.2	57.6
"202764_at"	218.1	144	175.8	153.6	57.7	379.7	251.5	171.6	183.3	148.3	72.9	248.2	240.2	190.6	68.5	276.6	213.2	195.7	215.6	245.5	73.2	482.6
"202765_s_at"	13.3	6.4	18.4	22.8	9.6	20.6	18.4	16.8	19.7	49.1	15.2	24.2	10.1	40.8	8.7	19.1	20.3	29.9	18.3	81.9	19	18.4
"202766_s_at"	189.1	58.4	196.6	741.7	164.9	356.6	173.9	153.8	134.8	408.1	53.9	276.6	168.7	491.1	45.2	161.4	225.1	395.5	181.7	715.8	109	108.6
"202767_at"	355.2	87.8	151.6	186.5	165.2	268.3	200.5	210.5	164	111.8	71.6	264.6	166.5	153.8	91	219.9	129.9	185.7	203.6	192.7	168	372.2
"202768_at"	17.6	7.7	14.3	14.6	8.5	30	8.1	28.3	14.7	7.2	9.8	32.3	17.9	17.9	11.7	11.9	18.4	6.4	26.7	15.8	11.5	49.7
"202769_at"	62.7	35.4	44.5	48.6	4.4	102.7	55.7	47.3	38.7	95.5	20	30.9	61.4	87.9	4.1	77.2	18.2	48.5	91.7	118.1	17.9	62.4
"202770_s_at"	27.3	25.1	43.1	73.7	14.3	120.1	38.6	47.2	44.2	37.8	1.8	58.5	62.5	66.8	21	56.8	48.7	74.2	70	75.9	21.8	88.9
"202771_at"	6.7	5.9	5.5	37.4	6.5	8.4	7.1	32.2	21.8	5.7	7.6	21.6	10.3	22.8	3.8	17	10.5	7.8	12	29.3	8.6	12.4
"202772_at"	494.9	207.7	298.2	319	208.8	435.4	303.7	349.8	301.6	272.1	148.6	568.1	322.3	359.2	138	425.4	423	348.2	412.9	475.8	295.1	748.3
"202773_s_at"	74.2	12.7	57.5	65.3	30	112.6	71.7	43.1	19.8	37	10	125.3	10	53.1	56.5	90.6	20.2	72	67.3	67.7	28.5	52
"202774_s_at"	330.1	208.2	251.3	339.5	243.2	514.9	307.7	305.4	313.3	215.7	184.9	489.7	306.4	312	245.3	338.6	344.9	293.9	317.7	356	212.3	758.1
"202775_s_at"	219.5	108.8	151.6	184	94.2	267.8	190.8	248.7	142.4	136.6	76.4	292.5	190.5	289.4	43.5	161.9	183.7	150.9	222.7	217.7	92.8	280.5
"202776_at"	473.1	209.3	163.2	436.3	150	582.7	379.3	401	290.8	351	146.2	707.9	605.9	416.7	92	485.3	437.6	252.8	265.6	519.4	121.7	522.9
"202777_at"	219.1	119.4	171.8	219.2	83	328.3	205.6	195.1	126.2	160.6	102.5	267.5	232.8	201.1	82.3	258.2	181.6	187.3	210.2	336.1	101.6	198.6
"202778_s_at"	146.3	87.6	125.4	152.7	82.5	185	126.4	143.7	101.3	103.8	60.8	164.5	142.6	123.3	55.2	213.2	155	103.4	123.1	192.4	145	267
"202779_s_at"	85.7	33.4	68.3	43.5	13.8	107.7	127.7	86.9	52.6	85.2	9.6	105.1	92.1	42.1	62.9	142.6	75.4	67.5	114.5	22.7	34.3	88.6
"202780_at"	182.5	98.5	322.9	312.8	121.7	159	154	145.3	170.2	355.7	61.6	173.1	242.5	199.5	38.2	252.2	318.3	167.2	85.9	296.3	46.9	302.7
"202781_s_at"	200.4	121.6	146	187.8	90.8	266.8	203.7	228.2	187.9	129.8	44.8	360.1	203.3	149.8	75.7	244.8	200.7	98.9	256.6	303.3	83.9	361.1
"202782_s_at"	280.6	118.2	242.3	202.5	157.6	241	231.1	186.8	183.2	137.9	125	355.7	241.7	182.2	155.8	249.8	182	191.7	303.1	240.2	164	422.1
"202783_at"	609.7	245.4	738.8	559.8	62.3	1103.8	691.3	1124.4	912.5	435.5	29.4	1037.1	1404.6	338.2	10.6	893.5	601.4	638.2	633.3	1329.9	46.1	1165.2
"202784_s_at"	346.8	128.7	440.3	266.9	51.8	739.7	446	538.2	484.2	293.8	11	773.8	660	321.4	16.7	535.7	355.4	450.9	409.1	806.8	11.8	812.7
"202785_at"	383.8	194.3	206	373.6	141.7	486.9	311.4	257.9	268.5	363.6	126.1	462.2	423.4	322.3	115.9	436.2	361.3	329.1	388.6	410.6	182.1	445.3
"202786_at"	54.2	27.7	23.3	57	22.9	59.7	26.1	60.6	37.7	36.4	37.5	85.3	42.8	36.1	15.5	53.8	55.3	5.4	56.1	65.9	12.1	45.4
"202787_s_at"	270.4	189.8	281.4	173.9	109.7	425.8	277.8	305.8	340.5	232.6	59.5	471.8	371.1	296.6	109.5	372.9	253.1	220.5	460.9	393.1	85.7	541.9
"202788_at"	1394.5	630.6	813.7	765.7	576.6	1429.7	1401.9	1085.5	1009.2	686.1	375.9	1670.1	1243.8	743.1	627.2	1417.9	892.6	1055.3	1438.1	1211.1	665.4	1829.8
"202789_at"	142.2	59.7	87.5	143.2	64	129.7	133.5	149.5	83.5	97	87.2	192.2	66.2	91.9	49.1	138.4	135.6	103.5	137.3	210.3	95.6	214.8
"202790_at"	37.2	32.5	10	42.7	11.4	25.6	17.8	35.2	21	12.4	8.8	9	4.2	11.9	4.8	41.7	28	20.2	33.7	19.9	15	22.4
"202791_s_at"	98.3	75.8	59.3	68.9	62.4	169.5	62.8	94.2	133.8	105.6	99.6	169.1	136.8	188.2	98.8	174	142	133.4	119.3	171	94.5	233.5
"202792_s_at"	124.6	43.5	63	67.4	55.1	107.7	86.3	84.1	43.2	53.5	6	75.3	108	95.4	32.5	58.7	53.3	86.7	78.3	85.5	23.9	96.2
"202793_at"	44.6	36	30.5	41.7	18.9	91.7	76.3	52.7	17.6	52.9	20.5	100.4	57.6	46.9	19.6	91.6	54.2	21.4	75.8	129.1	6.9	26.1
"202794_at"	294.9	172.2	180.7	158.7	62.2	250.1	189.6	225.3	173.4	159.8	49.4	274.7	357.1	241	42.5	208.1	145.5	171	227.8	227.3	81.5	201.9
"202795_x_at"	155.3	115.8	208.7	231.9	103.4	306.9	186.9	168.7	143.9	129.7	94.3	253.3	166.9	166.3	115.2	189.1	246.5	159.1	182.2	270.6	128.2	296.9
"202796_at"	108.4	79.8	120.8	187.5	45.5	36.1	136.3	153.9	116.2	102.1	47.1	197.4	190.2	142.9	55.7	162.2	132.8	84	98.2	198	75.5	278.1
"202797_at"	51.4	55.5	46.8	97.5	27.2	83.3	34	74.9	40.7	41.8	25.5	143.7	35.6	75.4	25.3	115.5	75.2	75	75.8	129	59.4	141.7
"202798_at"	254.4	131.4	205.2	211.1	56.8	442.4	165.2	180.9	126.9	157.3	25.2	308.9	330.6	181.5	47.5	264.7	220.5	142.9	153.8	317.3	42.2	336.8
"202799_at"	248	101.6	259.4	174.9	125.5	261.2	166.6	115.4	174.5	130.1	88.2	348.4	225.4	129.4	145	251.7	162.3	138.1	176.5	173	141.7	241.5
"202800_at"	95	51.9	68.4	186.9	54.5	113.5	89.9	99.4	113.9	99.3	49	163.9	91.7	153.5	14.7	223.8	137.4	30.5	112.9	206.4	30	69.1
"202801_at"	671.3	342.7	405.5	348	358	678.3	905	810.8	644.4	425.6	511.7	972	845.9	542.4	530.7	938.6	741	617.8	885.2	1053.9	374.3	1503.2
"202802_at"	167.8	179.8	138.3	139.3	59.7	195.1	119.1	124.2	139.7	174.1	16.3	215.6	137.5	205.9	30.2	128.9	165.6	164.3	168.2	172.6	73	44.2
"202803_s_at"	127.6	54.4	111.3	132.6	81	165.4	98.4	120.2	79.6	67.9	66.5	176.5	76.6	133.3	70.7	104.4	109.4	81	142	146.4	60	294.7
"202804_at"	256.6	124.7	258.1	215.7	133.9	228.3	220.9	275	181.6	132.6	87.3	281.8	299	198.8	79.1	284.5	330.4	234	134.4	228.9	151.9	442.8
"202805_s_at"	58.2	35.3	53.3	7.2	2	85	94.5	78.2	77.3	14.6	5.6	76.2	90.1	5.9	5.8	23.6	113.7	24.1	61.2	37.5	4.8	52.7
"202806_at"	105.8	27	24.2	101.6	23	71.4	24.1	86.8	13.7	75.6	14.2	42.9	15.1	33.9	60.4	31.9	21.6	39.7	94.4	107.4	84.4	48.5
"202807_s_at"	266.3	179.9	249.7	215.6	200	319.1	238.9	227.1	220.8	179	137.9	378.6	294.5	227.5	220.2	281.2	284.7	222	151.4	311	117	306.2
"202808_at"	244	204.4	159.6	245	277.1	295.6	268.9	168.4	147.6	203.6	124.8	254.2	230.9	231.1	141	236	264.8	181.8	262.8	464.7	381	348.7
"202809_s_at"	158.3	61.5	155.3	146.9	100	179.1	141	168.9	117.9	139.5	96.8	178.6	187.8	186.3	93.9	142.5	177.2	127.4	219.4	239.1	156.4	169
"202810_at"	1093.7	653.5	800.1	680.7	404.6	1131.5	889.3	656.6	754.6	661.4	359.2	1539	1139	815.3	409.8	1033.4	902.4	826.4	1070.2	953.8	458.9	1257.2
"202811_at"	321.7	92.9	206	257	104.4	348	286.8	306.3	270.7	242.2	120.1	523.4	361.5	272.2	106.5	397	248.6	236.6	277.5	426.5	150	420.3
"202812_at"	282.4	219.1	343.2	188	113.7	386.2	270.6	348.8	318.5	168.5	109.2	540.7	394.7	189.9	120.2	405.3	241.4	220.7	280.9	523.5	121	517.1
"202813_at"	197	110	132	140.4	25.9	271.9	210.8	125.5	47.8	115.7	9.3	154.8	206.7	150.7	13.5	127.4	131.4	176.1	126.6	128	11	328.3
"202814_s_at"	87.3	82.9	77.2	126.3	75.8	186.3	26.3	126.4	142.5	133.8	57.6	152.1	158.7	102.3	44.8	191	95.2	70.4	84.7	198.9	52.6	48.8
"202815_s_at"	146.9	62.3	60.2	93	51.6	213.2	106.5	96.9	135.8	59.7	33.2	173.8	112.1	100.4	15.8	183.7	100.5	91.4	139.4	89.2	58	137.5
"202816_s_at"	52.2	23.5	39.7	66.5	17.2	61.3	36.2	60.2	40.1	46.1	2.4	83.6	36.1	60.6	12.5	26.1	43.9	27.1	47.7	59.3	21.4	43.1
"202817_s_at"	56.1	18.1	25.4	34	7.7	65.5	4.7	33.9	35.2	38.1	4.6	57.2	41.7	26.9	25.9	29.7	59.3	27.5	22.3	59	5.1	22
"202818_s_at"	292.2	167.4	235.1	328.3	383.6	474.7	356	255.4	345.3	200.1	328	553	306	327.2	399.8	358.3	301.4	262.2	451.2	439.4	393.6	505.7
"202819_s_at"	155.4	81.3	147.5	81.7	60.7	152	127.7	146.1	108.2	55.7	49	310.5	183.9	138.4	48.2	202.9	180	86	165.7	164.7	27.1	99.7
"202820_at"	4.4	1.4	5.2	26	1.1	6.2	27.2	4.6	21.8	4.9	2.5	5.3	3.3	33.6	0.6	23.5	12.5	7.8	6.8	7.8	0.9	37
"202821_s_at"	128	16.9	82.5	47.6	33	80.2	73.8	17.8	29.9	14.3	28.3	51.3	50.4	78.4	31.5	75.9	58.7	83	26.2	161.5	42.1	198.6
"202822_at"	487.3	193.8	601	992.2	233.3	568.8	399.6	344.5	250.9	455.2	195.8	614.5	412.6	513.2	165.9	479.6	649	483.3	440	686.3	205.8	592.1
"202823_at"	143.1	54.8	61.7	107.9	27.9	139.8	106.6	149.5	41.5	63.6	23.7	181.6	122.1	68.4	29.2	136.7	117.7	81.7	88.8	187	43.7	119.9
"202824_s_at"	742.5	310	415.2	408.5	178	774.6	541	652.8	383.7	324.5	94.3	687.9	690.1	510.8	114	720	508.1	519.5	554.9	639.8	210.8	706.3
"202825_at"	4227.7	1640.8	2869.8	2762.8	1094.5	5429.2	4349.4	4497.2	4890.2	3617.9	281.7	5718	5047	3811.4	299.3	4827.7	3857.2	3839.8	3917.2	4745.7	1332.8	7101.3
"202826_at"	27.1	12.2	20.1	20.7	14.9	26.5	24.3	20.5	26.7	15.5	17	37.5	30.4	22.6	19.9	33	26.9	19.6	40.4	31	15.2	62.1
"202827_s_at"	33.7	10.6	45.7	35.2	18.8	75	23.3	60.6	62.1	67.5	57.3	25.9	22.2	19.8	16.1	43.2	22.5	10.1	93.4	125.3	53.9	70.7
"202828_s_at"	33.9	23.2	17.3	14.3	9.4	34.4	30.6	24.8	26.7	16	4.2	18.3	46	25.5	4.6	26	13.3	16.5	22.3	20.3	6.7	60.5
"202829_s_at"	235	103	148.2	233.3	72.7	308.3	186.4	203.5	165	160.7	91.4	324.8	263.9	250.7	44.1	306.4	204.7	198.8	223.9	336.4	59.6	260.4
"202830_s_at"	137.1	95.5	74.3	42.9	128.1	225.2	90.8	142.1	248.2	136	66.4	170.4	67.3	115.8	97.1	234.2	157	69.1	158.7	206.6	133.7	100.2
"202831_at"	179.1	110	111.2	72.2	25	196	63.8	156.1	96.2	53.2	33.8	146.4	140.3	195.8	25.6	207.8	144	79.7	105.6	215.8	41.2	335.4
"202832_at"	181.6	100.1	105.5	179.2	60.4	207.5	122	106.4	90.3	140.7	87.7	180.9	166.5	171.8	33.4	181.3	147.1	172.4	130	211.3	59	162.4
"202833_s_at"	18.5	35.7	21.1	50.3	9.9	8.9	19.8	48.8	60.5	4.9	6.2	14.8	57.4	67.7	33.8	101.9	35	5.5	81	13.2	17.3	66.5
"202834_at"	323.7	148	226.2	260.4	178	320.4	275.9	289.1	218.8	275	144.8	419.8	361.1	284.1	261.4	482.4	310.7	265.7	481.8	381.3	235.3	677.2
"202835_at"	84.9	41.1	25.2	18.3	15.3	67.5	76	85	93.5	51	58.9	56	30.2	35.2	23.7	20.6	31	62.5	17	110	14.1	36.3
"202836_s_at"	870.8	346.3	579.1	554.3	364.6	1110	662.6	715.7	585.4	476	184.9	969.8	674	567.7	236.1	862.1	652.5	554.1	694.5	858	488.7	1043.2
"202837_at"	13.2	11	13.1	15.5	15.4	23.8	14.7	16.8	10.6	14.4	11.8	16.3	43.5	19	10.4	15	10.6	18.3	30	21.3	9	32.9
"202838_at"	285.6	124.3	181.9	224.5	86.7	265	214.1	142.2	143	196.6	38.9	272.7	210.4	255.7	29.6	300	166	167.7	214.9	293.5	125.3	210.7
"202839_s_at"	493.7	255	472.3	401.1	476.4	512.6	307.5	367.1	320.2	378.3	371.3	503.9	471	325.6	439.3	352.5	384	343.8	363.4	411.6	551.8	389.2
"202840_at"	226.2	61.7	134.6	137.7	65.8	146.4	76.4	175.1	108.8	129	67.4	150.6	115.2	103.7	73	131.2	159.1	100.4	122.9	137	73.3	95.1
"202841_x_at"	219.7	162.2	171.7	216	144.3	247.6	169.3	203.6	176.2	139.1	152	262.5	239.6	198.6	99.4	203.4	205	136.3	225.5	243.4	126.6	271.8
"202842_s_at"	416.2	252.8	366.3	400.1	133.7	573.5	279.3	390.1	224	359.5	113.1	576	472	375	76.6	437.1	436.3	355.7	301.9	454.6	117.6	491.8
"202843_at"	72.9	25.4	35.9	25.5	11	70.3	4	23	15.1	33.6	9	28.3	54.5	22.2	2.1	19.2	6	57.1	11.6	43.2	1.3	51.5
"202844_s_at"	129.2	59.7	80	112.9	69.5	104.3	80.1	31.4	49.8	38.7	23.2	29.2	77.7	24.9	49.3	85.5	54.4	34.8	49.5	66.4	49.9	75.3
"202845_s_at"	237.6	104.8	166	169	91.9	272.7	204.2	196.7	105.1	225.5	66.9	265.7	263.9	196.5	41.6	256	153.3	230.5	169.4	221.8	56.7	267
"202846_s_at"	142.1	53.8	153	196.9	41.2	128.9	139.8	158.7	78.9	60.1	67.8	166.8	115.1	155	64.9	140.5	128.7	82.6	153.1	143.8	102.9	188.7
"202847_at"	16.9	8.4	26.7	69.7	18.4	50.5	23.8	81.6	15.5	40.4	38.8	34.1	25.6	19.1	14	33.5	22	81.3	30.3	103.9	12.1	214.1
"202848_s_at"	33.2	38.3	28.1	67.2	19.8	132.7	53.2	93.4	75.9	74.8	38.6	149.7	130.3	95.5	138.4	94.6	98.2	51.4	155.7	133	63.4	220.4
"202849_x_at"	54.7	28.3	54.4	47.3	40.1	62.2	54.7	59.6	34.7	38.1	41.9	76	60.9	40.9	51.9	72.2	57.5	66.4	39.8	46.1	55	73.1
"202850_at"	158.5	76.1	165.1	226.7	82.7	384.3	195.1	207.5	132	233.4	21.3	303.9	350.9	236.1	40.6	305.6	196.4	256.3	200.3	383.9	36.5	253.5
"202851_at"	27.1	17.3	19.7	20.2	21.5	30.3	128.4	33.7	74.2	60.5	19.4	35.4	32.7	21.5	27.7	33.7	39.1	24.8	40.8	40	23.4	72.8
"202852_s_at"	34	27.8	48.6	41.8	26.4	36.8	45.2	39.4	63.9	67.8	28.7	59.1	73	54.2	2.3	94.3	58.9	54.3	41.4	100.4	58.2	80.2
"202853_s_at"	478.2	242.2	220.6	292.5	83.8	511.5	154.1	282.3	190.1	120.1	60.2	241.1	239.8	240.3	71	301.7	178.7	191.3	240.7	263.7	69	222.7
"202854_at"	204.3	123.9	181.7	179.8	66.7	215.3	128.9	138.1	121.9	208.2	54.8	220.6	241.7	239.1	29.9	186.5	218.3	210	172.9	283.2	52.2	241.2
"202855_s_at"	131.9	134.6	211.9	124.5	27.9	82.1	298.1	302.5	232.5	100.6	11.6	591.8	304.2	480.4	10.9	830.2	308.6	171.2	361.8	485.7	70.1	448.6
"202856_s_at"	314.4	233.6	331.4	234.1	215.3	279.4	599	415.5	326.1	153.8	227.2	1145.5	261.7	503.5	155.9	1371.8	359.4	256.8	512.7	633.4	467.4	512.7
"202857_at"	205.7	49.7	132.8	168.2	96.7	199.8	142.2	192.3	180	126.7	24.2	266.7	217.8	158.2	53.9	169.9	173.6	181	143.1	229.1	61.3	88.8
"202858_at"	352.9	441.1	456.7	412.3	180.5	469.2	238.9	274.4	215.9	430.6	40.6	477.9	245.2	395.8	103.7	442.9	401.5	256.8	154.6	354.4	271.8	297.6
"202859_x_at"	22.6	30.1	53.6	29.2	20.6	31.4	10.8	29.5	22.2	13.7	28.6	15.6	43.4	18.2	21.6	54.4	22.7	9	34.8	17.9	10.7	24.6
"202860_at"	420	172.9	259.5	346.3	172.7	471.3	378.3	337.3	354.4	344.9	165	617	371.2	346.5	130.1	432.5	493	350.1	399.4	547.2	197.2	587.7
"202861_at"	268.9	155.7	177.8	207.8	100.5	598.8	274.8	296.3	14.6	52.9	21.3	90.9	188.8	141.6	109.9	155.3	170.9	151.2	73.8	558.6	91.7	46.4
"202862_at"	198.1	75.2	148.7	225.2	76.2	199.1	157.1	198.5	79.9	62.7	20.2	248.3	166.9	167.5	49	154	159.4	91.3	106.8	163.3	131.7	236
"202863_at"	39.4	19.9	24.4	62.8	35.5	43.9	52.1	43.1	25.7	69.6	8.1	47.4	55.1	66.5	10.2	34.6	27.3	52.4	28.2	40.2	4.3	227.7
"202864_s_at"	7.5	4.2	6.1	25.1	2.5	8.1	7.2	11.3	15.2	7.5	5	11.4	9.3	21.7	3.1	10.9	7.9	8.8	19.7	52	5	21.1
"202865_at"	38.5	36.4	60.1	52.9	41.9	75.6	72.6	64.3	55.8	38.7	23.4	41.3	22.9	66.2	14.5	49.8	56.4	51.2	120.7	52.5	40.3	84.7
"202866_at"	248.5	95.5	56.7	136	23.8	203.3	191	62.6	40.4	148.5	37.3	314.8	62.6	184.8	33.8	255.3	192.8	28.4	254.5	253.4	84.6	177.1
"202867_s_at"	211.6	114.4	216.3	142.6	78.2	276.6	194.6	166.2	155.5	161.8	74.7	290.6	227.4	186.4	56.7	270.5	231.7	189.3	213.3	185	82.8	365
"202868_s_at"	244.3	113.6	188.5	182.3	96.2	288.2	204.9	201.3	193	185.7	99.1	338.3	240.9	194.5	60.3	291.5	277	201	306.9	305.9	114.8	328.7
"202869_at"	20.1	19.6	15.3	73.5	9.3	39.4	22.8	58.6	30.3	17.2	9.8	50.7	19.2	62.3	9.7	26.4	21.4	18.5	66.1	28.5	10.5	50.8
"202870_s_at"	57.7	78.1	57.7	27.1	14.8	73.1	76.3	130.1	116.2	35.9	17.6	127.9	55.7	76	40.8	32.1	63.1	50.8	60.5	85.9	25.6	178.1
"202871_at"	10.3	5.9	12.8	10.1	6.2	25.8	9.6	14.8	9.9	4.2	22.3	11.9	19.6	10.4	7.6	13.8	10.4	3.5	11.8	38.7	10.2	78.7
"202872_at"	62.1	30.2	63.7	153.6	47.2	128.7	91.5	90.1	99.6	41.6	14.6	137	128.6	76.5	48.2	105.4	49.3	82.4	148.2	149.2	88.2	149.4
"202873_at"	99.9	71.6	108	143.3	62.3	108.7	125.5	84.5	80.6	85.6	54.4	180.3	82.2	55.8	61.5	173.7	18.1	121.8	172.7	152.6	14	271.4
"202874_s_at"	117.7	53.5	81.2	98.1	32.2	172.5	103.8	129.4	97	105.7	33.7	145	133.1	143.8	25.4	142.7	128.5	129.5	153.8	162.8	28.5	166.7
"202875_s_at"	48.2	44.1	50.6	74.7	32	132.6	70.6	53.5	50.4	25.5	13.1	82.7	56.2	90.2	33.2	108.4	70.3	35.8	96.8	18.4	58.7	80.1
"202876_s_at"	271.9	111.1	185.9	197.4	156.7	290.8	254.9	298.8	196.8	81.2	64.7	331.5	274.7	250.9	109.1	378.4	281.1	192.7	377.3	243.8	79.5	404.6
"202877_s_at"	79.7	43.5	38.8	140.1	60.7	148.4	100.1	68.9	85.4	106.5	36.8	239	188.1	152.3	60.8	186.1	120.3	90.4	148.6	225.3	12.1	94.3
"202878_s_at"	407.7	159.9	309.5	378.3	149.2	437.7	258.9	443	251.5	317.8	100	506.2	387.4	312.4	93.8	405.8	323.9	306.4	375.7	600.2	171.3	592.4
"202879_s_at"	34.3	47.7	31.2	73.6	30.3	107.1	34.2	33.1	51.4	76	20	102.3	37.7	134.9	25.8	83.4	61.1	30.3	40.7	75	44.3	95.3
"202880_s_at"	113	47.2	78	34.1	30.2	120	77.1	67.1	69.9	97.6	33.5	129.6	97.8	79.7	41.9	79.1	97.8	68	30	147.8	72.8	73
"202881_x_at"	41	10.4	10	15.6	8.3	64.2	7.7	20.4	15.4	7.8	6.5	22.9	8.3	42	5.8	22.2	13.2	15.6	42.5	35.4	5.2	28.8
"202882_x_at"	285.4	226.6	240.8	260.2	57.3	469.2	181.3	203.3	158.5	289.6	9.4	518.8	415.8	251.5	5	160.4	285.2	267	223.2	336.3	80.6	277.4
"202883_s_at"	163.2	75.8	129.6	159.4	101.1	182.5	108.6	142.9	122.3	147.6	110.5	181.2	167.3	111.5	86.5	199.2	137.5	134.7	157	282.8	106.2	161.5
"202884_s_at"	59.4	68.2	37	68.7	46.4	72.7	73.1	96	87	44.6	72.5	106.9	30.4	68	38.3	92.4	24.6	52.7	107.2	90.5	31.5	135
"202885_s_at"	30.2	10.9	16.3	93.4	12.5	29.2	19.7	23.4	16.6	41.6	54.4	177.3	22.9	21.8	23.2	65.1	85	21	26.8	33.2	71.9	50
"202886_s_at"	39.7	45.9	26.6	65.6	44.2	36.8	25.7	8.9	17	34	33.1	44.9	61.6	35.5	24.1	44.4	70.4	3.5	32.9	39.9	19.4	78.2
"202887_s_at"	152.7	114.5	317.4	329.6	114.7	164.3	117.4	235.1	104.9	239.4	102.6	234.5	382.5	442.2	44.4	235.5	282.9	382.4	202.9	457.2	35.9	334
"202888_s_at"	27.3	18.4	20.3	30.4	10.1	10.1	25.3	23.7	6.6	29.1	36	71.7	30	5.9	17.8	72.6	67.1	41.4	17.6	43.2	5.9	69.2
"202889_x_at"	20.8	9.6	18.4	16.8	13.5	54.6	22.8	18.6	40.9	13.5	47.1	14.7	23.6	11.7	15	31.1	24.8	53.7	42.6	23.2	29.9	51.3
"202890_at"	4.3	1.8	1.4	1.1	1.8	4.9	3.1	4.1	3.1	5.6	1.8	5.3	3.8	5.1	1	3.2	3.1	4.1	3.6	1.4	1.4	3.7
"202891_at"	386.7	159.9	350.5	432.2	238.7	520.4	471.9	349.8	372.1	258.3	217.2	341.9	356.7	342.7	223.6	453.4	353.3	364.5	440.6	544.6	247.8	468.9
"202892_at"	71.6	41.7	66.4	82.1	28.9	103.7	67.2	74.8	74	59.1	3.1	108.6	88.3	65.7	18.6	99.9	61.1	60.4	86	127.4	43.9	170
"202893_at"	329.2	338	165	221.6	107.7	530.4	329.8	220.4	234.6	264.6	59.4	359.4	306.1	181.5	26.9	383.2	312	259.7	244.8	547.4	118.4	267
"202894_at"	89.6	29.6	80.4	76.8	65.3	130.4	96.7	138.6	81.7	30.3	22.7	54.9	95.4	10.9	44.2	131.2	85.5	10.6	80.9	103.4	39.9	125.9
"202895_s_at"	131.4	72.3	111.6	99.5	100.6	210.1	134.7	140.7	116.3	97.4	111	137.8	151.7	161.4	92.4	161.6	163.5	143.8	159.2	158.3	78.1	223.3
"202896_s_at"	151.2	83.9	115.2	107.2	108.4	260.6	123.8	259.6	118.3	120.7	117.2	185.4	181	181.3	101.2	89.5	194.1	147.9	302	179.4	79.8	413.8
"202897_at"	112.2	70.3	124.2	109	53.4	142.1	113.1	113.7	75.1	72.5	31.8	129.8	128.1	107.9	47.3	98.4	113.3	114.8	171.7	51.5	21.8	187
"202898_at"	15.7	12.2	12.9	30.1	7.9	27.5	14.5	11.4	13.1	15	6.4	21.5	16.1	18.7	8.5	22.8	13.9	10.1	29.8	20.4	7	23.9
"202899_s_at"	303.5	214.5	288.1	266.2	127	518.4	246.7	266.9	195.1	240.9	122.3	528.1	346.1	244.8	158.7	501.7	293.2	238.4	302.3	409.3	94.4	281.8
"2028_s_at"	142.4	43.2	82.2	57.9	84.4	169.3	131.4	173.4	99.9	77.1	91	116.8	120	80.6	103.3	120.2	118.7	94.8	151.4	112.7	102.3	224.1
"202900_s_at"	134.7	85.4	85.4	106.8	38.4	145.2	150.1	97.4	134.5	90.2	6.4	123.5	199	84.3	23.9	151.2	80	166.6	126.8	141.7	47	126.2
"202901_x_at"	22.7	14.3	41.4	40.2	21.3	21.7	32.9	36.8	17.5	22.7	19.7	39.4	62.6	7.2	17.6	50.1	15.2	30.8	32.7	42.7	16.8	36.7
"202902_s_at"	87	30.5	76.9	71.6	43.1	72.9	102.4	90.1	89.8	34.5	24.4	57.7	78.7	121	31.1	123.3	59	57.8	62.7	91.7	24.5	34.1
"202903_at"	87.6	23	29.2	35	38	74.6	71.5	74	52.4	50.2	7.8	68.4	75.8	67.6	12.8	48.5	36	81.3	73.4	121.3	42.6	117.9
"202904_s_at"	55.1	20.2	30.1	40.7	19	56.3	36.4	30	40	33	16.9	62.8	45.9	46.3	11.2	49.5	51.2	35.1	38.9	62.2	21	56.2
"202905_x_at"	96.1	62.3	123.3	149.2	76	148.1	100.2	125.1	71.9	84.5	84.4	118.2	91.1	140.7	93.3	119	96.7	130	138.8	110.6	39.5	204
"202906_s_at"	92.9	7.5	43.2	95.2	24.3	139.6	45.7	24.6	61.7	30.5	4.3	66.6	67.2	91.8	1.9	83.2	60.4	67.6	81.2	34	4.8	91.7
"202907_s_at"	274.1	122.1	168.3	265.4	78	336.3	163.8	190.7	153.6	163.7	64.3	310.2	283.3	280.5	37.6	250.1	299	219	224.6	335.3	53.5	273.3
"202908_at"	188.9	125.8	138.9	234.3	142.3	182.4	173.7	156.1	157	141.6	137.9	188.9	179.9	204.9	108.1	207.1	191.6	170.5	189	282	195	316.1
"202909_at"	420.3	193.6	206.1	182.7	120	361.3	256.1	201.7	145.4	213.2	37.5	344.3	322.4	246	62.4	368	200.4	350.5	272.8	484.3	111.8	270.6
"202910_s_at"	57.3	20.1	8.9	68.5	36.6	25.6	57.6	34.9	31.9	25.2	5.5	11.9	18	28.3	11	68.5	55.2	41.9	18	43.2	29.5	42.8
"202911_at"	145.7	103.2	151.5	180.3	86.6	208	108	121.3	94	135.6	16.3	174.4	271.6	160.7	61.6	193.7	122.1	153.2	134.6	223.1	142.6	96.7
"202912_at"	105.7	104.8	101.8	132.7	109.4	146.7	102	120.3	100	85.6	111.9	143.2	120.3	176.6	87.6	105.4	157.7	120.7	110	215.3	97.2	112.5
"202913_at"	128.4	62.7	122.6	146.1	75.4	204.7	150.8	149.1	160.1	111.2	21.9	211	130.9	126.4	15.6	198.6	128.1	89.2	170.9	222.6	81.4	233.5
"202914_s_at"	64.4	29.6	49.8	53.6	46.1	82.4	110.2	94.5	80.5	19.5	30.9	102.2	56.9	92.5	40.6	88.9	65.6	76.6	99.4	80.6	33.8	116
"202915_s_at"	146.2	52.6	138.7	121.3	49.8	129.5	113.3	140.2	68.3	100.6	71.6	176.4	168.2	118.5	82.4	134.6	115.7	132.3	132.4	172.2	42.7	157.2
"202916_s_at"	113.5	36.3	51.2	109.6	27.5	81.8	33.9	65	62.4	66.2	14.5	63.3	97.1	48.4	3.8	116.6	110.1	80.3	51.1	91.4	3.9	110
"202917_s_at"	149.6	67.7	81.1	311.2	61.7	239.1	136.5	114.7	96.8	82.1	45.8	343.4	80.9	151.4	44	206.2	112.7	81.4	115.1	161.3	121.1	161.4
"202918_s_at"	145.9	45.9	123.9	105.4	42.4	190.9	92.4	185.2	61.6	115.6	1.6	262.5	157.9	102.7	15.8	105.5	149	155.2	129.8	258.3	22.4	160
"202919_at"	586.3	299.4	311.1	343	266.9	595.8	508.4	368.4	343.3	496.7	217.9	857.1	596.7	590.6	192.5	770.8	607	534.1	613.2	816	322.3	833.1
"202920_at"	674	284	441.4	550.4	137.7	972.6	567.5	797.3	407.5	313.7	79.9	888.1	755.4	587.3	62.7	508.1	668.5	519.5	353	654.8	290.7	785
"202921_s_at"	210	123.5	174.1	185.8	91.2	379	200.9	237.7	280.8	169.4	135.4	303.7	320.7	202.9	102.8	251.8	220.3	226.2	346.8	401.7	78.1	261.8
"202922_at"	130.6	48.5	99.5	131.5	53.5	162.8	98	135.8	99.1	63.2	43.1	205.6	162.8	118.8	31.8	157.1	101.4	117.4	108.3	177	89	164.8
"202923_s_at"	98.6	68.9	122.3	137.7	60.1	240.1	162.2	148.3	58.5	106.2	71.6	154.2	142	133.9	19.4	146.1	121.7	123.5	133	174.8	13.3	188
"202924_s_at"	60.1	13.4	16	62.6	14.7	101.7	13.2	15.2	16.1	69.4	8	17.6	15.7	31.7	18.2	67.1	54.9	29.6	54.2	35.9	13.4	52.3
"202925_s_at"	169.6	111.3	178	123.5	41.3	216.5	173.8	174.9	130.2	58	46.8	221.6	192.9	137.4	34	226	203.4	125.8	195.4	296	22.8	217.1
"202926_at"	226.5	58.8	141.6	206.6	86.3	243.9	112.7	161.3	97.4	81.7	36.4	184.1	223.5	176	69.4	171.8	174	165.1	154.1	181.7	94.3	240.7
"202927_at"	78	45	53.2	53.9	67.2	108.1	55	31	13.5	59.1	13.4	88.2	63.9	6.4	15.9	30.6	60.3	56.9	42.7	112.5	61.2	22.6
"202928_s_at"	49.1	58.3	78.6	65.7	11.6	77.2	81.3	64.9	66.5	70.7	41.7	70.4	78.4	38.9	9.8	125.7	30	21.7	74.8	68.3	29.5	73.2
"202929_s_at"	208.2	95.7	116.5	119.9	59.2	177	135.6	166.4	104.8	134	48.1	208.7	161.7	43.8	41.6	158.1	122.9	138.1	171	173.5	94.1	358.9
"202930_s_at"	719.2	307.9	620.3	678.4	178.6	1475.1	684.9	1106.4	599.4	567.4	70.1	1135.5	1052.1	687.8	66.3	918.2	719.2	562.5	693.1	1231.9	198.4	1088.2
"202931_x_at"	4493.2	2703.8	3829.3	2773.1	1982.8	4158	3835.6	3580.7	3653.3	2951.9	1051.6	5459.9	4966.8	3870.4	1735.1	4550.7	4326.5	3958.6	3942.8	3640	2320.3	4116.2
"202932_at"	89.7	45.8	68.3	113	9.8	122.7	96.2	100.8	69.9	89.2	41.7	150.7	122.3	127.8	7.6	106.6	127.8	61.5	78.1	124	11.3	187.5
"202933_s_at"	51.5	35	24.3	52.4	25.1	88.6	63.2	35.2	38.5	77.5	5.1	53.7	121.3	52.4	1.2	41.4	78.4	65	46.3	110.3	11.6	37.5
"202934_at"	151.3	4.9	78.3	300.3	141.7	27.7	107.9	127	72.5	70.6	41.8	183.9	128.8	70.3	61.4	212.4	169.6	80.9	107.7	181.3	188.2	311.1
"202935_s_at"	81.4	45.4	87.7	120.2	93.5	153.4	85.5	141.4	69.6	97.1	66.1	60.1	140.4	137.6	60	125.7	207.2	162.5	81.2	194.7	21.3	166.6
"202936_s_at"	125	45	111.8	112.4	60.6	203.6	112.2	141.4	105.9	57.3	31.8	70.9	74.7	77.2	37.7	128.9	183.6	162.6	68.3	206.4	31.3	55.6
"202937_x_at"	9.5	8.5	10.8	13.8	7.7	15.8	14.3	11	11.4	47.7	9.3	11.4	16.1	15.6	7.5	14.8	11.7	8	13	12.9	9.8	29.1
"202938_x_at"	128.4	47.3	71.3	203.5	66.6	110.1	84	80.2	96.1	95.6	89.1	27.9	25.3	55.2	76.2	43.4	35.1	95.7	119.6	172.5	78.1	150.6
"202939_at"	180.7	69.9	158.7	207.8	67.9	249.2	243	213	161.2	181.6	55.8	264.5	217.6	192.8	58.2	230.6	210.4	251.2	151	320.7	68.8	304.1
"202940_at"	148.6	68.7	102.6	123.4	48.3	184.1	113.5	130.6	87.8	109.4	45.1	183.8	117.7	130.7	62.3	138.6	122.1	95.4	140.3	191.4	72	121.4
"202941_at"	2763.5	1212.1	1939.6	1598.7	624	2946	1916.9	2084.6	2044.4	1619	295	2981.4	2353.3	1754.5	249.9	2342.5	1933.9	1579.2	2020	2188.3	651	2779.3
"202942_at"	504.7	140.5	368	369.2	552.1	425.6	308.8	377.5	498.5	308.7	277.5	529.7	390.1	218.8	453.3	237.6	457.3	339.6	388.8	425.5	987.8	638.4
"202943_s_at"	254.1	72.9	222.9	240.3	149.5	310.7	264.5	295.7	187.4	165.5	69.4	248.2	254.7	229.4	133.6	342	258.2	205.7	269.7	329.6	155.1	403.7
"202944_at"	45.2	34.6	57.3	7.7	5.9	77.8	76.8	76.6	21.6	39.2	18.6	30.6	79.2	77.5	7.8	73.2	82	29	34.7	45.1	8.1	87.3
"202945_at"	159.2	60.1	134.6	111.6	120.4	208.7	104.6	87.6	96.9	100.5	33.4	61.4	134.3	91.1	85.1	184.1	80.6	156	110.8	119.1	166.4	167.7
"202946_s_at"	130.4	89.8	104.3	114.6	30.6	203.1	143.6	87.9	92.9	76.7	5.9	169.6	127.8	80.1	23.7	179.6	114.6	93.3	188.4	196.5	41.5	144.4
"202947_s_at"	1006.8	740	632.9	730.3	428.3	1147.1	985.2	800.3	843.1	614.8	307	1148.9	1191.7	688.6	396.6	1075.8	879.8	744.9	1050.6	1198.2	837.1	1206.6
"202948_at"	98.8	51.5	62.7	164.4	47.9	96.4	9	45.8	80.3	97	90.4	145.6	121.5	107.9	7.6	97.4	71.6	8.4	55.8	86.5	22.1	36.1
"202949_s_at"	405.9	219.4	213	176.7	160.1	532.3	374.8	284.3	401	195.2	130.2	668.4	596.1	247.1	25.6	398.7	287.3	311.3	485.1	393.3	180.3	176.2
"202950_at"	159.8	50.8	136	119.2	26.1	193.1	134.4	162.1	112.9	159.2	49.6	204.4	121.3	156.1	13.2	162.9	109.4	152.1	120.6	221.9	48.6	157.9
"202951_at"	123	46.5	62.7	116.4	47.9	206	89.9	104	105.2	133.3	14	182.7	90.4	96.8	30.6	131.8	100.9	90.8	82.1	194.6	79.1	169.4
"202952_s_at"	8.7	3.1	4.7	5.8	17.6	11.5	16	7.4	7.6	5.6	4.4	7.1	29.2	12.5	5.4	11	3.2	7.1	35.3	12.5	10.5	32.1
"202953_at"	48.2	52.4	98.9	130.1	78.5	64.3	60.4	67.7	69.5	98.3	37.8	106.5	14.4	100.4	21.7	70.4	21	98.4	98.4	81.7	57	60
"202954_at"	174.8	103.5	146.4	173.5	142.2	246.3	182	192.9	222.6	138.3	181	292.4	156.5	165.2	175.4	264.6	196.3	190.2	271.7	204.4	126.2	383.7
"202955_s_at"	124.8	65.2	96.5	101.8	62.3	175.9	154.6	152.2	84.6	73.7	29.7	221.2	138.9	128.6	5.3	200.6	114.5	97.4	114.9	189.2	12.4	188
"202956_at"	166.5	57.8	129.5	136.3	73.8	219.4	142.5	178.5	131.3	134.7	24.2	256.8	138.2	150.8	62	88.1	135.4	111.7	107.6	175.6	77.5	201.7
"202957_at"	139.2	51.9	126	178.4	86.4	175.2	92.3	116.1	76.7	82	65.3	144.2	110.5	134.6	60.4	123.8	139.9	106.5	125.3	145.4	86.4	266.5
"202958_at"	81.5	48	79.2	93.1	34.8	150.1	185.9	42.4	40.7	98.1	33.4	78.6	60.8	112.8	22.5	137	128.8	78.9	298.2	123.1	80.1	167.9
"202959_at"	163.2	57	72.9	116.4	43	141	69.7	88.1	90.2	84.6	12.6	142.6	98	110.1	24.8	116.9	93.9	101.3	121	159.6	38.9	181.4
"202960_s_at"	178.3	79.5	167.5	169.9	106.5	205.7	151	138.4	93.5	130	78.7	191.3	262.2	210.9	60.6	232.2	165.5	168.5	114	241.1	87.2	303.3
"202961_s_at"	1732.5	797.3	1019.8	1524.8	1230.2	1751	1150.4	1298.6	1143.3	1397.3	706.5	1939.5	1841.3	1549.2	610.6	1386.1	1474.1	1657.6	1648	2013.1	1138.4	2307.6
"202962_at"	89.2	39.6	65.5	90.1	42.8	95.6	46.3	58	75.2	79.5	41.5	79.7	80.9	52.6	36.8	59.2	58.7	34.9	52.3	79.3	75.2	151.4
"202963_at"	62.4	53.4	74.8	106	8.7	128.1	133.8	26.1	104.9	108.9	13.3	139.3	34.6	191.3	11.7	159.1	117.4	134.1	93	136.6	9.5	193.9
"202964_s_at"	123.8	129.3	110.2	255.6	125	241.5	282.9	133.5	156.4	163.1	143.8	244.9	181.5	281.3	95.5	289.3	241.2	153.4	210.7	201	87.2	202.2
"202965_s_at"	20.4	8.7	5.9	12.1	10.4	19.2	14.1	12.4	20.3	13.8	11.5	18.3	21.7	16.2	9.2	26.9	17.1	9.5	32.5	19.6	6	38.6
"202966_at"	19.8	2.8	3.5	3.1	15.4	27.8	11.4	8	10.8	13	10.5	59.4	22.9	17	2.8	20.9	12.3	4.2	11	11.7	8.8	34.6
"202967_at"	463.5	286.8	357.7	389.2	99.1	423.8	396.5	329.7	282.4	351.7	129.8	690.9	584.5	436.6	101.4	529.2	435.2	302	532.6	556.1	139.2	600.9
"202968_s_at"	174.9	113.4	189.4	89.4	28	246.9	155.6	179.3	110.7	159.6	89.1	228.3	190.4	80.6	6	165.9	158.6	156.2	204.9	173.7	41.1	303.8
"202969_at"	159.3	89.2	109.9	90.7	50.6	261	143	158.7	156.6	178.3	35.1	249.7	210	124.9	18.5	243.7	124.8	130.9	226.8	237	101.3	185.5
"202970_at"	123.1	74	66.6	123.3	24.7	146.8	161.3	104.3	81.3	82.2	33.1	108.9	158.9	51.6	21.7	238.8	97.2	110.7	142.3	134.1	7.7	153.8
"202971_s_at"	116.3	141.2	239.6	174.6	21.1	242.4	144.9	239.4	115	103.5	7.2	274.5	291.6	257	2.5	215.7	90.6	171.9	285.4	279.4	11.9	181.1
"202972_s_at"	167.3	104.7	137.9	238	81.3	180.7	194.2	195.7	96.8	144.8	140.3	180.7	173.5	175.3	61.6	184.3	159	181.6	183.7	235.6	70.8	172.8
"202973_x_at"	241.7	109.1	151.8	348.6	80.7	257.2	154.8	147.9	131.8	228.5	38.8	255.2	231	350.4	22.6	224.5	189.3	207.2	207.2	269.1	71.8	148
"202974_at"	211.8	91.9	155.3	176.8	64.4	174	48.2	168.3	92.7	81.5	30.8	249.1	236.6	209.9	21.8	98.6	207.9	137.5	66.3	319.6	123	251.1
"202975_s_at"	255.5	217.8	348.8	333.6	103	475.9	282	262.9	256.7	192.8	109.4	489.4	339	418.6	59.4	458.3	346.6	317	418.5	411.1	56.5	401.5
"202976_s_at"	285.7	196.6	168.6	283.3	52.3	291.2	257.8	185.9	145	205.2	24.4	519.8	308.8	203.1	44	370.9	200.7	156.6	220.9	311.5	44.2	271.1
"202977_s_at"	12.5	6.7	9.7	10.4	6.9	8.4	10.1	9.8	7.3	5.5	6.5	14.1	12.7	5.6	7.8	11.6	8.7	8	9.2	8.9	7.2	24.3
"202978_s_at"	82.4	62.2	56.9	65	11.8	120.9	87.7	82.7	73	63.7	11	143	66.5	60.7	23.9	71.9	70.5	80.6	74.5	129.9	6	75.9
"202979_s_at"	56.7	20.2	18.4	51.8	18.7	118.7	48.5	40.3	19	30.4	6	73.7	79.8	34.9	7	66.5	30.8	47.9	37.3	78.1	2.5	70.6
"202980_s_at"	64.4	28.4	55.6	25.7	9.8	93.4	59.1	31.6	59.2	34.7	42.7	74.3	52.1	46.8	10.5	86.8	87.7	38	71.1	58.2	2.2	109.8
"202981_x_at"	365	149.7	250.8	292.2	96.1	378.6	227.2	263.6	225.5	201.2	122.7	583.1	377.9	290.8	74.9	477.2	260.9	267.4	302.4	587.2	122.8	457.5
"202982_s_at"	455.2	207	375.2	390.2	146.6	606.3	432.7	461.4	300.5	247.4	66	565.5	457.8	344.5	98	421.9	387.4	403.2	512.8	545.7	91.7	490.5
"202983_at"	374.1	148.8	164.7	289.2	95.9	366.6	204.8	232.6	141.3	150.1	64.6	420.7	266.3	157.1	65.1	385.2	378.8	185.1	169.6	281.4	112.5	349
"202984_s_at"	16.8	14.1	25.8	37.2	14.8	33	35.6	44.4	4.7	17.4	21.9	18.1	63.9	46.3	12.6	76.9	41.6	12.3	25.7	64.8	0.6	12.8
"202985_s_at"	262.9	121.3	182.7	279.7	49	250.6	160.8	135.2	132.3	172.9	10.6	286	232	146.1	11.8	284.8	241.4	197.7	90.4	273	16.8	26.3
"202986_at"	38.5	28.8	17.2	12.7	11.7	27.3	46.3	73.7	16.7	62.1	14.4	61.1	68.4	85.5	30.8	93.4	36.7	55.6	26.1	14	12	22.5
"202987_at"	83.8	30.5	42.6	29.5	40.6	75.5	76.3	42.1	62	50.6	25.7	63.9	55.4	63.5	21.4	92.6	59.9	52.6	68	48.8	18.1	99.9
"202988_s_at"	4.2	1.6	4.4	1.5	3.5	3.9	3.3	6.2	1.5	1.1	4.5	2	36.4	2.9	1.9	2.1	1.4	1	15.2	4.9	0.7	14.1
"202989_at"	3.2	1.4	1.1	6.8	6.6	1.1	1.4	3	17.3	2.5	1.2	1.5	2.1	1.2	2.4	24.4	8.1	1	1.9	13	1.8	8.8
"202990_at"	58.5	43.8	24.4	115.3	38.1	87.2	70.3	88.3	56.5	57.6	35.8	67.8	81	61.1	35.2	86.1	55.5	45.2	102.4	113.5	38.9	188.2
"202991_at"	60.5	30	15.9	53.5	20.4	106.9	47.7	56.8	63.8	19.6	22.6	37.2	66.5	58.8	21.3	24.5	41.7	66	27.8	57.5	5.5	39.7
"202992_at"	23.6	3.3	24.1	65	5.3	30.5	19.3	19.7	2.3	6	2.3	8.1	34.2	3.4	3.6	13.4	30.5	8.3	12.2	17.7	5.9	75.9
"202993_at"	24.4	11.6	9.5	42.4	10.4	42.9	24.9	17.9	40.3	25	6	52.9	27	12.6	9.5	64.4	17	48	66.6	46	47.6	85.6
"202994_s_at"	102.7	10.2	38.6	289.8	61.9	26.7	24	28.6	13.9	26.6	15.2	33.1	19.9	20.8	16.2	26.7	21	13.4	23	91.3	28.6	58.1
"202995_s_at"	162.6	80.3	167	529.1	75.4	210.6	141.9	169	191.9	131.3	67.2	270.2	96.4	238.4	29.8	228.5	211.2	106.6	180.8	239.5	54.4	187.1
"202996_at"	30.6	18.4	24	35	19.4	45.8	27.4	28.6	30.4	44.4	9.1	87.6	49.3	14.6	19.3	51.4	66.9	28.3	29.7	50.5	24.2	218.1
"202997_s_at"	7.6	3.4	5.7	6.2	6.1	6.8	8.8	10.5	6.4	5.1	8.2	10.1	8.2	5.6	5.6	8.7	7.6	4.8	6.3	6.2	18.6	25.8
"202998_s_at"	149.3	46	124.4	151.2	71.7	178.2	46.5	134.7	82	38.7	107.3	121.6	120.3	85.8	46.5	150.6	158.3	98.6	172.4	118	60.7	103.9
"202999_s_at"	22.2	29.6	17.8	16.1	20	27.6	27.3	26.7	32.8	13	45.5	131.7	19.1	19.3	14.2	23.9	19.4	30.8	28.4	84.1	34.7	111.2
"203000_at"	5.6	5	3.3	5	7.3	16	4.6	12.7	8.9	8.5	7.6	17.6	3.1	7.7	3.1	20.2	14.8	6.9	12.6	21.9	2.5	22.1
"203001_s_at"	8.3	4.4	16.3	7.8	5.2	8.5	10.1	8.5	19.3	35.9	8.1	17.2	10.4	16.3	10.9	9.8	11.2	4.3	17.8	13.1	3.5	62.1
"203002_at"	195.4	143	131.7	289.4	125.3	341	131.8	203.4	92.2	165.4	136.5	294.3	229.4	323.6	106.2	206.6	214	236.6	209.7	307.9	100	320.7
"203003_at"	194.1	146.4	216.4	122.8	108.4	318.1	192.7	187.6	217.2	172.1	9.1	105	426.1	231.4	44.6	251	282.4	185	186.2	362.7	20.2	303.5
"203004_s_at"	147	87.2	115.3	125.5	22.2	162.6	161.8	57.8	122.7	105.2	10.4	162.8	178.8	84.6	11.7	45.5	114.2	111.9	96.9	197.4	23.7	85.3
"203005_at"	104.4	44.2	31.1	86.2	21.9	55.1	159.4	50.1	38.3	39.8	60.3	150.3	131.8	84.5	63	48.3	93.2	103.2	143.7	175.7	68.5	187.4
"203006_at"	725.5	305.1	461.7	588.3	348.5	912	604.1	576.8	485.3	696.9	190.9	1106.9	808.4	736.5	195.3	857.8	659	694.2	777.8	857.8	411.4	636.7
"203007_x_at"	245.7	148.5	207	265.7	79.3	369.4	270.7	430.5	242	190.1	45.9	433.1	355.2	263.1	73.9	403.4	277.6	252.4	349.8	534.3	69	640.1
"203008_x_at"	163.1	108	163.4	194.2	59.5	252.7	170.8	221.4	134.4	139	51	268.2	264.7	220.7	69.4	221.3	294.6	161.9	183.8	295.5	81.2	175.3
"203009_at"	61.9	42.4	28.6	76.8	44.2	60.8	64.9	67.5	46.1	53.7	102	118.5	57.8	85.3	51.1	171	18.7	80.2	77.2	112.7	90.9	251
"203010_at"	187	59.4	130.9	157	87.9	108.9	35.9	40.8	62	146.1	86.5	53.2	126	120.4	93	87.8	109.4	190.1	60.4	145	128.3	66.8
"203011_at"	205.9	75.6	88.4	137.7	43.7	201.3	107.9	118	101.3	124.6	47.7	270.5	187.4	195.4	28.9	244	164.4	99.3	119.4	245.2	75.4	242.4
"203012_x_at"	7342.1	7163.5	6664.9	6718.5	6677.6	6434	6542.8	6045.4	5411.8	6159.5	3688.9	10399.3	8889.3	7136.3	3514.9	6511.7	7878.2	7036.3	8484.9	8274.8	9573.9	6914.9
"203013_at"	147.6	72.4	119.1	124.4	59.7	192.5	71.3	91.3	163.1	102.2	11.2	110	164.4	118.5	31.2	171.5	120.4	84.1	132.5	110.4	9.1	129
"203014_x_at"	184.6	91.5	139.9	119.8	89.1	210.4	176.5	209.1	145.9	100.1	68.5	183.3	228.2	133.1	76.7	196.5	183	148.1	199.8	240.2	105.8	280.4
"203015_s_at"	93.3	38.1	70.4	68.7	54.2	85.3	92.5	92.7	70	50.7	79.5	99.5	85.3	110.1	73.1	135.3	82.3	67.4	114.3	164.3	61.6	316.6
"203016_s_at"	106	68	105.1	120.7	57.8	90.9	132.7	125.3	75.8	142	26.2	143.2	115.5	90.2	38.9	197.2	172.5	110.8	151.6	64.5	51	208
"203017_s_at"	11.1	12.8	23.1	26.4	17.5	38.2	45.8	21.8	30.1	26.2	10.8	68.2	33.7	59.2	7.2	119.7	12.6	14.5	55.3	21.7	13.1	63.7
"203018_s_at"	14.5	20.2	12.3	43.5	38.2	50.3	15.3	32.8	25.3	8	14.9	26.5	20.8	59.2	15.4	16.8	15.2	26.6	17.8	148.1	39.7	71.9
"203019_x_at"	13	13.4	4.7	10.5	5.9	8.9	14.8	25.6	7.3	19.3	12	23.1	25.5	12.5	2	26.6	11.4	16.7	8.1	64.9	20.6	27.9
"203020_at"	63.6	24.6	5	64.8	22.3	24.1	48.6	36.1	34.6	20.8	23.7	61.5	30.3	50.3	16.4	76.1	48.7	13.2	59.5	77.3	22.9	99
"203021_at"	122.4	92.5	138	177.5	93.4	220	133.2	171.2	84.6	140.2	110.6	210	216.8	311.9	104	224.4	200.9	114.8	114.1	192.4	66.6	191.1
"203022_at"	203.6	86	157.8	102	91.1	161.7	161.6	178.1	144	119.5	72.6	221.5	127.6	128.3	75.5	217.5	142.4	170.9	213.3	385.6	86	425.7
"203023_at"	129.6	63	80.9	66	47.5	109.6	108	172.3	128.5	83	28.4	258.9	143.9	156.4	7.1	104.7	181.8	139.3	172.6	152.5	61.4	204
"203024_s_at"	286.7	100.4	171.8	167.8	56.4	304.4	126.6	162.6	137.1	149.2	46.2	250.1	186.9	171.1	18.9	156.8	184.2	182.6	117.6	187.6	42.3	179.6
"203025_at"	248.4	157.2	242.6	199.6	198	318.9	231.5	204.2	163.2	171.6	131	357.4	209.1	90	126.6	202.4	217.3	177.7	225.3	236	202.9	205.9
"203026_at"	201.8	105.4	146.3	127.8	75.3	194.9	82.2	127.4	84.7	69.4	92.4	202.8	185.1	99.5	84.7	108.1	149.3	133.8	90.6	178.1	86.2	186.9
"203027_s_at"	6.2	4.7	5	4.3	2.8	8.5	5.5	6	5.3	22.2	3.6	9.3	26.3	5.6	2.9	7.2	5.6	4.7	5.6	12.8	3.3	30.8
"203028_s_at"	292.4	124.6	213.7	295.9	118.9	256.9	254	316.2	206.9	211.3	47.6	340.9	210	287.7	80.9	245.3	222	127.8	274.4	375.8	106.8	196
"203029_s_at"	26.7	4.2	35.9	33.4	4.6	10.8	11.2	18.8	13.4	6.7	18	34.8	14.1	11	5.1	18.8	17.8	4.3	10.7	36	10.6	31.5
"203030_s_at"	6.9	3	5.1	4.5	2.8	7.2	6.7	7	6.3	5.2	4.5	9.9	6.3	7.8	5.6	8.2	7.1	4.4	8.4	8.2	4.6	23
"203031_s_at"	522.6	205.3	324.7	226.8	177.5	651.8	449.7	339.4	420.9	332	115.1	716.6	420.2	320.4	195.3	411.3	499.2	364.7	355.9	358.7	224.9	705.8
"203032_s_at"	94.4	50.4	88.2	83.6	1	329.8	94.6	134.7	119.2	135.1	2.5	187.8	191.8	92.4	5.3	126.8	111.5	80.1	288.5	258.5	1.7	238.2
"203033_x_at"	862.4	460.8	885.3	724	305.2	1119.6	908.5	922.7	736.8	754.8	121.4	1241.5	1016.1	782.6	101	950.5	1141.2	733	988.3	934.4	404.1	1237.7
"203034_s_at"	7116	4319.4	5936.7	5726.2	4764.1	7491.4	5884.4	5989.4	4454.6	5203.7	2641.6	7960.7	7859.4	5681	2909.1	6484.2	6325.5	6133.2	6379.2	7305.9	5735.4	6565.1
"203035_s_at"	75.9	14.9	30.7	95.1	12.6	99.9	74.5	84.8	34.4	53.5	19.2	70.8	60	110.1	18.7	102.9	85.7	62.2	60.3	197.9	10.3	165.6
"203036_s_at"	12.3	14.6	20.7	16.4	8.5	15.5	17.2	14.1	13.4	10.9	19.6	20.3	34.4	28.4	11.2	34.8	23.5	12.8	8.4	34.6	11.2	74.9
"203037_s_at"	203	125.6	198.2	245	169.7	359.7	274	183.4	192.8	212.9	48.8	242.5	195.5	310.6	62.2	265.3	233.7	233.9	172.5	388.9	83.9	288
"203038_at"	127.9	63.6	101.5	145.5	52.3	135.5	131	130.3	125.6	107.2	60.9	161.9	136.2	125.1	57.4	162.6	133.4	108.5	154.4	201	66.7	188.6
"203039_s_at"	1145.8	334.3	748.9	677.4	207.8	1401.8	902.1	1270.7	884.4	416.4	145.7	1359.9	1163.2	839.6	126.9	987.9	847.6	827.1	996.2	1327.3	206.6	1644.5
"203040_s_at"	315.7	129.4	183.3	285.5	139.8	239.8	303.5	243.7	219.5	233.2	140.9	292.3	215.2	229.4	56.4	323.7	249.5	246.7	336.5	300.6	193.5	267.3
"203041_s_at"	105.5	39.8	77.9	141.5	19.2	168.9	69.2	84	90	65.8	17.1	145.1	85.4	110.8	5.3	149.4	79.7	84.4	95.3	151.1	4.3	130.1
"203042_at"	60.5	21.7	52	51	9.2	64.3	65.3	54	22.6	42.7	5.4	67.7	97.6	73.7	9.3	62.5	33.4	35.3	63.4	48.9	28.2	18.2
"203043_at"	528	277.9	382.6	286.1	129.8	897.3	475.9	479.6	401.1	281.9	80.5	646.6	573.4	445.9	145.2	669.6	472.5	282.9	389.4	741.5	339.9	662.4
"203044_at"	71.8	42	68.4	75.7	27.8	97.1	53.7	70.8	72.6	57	36.3	50	83.8	77.9	31.3	99.5	92.9	67.3	53.1	124.3	36	135
"203045_at"	112.7	29.8	121.4	99.6	85.8	214.9	157.4	29	22.7	24.1	79.5	131.2	148.4	171.5	16.5	53.9	86.6	36.3	36.1	98.5	24	67.4
"203046_s_at"	76.6	33.9	76.9	61.5	38.1	58.1	122.6	110.4	86.2	20	37.6	91.9	6	9.8	23.1	78.5	54.1	53.5	89.6	56.6	13.7	248.1
"203047_at"	8.3	4.2	8.8	4.9	7.3	5.4	7.3	10.4	22.6	6.7	2.6	15.8	6.5	7.7	2.9	8.4	9	3.4	8	10	9.6	17.6
"203048_s_at"	209.4	138.8	177.7	213.1	67.9	338.6	168.4	180.3	122.8	157.6	3.4	254.3	192.9	230.5	42.8	270.2	206.4	226.7	177.1	302	42.1	258.3
"203049_s_at"	196	88.8	107.3	182.3	31.1	218.1	141	179.2	100.1	107.1	74.1	217.9	160.4	194	46	262	205.8	146.8	141.9	296.8	68.8	153.7
"203050_at"	92	63	70.9	122.5	57.6	153.2	57.9	14.4	22	38.3	11	15.4	176.1	97.4	16.7	30.1	82.1	125.5	105.5	28.5	76.5	47.6
"203051_at"	24.2	37.9	35.5	36.5	46.5	33.6	43.5	32.4	38.3	37.5	46.5	112.9	24.5	45.7	29.3	37.3	49.2	64.2	51.3	37.7	29.5	69.4
"203052_at"	84.1	30.2	50.4	30.1	42.8	49.5	95.8	53.1	54.1	14.2	9.7	51.3	74.1	81.1	32.2	30.7	58.9	99.8	50	172.1	32.7	70
"203053_at"	328.6	196	180.3	239.7	115.4	511.5	343.8	239.3	146.9	281	39.6	354.2	346.4	234.8	46.8	349.3	316.9	277.3	189.4	360.3	124.2	316.6
"203054_s_at"	221.7	116.2	132.5	195.7	78.2	245.4	203.4	180.5	134.8	116.6	76.4	310	215.9	201.5	110.9	327.8	215.5	168.8	255.3	222.1	97.5	349.6
"203055_s_at"	153.9	100.5	152.1	204.1	102.3	212.4	183.3	241.6	199.1	167	158.8	245.5	202.5	168.4	129.6	240.6	253.1	154.5	241.1	336.3	119.8	435.8
"203056_s_at"	37.8	43.9	75.5	61.2	9.9	127.8	171.6	79.3	76.2	71.5	82.2	114.5	134.6	101	42.8	28.9	22.4	106.7	150.9	90.4	21.3	205.7
"203057_s_at"	104.4	50.3	136.7	137.8	43.3	213.8	69.8	56.8	78.4	82.5	83.1	140.5	142.2	83.4	55.7	81.5	72.8	46.7	93.4	269.5	48	179.5
"203058_s_at"	49.4	22.1	36.8	67.9	42.1	71.8	48.9	45.5	31.1	33	2.5	110.7	52.5	40.3	23	40.7	85.6	40.4	62.7	108.7	42.5	69.2
"203059_s_at"	65.8	39.9	57.6	60	21.5	106.5	75.5	82.2	89.8	49.2	68	140.3	99.3	93.5	26	104.5	115.6	28.3	109.6	126.1	15.3	126.2
"203060_s_at"	42.3	6.2	41.1	51.5	30.6	46.1	25.7	38.6	48.2	42.7	53.6	82.3	63.1	66.8	37.7	24	15.7	9	50.4	59.4	24.8	118.8
"203061_s_at"	20.6	12.8	15.9	26.3	27.6	24.5	24.6	20.4	17.8	6.2	18.9	23.2	17.7	32.5	11.7	30.5	21.5	15.6	17.5	16.8	12.6	47.3
"203062_s_at"	90.7	102.5	73	120.6	50.1	116.8	93.4	60.7	56	93.6	42.8	101.1	78.1	123.8	25.7	93.3	97	90.4	59.1	125.7	18.7	57.9
"203063_at"	62	42.8	27.3	27.3	15.2	47.3	33.6	94.1	46.4	79.6	51.4	26.2	115.1	18.4	22.4	62.4	49.8	17.9	68.3	27.8	21.1	65.8
"203064_s_at"	319.2	124.2	151.5	180.1	214.9	232.4	250.5	184.4	205.1	160.1	122.6	298.4	299.2	210.1	150.5	261.3	260.4	255	200.1	237.3	176.4	453.7
"203065_s_at"	381.1	107.1	225.1	561.5	74.4	365.5	242.6	391.3	196.4	201.5	61.3	415.1	341.9	299.4	45.6	201.2	238.1	196.3	188.3	409.1	72.1	404.4
"203066_at"	172.5	77.5	136.2	124.7	48	122.3	132.5	86.5	195.3	101	89	190.6	211.4	174.7	49	186.4	61.6	74.8	183.7	100.5	104.7	268.1
"203067_at"	730	306.1	638.9	591.8	138.9	1304.9	770.5	891.6	794.2	658.3	86.8	951.5	1032.8	611	81.6	820.9	725.7	758.3	860.8	1102.4	134.7	1217.5
"203068_at"	75.6	59.8	37.3	162.2	57.8	253.4	74.1	135.5	71	106.4	14.8	42.3	155.1	160.6	17.9	95.7	63	126.9	234.6	59.9	198.9	140.1
"203069_at"	46.5	17.7	25.1	47.4	22.6	50.3	96.1	87.8	70.9	30	24.3	49.9	39.3	25.9	49.1	94.8	10.3	12.1	128.3	68.4	28.4	99.4
"203070_at"	8.9	10.8	11.3	9.7	4.7	52.1	16.9	23.6	21	12.7	13.2	65.8	8.9	16.2	11.7	13	11.6	60.5	66.3	14.6	13	16.4
"203071_at"	96.2	14.2	19.2	46.4	23.6	40.8	18.9	19.9	33	13.8	7.7	43.9	28.2	11.3	9.6	28.1	19.1	20.3	26.9	37.9	10.2	45.5
"203072_at"	29.4	15.1	4.3	37.9	30.3	16.2	4.8	5.7	12.4	16.7	48.3	29.8	53.1	22.5	7.6	55.3	26.8	13.8	5.5	10.2	16.4	79.1
"203073_at"	303	136.2	227.2	204.2	117.3	261.8	345.2	183.7	295.5	156.8	87.2	475.3	345.6	381.7	90.3	325.1	336.7	258.9	271.3	467.5	156.8	603.4
"203074_at"	263.1	151.3	239.9	225.1	159.8	335	326.4	264.3	256.7	130.6	132.7	380.9	237.5	214.9	145.5	304.8	303.7	236.8	334.3	363	197.4	608.4
"203075_at"	270.5	187.4	179.3	231.7	64.6	341	211.4	207.8	171	150.4	74.5	336.4	302.3	202.6	61.2	271.8	231.1	243.8	280.8	358.2	94.8	327.9
"203076_s_at"	214.2	84.8	156.4	160.9	15.5	293.6	211.7	225.2	187	139.6	13	253.4	264.6	189.2	32.8	197.6	190.8	165.6	211.4	276.4	42.6	89.5
"203077_s_at"	68	47.2	59.4	86.7	48.4	76.7	77.5	77.6	64.1	50.5	29	113.7	83.8	35.7	25.7	133.7	58.2	52.5	100.2	115.6	28.7	65.2
"203078_at"	44.1	14.9	18.5	17	7.1	44.1	30.7	29.1	16.6	23.8	5.3	31.4	56.5	39.4	9	48.6	44.8	17	15.5	49.3	5.9	44.1
"203079_s_at"	163.1	100.9	127.4	162.8	50.4	197.5	102.4	79.2	20.8	69.9	6.5	202.5	171.9	147.7	14.1	163.4	144.5	125.1	20.9	144.8	12.5	224.3
"203080_s_at"	122.8	104.7	73.1	132.6	86.6	232.3	114.4	114.9	59.2	109.3	55.6	157.6	152.4	109.4	62.8	99.7	186	165.1	79.4	202	73.5	128.9
"203081_at"	253.7	94.5	87.3	121.3	65.2	213.4	201.5	275.1	272.2	104.9	22.8	361	241.3	99.9	103	288.7	231.2	52.2	280.4	193.8	85.3	292.8
"203082_at"	272.8	105	143.8	155.6	100.3	161.5	199.8	209.8	163.4	204.8	128.8	243.8	233.4	173.4	78.8	199.4	223.5	167.8	190.7	253.9	144.6	364.8
"203083_at"	68.5	40.2	48.8	208.5	33.1	68.9	32.5	89	20.2	37.2	33.7	129	65	134	50.7	155.2	36.2	92.7	25.7	104.6	77.8	110.5
"203084_at"	23.3	7.4	15.5	10.6	10.8	28.9	19.4	17.5	11.6	26.4	10.2	13.5	11.3	17	9.7	16.1	10.2	12	30.9	14.3	20	23.5
"203085_s_at"	113.1	75.9	91.9	97	10.4	67.3	68.9	91.9	70.7	108.2	12.1	124	74.5	101.5	8.6	124	82.7	75	123.1	165.9	15.5	137.8
"203086_at"	18.9	31.3	55.5	16	35.8	24.9	52.9	23.4	15	47.4	26.7	91	18.2	16.1	61.1	88.9	92.4	9.9	90.4	65.2	30.2	190.3
"203087_s_at"	77.8	24	15.3	41.2	10.7	68.6	54.6	56.5	62.7	61.7	40.1	88.5	56.6	87.7	5.5	110.7	50.6	31.3	96.4	87.4	9.4	94.8
"203088_at"	119.9	152.1	139.6	171.1	44.1	247.6	124.9	218.5	161.3	169.5	13.3	291.3	153.8	203.7	10.2	230.7	159.4	154.6	261.3	242.4	12.7	84.9
"203089_s_at"	145.2	68.2	45	89.1	27.3	177.8	37.2	112.4	12.7	71	7.6	147.1	123.8	126.8	12.5	127.1	74.1	61.7	22.2	29.9	15.8	109.8
"203090_at"	229.7	121.1	172.4	232.3	102.3	320.6	169.5	214.4	179.5	143.9	113.3	343.8	235.5	235.2	74	309.2	282.7	187.7	271	346.5	80.8	190.6
"203091_at"	56.1	81.5	77.5	24.9	23.7	113.5	55.4	68.2	30.9	103.8	7.4	37.6	94.2	40.3	28.8	44.9	105.1	26.4	73.2	95.5	5.5	86.3
"203092_at"	60.4	16.5	62.2	52	74.1	81.1	40.9	73.6	50.8	85.2	86	189	102.7	13.3	57.1	48.7	120.7	19.2	52.6	31.1	157.6	54.7
"203093_s_at"	285.3	110.5	189.1	214.3	75.9	360.9	273.4	217	194.5	252	8.3	326.6	324.5	248.6	49.5	318.3	271.4	219.6	223.3	279	77.6	420.3
"203094_at"	183.9	86.5	128.9	122.2	92	170.5	164.9	149.5	132.1	76.2	79.2	188.3	143.7	32.8	46.9	180.2	149.8	129.3	130.6	188.9	56.4	174.5
"203095_at"	323.3	118	149.3	206.6	140.9	358.6	297	247.3	210.2	139.5	89.9	343.5	430	225.2	74.7	388.3	283.1	200.4	219.5	222.2	186.5	428.3
"203096_s_at"	152.1	148.2	122.8	164.8	130.7	296.4	212.4	190.9	96.8	80.9	102.4	216.1	234.9	241.6	145.4	212.8	237.2	165.6	153.1	233.7	45.5	385.8
"203097_s_at"	324.1	148.1	219.4	275.8	58	355.6	215	249.2	149.2	226.2	49.9	283.9	291	294.7	34.7	255	310.3	290.7	192.1	342	93.2	373.3
"203098_at"	68.7	69.9	86.4	84.7	15.3	125.5	85.2	31.9	95	111.1	22.4	28.6	34.5	90.1	35.4	20.7	23.7	139.6	51.4	106.1	79	38.2
"203099_s_at"	12.7	6.1	8	9.3	8	17.9	14.3	13.1	10.1	7.6	9.9	15.9	12.9	10.4	9.6	13.9	14.2	9.1	16.6	16.9	8.1	25.1
"203100_s_at"	34	6.6	31.9	33.8	6	47.7	13.3	20.2	34.8	15.8	5	57.7	66.6	35	5.4	41.6	18.1	53.8	34.5	42	4.3	31.1
"203101_s_at"	5.8	3.4	5.3	5	3.8	8.4	8.5	6.6	5.7	4.6	5.3	9.8	5.5	10.4	4.3	8.4	5.1	4.5	9.1	12.9	4.5	19.1
"203102_s_at"	97.4	78.4	76.1	93.2	37.4	37.4	61.6	99.3	73.9	74.6	22.2	88.7	78.1	84.8	18.9	139.3	63.2	68.7	66.1	129.9	7.9	114.7
"203103_s_at"	241.8	126.2	204.1	117.1	159.6	298.7	177.9	144.1	131.1	164.1	29	196.6	174.5	140	112.9	170.8	243.6	259.2	201.6	227.8	213.3	211.9
"203104_at"	26.1	47.3	109	79.4	53.6	24.6	14	31.8	39.7	73	16.4	49.3	30	129.3	15.1	89	54.3	91.6	37.4	152.5	15.5	24.2
"203105_s_at"	108.9	36.9	96.2	127.4	38.6	163.7	132.1	107.7	127.8	106.1	7.5	129.4	123.3	94.6	16.3	160.5	108.5	78.7	161.6	210.7	60	192.2
"203106_s_at"	16.3	11.1	2.5	2.4	7.5	5.7	7.3	4.2	31.1	18.8	8.1	4	36.4	55	7	4.2	24.1	22.5	15.2	18.6	2.2	62.9
"203107_x_at"	8012	5079.5	7751.1	5962	5133	8239.6	7010.2	7095.2	6678.1	6798.4	3163.5	9735	9783	8445.3	2510.5	8331.9	8211.7	9200.1	8384.5	9237.2	5047.1	8775.4
"203108_at"	12.8	7.6	26.3	11.2	14	33.6	24.8	32.5	20.4	34.9	8.5	18.2	14.4	13.9	6.3	21.2	20.6	14.2	20	16.7	23.9	26.5
"203109_at"	360.3	125.5	295.9	194.8	77.2	350.3	181.2	124.4	233.3	170.8	8	504.1	200	229.8	8.9	338.3	269.3	175.8	161	185.2	12.6	340.1
"203110_at"	18.3	30.7	11.8	18.7	31.9	24.2	17.7	13.3	42.3	28.3	3.5	18	18.6	58	3.9	21.9	59.3	11.8	18.3	30.6	11.5	34.3
"203111_s_at"	7.9	6.1	6	7.7	7.1	10.7	12.4	9.1	10.1	10.3	9.5	13	8.2	11.7	6	13	12.8	6.8	17.7	16.7	9.2	23.2
"203112_s_at"	78.3	69.2	79.6	66.7	56.8	132.9	80.9	115.8	61.9	34.8	40.2	104	76.3	52.4	25.6	106.4	96.9	93	120.3	135.7	12.9	125.8
"203113_s_at"	2828.6	1312.4	2263.5	1576.3	1621.9	3004	2163.6	1679.9	1716.9	1732.6	643.8	2627.8	2884.1	2014	1085.9	2316.1	2328	2223	2501.3	2416.3	2111.7	2160.2
"203114_at"	27.2	77.9	29.6	62.9	49.8	42.9	70.5	37.6	59.7	97.8	55.5	113.5	143.5	65.8	50.3	162.4	35.8	102	136	93.1	67.5	63.8
"203115_at"	121.8	42.3	45.6	56.4	15.5	92.8	57.3	69.9	66.8	45.9	10.1	63.8	44.7	41.7	18.3	49.2	59.2	62.8	89.6	121	21.7	63.9
"203116_s_at"	334.9	144.1	258.8	256.4	111.6	504.6	286.2	327.4	291.8	227.6	85.6	507.1	389.2	232.6	59.5	423.3	282.5	307.5	408.4	516.4	98.1	514.3
"203117_s_at"	53.6	31.7	65.8	74.3	9.2	120	48.7	40.1	76.6	94	16.4	47.4	84.5	73.4	9.4	38.3	68.7	64.3	20.5	82	10.4	56.1
"203118_at"	73.2	36.3	64.5	56.3	63.8	128.4	73.2	80.1	93.1	42.2	36.4	101.1	103.3	65.8	31.8	97.4	61.3	58.4	91.5	91.1	51.1	124.2
"203119_at"	338.4	188	325.7	236.3	182.6	355.9	338.2	380.3	307.5	158.4	209.3	396.2	330.4	217.8	176.1	432.9	436.7	248.1	276.7	406.6	129.4	740.3
"203120_at"	162.8	57.9	93.9	116.9	25.6	167.8	114.3	117.6	63.6	70.3	5.2	197.2	120.4	96.8	16.3	127.4	101.2	109	66.3	77.8	13.1	86.6
"203122_at"	116.3	15.6	30.9	101.3	100.8	189.1	31.5	20.7	81.3	22.3	33.1	25.5	127.9	30.6	20.5	53.6	39.2	36.5	121.4	50.5	109.5	40.9
"203123_s_at"	189.7	114.4	137.4	152	80.8	240.1	190.6	170.3	141.8	126.6	87	186.7	166.1	260.1	142.2	230.3	226.1	144.5	174.8	317.9	75.6	241
"203124_s_at"	117.9	61.3	58.4	88.8	59.4	106.6	122.5	94.2	98.7	76.3	4	40.1	65.4	107.2	6.9	124.2	44.5	98	15.4	147.3	69.8	112.7
"203125_x_at"	30.2	27.8	25.2	21.5	15.2	35.7	28.5	32.4	9.4	23.4	17.6	46.9	60.9	17.1	21.6	34.7	36.5	52.9	30	65.1	48.5	93.6
"203126_at"	734.7	277.7	761.6	488.7	187.7	1155.4	1242.4	815.9	925.2	607	79.5	1183.1	1107.9	742.6	90.3	1123.8	834.3	649.7	1016.4	1037.8	264.3	1365.9
"203127_s_at"	165.1	67	92.8	111.9	73	132.5	127.2	202.7	70	91.5	105.7	199.2	116.3	139.9	53.2	155.9	133.9	100.7	150.7	124.8	59.2	303.8
"203128_at"	18.7	12.5	16.4	13.8	8.1	20	80.4	22.5	17.2	27.3	12.4	33.9	23	15.5	6.6	25.6	13.7	11	23.6	20.2	8.7	47.1
"203129_s_at"	9.4	3.2	4	3.4	4.3	14.3	8.5	9.5	7.6	6.8	4.5	17.2	12.2	11.2	7.5	6.6	11.8	4.9	16.6	7.8	3.5	15.4
"203130_s_at"	80.3	40	46.1	31.2	22.2	70.3	91.8	78	52.9	55.3	24	80.8	63.8	68.7	15	126.8	94.9	58.6	86.6	122.3	34.9	48.1
"203131_at"	185.5	129.7	136.7	204.7	94.8	200.8	150.2	149	91.7	128.1	31.3	264.7	137.2	158.3	54.1	130.5	146.4	194.9	111.5	240.6	74.7	158.7
"203132_at"	158.4	80.6	99.2	120.4	45.8	206	136.6	147	99.5	81.4	26.3	178.3	198.8	114.4	25.3	183.4	181.7	181.6	167.6	244.1	50.7	197.3
"203133_at"	458.5	185.5	273.2	365.3	151.2	319.4	291.5	209.5	271.8	233.4	93.4	334.3	264.4	285.8	117.4	240.5	274.3	195.9	252.1	289.5	139.3	362.3
"203134_at"	47.9	4.6	30.6	16.1	15.4	59.2	15.4	62.9	55.7	29.4	3.1	21.9	54.6	74.5	9.2	86.5	64	45.2	22.8	18.2	3.7	89
"203135_at"	158.4	109	152.9	142.8	61.7	210.5	140.1	129.2	99.9	98.1	53.4	208.8	136.8	118.5	39.2	228.9	148.1	131.7	163.1	261.1	33.7	174.2
"203136_at"	302	185.8	276.5	303.8	208.3	473.6	331	329.6	251.6	221.8	151.2	483.7	350.9	302.1	151.4	417.1	329.1	302.6	374.9	352.1	214.7	438.3
"203137_at"	261.4	181.8	272.9	223.7	90.8	388.4	202.5	189.5	209.9	219.9	73	318.6	349.4	243.3	46.6	291.3	277	347.3	256.6	471.9	67.5	299.4
"203138_at"	172.4	121.7	139.2	169	39.2	304.4	193.7	174.5	108.2	215	17	233.5	308.5	193	23.4	175.9	231.2	174.2	123	209.2	62.2	214.7
"203139_at"	133.2	47.8	109.9	157.5	67.3	127.9	153.9	171.3	104.2	78.7	86	273.7	82.6	135.4	44.8	197.5	140.7	95.5	139.5	201.6	46	176.5
"203140_at"	1248.5	909.5	1416.4	1833.4	705.3	2003.9	1258.5	1381.3	508.2	1165.8	238.2	850.1	1568.5	1603.9	277.6	1532.1	2317.1	2078.9	658.6	2679.7	373.5	750.2
"203141_s_at"	58.1	25.9	50.3	45.2	33.6	87.1	53.8	41.1	50.8	47.6	14.9	79.2	60.9	46.6	40.2	103.1	78.4	10.7	55.2	49.9	16.3	19.8
"203142_s_at"	163.2	136	173.2	224.8	40.4	350.4	306.1	257.1	226.9	111.3	44.4	249.8	252.7	151.3	71.4	236.2	261.2	206.7	321.5	343.5	41.9	339
"203143_s_at"	120.4	103.7	62.1	136.8	41.4	169	64.3	79.8	76.2	78.4	48.5	146.4	80.2	104.1	58.1	106.6	86.5	102.9	186.1	118.7	50.1	120
"203144_s_at"	60.6	12.1	9.9	65.6	14.9	85	22.1	38.2	60.9	41.4	57.5	75.3	49	86.9	9.3	32.6	46.2	28.1	59.4	26.1	8.5	39
"203145_at"	26.4	4.1	18.2	7	17	8.1	46.5	30.5	60.4	50.3	4.8	11.3	12.7	18.2	16.3	35.5	37.5	16.5	108	7.2	10.5	19.1
"203146_s_at"	116	31.2	92	155.4	77	144.1	132.9	175.9	108.2	35.4	46.7	277.9	109.5	55.3	72.3	190.4	88.8	106	48	145.7	39.7	191.9
"203147_s_at"	117	79.7	85.3	135.6	65.7	84.6	122.3	145.8	121.5	69	63.6	135.3	90.2	86.7	88.5	237.8	166.1	72.7	154.6	32.2	39.7	248.4
"203148_s_at"	41.8	22.6	6.1	26	8.1	25.5	29.7	31.9	31.2	10.7	37.8	57.2	33.9	34.3	17.9	20.7	29.5	23	29.9	47.8	31.6	39.2
"203149_at"	195.8	100	129.8	173.8	136.9	257.8	184	170.6	182.6	96.3	97.8	234.1	93.4	126.3	100.6	184	222.8	106.5	160.4	188	106.4	269.6
"203150_at"	177.5	113.3	132.1	154.8	111.5	276	212.2	242.1	156.3	140.6	51.5	245.5	177.8	251.7	72.7	201.8	172.4	150.1	215.4	244.4	108	211.6
"203151_at"	387.5	171.8	223	367.5	213.9	364.5	394.2	438.6	369.7	241.8	291.3	534.4	349.4	312.4	276.9	548.2	351.7	307	514.2	500	300	638.1
"203152_at"	554.7	331.9	458.4	480.8	292.1	688.3	443.7	442.5	293.2	374.5	99.1	680.6	413.2	414.5	120.4	339.8	469.6	468.5	400.9	438.3	195.4	571.3
"203153_at"	365.6	91.7	159.3	113.7	29.2	424.8	225.2	245.8	105.1	136.9	15.3	343.4	68.8	200.4	7.8	205.9	132	195.1	374.9	395.7	8.3	171.5
"203154_s_at"	45.2	22.9	42.7	39.1	16.3	62.9	52.3	35.1	51.5	43.2	42.2	61.3	53.4	55.7	21.7	52.7	34.1	36.9	61.2	53.7	29.5	96.7
"203155_at"	63	15.7	14.2	70.7	29.1	109.8	17.3	37.6	66.3	18.4	11.2	41.8	29.7	15.8	9.9	26.7	52.1	23.3	45.9	25.2	6.5	47.8
"203156_at"	172.6	88.2	183.7	242.2	38.6	259.1	143.9	187	124.1	173.1	21.1	184.6	237.8	257.8	31.3	216.4	163.7	197.6	140.3	297.9	49.8	276.5
"203157_s_at"	36.7	59.6	111.5	122.4	10.7	204.9	117.1	175	120	87.9	36.3	133.4	94.7	102.2	15.2	58	64	121.5	59.3	156.2	26.7	100.7
"203158_s_at"	21.5	43.3	40.3	37.3	25.3	82.8	62.9	75.9	57.8	32.7	28.1	73.4	72.6	27	21.4	58.4	46.8	42.9	53.7	78.7	3.6	148.4
"203159_at"	207.4	106.4	148.1	208.1	64.6	240.9	184.1	209.9	110.2	72.7	69.7	230.8	258	206.9	73.3	293.7	192.5	126.7	191.8	235.6	73.2	280.7
"203160_s_at"	168	89.9	88	137.3	92.9	136.1	178.1	192.5	139.2	131.3	77.5	217.4	168.2	208	77.2	215.5	159	148.5	184.6	195.1	94.3	154.7
"203161_s_at"	11.3	6.3	6.1	6.8	4.6	11.9	7.7	7.8	9.7	3.3	9.1	16	4.5	7.1	5.7	12.2	8.4	6.7	7.5	5.5	5.2	19
"203162_s_at"	159.3	84	82.7	140.2	89.4	312.2	193.9	217.3	153.4	94.3	128.4	255	158.7	140.9	80.4	237.6	189.9	134	187	188.3	118.5	270.6
"203163_at"	37.3	25.6	6.4	7.7	1.9	46.2	14.8	14.2	13.3	9.6	3.5	22.8	17.3	38.4	4.6	46	8.3	28.4	13	11.6	10.3	46.3
"203164_at"	72.2	40	24.7	24.7	16.3	55	51.4	63.2	41.8	30.8	48.8	73.6	49.7	25	32.7	90.5	51	43.1	68.4	91.5	30.4	71
"203165_s_at"	13.2	1.9	2.9	14.4	2	19.3	1.7	4.9	2.2	1.6	2.2	2.1	17.1	1.1	1.8	4.6	2.6	2.1	2.9	3.3	0.6	12.6
"203166_at"	153	8.3	86.7	130.4	40.7	165.4	17	16.5	10.7	121	31.3	77.2	137.9	187.5	21.1	17	46.2	68.2	97.9	137	45.1	138.6
"203167_at"	21.3	6.8	17.6	24.9	9.3	18.6	19	21.9	20.6	10.9	8.5	24.6	19.1	14.9	9.7	22.6	16.1	7.7	22.9	22.1	7.8	53.1
"203168_at"	75.3	85.8	77.4	95.2	57.5	158.6	73.6	94.3	228.7	111.3	108.4	124.5	130.5	67.3	47	154	106.8	58.2	138.5	176	83.5	91
"203169_at"	103.5	73.7	58	92.9	72.9	101.3	40	51.7	15.5	97.8	76.6	91.7	99.4	15	91.2	109.2	39.8	50.4	86.5	128.6	111.3	107.9
"203170_at"	47.7	40.7	16.6	38.3	50.2	54.5	46.4	65	100.7	29.8	34.1	16.4	20.7	48.3	32.2	101.7	64.2	60.8	71.8	94.7	29.6	102.1
"203171_s_at"	99.4	13.5	68.5	91.2	25.5	127.4	74.3	57	46.8	79.7	78	81.7	74.3	55.8	42.4	77.7	75.6	96.3	65.9	114.5	69.5	155.1
"203172_at"	226.6	77.1	160.5	151.6	65.2	396.8	277	91.5	177	153.6	15.3	332.3	289	243.2	93.6	223.4	194.7	142.1	162.8	165.8	113	223.8
"203173_s_at"	145.5	31.6	76.5	70.3	47.9	52.7	13.3	69.9	66.6	68.2	7.8	25.8	93.3	55.9	21	98.6	102.9	88.8	46.5	178.7	54.1	62.1
"203174_s_at"	231.3	102.7	136.4	151.3	128.8	280.3	157	192.9	193	41.7	106.3	286.9	103.2	138.7	113.3	174.7	198.3	58.6	194.1	144.3	139.7	308.6
"203175_at"	505.2	307.7	374.8	469.4	277	431.7	509.2	529.6	470.3	281.2	195.7	665.3	441.8	406.5	203.1	528.5	438.8	296.1	408.6	539.2	192.4	670.8
"203176_s_at"	113.2	55.6	53.2	106.6	44.2	159.8	111	152	91.3	67	31.4	154.3	71.3	112.3	46.1	142.6	124.5	127.3	118.2	173.4	39.5	165.4
"203177_x_at"	65.8	38.8	47.3	55.6	25.4	82.6	57.7	88.5	48.1	39	34.1	74.3	120.9	56.6	26.4	81	66.2	55.6	92.6	121.2	40.9	194.8
"203178_at"	361.2	197.8	283	231	22.7	184.4	248.6	268.8	182.2	167	90.4	275.2	709.2	256.2	39.4	250.7	283	198.6	322.9	300.9	40.3	197.1
"203179_at"	139.6	89.6	116.6	120.9	66.6	312.9	163.4	172.5	118.3	90.9	95.3	234.1	163.1	228	80.4	218.3	162.3	121.8	236.2	206.9	61.9	269.2
"203180_at"	13.3	13.3	8	32.7	9.9	23	13.8	11.5	6.4	37.6	7.7	7.1	20.7	25.8	10.7	6.3	5.1	15.9	12.9	23	8.3	22
"203181_x_at"	79.9	40.6	48.2	60.3	93.4	120	28.9	35.2	35.1	83	62.9	93.2	31	123.6	19.1	56.1	26	38.2	160.7	19.2	41.6	82.9
"203182_s_at"	58.1	13.4	31.4	41.8	30.4	63.6	36.2	44.4	26.5	47.8	36.8	71.6	47.8	33.3	15.7	64.3	48.3	27.8	67	76.4	18.9	44
"203183_s_at"	133.2	92.7	124.6	106.4	83.4	198.3	130.5	155.1	115.7	70.3	54.5	233.3	158.6	134.5	64.9	155.3	155.9	70.6	135.4	209.1	60.1	299.9
"203184_at"	41.3	28.7	42.2	43.3	23.6	54.1	61.5	86.6	31	62.2	38	111.6	40.5	76.6	25	77.3	84.7	6.3	138.1	73.7	27.3	52.9
"203185_at"	95.4	38	63.7	106.6	47.6	112.6	89.3	101.3	59	52.7	38	118.6	99	85.4	37.4	127	72.2	72.5	91	117.1	43.2	172.5
"203186_s_at"	268.5	114.4	191.4	828.4	279.7	382.2	214.7	239.4	158.4	396.5	69.9	246.5	179.8	450.1	129	246.3	173.6	302.3	251.8	542.3	225	302.2
"203187_at"	107	68.1	82.1	175	106.9	178.8	132.4	231.7	104.9	41	146	209	162.6	152.8	111.1	168.3	166.9	125	214.8	196.4	93	130.5
"203188_at"	283	138.7	262.3	251.2	113.5	441.8	330.3	282.8	241.9	156.6	95.2	373	283	324.3	129.8	329.6	306.2	302.2	364.5	304.9	118.5	315.6
"203189_s_at"	606.6	185.7	368.2	434.2	192	513	496.5	509.2	397.3	378	86.7	509.1	477.3	392.4	123.3	513.8	432.9	408.7	535.1	418.4	264	569.8
"203190_at"	1262.8	437.1	786.8	856.6	1131	1302.6	1095.4	1128.1	965.3	626.5	1029.6	1410.1	1389.3	838.3	1344.9	997.8	1120.3	632.6	1141.7	1368.4	1698.6	1623.2
"203191_at"	7.3	2	6.3	3.9	3.5	5.5	5.8	6.7	4	2.1	2.2	7.4	7.2	7	2.2	6.8	6.4	4.8	5.9	5.8	1.6	16.8
"203192_at"	214.3	85.7	264	209.6	148	336.5	317.7	278.8	215.5	140.4	136.8	333.9	242.1	269.3	142.7	350.5	295	238	298.8	242.2	214.7	285.7
"203193_at"	169	74.8	107.9	119.2	38.6	309	239.3	158.2	150.6	84.3	28.4	198.7	231.4	141.8	35.3	158	106	102.8	110.9	167	49.3	289.5
"203194_s_at"	52	44	33.2	80	19.8	92.3	47.7	42.9	57.8	40	32.1	73.5	55.4	70.4	3.7	66.6	82.8	79.5	38.9	77.3	2.6	84.8
"203195_s_at"	75.8	95.6	71.2	130.3	41.6	148.7	116.5	36.1	89.2	102	55.1	139.9	182.4	85.1	45.9	130.5	126.2	93.2	119.9	165.1	50.4	96.6
"203196_at"	55.1	29.1	49.5	39	10.2	106.9	64.6	37.6	53.9	35.4	26.8	106.7	22.7	66	14.4	79.6	39.5	43.2	48.6	46.7	1.2	37.4
"203197_s_at"	313.4	189.6	246	269	120.8	321.7	90.6	239.6	80.3	299.3	148.5	438.8	281.6	212.8	98.9	281.5	336.9	285.4	193.3	280	150.8	316.8
"203198_at"	78.9	36.9	66.2	79.9	28.3	88.3	62.1	22.2	48.1	76.3	29	57.6	66	51.4	7.4	89.6	102	30	79.5	82.7	4	46.9
"203199_s_at"	78.2	14.7	79.5	84.7	9.2	169.8	69.6	31.6	23.2	61.2	11.6	49.6	109.5	81.6	6.1	155.4	136.3	73.9	86.7	116	6	41.7
"203200_s_at"	336.9	84.5	190.5	268.3	94.7	307.3	206.2	211.4	174.2	181.1	93	431.5	397.1	288.6	54.3	302.6	225.2	243.7	208.3	349.3	143	304.9
"203201_at"	59.9	10.3	14.1	12.1	34.8	20.2	48.3	61	58.2	25	11.3	40.5	5.5	34.4	10.5	27.1	47.4	49.3	45.2	17.6	7.8	27.9
"203202_at"	108.6	65.8	92.2	103.4	61.7	140.8	72.1	96.8	76.7	136	43.7	84.8	124.4	131.7	121.3	112.5	127.6	148.7	76	239.1	31.3	112.9
"203203_s_at"	105.5	49.6	72.8	73.5	42.4	130.3	90	70.6	69.7	83.7	7	90.8	141.1	57.5	29	139.6	85.2	73.9	71.4	180.9	17.3	96.8
"203204_s_at"	147.5	239.4	122.7	157.5	79.4	300.4	247.6	197.3	140	123.8	146.7	311.2	272.4	179.8	109.7	194.1	177.8	133.2	194.2	323.8	139.5	135.9
"203205_at"	157.2	128.5	107.6	124.7	67.8	165.8	123.1	155.7	112	127.8	102.2	129.2	83	134.7	49.2	159.5	198.1	150.5	133.6	241.1	91.4	66.4
"203206_at"	332.2	149	303	218.6	240	374.6	390	407.3	299.7	367.9	265	455.2	335	350.3	235.9	444.4	435	250.2	462.1	399.8	234.3	497.1
"203207_s_at"	86.8	35.5	75.9	70.4	16.3	104.4	40.8	64.2	57.7	82	32.3	112.6	73.9	49.8	12.1	95.1	61	88	56.1	66	24.9	126.5
"203208_s_at"	139.9	49.8	103.5	89.8	57.9	168.2	151.6	82.5	90.2	131.7	72.7	187.4	157.7	99.8	27.6	121.6	102	104	171.1	179.2	31	150.8
"203209_at"	79.8	42.1	47.4	64.2	48.7	70.1	63.8	70.5	56.6	65.5	54	101.6	90.9	71.6	15.8	91.9	102.2	68.2	64.9	134.6	51.1	84.6
"203210_s_at"	8	5.2	10.3	10.4	4.2	9.1	12.5	13.1	12.6	23.7	4.1	27.8	5.8	15.1	5.2	30.1	8	6.2	18.2	42.2	6.8	32.8
"203211_s_at"	56.3	43.9	55.6	86	20.5	67.9	52.4	65.1	45.3	35	6.7	82.4	36.9	71.1	4.1	71.1	68	64.6	46.7	92.7	56.1	72.9
"203212_s_at"	43.1	17.8	14.6	37	11.1	39	38.4	46.1	33.2	32.3	17.2	47.7	25.7	30.8	15.4	42.1	44.2	26.4	48.5	25.4	14.6	90.7
"203213_at"	17.7	2.2	1.8	13.1	25.4	2.7	34.7	11.7	22.2	14	26.4	5.7	3.8	5.4	25.3	2.2	3	25.9	37	71.3	18.4	28.4
"203214_x_at"	58.4	30	32.3	64	37.7	31.8	64.1	43.3	57	38.6	60.5	62.2	71	54.9	34.5	68.6	36	31.9	80.5	62.2	38.4	51.9
"203215_s_at"	6.7	4.9	9.2	5.9	3.3	8.1	5.3	6.2	6.7	10.3	3.4	10.5	8.7	14.2	3.9	6.1	4.6	3.2	4.6	12.8	2.5	10
"203216_s_at"	25.4	6.8	28.2	48.7	25.7	55.8	39.1	43.1	45.5	23.4	11.9	50.7	20.9	67.9	17.5	33.1	37	28.7	32.9	30.7	3.1	50.4
"203217_s_at"	369.8	166.3	242.7	193.3	86.6	321.6	297.7	280.1	244.1	143.2	92	380.7	347.3	209.7	87.9	353.4	292.1	276.1	412	328.5	130.8	548.8
"203218_at"	21.1	8.2	65.6	62.6	6.4	55.1	13.3	28.3	59.8	48.4	3.3	118.6	104.1	13.6	1.8	67.1	25.1	111.6	44	136.2	2.5	24.7
"203219_s_at"	41.7	84.7	108.9	105.6	22.2	30.7	41.6	64.3	76	106.8	17	53.2	48.3	55.7	21.7	143.4	35	108.1	111.8	73.4	11	149.6
"203220_s_at"	35	93.1	115.5	134.3	19.6	192.5	108.6	93.6	75	70.9	118.9	124.5	256.9	110.6	21.8	91.2	206	90.2	145.9	320.4	23.2	91
"203221_at"	468.2	233.1	370.8	390.4	225.1	581.5	276.7	385.3	336.3	225.5	220.4	507.4	433	302.3	156	349.8	416.6	273.5	394	650.3	205	526.9
"203222_s_at"	95.6	80.9	115.2	109.8	5.8	164.2	25.8	17.4	37.2	71.5	2.5	76	122.3	8.3	5.5	19.9	26.4	39.3	79.3	225.5	4.8	72.5
"203223_at"	87.9	9.6	41.1	4.9	4.6	81.5	20.6	42.8	87.4	38.5	5.2	104.6	10.8	98.4	3.1	73.1	13.3	51.1	114.5	41.7	5.8	37.4
"203224_at"	181.9	75.9	106.9	109.1	56.9	263.3	129.1	160.3	104.2	118.1	48.1	224.4	211.8	131.9	7	226.2	127.4	157.3	180.7	184.5	70.9	197.8
"203225_s_at"	119.3	64.3	88.5	81.7	43.8	148.8	109	99.2	53	56.8	41.3	119.7	81.7	88.7	35.4	107.6	84.7	76	105.3	122.5	61.1	138.7
"203226_s_at"	304.1	144	285.8	290.9	154.6	461.2	332.9	345.5	273.9	193	104.9	701.7	403.1	279.3	101.9	512.2	305.4	152.8	416.2	379.2	122.8	475.9
"203227_s_at"	187.7	109.1	101.1	181.8	131.4	167.7	191.7	185.9	120.2	108.6	132.2	335.3	202.1	153.8	110.5	208.2	171.9	175.9	204.1	315.3	210.3	213.8
"203228_at"	123.4	16.9	18.8	21.5	12	74.2	32.7	41.4	26.6	20.6	18.7	51.2	84.3	25.4	13.8	53.7	39.1	10.7	99.9	113.7	16.2	45.8
"203229_s_at"	49.3	31.4	118	67.1	33.2	86.1	54.9	29	44.7	109.3	41.8	84.2	55	61.9	36	70.4	61.6	58.9	46.1	86.8	34.6	114.1
"203230_at"	247.5	270.6	421.5	305.6	391.2	605.8	248.2	333.2	327.8	407.6	269.7	543.4	587.8	409.4	330.5	462.6	542.8	430.5	495.3	454.5	505.9	534.8
"203231_s_at"	157.5	106.8	175.1	191.8	5	229.8	151.4	116.6	118.3	58.1	51	325.5	405.9	108.2	34.4	79.4	184.1	225.7	112.7	206.6	32.2	70.6
"203232_s_at"	313.3	170	285.3	325	82.2	459.6	218.9	183.4	189.3	315.7	69.3	376.9	407.6	277.2	63.5	361.3	310.5	312.6	219.7	451	94.1	495.3
"203233_at"	41.6	35.4	42.7	66.1	24.6	44.2	35.6	38.5	43.5	100.2	26.1	36.7	39.6	16.6	31	75	32.4	81.7	110.7	40.8	33.5	374.6
"203234_at"	12.8	7.5	8.2	11.7	6.3	20.3	14.6	15.4	14.1	13.3	7.4	22.5	12.7	15.4	7.7	20.3	14.4	14.2	20.3	19.9	5.1	40.6
"203235_at"	64.4	48	26.6	55.3	29.8	110	51.7	30.5	54.8	64.1	60.4	19.2	91.9	16.2	23.2	25.5	80.5	62.9	61.9	102.2	21.6	56.7
"203236_s_at"	45.4	48.7	24.9	64.1	19.4	21.6	52.9	46.1	35.1	25.5	19.3	35.5	20.3	87.7	43.6	29.8	44.4	24.4	113	30.9	24.4	76.4
"203237_s_at"	38.2	19.9	15	57.7	27	15.6	46.6	11.6	12	57.2	18.1	39.6	49.9	68.2	15.4	38.4	75	77	32.5	33.6	18.1	66.7
"203238_s_at"	362.2	117	349.2	485	165.6	389	373.3	420.9	323.7	248.4	110.1	484.7	330.8	326.6	63.2	396.6	289.9	268.2	371.8	440.7	138	507.5
"203239_s_at"	67.2	79.9	59.3	102.1	57.2	140.4	87.9	107.1	61.3	87.8	18	85.1	67.3	69.6	18.9	127.3	97	111.3	10.9	118.9	3	61.6
"203240_at"	27.1	13.8	21.6	19.5	16.3	27.5	21	23.3	21.9	19.1	20.7	33.6	31.4	20.6	27.3	33.7	25.2	23.8	24.1	26	43.6	52.2
"203241_at"	125.1	70.4	114.7	117.3	44.3	178.2	130.1	122.1	121.1	79.2	57.7	200.8	141.9	184.9	43.2	142.7	94.1	113	127	181.9	53	231.3
"203242_s_at"	9.5	5.5	5.2	61.1	16.5	9.2	29.7	6.1	52	25.2	4.8	47.7	6	16	21.6	14.1	14.1	5.4	19.1	11.2	5.2	53.7
"203243_s_at"	40.7	23.9	45.9	114.5	17.3	56.8	84.4	16.9	43.6	64.8	3.8	82.3	48.3	20.2	3.7	67.7	48.6	60.1	72.5	110.2	2.6	74.9
"203244_at"	514.2	323.3	544.6	527.7	198.6	497.5	544.8	555	556.7	350.8	105.3	782	603.6	454.4	147.3	670.1	476.4	340.1	368	527	292.8	471.9
"203245_s_at"	10.6	7.3	10.3	10.3	3.7	7.6	12.7	7.3	11.2	22.9	3.3	18.1	11.9	14.6	2	11.6	14.4	9.6	13.5	9.4	11.2	24
"203246_s_at"	128	83.7	143.4	83.5	74	168.2	32	37.2	84.8	112.3	5.1	174.1	163.5	110.6	9	17.1	127.2	155.4	136.6	48.3	78.6	52
"203247_s_at"	346.2	171.6	258.8	258.8	130.6	440.9	293.2	273.7	231.1	185.6	110	295.5	358.9	249.3	121.3	328.1	262.6	282.2	271.7	450	106.3	392.4
"203248_at"	99.1	46.7	65	93.7	37	31.4	57.4	116.4	83.1	52.3	26	72.9	95.6	97.3	8.7	91.3	32	78.6	113.9	110.9	37	60.5
"203249_at"	52.7	76.6	118.7	226.6	106.5	215.5	19.8	44.6	30.4	157.1	26.9	60.3	284.8	121.5	13	66.4	148.7	170.5	39.7	129.9	84.4	113.4
"203250_at"	185.2	134	181.1	226.8	69	291.2	118.7	163.4	86.7	170.5	32	246.7	298	257.1	40.5	177.6	147.2	214.4	195	367	46.2	172.9
"203252_at"	80.5	26.8	37.1	49.3	38.9	30.8	44.8	68.5	108.1	42.7	8.2	38.1	61.2	110.4	17.6	144.1	90.2	94	60.5	75.5	5.8	141.3
"203253_s_at"	44.2	23.8	29	70.4	8.1	106.5	38.4	44.6	22.5	27.4	6.9	31.8	13.1	16.7	7.5	38.7	90.5	48.1	50.3	75.6	23.8	32.4
"203254_s_at"	122.4	107.9	116.4	273.4	34.3	226	166.7	140.5	163.8	95.1	82.8	296.9	165.9	121	40.6	173.5	196.9	121.2	190.8	180.5	49.4	349.9
"203255_at"	149.7	73.6	141.3	138.1	123.2	200.7	82.9	108.8	120.3	94.5	85.6	222.7	125.8	115.9	59.3	183.2	139.7	142.3	110	179.7	133.8	147.3
"203256_at"	8.3	3.2	9.6	7.3	3.4	9.4	8	8.1	4.2	5.6	4.2	12.3	10.4	17.6	6.6	15.7	9.8	5.9	9.9	5.4	8.6	19.7
"203257_s_at"	21.9	10	21.9	32.3	19.8	21.1	26.1	29.3	23.7	33.1	17.7	30.4	26.7	30.1	20.7	22.5	29.7	31.6	40.8	40.5	21	69.9
"203258_at"	208.8	154.1	89.2	124.1	29.9	201	123.6	125.1	114.6	183.9	11.9	264.8	163.6	155.8	47.4	247.5	146.2	178.4	141.1	187.2	78.2	249.3
"203259_s_at"	1135.9	366.7	749.2	721.2	318.5	1188.4	1034.7	929.5	778.1	731.1	120.8	1190	1008.6	825.3	116.4	847.7	863.7	602.2	967.7	1057.9	384.6	1434.6
"203260_at"	76.6	35	96.2	71.9	40	84	91.1	89.1	63.8	65.5	46.2	162.2	118.7	132.1	47.6	79.3	92	74.4	127.8	157.2	43.7	252
"203261_at"	362.8	210.7	289.4	295	119.7	417.7	314.2	436.8	289.6	266.2	76.6	536.4	419.5	336.2	47.4	359.1	342.8	332.5	323	314.6	93	456.8
"203262_s_at"	359.4	216.6	213.6	244.2	203.2	349.3	287.9	243.7	193.3	189	83.5	427.2	292.5	215	176.1	291.5	329.3	302.3	253.3	268.3	197.6	416.4
"203263_s_at"	46.9	23.7	11.6	21.5	10.3	34.2	13.8	96.4	43.2	14.6	11.6	28.7	14.1	93.4	15.9	27.5	14.7	20.6	44.6	40.9	16.7	26.1
"203264_s_at"	48.1	5.5	19.5	47.2	19.7	51	27.5	47.1	21.5	32.5	8	52	32.2	27.4	8	37.8	20.4	22.5	26.5	54.4	13.3	36.7
"203265_s_at"	96.6	37.6	90	99.4	40.4	189.6	92.7	116.7	118.6	47.2	8.8	192.9	59.5	115.3	39.3	125.1	69.2	62.8	156.3	149.7	52.4	109.3
"203266_s_at"	247.6	115.9	200.1	174.1	70.3	283.9	210.6	204.3	209.2	165.3	62.6	369.2	233	184.8	55.5	287.9	183.3	198.7	214.3	269.3	68.2	329.4
"203267_s_at"	88	64.9	35.3	110.3	30.9	140.1	97	41.6	59.4	65.1	14.8	80.6	86	106.8	26.2	43.1	89.3	34.4	78.5	61.3	21.3	77.2
"203268_s_at"	112.8	73.8	90.3	120.7	107.9	152.2	138.8	95.4	83.6	126.6	23.7	165.3	171.1	146.3	65.8	141.6	140.5	88.9	90.9	162.6	72.2	272.5
"203269_at"	172.8	106.5	146.8	232.4	93.8	292.4	196.2	230.6	145.3	103.3	108.1	325.2	228.7	183.3	67.9	250.6	198.4	139.8	158.2	290	90.5	320.1
"203270_at"	13.2	23.7	11.1	9.2	22.9	15.1	19.2	9.5	12.6	6.8	7.8	13.6	43.1	5.5	39.6	15.5	24.8	37.8	32.9	13.3	11.4	60.8
"203271_s_at"	23	14.7	17.5	25.2	14.6	29.8	40.9	35.9	23.3	19.1	20.5	47.4	33.3	30.4	19.3	32.5	31.8	23.2	38.7	40.8	16.8	68
"203272_s_at"	159.5	46.1	124	101.5	87.8	204.7	146.1	167.2	138.1	107.7	25.2	162.2	155	58.2	59.8	154.1	107.8	117.1	129.8	120.1	59.8	101.7
"203273_s_at"	246.5	135.3	135	192	111	418.8	155.8	252.1	234.6	139	107.8	190.3	217.8	140.6	62.7	513	337.9	134.7	329.3	250.5	131.8	548.3
"203274_at"	398.1	305.7	255.2	363.6	275.7	485.7	523.3	449.7	429.6	326.3	266.8	667.5	398.2	488.4	253.6	542.3	534.8	386.3	668.7	652.2	261.9	598.6
"203275_at"	188.3	84.1	206.2	166.2	40.3	327.1	208.6	139	170	214	9.8	316.2	316.7	253	36.5	312.6	279.6	208.2	236.5	312.3	25.6	300
"203276_at"	23.2	4.8	4.5	4	3.4	50.7	39.6	41.1	8.9	4	13	13.9	8	6.6	1.9	18.6	6.8	42.2	10	37.7	1.7	20.3
"203277_at"	266.9	113.8	265.5	273.9	158.5	335.8	272.4	275.9	269.3	193.5	68.6	418.4	307.1	241.2	78.2	356.9	306.2	251.5	247.9	253.6	80.8	397.8
"203278_s_at"	50.3	9.4	34	13.3	30.6	23.7	5.3	9	32.6	49.2	30.7	19.6	73	45.2	22.2	19.7	13.1	25.7	19.3	57	34.6	30.2
"203279_at"	134.8	49.8	121.2	95	44.4	160.3	110.9	155.4	108.4	70.5	30.1	174.5	128	171.1	63.6	160.5	141.3	55.8	122.7	118.1	55.9	169.6
"203280_at"	170.2	50.7	70.1	77.2	54.9	60	88.6	111.1	64.8	64.4	16.6	180.9	104.4	103.4	36.2	97.9	97	62	55.5	61.5	21.1	142.6
"203281_s_at"	16.6	6.6	16.3	18	7.8	20.5	22.4	10.1	19.1	10.5	14.6	13.9	17.7	13.5	5	12.3	14.9	10.1	19.6	17.1	7.2	40.4
"203282_at"	746.5	252.2	698.4	701.6	454	989.9	684.5	1029	584.9	877.2	248.5	1075.6	1421.6	652.2	267.5	1244.2	835.9	831.5	1029.1	1110.1	617.9	1503.7
"203283_s_at"	20.6	30.5	23	1	23	29	35.6	31.3	40.4	19.7	9	2.9	6	22.7	13.1	16.7	48.8	15.2	35.6	20	1.3	4.4
"203284_s_at"	35.4	27	38.9	44	17.4	58	4.6	65.7	32.4	37.7	27.1	37.3	57.9	59.8	1.8	14.3	34.7	38.3	70.2	70.2	2.8	14.3
"203285_s_at"	15.9	4.5	6.1	2.2	12.2	28.9	13.9	4.3	17.9	26.4	1.5	10.3	48.4	7.8	4.3	25.9	6.8	19.2	22.3	45	8.6	58.5
"203286_at"	205	73.4	145.5	140	14.2	230.7	168.7	218.6	153.2	86.7	55.4	128.9	195.2	74.2	3.8	124.5	199.2	140.9	178	208.9	52.9	279.9
"203287_at"	125	53.1	30.8	139.8	103.4	258.1	39.4	137.8	114.8	195.8	119.9	170.4	88.3	132.6	63.1	249.1	179.3	212.8	177.9	208.6	50.5	51.9
"203288_at"	179.5	113.5	140.5	194.2	101.6	243.1	100.4	165.4	132	149.2	88.6	248.8	210.6	161.8	45.5	240.4	173	194.4	149.2	285.5	106.8	294.9
"203289_s_at"	130.7	63	134.2	69.3	35.2	157.7	72.2	142.4	126.6	109.6	44.8	77.8	175.1	129.7	25.5	111.2	110.2	82.8	181.4	62.7	22	163.6
"203290_at"	14.2	41.5	21.2	34.3	10.4	148.4	17.2	18.8	19.8	6.8	7.7	121.9	7.1	42.4	6	75.5	25.9	10.7	62.1	20.8	7.4	46.1
"203291_at"	127.6	71.2	116.3	89.9	63.5	89.9	131.4	136.5	104.1	104.2	63.8	154.4	144.3	87.2	57.5	163.9	108.3	106.9	135.1	99.5	73	190.4
"203292_s_at"	233.4	123	172.5	247.1	157.7	264.4	232.9	257.2	181.6	131.1	194.7	330.9	257	314.4	176.5	238.9	292.8	184.9	313.5	298.3	164.7	313.8
"203293_s_at"	9.6	10.9	15.5	15	6.3	20.4	23.4	15.2	22.3	14	4.5	42.9	21	85.3	10.3	55.8	38.7	14.4	24.6	19.8	12.1	27.1
"203294_s_at"	12.6	5.6	10.2	6.1	23.9	14.3	15	17.8	16.5	5.5	10.7	11.7	6.7	6.3	11.8	21.1	13	29.1	10.1	25.2	11.9	66.8
"203295_s_at"	2604.1	1426.3	1568	1938.6	1346.6	2839.6	2015.3	1902.1	1049.3	1530.4	473.5	2144.8	2806.6	1827.1	1168.5	2669.8	1774.3	1761.8	1784.7	2526.1	729.3	3201.3
"203296_s_at"	2972.5	1808.1	2348.4	2490.9	1460	3943.4	2182.3	2114.2	1597.2	2833.1	694.2	2850.8	3739.8	3004.8	569.9	2412.5	3363	3141	2500.2	3010.1	1476.1	2985.8
"203297_s_at"	356.9	157.7	171.8	200.9	200.3	320.7	239.8	216.9	162.5	164.9	151.3	319.3	312.5	285.1	133.7	314.3	276.6	233.9	238.7	339.3	167.8	379.2
"203298_s_at"	157.9	81.2	20.7	98.5	10.6	117.8	110	112.8	38.8	123.5	16.5	122.7	103.6	90.7	13.1	66.7	130.2	131	120.1	48.7	6.8	20.9
"203299_s_at"	325.4	124.7	142.3	185.3	137.1	283.1	252.4	273	168.1	143.3	237.2	444.1	351	206.8	203	327.2	253.7	185.9	314.2	341.4	151	407.8
"203300_x_at"	955.8	419.8	527	499.6	168.7	958.9	645.9	726.2	471.1	436.5	97.4	892.3	812.2	569.8	65.5	925	700.2	778.8	508.7	869.3	99.5	1043
"203301_s_at"	157.9	101.7	123.1	191.8	46.3	197.2	151.3	164.4	73.2	77.2	42.1	186.1	197	174.1	19.8	167.3	147.2	157.7	94.9	266.7	36.4	234.8
"203302_at"	42.1	36.2	22.4	36.8	28.5	62.3	54.8	59.3	34.5	36.2	2.1	54	99.8	41.3	9.4	32.2	57.2	47.8	58.9	74.5	18.3	81.1
"203303_at"	243.3	104.8	142.8	310.9	81.9	308.7	187.6	185.7	123.5	170.6	65.9	276	241.2	251.6	38.6	281.5	208.8	205.7	161.6	325.3	76.8	271.2
"203304_at"	156.8	54.4	130.1	92.3	53.4	203.1	88.5	96.2	109.4	79.9	48.9	233.2	138.7	106.9	25.1	185.3	124.4	122.1	110.4	143	26.5	198.3
"203305_at"	162.9	95.1	188.3	265.5	100.6	212.1	201.8	103.4	110	187.5	82.1	177	85	314.2	87	208.6	142.4	173.4	204.8	236.8	80.2	129.9
"203306_s_at"	157.1	65.9	68.4	167.2	49.9	162.4	69.2	110.8	98.3	135.6	39.8	189.5	137.7	95.9	17.7	108.2	96.3	133.5	54.7	175.4	33.5	180.2
"203307_at"	61.9	29.7	63.9	96.6	67.5	128.1	105.5	118.9	56.2	99	56.8	132.2	151.6	70.9	26.3	157.1	120	96.3	141.4	96	45.8	64.3
"203308_x_at"	36.3	44.1	68.2	45.7	11.9	36.5	36.1	73.3	37.7	38.8	34.6	36.9	70.9	60.3	43.1	50.3	38.9	33.4	38.9	39	32.6	99.1
"203309_s_at"	88.8	33.6	28.4	83	15.3	53.9	76.3	111.2	57	52.8	60.7	86.1	55.4	106.9	7.6	110.3	64.1	44.6	88.6	88.2	27.5	183.5
"203310_at"	108.8	58.8	77.6	83.1	32.2	171.3	102.8	104.4	65.5	58.7	22.4	92.9	145	69.3	18.4	149.4	58.1	46.8	251.6	214.1	24.9	169.8
"203311_s_at"	181	77.2	149.4	91.4	23.8	311.9	206.8	69.3	38.9	115.8	58.7	234.7	148.8	188.9	79.9	188.3	190.4	161.6	163.5	346.8	54.3	263
"203312_x_at"	591.8	300.8	606.5	521.6	243.5	913	441.7	381	391.2	397.1	154.3	773.9	726.9	524.2	224.3	765	541.3	616.8	485.5	842.9	191.2	692.9
"203313_s_at"	89.9	29.7	26.6	29.9	8	87.2	60.6	71.4	34.8	43.1	25.1	72.1	83.5	54.6	26.2	41.3	58.7	50	46.3	61.4	5.3	60
"203314_at"	439.9	132.2	287.9	193.6	302.9	261.2	193.9	353.9	201.3	275.2	131.5	257.7	316	249.5	191.6	319.1	276.6	208.2	336.3	342.4	264.5	409.7
"203315_at"	656.2	343.6	515.7	561.4	192.6	750.4	628.1	640.7	505.9	457	166.7	739.4	849.6	641	104.5	929.8	607	578.5	512.8	930.9	210.6	657.5
"203316_s_at"	600.5	337	291.8	471.7	158.8	501.6	370.3	416.7	247.9	396.7	82.3	611.9	462.4	463.7	92.5	410.8	409.8	399.9	255	498.9	274.7	447.5
"203317_at"	63.6	7.9	17.4	35.8	30.6	68.1	18.6	7.5	36.5	18.9	22.4	52.9	64.5	69.2	23.5	38.9	46.8	13.9	38.2	32.2	11.6	70.4
"203318_s_at"	323	166.2	206.2	261.2	222.6	329.3	298.2	203.6	173.1	141.3	133.8	380	315.8	263.5	173.8	290.9	260.8	168.2	340.4	307.4	156.4	332.2
"203319_s_at"	118.9	55.6	114	137.2	31	190.8	135.8	104.2	85.5	69.7	37.3	144.2	199.1	133.8	13.3	116.9	127.4	112.7	136.6	179	16.4	118.1
"203320_at"	202.2	79.6	161.8	194.6	71.7	265.7	197	247.1	150.6	83.2	91.8	317.9	138.1	194.3	44.1	220.3	223	128.7	196.7	218.4	102	259.7
"203321_s_at"	60.7	31.4	48	67	37.9	70	36.4	25	61.9	43.4	35.4	89.5	85.8	89.6	4.3	84.4	99.6	72.3	70.8	95.2	27.2	99
"203322_at"	4.4	7.1	5	20.7	4.9	9	5.1	15.6	5.2	5.2	2.8	9	13.2	16.3	17.6	8.3	3.9	6.5	5.3	9.9	5.5	14
"203323_at"	249.6	112	181.1	535.1	93.5	365.1	192.9	323.4	218.1	192.5	102.9	305.9	295.6	209.8	104.5	263.8	289.4	218.9	271.7	387.7	184.5	565.7
"203324_s_at"	71.8	26.4	51.1	281.4	12.9	110.2	66.6	83.1	42.2	56.2	7.1	115.7	63.9	69.3	6.1	62.1	55	60.8	46.5	140.2	17.8	80.6
"203325_s_at"	86	7.9	50.3	130.2	18.4	90.4	18.6	92.3	119.4	57.6	42.8	121.1	17.8	43.4	7.5	33.3	58.1	60.5	17.6	79.5	7.6	39.1
"203326_x_at"	27.8	9.3	16.9	12.6	13.2	27.4	30.2	20.7	15.7	12.5	16.4	36.1	20.2	30.6	15.6	26.2	18	13.9	37.5	31.3	9.6	52.2
"203327_at"	485.6	284.3	335.2	350.8	258.1	481.8	407.2	305	250.3	363.3	160.7	390.1	457.2	404.5	143.8	326.3	369.7	346.5	346.2	341	220.6	355.6
"203328_x_at"	217	119.1	230.7	161.2	130.8	364.4	204.3	250.9	161.3	164	155.1	338.3	255.7	288.2	187	301.4	196.3	300.7	246.3	298.7	105.4	582.3
[truncated: 2,391,139 more chars]
