# Supplementary material for: Bioinformatics and systems biology approaches to identify potential common pathogeneses for sarcopenia and osteoarthritis
Source: Front Med (Lausanne). 2024 Jun 18;11:1380210. doi: 10.3389/fmed.2024.1380210 (PMC11221828; doi:10.3389/fmed.2024.1380210)
Supplement: Supplementary file 3 [file Data_Sheet_1.ZIP › raw data(1)/04.ann/GSE1428/R.txt]

setwd("D://AAAAA//ScorpeniaAndOA//04.ann//GSE1428")
library(GEOquery)
gse_number = "GSE1428"
eSet <- getGEO(gse_number, 
               destdir = '.', 
               getGPL = F)
class(eSet)
length(eSet)
eSet = eSet[[1]]
#(1)提取表达矩阵exp
exp <- exprs(eSet)
exp[1:4,1:4]
find_anno(gpl_number)
ids <- AnnoProbe::idmap('GPL96')
#方法1 BioconductorR包(最常用)
gpl_number 
#http://www.bio-info-trainee.com/1399.html
if(!require(hgu133a.db))BiocManager::install("hgu133a.db")
library(hgu133a.db)
ls("package:hgu133a.db")
ids <- toTable(hgu133aSYMBOL)
head(ids)
exp1= exp[ids$probe_id,]
rownames(exp1) = ids$symbol
exp1[1:4,1:4]
exp2 <- cbind(geneSymoble <- rownames(exp1),exp1)
write.table(exp2,"geneMatrix.txt",sep = "\t",row.names =F )
