# Supplementary material for: Bioinformatics and systems biology approaches to identify potential common pathogeneses for sarcopenia and osteoarthritis
Source: Front Med (Lausanne). 2024 Jun 18;11:1380210. doi: 10.3389/fmed.2024.1380210 (PMC11221828; doi:10.3389/fmed.2024.1380210)
Supplement: Supplementary file 3 [file Data_Sheet_1.ZIP › raw data(1)/04.ann/GSE55235/geneMatrix.txt]

	GSM1332201	GSM1332202	GSM1332203	GSM1332204	GSM1332205	GSM1332206	GSM1332207	GSM1332208	GSM1332209	GSM1332210	GSM1332211	GSM1332212	GSM1332213	GSM1332214	GSM1332215	GSM1332216	GSM1332217	GSM1332218	GSM1332219	GSM1332220	GSM1332221	GSM1332222	GSM1332223	GSM1332224	GSM1332225	GSM1332226	GSM1332227	GSM1332228	GSM1332229	GSM1332230
DDR1	122.6	117.9	193.6	135.7	225.9	162.4	181.7	225.5	156.7	249.2	215.8	179.3	210.6	173.9	201.8	193.2	232.1	234.7	257.1	309.1	223.9	189	195.4	150.1	291	240.6	303.3	249.5	251.3	225.7
RFC2	101.7	68.6	79.4	59.8	69.3	35.2	59.7	43.8	42.8	62	62.5	50.2	115.3	63.9	57.5	78.4	46.1	50.7	74.4	20.8	114.4	87.9	28.7	62	40.2	45.4	38.8	59.4	27.3	37.2
HSPA6	224.6	518.3	378.7	77.2	828.5	329	236.3	215.4	115.5	277.8	97.8	115.9	73.6	71.5	86.5	98.4	100.9	161.5	107.1	147.1	129.5	108	222.7	157.4	165.4	128.3	89	108.4	240.2	140.9
PAX8	344.8	360.7	564.4	434.5	553.7	606	625	531.5	592.7	654.5	485.3	486.1	455.2	433.4	480	486.4	540.7	743.1	647.1	701.7	701	709.4	436.9	586.4	635.2	643.9	706.7	603.1	596	606.2
GUCA1A	14.9	19.3	21.4	14.1	11.4	5.4	7.4	12.3	5.1	30.4	65.4	33.9	108.6	47.5	37	44	55.2	20.7	48.2	29.8	54.9	12.7	25.1	18.6	14.9	33.7	12	8.8	21.7	13.8
UBA7	108.7	111.2	146.3	152.3	111.3	88.6	116.5	187.5	148.5	202.7	271.6	162.7	237.8	210.3	185.4	194.9	185.1	154.4	183.8	224	199	214.6	194.7	185.4	191.5	203.9	169.8	224.6	227	254.5
THRA	45.6	49.5	50.8	54	60.9	65.1	57.2	65.9	44.8	62.2	61.4	43.8	86.9	34.7	30.9	55.1	47.7	33.5	45.9	97.8	64.9	48.3	60	41.2	65.1	52.4	53.3	60.5	53.5	41.9
PTPN21	30.3	35	32.3	14.7	9.2	4	31	14.1	7.7	9.8	13.3	35.9	36.8	39.7	37.9	44.7	10.2	10.6	10.7	14.1	49.5	29	10	19.7	13.1	9.6	9.1	5.9	7.5	6
CCL5	14.5	5.6	5.3	14.2	5.5	8.9	14.9	6.7	1.6	115.6	86.4	33.7	42.4	34.1	52.6	15.3	85.4	52.1	53	32	111.5	148	371.1	157.9	414.2	105.7	192.2	320.9	569.7	192
CYP2E1	14.6	13.2	29	53	32.6	6.5	9.1	10.3	19.5	24.5	37.4	19.2	40.3	28.9	21.2	8.9	27.5	24.3	18.9	26.3	20.8	19.5	34.4	16.8	9.6	10.2	21.2	25.5	20.5	18.3
EPHB3	8.6	19.4	38.1	28.3	14.3	46.7	20	38.8	35.3	20.9	59.2	58.4	47.7	51.7	22.2	14.2	69.4	87.4	64.1	84.9	49.6	30.6	98.3	35.2	61.5	14.7	110.9	59.5	68.8	48.1
ESRRA	169.6	161.7	142.6	155	176.9	102.4	145.8	159.1	147.6	210.4	158.7	170.3	166.3	130.6	140.2	169.4	172.7	190.8	183.6	181.7	165.2	185	182.6	142.4	181.1	142.9	152.3	190.1	166.1	188.2
CYP2A6	89.3	110	182.8	108.3	139	101.4	229.2	157.1	92.6	156.7	144	122.7	94.5	101.6	120.9	140.6	116.1	127.5	129.1	199.1	115.6	104.6	101.6	112.6	170.2	160	135.9	128.7	148.7	100.6
GAS6	478.4	903.3	1005.8	521.3	1406.4	853.4	1602	1437.4	1057.3	1306.5	904.9	1075.9	661.8	1084.9	1017.1	1186.5	1428.5	1396	1091.6	1608.1	644.3	550.9	1199.7	1206.7	1870.5	950	1946.9	1667.7	1696.9	1502.8
MMP14	318.1	369.8	603	442.3	538.1	347.4	536.1	649.3	498.8	487.6	551.3	396	368.6	351.1	374	238.6	419.1	397.2	443.5	556.9	348.9	281.8	435.1	248.7	509.2	260.5	655.5	285.2	474.9	299.6
TRADD	164.8	126	92.9	137	156.4	105.6	161.2	166.6	205.9	162.5	164	243.5	154.7	161.7	153.2	148.4	167.7	211.6	191.8	225.7	217.5	156.9	187.8	178	250.1	167.9	233.1	151.3	158.4	202.6
PLD1	71.7	53.3	79.1	44.8	15.5	33.9	42.2	56.7	35.9	36.5	99.7	77.7	105.9	88.9	168	105.7	96.7	64.7	97.7	114	61.4	71.6	74.3	47.5	34	44.6	23	36.3	64	29.9
DTX2P1-UPK3BP1-PMS2P11	202.7	266	342.8	218.1	346.7	254.5	509.8	432.8	261.2	353.7	355.9	376.4	366.1	347.7	363.6	277.7	370.1	441.8	322.4	385.6	336.3	254.2	340.3	316.3	320.4	263.5	421.3	253.9	265.3	276
BAD	98.6	99.3	69.3	50.2	101.9	54.5	75	85.1	87.4	92.4	79.4	91.9	95.8	108.5	61.4	112.8	103.4	90.7	102.7	117.1	91.3	70.5	74	76.4	77.8	24.9	65.7	73.1	97.2	89.4
PRPF8	367.6	469.8	539.8	692.4	569.7	227.2	389.8	459.2	536.3	471.9	373	515.7	472.6	503.8	400.6	450.6	525	402.7	502	420.8	311.2	320.5	324.5	361	455	357.9	426.8	377.5	362.1	379.2
CAPNS1	1171.8	1234.2	1345.4	1644	1608.7	734.5	1647	2072.6	1799.6	1435	1308.1	1954	2198.9	1888.4	1798.3	2093.4	1884.5	2450.2	1596.9	1502.2	1456.2	1036	1748.9	1329.7	1790.6	768.9	1977.5	2055.4	1468.1	2108.7
RPL35	3187.9	2419.1	3144.4	2882.2	3021.6	1703	3534.3	2836.3	2190	2076.7	2133.6	2098	3684.6	2843.1	2206.1	3031.2	2536.9	2390.4	2454.6	2363.1	2901.4	2579.8	1848.7	2522.4	1988.8	2213.4	1964.6	2962.9	2340.9	2528
RPL28	5660.2	3899.1	4857.6	4178.3	3875.4	2204	5230.7	3803	3314.6	2912.9	3713.6	3606.6	6648.2	4530.1	4575.3	3918.5	5014.3	4069	3751.2	4168.6	6192.9	4971.8	3303.1	4983.6	4191.9	2847.9	3719.7	4780.6	3649.1	3514.6
EIF4G2	1342.3	1500.5	1571	2076.3	1805.8	2242	1692.2	1541.5	1399.2	1364	1972.5	1909.6	1069.1	2065.8	1721.4	1934.4	2267.9	2079.2	1703.5	1667.1	1290.3	1858.5	1896	2317	2125	2199.4	1775.7	1934.3	1725.1	2035.7
EIF3D	1155.4	1198.8	979.6	858.8	1002.3	589.4	1002.3	857.8	836.5	753.8	845.1	963	771.5	1060.2	1058.4	1052.2	868.9	708.2	847.4	641	902.8	1048.8	891.5	760.7	589.1	757	675.6	668.7	699.1	610.1
PARK7	3411.7	1867.1	1870	2561.2	1227.4	1646.9	1877.8	1761.4	1645.4	1433.2	1899.3	1728	1685.9	2523.9	2219.7	2402.1	1924.2	1508.6	1766.5	1558.7	1760.9	2109.2	1541.7	2104.8	1596.2	2141.8	1357	2106.1	1520.3	2107.2
SRP14	3911.5	2093.5	2303.5	2040.6	1490.2	2503.2	2228.4	1645.3	2007.9	1563.2	2014.2	2298.6	3606.4	2257.1	2274.5	2393.1	1764.8	1736.8	1765.2	1698.4	3772.7	2373.1	1750.3	2035.3	1770.6	2025.9	1556.7	2232.3	1394.9	1991.6
GDI2	796.2	722.5	781.1	438	551.3	373.5	968.4	369.4	482.3	540.5	457.5	770.3	722.6	757.7	787.4	855.7	806.7	786.2	703.4	597	699.6	837.9	629.6	482.2	672.4	461.5	677.5	469.4	660.4	510.1
GDI2	1609.4	1415.4	1948.1	1486.6	1036.9	1558.8	1271.4	987.5	1252.5	1375.5	1302.2	1472.3	1539.9	1888.1	1764.3	1977.2	1443.2	1324	1521.3	1259.8	1562.2	1566.3	1296.6	1890.9	1328.2	1664.4	1302.8	1388.8	1526.8	1551.6
RPL11	4269.2	4018.6	3008.3	3055	3496.1	3448.3	4676.7	3450.1	3510.7	3090.7	3118	3119.5	1479.7	4404	3448	3748.1	3346.2	3538.2	2740.1	3841.4	1370	3783.2	2847.3	3450.6	3183.6	3227.6	2932.6	2873.4	3120.5	2886.2
ARF3	259.7	439.8	431.5	638.3	693.6	315.8	599.5	558	588.7	595.8	473.5	642.7	441.4	531.8	582.3	600.7	711.8	761.1	773.9	671.8	257.7	468.7	449.1	515.3	646.3	386.2	732.6	572.4	685.9	572.5
RPL24	7123.8	4207.3	4262.9	2986	3210.5	2273.1	3399.7	2927.9	2460.9	2296.5	3192.2	3064.5	2136.1	3894.6	3219.6	4274.4	2893	2424.3	2970.3	2437.7	1665.2	3176.3	2357.8	2736.8	1941.6	2348.3	1983	2777.9	2497.2	2299.1
HNRNPC	1161.8	918.2	625.3	628.1	427.8	672.9	735.1	533.8	470.5	323.1	523	441.7	369.7	521.5	589.5	596.3	388.6	402.3	425.7	345.7	570.3	800.4	527.7	617.6	473.5	605.5	353.2	461.6	398.9	477.9
SEPTIN2	1817.7	977.1	1039.5	1695.3	1325.9	1684.4	1339.1	1203.6	1223.1	1031.9	1366.5	1370.5	1769.3	1246.2	1407.2	1379.3	1421.7	1575.6	1234.5	1176.7	1339.2	1764.9	981.5	1247	1241.5	1621.6	1513.4	1355.1	1215.4	1318.3
HNRNPA1	7112.1	4348	5506.4	5601.4	3751.1	5851.5	4553.5	4921.7	4446.4	2710	3136.3	3072	2538.8	4371.7	3944.8	4148	3473	3120	2475.9	2922.5	4501.1	3866.6	2811.6	3561.1	2619.7	4452.9	3191.1	3271.7	2535.7	2935.7
RPS27A	4714	4289.7	2841.6	3332.6	4463.5	4483.2	5928.3	4374.1	3674.6	3308.3	2461.1	3416	4426.5	3211.5	3618	3265.9	3105.2	4304.5	3720.8	4154.1	3049.2	3803.9	2293.3	3450.5	4007.5	4306.8	3920	4501.1	3560	4108
RPS13	4926	4752.5	4501.4	3590.1	4078.7	5369.3	5679.3	4644.3	3595.2	3391	3889	4811.3	3151.8	5043.3	3745.9	4822.1	4276.6	3802.4	3421.8	4163.7	2576.8	3228.7	3276.1	4310.9	3969.9	4399.6	3880.8	4515.1	3774.4	3818.8
FAU	3805.4	4285.1	3659.5	3493.2	3164.9	2350.3	3372	3347.8	2733.8	2857.5	2954	2497.8	4571.1	4085.2	2694.3	4085.2	3248.7	2721.1	3157.9	3704.4	2986.3	3033.3	1978.8	2844.9	2448.2	2737.4	1826	3843.1	2851.8	3354.2
TARDBP	427.1	374.3	371.7	332	380.4	431.3	401.2	251.9	346.1	428.6	342.7	344.9	277.7	319	292.7	386.8	342.9	460.2	346.1	257.6	316.1	427.2	355.3	579.7	589.1	456.5	583.5	468.9	521.5	513.8
CFL1	5170.5	4348.1	7431.4	7083	4339.9	4937.1	5693.4	4923.2	4064.3	4496.6	6527.2	6330	5598.4	7578.4	6652.3	3133.6	5319.5	4838.8	4175	6088.6	6080.7	5597.1	6164.8	7709.8	5504.9	5024.6	4938.8	6139.7	5586.9	4570.3
RPL18	5178.8	4178.4	4378.2	3651.2	4028.5	1832	3212.9	2680.3	2943.6	2961	3455.1	3327.1	5217.2	3529.6	3904.7	4209.5	3344.6	3011.8	3149.2	3787.2	3892.8	3955.3	3316	3395.6	1725.2	2328.9	2649.6	2966.3	2921.6	2441.3
EIF3F	1524.8	1540.9	1075.2	1050.5	1542.3	1366.3	1371	1144.8	1300.6	1025.9	1169.5	1025.5	2122.6	1621.3	1354.1	1335.5	1186.5	1272.9	1293.7	1099.7	1370.6	1439.5	1392.1	1454.2	1007.6	1601.9	1132.4	1453.5	1053.5	1113.2
RPS5	3079.5	2376.6	2950.6	2404.4	2771.2	1443.6	3767.7	2924.8	2417.9	1407.6	1316	2298.7	3775.1	2679.5	3023.9	2336.9	2893.3	1891.3	2430.1	1989.7	2307.9	2179.1	1345.2	1651.9	1433.8	1720.8	1486.1	2609.3	1956.5	1876.3
RPL27	6188.4	4471.1	4388	3854	3870	5044	4984.1	3841.4	3272.4	3285.2	4328.4	3670.1	4030.7	4057	3826.5	4699.3	3547.6	3530.7	3239	3652.8	5491.7	4627.4	3236.4	4333.4	3251.1	4811.8	3429.9	4624.5	2998.5	4037.7
RPL34	5547.4	4777.3	5716.1	3818.7	3094.4	3808.6	5019.9	3473.4	2608.2	3188.1	3931.3	4319.6	4029.2	5609	5074.1	5913.1	3572	2342	3929.2	2307	3677.9	3897	2785.4	3782.3	1933.3	3846.1	1849	4397.4	4094.3	3029.3
NARS1	1589.9	1023.5	921.4	1204.9	686	882.2	961.3	510	826.6	899.4	951	927.4	978.1	1010.8	1093.9	991.9	770.1	885.5	778.6	694.8	980.1	1225.3	1031.1	1219.7	954	1375.6	826.7	1081.9	906.6	913
STARD7	495.4	397.8	580.6	486.6	301.4	747	252.2	421	666.8	665.8	728.2	538.5	486.9	618.9	581.6	618.9	548.3	1192.9	626.3	382.4	525	839.1	583	779.4	1135.1	913.8	970.1	1090.2	806.7	989.2
RPL19	6344.6	3765.9	5401.6	4504.2	4115.2	4552.8	5471.1	5017.9	3586.6	3027.1	3321.8	4303.5	7041.5	6327.5	4885.3	4233.8	4494.9	3621.4	2965.6	3616.3	5573.7	5757.1	3053.6	4139.2	3284.5	4254.5	3245.9	4279.3	2943.9	3131.9
SLC25A3	2062.8	1661.1	1856.6	1892.5	2245	2354.4	1988.4	1770.8	2249.2	1382.8	1427.1	1881.8	2525	2132.1	1974.4	1977.9	2258.4	2115.8	1764	1655.4	1926.6	1451.5	1826.9	1449.7	1632.4	2429.3	2009.3	1828.5	1722.7	1785.8
RPS11	8613.8	6898.3	9101	6773	5437.1	2880.3	6535.6	5381.4	4125.8	3996.1	6489	6205.7	9996.1	8240.7	7054.4	8253.6	6834.9	4560.6	4973	6485.2	8535.3	6346.2	4969.6	5774.3	4412.8	4496.8	3676.2	4947	5010	3979.7
RPL9	4583.2	6100	6603.8	5371.9	5061.8	5638.6	6334.5	5387	4186.5	3693.6	5411.3	5120.4	5443.1	7385.3	5733.2	7370.2	5261.5	4645.9	4031.8	4915.9	3338.9	5982.6	4497.4	5917.5	4523.2	5916.8	3935.4	5159.1	4189.8	4641.3
DDX5	2985.6	2265.2	3157.4	3165.6	2661.2	3373.1	3113.9	3148.5	2538.4	1926.7	2104.5	2157.9	2353	2096.8	2459.1	2049.5	2244.1	2084.1	1566.2	1727.7	3063.9	3631.8	2175	2632.7	1736.6	2586.3	2294.5	2478.5	1777.6	1967.5
CTDNEP1	175.9	188.8	160	298.1	345.9	299.4	352.9	430.7	430.2	325.4	269.7	206.3	192.6	326	263.9	114	439.4	348.3	244.4	277.5	188.7	214.9	247.1	343.1	496.8	286	457.2	621	355.5	436.6
RPL10A	5781.3	4049.1	4137.5	2806.5	2239.5	2094.6	3126.2	2608.5	1981.8	1748.8	2750	3027.1	5323.2	3703.6	3307.7	4012.2	2083.3	1833.7	2263	2601.5	4172.3	3525.5	2231.3	2399.8	1441.6	2432.5	1295.5	2176.4	1971.1	1990.4
CBX3	1151.6	712	540.7	885.4	804.1	1218.6	846.6	1022.6	822.4	553	696.6	623.5	1098.4	578.9	587.7	696.6	693.7	727	517	491.6	933.5	820	575.2	727.4	736.7	1202.4	1222.6	1229.1	559.9	806.2
PSMB2	484.8	400.1	458.9	575.2	361.3	400.7	618.5	547.3	480.9	558.2	602	642.2	701.2	540.1	498	503.5	492.9	650.4	541.6	524.1	830.9	639.3	563.9	692.1	918.7	689.7	540.1	689.4	624.1	812.6
KHDRBS1	295.4	666.6	596.6	532	712.4	1087.6	735.7	463.1	791	499.8	761.2	553.3	368.1	598.1	604.2	703.3	729.1	582	738	578.8	364.1	355.6	567.8	708.9	764.8	908.9	829.4	743.3	665.7	692.6
RTCB	488.9	379.4	406.8	339.2	445.3	373.8	322.9	372.8	297.3	474	406.6	384.4	246.1	448.8	332.9	383.7	378.7	429.3	499.3	466.8	379.3	467.6	365.8	309.2	196.5	428.2	385.7	419.6	422.4	330.2
ERH	2189.9	1268.9	1025.7	1447.6	1207.8	1685.4	1697	827.6	1278.9	997.5	1119.8	1414.1	661.9	1329.9	1560.8	999	1151.1	1376	1157.8	877.7	698	1554.1	1036	1398.7	1370.3	1713.4	1292.9	1996.5	1183	1605.3
SRSF9	644.2	407.1	370.6	451.7	433.2	387.9	443.9	377.4	413.7	402.4	400.8	377.7	651.8	530.8	470.2	413.9	433.1	355.8	368.3	360.1	620.8	641.8	415.4	462.2	444.8	568.9	432.2	516.4	363.9	492.2
ABCF1	401.9	543.3	422.9	645.7	557.5	230.3	598.5	593.3	378.6	398.2	348.7	337.1	311.1	312	293.5	389.8	299.1	307.8	275	295.6	289.1	331.8	375.2	389.8	373.4	322.5	324.3	355.6	287.5	325.9
DAD1	955	475.4	857.9	727.3	384	681.4	627.3	584.8	688.6	542	666	842.6	180.2	1082.5	1055.7	917.3	938.6	748.7	957.6	665.3	844	737.5	685.3	825.8	1032.3	965.4	733.8	737.3	642.9	1219.5
YY1	679.5	693.9	632.9	563.2	578.1	735.3	594.3	377.1	647.6	581.6	588.8	555.5	838	479.7	701.8	603.6	612.9	660.5	554	370.8	690.7	870.4	592.4	639.1	545.6	884	682.6	725.3	571.5	618.4
JTB	639.4	1092.5	768.6	803.8	1131.8	1135.3	1363.6	919.7	1131.3	1014.1	1144	1046.5	943.6	1039.6	809.3	993.3	936.3	1301	906.9	942.9	888.4	960.7	1124.6	1066.8	1198.1	1453.9	1167.6	1865	1065.2	1730.4
KAT7	133.4	168.7	223.7	176	256.1	236.4	242.5	162.9	242	302.7	127.9	155.3	113.4	222	157.7	139.5	236	247	254.9	293.9	132.7	252.5	185.7	152.4	245.1	169.7	269.7	193.9	201.7	168.7
ZNF146	411.8	306.9	280.2	399.8	253.7	428.2	241.8	164.8	311.1	287.4	361.2	278.9	258.7	303.1	294.4	214.7	285.3	201.7	260.2	124.3	247.7	285.3	286.2	264	195.7	276.6	224.3	195	218.4	165.8
SART1	151.4	142.9	156.2	200.4	130.7	71.1	125.2	115.2	92.8	140.4	153.1	123.3	187.7	156.3	116.2	159.5	127.5	67.2	122.5	163.6	148.4	130.5	148.4	152.9	88.2	88.7	55	78.6	120.5	80.7
ILF2	724.3	401.6	192.7	349.4	344.9	239.6	385.9	272.9	287.2	281.3	247.5	325.1	85.7	306.3	324.6	367.9	290	260.4	264.5	201.7	294.5	457.7	352.2	265.5	226.8	255.4	274.2	235.9	287.9	292.2
SPAG7	280.8	270	284.2	295.5	414.3	207.2	349.8	401.9	304.1	407.1	292.2	283.8	385.9	302.8	287.4	307.7	445.2	365.6	376	376	336.6	321.2	312.7	333.4	368.2	345.7	320.3	349.9	423.4	391.5
ZPR1	133.7	116.4	142.7	145.3	123.3	106	221.2	155.8	132.2	172.9	95.7	67.3	98.7	98	77.4	95.6	158.6	100.7	103.8	109.4	103.9	101.4	81.2	116.6	130.9	153.5	108.1	177.2	136.5	120.2
TAF10	230.1	328.8	411.3	517.7	519.7	413.4	677.9	610.2	661.9	517.6	410.9	450.3	356.9	400	426	420.4	784	634.6	516.1	461.3	364.5	338.7	462.3	456.2	604.8	542.4	679.9	802.8	374.4	844.6
C1D	150.1	194.2	100.3	110.2	120.2	261.1	114.7	133.5	158.2	146.7	123	96.6	157.8	91.3	109.5	123.6	136.7	149	125.7	127.3	125.4	107.4	134.6	120.8	119.8	196.7	121.2	129.6	102.7	216.6
NONO	1422.7	1604.8	1322.5	1519.7	1494.7	1470.4	1520.8	1475	1418.9	1250.8	1520.6	1349	1084	1443.3	1152.2	1471.4	1240.8	1197.5	1214.7	1289	1256.2	1284.4	1281.9	1243.6	1318.9	1394.3	1428.8	1343.3	1329.7	1133.6
SNRNP200	434.8	454.2	595.4	713.8	527	303	376.7	383.2	517.7	572.4	613.6	564.8	743.8	509.6	474.1	496.9	509.4	413.6	515.7	499.5	457.7	488.9	460.3	568.7	494	374	482.8	381.3	476.4	403.9
RHOA	3214.5	3229.6	3012.5	3648.9	3343.2	2615.1	3590.4	2405.5	3210.8	2269.1	2160.9	3195.7	3660.8	3566.9	3638.6	3491.1	3924.3	3682.2	2670.9	3197.8	3229.7	3995.7	2887.4	3085.3	3260.1	2599.3	3514.2	2600.4	2997	3437.5
RNPS1	1011.6	804.8	669	931.7	937.4	643	845.6	901.3	763.9	814.4	565.5	491.8	910.5	492.1	515.9	581	544.7	799.9	640.3	587.1	721.1	750.9	787.4	641.5	978.5	620.8	792.3	1087.5	575	351.7
RPS24	4659.3	4825	7711.7	5550.6	4297.2	5803.7	5608	6329.3	4002.9	3727.3	4855.1	4711.9	4477.7	6594	5654.7	5511.7	5414.9	4312.9	3517.7	4810.6	3121.1	5316.1	4416.7	5596.2	3806.1	4976.4	4020.9	5347	4133.5	3827.6
RPL30	6510.9	7081	7311.1	4952.6	5374.7	6596.7	7867.2	7045.6	5049.8	4455.7	5367.7	5633.3	5671.7	6515.6	6408.2	7047	5934.7	4444.9	4352.9	5135.6	4175	5792.8	4666.5	4595.6	4902.7	5967.8	4474.1	5779.2	4232.7	4591.7
NPM1	2688.9	3053.3	3057.5	3028.1	2449	3091.1	3034.2	2258	2316.2	2148.2	2471.1	2141.7	1543.5	2076.2	2563.8	2431.8	1978.6	1968.5	1802.4	1926.2	1186.1	2474.3	1925	2211	2044.8	2069.9	2041.2	1774.6	2056.3	1548.1
HSP90AB1	3995.2	3671.4	4100.4	3026.7	3938.3	1676.2	3908.7	3448.3	2029.9	2324.7	2013	2301.8	698.1	2550	2261.4	2958.9	2120.8	2075.1	2417.8	1968.2	2438.4	1566.6	1800.9	1565.9	1585	1408.9	1717	1503.1	1570.3	1576.3
ARF1	1829.4	1657.3	1552.7	2174.5	1900.3	538.3	2179.6	2121	1765.8	1688.8	1517.8	1676	1980.8	1621.3	1280.1	1672.5	1800.9	1607.7	1534.3	1387.6	1740.1	1280.6	1538.6	1466.1	2267.9	647.1	1887.4	2090.1	1606	2115
IK	597.6	575.4	450.7	414.4	282.5	320.7	251	258.3	302.7	333.1	375.2	349.6	130.6	350.9	467	427.8	300.6	202.3	274.9	270.5	359.4	651.6	503.4	336.5	225.7	276.2	241.5	261.9	265.3	190.5
SNX3	1108.6	1267.4	1095.4	1081.5	870.8	1598.2	961.3	785.8	1068.8	914.7	899.8	1044.1	1298.3	726.7	925.4	1135.3	837.6	1128.5	859.8	988.8	1232.7	1196.9	1024.1	860.5	1027.4	1364.2	979.8	1089.7	886.8	1152.7
CANX	2173.5	1488.1	2008.5	2023.5	1359.5	1812.7	1689.9	1467	1701.8	1482.3	2061.3	2336	1559.4	2573.2	2094.4	2384.2	2255.7	1973	1763.4	1518.3	1697.1	1606.7	1639.9	1795.8	1523.4	2340.7	1757.2	1713.2	1646.4	1882
SART3	121.4	148.8	111.7	80.5	164.6	124.2	71.2	69.9	150.9	167.3	89.5	92.8	135.3	79.3	94.1	112.9	50.9	75.1	124.3	106.8	114.5	149.1	91.8	129.7	76.2	138.7	93.2	115.1	105	95
CNPPD1	174.6	121.9	201.8	141.1	216.9	144.6	159.5	166.7	252.2	227.4	139.8	203.4	230.9	140.8	175.3	166.9	185.7	187	222.9	217.2	245.4	219.9	191.8	173.9	233	230.8	231.8	248.7	212.7	175.6
SMNDC1	364.9	369	228.4	246.9	363	458.9	362.6	202.8	321.9	281.9	199.8	189.6	297.9	198.3	219	246	208.9	257.7	235	159.3	357.4	296.4	255.4	214.9	261.5	382.2	292.1	210.5	230.1	253.1
HNRNPM	747.4	787.4	587.8	780.6	703.2	379.1	471.2	692	425.7	514.5	607.2	627.3	784.4	645	468.5	656.2	534.9	318.1	545.5	381.5	745.1	580	698.8	763.6	381.4	330	370.1	333.5	456.7	359.1
HNRNPD	1032.7	686	583.8	863.6	560.2	648.4	491.2	480	459.4	389.9	575.1	435.6	1003.5	506.5	587	543.4	427.6	347	336.7	305.9	788.6	743.5	481.8	671.9	360.6	480.7	326.1	414.4	355.3	373.8
RPL14	2628	2225.9	1654.8	1610.1	1882.7	1502.3	2293.2	1839.2	1646.3	1195.5	1372.7	1462.9	1170.4	2016.7	1641	1471.6	1616.9	1322.5	1368.9	1162.7	2216.5	2051.3	1048	1289.4	1143.1	1377.6	1198.2	1607.8	1189.9	1217.9
GUK1	311.4	304.3	250.6	497.7	494.8	202.9	503.3	544.1	454.2	526.3	403.1	601.5	601	466.1	443.3	555.7	695.5	634.7	585.6	614.6	328.6	288.1	281.8	439.3	553.2	298	418	646.8	430.8	698.1
KXD1	340.6	403.7	266.5	330.8	269.7	213.2	341.2	253.4	250.6	226.8	397.5	350.2	386	335.7	350.4	422.3	284.4	262.2	260.9	262.5	375.7	329	384.6	287.1	238.2	253.9	219.8	280.9	268.2	213.3
OAZ1	4997.9	3769.1	3170.1	3553.6	3008.4	2507.7	3222	3067.8	3317.5	2678.1	3395.5	3433.2	6174	3732.1	4351.2	4518.2	4004.6	4125.8	2750.7	3594.5	6203.2	4719.9	3574.4	4261.2	3588.8	3242.3	3487.2	4053.4	3495.6	3629.8
ATP6V0B	513.3	558.2	428.5	395.4	432.2	221.6	521	388.4	676.2	638.6	451.8	677.8	765.1	532.9	563.3	713.4	787.9	1038.7	795.5	549.7	604.4	639.9	601.4	594.2	849.3	577.7	640.5	970.6	894.3	1120.2
KARS1	734.6	591.7	683.2	744.6	727.5	594.3	1034.3	666.8	667.3	804.3	518.8	556.1	240.6	533.2	587.4	500.4	606.7	639.2	709.4	656.4	599.4	676.2	666.1	794.2	864.3	728.8	721.7	781.8	654.3	747.3
RPS6	5817.5	4743.7	4440.8	4091.7	4337.3	4087.8	5862.3	4713.3	3856.7	3031	3676.3	4375.3	914.6	6113.5	5205.2	5932.7	4234.9	3473.7	3520.5	3283.6	409.2	6169.1	2801.8	4309.6	2944	4733.9	2692.3	3653.7	3096.6	3412.9
RPS7	3391.8	2355.3	2082.9	1716.4	1941.8	1525.5	2424.3	1637.1	1823.1	1473.1	2255.2	2249.6	868.4	2690.1	1930.7	3113.4	2107.7	1552.8	1783.8	1610.9	1491.6	2773.6	1716.7	2405.8	1654.9	2093.1	1507.4	2044.9	1845.7	1704.2
USP22	362	382.2	455.5	508.8	440.4	257.6	246	506.3	363.8	251.9	606.4	384.2	713.4	401.8	427.6	442.7	434.6	512.7	439.7	479.9	622.7	610.5	551.5	481.3	356.5	373.3	462.1	571	449.1	436.7
C11orf58	1412.2	1108.2	823.3	737.3	774.6	1125.3	892.1	560.1	936.3	758.3	701.5	800.2	1103.1	831.9	967.8	1158.8	821.1	976.7	849.9	672.4	1243.2	991.6	722.4	695.1	757.5	1123.8	893.5	849.6	602.5	1007.3
ELOB	827.2	548.8	587.8	566.9	397.8	250.7	631.3	391.2	489	445.8	713.5	695.8	1531.9	1004.3	724.1	927	765.1	671.6	648.1	556.1	1018.3	660.1	639	701.6	501.7	419.8	384.7	719.1	378.2	680.8
COX4I1	1280.5	949.1	551.7	712.8	598.6	749.7	698.8	683.6	750.4	613.7	863.6	814.8	1584.5	878.1	878.1	965.5	822.8	886.4	869.8	722.8	1134.9	1107.8	802.3	881.4	892	870.6	686.8	1115.9	928.5	891.3
TMED2	1606.2	983.7	1073.3	1287.9	1149	1582.2	1201.5	908	1070.2	1009.1	1356.9	1213.9	1777.1	1509.3	1578	1490.7	1552.1	1442.6	1289.4	984.5	1794.3	1359	1262.4	1557.4	1201.8	1730.8	1226.7	1633.2	1188	1642
RPL4	4993.5	2682.6	3489.5	2863.5	2480	2906	2936.9	2630.4	2240.8	1555.8	2644.7	2243.6	1866.7	2859.1	3085	2939.5	2296.9	1925.9	1870.2	1980.5	4397.1	4523.4	2048.6	2461.2	1520.7	2651.4	1770.4	2148.1	1595.8	1708.2
FNTA	679.1	669	1036.8	779.9	643.1	1138.8	610.9	568.8	652.6	598.5	696.9	729.7	783.5	698.3	897.9	955.2	685.3	768.8	760.8	685.8	614.8	681.4	660	614.5	711.1	1101.5	683.6	845.4	743.9	725.4
RPS25	2098.8	2575.5	2119.2	1795.6	2384.1	2478.5	2876.1	1969.7	2211	1680.2	1972.9	1749.5	1669.6	1722	1856	2178.8	2567.4	1819	1659	2207.8	922	3240.8	1777.5	1863.1	1956.2	2344.4	2139.1	1850.8	1537.9	1899.5
RPL37	8216.8	4270.7	4998.2	3533.6	3327.2	4267.1	4611.2	4175.3	2782.1	2655.9	4340.1	3828.7	4467.3	4199.1	4617.8	5005.6	3867.4	2911.4	2751	3409.4	6503.9	5728.3	3134.7	3644.6	2420.1	3848.6	2782.2	3971.8	2891.1	2869.1
HINT1	466.9	567.2	260.7	286.7	411.3	528	518.8	237.6	429.8	444.9	451.7	478.6	555.8	456.3	379.4	510.9	477.4	524.1	330.9	372.9	433.7	760.4	516.7	502.8	431.6	525.2	395.7	501.1	338.7	529.9
EEF2	2869.7	2504.1	3386	3153.4	2549.4	1683	3068.9	2881.5	2774.8	1999.5	2501.8	2381.8	4378.1	2430.7	2903.7	1809.9	2131.3	2021	2226.2	2534.3	2458.7	2421	2140.2	1638.3	1676.6	1245.4	1871.1	2131.9	1734.4	1625.9
ATP6V0E1	2014.5	1388.7	1026.3	905.2	635.2	679.6	851.1	529	1159.6	890.2	767.5	1097.1	886.5	1079.9	1329.2	1382.7	1096.2	1402.6	1033.8	730.1	2037.4	1694.3	938.4	1076.7	1207.6	1069.9	1046.2	1086.6	966.8	1351.8
HNRNPK	827.4	1001.5	737.4	1283.6	1733.4	1744.5	1485.6	1405.1	1289.5	977.2	857.9	720.3	899.5	685	890.2	807	928	954.5	801.6	777.9	827.7	755.9	870.1	896	1027.5	1078.8	1123.7	1072.7	847.3	899.8
ANAPC5	603.2	397.4	642.5	922.3	512.4	470.9	609.5	468.8	493.1	533.8	705.1	612	767.3	628.7	583.7	593.6	609.7	666.3	622.4	529.2	574.5	487.8	529.6	578.3	565.6	659.1	582.4	522	506.9	643.6
RPS3A	2162.5	5758.9	5353.1	3528.4	4527.1	4791.7	6142.8	4288.3	3822	3485.1	4523.3	5146.5	2619.8	5483.3	4952.6	6263.5	5182.3	3983.1	3885.7	4099.9	1701.7	3211.7	4187.7	3960.2	3807.2	4838.6	3464.7	3860.8	3852.9	4046.2
HNRNPU	1057.1	748.8	762.5	746.6	400.7	407.7	447.5	381.4	347.6	411.6	470.3	438.7	417.1	499.1	482.4	460.3	323.2	177.2	324.7	241.1	411	657.9	425.3	452.1	167.9	218	221.6	205.1	260.9	198.1
HNRNPU	1559	1158	1783.8	1606.2	1051.6	1237.2	1651	1305.5	1005.4	1088.6	1152.7	1001.7	855.1	1226.9	832.3	991.9	794.9	897.7	923.6	989.8	880.2	1053.7	934.3	1182.3	831.5	1094.9	1018.2	836.8	735.7	764.1
EIF3A	446.7	762.1	431.8	512.3	696.6	968.9	560	667.8	692.6	417.1	443.6	392.6	383.7	350.3	389.1	548.1	448.8	523.3	358.6	311.1	318.4	372.9	436.8	366.9	592.3	780.2	505.2	512.5	370.8	473.1
EIF3A	295	405.2	394.1	379.8	192.1	103.7	101.5	147.6	190.4	179	297.7	218.3	172.9	239.1	192.3	162.6	95.2	89.3	95.1	216.8	134.7	194	229.3	265.5	116.8	68.6	76	99.1	222.9	73.2
EIF3A	167.7	164.1	121	222	140.4	153.8	128.3	109.7	147.8	139.1	182.5	142.6	106.7	131.8	71.2	200.1	159.3	112.7	135.7	123.5	89.3	118.4	113.5	156.9	102.7	132.1	110.4	105.9	138.9	96.3
HSP90B1	1876.2	744.2	279.6	397.8	551.5	435.6	793.1	341.6	365.9	474.6	435.9	901.1	1161.7	591.2	998.6	940.9	780.9	760.1	592.3	690.5	1164.1	816.9	674.8	624.3	904.3	505.5	347.5	263.5	555.3	488.4
HSP90B1	2970.4	1291.5	1074.7	1778.2	1603.2	1663	2114.6	1838.3	1449.2	904.9	1349.7	1666.3	1364.6	1901.1	1573.6	1349.9	2087.5	1802.6	1616.6	1409.2	1574.6	1667	1219.9	2178.5	2364.8	2138.8	1405.5	1685.2	1700.4	2145
MSN	1152.7	903.1	1011.2	1467.7	2436.8	1652.6	1987.6	1813.5	1619.3	1608.7	1368.5	1568.3	1166	1468.4	1707.9	1760.4	1934.3	2030.5	1592.3	1423.6	1606.4	1729.2	1284.2	1501.3	1945.2	1643.6	2208	1780.8	1580.3	2045.9
ACTN4	195.1	294.3	476.6	321.1	1363.8	300.7	453.2	712.3	362.2	793.9	706.2	641.1	695.1	515.9	353.8	338.5	824.5	408.4	487.5	487.8	240.5	190.8	680.1	400.9	728.2	280.2	563.1	778.1	308.2	757.4
APP	1123.8	858.4	814.1	1043.5	755.2	1295.5	493.2	565.5	907	388.8	767.3	604.6	1162.2	693	1223.1	483	781	800	811.8	654.1	1005.6	780.3	529.2	716.8	556.5	1064	546.7	861.8	345.7	597
PRKAR1A	1330.5	1021.9	1263.4	1140	1082.7	1788.1	1143.5	868.7	1415.4	832.8	933.6	875.1	1400.4	927.1	1355.9	1244	1426.9	1263.1	979.1	911.1	1779	1669	1022	1257.7	1004.1	1568.6	1297.6	938.3	897.1	1131.8
PRKAR1A	890.8	648.5	429	242.5	151.1	121.5	303.2	94.3	215.8	160.4	223.4	677.9	511.7	436.6	758.4	881.9	428.6	261.1	329.8	283.3	595.6	502.7	446.2	248.3	229.8	146.7	199.8	135.3	235.3	147.3
PRKAR1A	1034.3	1287.9	858.1	763.5	741.1	1147.4	897.6	694.1	1287	721.4	645.1	1214.9	1057.2	1039.8	1243.2	1201.1	1268.6	1151.8	896.6	754.2	993.8	1104.3	810.8	1007.3	1222.1	1008.4	1117.1	749.2	774.6	933.9
DSP	36.8	45.9	40	48	39.3	83	66.9	75.5	54.7	78.9	83.1	47.4	37.4	36.2	41.7	50.4	44.5	27.4	78.8	67.9	64.8	56.7	62.9	52.5	56.5	51.8	39.4	55.7	54.4	28.9
RAD21	297	275.4	297.3	107	258	174.2	199.5	163.3	239.6	285.1	161.3	347.8	253	245.1	275.4	384.2	192.6	193.1	226.3	230.3	269.2	320.2	268.5	201.6	181.4	141.1	173.3	92.6	210.9	115.9
RAD21	562.3	423	329.7	322.8	470.2	444.6	330.1	227.2	472.9	284	234.4	247.5	483.3	329.7	302.9	386.7	291.3	246	260.8	192.6	457.6	540.2	326.1	299.7	318.8	423.3	373.7	277.2	255.4	338.3
WDR1	549.5	572.3	649.5	563.8	776	826.3	627.5	647	589	566.1	646.9	850.8	992.9	697.1	756.7	766.2	619.5	958.8	747.9	473.9	854.1	1026.9	780.3	792.7	833	763.6	726.2	763.6	716.2	720.5
NCL	2751.7	2283	1689.3	2089	2161.4	1739.5	1915.9	1627.3	1456.8	1029.7	1427.6	1390.4	2617	852.3	1680.3	1378.6	1392.8	1204.3	1256.5	1053.8	2380.9	1528.7	1119.3	1305.1	936.2	1132.7	1199.3	1631.4	543.5	963.4
WDR1	405.2	472.6	365	451.8	577.7	365.9	571.9	471.2	531.3	528.5	482.1	589.5	638.4	471.1	468.4	575.3	607.3	740.5	553.7	448.3	722.2	509.7	938.6	605.2	869.2	435.4	649.3	766.2	652.7	649.1
AP2B1	183.9	172.7	426.3	448.6	343.6	205.2	385.5	275.3	308.3	337.6	210.3	245.4	65.7	228.6	243	105	427.7	451.6	465.4	478.3	104.4	168.2	184.1	166.4	357.4	338	407.4	393.6	397.7	322.4
AP2M1	511.5	714	459	846.6	530	243.5	511.6	623.5	950.2	688.7	697	892.1	1036.7	774.5	802.7	713	937.6	747.6	891.7	704.3	677.2	498.6	1005.7	506.3	753.9	286.9	751.2	647.9	895.9	879.1
CLTC	1987.6	1131	1684.5	1707.2	1224.9	1495.2	1176	1123.8	1159.1	1164.7	2192.5	2874.9	1633.4	2817.4	2913.3	2556.2	2453.2	2536	2222	1970.1	1991.2	1972.6	2138.3	2174.9	2417.6	2937.1	2243.3	2504.1	2091.7	2349
AP2B1	199.4	227.6	271.1	222	80.6	104.7	179.1	117.8	156.3	172.2	254.3	331.6	82.9	248.5	277	179.6	158.9	216.3	284.7	285.3	146.8	196.5	255	188.9	218	215.9	207.6	209.4	185.9	319.4
MLEC	129.2	75.9	60.9	114.2	69	108.6	101.5	78.6	113.6	118.8	180.4	115.9	308	147.9	245.4	72.7	73.1	126.9	124	137.9	235	136.8	131.8	166.2	159.7	223.2	183.2	160	195.3	249.8
MLEC	165.6	160	242.7	303.5	235.9	201.7	218.9	253.2	221.5	268	423.2	319.5	144.9	321	280.4	320.2	453.7	422.9	251	387.1	232.2	277.2	373.9	349.7	435	319.1	392.9	404.7	434.8	383.4
LASP1	281.8	331.1	413.9	480.1	522.5	577.1	367.6	550	652.8	491.6	931.3	664.6	593.2	626.1	682.5	784	672.4	901.5	881.2	785.2	652.5	785.4	883.8	666.6	1045	694.7	1160.8	945.6	919.7	943.7
SF3B2	325.7	485.6	360.9	509.1	438.1	117.8	220.3	344.1	384.7	326.1	236.1	293.3	342.3	295.1	309.6	270.8	347	193.7	195.4	166.9	253.4	108	156.2	210.5	193.4	163.1	181.8	154.8	107.9	188.1
TMEM59	2028.1	1441.3	1847.1	1254.2	984.8	1541	1065.1	813.2	1159.2	1007.6	1037.4	1920.3	2566.4	2130.4	2316.9	1937.9	1555.2	1721.6	1416.4	1370.5	2290.5	1701.5	1073.6	1774.3	1465.1	1919.4	1056.6	1427	1361.2	1426.7
CSRP1	502.4	583.6	914.5	837.4	695	835.7	681.4	1571.8	920.9	1057.3	736.3	630.3	906.4	913.2	654.2	1004.8	645.1	672.3	948.9	955.7	634.3	517.8	575.5	551.6	609.7	794.4	608	986.3	642.5	792.1
MATR3	440.9	760.8	861.9	589.8	466	578.3	518.3	408.3	491.5	338.5	379.9	922.1	206.6	742.8	906.5	749.3	824.5	529.4	589.8	345.7	337.7	526.5	493.1	546.5	570	405.3	410.4	291.1	377	298.9
CAP1	415.3	903.1	775.5	1070	729.5	1315.4	919.8	642	1151	1149.3	1046.4	1297.8	920.7	884.8	1100.1	1401.4	1287.8	1244.3	1225.5	989	804.9	1278.8	1337.2	1429	1556.8	1160.3	1626.1	1438.2	1543.9	1505.6
MATR3	534	1073.4	1020.5	1035.5	639.8	865.8	726.4	444.9	726.6	692	799.7	881.3	349.6	829.1	994.8	875.2	931.8	760.6	947	637.4	331.6	489.5	669.5	639.1	669.2	886.2	551.9	663.9	615.8	645.9
PTGES3	1488.5	1471.7	1405.7	1025.6	1096.6	1322.4	1295.6	974.1	1019.4	1145	912.7	1179.4	1582.6	1182.1	1233.7	1221.9	1182.5	1187.1	1235.3	904.1	1337.8	1250.1	1088.7	1025.4	952.8	1155.8	1048.9	1087.8	1262.8	1013.2
WARS1	244.7	172.9	144.4	534.3	271.9	49.2	489.4	455.9	174.7	224.9	120.8	259.8	341.4	297.5	314.8	311.4	196.6	140.4	172.4	160.3	652.8	544.9	347.7	546.9	956.5	167.6	258.4	322.1	214.1	438.8
WARS1	327.4	216.7	295.2	1492.2	657	255.1	683.5	594.6	331.5	642.3	328	236.2	368.2	282.1	326.1	533.4	280.9	253.2	263	328.4	1896.5	851.9	648	2037.2	1318.3	622.6	311.1	599.9	272.6	1011.6
SET	929	1545.6	1369	1403	1471.8	1251.9	1442.3	1441.8	1060.1	1521.6	1731	1144.5	986.8	1125.2	1122.5	1036.8	587.2	873.1	930	1192	1139.1	962.6	1203.6	1540	1223.2	1065.1	1408.1	1019.7	1160.5	1165.6
SET	364.4	969.6	670.5	939.9	803.8	685.1	824.8	608	603.9	703.8	900.1	547.1	421.9	644.1	595.8	907.1	642	585.3	592.5	621.9	349.3	589.5	664.3	712.6	442.1	756.1	565.3	586.5	562.8	460.5
NDRG1	908	1324.4	1893.7	2037.8	2122.3	868.5	3637.6	4075.4	1644.6	795.6	704.4	740.9	823.7	987.8	781.1	1168.9	1098.7	1053.5	959.5	845.6	1293	494.8	802.7	1131.3	1265.8	926.9	1360.5	1354.7	697.4	1497.2
UBB	7749.2	5420.8	6361.4	4870.2	4586.9	6764.7	5487.4	5373.6	3871.1	3657.1	6276.5	5793	5006.8	7300.2	6224	6901.2	5371.6	4772	3628	5556.1	9399.2	6744.3	4393	5496.9	4542.2	5584.2	3863.7	4761.4	4158.6	4198.6
PFN1	713.9	680.4	675.3	822.5	1069.4	423.2	2016.5	1096.1	1374.7	882	722	828.9	1172.8	949.9	997.8	1130.6	2196.5	2547.3	1318.4	892.1	1027.4	934.1	1006.7	939.2	1501.3	1038.4	2986.3	1626.9	923.8	1776.2
PTPRF	25.5	21.7	59.4	39.1	61.5	15	22	61.8	57.3	89.8	87.4	73.2	164.3	97.1	44.2	51	28.9	60.8	65	49.6	36	47.1	39	45.2	32	14	23.2	6.1	10.2	43.4
PTPRF	89	66.8	163.4	161.6	208.5	114.5	75.1	128.6	159	174.6	218.4	276	506.1	220.9	215.7	186.8	294.9	218.4	455.9	290.6	112	83.4	38.4	74.3	108.4	194.4	119.8	127.3	63.7	165.7
PTPRF	30.5	35.1	77	43.2	44.7	19.7	7.9	53.2	42	87.3	79.2	122.5	112.2	65.5	78.2	99.5	85.9	28	143.1	140.4	29.5	31.5	2.7	31.9	15.8	18.8	35	25.3	14.4	48.6
YWHAZ	467.3	731.4	628.4	772.3	562.5	525.8	575.7	454.5	576.2	548.9	599.8	793.4	608.2	790.7	709.3	912.6	850.9	623.7	850.9	574.7	652	1103.6	792	763.4	907	477.2	932.5	882.1	996.1	798.3
YWHAZ	373.5	567.5	789.5	1147.8	703.8	913.9	678.5	1066.2	917.6	671.5	758.8	942.9	482	949.1	924.4	876.5	872.4	916.4	946.3	505.3	412.7	868.8	762.8	972.3	1321.9	957.7	1152.7	1453.3	1117.9	1214.9
YWHAZ	382.2	1072.3	1091.8	1224.6	1155.9	858.8	1213.1	1352.6	929.4	1024.4	878	1159.5	632.6	1107.6	1089.1	1215.3	1379.3	1013.6	1310.3	1099.3	525.8	1122.7	1010.6	1214.2	1306.4	827.8	1129	1188.4	1223.3	992.5
YWHAZ	563.7	668	499.2	303.6	497.1	348.6	651.2	342.9	379.8	402.7	521.2	817.5	601.3	672.3	747	1123.1	756.5	558	712.9	658.3	654	1047.8	817.3	487.5	685.5	279	649.2	407.3	704.5	420.7
SOD1	1393.9	2090	1686.9	1137.5	1578.3	2253.8	1908.4	1742.6	1868.7	1914.5	1194.8	1698.5	2502.6	1760.9	1615.5	1653.2	1417.5	1692.4	1827.4	2045	1931.4	1450.6	1078.3	1134.9	1519.7	1976.8	1366.2	2090.8	1286.5	1862.9
HDLBP	357	382.8	536.8	424.1	341.2	112.6	316.4	437.1	344	379.9	556.7	451.5	321	521	427.2	488.5	357.8	269.2	321.5	335.3	316.6	239.4	448.1	421.7	299.2	170.6	264.7	297.1	307.4	256.5
MARCKSL1	99.9	96.3	107	154.6	202.1	149.9	276.2	280.2	125.8	231.5	229	163.9	150.1	213.8	104.6	125.4	142.4	173.3	187.3	235.6	213.9	375.2	398.5	320.1	258.7	279.3	562.8	444.6	335.2	250.2
GABARAP	936.6	2357.9	2174.8	1998	2193.3	2452.2	2145.4	1795.9	2535.6	2434	2415.2	2722.5	480.1	2393.6	2499.4	2527.5	2657	3091.6	2398.7	2491	290.4	2090.5	2427.9	2507.8	2854	2932.4	2825.2	2950.6	2116	3004.7
NUCB1	188.1	164.3	123.2	176.8	202	63.1	224.2	201.3	234.2	166.5	161.6	283.7	265.8	360.9	319.9	314.1	440.7	336.7	302.9	263.5	198.8	139.2	255.4	197.8	253.8	64	270.6	237.7	231.9	305
GLUL	7244.6	4629.2	3012.6	2523	747	252.3	1329.9	241.7	2452.2	1918.4	324.1	1544.3	738.7	419.3	1533.8	910.7	732.7	1262	539.7	400.6	1997.3	1327.4	1184.2	715.3	613.8	279.3	761.6	305.3	1252.3	948.4
NUCB1	342.9	401	363.3	526.1	566.2	202.6	708.8	906.2	713.8	579	558.5	612.1	462.6	608.1	541.1	560.6	1095.1	990.5	892.6	733.1	425.2	187.7	525.5	542.5	768.2	392.8	941.5	1000.2	731.6	1159.1
LDHA	3481.8	3325.6	2835.4	5210.7	3782.2	4606.5	5834.1	5359.4	3672.3	2960.5	2576.1	3039.6	1347.5	3813.2	2774.7	3658.3	3567.7	2623.1	2185.3	1928.8	1787.1	2957	3172.6	3634	3194.2	3260.9	2811.7	3687.6	2482.6	3378
RACK1	7146.3	4981.2	4367.8	3119.5	4139.1	3392.5	4971.5	3870.3	4050.7	2946.3	2880.3	3264.5	7689.6	5946.7	4787	5532.5	3608.9	3068	3000.1	3024	5194.3	4334.8	3283.4	3055.8	2743.5	3509.1	2805.9	3097.9	2513.6	3059.2
SSR2	1181.8	643	577.3	730	677.5	498.8	794.4	756.8	557.4	638.2	845.4	904.2	240	834.4	938.6	818.4	727.2	901.4	939.8	771.2	915.8	865.3	738.4	825	952.8	860.4	709.7	851.7	862.9	1020.6
P4HB	1456.9	1040.9	1280.4	2147.2	2040.9	683.8	2316.9	2593.6	2063.2	1854.3	2736.7	2421.5	2283.8	2933	2783.6	2259.9	3315.5	3501.9	2608.1	2387.2	2022.4	1547.5	2531.2	2694.8	3540.2	1513.5	2835.7	3097.1	2477.3	3549.5
P4HB	670.1	427.5	479.3	884.4	708.7	184.5	667.7	689.6	703.2	544.6	982.7	800.6	865.7	744.2	805	570.9	1582.1	987.2	838.3	751.1	813.5	483.4	744.5	776.8	817.6	274.4	509.7	633.2	716.3	892.1
SLC25A5	1214.1	993.5	676.8	1862.6	1279.1	1339.4	1558.1	830.5	1089.3	1251.3	717.1	1382.8	1499.2	1039.6	1401.1	904.1	885.5	1184.6	1127.8	1007.6	1076.4	1279.1	1090.5	1315	1008.7	1375.3	969.1	934.6	1494.4	999.3
PHB1	600.4	300.3	158	335.2	121.1	58.4	233.8	123.2	170.3	189.5	232.3	256.3	394	286.7	235.2	287.5	232.7	182.3	210.5	179.8	350	244.6	268.3	173.7	140.7	99.6	105.5	191.3	172.4	210.3
PHB1	305.9	142.8	126.2	234.6	68.7	43.4	174.5	19.7	68.1	125.7	77.4	60.4	144.1	147.3	82.8	193.2	115.3	142.5	86.7	124.5	136.1	85.9	87.5	50.6	138.6	98.2	122.8	73.8	35.3	73.1
S100A11	826	844.4	783.4	1331.5	703.1	669.3	2040.7	1335.5	1064.2	902.4	1640.6	2222.3	1170.6	1768.4	1602.7	1679.3	2685	2393.3	1517.6	1034.1	1608.3	1432.1	1695.1	1787	2193.9	1420.9	1620.8	2531.8	1065.2	3012.7
CTSA	492	523.9	435.5	726.1	426	153.4	572.5	432.9	971.5	527.1	739.3	870.9	556.9	571	671.8	374.2	1021.4	780.7	979.9	543	462.8	333.6	431.1	554.4	742.6	373.7	411.3	543.6	341.6	698.6
TOMM20	762.3	907.6	703.1	830.8	709.9	688.4	363.9	463.8	556.8	481.7	668.3	677	670	671.3	829.4	803.3	607.9	474.1	542.5	453.1	345.3	722.7	543.7	489.7	308.9	711.1	367.6	451.1	430.4	369.1
CD63	5703.1	3241.5	3218.1	3979.4	3795.5	2647.6	4501.2	4160.8	3541.6	3252.1	5292.1	5649.5	5986.4	6049.6	7307.2	5288.3	5115.4	5274	3881.2	4222.9	5114.4	5156.6	4244	4937.5	4320.6	4378.8	3867.2	4418.8	3428.1	3976.5
DNAJB1	698.6	1366.9	770.9	264.5	1204.4	552.8	814.8	453.5	264.1	348.5	177.5	266.3	228.9	229.7	195.5	209.7	175.1	195	214	164.8	285.7	245.1	270.9	127.7	230.7	112.3	192.8	149.9	179.9	171.3
SPARC	1667.5	866.7	1213.8	1569.4	1235.9	1774.7	1308.7	2930.4	1322.5	1135.3	4530.7	2892.8	2075.3	3549	2917.6	2046.9	3965.2	3088.4	2040.8	2273.3	2593.4	2090.8	3418.1	3147.2	2116.1	3038.2	4058.5	2620.9	2572	2867
DNAJB1	702.8	1453.9	923.5	515.9	1858.8	1706.8	1211.2	1068.3	666.2	706.1	297.7	373.1	238.9	390.8	302.9	322.5	306	385	416.3	320.3	295.4	356.6	329.6	302.9	361.2	349.2	591.4	521.5	336.8	289.7
UBE2D3	626	1108.6	729.9	771.1	657.4	867.4	697	713.1	556	402.7	456.6	450	543.2	576.3	513.2	651.9	400.6	395.6	410.6	307	456.2	408.6	600.3	625.8	388.9	583.8	401	463.8	439	552.4
UBE2D3	1238.4	1375.9	1066.7	1159.6	1633.6	1921.3	1848.3	1321.4	1299.4	937.2	655.7	1007.4	1039.8	968.1	1113	1106.9	1138.7	1238	915.2	824.4	934.2	878.8	1024.6	955.7	1320.6	1180.6	1261.1	1016.9	1004.2	1348.5
UBE2D3	967.2	976.4	607.8	554.6	903.9	862.1	1075.7	643.4	635.2	620.8	404	617.9	773.4	556.9	622.3	687.3	619.9	609.2	576.3	444.3	866	789.2	643	472.2	735.4	436.9	563	352.3	548.8	693
XBP1	428.7	951.3	425	874.5	846.6	793.4	790.2	823.9	484.6	422.9	426.9	513.2	672.4	534.3	572.3	497.2	455.4	540.9	359.6	708	961.6	940.2	1016.5	2158.6	1479.4	1259.4	893.5	1256.8	1193.5	1505.7
SPTBN1	170.6	205.3	106.6	38.8	20.8	21.7	26.3	44.2	74.4	48.5	75	110.8	225.8	201.2	155.1	246.3	38.2	2.6	103.2	16.8	63.7	31.2	52.8	46.5	4.4	3.2	4.6	9.1	9.6	7.5
SPTBN1	252.8	264	435.5	187	284.2	227.6	230.1	238.6	322.1	424.5	362.5	404.9	354.1	344.3	323.1	425.8	314.9	178.5	361.4	429.1	326	296.3	304.5	230.3	136.1	164.3	260.1	136.6	225.3	197.5
LAPTM4A	3941.6	2732.8	4028.8	2733.9	2119.9	3504.7	2279.5	2094.3	2459.6	1882.3	2227.7	2757.2	5029.9	3483.9	3991.1	3201.6	2954	2613.4	2263.8	2322.1	4652.3	3681.9	2245.8	2757.1	2108.9	2837.4	2469.3	2457.2	1814.2	2339.8
RPL32	4817.6	5466.8	6901.4	4533.4	5023.1	5577.8	7527	6345.7	4069.6	3738.2	4571.7	4990.6	2602.9	7234.6	6284.1	5709.6	5741	4185.7	3976.3	4838.8	3235.9	5111	3553.5	5049.6	3541.8	5758.1	3761.4	4859.7	3877.1	4014.7
CD81	2001.4	2745.7	2174.3	2684.8	2920.6	2484.9	3184.3	2757	3628.5	2854.8	2577.9	3000.3	3602	2991.6	3073.5	2446.3	4840.5	4090.6	2897.7	3860.2	2394.4	2107.6	1843.4	2626.4	3609.2	2482	3423.6	3854.1	2539.4	3422.7
UBE2L3	110.8	148.2	89	81.6	71	49.6	76.8	57.1	91.4	98.4	159.9	77.1	131.2	79	100.5	74.5	98.4	153.2	141.4	139.7	151	134	90.9	120.1	142.6	113.7	141.8	146.4	129.5	140.5
PTTG1IP	1210	1035.8	827	1180.5	1027.8	956.1	1399.8	998.4	1164.9	824.9	1411.1	1440.1	1483.5	1528.7	1224.4	1640.1	1287.1	1608.8	1372.8	1338.4	1531	1519.3	1670.3	1693.9	1496.8	1598.7	1377.4	1543.7	1692.5	1558.1
GRN	767.1	1396.7	1014.9	1288.8	897.1	452.3	908.9	606.5	2138.4	1318.7	1713	2761.9	1867.4	1362.7	1848.1	1969.2	2717.7	3357.3	1752.3	1515.4	1685.1	1595.8	1839.4	1488.1	2084.7	1105.3	1861.7	2054.7	1951.7	2257.9
HMGB1	1057.9	802.2	560.6	627.4	490.7	441.8	480.9	345.1	453	416.5	617.3	618.1	456.4	734.2	715.5	743.2	285.8	322.7	460.6	404.6	879.3	909.3	589.2	695.2	377.6	333.1	307.2	278.3	509.8	332.1
HMGB1	2743.3	2378.4	2791.6	3501.8	2505.7	2824.8	2268.5	2616.7	2343.1	2320.4	2265.3	2209.5	2063	2893.3	2630	2852.7	1434.2	1670.8	1999.4	2158.7	2340.9	3073.8	2070.3	2956.2	1838.2	2458.7	2037.8	2417.6	2276.2	1939.7
GLO1	435.3	560.5	486.7	508.6	517.6	701.5	547.2	484.8	519.3	437.4	459.2	660.1	517	555.3	581.7	708.1	426	486.6	471.9	405.4	492.8	373.6	438.3	558.2	557.2	633.6	404	469.4	443.9	483.2
UBE2L3	1160.3	695.3	639.2	759.1	890.6	435.8	657.4	475	574.1	643.9	830.8	724.5	545.4	761.7	778.5	638.5	498.6	762.4	689.5	475.9	1608.8	1194.1	885.1	900.6	717.8	744.8	690.5	603.1	611.6	762.5
UBE2L3	269.2	312.4	217.2	267.3	180.9	117.5	268.2	224.4	224.1	268.2	407.6	334.9	399.6	272.7	369.1	333.4	355.9	314.7	285.7	287.5	395.1	285	337.7	290.5	298.4	150.4	304	355	273.7	329.4
UBE2L3	164.1	163.3	104.8	94.7	45.6	79.3	89.7	74.9	127.4	123.8	131.4	160.7	126.1	151.3	122.2	170.9	191.7	154.8	179.9	136.2	220	132.5	158.1	183.3	190	93.3	178.5	169	153.1	197.6
SRSF11	92.7	88.5	74.1	147.8	85.7	106.8	30.5	52.4	101.6	42.1	94.8	54	132.6	66.4	81.9	79	72	71.6	61.4	72.8	89.7	137	68.2	80.8	36.5	132.7	49	57.6	59.4	58.5
SRSF11	555.3	632.4	437.3	558.7	961.1	1639.8	673.2	790	732.6	521.6	455.8	351.4	828.8	256.3	421.4	331.4	691.9	518.1	435.5	456.1	454.7	650.9	399.2	501.1	499.9	715	564.2	620.5	470.8	398.3
SF3B3	258.3	178.8	245	201.2	163.2	145.7	233.5	164.8	182.1	198.1	128.1	140.8	75.5	174.8	136.5	136.3	155.3	136.5	205.8	202.5	181.8	134.7	181.7	120.5	178.1	146.2	147.4	201.7	194.7	162.4
SF3B3	41.5	49.3	67.7	58.2	31.5	50.6	47.4	63.8	30.6	81.2	71.6	78.9	44.2	48.3	44.5	63.5	47.4	53.2	69	125.4	47.8	66	43.2	60.9	40	55.6	35.5	48.5	67.6	33.6
EEF1G	4779.5	4238	6044.6	4893.7	3495.5	3485.7	4769.9	5158	3419.2	2691.2	4020	4679.6	4854.8	6949.3	5322.4	5011.2	4482.9	3560	3367.3	3730.1	3772.5	3425.7	3305.5	4538.2	3335.1	3710.5	3265.2	3914.4	3522.6	2872.7
HSPA9	133	115.4	69.8	162.8	186.7	157	107.2	135.8	115.5	99.2	95.6	94.8	92.3	79.5	82.4	87.4	107.7	84.3	112	72	111.2	76.4	121.6	112.5	124.5	124.1	85.3	111.1	61.6	93.8
HSPA9	1018.1	1064.2	788	1143.5	645.6	665.9	844.2	826.5	590.2	834.6	538	604.8	588.1	591.1	724.4	668.5	485.7	370	481.5	418.3	484.3	580.7	584.1	617.9	425.5	603.7	361	476.4	443.9	464.3
HSPA9	486.8	488.5	256.6	391.9	295.8	181.4	388.7	370.5	218.4	376.3	175.1	279	250.7	315.4	299.7	243.2	241.9	183.3	170.2	183.6	275.4	324.8	230.7	251.7	186.2	212.4	138.1	139.1	187	137.9
YWHAQ	1032.7	1202.6	1509.3	1455.9	1742.6	1787.7	1617.2	1323.7	1458.3	1407.7	1185	1784.9	1496.1	1811.7	1527.9	2401.1	1593.8	1524.8	1800.6	1578.2	1010.3	1159.4	1028.9	1128.2	1402.9	1325.7	1484.1	1160.5	1305.3	1298.4
DDX24	1115.3	1311.1	967.6	1175.3	838.2	1048.3	755.7	1209	912.1	648.5	746.8	781.5	513.2	734.5	642.1	775.3	640.2	588.8	574.3	474.5	647.8	760.3	494.2	753.1	462.5	709.2	495.7	612.9	413.5	436.2
PPP2R1A	284.1	339.1	401.3	288.8	302.6	163.5	291.8	423.5	304.1	375.9	311.9	408.8	436	272.4	335	308.4	316.3	287	408.4	363.6	242.4	227.7	373.6	313.7	267	142.6	304.6	234.2	271.4	309.1
GSN	5138	7134.2	13463.3	6139.9	4458	4599.3	3288.2	5488.5	4860.1	5546.9	2953.9	3756.1	6064	5741.1	4142.8	8028.5	3451.4	1938.8	3419.3	3560	1902.3	1843.1	2938.1	1649.1	1445.5	2352.2	1884.9	1749.7	1544.9	2358.6
HK1	364.3	382.8	436	621.2	848.1	439.7	721.5	1125.8	726.4	664.8	570	387.1	472.2	541.4	295.9	433.4	594.7	694.5	440.9	466.7	367.4	323.3	425.2	456.5	876.5	694.4	676.4	823.7	508.6	654.4
KDELR2	813.4	446.6	552	788.7	799.8	658.8	784	652	705.7	723.2	893.3	688.9	818.7	889.9	755.9	685.7	1072	741.1	828.7	621.9	964.6	610	700.7	673	741.8	656.8	847	681.1	657.2	847.8
KDELR2	530.5	327.9	548.5	853.1	461.4	350.5	430	617.9	491.1	662.9	819.5	607.5	371.7	908	614.5	594.1	914.7	522.4	843.2	462.4	719.6	323.7	496.4	520.5	615.4	454.8	626.9	905.2	589.4	792.7
KDELR2	684.7	451.4	648	539.1	683.2	472.1	741.6	668.3	480.2	652.3	823.1	1159.2	748.8	1058.8	942.6	922.3	1160.3	843	868.8	712.8	827.7	761.5	1071.9	932.1	1109.6	686.2	934.7	686.3	894.8	946.6
NPC2	3815.1	2581.1	1896.4	1764.9	1604.4	2320.2	1990.5	1748.8	2682.9	2107	2497.3	3355.5	2724.3	3110	3394.7	3777.1	3153.4	3780.2	2382.3	2273.4	3555.1	3428.6	3133	2641.5	3140	3898.1	3038.4	3273.1	2979.1	3488.8
DDX24	195.3	300.3	238.8	165	184	324.6	74.1	422.4	207.7	236.8	180.4	62.7	87.4	68.2	152.8	8	4.7	44	44.2	51.3	43.8	103.7	94.5	127.4	58.3	59.2	38.5	91.9	67.6	32.1
DYNLL1	1644.5	1126.9	1835.7	1343	574	1040.3	1389.2	834.3	876.6	1255.1	1319.2	1755.5	2396.9	2117.1	1591.7	2147.7	1554.1	2129.9	2158.6	1173.4	2954.8	1955.8	1559.8	1506.9	1464.3	1861.3	1908.6	1924.5	1696.9	1996.4
LITAF	317.5	475.2	335.7	610.4	538	837.9	950.2	838.4	507.4	537	649.3	833	215.1	599.5	697.4	545.8	815.9	743.2	506.7	507.9	526.3	451.9	833.4	786.8	860	798	644	1123.9	632.4	874.2
EEF1B2	4003.3	2932.7	2687.6	2818.9	2237.8	3454.6	3226.6	2528	2070.6	1700.4	2369.7	2755.9	2895	2924.8	2661.9	3121.6	2097.1	2063.9	2368.2	2256.5	3835.2	3696.1	2099.7	2209.8	1781.1	3065.9	1900.8	2365.3	1972.7	2202.1
LITAF	247.4	232.8	239.1	366	554.9	381.6	790.9	672.3	413	446.9	514.5	857.9	441.1	356	378.9	261.7	559.9	808.2	601.3	477	511.1	518.1	490.3	676.1	709.4	401.1	722.7	762.1	760.4	758.1
PRKCSH	143.6	226	258.5	243.8	248.6	122.9	175.6	345.6	239	180.2	307.9	255.3	188.1	278.4	255.3	276.8	381.6	242.4	213.2	253	183	134	217	225.4	217.2	146.8	230.1	261.4	174.3	287.7
GOT2	213.5	213.5	222.5	224.4	212.3	171.1	228	215.8	257.8	252.4	249	297.7	183.2	200.9	271	294.8	199.4	229.3	248.9	324.7	160.3	250.9	371.8	260.8	268.6	271.3	193	309.6	214	320.8
FKBP1A	592.8	440.1	520	987.5	1055	906.9	2108.7	1353.2	1223.3	970.1	618.4	588.5	413.7	822	748.2	1022.1	1308.6	1453.4	888.4	857.6	480	972.9	1295.5	1012.6	1175.5	931.2	1462.5	997.5	916.9	1204.5
ACADVL	573.4	569.1	687.6	700.6	520.8	290.7	512.5	586.2	855.7	632.9	785.4	600.7	970	534.7	607.8	709.3	689.1	596.7	866.4	855.2	489.1	401.7	603.6	510.9	438.6	379.3	395.1	483.5	580.3	589.7
SKP1	712	931.9	725.8	710.9	692.8	1036	604.5	660.1	723.3	649.4	568.5	564	532.5	771.8	707.8	779.3	509.8	615.4	625.9	676.3	437.1	483.1	505.3	525	416.9	802.3	508	501	381.6	660.1
MAPRE1	410.4	198.5	127.9	136.4	173.2	153	264.3	157.4	134.7	180.8	172.8	230.9	337.3	177.1	259.8	217.1	187.3	225.5	153.5	169.2	458.4	314.2	209.7	148	245.1	127.4	208.9	168.5	208.6	156.2
MAPRE1	1060.3	650.5	543.9	760.3	496.4	712.1	607.4	652.7	500.4	567.6	573.8	788.7	876.9	770.7	787.7	808.3	576.4	680.5	621.5	452.2	997.8	925.7	751.9	730.8	712.2	673.9	670.2	708	773.3	700.9
OS9	1042.2	1577.8	1941.7	1385	1427.6	1162.9	1769.3	1892.8	1759.1	1625.1	1298.2	2038.1	1574.1	1329.7	1719.4	1332	1410.8	2043.5	1707.9	1783.2	1158.7	938.5	1007.6	1004.7	1463	1188.1	1591.1	1499.1	1524.4	1365
RPL13A	3643.6	3561.6	3863.9	3246	2537.4	3923.7	3719.6	2564.8	2803.1	1887.9	2575.8	2861.2	4205.8	4005.1	2992	4090.3	2607.1	2327.1	2333.6	2227.9	2394.3	2573.9	2068.7	2415.8	2397.1	3766.2	2048.4	3115.8	2072	2431.6
RPL13A	9660.5	7696.5	9815.9	7788.2	5824.2	5665.3	8290.9	7942.5	4919.7	4986.4	6470.4	6565.8	9859.9	10060	8366.4	8829.5	6253.6	5478.6	5191.6	6700.1	7188.4	6234.8	5096.6	6673.7	4872.2	5922.4	4980.6	6731.6	5446.8	5352.9
RPL7	4055.4	7157.9	12556	7386.1	6476	7976.9	9233.8	7310.6	5480.6	4868.9	6512	7371.6	4844.5	8607.1	8338.6	8315.3	7272.3	5887.9	5181	7005.8	3162.3	5246.5	5523.3	6996.8	4463.8	6517.8	5293.1	6074.5	5654.9	4894
SKP1	2812.6	3010.5	2238.4	2093	2170.2	3193.9	2573.5	2452.6	2472.8	1986.4	2407.4	2151.3	2590.7	2429.9	2908.9	2836.6	3129.4	3048	2381.4	2471.5	2499.7	2061.2	1867	1832.8	1847.1	3527.4	2228.3	2488	1707.4	2497.3
SKP1	150.1	189.7	291.5	282.4	336.7	380.8	187.3	166.4	221.3	322.5	133.5	142.4	149.8	132.8	80.6	141.9	118.1	92.8	159.7	190.4	109.6	158.4	148.1	192.6	140.4	157.2	142.7	94.4	151.5	139.3
ACTR1A	253.8	166.6	169.1	168.8	233.4	142.8	233.4	115.5	157.5	199.8	204.8	245.5	298.1	189.5	226	239.6	156.7	199.9	253.4	184.6	204.3	149.4	229.9	199.1	239.1	156.5	223	224.6	231.7	221
ACTR1A	176.2	253.1	224.6	227.8	282.7	189	230.1	213.5	239	294.7	268.2	251.1	287.5	239.4	202.4	285.6	275.6	237	293.2	298.4	187.1	130.4	199.6	254.4	347.7	163.3	291.9	300.8	246.1	291.1
CAPRIN1	529.4	273.5	193.5	196.3	157.8	104.7	281.6	174.8	124.3	171.1	198	416.2	431.6	341	385.3	291.6	261.8	365.6	278.8	178.9	292.9	294.4	245.9	161	211.1	142.8	289.3	128.7	175.2	159.3
CAPRIN1	571.8	591.5	617.6	721.4	560.9	492	869	337.3	403.1	380.1	405.2	1013.2	638.4	1032.9	941.3	836.1	851.4	655.8	666.6	526.9	593.6	522.3	594.3	521.2	622.9	492.6	620.3	494.3	574.6	481.9
RPL10	90.8	50.7	84.5	10.9	50.8	45	38.7	36.5	89.3	106.2	77.5	74.9	93.8	67.9	69.9	82.9	59.8	51.6	47.7	108.9	144.4	105	69.7	86	74.9	74.8	77	82.2	91	88.5
RPL10	5582.6	5301.6	7474.7	5046.4	4097.4	4634.5	5706.5	5322.5	3316.9	2993.9	5001.1	4754.2	5211.8	6594.3	5928	7350.5	5676.5	4322.9	3803	5094.3	5108.7	3642.6	3820.7	4134.6	4057.2	5623.1	3416.7	4880.2	3669.8	3808.2
PPP1CC	859	866.7	748.9	1055.3	980.1	1629.6	618.2	507	773.8	669.5	1103.3	1578.7	1791.3	1543.6	1437.9	1458.4	879.2	1208.8	1148.9	1138	1419.9	1287	789.3	1165.2	873	1759.2	780.8	734.8	687	950.9
ACTR2	158	105.6	188.8	154	171	154.4	193.9	164	110.3	251.1	141.5	345.5	286	157.4	270.1	70.4	127.7	276.9	202.7	276.4	420.5	719.7	305.7	206.5	314.6	181.7	368.1	192.7	302.2	201.7
ACTR2	546.4	840.9	938.2	1040.7	657.3	504	609	384.8	534.1	791.8	914.3	1291.5	333.6	1180.5	1584.8	1315	969.2	989.9	836	716.9	372.5	2311	1279.9	1488.9	807.9	852.9	821.4	741.4	1028.7	708.2
ACTR2	401	515.7	354.7	403.2	418.6	448.3	535.6	122.6	422.2	407.4	443.9	707.5	314.9	504.6	730.5	630.8	439.4	699.2	424.9	347.6	616.3	1661.5	682.1	651.3	584.3	472.8	659.6	449.9	610.1	618.7
PTP4A1	93.7	180.6	203.2	166.9	129.5	189.7	242.8	211.6	136.7	152.4	83.2	126.4	78.2	109.5	140.1	74.6	71.8	136.8	101	79.5	70.2	100.6	136.5	102.6	127.2	80.2	144.6	58	101.4	89.8
PTP4A1	129.5	448.4	313.6	211.9	238.6	165.1	272.1	438.9	194.7	175.3	165.7	187.1	61.3	164.4	194.7	143.9	193.5	174.6	117.7	100.1	55.4	187.5	230.2	165.1	139.7	99.5	108.2	89	129.7	132.1
PTP4A1	233.5	621.3	480.7	550.2	391.2	500.8	336.3	627.8	422.9	334.3	313.7	337.4	217.4	343.9	395.3	444.9	379.8	319.4	252.8	205.4	175.6	347.8	314.7	308.7	302.8	357.6	289.3	227.7	292.5	296.2
PTP4A1	150.9	170.1	105.4	110.2	83.7	161.2	144	193.9	148.6	62	80.2	71.3	156.9	50.8	93.1	64	71.3	140	66.3	41.7	218.1	137.4	122.7	98.5	79.3	129.8	114	96.5	66.4	142.9
ARF3	431.9	365.2	277.4	370.9	254.7	303	394.7	351.3	386.1	313.8	374.4	451	425.3	333.7	363.4	400	356.5	471	375	378.3	535.7	400.2	370.7	373.2	537.8	439.1	441.7	559.8	400	522.1
NACA	7234.1	5229	5844.1	4316.1	3880.8	5034.1	4499.7	4462.5	3725.2	3391	3650.5	3709.9	2209	4434	4404.1	4448.9	4152	3131.2	3136.7	3255.1	4589.2	4056.7	2929.6	3201	2538	3917.1	2738.5	3601.5	2669.3	2831.2
GPX1	2750.1	2675.7	1235.7	1245.5	708.4	575.8	890.8	746.9	1818.8	1269	1374	1984.7	4179.9	1813.1	2243.7	1779.6	2116.1	2614.2	1964	1200.4	2245.2	1923.8	1631.4	1160	2077.7	1384.6	1698.7	2177.5	2539.9	2144.7
PGK1	552.2	246.2	179.5	383.8	385.2	181.2	662.6	360.6	277.7	237.5	180.5	283.2	105.2	312.8	281.8	363.6	327.2	372.8	210.5	200.5	321.8	433.2	487	263.5	328.4	259.3	322	262.6	311.5	350.4
PGK1	2342.7	1077.2	794.1	1526.4	1621.7	1313.1	2313.5	1789.5	1519.2	1251.4	789.9	1291	760.1	1181.5	1044.7	1101.7	1193.5	1357.2	997.3	970.7	1836.5	1990.4	1843.2	1309.4	1578.5	1612.1	1437.2	1394.3	1340	1853.8
SUMO3	237.1	157.1	109.3	158.2	249.1	100.5	238.7	151.3	189.2	161.8	106.6	218.7	243.7	226	225.5	198.7	273.2	201.3	170.8	129.6	246.1	232.8	154.7	221.5	221.6	126.4	204.2	177.9	205.9	199.4
SUMO3	1349.1	1113.2	528.5	1260	1243.9	1263.8	844.1	785.5	1034.8	902.3	929.7	1060.3	1521.4	1044	1085.3	1088.8	900.2	1073.4	853.4	719.8	1386.9	1287.9	1058.8	1156	1083.2	1232.5	1174.1	1014	997	1364
RPS27	6133.1	5803.8	8533.6	5027.7	5373.1	6577.2	7552.7	5838.5	4240.3	3910.8	4692.6	4663.2	5468.6	5954.1	5748	6202.3	5872.1	4379.7	3854	5922.3	4427	6678.9	3744.7	6090.9	4759.2	4531.5	4830	5298.3	4269.9	3722.6
TPP1	580.2	1112.6	789.8	451.6	631.7	742.4	873.4	640.3	1286.9	680.3	876.1	1484.4	922.9	838.6	1264.6	1146.2	1213.6	2137.4	1158.2	1236.5	773.8	841.2	1185	840.7	1662	1318.9	1765.6	1389.7	1334.1	1390.5
TPP1	748.8	1220.4	871	1025	644.9	1065	736.2	565.9	1436.9	765.5	1203.2	1662.4	849.3	1175.9	1618.4	1269.8	1129.2	2029.4	1360.4	1136.5	758	1468.7	1466.3	1718.8	1727.1	2207.3	1573.6	1642.3	1613.7	1508.5
GNB1	410.1	366.8	333.4	235.5	225.3	136.2	247.9	238.2	265.7	247.6	279	498.1	484.7	423.5	499.9	428	347.1	292.7	299.8	321.4	589.1	498.1	563.5	399.7	370.5	187.9	269.3	245.4	366.1	323.4
GNB1	754	603.8	1047.2	929	743.4	705.8	727.3	840.5	992.8	865.7	804.5	1137.8	881.8	902.1	1243	775.1	598	853.2	758.5	940.4	1103.7	1092.6	952.6	734.1	895.7	515.4	964.3	702.7	879.4	775.5
GNB1	938.6	874.3	851.6	1050.3	863.9	841.3	692.7	928.8	937.2	775.6	1123.9	1243.7	718.1	1203.4	1070.3	1208.4	969.8	908.4	1085.2	869.1	1097.4	1044.6	1209.1	1184.8	1140	980.8	1051.7	1212.5	1016.6	1086.4
NUMA1	231.5	331.9	356.8	284.5	202.6	199.6	161.2	195.4	370.9	243.7	274.5	208.3	418.9	330.5	240.9	297.6	346.9	261.9	343.7	317.4	221.7	239.2	174.3	248.9	130.4	147.6	215.5	179.5	200.3	128.2
FTH1	8055.3	5041.6	3868.9	4909.7	4363.8	3296.7	9857	4800.4	5972	4356.9	3904.6	5627.4	7265.4	5344.8	5795.6	6107.3	8431.6	6896.6	3220.8	3323.5	8660.8	7263.6	4871.7	6073.5	6175.4	3722.4	5013.1	7025.9	6015.1	6261.1
RAN	774.7	457.4	263.4	820.9	409.9	482.4	468.6	454.9	363	326.3	192.9	217.8	316.4	254.8	240.4	233.3	150.8	165.7	162.6	126.9	329.4	347	202.9	216.7	228.4	297.9	111.6	220.6	175.2	199.6
RAN	1187.1	572.9	475.2	844.2	563.1	408.6	1312.5	740.7	487.7	674.3	466.5	606.2	453.7	608.6	631	611	487.9	476.4	555.9	435.7	607.3	1017.2	502.5	554.8	530.5	501.4	446.5	528.1	496.3	541.7
HNRNPC	747.9	707.1	448.9	311.1	223.5	158.1	460.5	241.4	286.1	169.9	272.6	416.6	54.7	274.2	452.1	369.9	255.8	255.7	329.7	227.5	254.5	586.9	355	293.9	303.9	195.9	257.9	241.3	240.8	268.1
CAPN1	104.8	77	109.3	114.8	149.5	86.4	120.5	187.5	159.8	127.4	122.3	121.7	132.3	127.2	96	119.7	165.8	89.7	142.2	147.7	99.2	104.7	89.6	156.6	159.1	101	153.5	166.1	155.2	132.7
SRSF2	296.4	165.1	123.6	166.8	387.8	287.9	392.3	262.1	222.9	263.6	146	239.3	399	143.7	169.8	250.7	310.9	269.1	224.4	247.3	292	413.3	206.7	204.1	329.5	219.7	285.6	216	221.9	276.8
SRSF2	966.8	953.6	848.2	1629.4	1239.7	1317.2	1109.4	904.9	860	1053.7	868.6	1252.6	880.7	1049.2	1040.2	1187.8	1397.7	992.8	844.6	1089.7	689.6	1066.3	1003.3	1263.1	977.1	1156.6	839.4	947.8	1181.4	947.2
CALU	168.4	185.8	184.7	280.3	359.5	180.5	333.3	175.6	288.4	249.3	289.6	365.3	90.7	287.6	247.7	293.2	378.7	320.9	232.1	143.7	135.6	207.6	292.9	216	384.7	229.4	427.3	276.3	155.7	317.1
CALU	208.1	163.4	156.6	181.4	199.5	153.2	269.2	144.6	167.8	180.8	203.2	344.7	113.6	278.8	264.6	281.9	232.3	288.7	226	168.6	106.7	227.3	264.3	192.7	327.5	143.1	320.1	152.8	213.5	156.2
CALU	280.5	502	556.1	806.1	579.3	595.7	661.8	610.3	704	700.6	918.6	735.2	235.6	891.3	654.1	944.1	999.4	803.7	779.3	599.7	225.8	430.9	821.1	614.1	846.5	732.1	1018	849	860.9	911.4
NFE2L1	575	952.1	1088.3	555.5	708.8	947.6	591.7	567.9	996	724.2	579.4	788.2	894.6	730.4	727.4	922.8	759.5	824.8	760.9	635.3	411.4	347.1	576	376.1	657.4	530.4	576.5	553.2	493.6	589.6
NFE2L1	777.1	1496.9	1778.9	897.9	953.7	1113.7	662.9	989.2	1192.4	1536.8	1038.7	1141.9	1215.7	1464.8	1261.6	1810.4	1329.8	1079.7	1450.6	1288	694.2	741.4	972.1	875.1	991.3	1085.9	698.9	835.7	780.6	954.8
ARL6IP5	1442	688.9	1313.8	746.8	589.3	673.2	443.6	485.9	706.2	746.8	838.2	1315.8	483.3	1574.1	1669.2	1666.4	1053.3	948.7	1095.2	915	1452.9	1713.3	838.7	767.1	763.7	796.6	815.6	585.1	764.5	795.1
ARL6IP5	2527.3	1627.4	3195.8	2184	1369.5	3094.4	1114.2	1202.3	2380	1491.9	2404.1	2678.6	2550.2	3529.5	3279.3	3149.5	2390	2354.8	2111.3	2011.1	2895.5	3194	1940.5	2261.1	1406.1	3096.1	2152	1914.1	1822.5	2465.6
DPYSL2	2370.1	2033.3	1877.1	2180.1	1951.6	2252.5	1987.3	1538.8	1949.5	1122.7	2234.9	1823.5	1498.1	2676.8	2227.2	2541.1	2484.2	2201.7	1737.1	1652.6	2174.6	1830.8	1531.8	1948.4	1191.3	1831.2	1486.8	1337.6	1245.3	1644.4
RPLP1	7310.7	5364.6	7332.4	5542.5	4656.1	4581.1	7050.7	6069.5	4536.5	3425	4811.9	5079	7723.1	5906.4	5149.1	5853.4	5860.5	4062.1	3954	4789.5	6484.9	4718.2	4027.5	6248.8	5509.9	4176.3	4637.7	5764.4	4396.1	4051.7
CTNNA1	528.5	395	319.7	404	359.3	274.4	350.3	393.5	329.4	321.3	318.6	413.7	630.9	487.8	420.9	431.8	544.5	356.4	376.2	377.4	740.5	495.3	380.2	345.2	340.8	435.7	332	343.7	322.1	345.2
CTNNA1	782.7	728.9	828.7	901.8	676.2	863.5	650.5	884.4	716	611.6	693.5	794.5	1068.5	907.3	782.4	905	839.8	723.1	726.1	610.8	919.6	775.9	666.2	614.8	681.6	905.1	652.1	667.4	597.6	769.7
CTSD	209.4	378.8	146.4	423	181.1	122.2	304.2	287.3	1007.5	361.3	699.1	680	426.8	306.9	329.6	325	1059.9	1423.5	522.4	536.5	207.7	155.2	369.4	317.8	540.3	130.4	441.8	514	886.6	623
FAM120A	91.8	88.6	114.6	114.7	133.5	63.3	127.7	95.9	111.3	164	127.2	100.2	126.3	101	105.3	122.3	106.8	77.3	108.7	169.7	73.6	86.1	131.1	121.6	129.7	85.6	121.6	116.2	124.5	79.9
MAT2A	962.6	1147.4	424	1728	1021.5	928.3	732.9	3177.1	857.4	709	587.4	597	422.4	551.6	508.6	379	630.1	520.1	481.9	383.4	234.6	481.6	420.9	495.3	345.8	535.9	435.6	557.5	608.3	471.4
MAT2A	365.8	351.1	91.2	198.1	281.3	92	202.3	421.6	187.7	189.5	146.6	249.3	115.8	155.1	164.3	228.4	221.6	164.7	179.2	176.1	123.2	175.3	228.4	128.8	88.2	96.5	173.1	87.7	209.6	97.3
LAMC1	330.9	347.5	465.8	228.8	284.2	409.2	276.4	425.4	412.8	147.1	326.3	237.2	266.2	328.5	239.6	238.5	182.7	163.7	276.1	163.5	159	173.2	354.6	140.7	141.3	189.9	255.8	178.3	218.4	144.2
LAMC1	799.9	937.1	1612.6	984.9	1366.1	1959	982.9	1150	1649.5	1052.4	1286.6	791.2	583.9	1107.8	661	905.6	753.9	730.3	1174.2	868.6	501.8	532.9	1311.5	688.7	999.9	1222.8	1589.6	903	732.4	861
PTMA	3484.2	2166.3	1777.9	1965.9	2215.8	1552.8	4039.3	3614.1	2142.4	1891.7	2295.4	1710.2	3601	2171.7	1677.6	1904.1	1437.7	1664	1593	1964.5	3777.7	2630.2	2073.8	2483.2	1958.1	1662.4	1452.1	2083.4	1301.3	1955.4
PTMA	3214.2	2320.7	3387	3283.2	2425.9	2563.7	4408.9	3242.7	2204.8	2048.1	1975.6	2171.8	3378.1	2309.9	2447.6	2345	2472.3	1982.1	1944.4	1993.6	3700	2955.9	2250.7	2500.1	3287.5	2204.2	2388.6	2487.1	1836.8	1934.6
FAM120A	607.9	1050.9	711.5	974.6	926.5	1072.8	1145.2	806.9	1337.8	1148.5	897.3	1103.1	742.1	808.6	864.9	894.2	1014.6	1344	1209.7	966.8	833.5	716	1278	903	1429.7	1288.2	1305.1	1153.6	1159	1334.3
HNRNPK	1017.8	1152.3	1496.2	1329.1	1927.1	1336	1994.8	1433.1	1686	1074	1186.5	1052.5	1435.5	856.1	997.3	595.2	1538.4	1785.4	1106.5	847.5	1653.3	1371.2	1151.7	1189.7	1886.5	2056	2169.2	1934.3	998.7	1609.6
BZW1	1190	2708.7	1242	870.7	782.4	1500.3	1005.5	630	1492.3	569.9	228	411.9	166.7	262.4	815	484.9	667.5	815.6	488.8	313.7	276.7	590.1	276.2	316	456.8	388.2	517.9	318.1	323.6	500.4
BZW1	2002.1	3681.6	2730.2	2826.4	997.9	2947.1	1634.2	1328.5	2294.5	1224.3	779.3	797.7	602.2	861.4	1429.3	943.7	1039.8	1194.1	982.3	680.8	804.3	881.9	591.6	1100.4	921.8	1023.3	665.3	895.4	598.2	1022.2
SEPTIN2	1284.1	686	439.9	609.7	737.6	427	1059.6	453	472	548.3	599.5	1263.7	1240.7	795.4	963.7	877.3	981.2	886.7	859	877.6	933.7	843.7	722.6	515.1	866.9	433.8	782.2	360.4	786.5	562.1
ATF4	2490.8	2814.8	1846.5	2065.9	2058.5	1856.3	1869	3147.4	1539.8	2087.4	1742.2	1063.7	1339	1369.8	984.7	1557.1	1104.5	1025.6	1193.5	1365	1299.9	1234.8	1822.6	1284.4	1159.4	1508.1	925.5	1079.2	1285.6	1219.6
GNAS	1528.5	2394.4	3268.7	2376.9	2803	3376.5	3561.7	3775.8	3429	2528.8	3425.5	4051.4	2196	4227.7	4138.8	3116.6	4114.7	3134.1	2649.5	3538	2280.3	2460	3357.4	2570.1	3152.4	2796.1	3377.5	3404.8	3289.5	2809.1
RPS15A	3483.7	3962.3	4998.5	3435.1	4045.7	3332.7	4850.1	2915.3	3089.9	3095.1	3732.2	3393.1	3304.2	3496.5	3702.8	4680.5	4705.7	3059.7	2928.9	4007.5	3237.2	5252.2	2832.5	3924.2	2492.7	3844.4	3906.7	3933.1	3288.4	3318.8
ANXA5	2074	1343.1	1744.6	2098.6	1357	1608.3	1778.3	2137.4	1928.5	1624	2025.3	1663.3	2206.3	2447.9	2112.7	2167.2	1557	1978.8	1665.2	1668.8	1565.2	1948.6	1760.8	2026.8	1836.3	2169.9	1933.1	1646	1851.1	2507.7
STMN1	71.3	48.1	16.5	59.5	6.8	41.4	21.2	74.6	26	74.6	74.2	78.3	79.4	62.1	64.2	76	14.6	44.9	65	70.4	40.8	114.4	83.7	63.8	57.7	87.9	53.5	34.5	62.5	9.2
LRP1	390.5	384.4	397.7	267.7	411	91	274.1	204.5	397.4	207.2	632.2	572.1	644	514.9	320.5	320.6	641.6	470.4	411.9	346.1	145.1	114.1	252.2	209.9	219.1	111.2	276.5	221.7	289	212.9
LRP1	886.8	428.6	655.7	581.6	877.8	345.9	541.3	611.3	980.8	510	710.2	837.9	1232.2	822.3	545.3	469.9	1579.1	1358.1	705.5	618	273.9	126	296.7	459	364.6	397.7	717.4	465.2	416.7	480.9
PSMB7	858.6	494.9	467.8	427.7	541.9	504.9	664.9	578.1	490.1	546.6	376.3	450.2	188.1	533.9	527.1	542	425.5	413.9	473.8	447.3	525.1	593.7	470.1	368.4	397.7	404.8	434.3	416.1	460.6	387.2
PEA15	383.5	375.1	293.8	392.7	555.1	250.8	766.4	482.9	437.6	518.4	357.3	484	229.3	331.9	380.9	374.1	482.6	545.3	595.4	414.4	402.3	449.5	600.3	371.6	656.4	376.7	636.6	386.1	490	546.9
PEA15	918.5	804.2	586.4	859.8	1062	873.8	1583.9	1380.3	980.7	904.3	921.6	965.3	490.1	1173.6	610.9	1160.1	1056.8	1258	1094.5	659.5	743.8	1199.2	1281.3	1310.2	1595.4	1296.6	1754.6	1405	1087.4	1592.2
ECH1	184.3	257	306.9	231.6	175.9	214.4	206	217.6	273.4	235.6	206.1	297.4	382.3	244.1	352.7	282.2	179.2	285.3	352.5	281.7	197.8	225.5	259.1	135.8	298	193.7	241.9	155.9	269.3	301.5
ODC1	550.7	414.9	649.8	685.1	647	653.7	897.4	765.3	256.2	355.5	316.8	353.5	360.9	266.6	369.2	241.8	337	367.5	385.3	399.8	297.6	369.1	305	377	331.7	520.2	236.9	384.5	331.9	385.9
IQGAP1	480	1133.7	970.1	974.3	684.2	1062.3	520.6	847.1	1182.2	718.2	1058.3	1113	367	1250.1	1041.8	1387.9	1000.7	1026.3	1124.5	688.7	514.6	1252.3	1220.6	1369.5	1170.5	1155.1	1144	1047.7	1474.3	1267.7
XRCC6	1623.7	1266.4	1208.4	1392.5	1005.1	597.8	1097	931	1028.1	936.3	943.1	1166.5	1944.3	1180.8	1374	1320.4	985.8	938.9	1027.6	766.1	1712.3	1162.3	1077.1	927.7	756	745.9	678.4	935.5	884.7	915.2
ACO2	225.3	266.5	214.5	221.8	74.9	65.5	147.3	125	124.8	179.5	167.4	204.1	272.5	328.6	291.3	311.1	223.6	322.1	248.4	205.7	263	247.7	433.8	230.1	224	145.9	146.1	168.5	261.1	198.6
DAZAP2	2684.4	1961.3	1579.3	1875.5	1869.7	1981.9	1672.6	1400.1	1629.3	1353.6	1290.8	1623.2	1162.4	1688.6	2051.1	1928.4	1890	1908	1266.2	1126.5	2332.6	2747.4	1803.3	2208.1	1887.2	1948.5	1969.5	2022.6	1374.1	1771.5
SPARCL1	5703.8	4950.2	5634	4137.5	3141.1	6840.7	4211.8	3767.4	3548.9	3495.6	3386.9	4393.4	3275.5	5771.2	5587.8	5521.7	5287.9	3621.2	3430.1	4666.2	2697.6	4817.9	3512.3	2802	3438.4	5015.5	2924.5	3577.8	2470.3	3236.8
MCL1	363	216.9	98.1	39.5	183.2	56.9	166.1	32.9	76.5	64.6	51.5	153.6	131.1	50.4	69.5	116.6	24.3	77.1	91.7	77.7	190.8	83.7	181.2	46.2	43.6	3.9	50	3.7	84.9	16.6
MCL1	2761.5	2066.5	4418.9	4120	3647.3	2790.1	3533.7	3433.8	2339.8	1945.1	1214	1164	1002.2	1562.1	1316	874.5	917.4	1123.2	1265	689.5	1059.4	2034.9	2073.2	2579.7	1488	1321.9	1159.9	1290.9	1836.7	1447.9
MCL1	1152.8	996.7	791.8	1118.7	1773	921.6	1482.1	1109.9	629.9	630.2	287	638.1	360.3	427.6	440.8	377.6	488.4	731.7	637.2	319.6	745.1	818.8	995.6	621	952	367.9	744.4	347.1	784.3	703.4
ACTB	7828.9	6076.5	9080.5	9050.7	6227.4	7351.1	8741.5	9571.3	5878.8	5512.3	8383	8879.8	8413.7	11807.2	9139.8	9896.6	9988	6748.8	5603.1	8193.4	8858.2	8091.8	7763.1	10596.1	7177.4	7148	6814.8	7713.5	7433.2	6314
SARS1	761.7	779.2	793.1	829	698.5	573.2	895.6	774.1	572	732.6	563.2	615.3	688.9	665.4	578.1	744.5	542.1	478.3	642.1	534.7	499.7	493.1	460.5	448.8	470.1	630	399.8	672.3	448.3	467.7
TMBIM6	1043.9	1272.4	889.5	571.3	689.9	698.2	866.5	649.1	889.9	745.9	1034.8	1638.6	628.9	1095.4	1139.7	1255.4	705	1497.3	1024.9	993.4	1187.2	1248.4	1725.3	1147.3	1608.4	1216	1063.2	1150	1328.4	1488.7
TMBIM6	936.9	1531.1	1164.2	1173.7	1075.6	1030.6	878.4	910.8	1237.5	943.8	1394.5	1652	678.3	1163.9	1166.7	1167.2	803.2	1265.4	1144.8	1097.8	973.3	1240.8	1730.1	1254.7	1184.1	1118.8	1104.9	1069.2	1337.7	1383.1
LMAN2	216	171.4	152.3	204.4	95	44.8	175.3	158.2	152.7	166.7	234	144.1	317.3	203.5	242.9	169.7	251.4	214	230.7	287.9	240.6	256.8	176.5	194.4	244.8	136.7	130.4	222.3	169.1	296
HSPD1	804.6	923.4	657.9	631.1	849.8	448.8	1101.1	365.8	268.8	577.4	383	476.3	221.6	393.2	431.3	487.3	488.2	421.7	442.8	453	429.8	404.9	420.8	351.7	324.4	313.7	277.6	164.4	345.7	441.7
HSPD1	1697.2	2326.5	1995.6	1709.2	2187.3	2632.8	2677.8	2113.8	1062.1	1549.6	1084.5	1169	928.5	1176.7	1273.3	1082.8	897.2	1170.6	1010.6	906.5	1155.5	893.1	1101.1	1144.2	1159.8	1536.7	1003.4	1415.5	954.7	1197.7
ZYX	183.9	175	199	357.5	343.6	182.1	394	401.2	482.7	309	331.7	196.1	308	345	294.2	251.9	348.5	505.2	237.3	414.7	300.5	320.7	478	311	523.6	171.2	580	558	432.3	544.6
RPL12	8589.1	5820.3	10913.4	6616	4570.7	4956.5	6096.3	4794	3553.4	3736.1	5621.7	6206.1	8871.9	7314.2	7569.8	7045	4845.9	3814.6	4647.7	5436.6	8624.3	5746.8	3970.3	5424.4	3378.1	4633.4	3170.5	4702.4	4244.3	3696.1
CIRBP	1096.9	882.3	1104.3	1098.7	1465.4	1813.6	371.2	959.5	1017.8	605.3	1003.6	745.8	2342.9	822.9	1113.1	661.3	754.5	757.9	776.6	866.1	674.8	772.9	567.2	588.8	334.7	764.9	491.2	578.4	460.4	473.1
CIRBP	1210.2	899.5	1176.8	970.7	1576.3	1141.1	630.1	1168.4	1375.7	873.9	956.5	1046.2	3002	944.1	1371.9	751.7	1091.6	1013.1	1003.4	1202.7	614.7	665.2	738.9	680.2	531.9	479.5	742.8	710.4	690.7	605.8
CCT7	726.2	502	319.3	493.8	272.4	161	407.2	220.1	322.9	371.7	225.4	299.6	620.1	415.4	325.1	459.5	242.1	276.7	252.5	144.4	492.8	318.8	314.2	277.5	165.5	143.3	202.6	248.3	192.6	270.9
PAFAH1B1	330.6	193.1	188.5	167.8	165.5	82.8	154.9	127	124.5	145	198.8	281.1	186.7	252.3	252	278.6	283.8	216.9	264.3	256.5	276.6	250.1	211.1	176.8	246	126.7	205.8	142.7	208.9	131.7
PSME1	560.9	411.7	716.6	932.8	977	933.2	1190.2	1010.8	929.1	1147.3	1014.4	936.9	704.5	932.9	1072.5	1427.8	1133.4	1130.8	1215.4	1149.5	970.6	917.1	1116.1	832.4	1235.6	1711.9	1228.6	898.5	1107	1000.6
PAFAH1B1	117.8	176.2	225.7	161.5	247.2	259.3	190.3	380.2	170.1	383.8	186.6	159	126.1	171.5	135.3	153.6	170.7	242.3	161.3	156.6	116.8	160.1	140.2	111.2	99.8	151	257.6	142	182.4	130.6
PAFAH1B1	429.1	302.6	278.8	361.7	275.6	303.7	160	205.3	291.5	229.4	421.7	421.9	382.3	429.6	378.3	401	443.3	398.6	441.3	340.9	381.1	328.1	322.4	337.7	396	419.8	411.5	365.9	374.7	295.9
RPS10	6707.7	5774.9	5667.5	4291.3	5889.1	3478.4	8117.2	8451.2	5612.7	4886	4596.5	6376.9	7245.2	10650	6256.2	8132.2	6408.9	6438.6	4872.7	6039.1	4609	6818	3891.4	6440.7	5581.8	5313.4	5349	6902	5941.7	5907
ATP5PO	947.1	993	949.4	842.9	771.1	839.5	846.3	775.5	949.6	963.5	954.4	1143	435.4	1059.6	979	1132.6	990.4	993.6	1011.9	786.2	486.5	935.2	1161.6	825.1	957.5	1187.7	786.4	955.7	838	1137.7
RPS15	7206.8	6079.8	8725.4	5541.6	4543.3	4189.3	6600.3	5525.1	4140.8	3815.9	5545.3	5211.7	6305.3	7809.6	5396.8	7799	5426.7	3846.8	3957.8	5109.3	5550.2	4079.5	4426.7	4884.5	4353.2	4236.9	3714.3	5547.1	4849.2	4170.9
PSMD8	390.3	402.9	232.4	430.1	210	177.4	329.7	285.4	276.9	221.5	220.9	270.6	471.7	307.3	358.6	335.9	213.1	150.7	184.3	216	320.3	303.5	306.7	260	169.1	129.9	175.7	210.9	170.9	250.7
LAMP2	488.6	403.8	135.2	272.7	505.6	517.8	354.4	142.7	459.7	314.7	297.5	254.3	410.3	272.3	229.1	252.7	355.1	505.1	252.6	214.3	561.6	468	377.1	354	381.3	394.1	489.6	336.5	263.5	363.5
TPI1	708.5	697.7	705.4	1382.1	1508.1	822.6	3222.3	1565.8	1263.9	1144.9	774.1	823.6	638.4	828.1	813.3	657.3	1138.9	1160.6	815.7	835	824.6	859.8	1394.3	1223	1528.7	1026.6	1456.7	1731.8	1501.6	1501.1
RPL29	3444.5	2646.3	3519.4	1889.3	2569.2	1374.9	3071.7	3095.7	2160.7	1487.7	2016.1	2085.4	4577.2	3477.9	2384.6	3133.1	2192.3	1840.2	1972.6	1640.2	2769	1818.4	1724	1901.8	1493.4	1734.3	1892.4	2711.6	1925.6	2123.3
GSTP1	317.8	616.8	486.6	570.6	593.7	334.5	576.5	531.7	651.4	506.8	748	464.6	501.8	556.7	478.8	652.9	651.8	567.9	463.6	530.1	406.7	411	624.6	537.7	661.4	402.1	525	674.7	494.2	676.5
HYOU1	686.3	425.8	401.3	862.4	522.4	285.7	906.7	1004.2	547.5	653.6	476.4	711.9	375.1	548.9	487.4	553.6	741.9	702.4	650	486.9	668.6	514.2	516.4	708.4	884.6	635.3	744.6	870.9	736.5	871.1
SNRPD2	2090.3	1290.3	1119.8	1049.8	817.7	746.2	1214	900.1	667.8	697.2	1135	855.6	1858.7	1415.1	884.6	1676	758	839.7	909.6	739.6	1505.5	1028.3	870.4	859.6	845.9	1062.1	711.8	1243.5	854.8	1141.2
PLOD1	159.1	187.8	111.7	280.5	160.1	134.5	231.1	235.6	205	251.7	220	289.7	169.6	201.5	203.9	189.3	289.8	350.8	269.5	233.4	123.7	98.3	181.9	169.1	281.5	232.5	311.9	291.8	228.1	328.9
ZNF207	1177	901.9	747.5	838.6	852.3	571.2	1049.9	614.4	599.6	761.1	585.2	1032.6	739.9	994.4	842.9	969.2	717.8	747.9	780	627.9	1283.5	1007.1	1019.6	698.1	689.8	533.9	853.5	541.9	808	623.1
ZNF207	690.1	618.1	508.9	691.9	778.5	827.7	760.4	652.6	546.3	645.2	483.4	500.7	477	521.6	480.7	511	579.6	574.9	559.3	445.4	739.4	639.5	589.4	555.3	657.6	712.6	684.2	672	557	674.9
PSMD2	759.9	394.6	394.2	540.6	380.6	171.1	359.6	363.3	315.1	347.9	566.6	371.5	685.9	551.2	488.7	495.6	382.5	332.2	323.7	298.9	656.8	515.7	458.9	425.3	369.3	259.7	296.9	351	347.3	362.5
SCD	218.2	175.6	474.1	624.9	968.2	25.3	533.4	238.9	137.4	1021.3	32.3	97.7	167.8	177.1	116.9	321.6	179.6	147.7	44.8	224.2	69.8	24.4	79.8	24.4	155.1	43.5	111.9	38.3	69.2	109.8
SCD	363.2	210.2	188.7	634.4	575.4	80.3	294.6	156.6	173.7	1283.4	160.1	194.6	299.9	230.8	137	406.2	255.8	322.8	129.2	243.8	132.5	147.5	148.4	114.1	117.8	243.4	136.6	144	186.8	228.1
RAP1B	860.1	744.4	673.3	1031.1	861.1	1388.4	898.2	993.7	921.1	829.8	559.4	827.9	1078.1	934.7	942.3	947.9	986.2	1091.1	924.8	737.6	1171.1	983.2	934.1	1081.3	1338.1	1223.5	1051.6	998.2	1040	1025.3
RPS21	4985.2	3877.1	3685.6	2905.6	2768	1966.7	3285.7	2647.8	2254.9	2587.5	3047.4	2848.4	5707.4	3494.6	2470.4	4568.5	2641	2322.1	2748.1	2355.4	4965.8	4240.1	2341.6	2791	2057.7	2153.2	2069	3032.7	2256	2721.7
MAP4	7.5	3.2	5.8	6.5	4.7	4	5.5	6.6	6	8.5	5.2	4.5	6.5	5	8.2	6.5	5.5	3.6	5.7	8.2	5.8	3.9	6	5.2	4.7	4.4	5.6	5	5.9	3.7
MAP4	185.3	189.6	218.2	286.5	169.6	25.5	231.3	291.1	157.7	181.6	207.9	147.6	156.9	187.7	157	354.3	289.6	127.6	191.7	166.9	197.7	119.4	171.7	107.7	131.6	47.3	188.5	125.4	140.8	153.8
BCAP31	451.4	339.8	528.7	524.9	259.9	173.8	313.2	377.1	439.4	450.1	352.2	433.1	678.4	557.7	591.3	423.8	503.3	444.6	428.7	350.6	556.1	399.7	406.2	453.5	413.1	307.8	311	533.7	416.3	463.2
CTSB	3424.4	1240.5	1176	1955.2	1586	678.9	1865.7	718.7	2819.3	1192.6	2012.7	2267.6	2670.7	1343.7	2742.1	1719.5	4551.1	4507.6	2347	2263	3435.9	3307.8	3472.4	3275.8	4351.6	2489.4	3940.6	4089.2	3934.7	4100.1
CTSB	4473.3	2586.7	2694.7	4227.1	1790.3	1927.3	3396.5	1443.9	3113.1	1515.5	4094.2	4505.8	3791.6	3460.3	4842.9	3830.2	5656.1	5483.2	3077.6	3111.2	5186.5	4361.3	5666.8	5988.2	4795.8	4625.7	3779.1	5390.9	4629.9	4706.1
KARS1	2833.6	1294.2	1239.1	1467.6	1135.9	1911.7	1422.6	1310.5	1142.9	1222.9	983.5	866.8	2205.3	1211.9	967.7	1092.8	863.9	987.3	867.7	650.9	2582.9	1815.1	1031	1015.6	544.1	1362.8	553.7	923.5	701.4	763.6
EPRS1	32.9	49.8	36.2	45.5	47.2	21.6	66.1	40.1	49.7	36.2	13.6	77.1	40.7	71.4	92.1	43.5	8.8	74.1	29.4	70.5	39.6	40.2	41	25.6	54.1	16.4	44	38.1	69.3	16.7
EPRS1	228.9	147.5	216.3	237.8	245.4	236.1	353.5	296.4	164.8	293.1	277.8	251.3	301.8	188.1	229.4	156.4	124.7	277.5	173.8	282.2	181.1	246.1	268	235.1	359	253.4	321.4	356.4	195.3	188
EPRS1	209.3	167	219.6	276.5	160.6	164.3	294.7	216.7	175.8	251.6	349.9	251.3	176.5	276.9	311.3	238.9	198.3	298.9	262.7	254	135.9	283.7	316.6	297.6	238.8	333.8	266.3	257.3	360.1	305.2
PRDX6	1097.8	1474.2	892.6	1005	653.3	741.5	899.4	550.8	765.5	403.3	531.2	544.1	850.5	796.6	842.9	653.4	526.8	503	516.3	408.4	534.6	412.7	578	578.9	332.8	436.7	422.2	602.5	351.4	465.4
PRDX6	1499.8	1134.8	829.4	1176.2	469.5	1097.7	813.2	572.6	764.9	814	583	721.9	1193	635.7	819.5	616.5	751.8	588.3	691.9	611.4	856.2	594.1	497.9	628.6	488.4	719.9	339.5	522.8	452	563.2
PPP1CA	239.3	238.3	124.1	252.4	167.2	49.4	228.5	126.2	260.2	209.9	224.5	271.5	426	268.5	220.6	238	314.7	320.7	367.6	282.1	400.7	277.2	402.8	262.1	396.3	210.7	341.5	414	415.1	396.7
SARAF	925.6	1330.1	844.3	805.2	735.1	871.7	374.7	378.8	716.5	714.3	879.2	781.4	916.1	973.2	1104.2	991	745.1	810.8	771.3	587.5	1305.1	1488	813.8	903.3	846.4	933.3	629.2	728.3	732.7	663.2
AHCYL1	220.9	376.1	283.7	307.7	430.5	438.9	408	382.7	512.1	413.3	225.1	143.7	170.5	251.4	248	241.5	213.3	299.7	229.4	230.8	45.3	214.2	217.9	195.6	350.1	242.8	306.7	272.8	213.7	323.3
AHCYL1	240.4	400	322.1	561.8	478.7	554.3	336.5	347.7	477.9	311.1	453.7	224.2	141.7	509.4	241	258.4	572.5	638.5	280.8	255.1	67.3	261.1	242.8	302.7	358.3	607.9	259.5	385.5	259.6	253
AHCYL1	517.9	1092.9	716.7	854.8	1000.8	1036.9	773.6	1007	1033.4	906.6	780.8	696	444	723.1	707.4	757.7	755.8	714.5	979.1	895.4	467.1	458.1	791.3	603.1	750.9	886.2	861.3	739.7	874.8	792.7
IST1	821.7	853.5	776.8	801.8	1065.5	690.9	576.6	981.8	778.3	719.5	668.8	805.2	473.5	703.8	737.5	599.1	688.4	582.4	850.7	617.7	697.7	899.7	606.8	687.2	805.9	616.3	862.9	714.8	773.1	704.5
GNB2	265.2	390	284.2	448.8	701.4	268.5	599.2	677	714.1	625.8	318	457.9	366.6	276.4	290.4	374.3	729.6	577.2	587.4	648.6	261.1	306.5	370.8	334.9	600.8	276.7	479.6	675	422.8	727.3
H2AZ1	1227.5	551.4	544.9	321.8	771.7	414.4	839.3	299.4	434.8	358.4	381.5	424.5	1006.1	477.3	422.7	483.5	464.3	426.1	338.6	233.9	1350.2	1142.7	481.2	570	406.4	394.5	343.9	401.6	478.4	389.4
NCOR1	155	219.1	222.2	221.3	161.5	200.4	118.8	142.3	174	187.1	208.6	194.2	161.5	223.1	172.9	207.3	212.6	181.4	227.8	184.1	166.6	148.1	188.2	203.1	212.3	263.4	185.7	170.6	185.8	175.1
NCOR1	58.9	70.9	71.3	75.6	54.2	49.2	41	56.2	40.3	62.6	77.9	80.8	61.4	106	62.7	99.6	46.8	41.6	66.6	77.7	55.3	74.3	83	93.8	49.6	71.7	31.8	26.4	77.6	39.5
NCOR1	119	104.6	134.3	78.3	124.5	185.7	117.1	86.1	121.5	196.4	142.1	84.2	103.6	98.6	110.3	138.5	137.6	139.2	142	207.3	100.4	104.7	91.8	118.6	134.2	144.9	162.6	128.3	140	102.4
NCOR1	202.4	243.3	221.2	229.5	292.4	201.7	203.3	221.6	175.7	219.3	228	209.2	169.7	209.3	201.5	247.1	228.9	221.9	235.1	240.1	206.3	208.7	253.5	207.4	243.5	212.1	219	160.4	252	183.9
RPS8	3139.5	2524	2344.3	2274.8	2676.2	3875.6	3693.9	3443.9	2598.8	2134.5	1934.3	1814.1	4167.7	2230.6	2437.4	2033.9	3305.4	2215.2	2056.9	2299.7	2489.4	2816.3	1746	1873.2	1783.3	3608.2	2401	2673.5	1674.8	2280.6
FLNA	287.6	706.8	785.8	848.5	804.7	379	814.8	1384.5	1060.3	1119.1	985.5	817.7	676.5	959.1	561.3	782.6	1396.7	885.8	1055.6	1032.6	454.2	385.7	1207.5	861.4	952	331.1	868.4	949.6	855.7	1063.7
CNOT1	404.4	401	460	268.5	410.9	319.6	388.7	309	303.8	310.9	472.2	616.8	285.6	476.8	516.7	527	461.2	461	433.4	437.1	398.3	518.1	472.3	530.5	552.2	499.6	532.3	620.7	535	440.3
CNOT1	89.6	138.8	243.6	189.8	247.9	211.6	177.8	239	170.7	234.1	172.7	230.2	82.4	162.7	178.1	266.3	242.5	216.2	204.3	146.7	108.1	183.5	147	188.9	180.2	266.6	229.3	122.3	225.6	173.6
DHCR24	151.2	177.2	582.9	475.3	163.8	132	167.5	119.4	265.1	148.9	146.3	108.8	147.3	169.4	158.4	150.9	85.3	135.3	120.3	117.4	83.4	107	99.3	160.4	87.2	141.6	77.5	151.5	94.6	146.6
RAB11A	693.5	528.7	778.8	520.9	732.2	806.3	718.5	631.3	654	764.9	648.3	780.6	719.7	905.7	774	882.5	605.1	799.4	765	674.2	683	646.5	829	655.5	799.8	917.7	823.1	949.9	679.6	881.2
RAB11A	142.7	112.6	109.1	139.6	185.3	249.9	172.7	117.2	184	145.7	136.2	137.3	150.7	124.7	145.8	130.6	183.8	176.4	206.9	144.6	137.3	175.7	84.2	107.3	97.9	192.7	159	153.8	127.6	167.1
EIF3F	2.8	1.6	2.8	10.3	1	4.3	1.6	1.9	0.9	3.2	4.6	0.7	9.7	20.1	2.4	1.5	2.8	0.8	2.3	17.3	1.9	0.8	5.6	2.3	1.4	2	0.6	4.3	1.9	2
PSAP	2552.9	3003	3007	2388.6	2352.1	965.4	2730.4	1827	2958.8	2348.1	1805.9	3809.5	4506.3	2331	3950.7	2801.5	4415	4035.8	2919.5	2943.5	2657.9	2453.8	2651.4	1530.3	2587.8	1228.7	2708	2322.7	3277.7	2594.2
RNF114	190.9	166.3	143.1	178.2	168	115.2	118.6	84.2	146.6	140.8	105.5	168.2	279.4	137.1	180.6	154.9	184.2	151.1	142.6	135.5	225.1	205.4	140.9	168.2	180.6	162.6	131.2	109.1	167	182.9
RNF114	315.6	307.7	227.7	154.8	327.7	255	329.8	417.2	225	274.7	185.5	217.4	421.1	184.8	277.3	359.7	263.7	315.5	274.4	259.9	324.1	258	173.6	206.9	295.8	210.1	300.9	264.7	180	231.6
RPL18A	5119	4266.9	5360.7	4573.4	4027.5	1710.5	4662.7	3927	3323.7	2429.3	2859.6	2499.1	4740.8	5283.7	3393.1	4352.5	3894.6	2694.1	3406.4	3537.6	4264.1	4309.1	2620.4	3421.1	2730.3	2257.5	2030.6	4179.2	3093.9	3159.3
STRAP	789.4	729.5	524.3	861.3	763.3	939.3	768	762.4	584	605.3	577.4	715.2	878.5	743.9	777.2	821.7	703.5	851.3	579.9	570.8	773.5	647.4	679.3	597.8	752.7	1043.4	766.1	590.1	582.5	655.2
PSAP	6132.8	5739.7	9032.3	6314.5	4027.4	2961.4	5704.8	5164.9	4482.8	4547	6575.7	6448.3	9626.2	6924	8103.9	7024	6302.5	4587.9	4306.6	5492.5	7447.5	5938.3	5141	7457.6	5025.6	4745.9	4617.7	4529.2	4935.7	4240.1
S100A10	2239.4	2029.5	2422	2391.3	3234	3217.7	3238.2	3670.6	2289.4	2974.8	3710.1	4178.5	3333.9	7007.7	5300.9	8604.4	5084.3	4026.7	4458.9	3850.9	5447.6	4064.9	3126	5060.9	4536.9	4958.7	3647.3	6612.2	2778	5965.4
CCT8	560.6	636	852.5	660	573	618.3	716.6	485.9	558.9	635.8	481.5	526.6	313.2	472.8	566.1	518.7	638.4	534	573.2	428.1	427.2	448.5	585.5	698.7	499	816.4	666.5	609.8	525.3	682.1
NOP56	77.2	113.7	125.1	88	116.1	88.3	133.3	114.2	85.3	135.9	129.1	104.1	76.8	97.1	100.8	126.5	126.4	95	117	157.4	85.2	89.2	137.4	106.2	55.2	67.1	66.6	78.9	117.5	80.4
NOP56	298.4	222.4	224.3	369	244.3	220.1	238.9	246.4	134.9	201.4	236.7	168.6	141.8	170	138.9	184.9	192.8	131.1	134.7	192.1	145.8	190.4	173.3	242.5	146.2	198.5	101.1	188.2	134.1	164.7
PSMB1	1811.7	814	709.3	854	789.5	895.4	818.7	610.1	716.4	750.5	556.7	829.6	1351.2	895.1	854.1	891.8	722.1	756	759.9	595.6	1328.9	955.4	671.4	721.5	734.7	876.2	492.1	737.2	669.8	882.9
CCT4	885.3	1230.8	973.4	912.2	918.2	545.8	1280.3	548.9	777.3	633.7	997.4	1138.4	1074.4	1196.4	1141.4	1289.2	822	1072.9	954.3	915.1	812.7	948.2	1023.9	1018.1	1103.5	986.5	993.7	1237.2	1127.8	1075.5
EPAS1	1575.9	990.6	1653	1583.5	1607.5	1659.9	3257.3	2055	1328.8	1065.2	1235.7	814.3	1631.9	1386.6	1403.5	1016.6	1109.2	812.5	1013.2	1108	2156.5	1046.1	1288.6	1905.8	715.7	1031.7	1416.2	1688.9	1132.7	984.2
EPAS1	72.8	117.5	121.4	67.2	96.5	59.3	195.4	112.1	98	86.3	114.1	125.6	106.8	86.7	74	45.9	78.3	73.2	100	116.9	130	62.7	97.3	93.9	61.8	64.8	146.4	75.1	119.4	70.5
DNAJA1	593.2	809.8	996.6	901.2	1250.3	1510.3	1376.7	706.3	544.4	707.4	449	561.7	483.9	467.5	513.4	468.9	435.7	489.3	450.7	400.6	725.4	410.3	499.3	503.5	538.2	554.4	542.8	598	390.4	566.3
DNAJA1	1144.3	1098.4	1167	796.9	2111.4	1827.3	1972.6	842.2	568	869.9	680.1	661.6	938.7	625.8	648.6	752.4	477.8	651.3	532.5	506.7	1350.3	1037.7	800.7	907.2	852.4	777	694.2	784.1	689.2	699.9
PSMD4	1082.6	565.6	467.3	630	245.1	336.1	235.7	277.6	327.7	300.7	539.7	298.1	1140.9	503.7	474.5	631.1	268.2	190.4	278.1	230.3	819	679.5	461.9	549.6	157.8	298.7	158.2	234.6	249.6	265.2
UQCRC2	770.8	403.9	330.8	248.9	297.5	259.4	393.6	198.5	317.9	314.5	242.6	435	265.3	421.8	353.3	407.3	314.7	348.1	349.7	251.1	592.6	451.9	404	200.7	287	296.7	275.2	195.2	273.3	226.1
CKB	37.5	86.8	85.3	93.5	138.1	49.9	54.9	102.1	162.4	127.6	139.2	60.4	131.6	99.3	90.9	81.4	166.4	95	115	120.5	38.3	35.9	53.9	48.5	80.7	63.9	101.4	81.5	67.8	98.7
PGAM1	1071	830.8	658.9	1201.3	819.3	1049	1333.2	1096.3	914.4	864.4	1067.6	1249.8	1387.5	1239.8	1322.4	1341.5	1087.6	1086.3	846.3	643.1	1487.9	1251.8	1406.1	1149.9	1264.1	1498.8	1139.3	1313.4	937.2	1323.5
STAT1	633.6	358.4	467.5	430.5	398	706.5	827.6	377.2	395.3	536.5	664.1	808.9	767.1	743.3	873.8	845.8	792.3	685.5	576.4	478.1	2824.4	1471.9	1097.7	2480	2242.9	1260	1166	1094.1	697.1	1453
RPL23	6453.3	4226.2	6090.6	4008.5	1884	2013.9	2551.3	2426.3	1740.6	1459.6	5190.3	3532.9	1763	5269.6	3826.2	5498.1	3157.1	1711.7	2928.7	2900.7	1635.2	4826.4	3354.2	4150.8	848.5	2847.5	979.2	1962.6	2106.6	1634.7
SSR1	310.1	243.1	134.7	135.4	140.5	135.7	206.8	93	133.1	198	181.5	276.3	220	240.8	304.8	223.5	332.7	356.2	207.8	201.5	304.5	291.9	289.2	211.8	404.1	160.2	306.7	152.9	246.5	256.5
SSR1	115	126.7	94.8	85.4	75.4	69.2	125.1	81.4	82.1	95.1	109.8	188.8	100.8	178.1	191.7	132.9	211.5	161	161.7	123	208.1	195.8	156.8	136.1	189.1	124.6	188.9	138.7	171.7	170.3
SSR1	1524.9	874.2	675.4	968.5	869.2	1541.2	984.3	563.1	846	836.2	1630.2	1072	1834.2	1351.5	686.1	1051.5	1169.9	1326.6	781.4	564.6	2265.4	1184	1476.6	1392.7	1538.8	1765	1734.1	1383.4	1108.3	1764.6
TRA2B	707.7	589.2	473.5	537.6	783.9	808.9	714	510.4	503.1	476	284	336.8	492.4	378.9	407.2	289.6	299.6	400.1	294.3	266.9	512	743.4	350.5	324.9	312.8	307.2	392.7	290.9	273.2	323.6
TRA2B	1474.7	1106.9	1151.6	1470.5	1066	1661.2	1187.4	1222.8	813.9	732.2	956.6	844.2	1148.5	1011.6	1074.2	785.9	679.2	856.2	879	785.8	1183.1	1081.5	866.5	1026	830.9	1334.9	848.7	960	715.6	935.5
FKBP4	101.3	97.1	61.6	87.8	68.9	65.6	161.4	73.4	59.3	117.7	54.4	43.5	68.1	91.2	74.3	55.9	136	86.5	76.5	91.7	106.4	46.6	85.2	24.8	77.4	81.8	72.2	68.7	68.4	72.5
FKBP4	193.9	244.4	266.4	244	190.9	161.7	440	206.4	189.5	480.8	166.3	183.5	170.8	262.7	137.1	194.7	199.7	199.7	314.1	318	186.2	148	119.2	169.2	217.3	220.4	213.7	269.8	247.8	229.5
HDGF	339.6	729.2	533.8	1085.1	1227.7	942.4	1107.2	755.1	731.8	1022.7	678.4	533.5	429.6	528.8	495.4	629.1	634.1	710.5	641.5	610	435.5	425.2	756.9	642.8	676.3	583	584.1	771.6	603.2	704.7
PALLD	585.6	951.9	821	780.4	642.9	1153.1	496.5	621.6	1065.2	1049.8	922.2	507.3	410.3	1018.3	429.4	1000.1	489	497.2	658.3	729.6	387	604.3	987.6	486.6	642.3	620.9	905.2	628.5	692	453.4
OGA	169.8	405.4	334.8	210.8	189.9	244.1	117.2	295.4	201.2	113	197.1	279.9	114.5	300.2	182.4	180.5	136	123.7	210	144.5	61	163.5	196.2	162.7	136.1	51.9	110.7	76	180.9	65.8
OGA	221.7	461.7	567.4	438.6	179.4	379.9	94.3	171	298	132.8	327.9	359.3	271.4	363.3	305	274.5	230.4	243	468.8	338.2	187.4	220.4	212.2	295.6	270.5	329.9	166	270.4	372.7	186.4
M6PR	379.1	185.6	148.2	137.2	70.4	61.4	163.2	50.8	125.5	122.4	92.1	296.5	286.3	163.1	282.8	214.4	247.8	285.6	173.6	155.5	235.2	277	306.4	246.6	324.1	112.5	208.7	155.6	277.2	194.9
M6PR	546.3	270	293.8	369.2	282.3	244.6	298.9	163.5	305.2	341.6	285.1	413.2	338.9	293.3	420.1	446	500.6	549.8	387.2	304.4	498.8	549.1	333.9	484.6	539.7	521.4	455.9	379	515.5	409.7
SELENOF	884.1	632.7	338	519.5	525.3	725.5	486.5	317.1	741.7	496.2	601.5	660.8	748.9	501.8	608.5	825.2	638	799	490.4	553.5	1011.2	1216.1	631.7	483.1	578	588.1	650.9	525.4	400.5	979.3
AHCY	215	184.6	204.1	393.9	137.8	123.5	242.7	147.6	161.3	203.5	139.4	211	154.4	176.3	188	168.7	152.9	137.7	219.7	193	142.6	164.5	209.9	143.6	111.5	140.4	128.5	150.7	181.9	155.9
HLA-E	795.8	954.1	1387.1	996.4	1375	686.1	1052.6	967.5	1208.9	1021	848	704.6	1292.4	956.5	699.9	1085.8	1155.3	790.9	900.8	565.1	1976.5	1604	1075	1329.9	1634.5	714.4	1045.6	1053.9	984.2	959.5
HLA-E	1631.5	1951.3	2092.1	2227	2743.3	2852	2790.6	3034.6	2544.8	2967.2	2098	2177.5	2962.2	2002.9	2066.1	2474.7	2037.1	2692.9	2342.5	2674.3	4605.4	3377.3	3031.5	3977.5	4687.3	3033.3	2871.2	3933.8	2679.7	3270.9
PALLD	83.8	76	104.4	60.9	76.6	77.1	61.1	81.2	130.4	98.6	106.2	54	41.4	98.7	76	113.3	58.4	36.9	50.4	77.6	64.7	56	117	42	82	50.4	89.8	27.1	65.1	30.3
PALLD	279.9	431	412.4	400.9	391.5	512.7	234.2	370.6	582.1	701.9	459.2	173.1	72	589.9	201.3	471.4	214.6	250.8	275.8	273.8	146.6	366.6	528.6	245.9	330.6	254.3	431	272.2	289.2	231
RPLP2	55.4	75.4	63.8	45.8	9.1	84.7	7.8	56.1	43.7	13.7	50.3	58	126.3	40.4	30.8	35.9	6.8	7	8.2	8.5	136.5	50	30.5	99.4	6.4	43.9	9.2	21.7	10.3	26.6
RPLP2	4651.1	4589	6682.4	5017.2	4904.4	3228.3	5252.7	3993.5	3678.6	3312.3	4419.6	3691.1	5440.6	5139.2	4548.3	4860.6	4994.5	3687.2	3598.3	4185.4	5163.1	5669.9	3640.3	4953.3	3131.6	3611.6	2905.7	3791.5	2882.9	2953.8
CCT3	874.8	456.2	513.4	641.1	413.5	222	660.1	428.2	446.2	527.3	432.6	327.1	531.4	426.5	440.4	441.6	533.8	478.5	455.5	283.2	790.4	418.9	454.7	398.7	496.2	348.8	437.4	548.8	431.2	553.7
TACC1	1612.8	2152.9	1999.4	1641.5	1271.2	1842.2	1061.2	1472.4	1668.2	1966.7	1455.7	1236.9	734.1	1685.5	913	1984.6	1392.1	1152.7	1283.4	1428.7	908.2	1104.5	1263.2	1392.7	1561.8	1414.6	1396.4	1219.2	1148.2	1295.8
EIF4A2	3889.3	4516.9	3756.9	2425.4	2197.2	3848.6	3123.3	1470	2591.1	2182.3	2264.6	2395.9	1583.6	2446.2	2525.9	2427.7	2145.3	2479.7	2056.4	2426.5	1754.7	2969.3	2428.3	1964.2	2051.4	2835.7	2139.6	1821.4	1927.7	1987.5
PPM1G	61.8	57.5	74.4	167.5	124.4	39.8	113.6	112.1	121.5	74.5	143.3	64.4	113.5	89.6	91	92.5	109.1	89.1	86.2	98.5	115	89.4	93.5	126.6	130.6	73.4	121.7	94.5	87	90.5
KTN1	202	357.6	147.5	185.6	592.5	497.4	412	281.9	514.1	450.6	243.4	168.8	267.8	130.5	168.1	116.5	32.2	258.8	174.9	277.5	323.1	250.6	218.9	197.9	308	352.4	318.4	230.9	214.8	286.8
KTN1	498.5	1057.5	832	808.3	1097.6	1226.9	1035.6	834.2	1066.5	953.7	687.3	604	556.4	928.4	702.2	976.3	597.5	827	616.3	679.7	545.8	590.9	1071.2	770.3	780.9	1027.5	832.9	707.8	773.6	732.3
TAGLN2	1597.8	892.7	533.3	1233.1	1469.2	499.6	1757.9	1201.2	707.3	558.2	1230.1	859.7	2342.8	1876.5	991.1	1896	1474.4	1389.1	1516.3	1595.5	3419	2047.4	1881.3	2785.7	2980.2	1221.4	1658.4	2426.8	1660.4	1328.5
SRPRA	49.5	72.8	17	27.3	109.2	11.3	62.8	12.9	15.1	58.2	19.7	164.6	68.2	48.4	73.6	56.8	3.3	63.6	58.8	43.7	43.4	42.4	82.9	47	61.3	13.7	36.8	6.8	63.2	29
SRPRA	548	539.4	489.2	698.7	788.2	476.5	846.7	582.6	594.2	607.4	500.8	754.2	583.4	527.2	696.2	615.5	612.3	576	505.8	420.2	767.6	605.6	600.6	801.9	1032.7	561.3	715.3	789.3	619.7	816.7
PHC2	780	1105.1	572.1	828.2	862.1	471.8	1282.8	795.4	1231.1	678.5	421.3	387.2	403.3	287.3	327.7	308.2	405.7	553.5	426.8	348.2	334.5	282.3	458.8	418.1	450.7	348.5	610.2	450.9	627.7	453.8
BTG1	2611.5	2977.9	3951	3969.7	3416.4	2889.5	3227.4	4058.5	2496.4	2466.5	1154.2	1031.5	1680.5	1876.9	1597.1	984.8	747.7	1148.4	1033.2	1129.1	2496.4	2930.2	1461.1	1823.2	842.1	1382.2	1136.5	1414.9	1396.4	1088.7
BTG1	1167.5	2020.1	2442.3	2253.5	2543.7	2962.1	3304.2	2946.3	2135.8	1343.8	642.6	666.2	929.3	849.6	808.4	619.4	1393.5	1307.3	1086.3	863.2	1112.2	1268.7	765.6	1033.3	1111.4	1343.9	1236.7	1075.4	1176.5	1115.7
KDELR1	137.9	191.6	183.8	190.4	215.8	139.3	194.3	192.2	290.6	168.4	165.8	191.9	175.2	202.9	149.3	194.3	290.6	249.5	213.7	152.6	151	119.7	144.2	199.7	317.4	124.4	327.4	205.2	185.4	236.6
LGALS3BP	464.9	869.1	463.3	512.4	346.5	329.4	419.6	695.6	752.7	808.8	747.9	1091.6	1097.2	1046.7	1024.2	994	1257.7	933.6	1060.4	1247	795.4	641.5	575.1	596.8	1045.3	620.2	566.4	735	587.4	1059.7
SLC3A2	350.7	444.3	370.9	389.3	235.2	141.8	266.6	236.5	335.4	245.8	163.1	200.5	236.1	182.6	169.2	181.2	185.3	131.8	168.2	214.6	209.6	121.9	181.4	143.3	112.2	27	68.6	131.2	146.3	113.7
COX6A1	1755.8	1045.3	1186.7	1148.1	911.3	762.7	981.5	893.2	1038.3	1110.4	1138.9	1216.2	3004.9	1862.5	1310.2	1661.2	882.9	1119.7	1162.7	948.1	1948.1	1496.1	994.1	1465.8	1126	1292.5	942.1	1489.3	843.2	1586.3
RPS23	10198	7883.9	10229.8	7949.2	5735.9	8065.5	7865.6	8369	5689.8	5551.3	9279.1	7165.4	7223.9	9928.8	7493.9	9748.5	7776.7	5531.2	5078.5	6674.3	6616.8	6902.1	5893.6	7042.2	5196.6	7389.7	5452.3	6298.8	5159.3	5292.4
RAB14	279.9	218.8	265.3	201.1	224	289.8	235.5	133.7	218.3	202.2	196.9	321.3	219.9	326.6	328	273	402.2	286.6	306.1	242.2	231.8	222.9	244.3	236.6	280.2	329.6	273	209.8	242.7	241.2
RAB14	16.3	18.3	50.1	42.7	22.2	38.3	34.9	32.8	14.3	38.9	31.2	29.9	23.4	17.9	6.7	14.2	8.9	23.6	32.5	43.9	29.2	39	33.9	28.3	17.6	45.6	26.3	36.2	32.3	13
TMED10	1271.1	631.8	461.6	641.1	379.9	603.9	474.5	300.9	649.8	474.4	503.4	1004.6	1576.5	833.2	1263.7	812.4	527.5	812	683.1	503.9	1316.4	994.7	554.9	746.6	864	646.7	495.9	589.8	539.3	791.7
VCL	21.9	20.5	12.7	20.6	10.1	10.2	26.6	10.6	6.8	8.6	8.5	4.7	26.4	8.9	6.6	31	5.8	5.1	7	15.2	28.9	3.4	15	10.8	5.2	9.5	6	3.6	4.2	4.4
VCL	509.4	718.8	979.9	748.2	1161.9	1397.5	971	1251.5	1001.6	911	1134.1	869.6	1012.9	960.3	528.1	617.9	712.6	684.3	745.8	665.4	586.3	431.1	945.6	800	767.9	980	923.1	819.3	665.3	761.4
DCTN2	243	268.3	313.8	397.3	244.4	308.7	207.3	301.6	339	271.5	342	410.2	222.1	405.2	321.1	445.1	331.7	270.9	286.2	367.2	169	206.2	227.8	225.9	205.4	343.7	181.2	305.3	396.2	338.2
RPS4X	5727.1	5896.7	10196.3	5355.3	5030.5	6275.9	8253.8	6332	4260.6	4192.2	7278	6680.4	2066	8478.6	7467.2	7635.8	6343.9	4376	4592	6639.8	1646	6726.3	4713.2	6956.7	5101.6	7000.1	4938.8	6214.4	4330.7	4699.7
DEK	586.5	943.7	423	493.7	905.7	834.4	475.8	805.7	611.5	466.8	374.6	409.2	540.1	542.4	558.7	700.2	346.5	486.9	362.9	381.9	663.2	580	636.6	523.8	240.9	644.5	604.2	385.3	462.5	452.7
CALR	171.2	74.1	63.8	90.3	68.8	37.4	104.5	91.9	95	50.2	82.2	106.7	138.1	115	143.5	134.5	197.2	171.3	80.8	51.9	268.6	71.2	74.3	129.1	115.7	57.2	313.9	130.1	41.1	184.2
RPL8	5841.8	4674	6243.2	4771.7	3515.4	1705.7	5161.3	4216.5	3163.2	2543	3342	4405.4	7390.6	5146.4	4623.4	5562.1	3360.4	2547	3635.1	3973.9	4347.1	3606.6	3275.6	3654.3	2214.1	1986.3	2122.8	3196.7	2979.3	3203.2
RPL5	2809	2352.9	2273	1981.2	2596.1	2728.4	3005.8	2867.3	2255.1	1831.3	1948.5	1971.2	1294.4	2378	2135.8	2553.2	2565.9	2173.2	1958.8	1991.7	901.5	2925.1	1694.9	2245.7	1568.3	2249	1973.4	2203.4	1887.8	2054.9
RERE	3.8	5.2	5.7	3.2	3	3.9	2.3	2.6	1.8	7.5	2.4	2.8	1.1	20	5.6	1.7	3.8	1	4.1	6.9	5.4	4.6	3.2	9.9	6.5	7.5	4.5	6.1	5.9	5.1
RERE	13.3	33.9	36	5.5	40.8	29.3	3	53.3	43.7	13.4	8.5	1.5	12.7	9.3	3.9	8.1	2.8	3.4	3.2	4.1	42.3	21.1	7	4.5	6.5	4.6	32.7	4.1	19.5	2.5
RERE	293.2	759	832	590.3	806.7	573.1	228.2	482.8	796.1	696.9	375.1	272.6	389.3	399.7	323.1	336.1	395.4	322.1	452.9	364.1	327.9	395.5	337.7	299.8	480.4	265.9	390.2	275.4	368.6	278.7
HSBP1	674	382.2	236.5	386.6	253.7	283.3	215.6	284.9	303	262.4	438.5	305.7	165.8	467.8	287.9	533.6	397.9	283.2	428.2	415.2	377.8	344.8	323.3	415.7	282.9	452	344.9	463.1	341.5	435.6
HSBP1	885.1	466.3	410.7	327.5	251.5	309.6	515.7	316.2	385.7	421.9	484.7	539.3	396.2	602.8	634.6	649.9	613.3	578.5	679.9	542	732.3	608.1	446.5	578.6	450.9	536.2	363.9	559.1	430.6	665
HMGN1	980.5	289.4	379.9	810.9	386.3	816.6	843.9	375.8	416.9	326.1	643.5	1004.6	1281.2	695.1	799	540.3	918.8	875.9	822.8	508	598.9	538.5	491.4	1012.5	951.9	1220.8	761.9	1099.1	504.7	773.3
HMGN1	1231.6	549.7	413.6	778.6	396.5	707.1	573.1	521.8	478.9	457.7	1082.7	807	1463.4	1079.4	1172.8	864.1	834.8	807.4	831.6	759.5	1455.2	1203.8	886.4	1098.2	603.7	1134.9	614.1	993.2	645	777
SEC31A	863.1	891.7	1057.6	1250.5	996.7	1752.2	941.4	1219.1	1052.3	1029.4	1425.3	1091.6	593	1320.8	1015.8	1293.9	1252.3	1162.2	1082.1	981.6	945.2	791.2	1215.3	1220.7	1044.5	1475.8	1427.7	1218.5	1014	1234.7
GLUD1	427.8	397.2	389.8	365.5	296.3	307.6	363.1	292	283.5	287.2	279.8	433.8	431.7	495.8	514.3	697.8	495.2	416.2	413.6	353.8	285.2	551	324.4	365.3	321.2	302.6	454.2	265.7	279.4	285.8
GLUD1	404.4	734.9	458.3	409	390	615.8	413.8	461.8	365.7	365.8	371.6	528	518.7	450.5	550.3	810	584.9	493.7	530.8	292.6	355.5	564.6	413.6	568.7	463.6	743.9	510.8	619.1	322.4	475.7
MLF2	206.4	322.6	249.4	393.6	589.2	276.9	564.2	495.5	551.9	480.7	328.2	388.2	324.1	251.4	308.8	366.7	401.8	483.2	551.1	417.1	242.4	225.3	313.4	231.5	325.7	273.8	497.9	457.9	353.6	435.4
RPS20	5230	3965.2	4994.3	3093.9	3615.8	2388.3	4828.2	3756.7	2856	2828.8	2918.2	3599.8	6735.5	4239.5	3755	3982.3	4034.7	3125.8	3319.2	3556.7	5203.7	4247.5	2613	3831.7	2695.2	2491.4	2833.5	3508.6	3107.3	3138.5
ARPC1A	203.1	144	270.2	162.1	168.5	157	221.8	176.1	252.1	268.8	326.3	405.2	555.8	402.2	364	428.7	378.9	278.4	411.5	432.5	263.1	238.9	288.2	248.6	195.8	269.3	241	273.8	253.3	250.3
CCND2	71	72.5	73	31.3	7.4	11.1	11.6	5.9	6.1	66.1	48.7	109	121	44.9	108.7	30.9	4.9	47.4	47.1	50.5	103.5	50.7	38.7	107.4	76.4	15.6	15.1	47.4	50.1	58.8
CCND2	146.4	135.6	144.3	87.1	75.6	81.6	91.6	37.5	58.8	140.2	110.8	165.8	174.1	76.7	150.3	113.4	43.3	66.8	109.4	169.5	88	85.6	44.2	82.7	77.6	60.5	63	47.6	97.7	57.7
CCND2	1607.7	863.7	1064	674.3	544.5	422.7	493.1	504.7	397.9	654.1	1252.9	1175.7	624.9	1009.5	1150.4	1364.6	1350.1	822.7	1074.4	824.8	674.6	603.4	378.3	989.1	700.5	851.6	455.3	716.2	555.2	715.8
ATP6V0C	292.6	572.9	251	258.4	441.1	207	441.3	393.8	444.1	416.8	294.6	329.9	338.3	266.4	269.8	318.5	348.4	347.7	371.4	335	323	286.6	366.6	324.2	386.8	294.4	438.2	389.2	361.7	390.4
IMMT	311.9	279.4	297.6	337.5	314.8	299.2	390.5	271	335.8	382.3	222.7	305.4	150.4	292.4	337	261.3	312.7	233.6	238.9	314.7	152.1	349.2	409.8	312.8	248.1	388.9	242.2	294.1	287.4	302.7
SSRP1	211.5	204.5	145.3	159.2	176.5	82.5	206	109.6	129.8	184.2	123.2	77	60.7	81	82	126.4	135.8	87.8	124.1	108.2	76.2	74.7	86.4	59	69.2	56.5	79.9	57.3	78.2	67.4
SSRP1	225.9	240.9	155	328.5	293.1	176.6	312.1	204.9	193.9	241.1	208.1	150.1	135.8	143.6	129.8	161.1	200.5	152.2	171.6	193.3	201.2	212.6	154.4	150.7	188	228.5	120	155	177.8	121
SDCBP	1641.2	2020.4	1465.4	1942.2	1877.8	1947.4	2771.5	1515.4	1858.7	1475.2	1482.7	2195.4	1290.2	1711.1	2228.3	1866.1	2166	2550.5	1520.8	1448.6	1538.3	2665.5	2630.7	2084.2	2866.7	2233.3	2735	1882.3	2480.5	2043
FUS	378.9	258.4	262.7	565.8	354.6	186.9	309	446.1	232.3	192.3	365.1	330.2	750.9	291.9	190.6	276.4	351.1	258	247.9	280	457.7	326.9	303.5	322.7	290.1	197.4	246.9	283.7	313.9	323.2
CLTA	1000.5	1103	758.4	821.8	687.1	1004.2	1143.5	682.4	949.2	1110.2	927.7	917.8	802.2	986.8	887.8	892.1	933.9	1251	945	970.1	865.8	764.9	1047.9	928.2	1336.6	1072.6	1208	1227.9	1171.3	1252.5
SEPHS2	302	387.4	279	314.8	293.5	455.9	272.2	220.6	428.4	239.8	197.7	221.7	232.5	201.5	280.2	219.5	211.4	252.6	220.2	201.7	214.2	277.1	247	200.9	248.1	309	206	262.3	251.2	252.5
RPL31	325.4	305.5	347.9	185	199.9	340.5	139.8	81.7	259.8	62.9	203	207.4	132.8	218.3	142	161.4	138.4	153.4	169.9	220.6	58.4	156.2	98.6	116	159.2	197.9	208.2	169.2	242.4	112.1
RPL31	8765.8	5720.7	7941	4914.7	4721.3	5942.6	7181.3	5696.5	3532.6	3949	5600.6	5165.3	5252.6	6996.2	5881.9	7946.3	5551.1	4703.5	4435.9	4738.6	4005.8	6014.6	3923.3	4930.2	3558.3	5240.3	3638.9	4827.7	4104.1	3676.8
UBA1	391	513.6	809.9	924.8	754.6	270.5	645	816	765.9	752.9	857.3	584.3	439.8	715.2	673.6	746.4	1151.3	782	913.1	787	439.4	406.7	725.5	808.2	854.3	523.7	842.4	888.2	685.2	1072.8
ABLIM1	665.9	1769.1	955.3	1016.8	758.4	1146.1	598.5	836.5	1437.9	539.9	327.7	205.2	303.4	527.1	255.4	768.3	324.8	264.6	370	367.5	321.8	238.9	398.2	211.7	220.7	196.5	333.1	263.8	304.2	121.5
ALDOA	1554.9	1623.1	2056.2	2706.6	2144.5	687.4	2333.7	2379.9	2398.7	1345.4	1381.9	1913.1	3044	2380.6	2153.3	1728.9	2622.3	2325.9	1640.1	1472	2261.4	1053.3	2577.9	1784.6	2158.8	883.8	1399.8	2447.6	1589.1	2623.4
PPIB	1670	537	666.2	1044	954.8	721.6	1560.8	1555.7	1341	858	727.7	986	2866.9	1528.2	1641.9	1031.1	1573.7	1674.7	1273	976.3	2231.1	1188.2	628.8	1391.8	1588.6	1300.9	1787	2045.9	1074.7	1885.1
PPIB	1771.9	536.2	760.7	1052.6	627	457.2	1127.1	1271.3	917.9	780.1	918.6	913.6	2292	1956.2	1499.1	1028.3	1469.7	1234.7	1121.3	999.7	2179	957	633.6	1723.5	1198.3	1153.6	928.2	1511.2	958.9	1719.1
SERP1	405.7	280.2	217.7	302.6	163.2	275.6	179.3	209.5	222.8	147.2	219.5	251.3	474.2	207.8	321.5	223.4	216.9	279.2	159.3	154	491.2	343.5	215.9	321.7	249	489.2	229.7	315.8	234.9	276.3
SERP1	364.6	498.3	282	380.8	376.9	455.6	364.7	357.1	339.2	338.6	373.8	425.5	518.5	311.3	377.6	313.4	413.8	449.7	343.5	317.5	360.2	335.3	365.7	502.5	547.1	441.4	369.5	437.9	323.9	407.6
SERP1	955.1	1011.3	626.8	413.1	401.1	999.9	979.4	1196.8	1159.9	569.8	957.6	1023.2	1200.1	829.3	925.1	581.9	1150.2	1180.6	774.4	567	1271.6	996.4	1174	1213.9	1926.2	1695	1558.7	2133	1083.4	1732.6
TSPAN3	1086.9	666	642.9	1147.2	821.3	1329.1	690.1	694.2	1039.7	1028.9	855.2	1149.3	1392.4	1161.6	1362.4	808.1	1088.6	1304.8	1321.1	1022.6	797.1	966.9	738.8	974.6	701.5	1388	985.6	886	1098.6	1008.5
TSPAN3	660.7	264.3	267.8	350.5	192.1	149	178.5	184.2	280.2	248.5	287.9	587.7	807.2	509.5	698.8	396.2	361.1	373.6	448.5	319.2	346.5	538.4	250.7	319.3	130.4	199.8	179.7	225.3	264.8	186.8
ACTA2	1392.7	1184.7	1532.8	1401.9	1766.1	2773.7	1243.7	2391	1813.9	1775.1	1517.3	601.5	612.8	2575.3	1004.3	1167.8	1096.7	861.8	1256.8	1469.6	774.1	731.3	1940.3	615.3	912.4	1094	1311.4	1373.5	1132.4	408.2
PPT1	1618.4	909.6	693.7	809	546.1	886.5	804.2	454	1124.4	870.8	1310.4	1526	2161.5	1188.7	1365.9	1354.7	1125.7	1981.5	1229.4	1161.2	1458.8	1498.5	1194.9	1199.1	1403	1774.5	1458	1024.3	1609.2	1427.2
TAX1BP1	606.7	754.3	620.3	372	500	573.8	642.8	736.6	513	672.4	692.6	623.1	250.6	635.8	554.6	575.3	725	574.2	637.5	608.2	155.9	715.7	750.5	586.6	662.8	612.3	547	482.1	611.7	450.3
TAX1BP1	439.7	650.2	408.6	368.9	336.7	373.8	313	253.2	349.9	312.9	417.8	425.7	428	425.2	457.7	389	287.6	242.4	279.4	277.3	461.4	567.2	444.3	554.5	267.5	333.2	220.7	291.8	346.1	261.6
MDH1	1194.5	590.9	633.2	595	375.8	504.6	612.9	406.4	537	902	658.7	1025.8	540.7	902.9	1045.4	1060.7	651.5	964.7	759.6	644.8	438.9	1039.4	900.2	684.1	697.4	853.2	575.2	674.8	729.1	782.3
PDHA1	97	109.6	136.2	133.8	82.1	110.9	122.2	64.9	94	132.9	109.8	117.1	131.6	125.4	99.8	109.5	132.3	134.9	138	140.3	80.6	112.9	91.1	107.6	130.8	132.1	143.5	119.9	134.2	137.6
PDHA1	236.3	239.6	308.3	301.3	209.2	295.1	291.7	277	296.5	372.7	288.7	256.1	229.4	251.1	244.9	203.9	197.1	204.5	274.2	275.4	179.4	219.9	275.7	239.7	225.5	248.4	215.8	249.6	291.9	206.7
GNAS	1500	2518.1	3905.7	3004.4	2716.5	3120.4	3419.6	2814.8	3389.2	2488.8	3714.8	4907.2	1932	4518.4	4768	3784.9	3821.2	3384.7	2864.6	3484.5	2381.2	2847.5	3674.2	2803.1	3229	2762.6	3159.4	3484.8	3392	2681.3
ANXA6	322.1	301.2	543.2	474.8	266.6	197.2	314.7	209.8	423.1	395	574.5	438.1	361.5	426.4	335.9	235.2	271.9	305.7	570.2	428.3	486.5	348.5	535.7	504	437.7	296.7	490.8	377.1	502.3	333.1
CD59	1646.3	1185.6	874.4	833.1	1241.2	560.2	2541.7	1283.2	1279.7	1267.4	1277.5	2646.6	351.6	1884.4	2094.4	1727.9	1526	2220.3	1312.9	1124.4	441.2	1625.9	1976.3	1238.7	1703.3	914.6	1644.2	1410.1	1693.4	1546.4
CD59	1017.8	660.8	503.7	649.9	1017.8	668	1578.7	1142.2	853.2	1216.1	941.7	1333.6	239.4	1147.8	1111	1140.4	956.6	1360.6	889.1	1080.5	239.7	1076.6	1154.6	746.7	1016	816.8	1055.5	772.5	1039.8	909.1
CD59	1159.7	733.9	730.3	822.1	1058.8	1074.3	1522.2	1255.1	936.7	1010.7	935.7	1322.9	264.6	1259	1104.1	1346.3	863.4	1397.7	903.8	760.2	287.6	997.2	1156	905.7	948.7	827	1056.2	857.5	1003	1040.7
SERPING1	2024	2877.5	3753.9	2239	2778.2	1942.3	3411.4	2765.8	2835.6	2238.7	1273	1442.1	1536.5	1765	1176.3	1713.1	1910.4	1610.1	1337.4	1429.9	1801	825	1487.3	1497.6	2217.2	1053.9	1595.8	1953.3	1403.3	1751.4
PSME3	275.9	200.4	121.7	185.2	173.6	64	250.2	84.8	121.4	184.2	137.3	174.7	179.3	144.1	196.3	238.5	141.2	173.8	163.3	164.6	212.4	187.7	196.7	128.8	154.6	121.3	155.7	114.7	155.7	114.6
PSME3	36.4	35.8	90.2	100.5	61.4	35.4	63.7	40.4	58.6	54.3	58.5	42.6	51.2	58.4	73.8	65.9	67.4	72.7	48	78.5	46.4	45.6	42.3	55.4	58.7	65.3	40.9	49.9	57.2	53.6
HIF1A	1421.9	1430.7	1036.7	2201.7	1583.1	1730.6	3697.5	3329.5	1574.6	833.8	1288.7	1219.3	979.1	1006.2	1354.2	1191.2	1746.5	1581.1	1016.6	764.6	1618.8	1065.3	1249.7	1915.9	1602.2	1708.6	1539.5	1844.6	1159.7	1869.9
TRIM28	184.7	296.3	217.4	313.2	513.1	173.9	384.4	378.3	417.6	426.8	259	253.1	227	206.1	210.1	227	428.5	375.3	335.6	290.1	167.7	163.4	254.2	198.8	398.9	185.5	435	452.4	310.9	406.4
SNX17	266.3	208.1	206.8	169.4	130.4	27	32.4	31.5	233.7	196.6	140.9	309.1	380.9	252.4	217.7	345.2	283.5	338.4	326.4	236.6	233.3	119.8	217.2	162.6	300.1	81.6	212.8	202.9	237.6	266.8
IPO7	267.8	701.2	368.4	355.5	442.6	244.9	556.4	480	353.8	297.8	415.9	410.2	141.1	452.3	427.2	459.8	353.8	413.4	338	284.9	165.7	175.2	301.7	323.6	450.5	381.8	463.4	307.5	354	296.3
IPO7	143.9	677.7	386.7	474	574.6	361.5	627.6	520.1	354.8	496.7	378.1	411.3	123.1	357	432.5	554.3	413.5	388.1	395.6	361.4	169.1	201.5	280.4	290.4	497.1	417.6	473.3	416.3	381.5	356.8
IPO7	353.5	508.2	270.1	245.6	282.6	334.8	399.9	257.4	260.3	275.4	303	268.7	222.7	278.6	236.8	324.6	242.1	287.4	286.9	168.9	230.5	186.2	276.9	235.7	296	406.5	293	339	259.2	271.8
IPO7	127.7	194.3	147.3	150.5	212.2	163.1	236.8	211.2	146.1	162.3	159.5	79.5	108.9	110.2	121.1	142.2	128.6	136	114.3	109.8	171.9	99.2	117.7	140.1	161.3	283.1	146.6	213.7	98.1	180.9
ACTR3	569.1	422.5	343.8	417.2	347.9	314.3	603	306.3	334.9	373.2	388.6	732.8	665.4	427.3	750.1	464.1	672.3	962	670.6	306	828.4	1000.2	711.5	675.7	1013.2	729.8	838.6	717.4	746.1	774.2
CKAP4	306.3	275.1	363.9	760.3	541.8	351.3	536.7	632.1	482.3	481.7	682.7	519.9	460.2	459.1	533.2	255.1	385.5	430.1	409.4	454.3	493	411	405.1	590.4	534.4	447.7	502.8	507	366	484.8
CKAP4	575.8	372.4	476	1176.6	577.7	608.6	467.4	645.4	397.6	375.8	1195	776.9	755.4	724.3	962.8	373.2	317.1	465.4	686.3	559.9	1028.2	955.9	652.7	1192.8	442.8	726.9	571	676.9	525.5	662.9
AARS1	522.9	496.9	566.6	571.7	524.8	345.6	832.5	537	458.4	650.7	610.8	516.1	561.8	660.2	569.1	545.3	524.9	505.9	451	546.7	484.5	377.6	516.5	483.6	665.8	474.3	475.7	583.6	572	516.5
SSR4	1302.1	769.3	963.1	1112.2	661.1	419	1106.9	819	1014.2	686.4	1211.9	1498.5	2248.8	1807.4	2300.9	1520.8	1603.8	1907.2	1720.1	1681.8	2185	1364.7	1349.7	3316.9	2833.1	1487.8	1407.9	2785.7	2285.5	2506.8
CD9	1321.5	1100.6	1787.6	936.8	1671.5	2368.5	1062.3	1887.3	2239.5	1571.4	818.6	1369.7	2339.4	2688	1680	2649.4	2509.3	1418.5	1721.1	1365.7	1342.3	1464.1	585.9	794	1129.3	1597.7	1378.5	1553.7	744.8	2000.2
PRDX2	61.1	66.8	71	98.7	28.7	4.5	32.8	41.6	32.2	41.9	52.9	64.9	61.2	33.8	38.3	83.3	16.1	17.1	57.5	58.4	78.4	50.2	31.8	50.2	17.6	8.7	20.5	28.4	63.1	15.5
HADHB	982.3	587.7	602.7	511.9	408.5	936.5	542.1	667	767.9	489.7	518.4	743.8	658.5	613.4	732.9	567.6	614.2	699.7	624.5	514.5	991.4	785.7	813.8	608.6	581.9	967.2	625.9	556.9	540.7	571.8
TXNIP	9696.3	6019.6	8662	3819.7	1561.4	3180.7	1036	326.9	3652.8	3422.9	1085.6	2436.5	646.6	1837.4	3851.7	2032.3	833	1575.8	1706.3	1853.1	3038.6	3201.3	1795.4	1805	1490.3	560	1619.6	555.5	2514.9	723.8
TXNIP	9034.8	6812.1	16569	7293.2	3136.9	5978.7	1850.1	1138.1	4978.6	5479.5	2491.6	2489.8	827.8	2671.6	4473.9	2600.6	1893.2	2163.6	2718.4	3324.7	2393.2	3693.8	2610.8	4328.5	2639.7	1707	2885.7	1901	4131	2085.7
TXNIP	8774.7	6787.9	12863.8	6780.2	3375.1	7492.4	2382.4	1387.2	4845.7	5067.5	2079.5	2719.4	2363.1	3369.3	4723.1	3270.9	3387.7	3276.5	3335.7	3337.9	2915.6	4110.4	2088.6	3238.9	3063	3143	3238.9	2985.5	4485.9	2584.6
RPN1	882.8	330.8	330.9	537.6	214.1	241.4	301.4	255.4	430.6	336.2	530.6	353.6	881.7	615.5	543.1	489.9	420.2	310.6	377	211.2	1023.3	618.1	448.7	737.2	533.8	437	355	661.4	375.1	719
ANXA1	1209.3	3821.2	3517.5	3214.8	3803.7	4574.3	2357.5	3397.7	2686.7	2495.3	2593.9	2787.7	1289.8	3296.9	3884.2	4624.1	3134.2	2730.7	2731.8	2286.9	1207.7	4329.1	2562.9	2661.6	2333.3	2910.7	2411.3	2595.3	1690.2	2449.2
PAICS	347.2	196.2	173.7	416.7	184.5	204.9	464.7	215	163.2	352	189.8	230.4	204.2	229.7	239.4	157.4	172.6	160	191.7	185.6	273.5	194.1	178.8	206.7	162.8	204	199.8	255.5	170.3	159.8
PAICS	189.4	127.6	93.4	150.8	130.4	57.1	218.3	107.6	76.4	198.2	89.8	111.6	102.8	66.6	138.3	126.3	83.7	81.7	97.2	112.8	72.9	111.5	129.9	96.7	90.7	95.7	66.4	93.5	99.5	72
JUP	36.6	156.5	295.6	127.7	97.9	109.1	11.3	84.6	158.5	90.1	74.5	40	72	119.7	104.5	62.1	92.4	54.7	101.7	61.4	66.2	65.8	104.2	16.6	67.6	20.9	239.7	94.9	40.1	177.8
EIF1AX	184.2	233.7	178	171.1	133.7	198.7	290.5	127.8	169.8	102.9	165.4	181.8	95.4	104.3	119.9	144.5	135.9	127.6	131.7	102.8	172.3	111.4	101.1	107.4	160.6	231.4	175.3	211.5	60.7	260.3
EIF1AX	135.6	221.6	209.5	289.6	143.4	152.7	217.4	81.9	157.4	86.8	187.6	141.7	78.2	131.6	206.2	122	148.5	102.1	170.7	158.9	83.3	131.3	76.7	117.6	106.6	126.2	113.6	113	57.8	91.4
EIF1AX	375.8	334.6	368	335.8	408.4	397.8	323.1	203.2	211.6	252.1	185.5	225.4	156.4	216.3	211.9	304	188.3	168.2	262.2	314	206.3	265.4	153	179	146.5	319.9	171	226.6	96	184.3
EIF1AX	747.3	683.4	709.3	677.5	637.5	802.2	1159.6	726.2	585	539.5	582.4	544.8	538.4	547.7	492.9	405.8	294.8	385.1	471.9	527.1	716.9	606.2	445.9	526.4	611	651.4	606.7	616.1	343.8	656.2
YWHAH	326.2	277	332.6	467.2	566.9	741.8	443.3	423.2	454.1	395.6	343.1	728.7	648.3	514.6	574.3	569.1	680.4	619.3	829	580.3	455.8	720.1	411.3	417.1	488.2	855.8	601	460.7	447.7	461
DSTN	1421.1	1128.8	946.5	813.9	1409.2	1342.1	1375.5	1550.9	1224.1	1356.6	946.4	930.1	1947.7	1303.5	1312.3	1799.8	1801.7	1599.1	1275.2	1160.2	1762.8	1438.8	942.2	861.5	1401.7	1110.1	1374.9	1332.4	823.2	1413.8
DSTN	1888.4	3034.3	3989.4	2833.9	1921.2	3434.2	1899.6	2597.3	2495.4	2141.6	2536.2	2219.6	2539.9	3663.2	2759.9	3806.6	2156	1784.9	2103.3	1670.3	2269.3	1880.9	1670.1	1494.8	1318	2094.6	1548.2	1941.8	1265.7	1773.5
TAF7	541.5	781.1	731.4	809	751.7	1109.7	611.5	547.7	622.1	466.2	366.9	444.4	392.4	494.4	581.3	463	341.4	416.5	469.4	389.7	293.9	405.4	345.1	371.2	416.6	596.2	335.1	375.1	275.7	387.3
EIF5B	453.8	364.4	223.7	230.5	418.4	512.4	367.2	493.3	232	305.9	353.9	223.8	335.6	131.9	154.9	248.5	45.9	103.4	127	181.4	362.7	173.2	271.5	233.8	206.5	336.4	170.4	249.6	179.8	192
EIF5B	85.5	100.1	80.9	118.7	170.9	133.4	145.7	143.7	101.2	147.5	101.5	73.6	65.3	64	66.1	84.3	128.3	92.6	110.3	105.4	101.3	100.7	96.5	84.8	132.9	139.4	126.9	94.1	103.8	105
EIF5B	157.3	108.9	106.6	91.8	97.4	146.1	69.9	133.9	113.2	124	160.1	84.9	149.2	65.4	69.2	80.4	55.5	59.9	37.2	74.5	186.3	104.1	114.5	129.4	63.6	120.9	62.2	67.2	87.2	75.3
EIF5B	43.9	166.2	119.2	207.2	176.9	115.7	254.4	146.1	89.2	194.8	176.7	128.9	39.2	179.6	116.7	174.6	135.3	73.8	152	161.1	52.2	94.5	128.5	170.1	104.3	101.4	95.2	120	111.8	89.6
CD99	621.5	1038.7	595.1	746.4	1046.5	538	1178.7	1242.9	1384.9	1201.7	1349.1	972	1099.7	1123.4	889.6	1351.6	2115.8	2174.4	1418.9	1552.8	854.6	807.7	1052.9	761.7	1112.8	607.3	1612.5	1276	1346.9	1288.4
CD99	1843.6	2883.9	1919.2	2639.1	2587.3	2559.9	2840.6	3529	3242.2	2686.8	3699.5	2630	2791.9	3313.5	2955.3	3576.6	3790.5	4208	2610.9	3021.2	1882.1	2070	2698.8	2572.9	3343.1	2499	3576	4146.2	3353.8	3489.5
LDHB	1306.2	1314.2	1012.7	971.7	760.2	1414.9	1151.5	835.2	1286.5	1178.3	948.8	1031.1	303.2	1146.4	1066.1	942.4	785.4	695.5	719.5	669.8	217	1188.6	773.8	899.1	741.9	863.4	630.3	720.9	809.9	536.8
HNRNPH1	976.8	915.2	687.4	675.7	1299	1546.5	1041.4	1305.8	1010.6	627.8	827.2	623.9	1276.5	536.6	549.8	532.7	1187.9	1031.5	563.1	679.7	1131.3	838.9	762.2	901.3	871.5	1372	905.8	1266.2	577.6	945.3
BLCAP	310.1	311.7	240.4	319.8	350.5	295.7	286.4	321.5	358.1	320	297.8	373	342	344.6	313.4	316.1	463.5	457.6	447.6	396.2	218.3	271.6	389.3	283.6	456.8	393.9	429.1	420.1	403.5	417
RPLP0	10322.2	6201.4	13111.6	9153.1	5685.4	6369	8578.6	7730.8	5237.1	4810.2	7003.2	7530	11138.5	11106.3	9007.7	10470.2	6331.2	5643.1	5040.5	6513.6	8751.8	5886.3	6049.6	6925.2	4854.8	5522.8	4708.2	6177.9	5129.8	4555.3
ADD3	901.9	758.2	1350.1	812.6	667.5	1816.9	360.3	705.3	977.4	776.8	1452.6	1072.5	1267.7	1531.1	1455.6	1460.5	1006.9	1233.2	1396.4	1249.3	1095.4	728.8	966.5	1061.8	689.4	1469.1	1162.6	1009.1	833.2	778.3
HADH	275.1	198.3	225.1	176.6	123.8	148.9	144	125.2	133	177.4	164.3	249.6	322.2	254.8	320.8	212.4	220.4	118.5	203	190.1	230.4	173.4	139.7	141.5	93.3	179.7	73.1	91.5	189.7	125
HADH	172.8	289.1	258.4	250	59.8	136.7	108.3	83.4	254.3	117.6	173.5	196.1	284.1	246.1	263.5	208.9	131.1	198.5	167.3	98.4	110.3	166.4	175.2	100	73.4	146.2	73.4	91.8	108.4	153.9
PFKP	218.7	332.8	420.3	791.9	724.5	292.7	460.3	690.8	904.9	868.2	302.1	419.6	574.7	496.2	429.3	754.5	400.7	218.6	451.5	319.3	630.7	339	351.2	369.3	518.1	294.4	363.5	464.7	211.9	577.9
ANP32A	137.8	114.5	152.2	209.5	186.4	261.5	124.1	135.3	179.1	103.9	152.7	150.4	149.8	136.8	161.6	117.4	93	126.5	139.7	109	100.1	192.9	117.1	168.8	88.3	169.5	116.3	135.3	134	104.8
RAD23A	162.5	189.1	207.9	234.3	379.7	100.6	430	279.8	224.7	468.1	153.2	226.4	216.4	176.7	220.9	199.1	222.4	259.4	232.1	254.8	189.8	152.7	260.2	186.7	296.4	133.7	260.7	227.4	216.1	272.1
GNAI2	150.3	225.8	257.4	236.3	288.5	197.5	286.6	443.4	412.2	262.8	360.9	582.8	322.5	356.8	271.9	393.1	737.7	520.1	520.3	274.2	258.3	215.9	623.9	350.1	598.1	298.6	565.9	670.1	618.3	702.9
DUSP1	8595.5	6518.6	10724.4	6754.7	5778.8	7991.7	8503.1	8682.1	5332.2	4933.4	3263.5	3846.2	5944.9	5705.1	4688.1	2997.5	1178.6	2683.9	1792.2	736.5	6293.1	4949.8	4121.7	4885.3	3168.9	1290.7	3152.2	3889	2625.4	2445.7
TGM2	114.7	104	97.5	157.6	288.3	146.9	586.5	657.3	146.5	242.2	159.1	183	62	118.1	122.6	154.7	161.5	245.8	268.9	213.4	272.4	142.8	324.6	325.5	258.9	284.4	578.1	405.8	271.5	371.6
ANP32A	131.2	68.7	88	56.4	51.7	51.5	41	67.1	101.6	27.6	52.8	73.3	6.9	53.6	105.5	115.5	18.3	61.6	51.9	75.2	83.7	101.2	73.1	30.9	28.6	41.3	58.2	32.8	50.4	22.2
DUSP1	1127.8	817.7	579.9	136.8	412.8	131	665	225.5	557.9	479.2	54.5	206.3	289.7	244.4	216	71.8	7.1	33	46.1	12	427.8	191.4	185.1	97.3	64.3	7.4	47.9	61.8	51.3	48
RAB6A	2	2.2	3.7	3.5	5.5	5.1	3.8	5.7	2.4	4.8	6	4.9	5.9	3.4	20.4	8.1	20.6	3.6	4.4	3.9	9.9	3.9	4.4	4	9.1	3.3	16.8	5.9	13.4	2.4
RAD23A	245.2	251.2	218.5	370.7	496.3	207.4	541	359.9	382.3	416.1	235.8	262.9	240.8	176.3	180.6	224.7	316.2	397.7	237.8	492.4	213.6	134.8	244.6	301.1	439.2	253.7	282.1	502.1	383.4	323.3
RAB6A	305.8	489.9	449.7	589.1	507.1	709.7	495.7	316.2	529.4	465.4	378.2	509.8	299.6	565.8	506	674.1	546.8	647.4	600.8	525.7	304.5	330.9	534.3	401.3	635.4	779.7	661.7	439.2	618.4	558.8
RAB6A	50.3	25.8	16.6	20.1	11.2	4.7	11.6	8.5	9.5	8.1	30.6	31.7	41.1	35.9	30.6	29.8	12.1	19.2	12.2	13.3	35.5	38.2	35.6	30.4	4.9	3.7	15.8	4.7	26.3	4.5
RPS18	7501.6	6043	8939	6232.4	4784.8	5965.6	8411.7	7273	3711.4	3744.5	7147.4	6671.9	8805.8	9084.7	7166.8	8584	6271.1	4796.5	4093.9	6368.3	7031.6	6245.8	5865.6	6687.6	4933	6266.1	4372.7	6136	5121.7	4617.5
PLD3	386.8	670.7	577.1	741.1	344.9	137.3	312.9	322.4	1448.9	522.2	594.9	1075.3	561.1	462.4	558.7	469.6	1193.8	1408.3	690.5	659.8	288	260.6	774	361.3	538.7	82	601.8	811.3	959.9	937.8
ANP32A	481.4	505	474.2	603.7	478.1	402.1	484.2	576.1	569	432.5	391.8	532.3	175	478	633.1	622.6	469.5	505.2	582	604	176.1	517.5	394.8	355.1	497.2	360.6	542.5	334.4	509.3	385.5
PSMF1	290.4	319.2	287.4	219.9	212	141.1	183.9	141.5	250.2	223.8	207.4	276.6	337.1	209.7	246	244.2	214.3	203.1	264.6	232	324.9	251.9	301	250.8	203.9	156.4	220.7	252	285.5	229.6
PSMF1	236.5	235	189.5	238.2	167.3	262.1	112.6	139.1	185	173.6	221.2	152.8	402.2	188	196.6	169.9	133.1	173.7	167.1	130.7	273.2	210.4	182.9	199.6	179.4	245.2	177.8	217.4	142.5	194
HNRNPA0	340.4	626.3	530.2	795.3	222.3	608.3	472.6	334.9	541.8	377.2	547.9	607.6	364.1	747.9	743.4	537.1	541.4	462.2	433.8	383.3	264.6	185.2	413.6	383.9	378.8	660.6	432.6	411.8	296.1	391.5
HNRNPA0	211.4	152.2	402.3	417.6	383.5	224.3	526.3	386.6	438.7	399.9	159.6	162.7	249.1	148.1	241.4	78.6	248.2	197.8	272.1	344	225.9	271.1	144	111.3	227	180.5	216.4	211.1	221.5	199.2
GOLGB1	90.6	178.3	142.8	207.7	163	144	131.2	107	139.5	146.5	191.1	144.4	110.7	143.7	97.7	190.9	131	101.4	128	173.5	89.8	95.5	129	127.6	128.3	82.2	103.1	99.3	134.1	94
GOLGB1	483.4	560.8	359.7	487.5	306.5	327	242	382.2	386.1	418.3	512.9	482	209.9	445.3	297.7	442.1	443.2	362.5	425.6	336.7	255.6	305.6	333.1	420.6	462.5	388.1	345.9	350.7	461.8	334.1
MYL9	162.8	515.9	632.4	521.3	621.6	436.1	837.2	1899.7	1348.6	1025.9	528.6	391.4	421.4	893.8	316.6	545.4	599	556.4	527.8	701.2	110.7	96.6	725.8	251.3	295.1	183.5	700	659.4	514.4	427.3
CTTN	219.2	358.2	419.9	437.2	380.9	269.2	443.5	576.5	407.5	422.6	594.7	256.9	461.3	240.3	230.7	315.5	355.2	266.6	422.3	507.6	331.4	209.5	313.3	274.6	322.5	337.5	350.7	390.4	392.2	336.5
STOM	1778.3	912.2	447.5	794.4	827.8	685	1106.9	1169.9	717.8	716.9	451.5	896.4	409.2	678.6	508.9	527.4	993.3	302.3	497.1	498.5	524.2	828.5	815.5	505.6	457.3	376.6	482.4	306.9	529.3	335.2
STOM	1790.3	1706.8	1733.1	2188	2101.4	2164.3	2018.9	2393.4	1455.6	1352.7	1291.5	1063.8	785.8	1448.7	1249.8	1268.9	1273.4	835.3	1189.7	1025.7	944.2	973.5	1381.2	1376.8	1088.7	1612.6	1202.5	1118.9	1049.6	979.2
STOM	1.2	11.9	1.8	3.7	2.2	0.8	3.1	2.2	0.7	2.2	1.7	1.1	4.4	7.4	6.8	2.7	1	0.7	0.7	2.4	4.6	1	2.3	2	1.8	1.6	0.9	1.7	0.9	0.6
RCN1	394.5	167	194.5	610	351.5	281.8	514.4	375	279.1	250.9	365.7	166.6	180	359.1	212.4	219.7	313.5	255.3	263.1	225.5	249	271	324.4	493.2	362.3	355.4	449.4	346.4	277.1	309.4
PABPC4	612.9	1150.7	869.1	821.7	426.1	423	522.6	578.6	630.7	366.6	510.5	752	772	718.4	615.4	581.2	674.4	547.7	564.4	381.2	564.7	755.2	674	655.4	662	468.2	520.7	629.1	764.8	448.1
CYC1	347.5	307.3	215.2	422.5	242.8	151.3	323.1	217.7	238.3	344	219	335.1	393.5	261.1	291.6	357	201.7	242.9	302	244	229	246.5	302	230.9	208	146.5	142.5	206.2	242.1	258.5
PSMC2	276.9	126.9	144.6	232.6	172.3	369	151.8	174.2	239.5	218.3	197	259.2	193.9	318.3	232.8	293.5	309.3	298.8	239.9	272.3	290	244.9	214.3	220.9	289.3	388	231.3	278.2	178	279.5
PSMC2	1315.5	507.3	548.5	646.4	697.8	695	652.3	520.2	539.4	654.9	714.6	913.2	454	608.2	630.5	812.9	649	693.5	651	524.3	1122.3	829.4	684.8	568	522.9	744.4	658.9	661.3	673.2	577.1
MMP2	2468.2	2200.5	1757	2556.5	2375	3177.2	3412.3	4351.7	2709.9	2799.2	3642.5	2482.6	2559.7	3192.2	3136.2	2807.1	3735	3256.6	2589.7	3367.3	2654.8	2396.1	3089.1	3710.4	3034.9	2421.8	3734.4	3580	4583.3	3126.2
SF3B1	464.2	417.8	494.1	478.1	416.4	450.5	365.5	339.5	258.4	435.9	406.4	472.3	445.3	388.3	595.6	314.1	141.7	211	275.5	640	567.8	496.7	367.6	412.7	333.8	268.6	234.2	186.8	520.6	224
SF3B1	1829.5	2012	1757.9	1564.2	1604.4	1812.6	1474	1363.6	1398.8	1272.2	1715.1	1777.5	1563.7	1495.3	1813.8	1418.7	1393.9	1525.5	1359.5	1292.6	1501.4	1888.5	1557	1530.7	1315.3	1590.3	1431.5	1323.1	1620.4	1136.3
SMARCC1	79	88	106.7	82.5	75.8	56.3	65.4	115.7	51.9	138.7	96.8	59.2	80.8	86.5	94.1	73.7	47.3	57.6	89.5	102.9	83.2	79.6	97.8	70.7	54.9	57	95.6	39.1	89.6	78.4
SMARCC1	80.6	103.7	124.3	69.4	94.9	76.2	132.7	85.2	71.4	48.4	80	106	87.7	85.7	107.9	93.9	87.1	69.5	64.7	94.2	105.5	54.8	49.1	112.8	104.1	36.3	144.6	54.4	101.2	73.1
SMARCC1	149.6	144.2	244.3	197.3	196.6	185.8	182.9	209.2	125.3	137.5	236.2	133.9	175.1	178.6	129	191.2	171	120.9	166.5	134.5	161.6	180.3	153.9	218.7	130.2	214.2	176	214.5	196.2	148.3
SMARCC1	71	80.2	150.8	97.9	119.1	65.2	111.7	106.7	62.8	106.7	95.5	66.6	61.1	91.4	91.3	121	81.1	88	97	95.7	59.1	92	97.5	102.1	65	93.9	88.1	53	102.4	64.4
SNU13	241	140.8	259.5	251.3	280.2	188.1	366.3	368.2	237.3	296.7	188.9	247.8	151.7	222.1	194.3	191.6	286.8	213.6	321.8	294.7	123.4	142.9	198.7	186.3	269.5	326.1	314.9	202	211.7	263.3
SNU13	937.6	633.1	534.5	589.8	662.1	447.1	984.5	658.4	542	628.4	605.3	679.1	887.9	681.2	698.1	701.9	720.1	697	656.8	614	986.4	751.5	551.3	701.4	732.7	625.2	668.7	752.9	597.1	716.7
TM9SF2	1074.8	492.8	610.2	725.8	642.1	830.1	542.4	349.2	835.2	587	646.1	1196.3	1367	1158.3	1075.9	858.1	1250.6	1251.1	1142.1	783.2	1300.6	880.2	957	1068.1	913	1103.4	1119.3	745.2	878.7	1118.1
SYNGR2	242	316.1	140.2	208.4	381	134	429.9	314.4	456.3	522.2	324.5	458	365.3	282.8	320.1	377.5	659.1	890.7	469.3	326.5	601.2	654	473.9	632.2	1558.6	294.5	896.4	1027.2	544.8	1212.4
PIP4K2B	115.3	149.1	175.5	136.1	160.2	166.7	177.2	186.3	99.3	221.9	200.9	154.7	230.9	186.4	161.9	121	209.4	173.8	250	218.6	153.4	144.5	177.7	149.5	183.7	204.5	125.1	92	201.4	136.6
PIP4K2B	120.7	71.9	38.6	84.5	26.8	11.2	18.9	22.6	40.5	49.1	127	113	116	81.6	102.7	110.8	30.2	54.7	114	89.1	84.1	96.2	103.8	36.5	63	16.1	26.6	16.4	61.5	48.6
DCTN1	91.4	170	258.8	256.1	122.8	66.1	110.3	190.2	167.2	154.9	180.1	104.7	134.3	208.7	116.9	184.8	163.9	116.2	136.9	152.2	86.3	63.3	137.3	144.6	129.8	76.3	156.3	158.2	151.6	128
BCLAF1	41.4	86.8	57.5	109.2	113.8	133.9	55.3	45.1	58.4	54.2	29.8	41.8	33.8	40.4	60.8	48.2	56	31.2	34.1	60.7	29.9	54.4	29	39.4	47.5	30.5	36.1	41.3	53.2	29.8
BCLAF1	458.2	1025.5	1162.9	1334.9	1578.4	1878.5	882.3	937.5	845.4	1016.5	795.8	911	339	859.4	919.7	703.3	995	794.2	996.9	804.5	340.8	457.3	703.1	775.1	663	1158.2	695.4	667	681.5	678.4
SON	120.3	160.6	118.3	124.6	248.1	208.5	125.1	116.7	124.4	188.6	175.3	158.3	155.8	90.3	91	72.8	2	136.2	151	265.3	72.1	51.9	126.6	86.9	199.4	81.9	141.1	109.1	206.3	58.2
SON	473.9	487.2	653.2	666.4	609.1	554.6	516.6	376.2	631.4	623.3	668.5	741.3	606.1	791.9	720.2	922.3	943.7	678.9	837.5	751.4	485.3	651.7	656.4	787.3	777.3	889.4	759.6	627.2	937.2	542.9
PXN	205.3	208.4	224.3	240.5	419.5	222	382.9	533.7	281.4	373.5	276.2	226.8	158.2	240.3	172.4	227.3	333.5	421.3	247.5	271.7	261.7	238.4	246.1	276.9	351.2	267.5	369.4	258.7	397.3	331.9
KPNA2	679.4	264.6	180.4	222.2	298.6	497.8	237.9	217.1	274.6	293.6	344.7	255.6	833.5	244	277.1	237.3	290.3	520.8	282.6	221.2	662.9	553.7	384.9	483.5	415.3	650.7	830.1	651	410.6	415.3
ATP6V1B2	797.1	627.7	771.1	561.3	584.2	584.4	519.2	557	644.2	587.2	412.1	815.7	436.4	578.4	657.9	478.1	777.5	922.8	751.3	450.4	414.4	692.8	854.1	706.8	737.8	723	902.7	733.7	865.6	864.8
TUBA1B	3693.6	1949.9	2385.3	4228.4	3529	2543.4	4023.9	3303.8	1887.7	2952	4611.3	5744.1	4517.2	6059.8	4373.4	4218	3399.6	3710.2	3040.1	3239.6	5369.9	3359.3	3902.7	3709.6	3580.8	3830	4346.2	4536.8	3560.7	4165.2
CBX3	233.5	152.8	88.3	146.4	130.5	145.2	141.3	69.6	172.3	144.7	105	127.8	247.3	88.3	169.5	141	189.9	207.6	146.2	101.7	293.5	297.6	200.1	167.9	118.2	124.3	160.1	138.8	134.3	138.8
RBBP7	664.1	462.7	437.2	545.8	488.7	742.7	458.1	548.1	507.3	612.7	662.8	552	967.3	701.9	685	702.4	525.3	578.5	571.1	515.6	809	679	543.2	575	544.8	741.4	473.1	461.8	504	429.6
SDHA	291.1	222.9	296.7	189.4	146.6	165.4	228.5	131	193.1	250.6	235.5	248.6	303.2	250.1	298.2	289.5	254.2	205.8	311.9	192.6	206.7	314.4	200.2	318.8	223.2	328	188.8	312.2	333	184.4
RPS29	9032.9	4614	6661.7	4462.4	3753.8	4438.6	4801.2	3994.4	2947.2	3585.2	4052.4	4075.7	6522.9	5439.6	4478	6555.4	5114.4	3849.2	3880.2	4434.7	7759.9	7144.3	3498	5523.6	3116.3	3934.6	3752	4493	3829.2	3842.7
DAP	216.4	242.3	247.5	519.5	112	128.7	253.9	369.1	436.6	167	206.6	381.6	420.3	458.1	353.9	389.1	373.2	421.2	345.9	205.2	231.7	125	194.1	292.4	388.9	194.5	367	330.1	212.3	541.9
ARF4	854.1	387.3	377.5	522.9	615.7	401.9	819.9	420.7	382.5	545.1	488.6	559.3	161.8	671.3	605.3	561.3	769.1	594.6	432.5	312.6	339.3	516.9	528.4	437.9	633.9	378	685.6	452.9	357.5	537.8
ARF4	1510.2	1438.5	1138.1	1521.2	1528.7	2110.5	1397.2	1370.2	1135.6	1103.9	1688.9	1387.8	1193.4	1828.9	1667.8	1476.1	1571.7	1477.4	1002.1	825.2	1183.5	1209.4	1552.2	1678.6	1836.9	1559.5	1801.3	1749.8	1124.2	1801
COPB2	564	234.5	278.2	358.2	249.5	337.1	263.6	214.5	236.3	386.4	267.8	422.9	211.2	389.7	405.7	426.8	249.9	287.6	338.3	370.8	227.7	524.1	507.3	393.8	416.3	398.1	354.1	377	316.5	387.9
USP9X	148.5	230	197.9	246	171.8	260	165.3	161.4	197.9	241	348.7	307.5	233.1	267.1	264	286.4	297.6	341.2	278.1	272.4	209.5	212.6	294.2	290	336.4	321.5	298.5	222.1	311.2	233.8
USP9X	271.1	291.1	285.2	293.4	339.5	416.1	260.7	314.8	308.7	234.1	483.3	459	248.4	422.6	397.7	500.3	677.3	549.2	542.8	420.2	193.8	438.6	442.1	432.5	767.5	896.9	527.3	670	547.2	604.3
BCLAF1	12.5	329.1	110.5	108.1	236.8	164.8	77.9	70.2	77.3	164.4	51.4	234.4	3.1	78.6	216.8	86.3	11.4	55	94.9	181.3	6.1	56.9	112	80.8	57.5	12.4	36.7	8.6	62.8	11.7
PFKL	103.7	143.3	120.2	193.7	159.1	71	160.5	200.7	192.9	157.7	216.3	208.1	156.9	157.1	148.7	159.7	170.9	175.5	153.7	170.2	114.2	121.4	207.1	180.1	175.1	104.4	133.2	199.6	224.6	237.3
LGALS1	1846.8	1638.6	2365	1128.5	1383.7	927.9	1837	2737.2	1828.4	1622.3	4094.5	2959.5	4662.5	4494.6	2898.7	3824.9	3153	3467.4	2739.1	3014.5	4246.2	1739.7	3473.4	1792.4	3093.6	1845.8	3045.2	2936.4	3059.2	3252.6
GPX4	1115.1	1344	1404.5	884.2	1427.1	1092	944.5	1331.3	1376.9	1367.1	1144.7	1090.1	2254.8	1388.5	1417.1	1630.5	1490.3	1608.4	1730.6	1911.7	951.7	858.3	775.3	907.1	1063.2	896.3	952.5	1133.4	958.9	1215.5
THBS1	9	11.8	7.2	2.5	2.3	2.4	4.3	4.9	2	7	4.9	7.6	7.7	2.4	6.4	6.4	2.2	3.3	4.3	4.2	5.1	6.1	9.9	5.2	3	4.3	3.3	2.7	6.1	6.1
THBS1	263	125.1	121.5	139.9	221.2	75.2	427.3	182.4	51.5	156.8	158.4	67.9	137.1	121.1	93.5	112.5	96.5	94.3	65	113.8	114.6	93.2	248	102.3	106.6	30.8	199.2	93.3	190.2	42.8
THBS1	315	83	50.8	275.6	268.6	102	671.4	132.6	70	109.9	124.7	67.7	52.8	97	67.9	56.2	9.9	67.1	33.4	57.9	41.5	52.4	203.4	90.6	60.8	6.7	207.1	71.7	92	6.8
THBS1	393.1	69.3	37.1	341.4	301.5	141.3	519.7	143.7	80.1	133.6	126.4	42.2	60.9	46.3	47.4	52.6	37.6	65.4	17	15.5	96.9	58.8	183.5	93.7	50.4	54.4	219.5	121	55.7	38.5
CSE1L	242.5	86.9	109.1	118.7	62.7	114.5	153.5	93.4	112	127	182.6	106.7	105.6	116.1	79.9	94.6	106	151.4	116.7	133.1	125.1	123.7	109.8	113.5	144.3	182.4	156	155.9	107.1	146.1
CSE1L	378.7	262	283.2	376	292.6	339.6	475	349.9	291	438.6	298.3	374.3	223.7	319.6	310.4	315.9	317	366.5	366.2	361.4	225.2	357.9	328.1	308.7	332.5	249.6	387.5	320.1	366.6	242.9
TUFM	304.2	384.6	428.1	738.2	406.8	243.7	541.9	351.5	563.1	459.6	329.2	451.1	346.7	472.3	463.5	386.7	317.5	333.7	448.1	417.5	299.2	257.6	339.7	425	440.4	358.7	277.1	651	381.7	393.3
PSMA7	1060	669.5	791.4	970.3	460.1	262.6	568.4	380	524.8	574.2	555.4	806.6	1512.4	816.3	734.9	766.8	433.8	544.6	639.5	515.6	1322.4	1177.3	739.9	895.2	814.7	453	288.4	582	516.5	707.1
POLD2	165	222.1	165	243.2	72.7	35.8	148.6	137.3	131.5	202.7	143.9	131.5	145.4	141.7	188.9	143.7	125.3	65	147.9	96.9	128.9	110.1	124.5	86.2	51.9	61.7	49.2	126.9	90.5	114.1
CPE	201.1	112.7	166.9	148.9	184	172.7	270.9	147.3	167.8	177.6	175.1	160	185.9	337.8	232.6	211.8	599.9	164.2	426.7	228.1	159	119	250.4	76.1	63.4	15	152.3	73.4	162.1	72.5
CPE	204.3	102.7	132.6	176.1	234.7	419.5	214.6	194.5	302.1	148.3	198.4	69.9	295.5	299.7	212.6	127.9	384.2	123.4	301.6	83.8	218.1	109.1	204.9	71.1	72.7	95.7	149.9	73.5	96.4	156.7
PGD	279.4	238.7	127.5	189.5	213.4	55.4	241.9	138.7	311.1	300.8	143.7	215.4	309.9	222.8	212.9	223.6	259.7	259.6	226.1	271.6	279.4	318.1	353	232.7	283.5	111.8	265.3	293.4	276.9	299.3
COX8A	1010.6	864	493.9	909.7	895.2	314.2	1053.9	884.2	1006.9	953.5	742.6	845.8	1417.4	782.7	826.6	987.1	950.5	1431.4	1237.8	1057.8	851.6	757.1	984	729.4	1537.7	517	979.1	1486.6	1031.7	1614.4
PGRMC1	586.1	335	284.1	155.9	171.3	66.6	323.9	94.6	212.8	169.9	131.5	493.5	836	396.8	496.1	604.7	299.1	276.3	246.3	256.1	505.8	263.5	239.8	92.1	113.4	63.6	188.2	72.5	126.1	88.3
PGRMC1	775.1	583.6	703.9	809.6	826	996.8	916.2	688.6	777	605.9	631.6	775.6	1306.9	918	912.4	938	756.2	839.9	699.4	694.9	905.5	649.3	644.9	622.5	586.2	816.8	743.7	741.3	566.7	640.8
EIF5A	235.8	250.6	249.9	107.8	253.9	257	706.1	602.3	283.8	173.3	285.5	100.8	304.6	83.1	257	349.6	407.7	282	299.4	374.9	464.9	76.6	405	352.5	560.4	219.5	317.1	192.6	348.4	402.7
EIF5A	427	326	277.8	67.7	291.7	107.9	894.1	664.5	239.1	90.4	262.6	80.6	574.3	45.4	353.1	929.1	474.2	287.6	362.2	380.2	880.5	44.8	728.8	375	712.1	142.7	234.4	51.4	300.8	525.2
ITGB5	191.5	209.4	228.5	163.6	181.3	307.5	108.6	204	228.6	177.4	289.6	271	269.2	355	322.7	341.8	297.9	290.1	293.5	322.5	284.7	207.4	207.7	232.1	186.9	368.5	256.3	226.6	264	213.3
ITGB5	1089.6	899.3	902.7	450.9	478.3	812.9	331.4	550.6	793.5	509.8	1227.8	1059.5	2145.6	1403.9	1418.6	1575.7	1024.6	1116.4	870.5	756	1955.9	947.1	824.3	807.3	561.1	968.5	971	821.3	850.9	908.4
MGAT1	372.9	405.8	238.4	430.8	519.8	267.6	361.6	326.4	577.8	496.9	315.4	457.9	381.9	311.8	270.7	402	471.2	705.4	364.2	361.1	427.2	398.1	542.6	388.1	592.9	380.1	713	657.7	543	596.8
ACLY	91.3	93.4	101.3	159.4	101.7	60.1	90.9	75.6	82.4	197.4	80	81.6	122.2	137.6	110.7	107.3	134.5	50.7	95.9	129.1	107.9	89.8	103.9	109.2	62.1	40.7	62	48.4	139.8	69.7
ACLY	474.9	522.5	598.7	1187.7	674.7	729.1	637.7	663.6	621.1	1330.5	595.8	560.7	501	655.7	393.7	410.5	694.2	466.4	519.1	385.9	411.5	423.1	452.4	578.3	505.7	656.1	578.2	596.2	452.6	527.3
SRSF7	357	325	470	452.2	227.1	275.4	415.2	353.4	228.4	336.8	348.8	288.9	232.5	257.4	313.6	197.6	212.7	225.5	248.6	304.7	234.1	216.3	206.7	241.6	177	341.3	153.1	216.6	229.5	285.9
CDH1	2.8	8	7.5	18.9	13.2	9.8	15.2	7	15.3	12.1	7.3	9.3	11.2	9.7	25.5	26.4	5	3.1	11.7	13.9	2.7	2.4	27.6	1.8	9.3	10.9	1.9	1.7	6.9	17.8
CDH1	10.5	1.3	8.3	2.6	1.1	1.6	1.3	2.8	2.7	3.3	1.4	1	3.3	1.1	0.8	2.5	2.3	2.4	3.6	3.7	1.6	1.7	1.8	4.2	5.1	2	1.9	4.5	9.7	2.7
PJA2	387.8	416.7	556.8	654.5	566.2	421.7	320.7	476.2	360.9	321.3	322.5	500.4	240.4	445.6	544.6	392.1	430	426.5	523.4	334.6	164.6	257	334.7	350.4	402.5	367.7	342.1	226.2	383	285.5
COX7C	1623.9	1706	982.1	851.5	720.3	638.3	1116.5	923.4	1085.8	952.7	1077.6	1283.4	1196.1	1497.9	1335.3	1106.6	1308.9	983.8	1158.5	965.6	798	1092.6	926.7	981	793.8	930.8	521	917.9	875.9	721.3
ECHS1	390.2	388.2	367.1	482.4	337.1	287.3	375.9	311.7	446.8	555.7	391.5	591.4	764.7	526.5	511.3	479.4	465.7	581.1	528.6	485.7	431.4	328	413.2	386.3	405.2	460.1	324.2	420.7	374.1	576.9
PLP2	253.7	730.1	1032.3	633.2	676.1	424.9	515.7	747.1	892.8	504.2	427.8	453.3	596.9	712.1	500.7	973.9	596.6	561.7	630.1	393.1	688.2	507.7	571.4	459.9	942.4	455.1	562.4	1056.3	551.7	833
HLA-DPB1	1597.1	809.4	731.1	1097.3	883.7	780.7	1049	779	1149.8	2100	2670.9	4779.9	4649.4	3699.4	2787.5	3056.7	4018.2	4962.8	2373.6	3069.9	8567.8	4266.3	2822.7	6115.9	3692.1	5271.8	3212.3	3490.2	4700	4580.7
SSB	322.7	235.4	157.3	204.3	175	314.6	255	240.3	236.2	229.9	155.9	207.7	174.6	126.2	190.1	164.9	131	202.7	118.5	143.6	206.7	299.4	181.6	151.4	226.7	267.3	175	201.4	100.8	172.1
SSB	309.9	212.6	129	243.2	202.9	239.3	187	224.5	188.4	167	179.4	233.3	278.4	212.3	176.8	201.1	195.5	169.1	153.7	116.5	258.8	246.8	185.1	148.6	165.3	204.7	184.6	196.3	142.2	162.7
RAB5C	426.6	451.8	326	676	172.4	176.7	255.5	184.9	561.3	252.9	218.3	256.4	154.8	124.4	442.9	336.6	576.8	327.8	198.6	237	227.9	278.6	268.7	233.6	272.5	142.1	395.1	269.8	391	327.3
GPNMB	4794.3	4299.9	2970.2	3815.7	2041	2826.4	2691.1	2082.1	4162.8	3054	4382.8	4775.4	1850.9	4034	5201.7	4342.8	4808.5	4709.8	2858.3	2590.6	3711.7	4445.2	3784.2	2822	3541	3970.6	3708.9	3160.4	4008.7	3337.3
EIF2S1	273.2	287.1	267.2	452.1	313.5	346.3	284.8	279.2	224.6	282.9	251.3	286.7	153.8	237.6	224.2	285.2	227.4	167.6	247.7	146	167.5	221.6	263.7	297.3	223.1	267.1	187.6	202.5	161.9	219.6
EIF2S1	195.7	161.6	88.8	187.8	165.6	120.7	165.5	146.1	110.6	200.6	140.9	127.4	58.2	92.1	124.5	128.2	90.7	109.4	133	133.6	108.1	179.7	135.5	134	124	173.3	112	109.2	145.1	99.1
EIF2S1	371	261.8	370.3	332.9	171.8	268.1	467.6	360.9	186.6	213.7	352.9	277.1	225.8	311.9	261.7	279.3	173.1	224.2	196.9	172.1	348.7	291.5	386.9	427.4	327.9	335.4	238.6	314.8	310.7	285.8
HAX1	395.5	498.1	377.8	364.3	368	264.9	445.8	171.6	374.4	435.4	307.1	410.6	178.5	364.2	365.4	614.5	329.9	484.3	546.8	484.2	146.7	376.3	342.2	391	535.8	439.3	357.2	506.6	403.5	549.7
NFE2L2	629.5	829.8	650.9	862.7	786.5	891.8	719.1	571.9	695.1	636.9	641.1	708.3	662.2	698.6	831.5	989.8	811	706.5	733	751	507	784.2	851.1	817.1	567.8	692.2	689.4	523.9	650.4	886.8
TIMP3	1000.7	2228.6	2116.2	2235.7	834.5	2684.4	574.9	1623.6	2059.4	1203.6	634.2	1365.7	1548.4	1456.2	2005	1679.1	1399	792	1194	1529.5	1460.9	1200.6	398.5	1164.3	1430.9	912.7	657.2	1169.6	341.9	994.3
TIMP3	925.2	1750.1	1723.7	2039.7	515.4	1828.6	427	1053.3	1410	1112.8	808	1256.6	1052.5	1396.4	1621.4	1328.4	945.4	699.3	1455.7	1755	1060	753	297.2	937.6	810.6	632.9	557.2	932.3	332.6	855.6
TIMP3	1010.4	2318.9	1671.6	1580.6	955.7	2097.5	764.9	1323.1	2210.1	1653.6	482.7	1465.8	1933.7	1051.6	2402.3	1593.3	762.2	986.3	1323.5	1762.3	1533.3	826.9	362.2	779.4	2245.9	656.4	902	1312	444.3	968.9
TIMP3	2636.4	3344.2	3758.9	3642.5	2518.3	4666.8	1447.4	3022.7	3099.5	2218.5	2844.3	2827.1	3200.9	2534.7	3564.6	2769.7	4536	2803.2	2714.5	3453.6	2398.6	2832.9	1325.8	2843.4	3239	3049.6	2352.9	3444.3	1354.3	2585.1
MBNL1	252.7	264.5	214.9	207.3	259.4	134.1	172.4	106.9	167.7	220.3	100.8	274.5	259.2	168.8	313.5	208.3	211.9	190.1	176.5	168.4	258.1	321.2	183.2	175.5	155.9	85.8	188.4	68.1	219.7	85.5
MBNL1	617.2	997.5	1640.2	1167.7	1225.6	919.9	735.1	907.1	1186.9	1038.2	631.6	880.9	572.1	863.6	859.8	890.7	669.2	932.4	790.8	619.8	773.5	717.8	890.5	1230	1375.7	685.2	877.8	843.6	832.3	750.1
MBNL1	904.7	960.5	864.3	788.2	779.3	1156.9	467	711.6	876.9	645.8	798.3	575	675.5	616.2	640.6	759.4	706.2	738.6	623	344.9	783.3	852.8	710.2	902.1	779.8	947.6	822	692.1	518.4	691.3
RPL4	7671.7	5216.9	6919	5018.8	3500.9	3673.9	4779.1	4241.3	3081.4	2433.1	3747.3	4572.8	2914.3	6505.2	6032.9	5440.3	3814.8	2665.3	3006.4	3469.5	6189.3	4904.5	3278.3	4268.5	2386.3	3662.7	2142.3	3347.2	3012.7	2482.8
MFN2	205	237.7	173.4	274.2	272.7	161.8	202.3	269.9	232.2	259.6	244.7	228.9	241.3	242.5	166.3	238.7	207.9	309	242.1	256.5	262	203.2	162.6	233.4	176.8	195.5	230.6	220	208.6	253
RAB5C	292.4	283.5	250	337.7	245.4	131.3	347.6	213.9	411	235.1	246.2	268.2	228.1	198.8	287.1	321.6	314.5	249.6	166.7	334.8	290.6	288.5	287.1	195.6	335.9	110.3	333.9	213.1	334.9	223.2
NMT1	323.5	288.1	293.9	210.1	271.9	148.7	228.6	170.8	291.7	259.5	157.1	224.1	229.4	193.8	200.1	188.1	158.6	206.6	172.6	160.3	261.1	224.1	240.2	200.5	253.8	214.8	188.5	184.3	234.3	256
NMT1	82.5	39.5	45.4	91.9	27.6	3.5	4.4	4.6	54.9	30.5	49.6	15.5	102.1	115.3	99.1	61.6	65.7	38.7	103.4	40.4	81.4	64.9	65.7	69.9	83.7	4.8	44.8	23.6	81.4	81
NMT1	76.2	43.8	16	20.6	15.5	12.1	17.1	17.6	55.6	20.5	50.8	63.7	75.2	81.3	45.3	61.9	104.9	12.6	76.4	78.3	75.6	69.7	77.5	41.8	16.3	14.1	15.2	14.8	63.8	12.3
YBX3	3152.2	2524.9	3556.2	4092.6	3676.3	4336.6	4278.4	3148.2	2520.8	2315	2038.1	1320.5	2084.7	2182.1	1786	2011.6	1607.8	1548.3	1406.6	1309.1	2356.7	1681.5	2574.3	1659.8	1557.3	1942.6	1627.5	1775.7	1314.2	1593.4
YBX3	1637	1668.1	1092.7	1335.9	2026.5	1262.1	2745.4	1866.9	1179.6	680.1	428.2	402.6	641.5	975.2	601.8	943.6	749.6	281.6	361.1	665.1	664.5	405.5	1048.6	325.2	331.6	303.6	321	399.3	322.7	394.7
IGFBP7	1225.3	1268.1	1329.8	1489.2	2065.7	2727.5	4507	1966.5	2689.6	2311.1	2091.8	1317.6	1214.9	3202.3	1193.7	2632.2	2850.9	1521.4	2138.1	2111.6	1367.6	2094.7	2852.7	1958.1	3370.2	2309.5	3656.3	2401.7	1848.8	1546.7
IGFBP7	3487.5	1602	1203.2	1563.4	1622.3	3479.7	2720.4	1927	2076.2	1784.9	2196.6	1240.6	3177.1	2159.7	1436.4	1927.1	2018	1748.1	1563.2	1787.3	3814.5	3302.4	1990.2	2339.3	2341.5	2204.4	2470.5	2177.8	1753.4	1592.1
PUM1	384.3	475.1	327.1	297.3	325	275.2	381.3	335.8	256.2	370.1	283.1	282.3	193	236.7	214.7	287.7	315.8	317.7	339.9	296.3	249.7	219.8	302.3	220.8	359.6	300.5	231.2	216.3	330	286.9
PUM1	236.9	372.8	457.3	425.8	622.6	601.1	584.8	369.6	530.9	511.2	337.4	351.4	298.4	327.3	403	374.8	472.4	492	366.1	335.7	268	397.5	317.3	369.8	479.6	413.4	549	364.7	343.7	360.8
PUM1	499.1	815.1	698.9	663.2	849.7	1160.9	861.1	836.5	686.8	593.9	500.3	571.8	625	740.3	618.2	470	578.9	650.7	629.5	569.6	407.1	603.5	528.9	632.4	683.8	1025.1	781.2	744.1	686.1	725.2
ARHGDIA	125.7	50.8	99.6	97.2	99.3	35.5	96.6	98	112.2	112.9	45.7	84.3	142.6	111.9	101.1	164.9	63	45.8	74.1	60.1	108.3	84.4	90.6	90.5	83.6	6.3	157.1	80.5	52.4	81.1
ARHGDIA	191.1	217.2	209.5	431.5	824.4	199.8	978	990.2	734.5	594.1	301.9	241.3	220.1	194.5	280.5	287	635.9	701	296.6	406.5	222.5	172.8	344.3	291.4	719.3	271.5	926.7	966.2	458	900.5
BHLHE40	235	369.2	171.8	196.3	984.6	204.3	1541.9	712.3	200.7	170	132.7	241.1	384.6	290.8	209.6	225.6	151.5	208.9	237.3	109	204.3	216.9	312.1	129.4	170	21.3	133.9	53	77.1	192.5
BHLHE40	870.7	1497.4	919.1	1904.4	3646.8	2635.1	5089.2	5188.3	1823.6	1116.3	1068.2	1156	1480.2	1313.4	910.6	1139.2	839.6	1077.5	1245.2	295.7	709.7	880.5	1393	917	1034.4	510.2	898.5	970.2	268.9	1699.4
ATP6V0E1	134.6	74.5	29.7	18.3	8.2	18.8	4.3	5.9	33.1	4.1	33.4	27	73	32.5	48.5	53.2	4.2	21.7	4.7	3.9	135.7	49.4	39.9	28.9	33.6	21.6	2.7	39.7	8.6	51.6
ATP6V0E1	2208.9	1722.1	1597.8	1503.6	1105.5	1248.2	1574.8	1341.3	1680	1605.1	1336.3	1622.8	1144.2	1599.1	1705.3	1815.2	1705.8	2344.2	1785.8	1476.2	2217.8	1904.5	1442.4	1665.3	2234.7	1868.9	1911.7	2314.2	2011.7	2104.3
NUDC	323.4	386.5	475.3	392.9	411.1	253.1	454.2	396.4	341.3	476.7	348.7	377.6	335.7	449.5	351.6	368.8	339.5	287.5	354.5	335.6	312.5	297.7	311.5	384.3	326.7	327.6	295.6	397	358.5	287.6
TERF2IP	363.5	610.1	439.5	362.1	435.6	547	427.1	554.9	511.5	422.6	438	387.6	401.8	332.9	328.4	346	447.4	459.7	424.4	344.9	436.2	364.2	340.1	418.7	459.8	535.4	459.4	417.5	398.4	438
TMX2	335.7	330.4	332.9	440.5	290	262.5	391.2	297.7	290.3	310.9	270.7	280.4	197.2	256.7	325.6	291.7	340.6	342.1	331.1	326.5	196.6	271.5	283.1	269.5	391.3	352.8	333.5	325.8	300.5	360.5
ARCN1	645.5	450.9	472.4	689.1	479.8	254.3	460.8	344.3	396.8	513.3	608.1	572.9	544.6	408.5	601.5	531.7	373.8	445	365.1	401.3	464.1	657.2	610.1	546.8	463.4	266.7	367.7	401.3	328.4	454.3
UBA2	541.8	499.1	384.6	356.7	436.5	705.9	401.4	430.3	482.7	286.8	293.4	173.8	413.4	212.1	265.6	237.6	257	208.5	221.3	181	371.1	397	251.4	281.2	234.4	384.5	247.5	288.5	191	223.7
FBXO7	527	590.3	510.2	579.9	684.3	608.6	509.5	614.3	677.1	589.2	489.5	508.3	471	509.6	461.4	511	537.5	642.6	620.8	547.4	551.2	502.4	497.4	573.1	1015.1	558.1	661.2	629.7	625.7	634
GNAI3	229.2	161.6	166.2	105.9	168.4	141.7	137.2	119.7	101.4	131.8	134.2	215.4	230.8	132.5	170.8	199.3	156.7	180.5	182.9	144.9	227.9	239.8	247.6	106.3	136.3	113.2	141.3	108	213.3	129
GNAI3	586	481.4	667.6	623.6	676	858.2	490.9	726.5	520.5	467	706	766	760.5	707.3	578.3	619.6	623.3	847.6	705.7	613.6	807	637.9	737.7	925.6	904	959.4	821.7	934.9	644.6	818.4
GNAI3	95.4	75.1	45.3	61.4	99.6	123.6	83.8	55.7	80.1	28.4	65.9	75.2	88.3	74.8	51.1	51.8	57.7	81	61.4	50.9	86.2	96.7	116.7	55	73.1	125.5	81	88.2	87	101.1
CHD4	80.8	111.6	84.8	107.1	133.1	65.7	137.2	146	100.1	56.8	85	180.8	122.3	83.7	84.2	116.8	35.3	60.6	55.8	34.3	122.7	111.7	61.1	58.4	46.3	50.3	44.7	62.4	22.5	56.2
CHD4	200.6	272.3	514.9	519.1	315.6	300.2	322	267.7	228.4	325.9	538.8	332.7	261	389	299.3	377.3	197.2	226.6	256.3	406.6	285.6	274.7	295.5	261.6	361.1	324.7	321.2	257.8	428.7	208.5
CHD4	292.3	370.4	358.8	615.9	400.4	322.9	347.2	276.3	243.7	241.3	511.9	402	481.4	485.7	237.3	336.6	236.3	351.8	319.7	319	249.7	313.9	342.4	393.2	261.8	425.3	250.4	348.1	290.6	268.3
HTRA1	4775.5	3218.2	4045.2	4168.4	2904.7	3571.9	3414.2	4566.2	3039.3	2624	5115.7	5293.6	4930.7	7115	8468.5	7322	10417.3	5837	4618	4291.6	2768.2	1841.4	1292.8	2142.2	3173.2	4580.3	2952.9	3974.9	2626.9	4335.6
LRPAP1	217.1	300.3	293.7	320.4	165.5	86.2	156.1	192.5	304.6	173.5	291.7	411.1	416.6	362	389.4	271	362.2	411.4	285.8	308	232.6	194.6	213.4	228.3	262.6	161.6	174.1	254.1	250.8	240.1
ITPR3	38.3	55.3	25.7	15.2	37.9	37.6	42.2	27	22.7	46.2	45.1	25.6	31.3	56.8	70	42.5	45.5	12.1	38.5	36.6	49.5	51.9	44.9	50.7	24.3	33.5	49.2	20.5	38	38.5
ITPR3	103.4	144.5	200.3	93	197.6	88.8	184.4	203.6	123.5	122.6	33.2	92.8	117.3	84.8	41.9	105.9	223.5	127.6	106.3	56.9	131.7	71.5	20.8	101.4	104.9	17.2	129	96.2	85.3	124
ITPR3	150.1	315.9	281.5	233.4	410	235.3	311	310.6	293.6	227.2	211.9	139.2	176.6	197	109.2	236.2	342.6	190	167.1	110.9	230	167.1	163.6	281.2	491.6	117.6	269.5	279.9	189.9	318.2
PITPNA	419.4	182.9	287.9	386.6	512.8	244.2	328.5	411.9	317.3	385	263.2	257	368.5	312.9	303.6	312.6	425.7	409.2	465.3	320	498.5	390.7	216.2	180	296.5	297.9	499.3	372.5	347.4	404.9
PITPNA	136.1	110.1	103	158.1	73.5	5.9	89.7	50	85.5	73.7	37.8	127.9	82.1	90.1	157.3	110.9	123.2	86.3	98.2	85.7	205.8	175.7	108.3	145.5	99	8.2	96.1	84	103.8	135.2
PITPNA	182.3	167.8	146.1	131.8	132.8	114.8	224.1	178.2	118.3	141.7	102.8	249.4	159.3	152.3	187.1	257.3	224.5	242.5	196.9	175	292.2	213.7	204	195.8	276.2	205.7	279.4	264.6	217.9	389.7
IDH1	856.4	401.8	422	370.3	317.5	394.9	266	231.4	504.5	410.7	331.2	530.6	452.2	401.1	553.8	379.8	601.1	734.1	443.7	362.1	610.6	588.5	468.6	387.3	419.9	546.8	653.5	686.7	622.2	634.9
SELENOW	587.2	482.9	447.8	386.4	340.8	384	360.6	532.8	319.3	589.6	608.1	691.2	893.1	1118.9	656.7	1110.2	655.1	762.8	901.4	828.1	709.4	564.2	515.2	319	600.8	613.4	617.6	780.4	515.9	901.1
SLC7A5	17.6	241.6	46.6	277.5	167	84.3	556.5	1224.4	97.1	21.7	49.9	46.3	32.5	15.4	9.3	10.6	20.7	52.9	39.7	22.8	65.7	40.6	42.1	126.6	95.9	39.6	81	128.4	121.7	84.4
AMD1	363.6	297.3	142.7	155.1	237.9	177.5	271.5	166.5	110.5	165.8	101.3	169.7	61.8	135	181.8	158.9	137.1	170.4	177.4	142.2	192.4	178.5	147.7	130.9	167.3	88.5	172.2	115.6	166.8	121.2
AMD1	296.4	206.9	164.3	219	222.7	205.9	195.5	185.3	122.4	161.2	142.3	159.9	68.4	118.6	146.4	143	161.7	153.4	125.9	114.5	127.9	125.7	129.4	179.9	152.5	164.4	136.2	199.9	136	205.1
PSMD1	421.6	262.7	318	379.8	320.1	329.9	498.8	260.7	316.2	492.6	477.1	387.2	297.7	419.3	379.9	435.4	298	367.7	361.5	417.8	412.1	453.5	430.3	374.8	501.6	397.4	381.2	368.1	395.8	439.6
PSMD1	334.8	342.6	363.5	655.2	495.2	599.1	739	488.1	470.3	591.8	403.7	277	279.4	424.3	454.4	516.9	574.1	408.7	581	408.4	289	470.9	435.1	592.7	507.5	330.3	478.4	638.2	413	453.8
CREG1	1231.1	1937.9	568	1130.5	1054.3	1840.8	928.4	682.2	2142.3	1096.4	1032.5	864.9	1376.6	861.5	1033.7	1066	978.1	1528.5	805.7	1185.3	1173.8	1445.1	1224.1	888.6	1478.3	1608.3	1701.4	1320	1343.7	1702.4
CSTB	1084	1114	1381.8	1190.1	750	508.3	1249.9	1032.5	1276	1439.5	1103.3	1877.4	2188.3	1462.3	1517.5	1669.8	2257.9	2921.1	1417.1	1206.4	1837.3	1602.6	2305.4	1513.5	1871.2	1801.8	1994.8	1597.9	2022.4	1821.5
PCNA	225.9	81.2	139.5	209.8	125.9	217.1	122.9	63.2	145.5	180.6	183.3	268.6	416.7	172	256.1	180.1	117.1	164.2	197.9	155.8	515.1	430.7	152.7	236.6	214.9	222.9	217.1	193.4	239.8	292.1
RRBP1	105.1	61.2	30.5	110	139.9	7.1	32.6	128	47.8	73.1	187.2	79.7	108	135.8	77.7	95.7	133.4	17.9	104.5	58.9	142.4	14.2	108.9	117.4	60.5	4.8	135.2	17.9	86.2	53.5
RRBP1	413.3	287.2	336.5	964.4	1028.7	146.5	970.5	1299	424.2	513.6	752.8	366.3	683.1	507	409.6	305	701.6	652.9	567.4	489.6	513.8	377.8	708.1	796.8	872.6	295.2	846.7	752.1	830.8	969.3
RRBP1	75.3	49.4	58.5	72.2	81.1	91.3	70.8	107.3	50.3	84.8	109.9	79.4	72.7	54.3	49.6	73.1	66.2	70.1	69.5	94.5	92	66.3	67.2	63.4	74.2	66.7	57.7	62.3	89.7	58.5
RRBP1	130.9	100.3	154.4	270.5	276.6	52.9	278.3	385.2	96.6	158.3	224.2	249.3	309.7	228.9	223.1	139	211.1	133.5	168.8	161.6	205.8	38.9	152.3	212.9	229.5	60.7	230.9	198.4	249.3	194.2
TNFAIP1	147.9	165.8	238.4	215.5	385.5	256.6	483.7	457.7	254.1	232	375.7	250.9	199	205.6	190.1	276.6	290.3	259.3	276.2	248.4	198.8	233.5	335.7	211.1	339.1	285.4	430.8	281.4	288.1	331.3
TNFAIP1	33	59.8	13.2	16	98.8	15	66.1	95.6	16.2	20	38	67.5	60	61.8	19.6	56.9	22.2	26.8	45	21.5	51.9	34.9	80	27.3	19.6	19	31.8	16.5	35.2	14.7
HDAC1	276.2	118.9	163.6	219.9	125.4	61.2	84.6	67.8	178.3	85.7	186.5	128.1	100.8	159.7	145	184.8	166.5	122.7	160.4	105.9	212.9	372.5	219.2	338	156.7	107.1	186.8	140.8	198.9	205.9
DDX3X	1706.4	1572.7	2152.1	1750.4	2035.6	2445.1	1653	1846.7	1802.4	1006	1136	1025.6	921.4	1053.1	1247.2	1020.4	1549.5	1054.3	864.7	580.8	1449.5	1278	977.9	1529.9	960.7	1704.2	1274.6	1585.8	638	1298.1
DDX3X	410.5	348.4	142.2	86	201	87	188.5	67.3	96.6	43.6	68	251.6	277.7	157.6	211.7	176	89.5	109	106.1	65.2	414.4	244.9	138.6	90.6	92.4	46.6	100.7	28.2	79.5	44.8
LGMN	962.4	722.3	259.9	576.6	528.2	528.5	335	397.2	359	294.8	944.3	1525.9	2461	699.2	1269.5	1182.8	1467.1	2360.8	795	1022.3	1608.2	706.2	982.2	615.2	1194.9	940.2	789.6	985.6	1310.6	1241.7
PPP1R7	58.8	49.8	85.4	108.6	30.2	40.7	35.2	23.3	10.1	51.3	88.6	57.2	66.8	32.7	37.8	60.4	39.7	39.9	64.4	94.4	62.7	50.5	35.5	55	26.3	9.7	10.5	37.9	65.6	24.2
PPP1R7	260.9	129.8	130.2	227.2	89.4	60.9	82.9	91.9	138.3	117.5	162.8	167.4	399.3	201.5	266.3	174.6	148.6	106.3	155.1	184.4	228.5	165	140.8	155.7	102.9	104.7	78.8	99	111.6	104.9
PLS3	1050.4	1174.3	1636.2	859.3	1416.6	2226	1094.3	1272.2	1611.4	991.8	1619.7	1253.6	944.1	1794.7	1915.9	1536.4	1235	1117	1125.9	962.6	810.3	848.4	1114.2	976.1	924.9	1698	1242.5	920.9	821.4	923.5
ERP29	379.9	838.7	504.6	456.5	368.3	459.7	431.9	602.7	799.7	586.7	706.2	839.2	708.6	663.8	814.9	628.9	646.5	755.4	775.6	701.3	571.7	742.4	678.1	753.1	968.5	866.5	583	935	748.2	835.7
RPL3	9376	5780.2	9554.2	8528.7	5436.8	7080.6	8247.2	7529.7	4984.1	4423.4	6613.3	7161.3	10118.9	10815.9	8219.6	8381.1	6928.5	5198.9	4765.4	6462	6875.2	6814.9	5379.4	6710.6	4720.2	6181	4275.5	5416.1	5142.9	4438.9
CTBP2	306.3	336.5	410.8	231.3	153.9	726.7	190	166.4	442.1	215.8	220.8	291.7	396.2	262	258.5	261.2	294.2	316.2	397.6	254.4	382.8	272.5	151.9	121.2	211.1	498.3	254.8	237	284.6	305.4
CTBP2	54.1	114	125	85	56.8	117.6	38.2	52.5	103.1	60.3	99.9	65.3	83.4	99.4	62.8	105.2	55.4	54.2	85.7	82.6	43.4	53.7	69.7	104.4	69.3	80.7	49	57.8	70.4	77.8
CTBP2	452.5	836.3	999.6	688.3	355.2	814.7	353.5	709.8	711.8	493.7	880.3	554.2	443.1	605.2	440.8	455.8	478.6	531.8	640.7	545.1	412.8	416.6	636.1	586.2	426.4	710.5	542.1	550.9	545.8	501
SNRNP70	316	462.6	456.7	588.6	607.8	253.2	605.6	949.5	595.5	508.2	493.6	289	349.1	339.7	244.6	239.2	529.6	494.5	429.2	562.7	188.2	218.5	400	293.7	434.2	306.1	479	476.1	626.2	461
RAD23B	53.1	191.7	329	344.2	517.9	460.1	483.9	389.7	481.1	440.4	157.2	431.7	203.1	239.7	294.5	50.1	299.8	503.7	296.3	233	239.3	207.8	396.9	269.8	422.7	411.4	461.5	448.5	307.9	508.2
RAD23B	251.7	302.2	177.6	326.6	213.9	345.4	326.8	211.6	265.2	267.4	374.5	189.8	175.9	188.7	159.3	319.4	198.4	276.4	245.5	204.6	264.7	115.1	255.6	194.7	181.5	523.1	212	206.9	143.3	576.3
SRRM1	170.8	193.4	153.7	148.7	218.5	207.6	57.5	202.6	73.5	284.9	118.7	157.5	114	77.7	154.6	125.8	96.6	103.4	142.1	176.7	153.3	129.6	170.6	169.2	79.8	96	135.3	137.4	236	141.7
SRRM1	538.4	642.5	547.5	524.7	676	969.6	551.8	527	693	687.4	502.5	447.3	553.5	454	457.1	559.8	514.2	440.2	399.8	400.9	469.2	418	405.3	453.4	376.5	675.5	485.6	473.7	456.7	465.6
NDUFB8	897.5	544.5	479.2	657.6	360.4	178.7	564.2	244.9	464.3	341.9	446.2	725.8	1446.7	869.8	676.4	985.4	541	424.3	508.3	476.2	825.2	606.9	523.1	625.8	341.9	397.5	239.6	564.9	399.1	533.3
NDUFB8	957.4	830	620.3	972.6	571.8	488.2	725.1	538.8	643.1	621.3	751.8	738.6	1268	706.5	782.1	837.9	687.4	706.2	684.4	568	921.2	701.2	665.9	718.1	513.5	593.9	499.7	706.7	656.1	709.7
ARIH2	61.5	62.3	51.7	41.6	52.1	11.1	45.8	48.6	42.6	59.4	43.7	47.1	46.9	40	33.9	56.1	54.6	61.8	54.7	57.2	56.3	33.7	41.9	48.4	24.1	7.8	38.1	15.6	52.4	44.8
ARIH2	79.8	81.1	83.3	75.4	126.3	6.2	80.3	54.5	66.5	88	89	72.9	85.4	124.1	78.9	48	7.9	86.2	97.5	66.5	109.8	83.5	93.3	120.2	79.4	9	81.7	36.2	118.2	72.2
ARIH2	135.3	136.1	192.2	148.3	263.2	180.6	151	200.6	181.4	247.8	204.7	126.9	188.6	192.4	121.7	139.3	179.9	170.6	197.2	195	183.3	158	152	151.7	134.4	127.2	150.3	174.5	191.7	146.8
ENO1	1853.9	1323.5	1447.5	5188.7	2146.9	696.1	3346.3	2304.5	1877.2	1499.1	1195.9	1441.5	1753.2	1791.5	1606	1446.8	1558.8	1609.7	1083.4	1069	1914.3	1400.4	1827.1	1435.3	1469.7	888.3	1194.6	1600.1	1279.9	1740.8
PSMD13	251.4	162	165.5	245	194.8	108.3	187.8	177.6	167.8	236.3	234.4	198	152.1	210.6	200.7	212	257	181.5	181	229.6	210.5	182.6	177.9	235	175.5	114.2	152.5	223.8	181.8	233.9
PSMD13	88.1	71.8	76.4	49.9	76.2	37.9	54.6	55.6	61.2	87.3	95.7	77.2	96.6	50.3	82.9	53.7	51.6	40.7	70.4	79	71.8	61.5	77.9	81.9	61.6	23.2	46.2	71.9	88.6	69.9
ILK	258.3	303	489.2	370.8	456.1	367.4	486.2	506.9	648.9	458	490.3	617.2	490.5	619.4	428.7	777.9	624.9	845.1	726.8	513.6	338.3	301.3	497	342.2	766.7	372.3	710.3	620	538.3	762.9
BTG2	222.3	476.4	288.5	233.4	248.9	156.1	367.4	131.9	209.5	307.4	67.3	133.6	119.4	170.2	147.6	136.4	74.4	102.7	82.7	148.9	127	132.1	194.5	84.1	180.4	49.9	75.4	103.9	167.8	122.9
BTG2	691.8	995.7	1367.7	1393.7	1257.6	1673.6	1215.8	1267.6	1183.5	1232.9	231	338.6	264.3	649.6	495.7	279.4	347.7	404.6	343.2	381.2	209.1	506.6	339.7	369.6	719.8	438.9	380.7	397.1	499.7	420.4
CAPZA2	223.9	270.9	218	223.3	166.2	351.1	155.4	184.6	279.5	239.4	332.8	295.9	193.1	201	248.4	316.2	262.5	227.5	260.2	191.7	278.3	175.3	328.8	334	236.8	393	258.3	419.1	229.8	483.5
CAPZA2	513.3	727	381.4	504.5	497.2	567.9	467.8	404.9	616.9	705.4	577.3	764.5	585.4	638.7	692.4	871.5	788.1	922.8	690.2	561.5	657	514.6	743.1	722.7	695	906.4	762.6	899.7	630.3	1015.1
SPCS2	2208.6	1195.6	1346.3	1207.9	683.3	1300	1283.2	870.7	1104.5	962.4	1054.3	1632.8	1276.4	1563.6	1676.9	1540.6	1225.6	1279.2	1169.9	963.5	1706	1766	1157.9	1585.3	1863.9	1732.1	1231.5	1527.9	1295.9	1566.9
DDX1	368.7	543.3	623.7	726.7	414.9	333.3	443.6	314.6	380.4	491.8	374.5	509	149.3	595.1	569.8	632.3	387.9	422.7	444.6	301.7	143.8	373.8	340.4	358.2	326	334	301.3	305.8	330.1	266.5
ATP1B1	41.6	111.8	212.8	336.7	193.5	619.1	73.8	156.3	313.5	213.6	499.7	252.4	454.2	243.7	393.1	26.6	36.1	352.7	176.3	214.2	88.1	146.7	318	123.7	288.1	378.7	251.2	177.6	245.7	124.3
ATP1B1	119.2	141.7	183.7	282.5	138.5	288.9	71.8	178.5	295.5	146.1	438	435.2	360.2	327.7	401.4	172.6	267	438.5	225.5	202.9	121.3	109.7	453.4	126.4	188.9	286.6	205.2	155.4	174	143.5
RAF1	391.3	486.4	536.4	517.8	642.5	273.8	372.1	552.3	467.1	472.6	380.7	323.7	328.7	318.6	313.4	314.4	354.3	344.2	387.3	335.7	359.6	342.9	344.7	378.1	357.2	221	374.2	380.4	434.5	379
OTUB1	269.9	255.9	171.2	217.7	177.4	84.5	133.8	160.4	233.3	190.7	192.7	193.8	327	226.7	225.9	256.1	192.3	174	202.1	172.7	307	213.9	234.3	222.1	227.7	103.5	148.6	211.3	171.2	302.5
OTUB1	55.7	7.2	19.9	70.7	56.1	10.8	15.7	24.8	33.1	21.6	8.5	48.2	50.6	40.7	19.7	7.4	49.7	8.7	12.1	7	49.2	33.1	40.3	9	12.6	7.7	14.4	14.3	13.6	25
SREBF2	47.9	84.3	98.6	61.4	76.6	15.8	69.7	75	46.4	90.5	119.4	102	79.1	69.6	93.3	56.5	106.1	80.7	114.1	132.1	68	71.2	89.8	108.3	97.8	40.1	183	73.9	130.1	99
SREBF2	34.9	70.1	65.4	155.1	191.5	70	157.9	161.5	139.4	169.1	98	85	86.3	81.3	75.4	101.8	161.9	157	151.3	139.4	89.3	73.9	79.9	94.1	113.9	34.2	124.4	179.9	102.9	130
SLC2A1	18.7	33.3	24.1	47.5	62.7	39	45.3	76.6	38.8	39.1	61.6	33.1	40	40.3	37.8	47	40.8	53.3	52	86.3	55.2	62.2	38.3	46.6	120.2	41.9	39.6	48.2	43.2	44.3
SLC2A1	246.2	270.2	299.9	329.1	376.8	340.7	581.7	550	219.7	248.8	206.2	103.4	276.8	123.1	162.5	171.7	213	226.9	195.5	288	228.9	247	340.3	251.8	281.9	291.2	198.4	243.3	168.6	154.7
PKM	541.2	461.3	712.6	1436	1318.6	311.9	1337.4	1544.6	1307.9	1118.1	675.7	1079.5	937.9	1343.5	1128.2	1452.8	1642	1402.2	1017	784.1	993.5	786.3	1362.2	1168.8	1536.9	625.1	1488.3	1472.5	1061.9	1596.2
PSMC4	238.8	89.5	23.8	159.7	151.6	127	119.5	128.2	127.2	48	74.3	77.2	115	88.1	104.6	72.4	117.7	124.2	49.4	27.7	94.5	87.9	70.8	122.6	108.2	114.5	107.8	127.9	58	151.1
CDIPT	1339.9	801	634	609.8	473.9	920.2	454.2	587.2	799.4	1504.5	588.7	418.6	1579.7	696.6	614.5	581.5	523.6	534.6	1154.2	1804.5	1210.9	649.8	534.8	649.4	598.1	712.9	594.4	699.6	454.1	600.1
RPS6	7898	7219.8	8726.6	6228.5	6339.1	7786	8661.3	7802.7	5259.5	4987.5	6385	7321.1	2225.9	9057	7709.9	8376.7	6821.1	5340.7	5452.2	5868.1	1281	7235	5345.3	6581.8	5048.5	6734	4937.4	6548	5641.6	5317.9
BAG6	174.6	425.1	370.9	569.3	408.1	238.8	283.2	408	454.3	346.6	417.8	361	260.7	339.4	208.6	428.1	548.1	382.1	366.5	457.8	245.1	225	328.4	385.4	334.1	292.3	313.9	399.1	361.5	345.2
COX7A2L	831.3	636.8	546.7	420.3	417.7	584	487.6	355.2	424.7	406.4	552.4	656.8	268.3	664.2	554.9	752.6	434.3	428.1	481.7	387.9	493	634.3	543	587.5	498.6	678.2	477.1	529.4	533.7	523.2
RPS3A	5208.2	9329.2	13460.3	6504.1	6039	7912.2	9507.5	7260.6	5245.1	5023.7	8141.9	9061.6	6291.2	10168.3	8623.4	10407.6	6142.7	5873.4	5149.2	6676.5	5264.8	6437.9	6443	7807.9	4849.8	7338.8	5569.6	7168.9	5748.5	5805.7
RPS16	4924.6	3729.1	3381.2	2467.9	2752.1	910.6	3458.4	2825.7	2079.2	2161.9	2529.7	2285	5459.3	3855.6	2374.5	3730.3	2731.8	1704.8	2201.7	2389.5	3453.2	3496.1	2106.6	2504.1	1812.8	1477.4	1423.4	2023	1922.7	2236.4
SYPL1	227.1	379.4	353.8	243.6	466.9	310.6	534.9	216.6	337.3	340.6	232.1	454.4	94	417.8	416.4	373.5	576.9	432	431.2	389.7	133.9	388.6	319.8	270.4	380.5	304	412	371.3	330.8	262.1
SYPL1	401.9	528.1	461.9	320	446.1	597.8	353.4	390.1	549.2	417.8	506	373.7	339.1	368.6	361.5	358.9	426.5	375.5	364.8	341.3	369	473.1	366.4	338.7	288.8	562.6	472.8	381.2	252.4	436.4
BGN	1107	449.4	277.9	495.3	349.9	389.4	596.7	775.2	623.1	283.6	2772.8	942	779.6	2343.3	1374.5	1256.8	2146.1	1465	1130	835.9	901.9	442.6	904.7	680.6	811.6	585.7	1693.9	1239.1	770.7	676.7
BGN	787.7	54.9	54.4	131	87.2	46.6	87.9	94.3	134.2	82	208.4	384.9	497.1	1115.9	792.1	895	232.1	424	1161.5	229.2	572.7	113.3	254.6	192.1	808.7	86.1	1829	210.6	598.8	100.1
TARS1	271.1	157.6	147.7	235.2	252.7	260.5	477	275.7	143.3	252.3	217.4	110.4	51.5	207.1	124.5	100.6	160.8	143.7	87.6	183.1	125.8	148.2	141.7	163.9	179.6	164.2	157.4	160.5	154.8	182.9
COPE	252.5	309	189	537.1	342.7	71.9	295.7	298.8	261.9	298.1	402	351.2	381	318	307.6	329.1	314.6	359.1	270	240.3	377.9	349.6	422.4	520.7	350.9	156.8	268.9	403.9	304.5	435
TXNRD1	538.5	254.5	300.6	289.6	447.1	429	440.7	505.2	366.6	430.7	315.7	339.8	388.6	309.5	383.8	355.2	338.9	452.8	425.7	324.6	433.5	394	418.7	336.3	374.4	400.1	371.2	450.2	551.2	305
PSMC3	428.5	285.7	230.9	306.4	135	96.8	225.9	101	203.5	120.1	161	269.1	420.8	295.4	213.7	468.9	209.4	159	193.7	155.1	270.2	131.9	190.4	146.4	28.6	57.8	70	149	69	112.2
NUDCD3	35.6	53.8	9.9	57.5	26.4	39.9	15.9	51.3	15.3	57.7	67.1	49.1	50.7	36.5	8.3	78.9	32.2	35.7	17.9	46.8	44.3	43.2	26.3	51.9	34.1	26.5	33.3	49.3	34.5	25.9
NUDCD3	272.5	331.3	356.6	297.8	347.2	283.4	375.2	368.6	325.8	457.4	388.9	378.2	466.6	293.1	274.1	332.5	319.6	310.9	465.9	525.1	233.1	347.7	308.2	293.6	298.1	321.9	294.4	319.2	352.1	284.3
RALY	101.3	146.8	121.4	123.4	121.7	48.6	116.3	114.6	171.1	129.7	145.1	131.1	138	104	80.6	98	152	99.6	122.4	98.8	118.1	100.3	105.9	170.8	175.5	89.2	133.5	168.9	161.8	175.7
AKR1B1	1789.1	2352.9	1551.2	2157.5	633.1	873.9	938.7	755.1	2563.9	1416.1	582.5	1109.1	1050.6	845	1229.6	1066.3	1022.6	1339.3	867.3	681	685.8	698.9	612.3	468	896	855.9	637.6	724.4	1188.6	807.3
SRP9	1751.4	822.3	767.4	945.5	833.8	1471.4	1089.3	865.5	1036.7	704.7	932.4	1060.6	940	884.7	1090.9	974.4	1142.6	1220.1	857.4	714.1	988.1	1070.6	797.3	823.6	1267.4	1655.7	1162.6	1691.4	761.2	1286.3
PSMA5	447.5	270	197.1	221.8	193	213.4	350.6	100.6	200.5	296.6	272.9	392.7	153.7	297.6	301.9	330.2	239.5	246.4	266.9	217.9	437.6	451.7	313.6	420.5	368.2	413.9	260.4	285.5	236	439.8
FDPS	265.9	161.9	100.5	200.3	147.5	82.3	150.1	73.2	107.4	97.9	150.7	175.9	69.5	103.4	103.4	187.7	147.1	61.8	169	138.5	214	185.1	166.1	132.9	41.9	71.9	78.5	88.2	146.8	113.9
RAB5B	251.5	360.2	347.8	357.6	197.9	310.2	148.6	306	372.1	263.7	327.1	310.2	141.6	341.8	222.4	342.4	365.7	194.3	218.5	242.7	180.5	303	258.5	311.3	249.8	268.8	244.5	219.7	181.3	315.5
HNRNPAB	1132.8	520.4	342.6	990.6	902.2	241.7	1192.7	829.6	364	803.5	418.8	461	575.4	440.3	312	497.5	521.3	474.4	479.7	358.9	692.3	650.6	558.2	673.8	590.8	404.7	588.4	921.1	748	640.5
DAB2	599.8	786.8	866.3	887.3	1376.8	1357.4	693.9	858.1	892.5	678.1	2031.8	2472	1188.6	1994.8	2186	2048.8	2309	2388.1	1978	1832.3	640.2	410.7	971.3	1312.5	1188.4	2360.7	1384.9	1257.4	1089	1527.5
DAB2	1574.5	929.4	1062.4	826.2	1500.2	764.1	1077.2	1040.6	990.6	739.5	1631.8	2732.2	2102.3	3266.6	3064.6	2253.9	2654	3263	2190.1	2287	1680.7	1639.9	983.5	1407.1	1663	2737.3	2012	1432.5	1665.7	2153.2
DAB2	1374.9	869.4	1040.9	942.7	1572.9	1354.9	732.5	790.2	988	803.7	2130.7	2444	3424	2497.2	2835.7	1207.7	1526.8	1918.2	1724.2	1511.2	1751.6	1505.7	780.4	1485.8	1285.6	2292.7	1503.9	1276.9	1172.1	1447
ADRM1	218	279.2	249.3	342.7	334.3	181.3	481.1	341.8	291.6	293.6	274.2	303	285.6	286.5	266.2	298.8	325.8	323.1	277.4	275.1	243.4	229.1	331.4	351.3	365.5	234.6	315.1	430.9	285.7	316.3
OGDH	102.4	173	196.4	139.2	190.7	121.6	156.7	154.2	177.3	185.2	185.2	240.2	173.9	136.6	170.9	402.7	233.9	284.7	238.3	215.1	126.3	107.9	246.3	163.5	237.5	124.7	231.8	207.5	235	299
TRAK1	1.3	20.4	20.9	11.8	9	5.7	23.8	8	17.5	8.3	28.4	31.9	22.7	36.7	6	15.1	19	18.1	30.5	33.2	13.7	7	36	35.8	25.2	3.3	49.3	23.8	22.2	7.4
APEH	133	125.9	142.8	158.2	61.9	14.7	69.4	17.7	134.2	133.4	167.5	162.1	144.6	144.5	130.7	200.3	58.3	151	138.8	70.5	136.7	94.8	162.7	133.4	121.3	106.3	70.6	131.6	122.9	131.2
MKRN1	430.9	552.4	478.5	409.8	558.5	594.9	282	338.5	693.6	362.9	424.2	399.4	420.8	324.4	346	441.9	399.2	466.9	529	447.7	408.4	434.7	400.5	379.4	650.1	539.9	543.4	517.3	571.9	509.7
SDC1	27.3	1.8	6.3	1.8	2.6	3	1.8	4	1.5	9.8	89.1	19.7	21.8	36.7	28.2	20.5	34.1	36.3	16.9	111	121.6	125.7	123.4	215.2	263.6	32.8	180.2	198.4	176.4	139.7
SDC1	50.7	87.7	100.4	72.5	63.6	57.7	95	48.3	64	87.3	156.7	87.5	94.2	73.9	90.2	105.1	111.9	105.2	84.7	219.7	274.9	298.6	408.3	537.7	902.2	139.8	419.2	429.2	611.7	551.1
ARHGDIB	1465.6	675.2	751.7	734.1	461.4	814.9	575.1	622.7	977.2	739.6	937.8	1362.8	627.7	1064.4	1493.8	1337.9	1216.9	1504.5	1257.4	958.5	2127.7	3021.4	1653.6	1932.2	1766	1370.2	1835.8	1683.8	1570.7	1692.5
CCN1	1511.7	1357.8	1938.2	1461.8	2977.6	3640.3	3611	2848	1831.4	1831.2	491.8	639.9	984.3	596.6	775.3	255.2	437.5	641	457.9	83.1	447.8	170.4	561.6	326.4	213.1	372.9	1103.2	404.6	437.7	324.4
SEC11A	1834.6	1356.8	1664.6	1366.2	1086.8	1754.3	1019.7	1066.8	1274.9	975.1	1075.7	1500.7	1698.5	1393.4	1609	1556.7	1231.2	1205.2	1142.5	974.1	1196.5	1361.5	1049.6	1062.7	808.4	1625.3	1037.8	1347.5	1096.1	1154.6
TOP2A	15.8	2	1.6	2.3	2.3	16.6	1.6	1.7	2.7	4.1	32.6	17.7	11.6	41.1	21.3	10	2.1	21.1	7.8	16.3	50	39.7	52.5	40.7	35.4	27.7	35	31	40.1	20.4
TOP2A	3.1	5.1	12.8	15.1	1.3	11.6	3.5	14.1	4.1	12.4	51.9	31.6	15.3	30.7	40	21.8	33.4	22.9	21.9	9.6	47.2	67.5	54.1	72.6	48.4	78	44.4	35.9	42.5	40.1
PPIA	5486.5	4976.6	5390.8	5814.1	4095.3	4923.4	6824.4	4084.2	4337.5	4541.8	4127.1	6128.3	1400.5	6687.2	6244	6671.3	5992.4	5267.7	5042	5436.5	4369.5	5009.3	4076.9	4833.1	4456	5563.8	4605	5565	4548.4	4541.4
WSB1	120.1	84.7	140.8	104.5	150.4	120.7	118.4	242.8	73.1	125.8	155	133.9	96.3	101.2	129.9	63.9	27.7	99.4	68.9	148.9	95.3	87.3	167.6	106.3	92	55	146.3	85.6	169.6	62
WSB1	46.4	7.1	17.5	18.6	72.7	31.3	94.4	40	10.5	20.3	61.8	21.4	27.8	42.9	76.9	38.7	31.3	124.1	47.4	81.7	25.5	40.7	89	48.1	38.8	22.9	108.8	24.1	185	25.3
WSB1	485.6	467.7	552.9	494.2	877	1551.6	686.1	985.7	794.7	601.1	676.9	446	897.1	517	459.7	364.3	403.8	726.3	487.3	430.6	415.7	582.8	562.1	627.6	502.4	790.3	758.1	671.2	536.5	554.3
MOB1A	187.6	93.2	28.7	46.4	38.2	63.3	57.6	5	61.7	72.1	50	89.9	131.4	49.9	90.6	99.4	27.1	78.6	85.1	92.2	237	170.3	104	87.2	118.5	96.8	95.5	63.5	82.1	104.6
MOB1A	329.9	210.1	142.8	132.5	128.7	152.2	213.1	112.1	205	178.4	166.1	290.7	361.1	184.7	248.4	196.9	181.6	438.6	226.4	179.7	556.5	419.5	253.7	280.6	444.9	294.2	338.7	274.1	278	291.3
MOB1A	190.3	159.6	111.8	115.8	138.8	105.3	125.4	95.3	88.2	156.4	115.8	218.1	311.1	150.3	221.6	150.5	104.4	121.9	144.5	182.8	436.7	311.6	187.3	150.7	183.5	81.9	155.5	76.4	178.2	106.2
PRNP	1662.6	942.6	851	1015.4	978.7	1368.5	843.7	695.9	901.5	720.8	933.6	971.6	2063.9	1002.7	1241.7	1398.9	1057.9	1274.9	796.1	837.9	2189.4	2396	964.8	1315	976.9	1335.6	988.5	1005.2	813.1	1157.1
ANXA4	799.5	1028.3	981.6	416.4	360.3	737.5	632.2	442.2	787.7	619.7	869.8	955.6	800.8	1280.9	857.9	1609.2	967.1	1077.5	923.4	870.4	880	1090.9	771	605.1	952.2	958.4	851.3	615.6	602.1	1063.5
ANXA4	758.7	882.4	1138.3	667.3	497.2	1233.5	578.4	401.1	1093.3	679.2	909.3	1107.8	918.3	1397.6	1177.6	1858.6	802.8	1117.5	868.1	841.4	937.1	813.7	924.4	888.5	751.3	1220.8	811.7	756.1	653.7	1171.6
EIF4A3	944.6	867.2	688.3	799.7	860.1	700	1470.6	1352.2	736.3	804.9	412.4	733.5	549.5	590.5	619.6	704.1	425.5	794.8	565.3	475.8	462.1	446.3	565	303.7	712.6	592.8	589.8	366.6	504.8	650.3
NDUFA5	161.2	417.9	168.5	183.6	229.8	439.9	239.5	154.5	379	207.4	316.9	405.5	345.6	256.8	311	257.5	244	258.8	358.8	205.3	243.4	231.6	210.2	227.5	246	426.5	219.9	292.7	200.4	356
ANP32B	736.3	839.3	872.6	590.7	525.5	700.9	526.8	699.5	587.7	445.6	467.9	404.9	601.5	320.6	470.1	409.6	317.1	286.4	318.4	255.1	594.9	384.4	319.1	463.4	342.2	467.4	230.8	468.7	270.4	264.8
ANP32B	1777.1	2738.9	3285.9	2664.3	2079.5	2690.2	2101.2	2095.7	1982.9	1683.5	1929.7	1679.6	1478	1845.1	2129.8	2581.9	1338.9	1373.2	1497.5	1339.3	1340.9	1896.4	1280.5	1678.5	1209.2	2045.6	1125.4	1916.2	1312.3	1187.3
SEPTIN11	556.4	842.8	643.7	782.7	452.5	601.9	315.9	406.5	600.6	399.9	579.4	391.7	197.3	449.6	389.3	591.8	499.5	820.7	454.4	463.2	256.6	390.8	407.4	342.6	306.9	345.8	440.6	243.1	434.9	283.3
SEPTIN11	207.7	262.2	68.8	98.5	33.5	42.6	28	29.6	71.6	39	102.2	73.3	23.7	48.6	101.2	63.4	17.3	16	42.1	51.3	61.3	74.4	78.4	71.4	46	27.6	62.3	11.6	67.2	18.2
NREP	55.7	45.2	50.3	50.6	54	47.6	63.9	40.7	29.9	61.1	216	222.9	55	122.1	109.1	82.3	120.8	137.4	134.4	170.3	162.4	138.9	147.4	41.2	85.7	79.7	194.8	63.2	149.5	91.2
NREP	141.9	106.5	94.6	86.5	68.9	173.9	95.2	198.9	83.3	158.8	1192.2	636.2	234.2	830	556.5	403	549.5	432.1	870.8	1006.3	349.4	365	816.3	420.6	391.1	978.9	1004.6	390.3	854.9	482.4
SH3BGRL	411.6	488.1	368.8	193.3	227.3	448.7	340.8	219.6	418.6	362.8	383.7	696.8	269.5	520	734	759.3	530.2	731.3	540	472.8	296	813	510.6	359.3	353.8	493.9	568.4	262.7	486.9	408.4
SH3BGRL	862.9	1316	1081.7	862.8	777.8	2013.8	1011.2	834.7	1615.8	1181.6	1248.2	1575.8	1189.5	1392.7	1846	1712.1	1381.9	1598.6	1300.8	1305.4	1043	1834.8	1324.1	1238.7	1335.3	1876.2	1739.8	1301.9	1323.9	1479.9
ENO2	36.9	51.9	90.4	111.2	241	59.6	285	382.5	119	141.3	107.8	45.1	31.2	71.3	54.4	33.7	120.4	52.5	90.3	59.5	39.5	48.1	165.4	67.2	87.9	65.8	117	99.3	134.9	105.7
STK25	124.3	117.7	116.2	109.1	102.2	89.8	40	71.4	166.1	166.6	116.6	96.6	124.3	86.2	90.5	63.8	74.4	21.5	187.1	195.1	101.4	61.9	161.9	70.3	18.4	43.5	95.2	80.5	159.2	72.6
IFITM2	4117.2	2068	3199.2	4710.5	3944	2408.1	7545.6	5440.5	4007.6	2841	3087.4	3041.1	3003.5	4380.3	2748.7	3096.2	3420.5	3259.2	2647.8	2501.9	3974.7	1519.5	2639.8	3037.4	2577	2373.9	3241.7	4354.3	2410.6	3148.8
PSMA2	80.5	86.2	91.1	104.7	86.9	133.9	127.3	121	98.9	115.8	118.8	99.5	47	127.4	82.4	129.4	119.1	114.9	126.2	109	81.6	129.5	115.1	106.9	111.8	176.3	122.5	129.3	112.9	156.1
PSMA2	269.4	447.1	392.5	420.9	586.5	597.8	635.2	414.6	536.2	578.6	490.7	445.1	277.2	459.7	486.8	660.2	528.9	522.8	537.6	421.2	222.4	653.8	509.5	506.4	605.7	586.4	600	573	423.5	682.8
MYL12A	779.3	435.6	545.5	519.3	553.9	712.6	680.9	419.7	641	553	457.8	474.6	429.7	428.1	415.7	396.8	518.4	530.6	493	402.5	494.6	761.8	561.1	533.7	675.5	633.9	719.5	524.8	548.6	502.1
SMARCC2	163.3	140.4	225.9	134	139.2	104.8	97.5	182	218.7	142.4	121.7	139	128.4	129.4	108.3	138.4	169.9	175.1	148.8	94	113.9	108.9	93.1	126.6	178	114.3	197	177.3	89.5	137.1
SMARCC2	183.7	210.3	168.3	174.5	205	215.9	197.8	135.1	192.2	269.5	204.4	152.9	235.7	125.1	199.3	186.4	173	188.4	224.5	208.6	192.2	191.7	183.3	186.1	127.6	165.8	183.6	152.4	170.9	125.4
ATP5F1B	995.8	853.7	1048.2	1473.2	1005.2	807.4	1237.8	982.8	1235.7	1202.8	771.1	890.6	850.7	1118.5	1182.1	967.1	1459	1126.9	1273.3	982.4	588.2	921.8	938.7	854	1124.3	928.2	1045.8	1070.8	1094.5	1091.9
EBNA1BP2	174.1	85.1	52.4	120	65.1	87.2	129.7	90.4	58.6	82.7	53.4	46.7	147.3	72	60.5	81.1	74.5	63.7	43.5	53.9	174.3	104.7	67.3	60.9	80	96	69.1	49.3	53	65
EMP1	2756.5	2068.2	1281.6	1803.1	1575.9	2483.3	1138.9	1931.5	1509.9	1123.9	1076.9	641.7	745.7	1094.8	725	1389.6	814.1	694.1	682.9	609.1	1752.2	1112.4	1148.2	980.8	858.8	828.9	943.6	937.1	659.1	931.2
EMP1	1688.1	1353.8	945.2	1150	1119.7	1589.9	763	1260.4	937.4	728.1	453.4	571.8	312.9	759.7	469.3	853.4	519.6	416.1	402.2	295	822.1	601.3	646	529.4	428.8	323.8	576.6	604.4	399.5	454.1
CCT6A	493.6	174	202.8	466	190.8	165.5	151.1	134.9	158.1	121.6	204.5	139	242.2	187.6	158.2	196.1	89.6	58.1	85	151.1	226.1	157.3	180	263.9	107.3	123.7	155.7	199.4	92.8	111.9
CCT6A	553.1	176.9	164.6	272.5	295	158.5	325.2	179.8	168.3	196.9	228.4	161.9	254.8	245.5	147.5	212.9	225.9	151.9	147.4	137	267.4	320.1	195.7	239.1	157.4	221.7	212.8	211.4	138.4	171.1
ETS2	447.9	369.1	322.6	665.5	576.7	309.9	736.8	421.7	359	163.4	156.1	117.6	235.3	192.2	180.6	197.3	217	146	213.3	189.6	319.1	250.2	160.3	273.9	189.5	136.6	196.3	125.5	212.3	196.6
ETS2	403.9	487.4	273.1	582.5	557.5	266.1	764.7	566.3	282.4	174	144.8	148.7	253	123.3	169.7	133.9	153.2	94.1	134.9	128.4	299.3	133.3	197.4	167.1	94.9	93	123	79.2	114.7	131.3
RARS1	109.4	137.4	143	276.9	167.1	340.7	209.5	132.3	206.6	203.5	286.9	264.6	63.2	240.2	281.4	293.6	277.3	275.7	199.2	168.8	67.9	168.7	299.4	306.9	178.2	423	196.6	257	217	239
STAT6	494.1	719.9	1121.4	845.8	652.2	588	643.9	604.2	1101.7	657.4	623.3	529.4	634	622	536.9	788.6	727.7	656.1	665.7	689	529.8	537.5	607.1	633.3	719.7	577.1	555.9	712.4	566.6	695.6
STAT6	70	140.4	108	105.6	79.9	16.5	73	18.7	97.3	67.5	92.1	98	139	100.1	82.4	150.4	95.1	61	116.8	109.4	82.5	71.9	95.5	30.2	32	11.9	51.1	31.1	121	36.2
ARHGEF12	64.5	64	19	115.4	60.7	60.4	39.3	139.7	27	131.9	86.5	50.3	57.4	45.4	80.7	58.8	52.9	25.1	83	125.1	75.9	68.1	77.7	109.1	106.6	93.5	63.1	90.5	80	53
ARHGEF12	371.8	525.8	608.4	641.7	726.2	1029.7	362.3	813	661.3	448.2	542	558.2	386.9	587.2	434.4	575.5	666.6	561.7	572.9	409.3	160.4	317.5	439.7	472	449.4	702.6	516.1	532.9	409.7	502.6
ARHGEF12	14.1	40.8	23.4	35.2	18.3	14.2	13.6	19.9	30.9	24.3	17.6	36.6	19.9	31.5	11.7	47.2	24.6	20.7	34.8	18.9	1.4	18.4	33	32.4	20.9	34.1	23.8	19.2	12.2	18.4
VAMP3	1503.9	1729.5	1449.2	1495	1218.3	1533.4	1015.6	925.6	1413.2	1111.8	806.6	1360.9	1056	1330.6	1417.3	1606.7	1297.9	1357	1083.6	1404.6	1467.7	1068.9	1315.1	956	1206.2	1236.8	1009.2	1264.1	1429.6	1263.4
VAMP3	429.7	413.6	144.6	101.9	234.5	135.5	277.1	104.1	349.2	194.7	109.8	389	232.2	288.9	403.2	602.1	481.6	370.8	248.2	269.4	346.3	357.2	287.2	136.2	256.8	112.3	272.1	100.4	225.4	213.2
GTF3A	680.3	739.6	467.7	862	789.7	815.9	930.7	548.1	562.2	967.9	833.9	799.7	939.4	923.6	691.4	1035	550	647	532.2	518.3	799	911.9	1065	1016.9	881	1154.1	667.6	911.7	723.6	986.8
SCP2	415.5	352.2	372.1	459.5	257.5	502	362.3	221.2	476.9	396.4	448.8	814.5	448.1	744.7	809.8	848.4	665.1	679.4	546.2	474.1	332.4	885.8	554.7	450.2	403.6	493.3	497	310.4	466.8	483.8
ENC1	7.6	2	17.8	31.1	4.9	18.1	5.9	21	6.5	9.5	61.2	67.3	47.9	73.1	99.1	23.4	23	24.5	24.3	32	60.2	58.6	43.1	50.6	22.1	31.4	34.1	9.3	22.9	36.5
ENC1	25.3	44.2	23.1	66.2	61.7	32.2	95	54.3	25	132.1	164.1	140.2	22.7	96.1	116.5	129.1	84.9	154.3	180.6	224.2	59.6	164.6	113	111.6	121.5	132.6	89.3	112.1	187.7	61.1
SNRPC	327	216.5	179.4	184.9	188.5	224.1	339	176.2	191.3	188.6	204	247.8	417.1	188	189.6	231.4	205.6	212.8	233.9	185.9	280.1	214.3	229.1	198.5	246.4	197.7	210.7	245.7	224.9	250.3
UBE2D2	234.7	257	207.3	337	377.4	533.9	379.9	215	334.3	304.2	301.7	306.9	279.8	254.9	287	275.8	351.1	428	372.2	258.5	278.8	351	298	269	438.6	410.3	438.7	469.5	317.6	384.5
UBE2D2	43	68	46.6	36.9	41	54.9	68.1	69.5	35.7	70.5	75.3	48.9	45.6	75.5	57.7	75.2	33.1	62.3	64.5	66.7	72.7	68.4	66.1	69.2	44.4	82.4	74.3	70.4	41.1	49.5
UBE2D2	299.2	275.2	330.1	286.6	369.4	433.8	267.8	276.4	293.6	251.4	296.6	283.4	338.9	349.5	406.9	480.5	304.7	337	349.9	240.6	346.3	352.3	309.8	392.4	437.7	480.4	273.5	272.9	245.3	366
ADIPOR2	439.9	504.6	367.1	443.2	438.7	336.4	390.7	257.2	413.2	462.2	387	354.9	159.2	418.9	395.9	418.8	332.2	337.3	347.6	397.4	139.6	433	330.4	326.4	348.5	430.5	258.8	302.9	331.8	312.9
GRHPR	202.3	241.5	240.3	214.9	206.7	147.7	265.3	243.9	267.1	228	199.7	234.5	307	296.8	254.8	247.9	267	308.4	239.3	237.3	239.5	185.7	200.5	121.9	245.3	208.8	267.2	265.6	253.9	313.2
GPX3	8374.7	9133.8	12575.5	7250	5653.1	7549.3	8067.4	7311.7	6138.8	5010.5	2002.6	6097.1	5421.5	4462.9	4786.4	5874.2	4657.4	3697.5	4205.1	6090.2	1680.3	1128.9	1513.6	1105.3	2458.2	3681.6	1723.6	1445.6	1761.8	2281.1
NHERF1	115	164.2	158.7	237.5	222	253.7	218.3	251.2	192.9	218.2	170.7	304.8	236.5	169.2	208.5	225.2	247	374.5	370.1	315.5	215	222.9	240	242.1	353.7	252.8	248.9	288.9	190.4	435.2
FLOT2	182.9	203.6	319.4	298.3	432.6	205.7	535.1	357.4	364.7	346.6	294.8	215	229.8	221.2	217.8	331.1	369.5	335.4	369.6	367.8	210	202	278.2	234.9	483.2	258.1	296.6	403.3	336.1	356.7
YME1L1	938.7	600	402.4	425.2	484.3	394.4	434.5	386.9	371	355.4	386.7	569.5	607.3	571.2	581.5	558.5	387.2	476.6	496.4	429.9	888.9	577.7	476.8	480.3	482.5	416.8	445.5	310.8	393	445.1
YME1L1	924.1	818.5	543.8	743.6	816.6	1052.6	826.4	765.5	735.5	556.8	672	653.7	916.3	423.6	607	570.6	639.3	719.2	582	484	1007.3	829.8	546.5	645.7	730	1016.8	680.6	839.4	583.8	775.7
BAZ2A	80.4	145.1	216.2	260.6	242	101.4	168	157.1	176.7	215	162.4	78.4	93.8	95.9	104.1	84.1	81.4	93.2	123.4	183	89.9	90.1	134.2	156.9	127.6	80.5	115.8	127.4	186.2	112.8
BAZ2A	72.3	89.8	85.5	104.2	99.5	141.1	59.8	145.1	149.2	94.2	41.6	72	71.3	54.1	92.6	83.8	156.8	67.9	77.3	111.4	98	94	51	87.6	120.5	128.3	87.4	60.2	98.9	71.6
BAZ2A	63.2	89.9	130.5	70.9	60.6	108.4	135.2	157.4	73.2	106.4	115.7	33	172.2	96.5	119.1	132.4	122.1	81.9	96.4	126	136.9	163.9	102.9	137.6	120.7	103.8	105.9	110.8	119.4	105.8
SF3A1	408.9	545.3	490.8	695.7	984.6	735.2	517.2	812.6	726.8	659.4	396.2	385.7	475	326.9	346.7	454	572	487.1	483	439.5	382.1	472.7	380	437.2	481.9	542.8	557.7	515.2	529	457
SF3A1	124.9	94.7	150	145.5	118.6	86	132.5	145	120.4	164.9	90.3	90.5	120.8	101.8	103.9	133.9	134	105.6	107.8	115.2	139.5	141.9	114.4	99.8	92	93.2	125.7	70.6	91.6	88.3
COPB1	1400.9	605.6	836.2	745.7	949.1	1315.8	835.6	878.9	810.9	617.1	945.4	885.7	2058.5	823.3	1000.4	757.1	811.2	988.7	759.5	619.9	2055.7	1242.3	679	1051.8	1102	1373.7	1157.2	1379.9	838.8	1100.4
COPB1	297.2	328.8	390.8	503	675.7	618.2	456	377.5	567.1	360.4	544.9	457.8	429.1	594.9	590	645.9	549.8	780.7	525.7	454.4	380.3	603.8	574.3	596.6	903.1	698.9	804.6	637.2	549.3	695.2
CST3	1171.1	4234.1	2480.1	1469	2659.9	2315.5	4072.9	3642.6	3955.9	4708.9	2196	3490.5	2986.9	3207.7	2585.4	5291.4	5172.1	5193.1	3192.5	3486.5	2143	4134.9	3609.5	3245.8	5155.6	3141	5100.6	5610	3728.7	5374.4
TMEM109	374.6	390.4	332.9	398.8	367.2	234.3	365.9	261.2	429.5	434.7	304.5	373.4	383.7	462.8	304.6	509.5	397.4	342	463.1	500.8	352.6	326.5	416.6	377.7	549.9	217.8	424.9	323.3	436.5	369.6
IVNS1ABP	115.2	204.1	225.5	175.6	93.5	92.8	166.1	93.4	133.4	132.4	285.7	211	95.2	333.2	354	282.9	244.2	301.6	208.8	127.1	126.7	139.5	233	226.7	185.9	220.6	205.1	200.8	269.1	233.4
IVNS1ABP	103.6	176	162.5	108.7	46.2	59.2	162.9	91.7	108.7	143.5	144.7	157.6	102.4	223.6	237.4	176.3	254	246.6	161.7	131.4	105.4	127.2	128.7	172.6	145.9	133.1	192.6	139.6	210.8	168.5
OAZ2	319.5	298.3	262.6	338.1	494.1	277	537.5	399.3	397.9	400	311.1	637.5	683.9	536.2	466.5	309.2	450.3	553.7	496	418.2	496	415.8	410.7	402.6	481.4	338.6	581.5	422.4	530.1	452.7
OAZ2	236.2	199.7	329.8	397.8	411.6	265.1	334.9	295.6	361.7	304.6	414.9	395.7	395.7	362.3	407	258	448.8	441.7	508.4	395	329.2	303.9	454.6	385	313	308.2	379.2	334.5	386.3	325.9
ANXA7	707.5	570.3	385	554.4	595.3	1049.5	555.8	572.1	637.5	454	502.7	449.8	799.7	396.4	523.3	601.4	426.6	607.9	469.2	405.3	778.7	678.3	366.6	449	615.7	744.5	636	546.5	366.6	749.1
ZFP36L2	268.1	669.5	523.8	268.5	609.4	164.3	252.5	343.1	1199.7	817.1	166.6	105.3	54.3	66.4	57.8	76.5	4.3	149.5	169.7	138.4	149.3	85.3	176.4	112	243.7	54.1	400.5	266	238.3	199
ZFP36L2	4327.4	4703.8	7203.5	4085.3	3091	3459.6	1919.2	1767.2	4275.7	3146.6	1447.8	1388.7	1352.1	2069.8	2127.9	1975.4	1380.8	1537.5	1694.6	1290	2365.7	2246.4	1527.4	2425.8	1568.2	1770.9	2124.4	1697.9	2515.5	1363.5
ZFP36L2	350.2	919.3	768.9	448.9	730.5	196.3	303.1	469.3	1564.1	1115.5	242	164.5	77.1	145.8	127.7	71.7	222.9	214	222.1	252.7	184.8	185.8	175.5	214.3	202.1	94.4	461.8	259	247.9	197.6
CUL3	61.8	71.8	60.1	58.6	51.3	73	85.4	59	66.1	45.2	40.5	62.3	44.7	61.8	70.7	56.3	55.2	61.2	49.5	64.8	28.6	48.6	60.5	30.1	67.7	65.6	71.2	48.5	45.6	54.9
CUL3	387.8	409.9	526.8	439.6	409.5	470.9	285	408.4	360	263.6	418	408.8	379.2	412	487	474	414.3	384.7	349.9	295.6	340.7	497.8	451.2	472.9	303.7	450.3	349.6	420.9	393.5	295.8
CUL3	2.4	7.6	7.8	29.1	2.9	1.9	2.1	3.3	1	12.4	5.4	1.9	4.7	21.3	3.5	3.1	3.1	2.8	17.5	34.5	30.6	3.5	9.6	13.2	2	3	1.4	1.8	3.4	2.6
PLEC	40.7	82	14.1	239	91.3	4.7	89.4	19.2	127.5	103.1	466.5	153.8	43.2	243.1	117.5	283.4	315	85.6	171.9	157	6	35.4	124.8	116.7	44.3	20.8	57.6	134.2	113.2	117.9
PPP2CB	3.1	14.1	5.9	7.8	3.6	2.1	1.4	2.4	2.2	3.1	5	2.8	10.5	1.8	10.9	1.4	2.3	1	1.4	2.1	22.5	6.9	2.1	3.1	1.2	1.7	1.7	1.8	1.3	1.3
PPP2CB	1188.3	832.7	773	910.9	827.1	1196.6	762.2	705.7	728.8	931.3	633	884.7	878.1	599.7	791.9	910.8	789.1	843.6	829.3	665.2	759.2	767.1	683.5	491.4	666	746.8	685.6	622.1	546	619.9
HNRNPF	642.4	373.5	189.8	272.9	341.3	173	393.8	197.8	199.5	222.8	140.6	249.7	403.7	202.2	193.2	181.8	217.8	145.7	142.2	133.5	318.8	343.7	257.6	215.8	161.4	86.1	180	120	152.3	122.9
UBAP2L	153.9	178.6	129.2	259.7	288.3	181	166.5	271.3	158.6	289.6	116.1	79	199.9	131.1	73	93.7	124.8	79.3	75.8	42.2	149	157.1	84.8	98.6	86.6	95.9	91.4	128.2	103.8	130.4
UBAP2L	247.8	209.2	247.7	269	309.2	130.3	261	233.4	286	247.2	198.1	187.4	248.1	147.6	198.7	178.1	270.3	152.1	172.3	125.7	173.4	204.4	221.5	183.2	168.6	91.1	203.5	145	207	164.7
TPD52L2	242.3	260.2	217.9	303.5	207.2	133.3	243.8	195.5	260.8	237	286.9	269.7	572.3	329.9	272.2	267.8	347.5	236.6	363.2	326.2	271.5	205.1	313.9	294.5	315.5	213	249.3	491.5	447.3	469.8
CRTAP	401.6	581.1	267.7	207	329.4	481.1	223.1	227.9	252.5	465.7	289.8	444.3	470	328.2	427	398.8	151.9	204.6	319.3	350.5	322.9	235.6	190.1	167.9	179.7	164.3	271.2	156.5	204.2	164.8
CACYBP	357.8	234.4	196.1	204.8	149	246.7	255.1	112.8	177.6	161.7	240.4	257.9	412.1	306.1	208.6	327.8	188	304.7	221.4	217.7	389.4	342.8	246.3	251.2	304.9	360.6	304.1	328.9	230.1	289
CACYBP	50.9	13.3	36.9	4.5	12.7	5.1	5	21.9	17.8	31.8	35.7	41.8	21.8	28.6	23.5	59.5	20.4	27.9	25.1	45.2	31.2	63.5	23.2	49.2	32.9	48.3	4.3	6.7	11.6	4
NBR1	269.2	181.6	204.4	73.2	150.2	173.9	187	119	150	135.1	216.1	315.3	324.1	260.9	255.6	255.6	218.9	191.6	288.3	270.2	236.5	213.1	183.1	183.6	198.3	110.7	230.4	102.1	267.3	136.1
NBR1	464.1	445.4	584.4	406.8	380.1	351.3	331.9	324.1	335.2	239.1	302.8	467.3	496.5	478	452.4	510	355.4	323.5	437.9	275.7	321.3	353.6	360	421.6	366.6	422.1	322.9	329.7	314.4	290
DHX15	1272.9	679	869.9	916.3	994	1203.1	1007.2	1231.3	736.4	787.6	796.5	802.9	713.1	644.2	842.9	841.8	706.1	799.6	672.3	419.8	907.2	991.7	574.3	697.6	858.6	1089.7	797.6	950.9	542.4	811
DHX15	532.1	385.7	403.9	441	520.2	312.5	739.7	348.6	269.1	431	282	518.2	111.7	369.2	420	470.5	427.7	424.1	366.4	394.9	283.8	461.3	431.5	336.5	487.1	360.6	397.4	273.9	408.4	322.8
UCHL1	112.6	109.6	107.6	187.9	112.6	107.7	162	307.8	186.8	281.1	157.6	151.2	148.2	281.6	122.6	179.6	153.9	130.7	183.9	257.7	61.5	129.4	160.3	100.5	117.8	139.1	132.6	130.4	162.7	68.2
PSMD3	129.8	157.9	126.6	221.4	239.3	51.1	142.2	98.8	187	243.6	128	133.9	188.7	87.4	117.3	55.4	163.5	133.8	154	145	120.3	109.5	126.6	112.1	87.4	51.8	84	106.8	158.3	150.1
ITGA5	187.7	741.5	626.4	472.6	335.3	193.6	495	598	478.1	386.3	390.9	200.9	179.3	275.5	193.2	264.3	258.2	187.6	211.8	310.1	246.1	238.5	364.8	349.2	214.4	184.2	223.3	312.6	343.5	229.6
CSNK2B	421	465.5	391.8	465	710.2	728.1	864.5	716.1	898.2	729.3	529.6	585.6	509.8	535.8	768.7	517.3	777.4	775.8	760.5	640.7	466.7	504.6	583.3	610.2	723.3	853.7	810.2	1004.8	823.6	942.2
TRAP1	172.1	199	229.3	266	253.2	119.6	245.6	302.6	147.8	319.3	309.6	237.6	217	208.4	297.1	260.4	268.2	161.1	189.4	278.4	257.9	224.1	239.5	221.6	251.5	164.9	191.4	208	299.2	188.1
IGF2R	149.6	153.7	171.3	164.1	95	50.6	90.7	99.1	122.2	122	225.4	214	229.9	187.4	160.6	92	138.6	107.5	105	140.3	257	199.1	264	240.4	193.9	102.3	143.8	92.3	178	84
IGF2R	417.7	322.4	346.9	298.6	310.4	132.3	263.8	216	408.5	301.6	414.4	344.1	538.1	295.5	258	220.6	407.4	506.9	396	291	538	476.9	441.6	418.3	722.5	358.1	557.1	374.7	488.1	395.9
RBM5	352.9	275.3	408.8	233.9	207.1	152.2	241.8	230.5	286.8	297.7	393	300.6	226.7	328.3	250.9	293.5	326.2	253.1	313.5	344.2	286.6	273	290.4	308	200.7	238.5	266.3	175.8	387.6	205
RBM5	301.2	320.1	658.6	351.3	458.6	723	221.9	351.6	609	482.2	515.5	358.4	400.1	459.6	245.2	390.1	403.4	565.4	577.8	473.6	294.5	307.8	447.1	518.9	420.6	615.4	526.7	467.5	520.2	470.7
SGTA	44.2	34.4	58.9	56	11.3	9.6	15.7	21.4	35.5	8.4	54.4	43.2	86.3	52.1	64.9	51.7	23	27.4	40.3	26.2	88.6	53.2	18.3	74.4	10.9	13.1	45.4	41.1	42.5	10.5
PHGDH	91.6	69.6	145.2	409.5	109.3	109.5	118	144.9	91.7	113.1	96.4	90.5	71.1	76.4	60.8	40.2	69.3	36.3	69.1	84.6	74.4	65.4	56	49.7	49.2	38.5	78.1	62.4	67.6	59.8
TRAM1	1741.9	1315.5	1154.3	1198.9	1054.8	1089.5	741.5	689.4	1072	843.9	1279.3	1160.5	1925	1401	1167.4	1409.7	1213.1	1235.1	1074	866.1	2060.9	1530.1	1313.2	1636.1	1339.4	1555.3	1205.8	1514.7	1073.7	1449.5
TRAM1	1527.8	679.4	535.1	424.8	511	282.5	595.2	185.2	332.9	357.4	515	1246.3	1398	841.8	1131	1171	1055.8	776.4	601.7	535.3	1586	1237.3	868.9	861.9	1115.8	336.2	666.4	315.7	696.9	423.5
PSMB3	1422.4	593.7	694	881.8	722.1	259.1	918.2	731.2	555.1	755.7	681.4	766.9	1575	821.7	1006.3	860.5	906.7	761.4	870	715.2	1748.3	895.3	635.9	971.7	783.7	558.8	679.1	1013.6	787.1	1130.7
GRK2	12.7	43.6	22	32	60.6	9	8.9	24.5	24.5	37.7	33.5	94.5	25.1	41.4	33.5	51.6	28.4	34.9	57.8	71.4	25.8	64.2	93.3	69.8	53.2	7.7	41.2	71.1	124.7	51.4
GRK2	8.6	5	8.2	9	7.3	6.2	10.8	9.9	7.9	10.3	10.1	7.5	21.5	5.6	6.6	8.8	11.2	9.8	5.8	11.3	11.3	6.8	6.3	8.3	9.4	10.5	8.7	9.9	8.7	7
MGST3	1106.3	895.1	1061.2	910.8	1026.4	657.8	943.7	772.3	1025	1050.9	1161.4	1691	1051.3	1736.1	1455	1692.8	1288.4	1324.4	1250.1	1432.7	1622.2	1233.1	1285.5	809.3	1109.5	845.1	1077.5	1076.9	1259.8	1357.2
PSMB2	193	67.4	54.3	76.2	189.6	220.4	28.9	171.4	137.2	105.9	112.8	176.8	235.6	108	123.6	81.1	217.2	137.4	168.1	137	258.1	158.6	151.1	170	164.5	171.2	189.6	178.2	168.2	134.8
COPS6	500.6	340.8	443.6	504.6	297.8	210.6	372.4	351.4	349.3	305.7	393.8	339.5	543.3	524.8	408.4	511.6	388.6	320.2	384.8	295.7	422.7	360.2	381.4	353.3	269.7	368.5	274.5	395	260.7	312.7
PPP1CB	257.4	358.1	209.3	213.8	164.8	230.5	163.3	151.7	310.9	163.3	167.9	121	179.9	110.7	134.1	150.2	173	154.1	164.8	111.2	187.3	122.8	181	168	130.3	161.2	200.8	198.9	145.1	168.1
PPP1CB	203.7	413.5	366.9	373.4	242.1	217.4	249	241.2	313.5	156.5	164.2	183.1	155.8	135.3	154.9	193	141.8	193	146.7	190.1	165.6	157	236.7	147.5	193.6	214.5	219.4	172.1	162.1	111
PPP1CB	210.5	446.6	351	300	223.2	288.2	216	278.3	371.6	232	270.6	201.5	86	165.7	212	235.4	317.5	228.5	187.5	153.8	145	84.4	246.7	248.3	256.1	197	259.7	268.4	202.3	229.2
PLEKHB2	354.6	354.4	393.2	519.4	286.3	471.2	208.2	343.5	346	384.3	401.1	556.6	425.7	531.5	701.2	441.5	500.7	588.2	470.6	483.2	669.5	782.2	571.6	875	599.6	827	547.7	700.1	688.3	587.8
PLEKHB2	191.8	103.9	129.9	167.6	53.3	25.4	24.9	68.9	53.6	62.4	141.2	135.6	244.6	165.3	146.7	119.9	46	91.7	91	57.1	330.8	236.9	232.3	152.4	173.6	57.4	75	102.2	226.6	197.6
LRP10	406.6	815.9	666.9	547.9	973.5	621.7	732	733.6	1101.2	838.2	747.2	642.1	536.7	591.4	631.4	836.3	899.8	895.8	868.1	799.6	430.5	458.2	782.2	498.3	991.1	579.7	946.4	889.3	724.8	894.7
HSD17B4	432.1	412.8	518.9	502.6	182.8	253.3	282.1	266.3	415.1	387.3	404	341.9	402.6	464.2	417.3	399.2	350.4	394.9	379.8	340.6	390.7	441.6	460.6	411.1	246.6	327.5	371.9	282.1	400.4	399.1
NAP1L4	160.8	191.2	237.9	144.4	103.8	85.2	160.3	229.1	183.2	228.7	287.1	227.5	229.4	250.4	193.8	188.1	207.3	211	275	267.2	233	248.2	232.1	203.6	196.9	132.2	192.1	273.7	276.3	185.5
GSS	88.4	64.3	71.4	125.1	53	15.1	67.3	114.8	81.5	121.8	113.4	111.1	134.5	125.2	117	93.1	120.1	147.1	124.9	108.8	155.8	105.3	94.8	158	99.4	152.1	86.8	136.9	117.1	164.6
SOX4	89.4	263.2	150.4	59.9	311.9	266.4	211.8	313.2	114.5	181.6	279.4	154	129.9	231.7	84.3	114.8	137.8	74	223.4	314.6	156.6	113	303.7	143.3	117.5	174.2	216.3	187.9	185.3	74.1
SOX4	114.1	489.8	313	319.4	441.5	360.3	317.5	469.4	246.1	219.6	476.8	333.1	104.3	715.9	441.5	361.3	535.7	277.3	594	595.8	155.2	80	355.3	381	225.9	382.6	513	476.9	505.2	241.1
SOX4	110.9	103.8	64.2	112.2	83.9	21	56.1	290.1	26.5	32.8	110.3	20.5	117.5	191.9	91.4	94.1	23.1	27.9	55.1	58.2	89.7	79.8	109.6	87.3	62.6	31.3	58.4	91	43.1	20.9
BAP1	164.3	254.8	182.3	268.8	291.9	124.5	179.2	213.7	265.9	201.5	204.5	209.8	184.9	192.3	135.3	156.5	258.4	204.9	200	202.1	48.4	109.9	188.2	121.9	212	140.5	222.3	124.1	210.8	210.8
WDR77	257.1	121	22.5	96.5	14.5	10	16.2	19.5	7.7	30.7	109.7	156.7	168.9	121.4	157.9	116.9	32.5	25	81.5	117.3	145.9	105.2	144.6	110.2	17.9	11.4	24.8	9.2	130.6	71.6
WDR77	215.2	155.1	88.8	146.4	46.9	70.1	125	103.8	96.5	147.8	139.5	145.4	122.8	221.5	112.2	135.2	156.7	138.8	133.9	193	117.9	159.8	174.6	179.8	174.7	133.5	133.3	147.8	156	133.2
IFI30	2246.5	1061.7	745.3	2235	399.4	446.3	1057.9	261	2297.2	1973.8	3483.8	5654.7	4458.1	1539.5	4209.8	3026.6	5621.1	5077.6	3232.9	2978.7	5309.8	3675.9	3984.8	4595.2	5755.4	3338.4	3767.3	3848.8	3457.3	4918.4
CUL4A	255.3	217.2	210.7	174.9	135	97.7	112.2	91.4	146.6	188.5	200	136	164.4	172	184.2	186.5	186.6	98.4	134.9	152.5	162	238.5	223.2	157.9	96.4	112	84.1	71	160.4	63.5
CUL4A	209.2	101.5	87.6	100.1	108.2	186.9	102.5	95.4	152.6	75.4	93.5	78.7	217.7	51.4	63.8	77.1	101.5	117.1	80.5	59	115.4	176.9	95.2	139.5	111.4	135.2	139.9	126.5	78.1	107.5
ALDH2	383.9	703.8	829.3	726.4	824.3	1102	587.5	569.3	1216.8	1439.9	970.6	1043	1092.6	821.8	981.3	1316.3	1415.4	2066.8	1220.3	1185.9	1255.4	1340.9	684.2	1344.2	1648.5	1932.9	1139	1491.1	1050.5	1396.2
VIM	6116.8	7138	13383.5	7654	6004.9	7920.3	7735	8074.1	5506.6	4639.2	6686.4	6789.4	7991	9863.6	8496.6	9143.9	8469.7	6036.9	4573.7	6936.5	7458.6	7060.1	5650.5	6936	6206.6	6534.5	6251.9	6493.9	5329.7	4860.7
SELENOP	5651.7	3473.2	3959.9	3662.1	2754.2	5134.2	1392.8	2047.4	2976.1	2348.7	3167.4	2826.5	4920.1	3108.4	3653.2	4495.7	4056	3527.3	2451.2	3125.3	5198.4	5352	3810	4945.9	2817.8	3902.3	3293.5	3247.5	2493.5	3095.5
CLDN4	6.1	18.6	30	25.3	10.1	15.3	6.6	12.4	13.7	14.8	8.6	5.7	11.7	3.5	5.8	6.3	12.6	5.3	19.1	17.4	11.4	5.3	25.3	24.9	11.1	14.4	7.8	6.3	10.8	3.9
RPL37A	12579.5	8246.9	14283.5	8834.1	7174.6	9506.6	10654	10451.4	6048.9	6286.7	8853.1	8545.4	10713.5	13067.7	10526.7	10190	9935.2	6955.5	5542.6	9202.4	10204.2	8420.4	6979.8	9068.9	6808.1	7795.5	6710.9	8024.5	6718.4	6551.1
DPYSL3	122.6	157.5	131.1	84.5	74.4	70	146.4	102.9	90.1	98.4	322.7	237.4	103.7	221.6	138.7	125.2	238.9	245.7	250.4	178.4	359.1	266.2	247	184.4	377.8	202.4	332.9	311.9	200.2	215.3
DPYSL3	381.8	380.6	473.2	254.7	405.8	371	373	417.1	283	367.2	1973.9	640.2	264.8	1583.1	434.9	1224.9	1019.4	973.7	1075.4	602.5	623.1	933	886	914	1300.6	1258	1121.5	1311.5	501.6	663.3
CAT	920.4	798.5	1123.4	437	547.4	1721.3	573.6	636.1	1275	813.2	488.9	1297.6	1385.7	830.5	1346.5	1091.3	985.2	1038.6	1275.3	984.9	741.7	802.4	582	428.5	729.5	1049.8	834.9	828.4	909.5	866.2
PTDSS1	491.9	435.6	424	405.2	598.6	488.4	625.1	470.4	463.6	651.4	454.6	411.3	457.4	496.2	388.5	504.6	620.6	627.4	551.1	450	556	654	562.9	544.8	558.7	761.1	670	883.3	529.3	648.2
TTC1	303.3	160.4	47.3	156.4	166.8	98.7	91.1	122.5	83.8	145.7	138.2	187.8	61.6	188.1	265.1	235.3	160.2	199.5	183.5	143	42.6	247.9	136.6	196.1	145.2	214.9	157.9	230.5	180.5	152
EIF4E	157.3	313.3	183.6	265	330.2	289.3	346.8	301.1	208.6	297.3	250.1	337.1	178.3	268	351	240.8	332.9	218.3	293.3	213	220.5	144.7	230.4	324	277.6	250.3	324.4	262.2	246.1	242.1
EIF4E	56.3	43.4	37.9	54.7	41.9	74.7	40.9	64.6	31.5	30.7	40.3	36.8	75.9	33.2	45.3	33.7	25.3	35.1	29.3	31.2	44	29.8	30.7	25.9	35.5	66	30.8	39.5	31.1	29.5
EIF4E	198.3	98.9	73.8	155.6	175.4	165.9	114.4	164.1	106.2	109.6	116	93.1	156.8	69.6	101.5	103.8	202.2	123.6	85.7	87.4	162.9	96.4	82.5	189.2	125.7	168.3	107.5	168.5	77.9	126.1
COL6A3	6649.4	4282.3	5001.8	5331.3	3101.6	5458.8	4718.7	5594.6	4586.2	3595.7	6227	4125.2	3823	7375.8	4090.5	3367.7	4994.2	4112.7	2897.6	3364.5	4276.5	3317.5	5352.1	5895.7	4238.8	4248.9	5403.2	4392.1	4632.5	3795.3
GBF1	59.9	111.4	165.2	92.1	195.6	114.6	138.5	200.4	157.2	184.9	117.6	70.1	146	126.7	75.8	126	156.6	130.3	139.1	138.4	106.9	101.3	128.6	110	122.6	93.9	198.7	135.7	133.5	123.6
DDX23	160.2	293.4	161.1	169.5	181.3	50.9	112.6	29.7	112.1	124.9	31.5	132.2	128	117.2	159.6	208.9	30.6	28.9	153.1	21.6	154.4	98.3	157.8	196.1	120.6	15.5	75.6	72.8	154.8	97.6
COX6B1	907.9	637.3	621.6	639.9	512.4	444.3	564.7	485.6	551.4	408.7	707.6	587.1	227.5	716.1	590.7	816.7	615.9	674.1	532.8	490.9	684.2	435.3	665.3	641.8	417.4	618.7	337.8	722.4	487.1	739.1
ATP6AP2	57	30.9	27.8	30.9	9.5	5.9	32	34.6	14.2	46.8	59.4	18.7	49.2	42.5	15.3	47.9	24	17.6	30.7	50.4	58.7	69.4	56	30.6	21.5	20.8	16.5	23	28.6	9.2
ATP6AP2	1069.1	1023	793.7	914.6	925.6	1349.6	792.4	621.7	1198.9	669.6	1042.6	1355.1	1217.1	979.9	1311.3	1060.8	1277	1605.4	857.8	741.8	1346.9	1176.2	1196.1	1102.3	1114.6	1421.3	1279.2	983.8	1063.7	1320.9
ATP6AP2	587.2	448.3	401.4	348.4	466.4	421.9	683.8	208.8	415.7	404	381.4	699.6	884.9	623.2	804.5	638	1063.8	1138.9	820.8	498.3	671.7	811.1	596.8	547.4	765.2	568.7	676.1	378.6	689.9	533.9
CNN3	332.3	244.4	208.2	396.1	330	368.1	513.6	439	390.7	269.4	338.1	177.4	241.2	478.1	344.8	261.6	350.9	111.8	240.8	211.2	280.6	170.9	192.9	170.1	70.1	209.2	259.2	207.6	262.1	230.7
TIA1	245.6	171.9	155.6	100.5	163.4	113.9	198.6	120.5	153.9	183.1	204.1	208.3	157.1	210.3	216.7	187	210.2	211.6	255.7	259.6	188.5	237.5	166	216.3	200.2	177.6	228.1	85.4	244	130.8
TIA1	99	87.4	98.2	67.9	52.8	58.6	31.6	96.9	54.8	81	137.5	93.6	72.8	127.3	114.8	121.9	137	96.1	103.5	140.4	82.9	124.4	95.8	112.8	84.3	121	107.9	64	121.4	88.5
TIA1	141.2	121.3	90.6	47.7	44.6	106	71.2	55.8	95.8	102	181.9	150.5	135.4	168	180.5	140.3	203.9	224.7	230.7	150.9	177.7	181.4	145.5	143.9	170.4	244.8	219.9	150.6	248.6	168.8
TIA1	30.6	54.9	73.3	45	92.9	85.6	38.8	39.8	87.5	82.8	63.4	93.2	47.2	73.3	52.1	53.3	93.8	91.8	108.1	104.3	56.8	72.7	71.6	103.8	106.1	152.8	96.6	71.4	121.4	66
TIA1	137.2	82.2	36.2	42	47	70.3	61.6	22.5	50.1	73.2	51.6	77.4	131.3	48.5	76.3	48.8	88	90.2	112.6	88.8	147.1	124.1	77.8	103.9	81.1	98.9	97.5	45.5	130	73.4
RHEB	17	13.2	2.5	4.8	2.8	12.7	3.5	5.9	11	17.9	7.9	5.5	8.9	3.8	2.4	3.8	3.5	2.2	4.7	4.6	8.6	2.1	20.7	6.8	2.8	6.8	2.6	3.1	3.5	1.7
RHEB	62.8	61.3	24.9	22.8	18.8	3	16.2	7.9	47.7	10.7	5.5	7.4	47.7	40.1	40.9	21.7	17.8	5.1	19.3	29.7	42	7.7	6.2	5.2	18	2.4	3.8	6.6	8.1	3.5
RHEB	1383.8	1290.1	939.9	1024.6	903.3	1038	1321	770.6	845	1227.1	700.6	915.4	1125.5	824.3	785.9	1081.5	816.4	780.3	987.9	997.5	794.1	806.8	701.9	569.1	568.5	777	772.8	885.6	1063.9	644.9
NPEPPS	122.6	192.4	185.9	128.4	205.8	250.2	131.8	162.5	198.9	166.7	224.9	175.3	118.7	94.1	132.3	111.7	169.1	211.7	163.2	179	150.8	114.1	199.1	171.9	193.8	211	126.2	206.7	124.6	129.8
NPEPPS	167.8	223.3	213.7	181.8	282.3	349	216.2	194.1	275.6	171.7	242.4	248.8	129.5	221.9	194	203.4	268	316.3	325.6	278.5	118	126.8	244.1	196.4	257.2	360	236.2	181	264.9	166.6
BUB3	210.9	156.7	228.8	226	93.8	148.2	61.2	80	133.9	180.2	165.8	174.4	221.6	157.1	226.9	183	144.2	111.8	151.2	134.7	162.1	182.9	149.1	178	90.2	127.4	155.6	121.5	163.5	91.7
BUB3	876	524.8	479.5	332	313.4	324.1	420.5	215.6	417.3	448.7	359.4	480	701.2	483.4	542.2	609.4	434.6	366	409.6	352.1	741.6	716	513.8	425.2	430.9	314.7	417.4	359.6	392.7	380.6
BUB3	267.1	224.5	261.8	390	198.7	470.8	261.8	117.9	286	231.4	311.1	395.5	262.5	340.9	285.5	301.3	260.1	260.2	310.4	196.1	233.7	217.4	296.1	299.7	190	355.7	338.6	275.3	288.7	214.4
RUVBL2	206	124.7	166.7	232.2	125	50.1	321	151.9	183.1	110.8	116.3	103.4	198.3	181.5	156.9	149.1	104.2	119.3	148.1	30.9	179.4	95.7	114.1	127.2	160.7	140.6	204.4	209.6	97.8	171.2
MAPKAPK2	130.4	319.9	217.2	339.8	550.7	273.1	384.6	661.6	321.7	214.1	271.4	216.5	170.3	223.2	173.3	195.2	277.9	254.8	233	208.4	222.2	240	346.6	360.3	531.3	288	364	475.9	391.1	477.7
MAPKAPK2	58.2	77.9	48.8	48.9	166.4	28.4	102.4	137.3	78	47.9	62.5	39.1	63	42.6	60.4	50.6	69.2	59.5	42.5	57.7	67.7	71.2	96.9	68	122.3	38.2	112.4	66.9	63.3	82.1
SCRN1	164.8	117.9	142.3	114.2	149.4	113.8	76.8	146.7	137.2	115.8	115.6	55	85	191	64.8	115.4	51.4	70	54.6	78.1	174.8	237.7	218	197.5	131.8	71.4	269.9	113.5	151.8	74.9
TALDO1	633.1	542.8	424.3	463.2	347.3	215.4	485.4	367.8	575	566.5	558.9	487.4	594.7	387.7	524.6	510.4	627.8	625.6	534.3	532.1	656.1	592.9	701.6	659.1	490	430.6	491.2	525.8	547.6	591
JUN	3681.7	2716	8228.5	2804.9	4068.1	5040.1	6720.1	3682.7	3087.3	2762.2	2280	1039.2	1369.9	2715.5	1512.4	441.2	473.5	929.3	606.5	462.4	1937.4	2150.8	2618.3	1590.2	761.4	480	1154.7	837.1	1087.5	711
JUN	813.1	687	2683.6	405.4	1547.1	967.3	2575.6	679.8	893.9	852.3	338.9	146.6	285.5	438.8	281.6	13.2	3.6	9.6	40.9	27.1	490.4	324.7	683.3	190.4	42.5	8.9	74.9	50.6	97	37.6
JUN	700.7	462	1124.1	451.2	1232	1483	1596	541.8	702.1	588.8	383.1	161	214.3	698.7	283	81.7	69.4	111.7	84.6	36.5	251.9	232.3	360.2	306.9	102.1	96.3	131.7	147.2	146.3	79.8
NQO1	10.6	4.8	5.5	7.5	3.2	2.1	5.9	7.5	4.1	7	7.4	18.8	52.2	8.4	4	4.3	3.9	3.2	9	7.1	3.4	4.4	4.1	4.7	4.1	3.1	3.6	3.8	4.7	3.4
NQO1	88.2	93.8	169	125.8	63.7	128.8	113.4	116.3	109.7	264.2	138.3	145.5	214.4	158.7	101	155	62.5	53.1	149	157.3	130.5	68.7	98.1	81.5	38.1	121.4	39.3	38	82.4	42.4
SHC1	118.2	104.6	83.7	177.7	190.9	59.4	292.6	227.1	181.8	106.2	101.6	239.4	142.2	116.5	221.7	115.5	198.8	180.5	193.8	171.6	99.1	67.5	129.6	110.5	99.6	52.5	193.9	104.7	127.9	110.2
GSTO1	1353.7	1528.8	785.3	963	781.9	888.3	1255.4	980	1005	757	1013.7	1222.9	1510.5	1115.2	1115	1605.6	1111.9	1224	862.9	676.8	1881.9	1359.8	1205	1556.8	1058.4	1496.3	1000.5	1332.1	1100.8	1781.1
SQSTM1	920.4	1021.8	1112.5	699.2	1580.7	913.7	1680.3	1222.1	1475.9	1111.9	779	829.6	1206.5	719.8	616.7	1112.9	1063.6	1507.7	1136.8	850.6	634.3	690.2	594.7	672.1	1136.8	632.3	1004	995.3	1199.9	1001.3
VBP1	482.1	352.1	273.7	364.4	324.9	556.4	377.9	294.6	357	329.4	355.8	376.2	198.1	361.8	341.1	394.9	326.5	339.3	252.2	213.7	136.6	333.3	339.1	288.4	283.7	491.2	279.3	403.5	212.6	572.3
JUNB	860.8	1730.8	2256.1	2122.4	2920.6	1564.9	3384.3	3543.5	2262.9	1495.1	730.8	643.7	980	1420.3	817	490.9	705.9	732.4	442.9	197.9	436.2	758.6	905.5	404.1	367.8	211.3	428.1	444.9	217.3	582.6
ITGA3	18.5	21.2	68	42	74.6	52	15.9	129.5	65.5	56.1	32.2	39	24.4	52.9	48.4	64.5	61.4	28.9	69.5	31.8	3.6	27.7	47.8	44.8	66.8	46.9	65.2	68.6	54.4	79.7
MARS1	395.2	211.4	298.4	457.5	239.8	184.5	766.9	308.9	259.2	447.8	309.4	256.8	345	346.8	265.4	324.2	305	305.1	253.8	354.2	479.8	358.7	413.1	335.7	470.2	329.1	334.9	422.2	342.3	411.2
RRM1	112.7	102	102.8	61.8	131	71	103	130.9	114.3	92	69.3	160.2	54.2	119.8	132.9	135.5	136.5	119.8	140.9	147.2	118.4	119.5	122.1	92	75.5	88.8	99.8	64.7	125.2	93.3
RRM1	244.3	265.7	217.6	277.5	195.8	242.3	152.3	299.3	229.6	244.5	226.3	214.9	162.1	240.4	230.8	227.1	152.7	166	208.9	184.9	202.2	219.9	190.1	279	154.3	228.5	190.5	176.9	183.9	198
DKC1	241.6	139.1	160.4	239.2	183.7	117.2	264.1	113.2	113.6	146.7	215	128.8	69.6	75.4	98.9	166.6	159.3	148.9	76.8	155.8	73.5	101.7	112.4	139.9	92.4	86.3	123.2	158.3	116.7	102.5
DKC1	602.1	442.7	278.8	611.4	458.2	222.3	607.4	457.1	253.9	441.2	288.9	367.5	238.2	314.4	258.8	337.9	210.3	192	212.8	221.7	199.7	324.9	304.3	306.2	271	211.4	214.7	269.8	296.3	154.9
SUPT5H	139.8	121.4	177.3	160.9	252.1	176.9	214	277.9	207.6	213.9	187.9	119.5	134.8	153.6	159.5	191.8	256.3	165.4	181.8	180.2	151.4	139.7	118.1	175.9	232.7	170.6	229.3	166.8	243.3	177.6
PYGB	11.6	24.7	16.3	675.8	18.5	13.8	24	26.2	67.7	46.1	14.9	11.7	11.8	21.6	32.3	15.2	25.9	20.4	34.9	34.7	10.8	10.7	25.3	12.9	27.7	19.4	20.1	34.9	39.8	38.1
QSOX1	166.1	226	193.6	251	139	72.6	139.6	216.8	228.4	223.6	236.5	225.8	197.6	202.7	232	191	199.4	143	211	235.4	194.4	125.1	232.4	240.6	126.7	86.6	161.9	258.7	226.1	161.3
SUPT4H1	191.7	220.7	207.5	200.2	120.7	140.1	115.3	80.5	212.9	225	196.9	187.3	107.5	233.8	240.7	150.9	144.4	224.8	277.2	180.9	162.2	292.1	229.5	224.5	191.8	285.4	193.2	305.9	246.6	247.6
SUPT4H1	291.1	259.3	248.5	226.2	188.5	198.7	210.3	208.9	196.9	281.6	153.2	181.1	115.7	169.3	174.5	279	198.1	246.3	304.9	294.2	101.4	232.6	178.2	184.8	220.3	218.8	243.6	225.9	254.7	202.2
RCN2	136.2	190.2	183.4	251.4	144.3	176.9	52.5	26.2	128	157.2	117.6	184.6	191.8	223.8	233.4	233	168.9	131.8	163.4	197.3	194.6	165.3	139	173.7	142.5	95.7	172.9	115.2	157	105.8
RCN2	121.6	255.8	112.2	194.5	142.3	271	73.4	87.3	204.3	108.7	125.2	160.1	166.9	168.5	212.9	182.7	250.4	199.3	137.5	99.2	148.1	155.5	109.2	119.1	125.1	263.3	197.6	193.2	88.5	222.5
CTSC	1033.3	270	127.4	464.7	292.1	346	330.1	244.7	503.8	444.6	262.6	547.7	542.2	437	659.7	434.2	437.5	946.8	532	271.9	971.3	1161.5	1076.1	707.6	1132.9	784.8	546.2	785.8	729.9	730.8
KHDRBS1	316.7	441.2	434	452.6	563.3	461.4	438.7	778.5	584.1	509	555.8	370.4	453.3	291	408.7	283.3	363.2	439.7	533.8	674.5	426.9	475.9	521.5	459	495	566.9	426.8	300.1	888.5	571.7
PPIF	255.7	181.6	85.3	238.9	166.4	64.3	504.7	237.7	110.3	57.5	22.4	107.5	99.3	61.4	92.7	25.1	70.6	115.2	39.4	19.3	131.2	100.4	114.8	122.8	77.3	24	69	126.6	87.1	90.1
PPIF	224.4	156.9	76.6	160.4	165.3	64.6	337.2	209.1	127.5	168.7	84.9	157.3	165	102.1	125.9	48.9	173.5	163.9	99.6	80	151.1	127.7	230.4	121.6	124.9	42.7	97.4	93.8	117.1	127.3
AHSA1	399.3	307.1	405.3	452.7	265.5	124	422.4	228.1	255.2	430.9	219.1	269.6	434.5	293.6	273.4	186.2	244.6	231.2	254.3	252.7	403	268.6	281.8	294.7	244.8	205.4	279.7	284.7	298	248.1
RPL41	12615.4	8418.6	14455	8490.2	6206.3	8097.4	8329.1	8234.2	5241.7	4941.7	8832.2	7974.8	9407.6	12230.3	9661.5	11375.3	7740	5945.7	5279.1	6926	8439.5	8769.4	6623.5	8728.9	5391.8	7677.2	5681.6	7237.7	5433.1	5191.7
PUM2	262.1	402.6	346.7	243.4	273.5	289.1	230.4	113.3	260.2	307.6	303	277.2	186.4	313.9	323.7	348.6	355.3	289.9	344.8	292.6	210.1	226.5	286.7	322.9	333.5	282.6	298.5	228.9	376.8	279.9
PRCP	450.4	1019.6	1095.1	1092.7	887.4	1508	1031.7	808.2	1124.9	836.2	826.7	1021.1	690.3	1112.7	1429.1	972.5	1046	1120.2	903.2	1103.5	657.5	934.9	700.8	1080.6	1130.4	1549	818.4	1110	1068.6	1151.1
MYH11	9.3	71.2	9.2	3.1	4.1	2.3	9.1	11	14.9	38.8	10.5	6.1	6.4	9.1	7.6	4.9	4.4	2.6	29.9	24.3	6	8.5	15.9	3.8	7.6	2.4	3.7	12.6	20.8	5.1
MYH11	28.8	137	149.2	63.7	95.2	108.4	78.2	280.3	85.7	206.2	88.4	11.7	38.6	82.3	16.1	48.6	95.6	24.1	91	108.5	4.3	4.1	63.6	12.1	8.4	21.7	31.7	62.5	40.7	12.8
MYH11	203.5	968.6	1273	456.1	743.2	1371.4	342.7	2023.9	859.8	1582.8	629.1	173.7	435.1	845.1	146.9	323	297.1	292.3	509.2	508.4	56.9	29.7	462.9	98.7	99.1	309.2	97.3	715.8	191.8	105.1
USP7	363.4	382.8	324.3	412.6	355.3	291.8	180.2	249.1	332.4	264.7	309	188.8	529	242.7	259.7	175.9	137.7	179.4	254.7	227.9	363.3	352	254.2	262.7	185.7	251.8	156.6	209.7	243.8	182.4
USP7	681.9	539	860.3	878.3	635.1	378.9	493.7	677.5	491.6	395.5	717.1	463.7	778.5	539.9	521.6	459.8	444.1	389.4	429.5	420.6	643.1	644.1	624.6	798.7	707	376.3	566.7	389.6	654.5	339.9
PPP1R11	361.3	629	598.3	720	474.3	653.5	684.6	619.4	741.9	789.7	524.8	563.2	450.6	513.9	535.8	635.4	559.7	672.3	727.8	707.5	448.8	467.2	619.9	632.1	863.5	802.7	814	841.5	737.7	741.3
GRSF1	232.9	175.3	113.2	144.9	103.2	222.1	66.7	61.6	124.5	123.2	133.8	131.5	194.3	135.9	162	103.5	132.5	121.2	153.9	88.8	168	177.8	158.9	129.7	163.8	169.8	89.7	131.3	136.5	149.3
NFKBIA	2197.5	2676	4911.4	4615	5196.7	3943.7	8225.8	7453.3	2826	3184.5	801.3	874.6	716.2	1332.4	818.3	609.2	558.8	1072.1	875.8	657.7	1379.3	1994.6	1930.3	2203	1677.6	852	1994.8	2165.3	1941.9	1454.1
G3BP1	429.8	294.1	244.3	361.8	105.8	238.2	484.1	235.3	272.5	361.6	307.7	283.5	264.9	204.8	207.6	244.2	293.2	229.7	260.9	168.8	393.6	254.3	299	303	308.7	346.3	246.9	348.1	251.2	366.3
TSN	160	15.4	10.6	9	33.8	8.5	41.2	11.2	22.5	14.8	37.3	121.2	173.2	98.1	109	65.8	108.3	67.6	46	17.6	163.7	105.1	57	17.7	38.3	17.8	22.1	29.8	18.4	56.3
LAMB1	1469.2	599	468.1	1018.5	170.9	962.8	291.6	155.2	767.1	371.1	532.3	201.2	277.5	351	336.5	155.8	289.6	236	278.6	204.5	274.6	250.1	312.8	296.3	211.8	395.5	366.4	364.1	286.4	195.4
TGFBI	880.3	1575.6	1086.5	1472.3	2214.8	2055.7	2377.4	2302.7	2119	941	1769.6	2061.8	1203.8	2856	1778.7	3286.4	1867.8	2423.9	1740.8	1266.8	3108.1	1998.8	2541.3	3283.8	2969.3	2965.7	2819.3	3280.7	2240.9	2859.4
PFDN1	210.9	215.2	184	214	252.6	170.7	186.6	272.3	229.2	228.1	166.3	202.7	80.4	198.1	227.4	176.6	234.5	292.2	297.5	216.1	218.6	103.2	153.2	159.9	260.1	147.7	240.1	204.4	217.6	276.9
IGFBP4	1365.3	848.8	523.2	2800.5	3154	1475.9	4958.8	4229.5	2237.8	1626.5	1994.7	1596.8	1299.3	2285.7	2231.6	1865.9	3816	3058.6	2243.8	2555.5	919	450.2	1712.3	1833.2	1831.4	1802.8	2773.4	2921.7	1310.3	3089.7
IDH3B	131.4	105.9	120.8	154.4	142.4	112.5	147.3	175.7	135.2	159.8	98.1	108	147.6	83.6	86.3	116.3	119.8	121.4	132.2	142.2	117.2	132.2	90	103.6	92	102.4	97.6	104.5	110.4	106.7
ELF3	36	18.3	41	24.8	41.2	24.5	35	32	27.9	69.7	7.8	31.3	18.6	41.8	24.8	26.4	31.1	22.5	48.7	63.7	27.9	47.9	21.3	36.5	26.1	33.2	33.7	46.7	46.3	25.7
AAMP	169.8	251	187.6	204.7	235.2	116.7	174.7	140.3	225	276.4	139.3	136.3	237.1	131.1	167.7	136.6	184.9	188.4	190.5	213.6	165.5	205.7	187.3	162.1	160.5	147.1	145.4	200	189.1	176.8
TOMM70	188.4	205.6	133.4	163.7	139.6	126.9	142.8	92.1	130.3	156.6	145	176	176.3	193.5	150.5	189.7	146.2	183	171.2	146.7	120.5	171.4	132.7	143.4	102.1	197.2	151.8	139.3	134.2	91.7
TSN	77.8	70	88.6	83.6	47.6	91.7	54.9	58.5	47.2	59.5	84.2	69.4	101.9	56.8	58.3	61.6	43.3	65.3	63.6	57.6	61.7	61.5	62.1	59.7	55.1	89.4	46.4	86.7	59.9	58.6
G3BP1	203.2	121.6	161.4	184.2	33.8	18.9	306.9	84.2	76.6	215.8	116.3	157.3	303	88.6	164.9	153.2	182.9	93.8	161.8	146.3	265.1	237.4	176.4	172.6	211.7	22.8	176.5	132.7	207.6	143.8
TSN	698.7	341	495.5	453.5	229.8	305.8	330.1	228.2	320.2	325.1	414.9	419.4	718.7	545.4	458	375	404.8	394.3	387.4	351.3	658.9	461.5	346.1	496	402.9	513.8	430.3	416.5	360.4	434.9
SRM	178.1	172.2	171.9	441.5	237.8	86.2	439.3	322	222.6	374.2	107.8	152.7	173.8	154.1	177.4	108.6	316.8	260.3	236.7	283.4	181.2	105.5	206.9	170.6	317	122.3	227.4	244.1	238	276.9
NCBP2	466.8	249.1	161.5	331.4	241.7	275.1	370.2	178.9	205.5	267.2	254.6	248.1	293.7	234.3	267.2	251	279.7	202.8	210.2	205.5	351.3	327.7	198.7	232.9	207.4	283.5	200.8	236.2	197.2	215.1
CBX1	185.7	251.9	225	208.8	172	256	152.5	170.3	248.1	264.1	453.7	364.7	203.9	402.5	333.1	350.4	242	309.5	412.8	362	171.9	237.9	309	268.8	228.8	292.5	268.6	217.3	301.2	192.4
TOMM70	505.7	421.3	493.2	580.1	488.3	543.3	432.3	461.8	382.2	416.5	647.8	511.9	370.5	381.6	411.1	466.9	401.7	390.1	382.8	376.1	324.8	353.6	310	473	422.7	646.3	389.6	385	303	380.1
GRSF1	290	323.3	324.6	285.4	275.5	343.2	339.9	227.4	293.2	294.8	227.6	302.2	203.1	295	300.2	328.4	226	275	241.4	195.8	172.7	388.7	295.5	306.5	303.3	270.9	256	240.3	243.6	208.6
NCBP2	346.2	135.4	48.6	53.6	69.3	31.8	132.4	54.9	45.3	89.4	44.2	137.8	195	138.6	153.7	141.2	107.9	78.8	103.2	71.9	231.8	172.3	87	72.1	70.3	45.3	64.6	48.3	68	59.7
UBE2N	279.5	225.9	227	148.7	232	127.2	427	272.7	177.4	300.3	256	351.3	113.9	302	371.6	304.8	304	287.4	324.3	278.9	291.9	443.6	282.3	313.1	241.1	266.5	331.2	237.7	288.4	277.6
UBE2N	525.4	236.9	270.2	380	376.7	364.4	555.3	437.4	305.7	390.8	392.1	405.2	259.4	342.8	359.5	345.2	406.4	409.1	423.7	298.3	523.4	537.4	383.1	533.4	469.7	459.5	522.5	504.7	407.7	375.7
APOD	234.3	2998.1	8413	622.9	4218	8245.2	9351.3	3580.6	5070.2	4070.9	171.5	115.2	441	476.7	92.3	423.7	111.6	96.9	188.7	173.5	112.1	132.8	401.8	95.9	92.3	127.4	181.1	222.2	226.7	81.3
ARF5	227.7	184.5	187.6	200.8	210.6	133.9	244.3	299.6	322.4	260.5	265.2	202	254.5	285	251.6	176.5	370	259.7	280.5	364.2	210.8	220.3	250.6	215.1	295.2	153	361.3	423.3	315.4	317.2
ATP6V1F	907	762.3	563.4	597.8	432.8	299.1	774.5	661	589.2	761.4	586.3	883.2	1437.7	676.1	710.6	913.1	843.9	828.5	916.4	645.6	800.1	647.9	603.9	713.9	765.7	628.5	620	805.8	855.3	780.8
RPA1	429.3	255.4	199	251.7	217.4	331.7	178	139.8	252.7	229.9	304.4	416.7	495.2	316.6	352.8	344.1	346.1	335.8	359.2	247.6	226.2	383.3	208	226.7	243.1	348.4	202.5	230.6	250.5	266.7
RPA1	309.6	221.1	368.9	231.9	181.8	145.3	142.7	106.1	212.2	281.6	212.3	296.3	277.1	258.2	282	290	416.9	267.5	394.5	382.1	260.3	360.8	194.5	239.2	150.8	147.4	175.6	106	311	136.5
ZFP36	2072.6	2612.3	3433.8	3562.7	4407.8	6171.5	7155	4790.1	3242.9	2497.9	849.4	928.7	697.1	2079.7	665.9	439.8	586.6	816	609	289.1	596.1	1167.5	1270.3	969.9	789	496.9	987.2	773.6	741	685.2
PSMA3	349	297.2	252.9	361.2	520.4	455.6	679.8	214.6	400.9	465.2	352.5	434.5	169	378.2	432.7	476.1	465.7	538.9	434.6	312.7	150.7	781.5	467.4	603.2	726.6	573.3	497.4	480.1	455.8	693.1
CTNNB1	339	298.4	1253.6	362.9	354.6	669.4	326.4	398.3	351	298.5	1053.9	470.1	451.5	437.7	472.4	615.6	437.7	307.1	322.4	423.9	590.6	269.1	457.8	495	339.2	312.7	395.8	357.5	356	300.2
UBL3	118.5	198.7	182.4	149.7	205	142.6	85.5	157.5	238.2	68	97	271.2	307.1	219.2	310.1	156.6	326.3	241.9	169.8	120.8	154.3	179.4	108.5	154.8	123.5	257.2	203.2	149.8	164.8	150.8
UBL3	305.2	412.2	275.4	250.2	274.4	566.5	163.6	350.8	305.3	250.7	293.9	382.1	283.3	361.4	428.3	385.8	289.5	328.2	387.9	261.6	174	275.2	238	257.4	189.7	478.2	309.5	216	315.2	225.6
DUSP3	170	260	248.5	370.3	330.9	242.4	344.9	348.2	308.6	311.5	245.3	286.4	199.6	310.9	223.7	254.9	256.4	202.2	209.4	239.7	204.7	284.8	460.9	289.9	386.9	308.1	413.8	324.7	307.6	289
DUSP3	94.3	86.7	81.5	95.5	117.6	52.2	90	123.7	96.2	90.7	85.7	100	88.2	80.2	75.3	104.9	55.1	74.8	64.4	83.6	96.2	123.4	164.6	59	125.7	55.5	115.6	51.5	112.4	126.1
DUSP3	52.6	75.3	40.5	15.7	63.4	15.8	35.4	60.9	61.5	45.7	32.5	45.9	48.3	62.1	17.1	65.6	13.9	40.3	40.2	65.3	60.7	44.9	93.1	35.7	60.7	10.7	51.6	30.2	87.5	42.4
FHL1	391.6	989	622.6	232	381.6	239.6	236	259.1	400.3	247.6	412.7	335	238.7	789.9	970.1	1344.2	461.4	405.6	529.5	561.5	553.6	270.8	980.6	168	200.6	126.9	239.3	116.4	176.9	114.6
FHL1	1699.7	3968.3	4569.4	2659.3	2679.6	6194.5	1569.7	2901.8	3076.4	1917.9	3445.5	2065	3008.1	4995.3	4249.6	5218.6	2461.8	2904.2	2564.8	2995.4	2431.3	1651.2	4465.6	1741.9	2143.9	3454.4	2560.7	3112.3	1554.2	1746.1
ZNHIT1	323.3	173.3	206.6	191.1	112.9	58.6	134	130.8	138.7	137.8	150.2	212.4	357.5	223.2	201	203.9	184.1	139.5	214.6	144.7	351.4	229.6	167.8	203.4	124	94.5	132.4	207.5	151.9	206.6
SAR1A	293.7	672.3	583.9	694.8	569.1	681.3	526.8	513	558.7	370.7	746.4	457.2	243.5	717.3	636	843.7	650.7	263.2	394.2	408.8	290.8	336.4	455.2	510.3	340	346.1	324.8	694.3	282	399.1
SAR1A	187.3	283.8	209.5	182.4	241.8	181.2	218.5	276.8	209	224	164.4	213.6	114.8	290.2	313.1	466.4	243.3	159.3	209.7	151.4	248.5	324.8	212.9	176	224.4	190.8	223.8	151.8	195.4	207.6
TRIP12	339.1	397.7	331.4	300.8	311.3	177.2	235.5	291	238.8	214	351	372	124.3	384.3	356.1	296	281.7	283.6	267.9	193.3	155.5	282.6	384.7	488.9	357.9	313.6	344.2	302.6	356	281
KDM5B	4.5	3.1	28.7	12.4	2.1	2.6	2.5	3.9	5.2	35.4	2.7	4.2	5.7	4.4	18.4	21.2	2.5	3.9	4.5	16.6	5.6	4.1	2.9	8.5	3.6	2.4	3.6	11.3	4.5	3.1
KDM5B	123.6	124.7	138.4	109.8	127.3	99.7	120.3	130.9	117	96.3	119.9	148.8	56.8	142.1	127.7	127.3	160.6	96.4	177.4	126.5	70.4	80.8	105.3	94.7	97.5	94.2	114.9	116.4	125.8	74.6
KDM5B	180.4	222.5	230.4	161.8	217	229.8	149.3	166.2	205	190.2	242.4	215	78.3	180.8	196.9	220.7	189.3	156.3	222.8	203	107.4	112.1	192.9	147.2	148.2	192	198.6	145.6	186.1	123.2
ACTG1	6342.5	5611.5	11949.8	7974.5	4708.1	6203	6812.9	6873.8	4644	4264.4	6866	7927.9	7483.4	9258.8	8585.5	8614.7	7726.8	5225.1	5171	6431.8	7399.8	6228.1	6274.6	8720.8	4941	5892.5	5615.2	7004.1	5658.9	5777.6
LAMP1	522.1	560	330.7	226.2	259.8	163.4	415	274.7	532.7	473.7	286.6	514.8	547.6	527.6	437.4	392.8	523.2	523.6	548.3	442.7	421.8	391.7	503.6	201	463.5	194.8	327	269.9	495	335.6
LAMP1	1273	1312.2	864.6	1268	844.3	634.2	681.6	786.9	1713.8	1104.6	1211.1	1210.9	1573.7	1484.5	1132.5	1106.3	1431.7	1342.3	1262.4	1199.9	1230.5	1241.1	1306.2	1111.7	1249.1	965.6	1178.8	1422	1319.4	1413.9
LAMP1	5899.4	4130	4248.5	3518.9	2443.8	3673.3	2488.2	3126.9	3485.1	2470.7	4021.1	3969.9	6282.9	4065.5	3953.9	3643.9	3511.4	3691.2	2957.4	3569.9	6571.5	4992.2	3699.9	3914	3691.2	4741.8	3596.6	4829.3	3507.4	3385.2
GYG1	262.3	274.8	235.9	193.7	510	213	355.8	385.4	292.4	408.6	237	264.3	224.7	356.5	307.9	332.2	345.6	382.7	347.2	263	160.4	298.7	444.2	261	367	355.3	387.6	296.6	458.2	318.9
MCM3	221.9	204.5	265.3	229.2	217.4	204.3	310.4	172.8	209.1	293.9	245.3	244.4	210.6	253.5	195.2	187.4	230.4	169.9	244.6	234.8	195.1	230.2	183.4	231.4	206.4	192.8	182.7	176.1	238.5	172.8
VAMP2	59.2	129.8	53.2	108.4	108.8	153	97.4	229.2	196.7	144.4	89	131.2	130.8	77.7	71.9	73.4	141.4	116.7	126.8	101.3	39.2	46.8	65.3	43.6	89.1	117.1	199.2	104.6	62.1	90.3
VAMP2	128.7	179.3	256.4	258	345.3	368.9	202.4	351.1	302.3	184.4	155.1	171.3	77	131.9	149.8	179.3	281.2	194.6	253.1	182.7	81.6	108.6	119.2	166	150.2	223	175.6	161.8	109.1	182.5
RAE1	305.4	196.3	251.9	225.6	185.8	163.8	154.7	181	165.6	169.1	242.3	176.7	266.6	175.5	207	172.2	202	160.1	177.4	148.9	264	277	190.5	264.3	160.8	211.1	144.9	179.2	183.3	151.3
CLIC4	432.3	518.4	201.4	165.8	268.1	139.9	576.6	163.6	146.2	192	186.1	559.7	332.3	389.3	479.9	489.5	284	484.1	370.3	335.3	442.9	251.1	313.3	170.7	348.8	159.5	272.8	108.2	216.6	207
CLIC4	889.5	1729.2	1410	1398.7	1248.6	1594.1	1214.6	1010.2	956.7	783.9	1108	1262.5	933.3	1535.9	1635.8	1128	1375.5	1054.8	944.8	778.6	1053.1	560.1	1001.9	945.2	893.1	1122.9	702.7	806.5	803.1	884.3
CLSTN1	258.4	430.8	427.4	428.4	423	393.8	257.6	285.3	480	385.6	620.4	470	361.8	281.1	322	419.5	551.9	469.4	537.1	519.7	412.2	344.8	375.2	335	367.3	431.2	427.8	398.9	380.4	357
SORD	87.3	68.6	75.2	77.9	75.5	71.6	98.3	58.7	61.3	184.7	59.9	100.7	87.7	104.6	78.7	65.5	99.6	105.1	78.9	157.7	69.6	122.8	58.2	64.1	109.4	87.5	128.2	129.9	128.8	118.2
SORD	103.1	65.3	76.2	190.2	160.3	130.6	113.4	117.9	101.4	232.7	121.1	111.6	93.6	57.5	63.9	82.8	119	138.3	135.2	97.6	76.4	95.1	108.6	74.6	76.7	117.2	117.7	61.4	126.4	161.7
FSCN1	11.1	17.6	8.5	45.5	31.9	8.2	21.8	98	33.4	32.1	99	74.5	54.7	110.9	42.8	54.7	63.5	41.8	79.8	45.6	29.3	18	57.7	42.2	46.8	11.4	122.8	81.6	47.9	58.2
ID2	510.3	602.8	997	1160.8	2410.1	1366.8	2941.3	2562.3	1375.2	1316.7	603.5	604.1	702	634.3	547.9	466.8	749.2	920.5	784.3	583.8	934.4	777.9	525.8	613.5	975.7	610.5	662.2	970.2	509.4	738.8
ID2	130.1	277.6	198.5	392.4	536.2	642.2	942.3	412.4	298.1	145.7	285.3	113.5	167.7	129.6	161.4	64.8	86.6	121	304	222.3	114.8	75.2	107.4	193.4	112.1	266.2	225	156.6	209.5	68.5
GOLGA4	235	292	264.5	310.6	340.7	307.7	250.4	215.5	317.7	248.4	239.1	216.6	291.4	291.7	292.7	359.2	188.8	335.1	249.9	251.2	221.3	203.6	303.3	296.8	375.8	379.5	225.5	212.9	347	370.7
UQCRQ	1190.4	696.3	532.8	643.4	595.7	479.3	904	602.1	605.7	629.9	785.4	1005.1	1962.8	1063.6	901.7	1060.3	940	957.2	905.8	668.6	1378.5	894.6	876.7	906.3	924.3	1040.7	774.1	1244.5	801.7	1365
SAMM50	149.5	103.5	104.4	93.6	38.9	101.7	32.2	53.3	51.5	78.1	90.1	93.7	166.6	113.9	90.7	127.7	90.9	74.4	147.9	80.7	155.3	97.7	121.2	77.5	65.5	94.7	56.6	87.7	128.4	42.4
SAMM50	169.8	161	196.1	156.3	130.9	144.5	210.4	167.4	176.7	213.2	158.7	235.4	263.8	233.9	240.7	175.1	301.7	268	227.1	245.4	155.4	165.6	204.3	186.4	198	210.2	270.5	326.6	165.7	244.3
DCTD	227.4	149.3	127.8	119.5	138.1	98.9	183.1	117.9	146.9	167.3	138.6	152.1	221.9	150.5	158.5	151.5	161.2	133.9	132.7	183.2	167.4	163.9	156.9	58.3	128.1	104.7	142.8	75.3	174.2	129.2
DCTD	390.2	309.6	207.8	383.2	215.9	192.8	204.7	201	219.5	219.3	346.8	336.7	467.1	309.6	315	348.8	283	300.2	358.1	249.3	295.2	238.9	296.4	298.2	304.9	222.3	267.9	296.4	334	267
ETF1	418.6	350.2	215.6	375.1	304.9	287.4	334.4	308	322.5	246.9	151.9	273	225.7	193.9	171	196.9	210.3	288.5	166.6	284.4	265.7	312	334.6	250.6	246.9	244.7	208.3	257.7	224.8	242.6
ETF1	418.7	765.5	407.1	529.7	548.7	658.8	507.3	647.4	486.4	464.4	351.6	530.7	238.6	442.6	356.7	401.1	484.6	411.2	371.5	377.8	223.5	488.9	305.6	414.6	254.3	456.6	487.3	358.5	413.7	300.1
SNW1	528.8	539	335.3	469.5	527.9	612.9	417.7	456.8	485.1	384.9	341.9	319.8	347.6	395.2	337.4	366.3	301.7	333.3	321.9	260.6	339.4	452.7	325.9	358.7	282.6	392.7	376.5	369.7	323.6	337.6
GLB1	351.2	245.6	283.1	263.7	239.7	139.6	257.1	133.1	304.5	297.1	320	711.3	528.6	402.2	538.7	436.8	496.9	647.7	452.1	337	495.3	428.9	390.2	358.3	600.4	447.2	409.1	423.2	470.2	524
NME1	707.3	265.3	211.8	728.4	353.5	208.2	777.5	453.4	243.1	389	424.6	390.2	261	364.4	363	482.2	386.5	376.9	350.6	299.4	571.4	341.3	399.4	451.7	328.7	300	273.6	439.4	412.1	598.6
PODXL	206.1	166.4	236.8	218.3	211.3	374.4	185.3	537.6	187.8	196.5	380.9	81.6	100.2	323.6	189	255.1	255.4	124.4	239.5	206.9	221.3	215.3	182.2	242.4	173	273.9	349.7	242.4	225.7	156.3
FAT1	168.6	281.3	166.9	293.2	172.9	255.9	192.6	485	249.4	201.5	562	306.5	391.8	412.5	243.7	472	294.1	222.4	334.5	281.6	439.7	288.4	383.3	477.9	458.3	356.8	492.9	382.5	292.6	344.6
TMX4	316.6	424.4	469.6	510.2	422.1	427.5	277.7	290.4	442.2	579.2	285.3	279.1	375.1	325.3	342.5	312.8	121.3	218.2	274.2	441.7	246.9	362.3	294.2	176.6	396	307	188.2	192.3	285.7	155.1
TMX4	683.1	1159.7	713.8	775.8	1100.5	839.1	284	425.3	691.7	462.3	542.9	753.7	443.5	573.8	542	681.6	553.4	408.7	500.3	408.3	306	353.5	314.9	290.9	382.6	463.4	268.7	317	252.1	261.7
SEC23B	126.3	48.4	82.9	88.1	58.8	122.7	54.3	64	81.2	78.5	55.3	83.9	95.3	52	107.6	87.5	84.9	86.8	104.7	90	117.6	120.6	88.4	82.4	122.5	163.7	86	107.4	114.5	111.1
SEC23B	222.9	171.4	147	138.7	149.2	125.7	213.1	121.1	144.5	167.9	154.1	169.8	247.6	166.7	226.4	176.6	184.9	148.7	115.4	168.3	196	227.7	150.8	194.7	183	138.9	127.4	145.1	132	139.3
DDX39A	585.5	510.7	267.4	402.2	418.2	168.9	368.5	343.9	377.4	402.7	360	239.9	281.5	251.8	185.6	290	361.3	309	240.7	259.4	350.7	309.9	343.7	392.9	425.4	220.7	325.9	384.9	353.8	352.7
IRAK1	655.2	362.5	310	646.1	320.1	367.7	413.3	386.9	384.5	523.9	491.3	465.1	804.5	447.1	389.9	732.4	441.1	386.5	335.6	333.6	678.7	512.8	548.7	686.1	470.5	526.9	492.7	513.5	663.8	494.8
TXNL1	658.6	650.6	720	567.1	562.7	1044.1	766.3	647.8	647.9	712.4	846.9	702.3	953.6	772.7	769.7	687.7	599.5	726.4	664.9	618.4	889.9	811.6	772.1	760.3	682.3	1229.7	810.9	901	696	900.2
SMC1A	304.5	230	220.8	303.2	322.8	276.2	327.2	229.2	238.8	315.9	205.6	231.5	193.2	259	263.7	233.7	275.4	245.5	299.4	238	281.1	348.9	237	362.6	338.4	490.4	349.2	391.8	243.9	342.2
ANXA2	7170.2	3600.5	6180.2	5124.2	2544.8	3049.4	3424	4317.2	3342.5	2952.8	5452.8	5622.4	3609.6	9080.6	7275.2	8085.3	4592.4	4394.2	3940.6	4469	5668.8	6469.8	4814.8	5800.6	4577	4592.6	3553.8	4826.4	4327.9	4325.1
NISCH	377	712.5	715	571.1	485.7	379.1	344.9	569.7	485.9	528.7	723.4	713.9	509.6	724.7	641.3	675.9	607.7	678.1	682.1	739.8	364.5	448.9	500.4	649.8	394.8	550.5	615.4	678	875.5	669.9
EIF3H	1820.1	1555.6	1573.6	1032.3	1189.2	1457.5	1264.7	1104.2	1106.8	1081.4	1202.7	1090.3	1684.2	1370.8	1291.1	1513.2	1063.8	821.2	879.7	1060.2	1656.1	1356.2	919.3	1241	776.8	1395.8	777.5	1007.8	986	825.1
ZC3H15	532.8	731.7	457	659.9	562.3	674.3	546.1	649	374.7	516.4	483.7	470.5	333.2	298.7	333.7	212.7	235.7	309	205.7	294.3	521.3	338.1	433.7	353.3	430.3	464.3	268.8	425.5	258.2	377.1
PPP4R1	276.6	208.2	194.3	225.2	275.9	265.8	143.9	218.3	174.4	204.3	290.6	220	174.2	223.3	192.5	330.5	196.8	161.9	230.7	286.1	156.9	260.1	299.3	254.6	239.3	208.4	264.2	265.6	254.3	170.3
ZC3H15	313.2	351	263.4	376	371.9	447.3	426.9	362.3	285.1	334.4	201.8	246.8	229.4	171.6	250.9	202.9	267.7	220.6	243.5	189.5	231.7	243.9	238.1	263.6	270.9	296.8	231	304.5	246.2	258.5
KRT18	31.1	59.7	87.3	87.3	106.2	74.9	140.3	201.7	99.6	131.4	100	43.2	44.6	66	39.4	17.5	76.3	36.1	94.8	116.8	81.1	59.4	73.9	100.7	74	67.6	110.5	90	117	46.9
COX7A2	1735.1	1196.8	949.6	1271.2	1022.4	1299.3	1116.3	883.4	899.8	1072.2	1007.4	891.5	1249.7	1079.5	768.5	1445.3	945.8	1068.6	728.7	835	1313.6	1231.9	976.6	957.8	828.7	1221.7	738.7	1097.8	730.7	1398.7
INPPL1	102.4	198	222.6	174.8	284.2	152.6	103.1	264.7	205.3	222.8	214.7	223.2	205.2	146	195.3	197.3	243	207.4	228.8	212.2	157	176.3	196.2	172.2	130.9	94.8	155.4	187.1	237.2	180
OAT	1237.3	1253.3	537	738	549.5	1445.2	545.6	683.5	823.4	673	815.3	691.9	719.9	939.1	971	924.2	674.2	542.3	503.2	539.7	862.8	774.1	620.5	499.5	538.5	951	533	531.3	424.2	634.9
PHB2	947.8	1283.4	1292.2	1136	1580.8	861.3	1718	1162.5	1307.7	1177.8	1159	1333.8	1204.6	1226.7	1064.3	1385.5	1132.8	1334.7	1274.3	1359.7	892.9	943.7	1191.8	1050.4	1216.1	1009.3	1152	1576.9	1320.6	1224
PPP1R12A	76.6	123.2	205.1	210.3	104.5	221.6	61.4	153.7	132.1	112.7	182.2	78.6	61.8	122.7	146.3	38.2	45.1	40	31.5	73.8	127.7	145.1	158	137.7	71.4	108.4	77.7	62.6	62.4	70.7
PPP1R12A	143.1	181.8	205.3	177.2	181.3	344.9	102.5	170.2	220.5	157.2	259.1	175.2	190.8	206.6	117.1	129.5	121.4	130	134.7	111.1	204.6	175.8	159.6	200.2	131.2	195.2	159.4	193	212.6	142.9
PPP1R12A	69.9	156.2	155.6	108.2	146.1	133.5	106.3	97.9	93.6	129.2	140.9	102.3	42.3	185.3	114.4	151.9	150.3	97.1	154.4	79.8	44.9	87.3	168.2	144.8	121.1	103.5	142	74.1	155.5	95.3
CNN2	144.5	170	267.8	170.1	223.6	208.5	252.5	293.7	269.1	180.7	261.5	217.1	193.2	250.9	176.6	189.9	216	187.2	226.6	287.4	225.8	257.2	274.4	281.6	247.3	179.1	407	286.5	372.4	291.2
PWP1	482.8	366.5	268.6	367.6	397	594.3	321.9	397.6	390.1	410.7	398.1	257.1	433.6	284.1	236.8	220.7	234.2	255.2	246.2	321.2	344.5	327.5	327.6	248.8	372	468.9	383	360	315.7	308.1
PWP1	123.2	192.7	159.5	171.8	154.9	202	154.2	133.2	156	160.5	129.1	157.4	116.7	146.3	163	188.9	155.6	159.3	163.1	147.9	87.6	94.8	140.1	174.2	131.8	165.9	140.1	158.8	160.6	114.7
PWP1	204.6	266.5	243.8	238.8	294.6	302.1	264.3	217.7	243.6	300.1	271.4	250.4	236.4	315.9	201.1	301.8	255.9	198.4	212.3	283	236.9	266.6	301.1	262.8	262.5	204.7	227.4	239.4	283.7	211.2
ICMT	240.6	205.4	152.7	239.8	201.1	218.2	264.4	209.4	159.3	253.3	306.4	340.8	390.3	324.4	312.1	412.9	289.6	384.4	341.7	298.3	322	273.2	287	216.9	211.2	249.9	232.9	331.9	260.5	325.7
ICMT	10.7	2	3.6	5.6	2.3	1.3	2.4	7.8	2.5	16.4	3.3	2.9	9.5	6.8	3.7	5.7	6.1	3	2.7	9.5	5	21.1	30.1	18.3	2.9	4.4	4.3	2.7	3.3	3.1
ICMT	161.2	120.8	86	207.3	124.6	93.8	134	92.2	156.9	186.6	225.9	172	105.3	177.1	159	141.4	181.1	147	209	203.8	212.9	160.8	183.5	223.5	172	140.1	140.2	153.8	158.3	169.8
ALDH9A1	237.8	352.6	329.6	411.1	264.4	621.9	372.2	369	345.7	507.6	411	555.4	383.4	305.8	475.2	338.3	376.7	556.2	496.9	542.8	251.2	310.1	488.8	424.3	393.6	694.8	406.6	502.5	400.1	449.9
AP1G2	8.6	55.5	37.6	31.5	35.7	7.4	18.8	28.1	58.3	38.7	44.6	39.5	41.3	51.2	7	25.7	40.9	43.7	28.7	46.8	33.4	87.7	83	45.6	56.4	26	42.5	53.7	79.1	73.4
RUVBL1	110.9	87.8	54.1	90.2	4.1	2.6	103.1	18.6	66.2	47.7	29.8	76.6	133	75	60.8	58	85.1	23.8	38.3	61.2	93.6	125.6	46.8	102	68.1	13.7	49.8	66.7	47	30.6
CALD1	179	176.4	149.5	37.6	102.4	172.4	104.5	192.5	172.7	157.5	193.8	183.8	336.8	150.1	217	156.9	15.3	88.1	129.5	187.4	183.1	91.9	156.1	72.2	111.2	126.2	74.8	103.7	130.8	49.9
CALD1	478.3	614	976.1	648.9	269.8	251.2	253.9	304.3	339.8	348.4	657.9	630.9	948.1	656.6	785.2	514	375.8	197.4	520.5	634.1	600.8	398.2	506.7	346.1	166.9	153.4	256	130.1	456.9	100.8
CALD1	265.1	327.3	257.3	236.1	280.6	240.1	234.2	147.9	300	216.3	306.1	362.7	424.6	216.2	391.1	345.6	518.2	313.9	360.5	323.5	246.1	233.2	222.6	124	234.7	186.6	351.6	100.2	197.7	120.7
GPAA1	260.2	358.1	301.3	224	124.8	92.1	216	214.9	279.9	181.1	254.6	316.8	372.3	320.1	249.9	241.9	370.9	265.8	236.6	294.6	298.6	214.3	234.2	238.2	136.9	102.8	195.9	260.6	241.4	258.6
PRDX3	914.3	330	340.3	418.6	393.1	560.8	451.4	228.9	467.1	371.1	326.7	630.3	321.9	486.1	516.4	635.2	649.1	530.6	457.9	292.7	462.7	747.6	584.9	346.5	381.3	476.7	429.8	418.9	453.5	555.8
MBTPS1	331.5	372.6	324.4	390.7	264.6	279.3	219.6	152.4	366.7	220.4	347.9	432	499.3	456.3	402.6	412.6	423.3	402.7	352.9	182.7	408.4	370.4	282.6	325.2	339.4	372.3	350.5	324.9	323.5	322.1
NBL1	161.3	346.9	176.8	180.1	455.8	228.2	307.1	746.9	329.7	440	924.9	621	631.3	815.4	652.3	946.1	975.4	694.8	875.4	1017	269.9	188.8	425.9	367.1	648.7	354.7	864.1	1035.5	402.8	514.3
SND1	410.6	244.8	332.6	468.6	188.6	176.3	231.8	346.7	320.1	286	387.1	265.8	311.5	319.8	267.2	364.7	448.4	309.8	382.9	397.9	371.6	243.9	299.9	351.7	344.3	249.2	160.8	386	312.4	357.6
DARS1	417.4	552.2	389.8	282.4	519.8	479.5	626	656	474.4	434.9	377.9	409.5	572.1	399.5	327.4	478.2	302.5	320.1	275.6	259.7	193.7	422.7	484.7	661.3	421.3	481.1	460.4	524.1	333.2	408.4
DARS1	135.9	176.4	190.2	182.6	388.6	473.6	287.5	197.7	372.7	206.6	151.3	124.9	165	89.7	71.6	117.9	154.2	178	140.1	130.2	169.8	195.4	201.6	169.8	129.4	214.6	238	218.1	139.1	244.8
INSIG1	94.6	46.8	76.9	147.8	241.2	69.4	367.2	170.8	86.3	111.5	58.6	56.3	65.9	67.5	73.6	62	90.8	100	39.3	63.5	66.4	82.1	84.9	83.4	76.7	52	58	76.8	47.3	96.5
INSIG1	417.1	280.7	158.8	446.8	380.2	236.2	643.8	424.8	223.5	241	155.4	147.4	315.3	270.2	193.8	180.2	194.3	196.7	197.7	156	454.8	249.5	268.1	287.2	153.3	231.7	157.6	161.7	138.9	216.9
INSIG1	316.7	164.2	248.2	423.6	472.8	165.1	868.2	394.8	222.6	178.5	129.5	141	150.1	275	139.7	156.1	230.9	239.6	137.2	158.2	221.8	227.5	162	153	189.4	150.8	142.5	179	114.8	349.4
RRAGA	615	651.5	929.4	808.3	730.7	645.1	886.9	632.5	949	890.1	662.1	645.2	588.8	801.3	658.2	646.6	600.6	635.9	759.1	597.6	451.9	501.3	627.8	606.7	555.5	668.3	640.5	671.2	493.8	592.8
ACP1	66.3	63.1	36.1	33.2	33.1	10.3	32.3	11.3	46.7	9.5	6	54.3	108.5	51.3	63.9	37	84.9	35.8	58.7	32.2	133.7	81.8	50.3	25.2	56	7.3	14.6	9.7	73.2	33.4
ACP1	439.4	372.6	320.9	386.6	433.1	414	408.4	266.4	361.9	396.2	419.4	417.6	492.3	443	422.6	328.1	397.5	400.7	352.5	310.7	479.5	461	381.7	371.5	361.4	363.6	327.2	341.2	404.2	340.6
IER3	831.7	868.1	834.1	2607.3	4057.7	1013.5	8627.1	7905.5	635.1	559.6	422.3	346.5	944.9	855.9	648.3	252.5	455.1	450.8	344.8	234.3	491	774.3	880	491.9	303.1	327.7	257.8	435.7	300.9	857.1
EIF2B1	348.4	192.4	215.9	344.8	240.9	356.8	214.9	237.5	238.2	300.7	247.7	308.6	322.4	385.8	314.6	345.5	209.7	238.6	335.9	303.5	244.9	295.1	272	278	362.2	410.8	287.2	377.5	413.7	294.1
CYB5B	173	87.4	86.2	94.6	58.5	32.1	41.7	59.6	39.3	117	51.4	83.3	55.5	121.4	110.1	119.2	58.6	70.3	86.7	87.3	145.9	103.9	95.5	72.6	96.3	60.1	68	67.6	80.9	42.3
CYB5B	70.8	29.9	57.5	63.3	70.3	76.8	63.6	54.6	64.7	30.6	61.7	42.2	31.9	37	37.7	67.9	81.7	73.3	76.9	69.4	92.1	69.3	23	47.6	81.6	98.2	54.7	69.8	75.2	43.6
FXR1	370.6	350.4	162	73.1	202.9	253.6	193.9	131.3	236.3	217.5	144.6	277.7	115.3	173.5	311.8	168.5	116.2	200.1	177.2	215.3	403.6	263.1	300.8	137.5	158.9	160.7	190.5	142.2	160.9	90.3
FXR1	138.4	220.3	263.9	181.5	188.3	195.3	139.8	133.4	157.7	179.8	145.6	141.3	77.2	179.4	149.2	132.6	149.7	74.1	140.3	134.3	111.2	101.8	260.3	195.1	109.2	143.6	122.3	142.7	126	121.5
FXR1	512.2	494.2	475.4	309.9	366.3	609.4	293.6	375.7	408.8	256.5	338.2	387.1	135.5	498.4	402.5	439.2	361.4	346.7	328.1	232	429	451.7	518.3	326.8	201.5	439.5	295	356.6	281.4	312.1
CPSF1	2.6	30.5	12.4	10.8	6.1	4.8	5.9	6.3	3.9	37.8	37.3	58.5	27.4	10.4	12.5	9	4	3	26.6	64.8	8.4	27.4	38.4	4.1	3.2	5.6	2.8	4.9	33.6	3.4
CPSF1	78.6	83.9	83.4	143	82.4	39.5	49.3	92.1	208.6	123.7	71.4	115.5	141.4	74.6	90.2	100.4	123	117.9	86.8	68.1	76	69.3	135.8	98.5	102.4	59.4	112.8	91.9	92.4	118.2
CLPTM1	60.2	134.5	217.3	183.4	188.2	70.8	176.1	175.2	214.2	154.2	166.2	193.7	128.7	135.1	151.6	122.6	220.6	160.4	176.3	142.9	83.2	71.7	151.9	129.9	137.3	100.8	165.3	216.5	160.1	203.2
BST2	410.7	332.1	488.4	410.8	127	80.4	168.1	204.1	219.6	358	224.4	342.4	970.1	425.3	596.8	364.3	422.4	399.8	401.9	515.7	1044	344.7	273.7	405.3	496.1	179	156.4	233.7	268.9	508.1
IFNGR2	884.8	773.7	766.3	1119.5	919	691.6	1178.8	1023.7	1123.3	756.6	863.9	1369.9	975.3	1121.1	1468.2	1107.1	1145.7	1646.2	1456.2	836.9	1040.6	1114.1	896	887.5	1019.2	1189.8	1048.2	1095.7	1111.1	1039
KDM3B	374.9	554	509.7	477.8	390.1	623.2	332.2	366.6	472.9	381	478	514.5	398.6	449.6	507	592	468.6	296.9	483.3	417.8	310.9	488.6	374.8	373.1	355.5	498.1	429.9	458.4	404.8	410.7
GFUS	11.8	64.9	24.6	111.3	20.1	17.5	99.2	29.9	102	96	26.3	20.5	13.1	98.7	45.1	17.1	106	89	54.4	96.6	17.9	17.7	48.6	47.9	94.4	19.9	96.7	117	69.9	145.8
TNC	4177.7	438.9	453.3	1733.1	870	557.2	1759.1	1345.9	955.4	422	3000.4	3132.4	1951.1	4332.6	4697.7	1277.8	3794.5	3332	1436.7	1088.2	2954.3	1826.4	1477	2449.3	2049.4	1815	2140.5	1699.7	1346.2	1854.8
SCARB2	955	315.4	328.6	272.9	373.4	355.2	267.2	204	293.3	362.9	280.8	572.9	535.6	569.9	552.4	486	313	419.2	452.5	559	793.5	406.2	427	257.5	428.1	179.7	389.9	190.6	503.7	212.5
SCARB2	257.2	164.1	156.1	103	181.4	145	157.1	83.1	107.4	153.1	140.3	307.2	226.7	215.4	255.3	148.6	108.6	216.7	180.8	196.7	281.4	185.9	216.9	136.2	230.4	166	224.6	165.2	185.3	125.4
JAK1	571.3	1451.6	1559.6	960.6	1154.9	1075.5	1084.3	882.4	1309.2	778.6	800.5	685.8	456.1	1011.6	599.9	798.2	955.3	812.8	778.7	846	437.7	664.8	889.2	1088.2	1154	844.6	1050	791.9	964.2	885.7
UBE2L6	365.1	260.2	294.8	321.3	240.3	232.7	367.3	344.1	314.6	469.5	362.9	431.2	248.7	483.8	389.8	526.5	496.5	515.8	421.8	428.1	749.4	580.2	497.3	749.2	952.9	570.5	599.4	565.9	503.7	753.9
KRT19	4.4	0.8	2.5	1.3	1.1	1.1	1.1	2	1.5	3.9	6.7	1.1	5.7	2.1	1.8	6.4	2.6	1.5	1.2	3.2	3.8	1.5	3.1	3.5	1.2	2.2	2.5	1.6	1.9	1.5
PACSIN2	875.4	1288.6	915.5	1261.5	311.5	277.6	441.3	750.8	1022.6	1016.6	624.9	678.6	1156.5	697.4	546.2	650.1	471.1	404	567.6	439.5	1093.6	782.2	453.9	718.4	488.5	293.8	358.8	590.8	515.5	385.9
COPS5	422	382.1	275	259.3	162.7	214.4	301.4	171.3	276.7	248.3	188.8	306.4	212.3	298.6	362.4	320.9	229.5	331.1	313.7	218.2	482.1	336.6	286.6	277.7	234.7	347.8	233.5	267	239.3	230.7
CNIH1	547.2	627.9	362.4	346.9	401.7	676	902.5	286.2	428.8	431.3	632	747.6	413.2	552.4	464.8	1010.7	982.4	901.4	514.3	440.1	677.4	608.9	588.5	486.3	735.6	979.4	620.4	501.1	416.2	895.2
HSPG2	20.7	25.4	19.1	47	39.1	2.8	37.4	110.2	103.6	48.2	76	79.1	43.5	138.5	48.7	86.7	93.5	51.2	105.4	85.9	12.4	10	64.1	40.3	65.2	4.3	169.1	72.1	87.7	23.4
HSPG2	230.6	318.5	424.3	349.6	493.6	214.5	436.6	673.3	468.2	215.1	1017.7	595.6	360.8	716.6	584.2	361.1	853.5	581.3	706.4	887.3	155.6	163	712.7	465.6	525.1	363.4	745.1	735.1	534.4	432.3
ITGA6	158.7	89.2	142.8	251.4	319.4	432.4	95.6	178.1	315.3	149.9	210.6	207.7	203	162.4	101.7	136.1	246.4	309.9	480	259.1	226.2	193.5	201.5	282.6	282.4	289.9	333.8	224.8	237.1	279.5
ARL1	81.1	67.1	49.4	72	36.3	34.9	40.1	17.6	50.9	56.4	58.4	121.9	48.5	53.2	83.4	111.2	80.2	62.7	67.6	60.9	60.6	82.1	64.5	81.8	66.8	68.9	37.9	35.1	35.1	86.5
ARL1	234.9	149.1	222.3	292	256.4	270.5	245.3	233.3	243.2	330.1	323	191.6	245.5	284.9	219	295.6	279.9	257.6	270.3	347.4	122.3	258.1	235.4	212.7	276.7	347.5	217.1	270.2	245	204.2
ARL1	293.7	162.5	144.5	128.4	192.9	231.3	198.6	191.2	161.7	211.7	195.2	266.6	126.8	237.4	328.1	309	301	348.9	315	236.9	148.7	256.8	230.6	159.9	290.9	232.1	254.6	225.2	202	314.6
ACSL3	131.3	172.3	155.3	185.6	183.3	225.3	238.2	156.6	152.3	188.7	217.9	194.3	152.8	204	176.5	181.9	222.5	299.5	268.9	209.5	122.5	96.1	210.4	179.2	215.4	354.4	243.9	232.8	205	257.7
ACSL3	108.8	163	162.3	193.9	132.5	123.4	110.5	98.3	84.7	141.5	189.8	197	94.6	141.6	142.8	155.4	99.1	194.5	271.4	213.7	127.2	98.3	175.5	128.2	132.3	273.6	154.1	133	179.2	158.6
ACSL3	328	225.4	168.4	274.7	240.4	327.4	203.5	137.9	169.8	268.1	236.5	253.5	244.6	176.9	246.3	152.9	228.5	341.2	263.6	224.2	268.5	217.8	191	202.2	180.2	270.5	156.9	141.8	201.4	201.5
SMC4	42.1	85.6	118.2	50.9	117.1	98.9	53.3	45	65.1	70.6	142	165	51.8	147.1	179	128.2	134.1	132.9	123.3	149.7	66.9	87.2	143.4	131.6	98.8	80.7	149.1	72.4	156.3	78.1
SMC4	75.9	106.3	107.5	69.3	100.1	124.5	58.2	41.1	92	101.3	224.6	211.4	109.8	125	202	122.9	166	207	183.2	174.8	141.5	86.5	145.4	157	135.7	197.7	160	148.5	204.6	151.6
RPS17	9564.2	5563.6	7587.5	5865	4812.4	4774.2	6715.1	6217.5	3748	3429.3	5027.7	5500.5	4284.8	7194.3	6459.5	7023.5	6167.8	4387.7	3557.7	4670.6	4450.8	5631.9	4501	5192.5	4003.6	5513.4	3937.7	5292.2	4295.3	4669.3
TIMP1	4590.1	2510	2245.2	2877.1	1896	1494.8	3991.4	4663.9	3052.7	1895.4	8925.9	7448.1	6070.5	7480.5	9721.3	4768.9	9326.3	6402.9	4187.3	4053.9	8645.2	4496.7	5937.4	7754.8	5220.3	5567	5416.5	6438.1	6124.5	5062.8
GJA1	486.1	696	1031.8	663.9	964	1380.9	1289.6	1660.7	524.6	540.4	1450.4	1294.6	673.1	1555.5	1606.4	758.9	1343.4	834.9	816	535.8	1373	387.6	1076	1234	556.3	964.6	1482.3	1553.4	1253.2	1592.9
MARCKS	95.6	57.6	153.8	96.5	59.7	74.4	102.1	187.4	39.7	97.7	231	387.1	310	298	517	158.1	54.4	99.1	117.6	188.3	511.9	213.7	484.8	321.9	176.2	108.6	201.4	121	209.5	199
MARCKS	239	175.1	229.6	243.6	444	489.6	494.2	555.4	206.7	240.8	1056.2	822.4	760.9	988.8	1299.8	710.2	996.5	1300.7	753.8	721.3	992.4	760.6	1480.1	1096.3	1334.7	1593.5	1445.7	1004.3	924.8	1322.2
MARCKS	120.6	96.9	182.5	138.8	267.4	287.2	269.7	356	106.4	206.8	625.2	530.7	547.2	506.8	682.5	270.4	286.2	368.8	360.3	372.7	678.8	306.2	802.1	608.4	602	620.7	1073	431.5	625.3	692.9
USP14	157.6	157.3	149.7	212.8	285.8	177.9	176.6	199.2	191.9	188.9	185.3	231.8	83.1	166.7	142.7	148.7	111.9	210.3	223.6	194.6	205.6	184.5	204.6	225.5	313	227.1	262.9	222.2	293.6	272.9
USP14	393.3	308.4	358.3	430.4	539.4	458.1	538.9	380.1	357.9	505.5	416	463.5	420.4	418	421.1	381.6	363.1	522	490.7	385.2	551.6	361.9	483.9	496.5	575.8	587.4	458.1	506.8	487	494
GYS1	88.3	136.8	225.2	197	204.5	124.7	303.3	371.6	226.9	264.7	140.6	133.3	96.6	112.6	121.8	84.2	139.4	179.5	156	232.5	114.2	118.1	303.8	189.1	136.7	151	227.2	202.3	230.4	206.7
AKAP1	151	183.7	256.3	341.7	311.6	308.8	259.1	306.6	265.1	364.8	147.5	147	202	153.4	127	81.5	105	183.7	226.4	213.6	43	73.8	93.7	38.4	91.4	191.5	100.5	63.2	88.7	69.4
AKAP1	286.2	273.7	333.4	273.1	514.6	616.6	327.5	406.8	405.5	629.6	202.7	174.3	217.3	169.1	167.6	177.9	222.6	314.1	532.9	403	80.9	169.1	185.4	152.5	245.1	381.4	247.5	282.3	200.2	205.6
PSMA1	1396.4	931.3	892.7	908.4	600.5	1037.6	1195.7	709.2	914.7	759.4	707.3	962.5	492.6	1169.6	1045.6	1320.6	1074.6	717.1	785	419.8	503.4	922.3	985.2	1044	870.6	1065.2	624.1	926.1	747.6	1148
HMCES	46	88.4	51.6	92.8	149.1	86.5	101	139.2	93.3	114.9	92.6	64.4	89.6	68.1	70.2	75.9	73.3	57.6	96.4	114.9	76.6	77.7	96.6	99.6	79.4	74.6	69.8	71.8	96.8	56.5
HMCES	219.1	164.4	187.9	169.8	285.2	246.5	200.3	295.6	142.6	158.1	152.1	131	198.2	150.4	148.2	148	210.8	198.3	169.6	196.3	230.4	195.4	135.5	162.7	165.8	244.3	234.3	236.4	224.7	216.3
SRRT	42.6	34.1	16.7	6.9	15.5	3.5	17.4	3.3	9	14	21.3	50.2	22	49.2	34.7	20.7	7.2	4.2	10.9	8.8	35.8	33.5	54	33.4	4.5	2.9	9	5.5	27.5	4.1
SRRT	322.6	402	342.2	408.1	432.1	232.4	416.5	374.3	314	528.1	434.9	354.3	476.1	260.9	304.9	384.6	433.9	358.7	376.7	400.2	347.1	294.3	341.6	343.7	419.1	244.3	430	356	383.5	391.3
DLG5	216.4	221.9	168	117.4	184	171.5	87.6	189.8	172.8	125.4	205.5	144.3	247.3	210.7	161	192.1	146.2	110.7	140.1	126.8	99.5	88.7	145.6	76.3	81.7	154.4	106.6	85.7	109.6	144.8
PMPCB	401.5	397.4	515.3	448.2	346.1	645	206.4	385.9	258.2	325.2	508.5	199.5	264.6	410.3	226	458.6	323.3	191.2	333.7	280.7	410.2	440.4	388.8	492.4	212.5	647.2	303.7	310.2	346.3	301.4
TOX4	106.1	130.4	96.4	141.5	93	101.2	127.4	177.5	142.7	151.1	46.8	125.7	84.3	94.3	122.2	70.7	52.1	100	101.3	140.3	136.1	86.2	157.8	80.9	128.9	34.1	135.4	111.3	165.6	88
TOX4	287.2	343.3	296.3	311.7	273	300.5	271.3	380.4	263.6	252.6	276.5	230.5	369.8	229.7	293.5	308	268.2	246.7	276.7	226.2	362.9	315	239.8	237.1	236.9	237.3	259.4	237	258.2	233.6
TOX4	82.4	128.6	158.9	158.7	113.7	124.3	84.1	116.8	129.1	84.8	107	91.3	129.7	81.2	133.4	98.8	114.7	90.8	111.9	88.8	101.7	84.4	75.5	71.9	63.6	70.8	84.9	55	55.7	48.4
API5	151.8	117.9	85.6	105.9	157.6	132	168.4	110.2	118.4	138.4	119.6	138.6	116.8	115.1	125.1	134.9	161.1	165.4	129.4	156.5	133.3	183.6	98.2	72.7	150.4	138.3	178.6	107.3	126.3	119.9
API5	200.8	216.6	157.4	278.4	245	243.5	245.2	206.3	239.2	148.6	210.1	135.4	276	159.6	198	158.4	228.2	252.7	187.1	145.3	218	265.9	207	252.4	308.7	262.4	276.1	204.7	200.9	234.3
TPD52	17.8	7.9	44.6	40.9	46.6	31.7	26.6	30.7	18.4	32.1	5	5.6	32.2	11.2	41.3	37.7	40.8	39.7	32.5	61.8	78.5	177.6	55.4	122.2	216.6	49.8	73.2	70.9	112.1	92.1
TPD52	19.8	9.7	11.3	18.2	20.7	25.7	26.8	16.4	35.3	34	7.2	19.8	33.3	12.1	26.7	26.5	16.6	37.2	25.2	40.1	94.2	183.7	54.1	113.1	247.7	73.8	54.4	67.9	96.6	114.2
TPD52	43.1	30.9	42.6	44.8	57.4	74.9	54.4	22.5	36.9	87.3	54.9	33.5	77.1	48.5	56.1	44.3	38.2	70.1	51.3	72.6	224.7	290.6	140.7	280.3	352.6	233.7	119.5	199.1	191.9	214.6
TPD52	3.5	2	27.2	14.8	4.8	2.6	2.8	6.5	2.9	7.2	6.4	0.5	15.2	1	4.4	16.6	1.4	1.4	1.7	1.8	9.5	19.5	1	5.6	25.5	5.5	1.9	5.5	12.9	2.3
SIGMAR1	95.8	164.3	117.6	196.3	73	102.8	118.8	94.1	80.2	133.6	138.5	111.8	75.1	121.3	115	105.1	100.5	84.8	114.8	148.7	68.1	79.8	87	104.4	82.5	74	92.1	112.8	119.5	89.9
EGR1	397.2	1221.7	2073.8	2364.5	2432.7	2565.6	1527.9	2679.4	1229.4	753.7	779.2	422.9	364.4	805	380.6	123.3	178.1	177.2	521.8	290.9	251	425.2	548.5	294.6	72.1	200.7	122.5	226.2	246.5	130.1
EGR1	1299.1	1929.6	1648.1	1513.9	2438.4	1442.8	1566.9	2476.2	1317.9	966.6	1125.1	975.1	1155.6	1362.8	694.9	553.9	658.5	588.4	853.9	425.5	987.5	965.1	1003	643.7	194.4	599.9	397.3	497.7	322	351.5
PNP	286.1	351.4	181.7	412.8	626.2	354.2	756.1	1127.9	196.6	266.1	208	297.3	119.3	260.8	234.8	322.2	274.5	271	227.6	259.4	269.4	336	393.9	325.4	350.8	265.3	364.9	292.6	282.9	387.5
SRSF4	323.8	473.8	284.8	506.7	878.6	565.8	831.2	743.8	580.6	740.4	344.3	236	257.6	315.1	250.2	263.9	238.9	439.7	393.6	424.6	195.8	313.7	293.9	320.3	499.3	402.5	639.8	432.1	510	472.9
DNMT1	187.8	139.7	122.5	146.9	139.3	123.3	186.2	82.7	140.7	173.6	143.1	137.8	220.4	155.7	150.1	172.6	136.3	157.6	168.7	106.4	247.2	240	217.5	225.6	196.7	189.3	222.3	232.3	246.7	196.2
SRSF9	535.8	417.5	384.2	408.6	435.5	391.7	617.9	525.9	506.7	599.9	340.5	397.3	590.2	508.8	497.3	477.5	626.7	474.3	548	531.2	510.7	643.4	399.9	440.2	558.8	581.5	532	607	523.5	620.5
PSMC6	218.5	274.2	148	217.1	190.6	303.8	195.5	142.8	202.3	158	210.5	208	189.6	187.8	206.7	237.1	203.6	198.5	180.2	139.8	141.4	185.9	217.9	219.5	130.5	237.9	157.1	174.6	137.7	257.1
CCND3	303.5	422	380.1	311.4	280.3	233	273.7	264.2	621.7	272.1	211.8	159.2	187.7	114.8	218.7	287.9	414.2	293.2	219.6	268.7	251.3	268.3	282.8	271.1	363	199.6	299.8	296.5	281.8	357.9
PGRMC2	298.8	219.7	153.1	194.9	134.8	257.1	137.4	128.3	150.6	160.9	127.8	118.9	225.9	158.5	152	167.1	145.2	122.6	134	122.2	115.9	137.7	116.9	117.7	110	177.5	116.9	154.1	84.1	92.7
PPP1R10	34.6	54.8	74.7	21	6.8	7	12.5	7	5.5	10.5	45.2	29.4	37.2	35.2	20.8	5.7	8.1	6.2	9.7	14.4	18.5	77.4	36.4	12.8	15.7	9.5	13.7	9	10.9	6.2
PPP1R10	133.2	182.4	285.4	117.4	156.6	122.7	216.9	227.9	202.8	296.1	178.3	286.4	148.7	174.3	148.7	155.7	298	195.4	230	207.7	171.4	157.5	188.2	204.2	252.2	187.8	269.2	219.3	219.9	219.2
ENTPD6	79	124.4	87.9	254.4	113.3	58.6	29.4	159.3	169.9	97	89	44	151.7	115.8	62.8	73.5	133.6	95.9	78.9	39.2	76.9	57.2	116.6	124.9	92.5	81.9	90.1	109.1	157.9	114.3
PSMD7	300.3	309.6	287.5	302.2	319	464.5	329.2	299	287.5	386.9	286.9	328	290.7	245.2	243.4	272.3	243.9	251.1	281	364.5	293.5	341.6	392.9	303.7	263.8	392.4	280.8	325.1	265	356.6
PEX19	148.8	213.3	140.5	119	109.8	114.3	139.5	59.9	171.6	104.4	117.6	169.5	54.5	185.8	214	169.7	113.6	139.9	209.1	121.5	71.2	86.2	140.5	62.4	130	88	105.9	89.8	77.8	122.3
PEX19	121.1	123.6	105.6	99.3	146.1	84.1	33.5	70.7	96.5	39.4	95.2	65.7	100.3	73.3	86.1	70.7	84	81.8	96.5	24.8	60.7	98.3	45.3	46.5	79.5	104.5	35.7	44.1	24.3	36.1
NIPSNAP1	56.7	82.4	80.7	64.1	82.7	75.9	93.8	103.5	94.7	100	88.4	98.4	67.6	97.9	48	115.4	92.3	107.4	122.1	168.1	59.3	81.7	77.3	107	127.4	69.5	98.1	96.8	155.7	93.3
NIPSNAP1	138.4	134.3	211	229.9	159	199.6	175.7	278.2	226	137.5	284.1	267	240.5	257.1	220.3	225.1	222.5	199.2	302.2	234	178.5	174	149	185.6	174.4	248.5	144.4	198.2	195.6	180.1
MYBL2	41.5	8.7	18.4	5.4	18	42	6.9	13.5	16.8	13.2	67.1	37.4	14.7	39.5	13	8.1	20.8	6.7	26.7	16.5	14.4	34.6	21.4	25	8.9	13.1	18.4	9.3	59	25.5
RANBP2	269.7	507.9	267.5	217	610.5	275.2	243.3	335.3	195.1	257.1	276.7	377.3	77.5	241.5	294.4	298.8	197.4	227.4	273.7	322.7	69.3	288.4	235.9	248.9	155.6	182.9	145.5	188.9	282.4	121.2
RANBP2	110.2	128.2	139.6	167.6	139	213.2	126.2	148.3	115.6	146.5	129.4	154.9	107.7	141.6	98.2	155.2	120.7	187.7	156.1	148.9	46.6	89.5	122.5	133.7	149.6	219.8	132	155.6	175.6	169.7
RANBP2	88.3	346.3	201.7	209.7	183.7	164	179.7	235.6	192.7	156.1	131.7	202	84.6	155.9	215.8	206.2	171.4	195.2	143.1	143.3	123.4	134.5	144.9	146.2	164.8	185.1	143.5	163.5	186.1	149.3
TUBG1	82.6	54.6	29.7	74.9	128.5	22.1	123.9	10.1	60.9	117.4	57.4	79.5	100.2	73.3	67.3	41.2	91.8	95.1	92.3	50	61.6	72.4	94.2	81	182.3	33.4	120.2	134.3	106.4	148.8
ACIN1	138.3	111	151.8	89.9	110.4	43.3	122.8	100.4	90.5	109.4	120	71.8	118.3	100.4	93	102.6	131.2	103.4	119.7	55.8	67.5	57.3	95.3	83.2	85.3	50.6	134.4	86.5	129.3	92.6
SNX1	393.2	324.3	295.5	243.4	265	272.4	459.8	267.9	334.1	370.5	256.3	383.7	335.9	256.5	311.5	336.6	338.3	420.3	335.8	343.4	404.1	337	299.2	320.4	444.4	364.2	390.2	411.3	407.8	379.4
MRPL49	387.3	598.4	404.8	407.7	500.7	400.2	397.5	319.8	462.9	506.1	398	471.3	367.1	431.1	445.9	535.3	430.9	465.3	515.4	450.5	394.3	451.9	348.1	355.7	510.5	487.5	441.9	438.3	472.9	454.2
EPB41L2	468.4	211	251.6	144.8	222.1	115.6	158.7	209	120.6	195.6	378.2	650.9	373.4	379.4	650	357.8	502.7	505.9	486.1	476.4	243	311	206	169.5	214.1	186.6	327.3	110.2	316.6	116
EPB41L2	564.5	315.2	394.9	294.2	301.1	413.9	351.6	557.8	275.1	403.6	762.2	736.9	612.7	900.8	1132.5	735	676.3	833.8	673	606.5	486.9	387.2	581.8	651.9	376	865.4	609.2	539.2	441.4	537.1
LAPTM5	2123.3	1176.6	544.7	889.6	443.4	356	522	303.2	1313.3	995.1	690.6	2381.5	2631.2	917.4	1865.2	1983.6	1443.9	2372.7	1415.1	1118.1	2990.9	2669.8	2131.8	1165.7	1703.9	867.3	1645.9	1306.9	2163.7	1851.9
LAPTM5	3313.2	2344.5	1675	2452.2	1267.7	1282.3	1508.2	1148.4	3017.5	1814.2	2486.1	3826.2	5132.5	2684.1	3870.1	3978.6	3739.1	4352.5	2544.6	2648.3	5411.4	4653.6	3541.6	4159.8	4396.3	3200.2	3128.1	3614.8	3991.9	4420.4
GALNT1	330.9	276.8	208.5	259.6	252.8	257.1	172.8	154.7	203.5	183.7	774.5	469.5	253.8	593.9	722	506	539.7	888.3	385.6	235	435.7	459.7	579.7	475.4	585.2	703.5	618.3	510.4	321.9	503.7
GALNT1	404.5	308.9	290.3	238.4	230.3	272	267.7	297.5	196.4	298.9	771.9	438.3	419	715.1	653.7	376.5	517.7	760	353	308.2	380.6	560.5	489.5	555	441.3	408.6	605.6	374.2	450	347.4
GALNT1	127.1	153.5	100	188.9	124	159.7	129.8	206.8	122	148.8	605.2	265.8	155.4	394.6	380.7	227.7	291	348.8	221.1	236.4	201.5	214.1	372.4	437	248.2	327	323.9	298.2	265.1	286.5
CDC123	508.1	375.8	348.5	368.1	329.8	272.8	419	249.7	299.6	406.2	388.3	387.1	710.9	425.7	362.4	241	328.4	372.8	433.3	449.1	799.7	508.8	378.4	354.6	384.4	414.2	356.3	407.1	380.5	379
ELAVL1	649.6	520.2	497.1	528.9	481.9	637	682.8	550.1	579.6	757.9	503.9	524.1	680.1	460.9	519.6	522.3	567.4	601.2	584.4	494.8	806.2	675.4	479.7	594.9	594.3	867.5	663.1	924.6	453.8	747.5
ELAVL1	157.3	118.3	116.1	84.6	147.6	60.7	90.3	76.4	69.5	124.6	92.2	100.1	148	106.7	88.2	126.1	118	124.3	121.7	113	142.3	73.8	105.7	97.9	93.3	71.1	126.2	64	112.8	59.4
BLTP2	109.6	101.1	137.5	111.6	143.1	117	142.6	143.8	84.8	143.8	151	150	161.1	75.4	126.9	125.8	98.1	79	110	143.5	132.7	116.6	135.4	135.5	101.9	110.9	137	130.4	152.1	119
BLTP2	126.4	131.2	195.9	220	158.8	22.5	139.4	93.9	148.8	109.7	258.6	234.6	185.2	297.1	273.4	211.5	278	235.3	270.6	278.9	210	220.2	263.3	307.3	221.3	152.6	193.1	218.2	293.9	240.9
TPR	224.4	338	828.9	744	562.4	712.6	436.5	530	470.7	862.6	359.6	338	378.3	368.2	514.4	193.9	112.1	328.1	320	647.3	312.6	321.9	411	505	426.3	445.3	507.9	529.3	437.9	331.9
TPR	422.3	440.2	481.8	375.4	426.9	342.3	463.9	399.4	292.5	349.3	582	380.9	303.3	411.1	347.4	443.1	227.4	270.2	337.1	430.9	417.4	556	483.2	550.6	313.6	330.2	283.9	209.8	375.9	273
CLCN3	80.6	13.9	57.5	10.8	9.7	9.1	9.5	13.3	8.4	20.4	21.9	57.5	58.5	73.3	93	21.8	26.8	14.1	45.1	36.2	36.9	49.3	30.9	41.5	59.3	27.3	41.6	46.9	57.4	22.6
CLCN3	80.8	32.4	41.4	52.9	43.6	46.5	32	3.5	38.6	28.4	5.5	8.9	93.3	3.1	49.5	71.7	45.7	46.2	64.7	54.4	72	58	68	3.4	61.6	31.9	43.7	17.1	47.4	27.1
CLCN3	353.9	235.6	355.4	335.2	329.5	488.6	200.7	227.9	339.8	315.9	341.5	484.8	605	434.3	549.4	480.3	412.8	476.8	456.6	352.5	427.7	342.9	308.4	400.1	458.5	838.7	454.8	440.5	413	413.5
CLCN3	193.8	95.6	161.9	104.4	81.7	127.6	64.3	73.7	107.1	137.5	173.3	249.5	194.8	198.4	279.8	208.2	162.4	187.8	232.9	272.7	168	206.2	167.4	168.8	160.3	186.7	173.2	132.1	162.3	129.9
MARCHF6	214.9	385.1	335.5	333.5	511.7	483.8	238.2	464.9	267.6	264.7	229	351.1	265.1	216.1	300	172.1	183.8	325.2	284.4	259.6	208	290.6	287.5	290.3	276.9	267.4	338	256.5	351.9	161.5
MARCHF6	243.8	429.5	363.9	358.2	359.3	435	196.3	262.6	330.2	230.6	405.9	321	410.2	264.2	398.8	170.2	158.9	277.5	345.9	273.7	269.1	500.1	287.6	274.5	201.7	301.6	264.1	248.2	277.2	174
EIF1B	657.7	1181.9	750.9	703.4	893	1109.6	1266.5	713.5	791.3	625.3	478.8	494.7	465.8	450.5	474.6	507.2	411.9	526.1	485.4	390.4	339.1	494.4	531.9	436.8	403.1	619.2	491.9	575.1	441.7	528.1
SGK1	1494.5	1292.9	1272.8	1447.1	1634.9	2083.8	464.5	1471.5	1026.3	878.8	1318.2	1334.6	1421.8	1066.3	1489	853.7	912	901.9	779.6	490.4	1814	2149.4	1227.5	1476.6	515.3	1203.7	730.2	758.7	787.5	1165
NDUFS3	411.2	237	276.3	299.5	323.2	183.3	315	314.9	351.8	404.5	370.7	486.8	554.8	458.5	469.6	491.5	419.9	529.8	522.9	377.4	477.8	440.3	387	474.6	479.6	415.9	466.4	437.5	460.1	644.2
SRSF1	41.9	42.1	38.3	25.8	59.7	41.1	49.9	41	16.9	58.1	36.8	27.7	20.3	47.7	25.9	40.9	44.7	45.5	57.7	130	47.8	32.7	31.7	33.3	51.6	33.6	58.6	27.2	89.7	11.5
SRSF1	704.4	526	352.9	290.4	458.3	255.6	640.4	256	292.3	428.3	338.3	670.4	564	427.1	637.9	665.3	563.9	595.6	483.9	478.7	559.7	432.3	477.1	373.6	431.5	319.2	479.9	272.9	451.1	290.1
CD14	1190.6	828.2	425.2	772	1884.1	345.5	1082.6	475.8	894.6	1273.9	784.4	1653.6	1318.6	1263.9	1755.6	2235.9	1883.4	3855.4	1433.8	1713.1	2305.4	1970.4	3578.5	3071	4226.7	1546.6	3306.9	3844.3	3709.2	3536.1
LUM	2519.3	2313	1927.4	1919.4	1164.6	2527.9	1746.5	1662.5	2001.7	1462	2582.2	1632.9	2765.6	2263.6	2546.3	2788.3	3847.4	2145.5	1707.1	1937.5	3683.3	2591.8	1599.7	2533.7	2358.9	2592.9	2415.9	1949.8	1507.6	2435.9
TWF1	287.8	294.3	166.4	263	276.6	242.4	300.2	138.3	212.6	187	270.8	239.6	355.4	200.1	221.2	280.5	268.9	265.4	173.2	157.4	365	302.6	243.8	244.9	259.4	260.1	240.9	241.4	232.2	357.4
TP53	162.4	121.5	96.5	200.5	120.9	158.3	244	162.5	106.1	191.2	125.2	107.2	151.6	134.4	103.9	109.4	163.9	119.4	111.8	112	181.4	120.3	132.4	155.7	183.1	173	163	160.3	100.2	161
SAFB	63.7	75.5	57.4	37.8	42.1	10.8	22.5	54.6	42.6	28.7	72.4	40	69.9	44.2	42.2	43.2	69.5	24.6	32.5	11.7	48.9	23.9	22.7	40.8	9.8	4.9	8.3	29.9	50.4	34.5
SAFB	249.6	263.4	267.9	237.3	198.1	140.7	208.3	335.3	214.1	205.5	238.4	165.6	242.8	196.2	166.9	155.5	208.1	121.7	139.4	201	168.4	207.7	212.2	251.4	149.1	131.3	156.4	152.3	164.7	143.8
ECE1	84.8	312.5	321.5	232.2	324.1	132.4	141.3	225.9	244.5	221.3	138.5	117.7	127.6	107.3	101.4	132.7	239.5	123.4	256.3	279.8	91.7	89.5	114.3	99.8	117.9	95	144	140.1	102.1	136.3
ECE1	17	68.6	53.7	27.6	55.4	51.5	27.8	55.3	108.9	24.9	20.4	78.2	31.5	14.3	24	40.9	26.4	38.7	23	39.5	52.5	16.9	56.5	38.2	34.5	18.8	25.1	16.8	24.4	18.8
JOSD1	247.9	239.2	309.1	262.3	200.6	200	227.5	290.3	269.2	145.2	120.3	93	235.3	186.5	160	179.5	193.7	206.7	146.9	113.3	332.3	251.2	162.6	161.2	189	172.4	196.3	237	188.3	196.9
ADD3	394.6	405.4	1025.5	491.1	350.7	855.6	260	658.9	578.6	642.2	662	787	479	1071.8	1114.7	1068	776.3	672.5	1003	1040.1	259.2	624.2	579.3	459.6	534.6	457.3	752.1	404.3	634.5	281.1
ADD3	489.5	450.6	977.3	525.1	431.9	1193.9	232	433.6	672.5	438	1104.2	626.6	594.1	1106.4	866.2	952.4	618	678.3	762.2	668.3	551.9	796	574.3	597.3	529.1	645.9	775.1	465.5	622	372.5
COX6C	3788.9	1841.4	1651.6	1815.7	1043	1436.6	1183.5	1047.9	1390.8	1509.6	2394.5	2195.6	1847.8	2372.1	2407.6	2712.2	1873.4	1953.5	1746.6	1390.4	1786.8	3067.6	1795.1	1832.3	1135.2	2045	1279.5	1887.5	1248.8	2100.1
MCM5	2.7	11.5	4.7	11.8	7.7	4.1	4.5	11.4	68.7	10.8	9.4	21.4	9.2	9.8	26.4	38.1	48.3	9.4	10.6	5.8	11.6	47.3	15	27.8	66.8	8.6	44.3	78.4	32.7	65.4
RPA2	492.6	351.2	418	279	348.4	451.3	462.5	299.5	589.6	598.1	286.2	394.9	571.8	390.2	434.7	421.8	442.1	547.9	544.4	505.9	405.9	600.3	383	507.4	593.7	356.7	536.4	439	545.1	469.7
NDUFS5	1925.9	2086.9	1373	1840.1	932.3	1186	706.8	1520.6	1189.9	1042.7	1152	1071.8	470.4	1812.2	1247.3	1238.9	925.4	1145.7	906.6	864.3	324.8	757.9	1295.6	1014.6	709	2041	713.4	1217.1	808.1	1287
TSG101	345.8	374.4	484.8	349.3	342.9	448.1	406	350.9	417.5	363.6	343.6	363.9	473.4	348.2	394.8	495.8	377.4	451.2	444.2	357.6	311.7	441.9	440.9	300.8	427.6	507.2	373.8	381.3	361.7	472.2
TBCD	54.1	14.1	9.3	45.6	21.8	21	26.5	15.5	3.5	11.3	57.9	39.6	38	14.8	26.2	44.8	26.9	2.7	3.6	6.3	74.6	47.4	48.4	16.7	3.9	27.3	2.8	5.2	6	15.5
WSB2	124.2	186.3	194.5	196.4	248.5	468.8	216	211.1	266.1	141.4	331.3	321.5	304.8	423.9	386.8	302.4	342.7	450	319.6	269.3	204.3	251.9	521.2	336	412.4	669.8	474.8	421.1	364.3	477.4
MTHFD2	1714.4	1477.7	825.5	778.1	544.3	605.1	1185.8	512.4	725.7	675.6	205.4	260.6	321.9	219.9	193.4	211.9	303.9	242.4	187.7	145.4	476	295.2	300.8	358.3	412.4	310.3	298.8	310.4	348.4	346
PSME2	754.7	307	314.9	667.4	369.4	264	524.3	414.5	302.8	558.5	773.4	503.2	478.2	604.1	605.2	913.1	649.1	460.7	480	503.4	2555.5	1410.6	771.2	2292.8	1024.7	1027.4	471.3	939.5	459.8	1250.7
DAXX	39.4	98.3	91.1	173.8	102	78.5	122.6	59.1	72.4	67.3	136.4	67.2	108.5	46.8	71.5	135.3	58.1	99.8	86.5	89	120.1	98.7	119.2	102.6	120.3	67.5	104.9	86.4	96.1	101.3
TMEM106C	77.1	97.8	40.7	27.2	31.5	21.3	30	33.1	24.9	46.7	202.9	178.7	72.2	136.1	192.4	222.7	37.7	41.5	85.3	54.2	149	132.1	70.1	90.3	33.9	79.3	36.7	60.4	41.5	62
HEXA	534.3	510.4	383.9	432.6	280.2	255.3	495.7	485.5	334.8	361.8	510.7	630.2	695.4	608.7	612.3	543.3	545.3	886.3	690.4	732.7	577.4	507.4	487.2	394	493.5	440.7	634.3	499.4	760	474.1
ELAC2	25.4	35.5	45.9	10.9	29.4	17	27.7	7.9	5.9	29.4	13.1	9	36.7	40.6	47.1	53.7	6.9	27.3	40.6	54.9	30.9	37.1	8.4	41.6	30.2	12.6	11.5	31.9	25.9	35
ELAC2	129.4	38.6	22.1	111.5	55.9	19.3	15.3	17	93.2	43.8	52.5	23.7	143.1	60.9	35.6	49.8	67.8	22.7	27.3	53	123	106.8	65.9	88.7	11.8	35.2	24.8	57.4	61	48.5
CLINT1	402.3	237.1	236.6	156.6	249.4	165.6	275.9	187.9	233	240.2	281.2	291.3	269.6	273.2	285.4	279	226.3	221.4	215	290.2	282.3	302.3	140.8	184.8	278.8	204.3	303.4	225.3	337.1	187.9
CLINT1	355.7	325.2	214.8	243.6	319.9	537.5	233.3	180.1	271.2	158.3	342.8	271.6	239.2	278.4	243.1	313.9	236.4	302.2	180.3	136.3	329.7	256.5	286.1	335.5	360.4	483.4	292.5	325.4	219	332.6
SNRPA	165.6	210.1	448.8	346.3	350	252	372.4	383.1	285.9	313.9	256	331.8	175.4	333.9	271.8	294.9	352.9	225.7	396	342.2	154.3	153.4	209.9	322.7	250.3	221.5	273	327	325.4	297.6
SCAMP3	296.7	269.6	254	305	248.8	182.9	297.8	221.4	250.7	282.1	212.2	388.7	350.9	328.8	384.5	283.7	278.3	267.1	315.4	270.8	380	302.2	279	372.8	300.8	281.6	302	327.2	247.1	279.2
AZIN1	324.6	421.6	194.2	166.9	172.7	147.5	243.3	117.9	179.8	165.8	167.7	357.5	237.8	272.3	332.7	265.9	152.5	253.6	217.6	189.3	308.2	264.6	252.1	208.3	306.4	254	254.9	222.5	217	223
ADNP	330.7	295	426.8	289.7	307.5	296.4	190	204.9	328.9	274.8	328.7	311.1	260.7	433.8	345.6	323.3	318.8	292.7	383.6	303	401.6	420.1	324	271.5	306.3	350.9	319	227.9	313.3	305.9
NCAPD2	41.4	48.2	41.6	51.8	70.6	46.3	47.8	39.9	78.5	35.7	59.6	63.5	34.9	76.3	40.8	60.2	76.4	59.5	58.2	80.5	70.3	58.4	48.2	44.7	85.8	39.6	68.2	63.3	69.1	47.3
EFCAB14	245.1	254.7	274	243.7	202.5	170.1	254.3	165.8	206.4	262	299.7	275	161	263	275.9	406.5	202.1	240.2	269.4	358.7	194.6	315.4	316.8	203.2	319	228.9	291.7	164.6	313.8	209.7
EFCAB14	220	234.6	173	178.2	162	210.5	147	77.1	193.6	144.3	255.3	234.4	130.5	222.6	207	281.4	174.1	215.9	232.8	199.9	107.1	265.2	207.2	166.6	225	181.2	257.3	149.8	175.1	156.2
EFCAB14	162.7	191	160.7	103.7	171.7	101.4	176.8	103.1	94.1	160.9	106	219.3	147.7	172.9	185.3	223.3	94.3	176.4	150.2	195.8	163.9	122.6	116.3	127.4	169.7	175.2	132.8	99.1	164.4	95.2
EFCAB14	956.1	918.7	964.1	1049.5	687.8	888.2	688.5	619.2	852.4	761.9	884.4	988	739.6	858.7	970.4	1177.7	1087.9	902.4	967.8	869.5	702.7	1025.8	866.8	924.9	950.7	872.9	1094.2	866.6	945.2	936.7
RNF13	1229.9	968.6	1089.6	1128.6	832.4	1107.8	617.1	465.6	1032.2	951.8	743.9	1165.7	437.3	846.5	996.1	1121	748.5	1032.5	1046.2	826.7	773.9	1015.1	1105.8	981.9	1306.3	1291.6	869.8	885.7	1082.8	1076.7
RNF13	447.4	518.4	248.2	391.4	343.3	691.7	271.7	183.4	594	322	307.9	431.2	330.8	271	373.7	495.6	522.1	484.8	442	292.1	296.2	363.7	454	390.2	638.4	545.7	507.9	607.4	442.5	592.2
AIP	267.1	343.8	254.3	179.8	145.5	64.1	260.2	158	188.1	204.5	203.8	225.2	305.3	284.1	218.5	341	224.6	158.9	282.1	239.3	237.8	242.9	241.4	229.5	151.1	128.9	159	199.4	215.4	208.3
AIP	389.9	604.2	495.4	411.6	504.3	304.6	506.2	426.4	509.7	463.8	390.9	350.5	578.4	502.7	378.5	416.7	485.3	448.5	437.6	544.9	408.6	396	306.1	412.8	428.3	341.3	350.7	583	439.2	398.4
RELA	334.9	801.6	621.3	635	1113.8	589	1039.8	1025.3	791.5	789.8	382.3	461.9	330.6	408.2	438.2	544.1	567	548.1	526.3	678.6	325.5	389.6	538	390	555.9	657	631.6	556.8	692.5	648.6
C11orf58	1468.7	785.1	555.6	552.6	502	1039.3	831	331.6	735.5	583.4	398.9	512.9	929.1	587.1	784.2	715.6	804.7	793.9	560.8	328	1253	1022.2	449.6	509.3	814.3	694.5	583.1	445.8	413.9	835.8
RNASE1	6413.9	4614.6	6436.6	3785.6	2292.9	2264.3	1780.4	1057.3	4115.3	3333.2	4018.2	6659.5	2633.4	3510.1	7965.2	8952.9	4015.7	5236.2	3059.2	4018.5	6138	3634.5	5249.5	4538.5	2051.6	3306	3296.8	3808.2	5037.5	4027.5
ADAR	680	582.9	688.7	931.3	719.4	455.2	605.6	622.7	569.4	528.2	779.5	695.5	729.2	821.3	720.5	747.6	658.6	630.5	693.9	728.7	987	823.4	634.1	1090.9	813.5	631.2	716.7	797.7	795.7	691.7
FBLN1	161.1	226.7	342.9	106.4	318.9	247.4	489.6	428.2	485	268	187	66.4	78.1	162.8	116.6	183.9	163.4	97.9	210.8	77	43.8	75.3	345	151.6	182.2	80.8	348.8	308.6	340.3	179
DDX42	511	540.8	507.9	464	267.1	504.3	190.5	271.3	336.5	347.4	453.1	356.5	581.3	368.6	441.8	481.5	185.8	225.5	284.7	416.9	430.2	332.2	307.9	290.2	185.2	335.1	198.7	213.8	229.5	180.9
DHCR7	60.5	87.6	57.7	162.3	56	9.6	84.1	70.4	64.5	87	13	72.2	78.8	71.5	46.5	58.1	16.3	38.5	39	46.8	53.6	14.8	43.7	55.8	38.4	16.1	39.1	12.2	31	48.5
DHCR7	33.3	56.7	45	137.6	60.7	40	64.9	67.7	52.7	98.2	12.6	50.8	44.2	39.9	13.1	43.7	57.4	36.5	33.3	60.8	41	30.3	24.7	31.2	35.5	47.8	33.7	33.5	37	36.7
AEBP1	248.9	259.7	278.5	197.8	774.9	158.8	824.8	1071.2	606.3	352.8	1491.2	254.1	294.5	1107.1	423.7	480.7	1021.1	401.6	478.7	486.2	229.1	91.5	652.4	305.5	219.9	136.8	719.3	608.3	950.4	299.5
SMG7	30.2	36.9	93.5	35.8	26.7	15.3	45.1	22.2	28.3	64.6	12.6	42.5	30.9	62.7	40.4	75.1	10.7	33.1	32.4	19.6	17	26.7	31	12.7	45.4	22	44.5	24.2	11.1	15.7
SMG7	134.2	95.8	169.8	183.6	162.3	111.3	154	198.8	165.4	210.5	122.4	151.8	77.1	163.8	146	138.2	204	142.8	115.6	116.4	114.2	141.5	174.9	209.4	147.4	93.7	166	171	102.8	112.5
LBR	74.9	84.8	89.9	97.1	123.9	245.2	145.2	177.3	153.8	102.2	187	176.4	52.3	202.4	104.4	92.1	143.3	165.8	124.2	81.9	162.5	261.9	451.3	338.9	277.9	276.4	402.6	229.8	349.2	167.9
VARS1	12.4	48.5	39.4	11.3	13.3	10.9	43	30.8	67.4	32.2	16	40.9	11.2	14.9	15.1	10.8	16.5	19.6	13.2	16.1	10.4	14.3	17	20.3	22.9	18.4	14	18.3	14.3	17
VARS1	77.5	60.3	79.3	180.1	107.9	45.2	124.4	118.4	81	113.6	61.5	56.8	49.8	72.5	57.8	49.3	119.1	69.6	74.5	75.8	53.9	61	95.1	58.2	55.4	53.9	68.1	85.1	68.8	76
MYOF	585.6	453.1	794.3	442.5	453.9	720.5	525.1	716.3	864.6	601.3	729.1	880.6	1040.8	1370.9	997.2	1065.5	700.2	753.1	596.2	593.9	1053.8	785.3	929.1	829.4	602.3	825.4	850.7	680.2	717.4	748.3
OSBP	98.6	162.8	153.5	72.4	140.9	36.7	36.2	43.5	111.3	84.6	47.2	126.2	103	122.5	191.3	152.3	189.3	101.4	102.6	101.8	55.1	74.7	88.2	93.4	113.3	25.6	96	68.8	125.5	81.6
OSBP	144.6	186	247.1	255.5	331.4	247.9	268.4	225.9	246.6	254	215.7	224.4	119.8	179.8	173.5	243.6	289	276.3	250	254.2	123.5	198.2	194	188.3	283.4	290.1	294.2	223.1	251.5	228.9
SLC29A1	103.3	241.7	243	172.5	321.7	102	212	241.1	310.3	218.3	231.5	369.3	212.1	222	264.1	188.5	597.7	411.4	290.2	212.9	112.8	103.1	156.9	112.2	217.8	55.7	166.2	127.4	222.3	196.9
SLC29A1	110.8	247.2	359.7	191.3	322.5	222.3	228.3	355.6	342.3	279.3	289.2	263.5	255.8	245.7	226	238.6	586	357.5	301.2	256.5	146.6	96.5	154.5	88.8	281.4	162.4	215.5	218.7	188.6	233.1
POLR2B	296.5	303.1	367.1	422.1	365.2	409	335.1	234.6	336.1	269.1	365.7	463.1	332.1	522	417.5	413.5	474.5	441.7	405.3	328.6	231.3	579.9	401.9	472.9	296.7	490.8	349.9	312.2	475.9	343.8
TBCB	437.8	264.2	451.8	411.5	222.3	271.7	355.7	490	366.6	370.9	373.3	410.2	546.8	528	447	479	603.5	497.9	531.1	569.3	465.1	361.5	266.9	555.6	604.5	414.9	691.7	701.3	581.5	692.5
PRKAG1	356.4	193	282.4	163	224.7	217.5	257.6	229.6	276.9	321.9	181.1	262	77.4	182.1	263.6	199.9	349.6	301.3	369.1	361.5	163.9	246.8	254.7	123.9	344.6	310.6	330.7	308	348.9	277.4
ATXN2L	7.6	31.6	47.1	54.8	75.3	48.9	71.6	89.2	60.4	42.4	10.5	41.1	27.7	17.8	25.9	25.1	69	53.7	25	32.7	39.4	17.9	44.1	24.5	13	44.3	32.8	37	45.6	58.9
VPS26A	734	893.7	819.6	814.8	778.8	909.4	663.6	557.8	810.4	667.3	628.5	753.5	631.3	771.3	808.4	801	567.9	706	632.3	509.6	473.8	484	717.7	695.4	582.4	922.8	706.4	714.2	603.7	823.9
ENG	73.6	75.6	57.8	44.6	215.9	106.2	195.8	148.9	195.4	139.8	106.5	215.3	91.3	139.2	99.5	138.1	63.1	189.2	141.2	162.7	96.1	84.5	168.8	67.3	204.2	95.7	206.7	161	139.5	230.5
ENG	199.2	123.4	134.9	324.9	261.1	103.7	307.4	310	279.4	210.7	383.4	411.6	243.3	327.3	288.3	258.9	531.9	525.3	308.4	323.2	366.2	267.7	512.7	391.9	581.7	339.5	371.9	508.7	501	671.2
SH3BP5	210.3	824.1	610.4	979.7	592.8	812.4	445.5	1124.3	1123.6	605.8	603.3	289.6	256.3	435.5	473.1	189.4	265.2	277.4	238	389.3	187.8	240.1	209.5	211.2	312	289.9	361.8	403.2	392.5	266.8
SH3BP5	620.7	1550.7	1180.7	1629	1090.8	1937.9	1068.2	1885.2	1695.6	919.8	1001.7	697.4	601.3	712.5	1014.6	848.4	947	857	649.9	701.1	698.5	652.1	598.1	648.3	716.3	979.4	880.9	878.5	662	623.5
TBC1D5	196.4	240.9	246.8	129.1	162.7	149	168.7	218	184.2	205.5	255.3	193.3	211.8	308.6	210.8	136.9	149	62.7	322.8	312.7	229.7	312.1	174.3	210.9	128.7	146.9	166.3	172.6	314.1	163.7
TBC1D5	317.3	390.8	498.2	255.8	295.2	536.8	279.9	373.5	403.5	327.9	457.3	346.5	647.4	539.1	500.8	554.2	432	440.1	394.4	535.9	482.4	445.6	370.7	307.6	359.9	611	404.8	304.4	471	430.2
TBC1D5	96.3	128.3	61	89	102.7	48.2	126.5	59.4	67.3	100.4	126.7	120.9	132.3	95.5	119.2	203.8	139.7	120.9	143.5	135.7	111	110.1	91.5	96	107.7	44.3	129.7	49.2	107.3	50.6
NIPSNAP2	384.6	350.1	93.7	242.2	316.3	430	175.3	83.3	341.9	263.1	266.1	329.9	385.4	262	323.4	304.2	317.7	362.8	311	194.6	248.8	308.2	372.5	235.5	230.1	390.1	172.3	162.7	268.1	310.1
UBE3C	254.4	139.9	152.7	179.2	144.5	113.2	109.9	97.1	147.9	159.4	155.7	149.8	285.6	130.1	136.1	200.1	178.2	92.4	159.7	143.9	254	217.2	181.8	158.1	82.4	90.2	144.4	151.1	149.1	112
LPCAT1	113.7	149.6	112.6	227.2	245.9	75.7	153.2	113.5	187.8	155	174.5	145.5	137.4	155.9	96.7	99.7	232.3	161.4	124.9	181.9	150.8	85.9	156.7	162.8	116.7	86.9	108.1	138.8	201.6	165
SCARB1	68	76.3	46.3	128.9	123.2	74.4	143.2	170.8	176.1	167.4	196.6	169.7	141	105.7	119	125.7	195.7	280.7	172.5	175.2	73.1	131.3	152.9	86.2	124.1	129	191.9	186.1	177.2	165.9
KRT5	55.4	23.9	7.1	53.1	11	8.8	11.2	15.8	7.2	72	48.2	33.4	15.3	21.8	8.6	33.4	10.6	6.5	32.6	77.5	32.2	33.9	54.5	57.6	10	14.8	4.9	5.4	45.7	8
TIMM17A	546.9	191.2	69.2	107	171	117.5	151.2	110.9	113.5	163.3	62.1	82	54.4	108.4	113.1	104.2	119.6	132.9	100.6	77.9	44	233.2	166.1	126.6	124	104.3	108.7	78.3	148.1	139.3
TIMM17A	26.1	32.2	7	11.3	17.3	29.6	25.3	28.7	10.5	26.6	27.1	29.2	28.4	26.2	17.9	24	27	18.8	26.7	34.9	19.3	34.2	12	17.9	12.3	4.7	3.6	28.5	18.8	10.2
RNF14	174.9	91.9	119.8	96.6	94.5	100.8	67.1	48	77.7	83.9	94.7	204.4	236.9	135	158.9	199.1	149.5	156.5	132.4	109.9	160.9	176.4	142.1	79.8	105.1	82.6	123.6	74.5	132.1	97.6
RNF14	132.9	103.8	77.3	103.1	92.4	153.4	60.4	84.8	111	93.3	111.7	135.9	171.4	172.6	123.7	124.2	127.2	126.2	139.4	93.9	177.3	131.3	99.6	140.2	88	142.2	128.2	127	114.1	112.4
SCCPDH	98	75.4	50	111.2	88.4	135.2	114.3	50.1	78.3	79.8	102.3	127.5	161.4	166.3	136.3	88.2	125.9	138.1	98.3	130.2	143.1	156.3	86.8	131.9	81.5	143	156	116.1	127.8	119.4
SCCPDH	99.5	56.1	42.7	80.7	34.4	53.8	69.8	56.5	47.1	84.3	75.2	137.1	152.9	61.3	74.9	83.4	91.6	141.3	103.6	83.6	107.8	96.7	106.7	101.5	86.4	134.8	96.5	84	102.2	71.7
SMARCD2	169.2	122.9	262.3	240.6	113.6	105.7	79.4	56.1	253.3	227.5	135.4	92.6	129.2	128.3	113.9	81	180.6	95.4	154.3	179.2	124.7	115.4	96.3	107.2	95.5	86.7	94.2	112.9	122.7	73
RTL8C	780.2	916.8	874.7	933.9	580	535.3	872.4	1189.4	1240	942.4	1055.4	1092.4	1185.3	1284.5	978.7	1385.4	942.9	861.1	935.8	873.4	712	594.1	969.4	608.6	875.1	463.4	1052.1	990.2	793.9	1199.5
NET1	378.5	452.4	535	527.2	371.9	592.3	130.4	280.8	393	360.6	515.2	247	331.3	268.9	350.8	303.8	267.8	196.8	191.1	318.2	267.9	205	184.8	205	148.2	294.2	164.3	162.2	223.9	134.8
NET1	371.7	616.3	835	408.8	325.3	385.6	132.2	199.1	432.2	525.4	475.4	355	335.8	314.4	374.2	250.9	309.3	189.7	298.3	218.7	364.6	133.2	199	216.7	168.2	139.9	213	192.6	257.3	119.1
USO1	162.4	132	46	78.6	80.2	92.5	110	18.2	76.5	115.8	93.2	319.9	169.9	99.8	199.5	96.1	73.5	97.4	78.7	105	145.2	193.5	183.3	108	257.3	60.3	109.7	46.2	155.6	97.7
USO1	334.8	335.8	399.2	463	254.5	341.4	308.2	261.6	301	348.2	566.4	675.4	339	567	618	371.9	436.6	389	419.2	271.9	349.5	363.4	531.4	533.4	426	523.7	321.4	456.7	418.2	473.7
HDAC2	228.6	281.2	171.2	216.4	284.3	446.3	231.9	145.8	226.4	181.5	219	304.3	355.8	239.1	343.8	232.8	232.2	338.8	211	127.2	246	231.6	254.3	165.5	194.6	403.8	263.9	339.4	150.6	370.2
PRKAB1	116.4	79	75.8	90.5	89.8	51	76.9	69.7	87.7	59.2	38.6	28.7	103.9	30.7	64.6	78.8	47.9	79.3	109.4	94.9	63.3	80.6	66.5	48.1	71.6	58.5	67.4	54.8	61.6	79.9
PRKAB1	155	170.4	160	115	163.9	81.2	162.2	165.6	115	161.2	185	157.7	217.1	119	124.6	145.5	113.1	122.9	111.9	218.8	157	179.8	162.6	108.8	95.5	98.6	117.1	72.2	161	106.9
SUPT7L	84.9	122.4	92.3	94.2	48.7	104.4	88.5	85.9	93.3	89.3	99.2	89.2	88.9	85.1	69.6	35.2	106.2	75.3	95.5	120.5	55.6	83.7	63.9	73.8	67.7	132.6	79.5	94.1	104	73.4
SUPT7L	238	230.2	153.4	179.1	116.2	118.7	131.5	159.3	132.8	114.4	146.3	164.7	150.5	133.2	205.1	180.2	181.3	139	138	158.8	165.4	172.2	176.7	180.3	114	135.2	131.8	138.3	162.2	111
SUPT7L	58.7	89.4	85.6	73.8	76.3	104.3	114.1	87.2	95.1	102.6	92.5	39.5	67	77.3	54.9	84	87.5	95	65.8	108.4	65.7	76	85	59.8	70.8	98.5	82.3	79.7	94.9	63.9
EPCAM	26.9	22.3	17.7	20.2	3.5	4.7	1.8	5.3	6.6	6.3	25.6	10	30.3	2.3	12.7	4.4	3	5.3	11	33.3	13.6	21	5	17.2	10.6	11.5	5.5	47.5	2.9	33.3
NEDD8	420.7	342.1	406.1	373.4	308	207.1	416.9	253	421.8	340	387.1	570.8	176.1	508.2	519	660.1	541.6	537.8	562.9	300.9	255.1	427	416.9	399.6	259.5	320.3	388.7	575.8	365.7	624.4
HSPB1	2064.9	2094.2	2721.7	2296.3	1899.1	1195	1593.2	3223.1	1564	1621.9	1352.9	1906.2	1921.3	2012.3	1447.4	1743.8	1545.9	1749.2	2373.9	1994.2	1435.9	976.7	1192.9	965.9	1131.1	644.7	923.9	1242.1	734.7	1263.4
EFEMP1	6162.1	2785.6	5154.5	6026.3	3145.1	5304.1	4708.7	3190.8	2604.9	2484.3	3154.4	6095.1	5071.2	7103.9	7957.3	4810.8	5378.6	4229.2	4478.5	5333.4	2534	2259.9	1868.8	2821.5	2409.1	5097.5	1947	3190.7	1439.2	3444.8
EFEMP1	1238.6	961.4	1013.6	1364.4	793.4	1419.8	909.7	982.3	1152.3	479	1005.2	1590.8	1049.5	1645.9	2035.5	1087.2	1463.9	1464.2	1183.2	1204.9	603.5	411.7	633.2	649	715.8	1653.6	731.5	919.7	354.6	1231.4
RYBP	200.2	313	289.2	465.8	446.1	441.5	347.2	689.1	266.8	298.6	262	231.9	106.1	227.2	189.9	159.8	181.3	222.5	219.7	295.3	224.9	264.7	262.9	345.8	239.4	255.6	320	244.4	376.6	230.1
RYBP	222.1	285.1	207.1	285.4	407.4	364.6	195.6	531.3	199.7	150.3	295.3	167.5	160.8	152	179.5	153.7	185.9	216.6	222.6	113	197.5	230.9	251.2	233.2	195.6	250.7	251.7	224.1	231.7	204.5
RYBP	244.5	271.4	366.2	410.1	376	365.4	478.6	736.7	276.6	337.4	210.9	259.5	231.8	232.2	288.3	142.5	45.1	154.3	243.9	324	248.3	232.4	256.2	258.2	204.8	236.1	300.2	162	293.4	123.8
LIPA	1347.2	658	389.1	819	691.3	976.9	623.7	454.4	718.6	872.6	1342.1	2857	1085.1	1497.2	2904.7	1394.5	2494.2	2962.1	1516.2	1262.8	606.5	2261.7	1725.7	817	1483	1853.7	1554	1261.2	1934.7	1232.4
BNIP3	71.4	168.1	105.6	93.6	183.9	104.5	299.3	202.4	197.1	120.8	49.5	67.8	62.1	58.7	51.3	68.7	106	83.1	75.8	112.1	46.9	54.3	104.1	67.6	90.9	64.4	104.1	61.9	78.1	80
BNIP3	230	672.5	294.2	241.1	253.4	495	547.6	587.3	552.9	273.6	95.4	129.4	273.5	145.6	117	112.6	143	141.1	185.2	139.5	113.6	82.6	229.6	80.7	196.7	135	123.8	138.1	169.6	143.6
CAPG	278.8	367.7	267.2	241.1	80.8	74.7	167.3	124.4	398	180.1	525.3	832.9	573.2	467.5	529.7	809.1	905	1011.4	326.7	278.1	756.9	663	459	487.8	827.1	355.9	381.8	499.4	358.8	807.1
SH3GL1	129.7	265.9	205.3	362.8	341.8	129.6	251.8	355.9	255.4	242.9	235.1	293	141.9	257	192.3	217.9	193.6	209.4	171.8	218.5	148.1	108.8	189.2	171.4	69.2	43.7	99.1	145.2	168.8	182.6
COL3A1	3483	1014.1	1908.9	1796.3	790.3	886.1	1382	5154.8	1295.4	1918.4	8451.9	6382.2	4046.6	10183.5	6760.9	5966	8389	6172.9	4007.6	5985.3	6825.6	5149.9	6683.5	7030.9	5940	5447	6703.7	6061.2	5984.8	5122.7
CDC25B	199.8	183.4	235.2	270.9	233.2	236.4	190.5	287.6	285.8	227.8	277.7	209.4	230.8	207.9	159	204	258.8	264.8	307	307.9	243	235.5	290.4	318.9	226.1	244.8	254.1	252.2	349.7	287.9
ATMIN	145.6	199.7	245.6	175.7	220.2	166.4	76.1	162.8	141	161	229.7	201.9	146.6	224.4	217.2	172.4	153.7	150.4	153.8	171.4	111.9	172.9	220.2	210.7	194.2	151.6	161.1	109.4	193	142.9
ATMIN	165.1	147	100.1	143.5	76.4	165.5	65.9	57.3	141.8	90.4	131.6	109.8	126.2	137.5	155.7	144.3	157.5	173.5	122.9	119.6	124.9	162.5	89.1	129.8	143.7	197.8	119.4	156.5	93.2	108.1
ZFR	289.9	182.8	211	207.4	118.2	94.4	218.2	95.9	125.4	136.8	98.5	190.6	121.9	219	169.1	188.8	168.4	137.7	161.3	181.3	175.6	194.8	124	106.4	119.4	88.6	112.5	84.3	127.9	83.6
ZFR	692.6	602.3	587.2	709.7	441.6	1041.7	625.6	568.2	589.7	467	415.8	451.6	463.2	474.5	495.3	470.1	423.1	509.9	528.3	418.9	611.2	387.5	313.2	323.4	409.8	665.8	459	628.4	412.5	423.7
SRGN	1225.7	843.5	711.2	664	470.5	403.2	735.8	261.9	830.5	598.9	260.4	1101.3	123.7	408.9	1164.7	879.9	698.1	951.5	559	405.7	414	2483.1	2600.2	2299.3	1411.8	842.6	1171.6	1484.2	1449.9	2012.5
SRGN	1520.9	1038.3	712	1218.7	1161.5	1555.2	1167	907.9	1425.3	936.5	614.9	933.5	831.7	512.7	1241.3	997.4	1202.8	1715.9	743.3	513.1	2431.7	2253.2	1798.5	2339.8	1722.7	1888.2	2125.7	1949.6	1289.2	2302.1
PLAT	141.9	108.9	189.4	109.1	200.3	370.2	183.8	511.7	183.4	191.9	144.1	143.3	210.3	109.6	95.7	137.2	132.6	149.6	153.1	267.1	139.8	111.6	171.4	94.9	171.7	158.4	176.8	67.3	96.4	131
LRRFIP1	151.3	225.5	197.8	214.7	344.5	334	164	755.8	211.8	206.8	407.6	243	125.2	139.6	152.6	196.6	130.9	178	177.5	233.3	225.8	277.3	568.5	278.7	423.4	359.9	375.2	424	285.7	264.9
LRRFIP1	411.1	302.9	243.6	523.8	658.1	367.4	353.5	643.9	374.5	434.4	396.2	346.1	145.1	278.7	224.5	414.1	463.7	559.5	504.8	407.3	617.2	651.8	595.3	560.3	853.8	432.6	743.2	576.1	657.5	696.4
FAM32A	418.2	366.5	350.8	270.4	312.9	240.1	298.7	250.2	277.6	290	309.3	378.6	551	393.2	290.3	433	256	262.5	286.7	308.2	507.3	406.9	337.9	329.6	308.1	228.4	303.8	290.1	297.3	292.4
GDI1	333	466.2	481.8	595	532.1	467.9	468.9	666	491.8	514.3	387.6	465	443.3	425.7	439.2	507.5	507.5	522.3	542.7	400.7	311.5	251.9	503.7	485.2	539.7	485	753.3	597.3	510.2	520.9
NR3C1	505.3	709.2	675.5	866.4	746.5	834.6	687.4	736.6	537.3	563.4	950.1	888.2	585.9	909.9	738.8	1060.7	507.3	577.5	1012.9	727.9	468	653.5	723	680.9	541.9	701.3	686.7	411.6	873.7	469.3
NR3C1	124	207.3	199.7	160.2	196.7	113.9	214.9	146.9	122.8	175.3	241.5	247.2	126.2	251.9	242.8	263.9	147	158.1	305.6	249	121.1	303.7	298.5	224.7	300.2	148.6	235.7	109.9	277.4	143.9
TBL1X	43	99.8	124.5	123.2	132.8	90.7	126.6	128.7	134	120.1	130.2	92.8	84	60	64	54.7	45.7	79.6	81.2	143.7	99.6	62	113.8	80.8	164.6	113.3	111.4	118.5	93.2	103.5
TBL1X	13.3	28	26.2	27.5	38.1	8.2	55.2	10.6	34	30.6	41.9	40.3	48.7	21.1	31.2	19.5	11.4	6.6	42	55.1	57.1	34.7	25.1	36.4	32.9	9.9	47.9	16.5	31	34.2
TBL1X	8	19.1	15.7	11.7	11.5	4.3	10.4	10.6	8	11.5	30.1	12.8	8.4	17.6	11.9	36.7	30.5	11	27.9	25.1	39.1	7.9	17	16.3	12.1	10	12	10	16.5	10.4
TOMM34	202.7	194.2	202.1	264.2	284.6	252.5	370.8	391.8	256.7	334.4	182.5	220.1	204.5	196.1	160	197.9	296.8	286.5	255.9	307.3	234.9	205	231.5	225.4	309.7	271.6	271.9	260.9	281.9	225.6
UBXN1	320.1	390	414.7	342.2	327.3	230.1	340.5	340	331.7	399.5	339.3	240.3	361.1	269.9	222.8	263.8	272.9	282.8	264	307.2	262.5	295.5	253.1	249	266.1	202	213.7	233.7	218.6	237.3
ABCE1	211.6	208.9	190.5	212.2	170.3	145	309.2	182	111.4	208	135.1	237.9	124.8	176.5	255.1	153.8	213.1	195.7	134.7	156.7	140.5	176.8	172.8	190.2	178.9	172.2	178	138	140.3	123.6
ABCE1	140.6	150.2	139.2	282.6	194.1	140.8	280.2	143.5	152.8	147.6	148.9	178.8	130.7	131.7	180.5	88.6	167.1	163.7	122.8	95.3	137.1	152.2	127.7	232.2	169.2	177.2	175.2	222.3	145.6	138.4
MPZL1	459.3	321.1	315.5	341.3	356.4	186.6	293.4	270.9	224.9	384.2	407.5	442.1	442.8	468	419.9	615.4	364.9	289.7	395.3	380.5	423.9	277.3	398.6	287.6	388.9	187.8	331.4	227.3	320.1	319.7
MPZL1	291.1	155.8	182.1	208.5	317.1	203.8	317.2	348.8	261.8	284.4	381.6	320	374.2	240.6	436.2	323.6	282.3	344.6	230.3	213	442.8	273.1	246.3	215.3	331.2	223.6	318.1	319.3	204.7	276.3
PON2	329	266.5	215.8	315.8	142.3	422.3	194.7	240.7	308.8	215	354.4	320.1	318.6	355	371.5	265.5	281.2	306	288.8	228.6	322.6	347.6	410.5	273	328.9	395.3	362	365.5	384.7	434.4
PPP2R5C	317.7	186.9	236.7	228.2	306.2	386.8	137.2	171.9	282.2	197.1	312.3	358.9	490.7	341.7	422	328.1	369.7	337.2	454.6	373.6	436.1	507.2	314.7	352.7	377.9	459.5	296.8	308.2	363.3	285.5
ARIH1	86.7	103.4	66	134.7	100.8	160.1	87.8	156.7	61.4	76.4	48.4	74	53.9	63.3	74.5	49.5	49.2	49.4	51.6	59.2	35.3	64.9	56.1	93.9	70.9	40.7	62.4	34.2	79.1	35.8
ARIH1	142.8	240.2	341.1	350.6	380.4	195.6	207.6	236.7	206.7	272.6	170.8	255.4	137.8	142.5	223.3	166.7	144.5	160.8	270.2	318.9	101.6	183.3	185.6	213.8	242.2	150	237.8	165.3	262.6	153.7
ARIH1	136.8	289.1	184.1	309.8	203.4	230.7	77.1	200.5	217.7	132.3	165.1	162	91.8	188.5	159.8	172.3	146.4	172.8	136.4	102.6	114.1	161.1	174.1	206.6	109.4	190.8	144.7	180.6	108.1	164.4
ARIH1	132.5	202.4	124.8	105.7	234	168.2	154.8	284.9	107.6	135.5	73	125.9	74.9	125.7	95.9	109.1	97	95.8	87.4	110.5	80.1	120.6	132.3	86.2	154.8	94.5	108.8	92.6	95.5	109.7
B4GALT1	8.5	4.8	55.3	10	12.5	10.4	10.1	29.1	25.1	27.3	16.6	9.9	6.5	17.3	8.7	26.3	43.7	13.2	9.4	18.2	9.4	6.4	7.4	28.6	6.6	5.3	9.7	15.5	13.8	32.3
B4GALT1	46.9	92.5	120.6	77.3	97.2	93.7	149.6	211	85.6	178.8	62.3	118.8	56.5	78.9	47.9	104	174.7	157.3	106.1	204.9	140.8	79.2	248	199.3	154.6	76.2	187.2	104.2	146.2	93.2
CEACAM5	65.5	46.6	62.8	62.9	101.1	101.6	123.2	105	53.9	76.3	97.4	58.7	56.8	54.9	56	68.4	93.3	72.7	77	114.5	129.3	151.7	128.7	92.5	107	139.3	114.1	70	96.7	86.5
CYB5R3	1300.7	2219.6	1980.4	2268.9	2040.7	1944.4	1929.7	2250.9	2130.3	2237.8	1746.6	2096.6	2933.3	3021.2	2702.1	3361.9	1867.1	2118.3	2124.7	2190.8	1948.5	1137.9	1739	1520.5	1862.8	1378.7	1637.9	1783.7	1087.3	2137.9
DCAF11	147.6	168.1	216.1	228.4	160.6	215	211.4	116.4	169.9	208.4	198.9	193.1	241.7	168.6	215.1	167	240.5	201.4	214.1	273.4	191.8	233.4	201.1	244.3	267	178.8	219.4	275	284	232.8
IL13RA1	529.1	508.6	340.3	411.5	572.7	366.1	472.6	367	448.1	509.5	575.8	415.3	306.1	545.2	411.9	840.8	593.6	394.5	477.5	350.1	414.2	543.1	590.3	691.1	522.6	580.3	477.9	611.8	678.8	497.1
IL13RA1	131.7	79.5	61.2	83.8	111.5	54.9	72.4	51.2	71.1	60.9	64.7	134.1	69.5	67.8	56.6	121.3	108.7	58.4	87.3	113.3	131.9	139.1	97.8	107.3	88.8	58.4	89.4	78.3	101.6	66.5
FAM3C	448.5	402.4	221.1	405.8	361.2	491	365.8	317.3	367.5	300.5	383.2	404.7	449.5	515.3	459.9	551.1	497.4	425.3	442.2	369.2	338.4	413.3	376	338.2	569.8	575.7	429.1	431.5	309.1	435.5
RRM2	13.8	9.1	29.8	26	2.9	4.1	7.3	13.5	1.6	8.4	33.8	41.2	36	41.9	44	30.7	43.9	29.9	41.7	33.2	92.7	80.1	73.6	55.2	46.1	39.1	59.2	59.5	103.4	53.8
B2M	8691.3	5178	6670.3	6092.3	4734.1	7129	6403.5	6118.1	4793.7	4302.8	6578.2	5120.1	8355.2	7335.7	6235.2	6233.6	7579.6	5495.8	3643.4	5890.6	9880	7831.2	5318.9	7587.2	6005.2	5785	5378.5	4886.8	4664.9	4732.9
IMPDH2	559	652.4	1175.5	1473.2	842.4	535.1	1105.6	882.5	751.1	704.7	609.8	766.9	471	652.3	610.4	421.8	597.3	542.6	899.9	661.2	310.6	359.8	489.5	454.2	364.8	678.1	367.6	628.5	486	490
DCN	10863.7	7950.4	12066.3	6123.4	4877.9	6410.9	6985.7	6763.4	5284	4763	6196.5	5835.9	2242.8	9943.2	7275	9177.2	8387.8	4661.7	4287.1	5081.2	6027.1	5463.3	6124.2	5593.8	5384	4399.1	4664.7	4379.1	4802.6	4249.8
ARAF	261.3	306.9	285.4	276.9	306.8	151.8	322.5	405.9	258.4	326.8	236.6	212.5	224.6	222	212.5	240.7	269	171.9	264.6	303.5	218.4	232.8	295.5	291.1	348.2	139.3	190.7	299.9	229.5	346.3
PSRC1	47.1	51.2	81	72.1	58.2	67	52.3	54.9	49.3	110	68.6	75.5	62.7	78	58.9	66.3	56.2	57.1	85.4	111.9	80.8	92	94.5	83.5	63.2	90	79	70.2	103.2	64.9
CKS1B	280.5	214.5	219.1	204.8	275.8	237.5	216.8	360	186.9	305.2	139.5	217.2	75.9	278.1	242.5	276.4	164.7	201.9	261.3	239.1	90.9	205.6	121.7	118.5	150.9	208.1	143.1	134.6	147.4	169.3
UBE2A	260.7	243.6	161.7	224.1	335	347.6	283.4	319.4	235.2	302.1	169.9	298.9	335.7	186	214.4	247.8	286.6	261.3	233.4	239.9	336.5	320.7	250.6	179	293.9	222	304	278	278.5	315
UBE2A	283.1	317.2	266.6	314.4	280.5	440.2	295.9	289.1	355.2	360.4	369.1	354.3	343.5	345.1	319.3	471.4	386.6	445.4	431.3	374.2	341.9	333.2	495.1	479.4	571.4	528.5	529.3	474.4	457.4	576.3
AKR1A1	506.8	382.8	511.2	525.5	301.3	299.2	334.7	359	471.5	607	709.2	813.6	912.8	431.2	1022.6	924.8	760.1	924.4	711	496.3	883.1	1005.3	757.2	726.1	759	744.3	589.9	855.6	744.9	1040.2
YY1	301.3	356.8	559.1	569.3	466.5	468.6	403	513.4	505	658.2	520.3	424	264.2	368.7	520.1	279.9	285.5	343.2	418	478.6	399.4	420.5	340	303.1	439.1	534.8	393.4	389.6	416.4	448.1
YY1	44.6	10.1	34	21.2	12.4	12.9	16.5	24.6	7.1	10.3	42.7	28.6	38.3	9.3	23.9	23.7	8.2	6.4	6.7	16.5	12.2	9.2	13.9	13.5	12.6	4.8	10.8	11.9	12.6	7.7
UQCRC1	123.5	183.5	195.5	307.6	222.7	70.2	234.2	179.1	375.8	379.8	268.1	314.8	257.3	284.2	294.6	218.5	355	386.2	325	212.4	204.1	115.5	278.5	352.3	321.6	131.2	279.9	514.9	319	448
CTDSPL	12.5	41.8	24.6	13.3	43.2	16.2	8.3	16.8	41.6	135.1	105.2	108.7	61.2	52.4	27.2	39.7	20.4	36.8	76.3	23.5	37.2	22	94.9	11.9	9.3	16.8	18.3	17.8	42.7	13.6
CTDSPL	30.4	30.2	12.7	17.4	5.3	6.7	4.9	7.1	3.5	7.8	14.4	36.8	20.2	21.8	13.2	9.3	7.4	3.5	7.7	12.7	6.3	9.7	11.3	9.8	5.4	7.1	4.7	4	8.3	3.1
CTDSPL	117.4	140.5	119.3	120.4	96.7	81	49.9	114.3	161.2	154.6	246.5	139.9	102.1	218.6	130	150.6	181.4	96.3	171.6	146	94.2	87.3	150.1	96.9	68.1	67.3	107.4	110.8	137.9	99
DVL3	2.8	7	5.9	10.6	10.7	8.2	7.1	9.8	5.8	11.4	47.7	9.1	6.3	14.2	6.5	7.9	12.1	5.8	5.7	16.2	6.4	5.4	9.5	54.3	7.6	7.4	10.2	11.1	14.8	24.7
DVL3	108.8	150.1	177.5	229.2	391.9	245.5	195.6	291.8	241.7	322.4	286.1	194.4	156.3	174.7	163.1	186	354.7	333.5	304.2	267.9	98	167.2	266.2	218.1	228.6	174.8	444.7	267.7	339.4	206.9
RPS4Y1	28.7	2260.2	47.9	1599.2	1820.8	1967.8	89.2	1607.5	1597	1408.2	70.8	50	599.3	36.7	18.7	18.6	90.8	1694.8	62.3	66.8	49.9	45.8	1354.8	43.9	24.8	19.7	15.2	72.9	1547.6	26.3
FARP1	139.9	111.5	187.9	182.5	213	94.3	57.6	141.4	148	178.1	244.3	139.7	109	191.8	142.2	236.4	276.7	237.8	196.5	219.2	117	151.3	204.6	156.5	215.3	219.8	362	191.6	312.8	192.4
FARP1	108.3	135.4	104.6	124.9	116.6	85.9	84.8	85.9	111.3	75.8	200.2	166.7	153	130.8	144.4	138.8	133.5	140	118.6	98.3	133.6	103.1	205.1	98.1	85.8	98	145.1	118.4	159.5	100.4
GSPT1	133.3	208.6	175.2	149.9	156.7	158.2	281.5	309.6	188.3	287.6	189.6	159.8	164	152.6	164.2	157.1	204.3	173.1	225.8	177.7	131.9	129.6	180.2	161.8	186.6	153.9	211.7	144.1	177.6	149.1
COASY	242.4	203.8	226.8	224	252.6	176	269.7	200.9	198.4	229.3	162.4	236.2	267.7	213	154.4	234.5	140.3	186.4	217.7	249	202.5	174	246.7	220.7	211.5	180.9	192.4	254.2	197	218.8
SEC63	150.6	222.1	160.7	130.2	204	210.7	145.4	164.1	134.8	178.2	189.6	163.2	175.1	162.9	195.1	192.1	123.9	163.9	144.4	205.6	123.4	108.8	152.5	116.9	150	159.7	135.6	94.1	158.1	100.5
SEC63	60.6	76.3	86.5	66.1	77.8	63.7	46.8	73.3	63.3	64.6	54.1	48.3	37.6	69.3	64.4	27.9	56.1	55.1	76.5	91.7	28.7	62.5	58	56.3	60.5	78.1	70.3	55.6	55.6	58.3
SEC63	228.2	467.6	405	545.9	544.3	486.5	328.3	324.7	350.3	381.4	494.7	471.7	298.2	479.6	491.7	557	433.8	419.1	408.6	430.7	212.2	300.5	398.8	457.3	403.2	463.3	376.2	252.8	332.9	344.5
SLC25A36	188.1	368.5	473.4	379.6	279	421.2	257.9	332.3	389.3	326	301.5	198.3	200.3	205.2	242.3	82	79.8	98.6	168.2	298.4	222.5	146	195.1	214.4	102.8	157.2	144.8	149.8	220.9	137.9
SLC25A36	157.1	229	580	454.9	293.1	278.2	210	324.2	262	275.1	246.2	192.6	201.2	225.4	210.2	154.6	113.4	171.5	155	270.6	140.6	126.4	184.7	188.7	172.2	165	226.1	168.7	208.6	140
SLC25A36	415.6	806.8	831.2	623.9	650.7	751.3	697.9	683.3	689.6	599.8	527.1	541.4	374.8	487.7	573.3	605.6	523.7	546.3	536.4	571.1	347.5	352.6	474.6	477.3	538.7	632.9	640.1	668.3	456.5	439.7
SLC20A1	171.6	197.7	215.1	254.6	305.1	378.6	214.5	333.8	150.3	132.8	694.1	277.2	202.6	222.5	354.7	167	727.2	411.1	276.5	123.8	194.5	287.9	371	325.5	269.4	250.4	402.5	205.3	498.7	274.2
NSA2	1327.8	1490.1	1064.1	732.5	763.3	1232.3	930.3	617.3	858.7	822	939.3	941.8	996.4	991.1	994.3	1109.5	769.5	774.1	796.8	989.4	867.4	795.3	719.2	574.3	452.6	927.5	609.1	594.5	721	506.5
PRDX4	869	471.3	467.4	723.1	438	527.8	697.3	565	519.8	539.5	1033.7	1238.9	1260.5	1206.1	1387.7	820.9	1075.6	1495.1	840.8	610.7	1557.3	835.2	983.5	1169.4	1765.1	1728.8	1077.1	1514	1135.2	1789.5
AFF1	2379.7	2838.4	2627.3	1519.6	1027.1	1825.4	444	696.5	1465.9	1510.6	1094	478.5	704.3	786.3	652.5	948.5	795.1	757.4	659.8	480.8	543	737.7	777.2	788.7	906.9	1285.8	614.4	508.7	660.2	728.6
CD55	190.3	535.6	182.4	336.7	478.7	402.2	271.5	449.1	552.4	145.8	215	284.9	235.7	351.1	371.7	366.6	527.1	411	515.1	321.5	593.1	481.5	367.2	518.4	670.2	884.2	425.1	411.7	95.6	778.9
CD55	382	441.4	413.6	428.8	362.8	387.3	305.5	317.3	406.9	339.2	427.1	810.3	528.8	1145.1	1114.1	1033.4	1123	878.1	913.5	592.2	806.7	1085.1	498.3	1001.2	767.7	751.4	417	559.4	248.3	672.6
PKP4	54.1	40.9	39.2	45.5	104.6	16	118.2	41.9	69	53	63.6	38.6	42	46.5	13.7	59.6	21.2	26	46.1	59.7	50.1	46.7	62.3	33.1	19	9.3	26.5	26.2	46.9	22.6
PKP4	118	93.6	137	110.8	204.3	171.4	170.7	112.8	140.3	126.5	146.6	63.1	106.7	112.1	46.2	90.3	106.1	73.5	96.5	115.5	127.9	110.9	115.7	120.9	68.1	128	93.3	122.5	106.1	92.3
PKP4	81.5	85.9	98	85.8	248.1	110.9	195.1	80.1	92.4	124.4	145.7	70.4	77.6	143.6	59.5	115.1	117.5	92.2	118.2	128.7	66.2	81.5	84.1	102.2	92.4	110.7	127.5	87.7	126	111.5
MCM6	315.1	183.2	193	206.2	180.1	230.7	256.4	248.5	212.4	145.1	313.7	217.4	234.1	289.3	322.6	235.5	288.2	204.8	210.8	173.1	299.8	358.7	214.3	279.9	219.8	318.6	221.4	276.8	202.3	208.9
ETFA	445.7	260.2	155.1	208.6	121.6	205.6	161.8	134.6	213.8	205.2	235.8	268.3	500.8	253.1	254.3	331	203.6	225.7	221.3	200.3	409.9	408.1	279.8	220.5	234.6	207.4	162.1	157.6	193	284.7
LRRC41	105.1	114.1	134.4	164	150.5	119.1	158.4	184.7	154.3	198.2	90.1	152.8	195.3	96	94.9	86.4	197.7	151.3	143.2	158.1	102.2	95.2	100.7	96.7	190.3	71.3	168.1	144.3	158.1	169.7
CHMP1A	112.7	85.8	135.3	160.4	101.7	54.1	72.2	96.6	108.5	87.5	147	126.3	154.3	70.1	155.6	166.4	140.5	116	78.4	138.6	127.9	127.8	145.1	150	126.2	24.3	138.2	163.1	136	125.3
WDR82	980.5	676	583.2	675	814.2	1310.5	698.9	696.4	812.8	607.9	550.3	650.6	1554.5	736.2	669.3	466.9	715.3	617.4	721.9	604.1	1125.8	953.9	519.9	693.2	627.7	763.1	845	910.9	658.7	642.6
EIF4G3	260.7	190	328.6	329.5	163.8	176.3	132.8	166.3	126.4	197.5	265.8	188.1	71	292.3	255.2	244.6	185.2	114.9	209.1	212.1	122.2	320.1	244.9	318.1	156	125.7	155.9	161	219.9	132.9
EIF4G3	138.4	103.6	112.7	138.8	82.9	128.6	62.5	56.2	103.8	89.4	184.7	91.9	137.4	150.5	123.6	40.6	91.5	81.8	72	45.5	173.7	184.9	95.3	143.7	83.2	187.9	94.6	235.1	120.1	141.8
DNPEP	86.9	135.1	95.8	146.6	181.4	68.1	197	105.7	145.7	189	78.6	115.5	118	96.2	132.5	149.4	129.7	144.7	152.5	133.8	98.1	66.4	155.3	133.8	179.1	84.8	149.5	181.9	132.3	196.5
CDK2AP1	442	598.7	351.2	923.7	923.7	1247	670.8	830.6	1296.1	1284.2	1339	952.2	781.5	1164.7	1033.9	1307.4	1619.1	1049.4	925.5	827.4	678.8	446.9	1107.5	958.5	970.8	1571.7	1469.5	1315.4	949.8	1493.2
PLK2	152.8	54	114.9	75.2	130.8	221.1	150	227.8	115.9	97.5	108.9	47.2	32.2	118.3	24.2	37.4	64	23.7	61.9	62.2	92	144.8	213.6	197.7	85.9	49.5	122.4	64.2	75.8	65.6
CPD	68.2	86.9	47.4	55.6	97	101	131.9	47.6	62.2	32.5	64.8	95.4	32.2	129.7	83.4	50.1	153.3	118.3	119.8	97.9	50.4	70.3	129.5	92	102.2	129.1	92.6	84.5	145.8	75.4
CPD	175.6	143.1	194.7	173	217.5	229.8	218.6	114.1	134	177.2	184.8	216.2	143	301.5	228.1	226.9	191.5	139.4	202.2	331.8	167.2	196	291.7	335.5	285	310.4	216.9	237.6	202.2	199.7
CPD	30.3	28.5	33.1	21.3	11.6	4.5	63.3	2.2	3.8	5	10.4	56.8	9.5	46.9	64.7	54	22	12.3	10.1	3.2	37.1	56.6	68.1	19.5	23.6	2.6	16.5	12.8	24	3.6
CPD	45.1	68.5	21.1	48.9	55.1	38.3	85.9	34.9	35.8	38.4	90.3	98	21.4	112.7	74.3	98.7	79.4	89.4	77.4	35.1	37.2	54.2	133.1	93.1	73.1	81.4	118.9	54.7	85.1	68.9
HEXB	1647.8	1153	1064.6	1047.8	817.7	945.6	904.5	706.9	1277.7	1072.5	1240.1	1461.1	1241.4	1544.6	1777.1	1415.6	1763.7	2085.4	1098.5	1030.1	1729.1	1715.7	1480.3	1326.3	1390.9	1522.2	1312.9	1498.6	1561	1694
FURIN	67	106.1	180.1	151.5	198.2	111.7	115.5	250.7	257.6	134.1	82.7	103.7	102.1	76.1	72.8	58.7	175.8	106	106.9	181.1	45.7	63.2	84.8	93.5	138.6	92	155.5	116.3	137.8	112.3
CCT2	600.1	153.1	122.9	160.6	222.8	136.8	448.7	135.2	121.2	219.5	164.5	234.4	14.9	158.1	193.9	155.5	188.3	222.6	192.7	218.8	53.7	286.5	179.4	188.3	221.2	118.5	201.2	80.8	208.9	130.4
CCT2	1028.6	326.3	356.6	588.7	590.1	496.6	902.8	592.4	398.2	516	393.2	383.7	236.2	390.9	434	351.7	373.2	395.7	347.5	264.6	194.7	566.1	395.5	438.8	390.3	551.5	433.4	578.2	369.3	434.1
GNL2	153.2	112	59.4	109.7	90.9	105.1	164.6	111.7	70.3	86.1	116.9	88.1	153.3	71.3	67	99.8	76.2	78.4	71	63.3	185.9	138.9	112.7	113.7	72.5	94.8	86.3	82.7	75.4	107.9
CAPZB	401.3	390.5	280.1	530.2	605	317.4	589.8	519.6	630.6	572.3	910	540.7	795.5	398.1	550.7	606.1	756	970.1	615	787.4	937.6	708.7	691.2	722.9	1000.7	600.7	895.1	724.1	733.8	763.3
CAPZB	442.8	497.4	394	557.7	690.9	351.5	620.7	557.3	500.2	539.4	1005.9	1226.6	901.1	1059.3	913.3	811.1	1199.8	1147.2	1096.6	969.6	883.7	750.8	1166.9	841.3	1112.6	407.1	1105.5	746.2	941.5	866.4
ALCAM	31.6	39.8	88.3	32.2	31.5	20.9	3.6	13.5	41.9	46.8	60.5	70.6	54.2	28.9	71.7	43.5	63.8	71.2	50.5	39.8	99.9	64.6	42	74.8	83.2	75.1	63.2	36.8	100	64.1
ALCAM	194.6	239.3	219.5	195	174.1	174.6	166.7	198	155.4	159.6	192.8	243.1	217.2	235.7	264.6	182	220	234.7	212	197.4	223	219.9	246.9	300.2	224.5	299.2	321.1	327	306.3	241
CIB1	311.6	304.7	300.7	377.6	368.7	216	442.7	435.6	402	380.7	372.5	449.5	560.6	378.1	405	466.3	364.4	508.1	448.1	479.2	495.5	384.8	310.2	498.3	466.6	403.1	338.6	514.8	307.2	566.2
ARPC1B	657.9	484.9	418.8	672.4	667	491.2	955.5	603.7	821.1	770.2	914.9	1100.2	1766.4	1230.6	1310.2	1145.3	1226.5	1645.2	1378.5	1195.3	1476.5	1672.9	1202.2	1621.9	1466.8	1352.5	1297.4	2065.3	1481.3	1873
CCNC	614.1	352	270.5	237.5	294.8	381.1	281	263.6	330.1	277.7	378.8	410.7	627.5	362.1	418.6	408.4	261	390.3	269.9	189.5	510.8	513.4	371.9	438.2	355.3	565.3	338.1	391.9	339.5	366.7
GNPAT	159.1	184.2	314.3	179.2	207.1	229.6	225.6	129.6	167.6	250.5	307.3	199.3	126.8	273.5	204.5	321.4	219	249.3	320.3	315.3	160.4	258.3	301.9	223.9	163.8	374.9	267.2	217.9	380.8	284.7
PPP1R12B	100.6	133.7	151.9	122	248.4	186.1	173.8	356.7	154.1	217.5	220.2	130.3	71.7	199.9	112.8	145.9	141	138.5	190.7	232.8	43.4	121.2	219.9	128.1	132.8	171.7	147.9	168.6	173.2	106
PPP1R12B	1.8	2.6	3.9	3.5	2.3	3.3	6.6	3.9	2.4	4.6	6.4	3.9	2.9	9.2	2.7	3.3	3.2	3.3	2.7	5.2	1.9	2.8	3.1	3.5	2.9	2.8	2	2.2	3.8	2.3
MYCBP2	386.6	347.7	448.6	466.6	525.9	565.3	373	405.6	430.1	318.2	352.2	246.8	151.9	324.9	262.5	192	169.2	309.9	314.7	250.1	100	272.7	315.4	407.8	528.2	487.7	487.4	392.4	387	344.5
MYCBP2	650.1	586.5	721.6	681	799.3	667.3	320.4	432.3	746.8	384.4	546.6	325	258	516.8	272.5	334.4	207.6	280.1	292.4	316.2	392.8	542.6	444.3	590.8	522.7	676.2	241.4	539.9	377.4	404.3
RNF41	28.9	44.8	33.9	21.6	30	10.8	46.8	15.6	51.9	9	20.2	18.7	21	43.8	12.6	54.3	45.5	57.8	12.1	9.3	28.4	58.3	15.8	16.3	91.2	41.6	23.4	77.3	12	67.1
RNF41	18.8	40.9	5.2	34.8	78.6	15.5	3.9	6.4	39.6	29.9	61.4	43.4	30.8	43.8	11.5	52.9	4.8	4.2	43.8	4.5	12.5	45.1	46.9	54.6	4.6	17.1	4.6	12.3	8.3	27.6
ACSL1	1701.4	596.2	538.5	1020.2	517.6	310.2	536.3	223.8	684.1	1095.4	239.4	300.9	1049.1	385.5	505.1	360.3	403.5	416.5	257	241.5	652.2	421.6	590.6	489	408.9	335.9	526.1	484.7	831	419.1
SETX	236.7	136.6	138.5	171.7	137.1	295.2	193.6	191.9	189.7	193.6	213.9	211.1	151.5	272.2	186.8	244	302	273.5	215.7	249.4	155.5	294.7	129.2	284.9	338	286.4	332.9	283.6	315.7	254.2
SETX	164.6	170.7	115	132	174.3	183.2	149.7	119.7	131.8	161	143.8	165.8	163.6	127.1	116.9	70.3	105.6	124.8	96.6	155.1	207.8	154.9	108.3	151.6	136.1	104.9	164.1	144.8	162.6	101
NDUFS2	525.2	464.2	488	629.8	379.6	392.4	535.9	472.3	525.1	399.5	239.7	428.9	387.6	422.6	432.5	375.7	315.6	421.8	403.1	407	309.8	435.7	363.2	450.6	373.3	437	394.7	335.3	466.4	312.2
RBM6	205.3	211.4	289.4	234.4	148	184.4	157.6	180.7	222.7	252.3	259.5	104.3	97.4	184.1	129.6	100	151.9	157	153.6	212.2	130.4	213.1	238.9	263.8	129.4	177.7	179.5	166.9	241	182.7
PGM1	459.2	547.7	698.7	647.5	739.3	624.5	679.4	579	604.5	622.1	620.8	567	583.3	732.2	612.5	714.9	577.5	555.9	549.7	492	484.7	385.7	765	509.6	682.7	505.2	552.5	692.4	530.5	788.5
NASP	73.1	96.7	85.6	107.7	108.7	111.5	110.8	71.9	121.5	148.2	90.3	93.5	72.2	74.8	77.4	66.1	77.7	53.5	76.9	130.7	94	115.6	83.6	112.3	67.2	89.7	74.5	90.4	108.7	81
NASP	423.4	253	146.6	209.3	313.2	153	179.6	161.2	237.3	216.1	123.7	140.5	132.7	184.5	114.3	110	112.2	100.9	102.1	80.5	207.2	252.4	142.3	197.2	110.4	137	122.4	111.4	138.3	83.9
ATP6V1A	175.4	90.7	75.1	117.6	65.4	20.5	92.4	33	69.7	169.1	140.2	197	166.9	104.9	187.6	105.8	87.5	128.3	125.7	141.8	188.1	165.3	140.1	152.5	136.3	58	89.2	63.5	167.6	62
ATP6V1A	1155.9	402.1	415.9	503.9	479.1	761.2	416.1	339.3	570	453.8	650.2	612	1288.9	721.1	743.8	551.4	770.8	843.2	607.6	479.7	826.9	844.8	722.1	945.2	931.4	1365.3	885.4	735.2	805.4	1008.2
CCZ1	44.1	95.8	108.1	52.1	80.1	76.3	93.6	93.4	52.7	122.4	112.1	69	91.4	43.1	50	95	83.8	57.3	94.2	177.7	56.9	55.2	57.9	58	87	75.7	66.5	65.6	94.5	63.1
CLIP1	294	445.9	239.4	328.9	478.2	439.7	564.5	514.9	516	210.3	174.9	163.8	261.3	190	174.8	255.9	207.3	242.7	188.3	174.5	301.4	242.2	346.4	235.2	282.2	298.5	237.6	331	177.7	444.5
MYO10	247.5	351.9	276.6	282.8	172.1	178	199.8	170.5	292.9	75.4	201.9	113.6	140.6	178.3	163.9	131.6	103.3	98.6	90.5	167.1	157.6	81.3	126.1	148.8	129.9	170.8	186.7	123.9	122.3	104.3
DELE1	61.5	64.8	71	58	62.3	69.4	111	74.5	77.5	79.4	56.4	70.8	64.6	56.4	83	32.8	88.5	84.9	72.5	90.6	67	66.4	76.5	56.1	84.2	64.6	103.2	79.7	106.5	80.1
DELE1	186.6	82	179.6	95.9	85.6	122.8	39.7	149.5	170.4	44.4	46.7	57.2	194.1	124.1	82.6	43.1	64	73.3	43.2	66.8	149.4	45.4	63.1	70.8	94.4	52.8	116	69.6	45.8	72.2
PPP5C	68.9	98.5	62.5	97.9	57	25.7	94.1	22.2	114.4	97.3	66.4	120.2	14.9	59.2	65.1	78.4	88	50.8	67.3	34.6	45	27.9	110.1	64.9	39.5	11.1	38.8	53.1	60.8	37.3
RSU1	507.9	245.2	183.9	483.9	206.7	318.9	298.6	183.5	274.7	303.7	339.3	254.4	182.7	280.6	292.8	253	238.2	206.9	317.7	265.4	510.3	406.5	313.2	261.7	310.5	326	268	256.4	265	288.9
PAPPA	16.7	36.6	44.7	25.7	14.9	22.9	25.2	25.5	17.9	40.3	29.6	60.6	29.3	19.3	19.6	16.7	32	20.2	28	46.5	20.7	19.6	11.5	28	20	36	20.1	22.3	25.5	15.7
PAPPA	15.8	8.6	31.7	10.6	7.2	10.2	11.3	15.2	5.4	7.2	64.6	37.1	6.4	4.5	17.9	52.8	8.1	18	19.2	20.3	3.4	13.1	50.8	20.4	7.2	14.6	12.1	9.7	16	5.9
EGFR	205.6	817.4	1111.9	1044.2	748	925.6	436.8	732.6	931.7	712.4	424.3	370.9	435.8	641.5	397.1	173.5	57	161.2	275.7	520.2	181	155.7	198.2	173.8	154.4	162.8	266.7	247.7	278.7	215
EGFR	160.9	408.9	349.1	253.3	212.2	448.6	231	290	279.3	233.8	134.8	168.2	165.3	136.8	143.1	164.5	113.8	125.2	238.5	249.7	90.8	132.6	95.2	96.8	77.6	189.1	130.7	52.9	150.8	77.8
WASHC5	225	153.7	133.1	164.1	137.9	159.1	124.6	107.1	146.3	164.8	147.3	244.7	169.7	163.6	213.4	245.1	177.5	203.5	270.1	190.6	263.1	170.7	201.2	165.3	247.6	241.7	193.6	151.4	192.9	196.5
MED13	112.6	260.7	264.8	249.1	324.8	322	264.3	259.7	208.1	287	275.4	274.3	127.8	225.7	206.1	179.4	168.5	192.6	282.2	323.8	120.9	223.8	173.7	215.6	259.4	254.6	285.1	200.7	310.7	203.6
MED13	162.9	316.5	296.3	261.7	353.7	547.4	234.8	299.7	344.1	224.1	325.7	270.8	176.4	258.1	250.2	246.8	234.2	328.8	304.3	275.8	112.4	106.1	245.7	295.4	429.7	553.7	350.8	368.3	313.8	326
CREBL2	348.5	300.9	258.1	133.7	196.1	232.2	217	127.2	266.6	262.9	237.8	499.5	415.5	299.1	411.2	403.4	344.6	408.5	376.8	424.3	513.5	666.4	396.7	281.6	430.3	287.8	393.2	208.3	458.6	269.4
CREBL2	604	685.9	670.8	351.8	277	609.2	244	343.6	653.7	333.2	530.3	845.1	936.5	505.6	731.3	938.7	522.5	838.2	505.6	522.4	1012.2	1098.6	586.4	767.9	642.4	998.7	660.7	500.8	642.2	680
CREBL2	291.2	251.4	237.1	172.1	188	330.5	147.2	169.5	307.2	229.8	245.5	389	412.7	239.2	376.1	350.9	318.9	421.4	298.5	234.6	476.8	676.8	324.9	383.5	433.1	453.3	415.4	372.3	437.2	392.4
KIF5B	586.3	565.4	480.2	587.1	640.8	935.9	454.2	604.2	603.1	510.4	697.8	682.8	735.5	687.7	754.9	685.9	360.8	628.1	590.5	536.5	1069	891.8	685	685.7	629.1	942.1	777.3	679.4	621.9	776.5
KIF5B	153.6	102.9	117.3	83.2	88.3	80.8	100.7	46.1	74.6	69.8	80.2	145.6	114.6	119.8	137.9	169.7	146.2	95.6	93.7	97.7	104.5	149	86	90.2	124	92.5	120.2	104.1	88.2	108.6
HNRNPDL	1216.9	1098.8	471.5	996	843.9	1027.8	888.9	1010.9	813.5	693.7	598	581.4	821	588.5	555.1	573.6	648.2	536.2	411.7	502.2	707.3	788.8	621	567.8	493.2	692.5	434	499.3	560.5	477.3
MORF4L2	3084.6	1767.7	1816.2	2518.7	1956.4	2955.5	2139.6	2480.6	1695	1474	1836.5	1606.4	1227.5	1812.7	1879	1667.7	1643.9	1857.8	1480.8	1128	1448	1526.8	1525.1	1568.9	1787.4	2231.3	1731.9	2300.3	1343	1770.7
EXT1	146.2	129.1	214.2	204.3	214	235	151.8	295.3	181.5	161.5	323.5	265.5	322.4	262.3	214.7	151	240.8	287.5	361.2	427.4	331.3	311.9	168.1	424	293.3	287.4	257.2	396.5	244	194.8
SPEN	103.7	161.2	381.3	299.1	265.7	443.3	155.7	250.2	253.5	389.5	130.3	84	106.5	96.9	95.5	58.5	26.9	68	71.6	145.3	126.8	110.5	82.1	134.1	164.1	193	135.9	123.3	94.8	94
SPEN	437.4	561.3	721.1	551.2	628.5	810	599.2	508.2	535.1	412.4	333.6	264.6	279.6	285.3	234.1	267.9	380.3	373.9	375.8	331.1	213	285.9	232.9	294.3	396.8	410.7	432	452.8	292.5	304
ST6GAL1	171	168.9	163.5	208.9	308.9	149.2	257.8	101.5	194	271.5	186.4	185.8	225	251.8	347.8	324.3	302.8	310.6	357.7	361.7	528.1	664.2	460.9	625.7	973.3	688.9	375.4	641.2	686.5	499
DYNLT1	602.5	663.7	430.1	615.4	572.5	642.8	543.6	691.2	544	610.8	662	514.8	482.9	608	527.4	568.2	547.9	586.2	584	516	406	603.7	762.1	875.6	906	868.1	703.6	751.1	609.8	1036.2
NDUFA6	247.9	191.4	191.9	180.3	162.2	177.2	215.2	118.9	159.2	171.5	196.1	253.8	282.5	199.5	145.3	192.6	201.8	170.8	196.6	204.2	149.5	189.7	176.6	138	160.8	269.8	175.1	164.3	172.3	183.1
NDUFA6	864.6	455.5	301.5	326.6	287.8	484.9	387.9	299.5	230.7	284.5	404.2	463.4	897.9	398.8	278.3	394.3	295.4	321.2	265.3	239.1	707.4	441.3	404.2	312	303	635.1	213.2	364	300.4	433.4
ACAA2	33.3	24.8	36.2	10.9	31.6	22.2	19.2	11.7	31.5	28.9	10	9.9	35.3	6.4	32.4	12.8	46.8	24.3	23.3	23.1	74.7	34.2	26.7	26.4	11.9	27.7	17.7	35.6	30.6	31.8
ACAA2	221.8	198.5	163.1	152.9	134.5	318	137.1	237.8	219.8	188	149.2	186.1	267.3	204.5	250.5	220.9	253.5	217.6	231.2	172.1	170.3	211.4	237.5	173.6	184.2	301.4	87.4	258.2	222	133.2
SDHC	618.4	367.6	407.6	418.4	349.2	245.5	467.5	335.7	477.6	406.1	352.6	565.8	675.7	491.1	568.4	507.9	425.9	558.3	462.7	484.9	670.8	550.6	421.1	391.6	448.7	401.3	380.6	393.2	404.2	520.9
ST14	41.8	35.7	24.1	44.8	78.8	30.9	71.1	75.1	111	64.2	68.2	91.9	72.7	51.9	85.5	94.6	143.9	136.3	94.6	114.5	61.4	55.5	82.7	72.6	164.4	101.1	112	173	188.9	128.5
PTPN12	333.6	443.9	388.1	364.1	486.1	566.6	509.3	347.1	382.8	332.7	372.9	336.8	371.6	372.8	367.5	404.8	450.6	395.9	429.1	263.4	353.8	407.1	388.6	356.9	409.3	523.8	470.2	364.9	301.1	429.2
NID1	301.4	224.3	415.2	285.4	254.2	908.7	250	308.6	693	343.4	182.1	98	241.4	219	209.8	97.7	99.5	109.4	161	220.5	60.8	63.2	239.3	120.9	104.7	117.2	438	132.8	258.6	68.2
NID1	196.4	119.2	179.8	108.5	180.1	223.9	181.5	153.6	300.2	156.7	89.3	71.7	59.5	94.5	108.4	97.1	104.9	85.8	119.1	193.2	46.7	55	87.4	96.6	137.4	71.4	238.3	101.8	135.5	81.8
TWF2	76.4	88.1	119.6	94.6	90	56.3	81.3	77.9	105.9	101.2	148.9	135	159.4	126.5	113.6	217.4	212.5	213.2	198	163.6	127.9	116.7	163.3	115.2	188.8	95.2	146.1	191.5	173.7	204.7
ZNF410	145.5	205.7	208	239.9	258.5	242.2	213.7	266.6	166	173.7	144.9	157.4	69.2	140.9	181.3	180.8	224.8	212.3	157.6	143.2	67.8	142.6	207.9	192.1	118.4	172	127.4	145.6	227.2	184
TJP1	518.7	527.6	567	515.6	636.6	769.3	488.3	495.3	624.4	576.2	659.3	345.8	401	611.6	384.8	405.2	412.8	351.2	406.9	397.4	439	251.7	541.8	435.9	365.5	590.3	448.9	337.3	369.6	330.1
EXT2	371.9	198.9	274.7	316.7	195.2	195.9	228.2	203.9	245.9	268.3	238.5	277.6	130.1	413.6	372.6	316.3	367	313.4	322.3	337.1	143.9	206.3	182.4	249.6	181.5	311.2	206.7	236.6	265.1	286.2
EXT2	215.8	187.7	172.7	183.6	70	147.8	114.9	155.6	142.5	136.4	221.5	215.1	171.1	223.9	258.8	211	161.8	185	244.4	224.4	174.1	122.8	124.8	132.2	130.2	212.4	136.8	125	154.3	145.6
PPP1R15A	568.1	597.2	1263.9	1248.1	1944.9	500.1	1704.9	763.9	521.8	497	187.1	167.6	212.4	282.6	102.2	162.8	93.2	129.4	87.1	81.3	120.5	210.3	342.3	140.4	78.9	31.3	116.4	97.9	86.4	93.4
METAP2	16.9	8.7	35.3	4.8	9.1	8.4	18.8	16.1	5.8	12.2	27.6	21.6	17.3	19.9	15.2	15.7	13.8	5.7	6.6	27.9	19.5	25.3	1.5	10.4	14.6	0.6	5.6	12.5	8.2	3.4
MEST	89.3	54.9	93.7	166.9	208.2	111.1	131.8	194.5	45.9	175.8	1334.1	518.6	798.5	1070.5	600.8	1049.6	501.5	601.8	560.4	903.8	134.3	125.7	419.5	120.3	57.9	498.6	306.9	147.5	122.4	208
EPHX1	215.6	877.4	636.1	487.8	705.5	365.7	432.4	820.7	1387.4	1002.7	932.7	817.2	815	1118.9	735.1	796.9	1146.5	2249.6	732.8	759.9	261.7	211.2	392.1	408.8	769.5	421.1	969	746.5	332.2	1138.5
LTF	3.9	7.2	4.1	8.1	13.7	7.6	18.8	10.4	6.5	7.6	8.6	7	6.3	5.2	5.2	4.9	5.7	4.8	3.7	6.8	9.1	7.7	5.5	4.6	6	5.1	5.7	8.1	3.5	2.9
LANCL1	180.1	134.2	113.9	79.9	85.1	80.9	114.9	90.3	104.1	167.1	85.1	185.2	107.6	102.4	118.7	156.1	103.4	127.7	131	189.6	101.2	117.5	137.7	95.6	118.2	119	104.1	47.5	133.1	80.4
LANCL1	232.4	223.4	299.2	294.2	236.4	368.4	161.9	186.5	259.1	262.4	199.7	256	234.3	309.9	427.4	318.3	288.9	215.1	228.4	259.9	149.2	282.1	205.1	229.1	157.2	309.1	196.5	140.1	197.7	149.8
EIF1	3523.9	4904.1	9877.9	5892.2	5291.5	5749.4	6037.8	5953.5	3996.1	3456	2021.1	2465.6	2335.2	3461.4	2645.9	2350.8	2284.6	2257.6	2346	1931.7	1630.8	3396.2	2626.5	2170.5	1417.5	2341	1976.2	2164.7	1899.1	1860
ALDOC	94.1	125.6	162.5	202	248.7	132	323.4	281	177.7	218.6	135.3	142.3	157.6	150.4	149.5	136.1	206.9	178.2	197.7	176.3	142.9	154	122.7	117.2	188.2	203.2	162.9	188.4	155.8	134.7
EFNA1	112.4	32.5	48.4	100.8	165.9	78.9	202.1	112.7	120.5	47.3	28.5	43.6	106.4	82	39.4	40.1	60.5	18	58.1	70.5	74.6	100.7	76.8	55.8	60	36.9	98.8	81.7	84.5	60.4
GET3	214.7	265.3	175	268.7	161.5	104.2	155.8	123	211	256.6	230.9	263.7	270.4	206.4	238.2	295.8	182.7	197.5	221.1	282.4	207.3	197.8	190.2	110.1	189.3	133.4	207.3	171.8	165.4	198.1
ACAA1	226.8	164.5	242.6	170.9	132.5	149	210.1	139.6	169.4	216.5	217.8	246.7	212.7	206.6	219	235.1	197.4	225	205.2	263.1	308.7	248.7	180	228.3	218.7	234.3	184.2	203.4	230.3	177.2
SDHD	856.9	323.5	356.1	334.9	364.9	495.7	576.8	223.5	371	323.6	264.7	397.6	359.2	283.5	472.2	383.2	388.1	550.5	348.1	371.8	451	491.9	286.9	252.5	394.8	390.5	405.1	322.1	290.7	354.1
TMEM184B	132.2	109	84.5	79.8	160.1	189.8	127.6	198.1	111.5	136.2	116.9	110	194.7	114.9	138.1	122.1	160.1	164.2	175.5	126.1	261.8	136.1	159.5	211.3	236.7	138.1	133	222	195.9	268.1
RPL38	854	662	721.7	467.9	290.2	806.2	281.4	541.4	344	320.9	707.5	513.4	935.2	460.8	425.7	406.6	244.6	241.2	254.3	402.8	962.8	520.4	497.5	576.4	310	454.1	398	402.8	343.2	333.8
RPL38	7558.9	4828	6073.9	4606.9	4112.5	4714.5	5591.9	4348.5	3279.2	3095	4450.9	4348.5	6882.1	5770.2	4837.4	6438.5	4560	3545.5	3231.6	3758.9	7022.9	4944.9	3708.9	5034.4	3261.1	4509.5	3645.9	4380.3	3533.8	3325.5
BCKDK	41	92.1	106.4	117.2	110.2	68.9	132.4	140.4	139.1	109.5	130	113.5	110	104.6	134.7	93.4	152.1	149.5	112	168.1	90.1	85.8	170.8	127.7	185.5	103.4	241.5	251	166.5	221.2
WIPI2	173.8	293	302.7	237.6	264.9	235.8	150.2	217.7	411.3	247.7	274.8	227.8	364.2	207.9	222.2	206.1	201.8	235.2	202	208.4	220	202.2	278.2	204	194.5	253	228.8	201.3	232.5	195.4
MAN2A2	172.3	143.6	229.3	157.5	213	165.4	135.5	139.8	152.2	206.1	182.1	171	205	180.8	195.6	196.2	162.1	118.1	169.8	196.2	176.3	215.9	161.1	163.9	147.5	169.8	134.8	138.5	177.4	92.1
RB1CC1	121.9	416.7	438.1	325.6	463.1	350.6	211.2	223.7	296.4	209	183.8	239.8	85.2	194.1	221.9	284.6	199.2	155.8	206.4	206.2	120.2	115.4	223.9	215.8	163.2	150.4	213.2	101.9	246.7	133.3
RB1CC1	113.2	146	98.6	93.9	137.7	152.3	64.8	104.7	113.6	66.6	72.5	46.4	98	37.4	65	64.7	67.1	53.6	56.5	45.5	90.9	61.2	69.2	74.4	45.5	73.2	45.3	97.4	44.1	52.1
SFRP1	56.1	120.1	105.5	51.4	169	73	163.5	265.8	365.3	140.9	173	69.1	86.1	82.3	168.3	36.4	32.4	183.6	33.2	115.3	37.2	29.5	34	28	51.5	35.4	48.1	49.6	32.4	117.3
SFRP1	293.9	451.9	733.9	341.8	506.8	311.8	390.5	624	740.1	584.3	537.6	323.7	381.9	666.5	967.6	432.7	159.3	461.6	302.7	696	136.1	73.3	109.4	131.7	127.2	145.5	129.3	122.1	205.9	192.5
SFRP1	712	916.2	1059.1	596.5	780.4	803.2	778.9	905.5	1361.3	717.7	871.5	517.4	436.7	1155.2	1261.4	1167.4	847.3	1313.5	783.3	984.8	152.4	124.6	178	272.3	219.5	415	344.8	255.6	292	491.8
UBE4A	292.3	535.1	402.7	443.6	366.9	451.3	321	260	426.7	371.3	536.3	467.8	251	375.9	514.5	417.1	439.2	478.5	456.5	370.3	246.8	314.5	395.2	414.8	267.5	525.3	390.6	328.3	417.4	349.4
KDM5A	149.9	264.8	302.9	231.1	276.3	316.4	132.1	175.1	218.1	216.6	304.1	173.9	184.3	201.4	203.9	149.8	97	112.8	143.1	214.2	202.8	274.2	216.3	301.3	246	181.2	302.6	226.2	291.7	161
FIBP	207.2	218	244.2	331.6	264.5	204.4	337.5	265.6	314.1	302.6	319.8	343.3	427.1	326.8	348.2	318.3	400.1	410.4	379.2	330.9	345.6	253.4	304.2	256.3	379.1	319.5	413.9	538.9	350.6	554.9
HARS1	202.4	165.3	275.1	254.6	235.7	151.9	243.2	242.1	168.1	202.7	231.9	143.7	196.3	222.8	138.8	201	209.8	193.4	226.6	158	168.2	136.4	171	163.9	248.7	169.5	203.9	184.2	202.3	221
SMS	229.3	147.6	164.2	214.4	122.2	279.3	161.3	229.4	237	159.6	167.1	185.9	233.5	96.6	193.4	134.4	149.9	235.8	177.8	177.4	209.4	148.2	132.3	126.9	198.3	231.4	239.5	247.7	155.8	204.4
ARHGAP35	11.7	43.7	15.1	8.3	11.1	4.9	13.4	11.7	10.5	16.7	5.7	34.7	45.5	11	14.5	25.3	5.1	8.4	9.5	12.4	8.8	8.3	10.3	4.5	11.4	6.1	6	11.5	20.5	6.8
ARHGAP35	59.7	67.5	105.7	68.5	118.1	64.7	88.3	95.6	57.1	74.4	93.7	82.2	73.6	73.3	84	94.7	52.9	86.4	92.1	107.1	72.4	46.9	76.9	62.6	90.6	56.1	53.9	78	96.4	62.6
ARHGAP35	22.4	52	32	34.1	54.8	41	55.8	56.2	53.8	86.1	34	77.6	68.5	43.8	75.2	63.1	35.5	56.6	51.1	66.8	46.9	47.9	63.5	29.2	43.4	30.6	60.1	25.4	54.3	52.6
CBX6	110.4	196.6	243.6	319.8	373.8	179.5	188.6	280.6	279.4	229.8	412.2	637.3	338	364.9	333.9	332	314.5	398.5	535.2	540.3	269.4	210.7	357.2	291.4	306.2	240.4	407	434.7	330.7	434.5
CBX6	71.7	98.1	39.6	239.7	34.6	15.3	18.5	49.7	84.8	31.5	241	201.7	293.5	239.4	172.9	283.9	192.2	124	299.4	150.6	239.1	180.3	170.3	233.1	21.5	28.3	64.7	103.8	210.4	170.4
ZMYM4	78.4	59.3	49.8	54.5	67.3	77.8	64.2	49.2	58.2	77.1	123.3	74	85.3	101.1	102.7	93.4	102.2	97.8	117.5	91.9	78.2	110.8	84.9	84.9	87.5	111.9	93	81	95.4	72.6
ZMYM4	98.1	91.5	106.9	57.1	181.9	71.8	103.9	155.1	104.4	115.7	127.4	141.3	84.9	142	147.1	122.3	145.3	163.1	161	162.1	95.5	124.9	104.1	128.3	140.5	165.3	165.4	135.5	131.2	93
ZMYM4	129	115.1	140.8	122.1	104.8	168.4	98.3	86.6	116.2	149.4	267.1	203.8	128.6	192.2	208.1	249.1	168.3	144.1	160.1	162.1	104.8	171.2	186.8	176.9	157	248.6	159	161.1	145.3	147.7
RAI14	139.6	80.8	73.1	124.8	123.4	173.7	386.9	156.6	66.8	128.3	124.4	125.7	86.9	104.4	71.3	77.3	97	87.5	112.8	162.6	146.7	152.2	234.7	240.9	84.6	130	198.3	103.7	114.2	86.5
ALDH3A2	270.7	221.8	265.8	134.8	234	287.1	163.2	134.1	153	316.2	224.8	462.2	509	409.3	420.9	566.7	301.9	310.8	595	489.7	249.5	293.7	182.7	157.2	280.4	285.5	183.8	163	242.1	227
ALDH3A2	406.5	253.1	329.3	222.8	199.1	246.2	65.3	164.3	272.8	221.3	383.4	312	503.5	390.9	460.6	533.4	308.3	338.7	411.7	331.2	293.8	267.8	199.9	147.9	252.7	412.6	245.9	192.5	248.6	275.2
KPNA1	121	147.1	150	123.7	135.6	132.6	151.8	124.8	133.9	140.3	115.8	128.3	101.9	145	141.5	93.5	121.8	134	109.2	118.1	102.1	115.3	124.2	116.6	123.8	159	118.9	131.5	122.6	117
KPNA1	119.9	103.7	81.9	117.5	77.2	85	72	70.1	59.9	116.4	96	111.2	70.2	124.9	109.7	116.7	62.5	57.5	85.3	71.2	46.8	69.5	113.8	119.8	92.2	109.3	80.6	138.3	79.2	74.3
KPNA1	59	52.4	37.7	35	45.6	29.5	38.5	6.5	28.7	26.2	40.3	54.7	54.3	49.5	45.9	82.5	49.9	55.8	55.1	31.5	46.2	58.1	54.5	67.1	32.4	48.6	31.7	37.9	34.3	25.9
KPNA1	81.1	93.7	63.4	68.4	82.5	66.4	105.6	81.2	46.6	103.7	71.1	92.8	70.8	66.8	91.5	84	73.2	92.5	79.7	101.8	76.1	96.3	79.1	55.3	86.1	57.7	90.4	68.7	101.3	61.8
KPNA1	91.2	106.9	126.9	141.8	199.2	179.1	178.8	206.8	140	301.7	154.2	135.8	121	142.5	116.3	153.8	156.2	197.2	213.2	261.1	121.1	122.9	173.1	178.3	229.1	160.2	170.9	166.7	265.1	160.4
CTR9	265.6	208.5	276.7	246.6	308.6	353.3	177.7	166.3	274.1	177.6	258.8	290.1	342	240.3	280.5	231.3	217.4	235.5	271	220.9	310.5	304.7	201.6	246	189.9	308	222.3	206.9	204	249.1
SEL1L	428.6	458.9	490.8	461.7	474.2	466	251.9	297.6	352.5	373.6	607.4	579.7	397.5	667	601.3	601.6	584.4	490.4	432.8	421.7	446	440.3	560.2	944.4	875	878.2	491.7	559.6	571.4	619.3
SEL1L	154.4	77.9	86	64.7	55.5	27.8	34.3	62.6	63.1	38.8	106.1	152.9	280.7	96.3	146	61.7	26.9	56.3	84.5	156.1	384.7	146.5	149.8	208.2	140.1	80	65.6	89.5	208.4	78.2
SEL1L	42.9	36.7	38.5	26.5	39.7	35.2	36.6	31.1	28.5	56.7	54.9	35.8	42.7	43.9	48.9	15.3	21.6	49.4	50.2	13.1	52.5	56.9	48.9	76.1	59	58	31.1	42.4	62.3	51.5
SEL1L	121.1	66.6	53.8	42.8	14	31	17.1	17	12.5	61.6	34.1	140.9	91.6	62.2	89.6	84.2	27.3	44.4	68.2	72.4	132.8	114.7	74.9	121.2	98.2	80.5	47.3	49	79.8	79
PPFIA1	104.3	70.8	82.6	58.6	80	31.7	48.7	61.5	68.6	49.9	77.9	74.8	113.9	93.4	75.1	62	62.7	46.8	40.3	66.1	90.6	94.7	65.4	85.6	45.9	22	40.7	22.7	62.6	34.1
PPFIA1	368.7	304.7	186.4	264.8	229.6	234	169	240.1	252.1	234.9	249.7	168.9	350.7	220.1	238.8	265.3	261.3	160	170.4	160.9	294.3	280.6	204.8	229.3	153.1	270.3	232.4	209.1	190.8	211.9
LDLR	32.5	66.9	9.1	65.8	209.7	9.5	65.9	201.3	5.6	7.9	5.8	6.2	5.3	5.4	5.5	3.3	3.4	5.3	5.8	7.4	5.3	3.2	5.2	7.3	6.4	3.7	7.4	4.6	6.1	5.1
LDLR	299.1	382.9	148	825.7	1277	629.4	867.2	1304.8	149.3	276	137.4	90.7	109.4	116.9	57.3	122.7	147.5	118.1	145.2	92.8	149.5	74.1	103.8	99.8	134.5	123.1	139.3	103	99.3	197.2
IDH3A	277.5	177	86.7	138.3	169.1	101.2	243.3	95.3	110.3	149.4	62	117.2	89.9	109.7	185.1	114.4	115.6	156.6	113.1	83	199	164.6	102.3	107.9	68	96.9	74.4	107.6	81.7	120.7
IDH3A	215.6	155.7	118.2	206.8	208.7	113.9	210.3	120.7	147.2	154	94.6	87.8	72	82.5	92.3	111.5	123.5	90.2	71.2	111.1	140.5	179.4	131.2	189.8	111.4	133.1	100.9	144.8	100.3	144.1
SDC4	452.6	1491.6	918.6	2267.5	557.9	251	1777.5	899.3	1033.9	497.5	328.3	300.1	358.8	221.1	227	209.3	298.9	230.7	423.5	375.4	346.1	230.7	223.8	367.4	204.8	146.3	233.9	249.5	148.4	273.7
HNRNPL	63.5	7	147.9	257.6	98.4	86.9	97.3	163	94.7	35	70.5	65.5	22.9	77.1	98.7	43.8	31.6	33.8	33.6	12.5	69.5	22.4	97.1	93.2	126.2	95.7	134	24.7	27	159.3
OPTN	100	256.7	101.6	235.1	220.8	464.1	238.5	179.9	433	243.8	252.8	205.5	218.9	188.2	161.1	308.4	133.2	337.5	290.1	330.3	257.1	228.1	311.7	238.3	441	329.6	301.7	163	260.2	381.2
OPTN	253.8	396.3	354.6	405.7	439.1	429.8	440.1	438.1	490.1	517.1	356.9	258.2	296.7	446.3	212.2	463.8	337.3	251.7	396.9	365	337.4	457.6	401.7	508.8	588.2	444.7	325.2	285.7	347.2	505.8
PLTP	940.3	2218	1738.3	1275.5	1687	1351.5	1801.8	2902.5	2594.9	1531.6	2273.1	2087.2	1686.5	1469	1652.3	1474.9	3830.8	3924.8	1966.1	1973.2	1499.8	1017.9	3065.6	1960.3	3531.9	1694.4	3802.5	3751	3975.9	3205.5
BIRC2	518.1	530.7	636.1	514.6	258.1	777.9	262.1	555.2	407.3	236.8	405	524.5	524.1	599	512.2	395.6	310.4	375.3	425.9	305.7	544.9	539.9	394.9	454.1	362.9	601.6	394.6	498.1	342.5	474.7
NDUFAB1	824.4	665.7	367	652.9	563.2	609.6	674.8	542.5	571.1	727.5	627.4	703.8	1122	687.5	591.6	739.1	608.1	653.1	561.7	618.3	863.9	613.8	812	667.5	584.7	864.5	453.3	665.5	523	950
COPS3	100.8	198.6	123.3	136.4	172	160.6	222.2	162.5	140.1	166.2	118.6	125.1	133.5	104	140.5	161.4	128.1	142.6	200.8	153.9	139.3	166.8	145.6	121.9	139.7	145.3	151.7	132.6	145.8	136
TRAK1	62.6	57.2	74.3	70	79.4	68.7	60.6	90.8	83.2	76	83.1	85.9	87.7	34.5	72.3	97.4	127.1	116.7	116	91.6	71.4	158.7	118.1	100.2	124.3	95.4	128	94.7	99.4	58.7
TRAK1	159.2	134.9	171.9	206.2	183.7	253.2	108.9	142	183.7	100.4	209.1	202.2	260.6	261.2	183.2	258.1	199.3	229.8	243.8	130.9	157.7	248.6	201.7	163.9	246.7	324.4	326	189.7	174.8	151.6
IER2	2929.6	2082.3	5456	4880.1	4792.7	3188.8	6437.5	4333.1	3693.3	3223.8	1276.1	1396.5	1794.2	3837.2	1763.6	1095	633.6	1013.5	1173.6	747.1	1350.6	1902.3	2131.8	1241.9	506.6	753.1	585.4	1156.7	567.3	600.4
SEC14L1	63.1	91.9	204	135.8	176.7	147.7	146.1	146.2	144.7	209.4	131.8	102.5	145.8	110.6	126.6	60.1	32.9	56.1	117.9	173.5	150.1	136.1	193.4	263.3	152.8	102	119.8	116.1	275.8	126.7
SEC14L1	82.4	49.5	80.6	58.8	69.3	39.4	34.5	54.8	56.4	40.8	47.7	36.9	71.8	32.6	35.4	19.1	14.7	19.8	19.4	24	123.9	74.7	92.4	95.3	54.5	32	18.9	47.5	74.3	45.2
SEC14L1	368.4	307.7	537.7	541.1	661.6	550.7	545.7	446	514	474.5	356.7	586	371.9	437.3	333	342.2	281.2	350.6	397.5	349.6	310.1	250.6	544.8	556.8	552.1	391.8	491	385	623	413.5
TJP2	110.7	75.1	85	60.2	139.3	119.2	92.1	133.7	131.3	151.7	69	53	94.1	117.7	43.5	47.1	25.4	27.8	68.7	57.8	130.4	108.7	106	63.5	32.9	44.2	105.8	59.5	46.8	58.4
MX1	92.7	98.5	151	107.6	75.7	104.7	82	198.9	95.5	119.3	131.4	152.4	108.8	233.7	101	287.1	134.7	136.5	89.4	119.3	535.3	192.8	176.2	270.9	215.3	131.5	195.4	126.8	150.4	250.9
CTSL	1944.5	584.8	503.7	840.4	784.3	653.4	1221.1	1176.8	513.2	488.3	571.6	849.6	1144.9	609	809.1	865.9	1233.3	898.3	637.2	617.1	1691.6	1405.6	1499.9	1559.2	866.4	944.4	994.8	1291.3	1118.9	1494
SLC39A6	725.6	504.8	421.6	422.9	393.2	715.9	255.5	253.9	538	481.9	475	646.7	561.8	783.1	521.7	574.3	622.4	626	565.5	425	649.3	476.1	473.3	503.4	550.5	756	522.2	514.5	356.4	558.3
SLC39A6	278.2	196.9	178.7	158.1	140.7	128	115.1	91.2	151.3	195.5	141.1	287.5	192.5	263.6	288.9	280.1	306.5	220.7	229.9	180.5	262.9	247.8	204.3	179.3	222.7	156.7	197	130.5	170	144.4
UQCR11	793.7	506.4	402.7	494.2	634.1	473.4	642.5	477.9	576.8	428.9	579.8	611.7	1238.8	587.8	591.6	784.1	789.7	815.1	840.8	593.8	950.9	740.8	700.3	745.2	577.3	935.8	785.1	851.3	853	1049.1
ARL2BP	371.9	318.8	325.5	225.7	415	422.2	354.2	377.4	338.5	416	331.5	496.3	445.5	491.6	428.9	507.8	460.4	393.7	453.7	438.8	446.2	472.1	324.5	301.5	441.9	319.3	503.5	425.6	460	431.4
PAF1	99	163.3	167.7	147.1	140.2	75.3	118.8	139.4	143.2	134.6	142.8	55.9	127.9	114	99.1	97.7	119.9	76.2	123.6	133.7	87.5	64.4	82.2	161.5	78.6	93.8	67.6	94.3	92.8	71.7
BIRC5	10.7	36.2	7.8	8.7	6.9	13.3	28.5	17.9	10.4	52.3	10.8	12.4	12.2	12.5	11.5	11	16	17.4	12.3	50.2	14.7	19.6	38.5	43.4	12.7	7.1	10.7	11.7	48.9	5.7
BIRC5	6.2	25.7	7.4	4.5	3.2	3.7	8.9	8.4	4.2	4	25.1	9.7	9.7	43.2	2.9	6.9	6.9	4.3	14.3	5.6	59.7	45.2	35.6	22.6	3.2	7.9	5.2	3.6	29.8	6.4
TSPO	568.9	614.8	534.3	565.9	628.2	232.2	651.3	467.4	660	783.4	522.8	1043.2	1001.2	903.7	845.4	1086.2	1071.8	1155.6	953.4	677.6	704.9	813.5	610.1	445	793.6	369.1	558.1	711.9	724.3	1095.8
NUP153	310	400.8	363.1	343.4	576.5	524.5	420.4	445.3	388.2	332.5	233.3	270.8	171.5	254.9	282.3	272.4	189.4	209.2	281.8	171	163.8	231.9	276.1	341.6	240.5	291.8	322.4	257.9	238.4	228.5
PRMT2	109.5	143.9	114.6	164.6	177.2	129.9	154.7	208.3	179	215.9	244.3	242.9	237.5	221	180.5	231.5	242.8	241.9	310	338.4	206.9	206.5	244.4	226.5	245.3	240.7	318.2	305.7	281.2	260.6
DGCR2	52.3	35.9	26.9	19.1	33.4	21.8	19.4	39.8	53.3	36.3	29.3	19.5	19.2	45.7	22.6	66.7	29.5	15.4	27.2	36.1	27.8	21.3	24.2	58.8	26.5	27.4	27.6	22.1	28.1	25.8
RALB	495.3	494.1	428.6	405.5	322.6	310.9	368.1	302.9	323.9	349.5	376.8	438.8	354	562.5	360.6	743.4	384.7	311	340.7	402.3	483.3	596.1	447	480.3	336.6	438	362.8	360.5	380.9	426
RALB	204	139.3	159.3	99.2	159.3	112.7	174.7	92.6	113.6	175.9	126.6	151.3	198.7	126.9	123	202.6	164.2	162	177.2	148.7	220.6	191.6	153	124.9	138.6	149.3	183.5	100.9	260.1	143.7
BRD4	210.4	503.8	355.8	553	1419.3	601.9	910.2	1678.7	910.7	898.9	565.3	314.7	247.9	234.8	201.9	206.9	101.5	564.4	383.5	462.1	175.6	136.5	493.2	319.8	718.9	407.5	774.8	781.9	493.5	642.3
BRD4	103.8	104.7	80	111.4	63.8	58.6	147.9	141.2	102.1	138	71.8	81.8	82.5	54.3	80.4	90.3	89.2	97.9	96.9	109	87.4	64.9	104.7	76.9	74.4	63.4	103.8	110.2	109.9	96.4
SPG7	79.3	114.6	89.4	107.2	260.7	62.7	81.2	79.7	249.3	254	196.6	108.8	207.9	85.1	93.9	108.5	176.5	190.4	219.3	188.5	83.8	96.8	143.1	171.7	239	39.1	263.2	201.4	152	223.8
IGBP1	435.5	563.8	374.8	253.8	378.3	507.3	251.9	417.6	441.2	274.5	283.7	264.9	104.3	400.7	291.6	365.1	373.9	317.4	297.7	286.2	245.8	309.7	240	220.5	349.2	510.2	281	329.4	293.8	312.9
GOLGA3	152.7	136.9	190.8	165.3	216.3	117.7	161.4	226	187.6	161.3	224.2	154.8	235.9	195.2	126.5	184.6	249.8	262.5	273.2	173.2	153.6	130.7	141.2	174.2	234.7	180.4	217.3	141.9	192.7	240.8
MCM2	68.1	41.5	67.9	67.3	68	53	33.5	92.7	83.7	134.5	85.9	83	82.9	63	70.2	87.4	101.2	92.9	133.2	144.4	113.8	131.5	125.7	89.4	102	93.5	125.4	90	127.2	101.7
PEPD	423.9	413.7	242.2	198.1	379.5	398.5	400.2	226.3	533	537.8	361.9	307	494.5	331.5	400.7	858.2	337.5	580	475.3	248	400.4	449.5	535.6	339.1	716.4	559	584.4	604	426.5	688.2
ARFIP2	118	219.1	200.3	271.2	401.3	177.9	289.1	361.2	260.3	317	308.1	164	189.8	199.6	144.3	183.9	177.8	216.9	229.7	233.4	104.9	151.3	226.8	206.7	268.8	158.6	283.4	255.2	209	267.8
COX7B	472.1	615.6	318.1	582.5	340.4	639.2	640.1	410.6	402.1	402.5	656.6	613.8	468.4	556.8	473.3	939.4	506.1	587.1	459.5	338.4	425.2	622	720.9	775.6	393.4	741.9	469.9	744.6	642.5	962.2
SLC4A2	30.3	23.6	40	57	18.7	12.8	18.2	15.9	69.4	10.5	57.4	40.3	40.6	51.5	20.3	13.5	106.6	66.7	36	11.7	13	4.8	15.1	8.7	59.6	8.8	28.1	52.8	11	42.1
VWF	232.9	328.1	673	470	1290.1	410.9	1555.6	1100.9	729.9	760	597.9	654.5	457.4	817.8	381.9	610.3	700.8	677.9	638.5	1177.5	569.6	283.2	918.7	728	490.2	678.4	672.7	1174.4	859.8	772.3
SNX2	728.8	414.6	347.9	292.5	338.4	407.7	232	158.2	343.1	244	279.2	601.6	189.8	507.1	645.9	620.9	397.6	711.1	433	310.7	248.3	656.9	464.9	450	479.1	476.8	434.1	343	378.7	364
SNX2	442.3	460	293.6	298.4	316.7	578.5	148.4	131.5	266.5	240.2	429.4	465	412	359.8	564.8	526.9	268.1	363	268.9	232.1	316.7	432.9	333.7	499.7	391.3	585.1	465.9	340.2	236.8	528.5
NOC2L	153.8	105.2	114.1	169.2	102.9	42.1	131.7	166.6	134.1	124.3	65.5	71.4	88.1	83.1	71.4	76.4	111	76.6	67.6	60.7	97.7	59.8	69.1	56.4	98	53.8	88.5	112.9	57.3	104
DPF2	270.6	226	216	122	24.7	92.9	21.3	33	163.6	102.1	192.9	170.8	242	204.4	215.1	236.3	98.6	45.8	146.8	48.1	226.8	212	149.1	133.8	21.4	57.2	19.7	57	123.3	58.3
ARHGAP1	774.5	871.5	1241.9	1037.6	1476.6	1061.6	1015.4	2066.1	1345	1184.4	1322.7	1456.7	1862.7	1267.5	1050.5	1104.7	1306.2	1111.8	1363.5	1878.3	818.3	794.5	1264	893.4	997.7	951.8	1326.3	1291	1306.3	1001.3
CPNE3	282.4	270.6	362.8	158.3	212.4	138.4	186.5	208.6	208.1	162	232.7	237.1	165.4	211.4	272.3	237.5	177.6	111.9	252.9	195.3	219.4	336.8	205.1	226	115.5	167.5	196.9	54.3	255.7	178.8
CPNE3	513	457.2	496.6	411.7	331.7	473.7	271.7	334.5	407.6	382	456.5	514.1	289.4	598.8	491.5	504.9	431.2	368.1	478.1	354.1	308	442.2	298.7	411.1	333	465.1	352.2	328.4	320.7	428.8
AP2S1	427.1	338.3	280.2	513.4	156.1	125.4	199.7	237.6	349.5	455.1	415.3	319.7	454.3	457.9	377.4	476.2	480.8	479.6	412.7	586.3	330.8	292	465.3	483.8	541.7	247.4	371.6	489.5	473.5	572.7
CHMP2A	641.5	378.6	450.3	507.2	278.7	286.8	432.2	319.1	385	310	379.5	429.5	757.3	499.3	455	596	360	305.5	392.7	322.5	579.9	481.2	396.7	421.2	334.4	333.4	271.8	336.4	325.6	389.3
PLIN3	233.7	482.3	213.5	426.6	439.7	295.6	424.2	400	591.6	369.4	392.4	592.4	536.1	351.5	326.2	219.3	347	663.7	465.4	409.3	314.3	280.2	411.1	330.1	598	530.2	534.7	683	333	661.3
ABL1	262.5	606.6	701	756	705.5	364.1	878.7	1110	1077	449.5	344.3	400.6	333.1	343.1	488.3	399.5	686.3	446.9	425.4	448.5	266.7	259.9	395.3	455.2	314.4	327.4	457.2	443.8	407.3	490.6
TRAK2	127.7	302.9	280.1	228	280.7	176.4	242.2	213	190.1	328.7	273.8	194.2	152.4	254.1	356.5	59.4	62.6	70.8	119.9	154.4	118.9	163.9	195.5	125.6	164.6	114.5	185.1	101.1	192.9	140.6
TRAK2	650.2	427.3	343.1	248.3	308.3	243.1	285.9	250.5	251	335.7	551.7	313.8	130.9	359.5	303.6	485.6	313.8	290.5	356.4	281.2	161.3	356.1	316.4	268.3	231.2	349.9	270.8	307.1	303.4	233.2
PRPF4B	398.3	268.4	214.9	253.2	221.4	334.3	179.3	166.1	199.7	193.1	252	225.9	215.6	263.8	239	268.4	224.8	207.2	191	138	338.7	344.4	224.6	341.1	131.8	346.1	224.2	229	145	214.1
PRPF4B	70.5	74.8	70.4	158.3	159.8	159.9	101.5	166.3	114.2	123.4	117.6	81.5	81.4	68.9	104.1	78.3	156.1	157.6	125.2	149.5	69.7	89	86.8	103.2	121.8	123.6	170.4	103.4	168.5	110.8
AREL1	115.1	98.7	96.3	126.4	67.9	59.7	57.8	56.9	69.6	99.7	119.9	118.2	78.3	95.6	78.2	77.6	83.1	118.4	116.2	124.7	142.5	153.1	146.9	179.1	146.8	106.4	145.6	150.2	189.9	121.1
RIOK3	232.1	268.2	158.7	168.8	170.1	68.1	107.7	92.7	142	92.1	39.1	213.9	128.4	117.7	141.2	149.6	98.6	133.9	121.6	73.3	144.4	202.3	149.9	110.9	96.9	38.8	107	42.8	117.4	94.2
RIOK3	666	864.1	600.5	633.8	646.4	892.5	493.4	684	629.5	332.2	391.4	514.6	470.6	476.3	435.5	415.4	306	606.3	405.7	304.3	538	657.1	573.3	454.6	456.1	644.1	516.9	507.2	388.6	603.8
RIOK3	182.8	108.7	96.2	151.1	155	175.8	151	129.6	187.3	117.9	120.6	116.7	110.1	93.4	121.7	110.1	133.1	229	127	92	98.7	216.3	120.3	103.5	165.9	97.5	170.8	62	107.4	222.3
WWTR1	105	94.7	68.5	69.1	106.8	108.9	119.9	118.9	83.5	98.6	194.1	104.4	68.2	131.8	110.5	149.6	129.4	95.8	111.6	158.2	73.3	76.2	93.6	69.5	71.9	64.6	97.2	59.5	84.6	62.2
WWTR1	261.5	372.6	334.2	338	436.9	622.7	433.6	494.3	374.8	187.6	640.8	369.3	272	557.7	455.5	588	510.6	395.8	398.4	338.4	258.3	162.6	338.8	285.7	202.7	524.1	372.7	322.9	234.4	320.9
WWTR1	58.7	12.6	42	17.9	79.5	55.8	238.1	29	26.4	32.1	74	82.4	60.1	34	48	86.6	20.6	61	64.4	49	57.1	10.6	73.9	13.2	26.6	11	49.4	40.8	14.5	15
ACTR1B	133.4	203.2	266.6	143	262.9	166.9	281.6	270.1	292.2	335.3	274.2	252.4	185.1	244.2	215.9	233.6	293.6	270.5	278	321	159.8	219.5	248.9	263.7	262.6	199.3	341.7	140.1	311.1	255
ZMYND11	580.7	697.7	852.1	651.9	678.7	1003.5	604	720.9	751.6	721.2	677.1	641.2	735.4	713.1	710.9	654.7	569.9	491.4	529.9	615.7	484.9	431.4	509.2	552.8	556.3	744.9	573.6	590.1	556.8	464.9
ZMYND11	169.9	120.1	120.9	95.7	126.7	125.9	138.8	55.7	91.5	129.5	99.7	157.5	97.2	96.4	75.7	108.7	154.6	95.5	111.8	175.1	83.7	70.2	99.3	94.8	117.4	64.9	92.6	39.5	126	41
AIMP2	367.2	217.6	196.9	304.7	235.9	215.5	381.3	195.4	184.9	224.1	254	304.7	318.6	252.2	249.9	285.9	275.4	296.6	265.6	262.2	351.7	314.3	282.4	255	222.5	294	258.5	266.4	193.9	258.8
AKR7A2	71.7	99.5	144.1	98.2	96.8	59.6	95.5	102	178.8	139.1	200.5	200.7	172.7	244.8	212.3	166.5	228.4	274.1	312.3	275.8	118.2	120.4	138.3	122.8	137.4	108.8	178.8	176.9	150.1	190.1
CLK3	78.4	160.7	211.7	141.5	189	85.9	182.2	215.7	150	149.7	145.3	124.2	182.4	157.1	138.7	182.8	149.3	151.5	136.5	183.5	103.1	128.1	144.9	143.1	57.5	52.2	149.8	94.7	159.9	145.8
COPS8	966.9	709.1	623.3	731.2	375.4	907.6	524.8	453.5	619.6	591.3	566.9	478.6	826.2	474.1	465.1	449.7	483.2	492	490.7	428.8	663.8	421.7	417.3	366.9	373.3	605	506.1	461	448.9	428.3
COPS8	384.7	417.4	543.6	420.5	380.9	587	581.9	369.1	457.1	600.9	297.4	323	293.7	291.1	425.3	250.9	423.3	331.3	471.6	440.4	188.2	216.1	332.6	236.7	310.1	333.7	440.5	281.7	444.1	283.7
COPS8	280.6	200.4	206.4	155.7	243.7	168.2	252.8	133.8	180.2	189.1	125.1	217.1	219	152.6	251.3	149.8	320.6	323.8	209.8	225.6	154.6	171.7	199.4	105.1	157.6	165	345	185.7	274.1	141.3
ADSL	327.3	324	259.2	261.1	188.6	299.5	316.9	173.1	234.9	301	293.8	250.3	224.3	331	257.1	296.9	269.6	256.4	321	298.2	190.7	264.2	314.8	263	337.6	375.9	224.2	297	342.2	288.6
LY6E	106.7	98.5	110.3	117.8	82	15.9	95.3	135.6	142.3	139.5	172.4	115.1	91.3	182.1	98.1	196.2	180.4	185.5	162	124	319.2	154.7	127.9	263.9	342.8	93.7	235.6	350.3	87.6	252.5
IFRD1	249.3	314.3	272.5	149.9	260.2	448	215.6	219.2	168.9	114.4	99.2	49.9	152.5	97.5	71.3	90.7	79.8	63.5	71.1	69.2	140.6	193.1	103.4	84.1	45.8	114.7	64.5	88.7	69.2	65
IFRD1	230.1	275.3	191.3	177.7	278.3	277.7	153.4	178.1	95.4	113.6	53.9	49.7	101.6	63.7	59.9	79.1	72	29.2	69.5	52.4	91.9	107.1	61.8	30.7	10.1	29.7	31.4	25.4	65	12.8
PYCR1	70.2	32.3	121	188.2	91.3	92.9	121.9	137.2	76	159.2	224.4	129.5	98.3	136.6	118.2	123.4	114	102.7	143.3	187.7	101.8	85.2	177	103.2	153.9	139.1	193	135.8	178.8	188.5
NEDD9	150	84.5	202	136.9	227.5	277.5	179.8	85.6	306.9	204.5	77.7	49.7	65.2	80.7	46	108.7	63.9	54.4	84.2	38.9	140.2	99.4	100.1	157.2	106.4	99.3	139.8	105.8	133.8	100.6
NEDD9	183.4	105.8	162.4	138.7	276.8	210.6	299.2	149.8	214.2	249.7	54.6	70.4	59.5	88.6	50.2	80.4	69.6	38.9	83.8	91.3	107.6	84.4	114.7	96.4	72.8	6.6	115.7	62.2	103.8	59.8
UBAC1	128.4	134	99.6	103.9	104.4	24.6	123.6	24.9	148.9	145.4	107.6	143	155.7	114.8	122	139.3	138.4	190.9	181.9	196.9	130	114.6	143.2	113.1	153.9	92.1	169.2	153	168.3	193.5
USF2	70.1	136.1	119.4	212.9	210.1	198.2	124.4	146.1	424.2	375.7	203.8	125.9	244.2	249.8	31.9	196.4	401.2	307.7	291	203.8	102.4	80.9	180.3	225	522.8	303.8	345.6	608	334	410.7
NUP62	84.8	31	106	127.6	126.8	169.6	177.9	44.7	149	126.2	174.5	122.6	143	72.9	119.7	20	144.9	176.1	132.2	32.3	121.2	125.1	266.1	195.1	398.1	200.5	331.5	323.1	266.4	341.9
TUBB3	235.1	153.1	251.9	402.6	521.8	250.1	458.4	911.7	183.4	222.8	283.4	246.5	454.1	401.5	216.6	413.3	336.9	268.8	226.7	144.8	323.6	229.2	292.3	321.2	275.9	178.4	329.9	373.6	129.9	387.1
NUP214	177.6	155.2	230.4	189.4	199	183	214.6	181.7	225.6	196.2	180.2	182.7	215.9	181.3	161.4	152.8	212.2	172.2	196.7	171.7	181.1	241.3	171.5	210.1	203.1	185.1	195.1	238.3	222.5	200.5
CELF2	275.7	390.5	219.3	247.8	174.9	301.7	113.8	146.8	442.2	278	142.2	161.7	99.7	91.7	98.4	185.7	149.2	207.1	142.3	189.3	179.2	210.3	230.5	202.6	289.3	123.6	372.2	206	263	143.6
CELF2	1237.8	1525.2	1444	1087.8	962.6	1723.6	640	779.4	1613.7	1220	966.1	617.5	735.7	1182.6	844.4	1615.3	701.3	1097.9	748.3	862.3	1052.1	1555.3	1264.9	1296	956.6	1175.7	1497.8	1100.6	1308	778.2
CELF2	160.9	285.9	162.3	160.1	112.1	299.4	72.9	94.8	345.9	233.2	108.9	56.4	107	117.5	85.2	146.9	136.5	179.8	117.6	155.3	122.4	158.3	164	145.3	157.5	116.5	254.9	192.9	121.1	96.4
FARSA	149	131.6	111.7	129.4	83.7	44.2	161	92.3	126.3	130	141	119.9	132.6	109.9	88	135	142.5	158.6	158.7	151.7	121.9	126.7	115.2	133	134.2	93.6	102.1	226.1	159.5	145.9
CREBBP	310.6	348.6	334.8	227.8	388	582.8	213.3	372.2	351.9	300.9	335	217.1	326.6	191.5	248.1	229.2	239.1	250	290.5	289.7	215.8	224.6	197.5	252.9	225.8	371.6	318.3	202.8	274.1	217.9
PKN1	51.8	90.3	116.9	86	107.4	44.8	79.9	104.2	194.9	108.8	177.2	104.5	87.9	83	83.2	62.9	200.8	153.5	100.7	82.4	45.2	50	106	64.6	78	16.4	170.1	113.8	88.2	149.9
CNOT8	463.3	660.1	143.8	263.2	188.3	142.1	281.9	186.9	191.3	212.1	52.9	61	123.1	91.4	140.2	133.2	164.8	93	96.1	110.7	180.1	203.1	135.7	70.8	143.4	101.2	146.5	76.6	110.6	101.9
CNOT8	269.8	380	155.5	259.3	119.4	160.9	97	52.3	176.6	120.1	55.1	75.2	108.5	79.2	80.4	94.3	116.2	64.2	71.1	45.8	139.1	139.2	51	84.6	57.4	116.4	83.5	81.4	78.8	78.7
CNOT8	674.7	873.9	353.8	505.1	379	351.3	406.9	227.1	479.6	472.4	187.3	261	199.3	214.6	241.8	287.1	272.2	250.7	278.9	256.7	361.5	329.2	212	201.9	237.9	203.4	227.8	151.6	280.9	210.2
PPP1R2	56.7	130.8	167.2	95.5	142.3	250.9	128.3	99.7	133.4	76.1	80	111	68.6	98.6	101.9	102.1	123.7	121	84.8	99.4	84.5	80.8	120.3	99	87.2	104.1	120.4	86	79.7	126.5
PPP1R2	226.6	258.6	174.2	117.3	159.5	258	212.8	105	202.9	141.4	112.4	206.1	260.5	142.8	180.8	214.2	195	247.7	153.9	126.4	274.6	353.7	237.4	182.2	255.4	228.8	217.4	188.3	150.3	251.2
MMS19	158.5	125.6	117.4	99.3	175.3	131.3	121.4	130.4	120.8	210.4	108.8	151.3	195.8	99	124.4	125	163.4	144.9	169.6	184.1	118.2	140.5	174.1	167.9	195.7	120.3	274.1	185.6	228.7	159.8
AASDHPPT	340.7	375.7	323.7	258.2	291.8	459.6	315.8	171.8	407	262.8	236.9	334.6	296.6	272.7	315.4	314.4	279.2	373.8	326.5	207.4	374	280.9	270.7	270.3	315	475.4	358.3	342.4	282	363.7
AASDHPPT	139.1	141.4	138.1	94.6	100.5	128.4	108.2	89.1	99.6	104.9	79.8	128.5	130	91.9	97.4	85.2	73.2	79	82.3	101	120.2	127.8	104.8	118.7	87.3	78.6	65.9	71.7	162.2	73.9
VEZF1	184.3	244.7	263.9	265.5	335.1	430.6	197.5	252.8	260.1	232.9	204.7	201.3	103.1	223.2	266.3	240.5	142.4	157.3	216.2	172.4	141.2	150.5	209.2	172.7	122.2	182.9	156.1	136.8	161.4	143.6
VEZF1	239.7	254.7	236.9	205	361	333.7	207.9	176.9	289.4	212.7	223.7	178	151.8	235.3	215.6	261.7	175.6	249.7	286.8	203.1	177.1	213.5	175.2	199	210.7	231.2	262.8	163.6	189	175
VEZF1	95.2	152.8	180.9	227.6	280.7	422.1	130.2	160.7	205	163.5	136.1	135.8	95.4	82.2	157.6	126	54.9	105	180.9	127	73.7	100.5	159.7	137.3	136.7	202.8	160.8	124.2	130.7	132.1
PCM1	182.8	272.7	212.6	267.6	180.8	246.6	170.3	289.9	206.5	231.9	263.1	287.5	192.5	304.5	352.6	267.9	232.9	152.5	205.6	223.3	136.7	206.9	220.9	263.2	159.2	311.7	235.9	218	133.4	208.8
CHPF	72.4	91.6	135.8	166.8	132.6	99.2	205.6	227	134.2	219.7	153.6	150.3	116.6	154.5	164.6	171.7	294.8	202.3	216.2	241.4	91.5	70	165.2	158.6	186.9	116.8	288.9	208.2	220.1	196.2
ERCC3	90.1	103.7	96.8	71.9	149.7	89.3	89.8	77.8	112.7	79.8	83.1	94.5	193.1	100.3	99.4	71.6	130.3	125.2	133.3	106.6	109.6	128.1	100.6	101.8	102.6	67.5	94.6	101.3	153.3	72.5
GAS6	132.6	163.1	128	96.9	330.4	232.2	439.4	400.2	353.5	316.2	174.3	201.9	166.7	305.7	163.4	343.8	213.1	293.2	236.2	373.9	200.2	114.6	304.5	323.4	490.1	187	666.6	422.5	497.9	530.6
PRKCZ	5	7.9	17.7	4.2	5.3	2.8	3.5	7.2	4.3	7.4	25.3	6.7	9.1	6	6.5	7.6	6.6	4.3	8.3	16.5	18.4	10.8	7.5	20.2	3.2	5.5	4.6	18.7	9.7	13.3
BLMH	106.1	114.8	27	130.3	99.9	84.1	130.5	18.4	102.6	123.3	152.9	104.8	15.2	101.5	102.2	117.3	122.3	106.4	127.6	160.2	53.7	59.6	106.9	96.6	72.4	90.9	138.3	135.6	100.5	107.2
MVP	262.2	268.9	327.1	293.4	286.7	153.4	439.5	396.5	311.8	379	416.8	439.9	363.7	394.1	293.7	302.1	467.8	290.7	322.9	362.6	436.5	258.6	375.8	448.4	355	206.1	298	401.2	293.9	448.3
SUSD6	307.7	285.7	229	408.6	327.8	197.5	330.9	400.9	224.2	278.1	392	297.8	189	222.6	221.6	250.1	389.1	355.9	312.8	234.9	338	409.5	410.9	419.5	360.1	331.1	385.3	285.7	443.1	366.1
KAT2A	59.2	165.6	196.8	273.2	177.1	167.4	217.1	339.1	186.3	230.5	203.4	127.2	108	168.6	120.7	121.5	222.9	185	210.4	246	100.7	104.6	166.3	109	148.9	152.8	188.7	200.5	228.8	165.1
KIF22	56.6	89.9	81.1	73.8	51.3	57.4	41.4	55.4	53.1	74.9	61.6	73.2	114.5	61.2	70.2	78.4	90.4	74.9	85.7	121.5	79.8	70.1	79.2	83.8	58	51.5	53.7	62.7	59.6	56
NUP133	390.6	186.3	211.6	214.4	114.4	265.1	154.8	101	198.6	177.8	201.7	237.3	288	223.1	245.3	217.4	197.5	194.9	228.2	189.6	235.4	259.3	224.1	214.1	137.3	282.5	171.7	174.4	179.8	193.7
PLOD3	228.5	406.3	392.8	419.9	393.3	255.4	489.1	443.7	537.4	570.4	464.3	456	275.5	372.8	343.4	395.1	540.2	664.7	608	620.3	261.6	203.3	534	316	600.8	348.4	638.5	780.9	703.4	660.5
PPP2R5A	1.6	1.4	5.3	3.4	1.9	3	2.1	3.6	1.7	2.9	4.3	2.7	2	3.8	2.4	2.8	1.7	1.7	1.3	2.6	3.9	2.5	3.5	5.6	2.5	3.4	3	2.1	2.4	2.2
PPP2R5A	166.8	237.3	307	295.7	263.6	272.2	283.4	209.6	275.2	267.6	245.8	174.4	167.8	232.3	214	251.9	224.6	240.4	277.7	315.6	60.4	112.2	223.4	248	299	216.4	290.3	229.4	310.9	190.9
NUP93	89.7	9	16.9	55.3	9.7	10.6	70.5	12.8	13.2	23.9	21.9	45.6	50.7	103.2	27.7	69.7	23.5	8.2	13.1	10.7	82.7	59.2	71.9	94.1	11.7	15.4	21.2	26.5	7.3	69.3
PTBP1	744.8	744.8	618.8	1065.4	1150.8	524.4	633.6	904.5	676.9	714.2	491.8	618.7	606.9	535.8	580.7	557.5	824.2	496.2	652.8	455.2	611.8	565.6	569.3	704.4	551.3	447.5	452	556	623.2	559.3
CSTF1	71.5	40.9	20.9	27.3	19.9	4.7	19.8	8.3	23.4	28.2	49.8	49.5	126.3	20	35.6	77.6	46	34.1	34.5	17	80.1	61	47.8	46	40.7	11.2	27.4	14.7	35	9.8
GAS7	130.7	180.9	371	383.6	190.3	537.4	126.2	249.2	172	209.4	339.4	269.9	157.7	395.7	390.6	130.2	31.4	116	167.4	187.1	238.9	396.7	534.6	407.7	282.1	267.1	314.7	226	313.4	164.1
GAS7	226.2	186.5	343.3	372.5	443.4	640.7	290.8	441.4	255.3	239.4	422.4	337.4	319.7	455.2	339.3	472.3	435.1	298.5	279.3	318.5	452.3	441.4	498.7	384.5	443.8	499.2	530	412	407.7	317.8
LIMK2	50.2	29.8	34.4	35.3	34.9	20.7	67.1	53.8	25.1	24.4	49.2	35.2	50.4	39.4	28.5	42.2	30.2	33.1	31.3	33.8	29.4	47	67.4	62.6	38.7	43.5	50	30	42	49
TMED5	550.5	745.8	556.7	464.3	680.7	1092.3	547.8	721.9	507.5	465.5	312.9	271.1	506.2	380.8	444.3	420.4	508.8	606.7	419	403.7	375.7	434.6	434	437.8	674.7	715.5	518	528.8	525.1	637.8
TMED5	197.3	171.8	73.7	72.2	94.9	90.1	106.1	54.3	87.9	68.7	57.7	109.7	147.9	72.5	106.7	97.7	74.8	94	66.6	79.5	167.1	103.4	96.6	96	118.2	77.9	68.5	91.4	93.6	104.3
DKK3	59.6	239.9	25.4	16.7	138.6	103.7	137.7	162.2	207.9	202.3	117.3	46	31.8	159.9	77.5	206.2	149.8	65.5	55.8	54.7	161.6	86.4	118	173.5	167.8	20.8	149.5	93.4	27.7	325.6
MTMR3	180.6	239.7	214	219.3	360.3	359.6	197	273.1	320.8	230.4	205.6	269.8	196	186.6	171.2	231	202.8	260.1	241.4	246.9	180	197	219.8	218.2	226.8	244.5	235.5	199.8	248.2	198.3
MTMR3	22.1	27.9	39.2	28.1	38.6	44.1	57.1	13.2	55	51.6	39.6	70.8	44.9	49.4	32.8	50.2	30.4	51	38.8	65.3	36.6	47.8	65.8	50.3	42	50	43.9	41.5	43.5	45
SRPK1	110	96.4	123.9	85.7	134.5	131.7	187.6	164.2	95	145.7	112.7	118.7	76.3	78.2	86.1	109.1	153.8	135.1	146.4	176.7	149.6	148.7	142.4	117.3	193.7	149.1	169.7	118.3	127.6	136.2
SRPK1	183.9	111.5	105.1	144.6	106.9	105.9	113.2	95.7	119.8	149.2	142.7	97.6	115	121.2	99.1	114.2	99.5	102.9	123.9	137.1	168.7	165.2	146.4	129.8	156.1	205.4	168	122.7	139.1	126.5
BLVRB	269.6	361	227.5	149.9	178.1	283.9	212	152.6	317.8	324.1	177.9	268.4	473.6	219.4	202.6	359	173.4	370.5	199.9	227.8	140.4	210.1	411	141.8	227.4	128.3	300.8	266.8	524.2	360.9
LAMA4	347.1	141.8	252.8	235.9	165.8	318.1	114.4	318.8	171.7	151.8	492.2	516.1	963.4	706.1	558.4	487.6	392	392.4	717.9	596	623.5	465.9	394.7	490.2	329	616	462.1	402.9	355.8	395.9
AMFR	121.7	34.1	106.8	152.9	66.6	133.5	80.1	120.7	106.2	68.7	90.2	59.3	30.7	145.3	314.3	129.1	289.2	34.9	228.8	93.2	144.4	57	43.5	68.4	154.6	185.7	209	215	240.6	41.4
AMFR	104.8	94.9	32	81.1	134.9	85.4	110.9	85.9	96.9	101.4	94.4	73.1	149.9	114.3	147	144.5	204.4	90.7	173.7	146.5	124.5	72.6	96	115.7	131.4	70.1	147.7	137.2	226.2	96.9
VASP	137.9	130.6	117.6	117.6	176.9	135.2	218.2	129.9	128.1	277.5	258.8	137.2	296.9	115.9	141	167.4	214	244.1	221.7	271.4	284	202.4	143	202	237.8	242.6	273.1	212.4	219	265.5
ARL4C	206.5	261.7	274.8	318.5	233.8	277.6	262.6	209.3	323.2	272.7	266.9	114.7	73.9	118.2	123.8	131.7	158.3	211.3	112.4	120.3	122.1	506.6	451.5	343.9	329.5	138.4	557.8	192.9	464.4	229.6
ARL4C	248.2	311.2	351.4	605.8	289.1	272.1	275.8	267.2	373	391.9	264.9	138.4	95.7	150.7	135.8	95.8	136.2	284.8	98.9	127.1	307	987.2	619.5	603.5	507.5	227.3	677.9	378.9	657.2	541.1
ARL4C	102.5	130.6	60.7	156.9	123	37.6	127.6	119.1	176.2	180.3	89.8	67.5	49.2	21.8	41	4.8	57.3	96.7	43.2	32	169.7	175.9	214	182.4	142.9	46.1	249.8	147.2	283.9	174.8
LSM3	129.8	215.3	234.6	283.9	184.7	311.9	226.8	237.8	220.3	228.2	306.8	222.9	150.7	415.6	342.4	328.4	395.8	312.3	319.2	281.9	170.2	195.9	191.9	326.6	296.5	474.4	218.8	308.9	267.6	345.6
GSK3A	105.4	33.2	106.6	69.7	57.1	12.1	102.8	102.9	57.4	89.7	179.8	43.5	117.6	75.2	50.5	73	65.8	84.1	36.5	37.3	108.6	114.1	56.2	72.5	100.4	135.3	178.2	108.5	84.7	63.6
ARFGAP3	378.9	271.7	247.2	240.9	213.9	331	309.8	269	287.8	274.6	275	254.9	431	168.6	271	204.2	201.4	215.4	164.6	163.6	500.3	314.6	299	174.8	276.8	236.7	223.1	244.9	201.5	254.2
PES1	220.1	131.4	68.7	154.2	143.3	28.2	189.7	124.5	119.5	116.1	82.2	96.9	153.5	64	85.8	87.7	66.3	66.2	52.1	9	114.7	70.6	38.8	100.2	95.9	30.1	57.7	116.2	52.6	67.3
CUL4B	61.8	233.8	98.2	79.2	105.9	117.6	56.6	112	182.9	124.8	157.1	193.1	65.5	100.1	268.1	176.8	185.9	159.4	230.7	230.9	52.8	79.2	99.1	142.4	156.2	125	166.1	73.1	178.6	115.5
CUL4B	70.1	280.7	360.4	252.7	102.8	168.6	96	99.1	206.9	150.1	212.8	297.3	103.7	347.9	391	243.6	283.7	301.5	391.9	324.5	11.4	100.5	214.6	328.7	304	328.7	264.2	162.7	323.5	180.7
NFYC	100.9	113.7	134.1	121.2	103.5	150.1	129.1	107.9	160.9	154.5	130.9	112.1	102	120.6	119.1	89.3	177.6	177	172.2	164	104	144.9	112.9	137.7	127.3	161	166.1	128.3	145.9	164.1
NFYC	152.4	135.4	204.8	136.8	128	77.4	155.4	123.6	153.1	139.6	139.1	178.1	171.8	156	154.6	155.4	177.8	122.6	194.5	163.9	168.9	157.9	131.8	180.1	140.4	75.6	132.3	123.5	163.4	142.8
FADS2	41.3	32.4	62.4	148	99.8	36.8	102.4	61.6	53.5	109.1	52.9	25.7	66	52.4	47	53	70.7	48.8	30.3	18.2	40.8	35.2	60.7	51.1	61.8	60.1	65.2	49.6	34.4	40.9
SLC6A8	57.8	65.8	133.2	267.7	268.1	48.3	102.6	200.6	129.7	112.2	31.3	31.5	10.1	66.2	24.1	21.3	70.8	50.5	15.4	14.9	3.4	3.6	59.4	19.5	13.7	6.4	55.7	52.2	61	22.7
KHDC4	229.4	241.9	280.1	260.7	210.6	291.5	247.6	182.2	259.9	330.9	203.2	250.9	283.6	237.1	236.5	245.7	302.8	337.9	340.1	317	182.8	155.7	210	279.3	283.2	376.4	349.6	315.6	376.4	251.7
EP300	42	112.6	39.1	78.3	171.6	165	58.3	72.8	122.5	116.6	70	63.2	49.3	62.6	51.7	37.7	123.9	98.9	114.1	99.1	47.2	45.9	56.5	81.8	113.1	62.4	154.4	134.7	77.4	88.8
DES	47.1	45.8	28.1	46.6	57.3	29.2	39.1	85.7	40.1	127.1	5.8	18.7	53.2	37.4	47.4	27.1	59.1	18.8	26.4	42.9	21.7	18.2	638.7	24.4	30.8	21.4	34.6	39.8	23.6	30.8
STT3A	193	98.4	205.9	214.1	52.4	153.5	106.5	109.3	149.3	177.4	157.7	212.7	95	327	330.1	166.8	253.5	131.5	224.6	171.3	116.3	267.2	115.5	301.9	138.3	151.1	104.2	145.8	130.2	170.9
CRK	177.6	204.4	223.1	172.6	227.4	100.1	198.8	148.3	181.7	247.4	331.9	272.8	301.6	202.8	159.3	217.7	194.5	258.8	266.2	342.9	260.8	179.6	285	218.7	221.9	210	253	160.1	267.2	222.8
CRK	198.8	189.9	215.6	168.5	228.2	170.5	158.7	118.8	206.8	195.2	173.1	256.5	249.1	255.3	202.3	262.3	253.1	159.1	206.8	205.1	314.5	234.4	204.5	202.3	142.3	157.5	185.9	157.6	150	221.5
CRK	145.2	151.2	85.6	86.4	211.8	90.9	223.4	32.6	151.3	190.8	160.6	257.7	217.2	174	117	203.1	189	205.7	263	243.6	191.9	120	215.8	44.6	148.9	28.2	196.9	123	157.2	144.6
BRD8	326.5	270.2	336.5	179.1	224.3	310.8	178.3	147.3	275.3	300.2	341.2	210.1	228.4	229.6	188.5	234.8	230.9	206	221.2	247.6	186.8	219	219.8	267.5	191.1	318	197.2	248.4	225.1	217.7
NPTN	1914.4	1417.6	1143.9	1340.7	1053.3	2261.2	997.2	904.9	1874.4	1168.3	1470.9	1587.1	2252.2	1739.1	2113.5	2035.9	1930.8	2081.3	1598.1	1801.9	2051.7	1533.8	1357.7	1275.3	1679.3	2796	1594.9	1861.5	1000.9	2019.1
CHERP	92.2	54.7	70.1	73.8	13.5	22.4	59.2	18.8	33.9	57.3	21.8	80.1	48.7	55.2	37.7	18.2	23.8	34.7	30	108.8	29.6	31.1	43.2	43.3	52.8	17.4	57.3	32.2	59.8	24.7
CHERP	237	200.3	176.1	232.3	351.3	199	225.4	204.1	281.4	320.3	181.1	134	308.9	143.4	193.8	98.7	233.3	212.1	250.8	279.6	177.1	180.5	152.2	231.6	251.9	186.5	230.9	229.8	252.1	223.5
EIF3M	1004.9	610.6	533.7	490.1	637.1	832.5	761.1	593.7	544	434.8	457.1	368	909.3	410.8	530.9	375.6	446.9	486.9	397.4	369.7	852	813	457	512	366.9	701.3	476.3	578.3	362.4	446.8
EIF3M	509.6	439.9	368.3	286.4	438.3	540.9	530.7	329.4	457.9	323.8	277.1	271.2	254.1	244.4	333.2	338.2	320.6	361.3	358.6	271.1	344.9	489.7	322.4	334.4	316	419.5	380.9	406.6	316.7	346.9
UQCRH	559.7	708.2	556.9	532.7	394	499.2	614.7	509.1	611.5	528.2	748.1	735.3	424.1	742.6	599.8	774.7	548	613.3	597.2	566.6	384.9	638.4	693.3	738.3	704.6	745.5	511.3	921.5	746.7	728.8
SLC16A1	106.3	64.5	57.4	125.7	102	75.7	112.8	133	52.2	71.7	78.6	76.3	112.7	84.1	66.4	62.5	109.1	109.4	73.7	93.2	102.6	62.7	100.8	52.1	81.7	126.1	90.8	94.3	80	106.3
SLC16A1	25.6	10.7	5.9	22.4	18.5	12.1	8.8	41.1	5.2	4.7	15.5	13.2	4.5	9.7	18.1	20.3	26.5	24.3	8.2	28.6	18.5	12.9	18.4	3.5	3.6	6.4	5.3	23.1	30.9	25.1
SLC16A1	216.9	111	102.2	236.6	213.4	74.8	271.4	344.5	81.5	140.7	146.2	216.1	152.8	180.6	178.3	145.8	240.8	220.4	152.8	158.3	150.9	125	219.8	111.5	127.5	97	167.4	160.6	200.1	185.7
NNMT	7587.9	4754.5	4285.4	5722.3	3666.3	2715.2	5481.6	4865.4	3457.2	2636.9	2475.8	1050.6	2997.1	1575.9	1697.7	1997	2409.8	2034.8	728	422	3892.8	818	1565.1	3128.6	1580.7	2083.7	1686.9	1966.2	1437.9	2582.4
NNMT	7525.4	4068.4	3992.5	4568.2	3022.3	1014	4464.3	3433.8	2776	2228.2	1497.7	885.7	2372.1	1400.5	1352.3	1570.8	2003.6	1583.8	546.4	305.3	3047.1	546	996.1	2117.9	1242.8	1141.8	1092.3	1569.9	1019.8	1986.9
PARP4	311	306.2	271.1	301.8	245.1	326.4	288.4	280	467.7	395.2	476.9	395.6	168.2	483	472.7	428.8	442.5	517.4	478.2	465.7	405.2	573.1	502.8	515.8	515.2	518.9	509.4	496.8	601.2	490.4
PLK1	33.2	14.3	57.4	12.1	53.2	35.5	68.4	28	20.3	33.5	57.8	34.7	25.7	43.4	52.7	34.3	43.5	10.6	29.3	39.8	44.9	37.6	23.2	33.8	45.9	15.9	45.1	37.1	44.3	50.6
TRIB1	492.2	649.1	953.5	828.2	1718.9	1705.6	968.6	1830.3	531.9	404.2	431.2	271.9	313.2	366.3	337.4	357.4	362	528.2	337.4	237.8	194.1	743.9	519.2	580.9	535.1	553	272.1	352	416.4	650.1
TSPAN7	400.5	265.7	371.6	335.8	506.4	1055.8	697.3	480	617.4	720.3	208.4	687.2	912.5	331.2	567.3	320.5	459.3	463	706.6	905.2	259	343.8	305.4	175.5	138	436.3	248.4	303.5	231	230.7
PSMB4	809.4	449.1	447.1	385.7	399.5	166.8	477.8	348.4	462.7	426.7	415.3	498.3	864	530.8	418.5	579.8	494.6	449.2	546.8	422.8	924.4	705.5	405.2	579.9	418.7	267.3	423	517.9	405.4	641.6
PSMB4	1099	823.8	846.5	890.4	940.7	701.1	801	708.3	764.6	770.8	746.7	735.1	1460	839.8	794	803.3	879.1	809.2	760.2	809.8	1307.8	1001.3	779.5	875.8	661.8	808.3	698.7	953.2	808.8	815.2
LSS	98.8	183.4	280.1	267	280.4	251.5	204.6	286.1	330.2	328.1	199.4	229.1	302.9	204.6	171.9	222.9	305.1	260.3	305.8	328.8	182.5	145.7	285.2	179.5	370.1	285.9	260.6	305.2	359.8	318.2
CDK4	413.8	312.4	361.5	405.3	335.3	239.4	577.2	218.2	381.8	555.1	360.9	325.4	421.5	401.9	332.3	429.5	341.4	408.4	423	401.2	272	284.2	323.7	372.8	325	330.7	388	406.9	377.7	369.6
MTA1	33.4	58.1	83.4	54.9	69.7	32	71.1	75.1	76.6	88.1	59.7	49.3	44.6	65.6	46.7	51.9	66	43	60.4	72.4	50.1	48.4	59.8	82.7	46.4	20.1	72.4	52.7	53.4	55.3
E2F4	30.1	26.5	44.7	51.3	52.9	25.5	85.5	36.4	65.2	78.7	50.3	79.9	49.5	58.6	40	59	64.7	42.3	65.5	69.8	76.1	43.3	71.3	58.6	74.3	26.6	78.6	95.6	56.4	85.5
DCAF8	75.3	112.7	94.9	54.5	125.4	90.6	51.5	59.8	125.7	150.4	87.4	83	99.7	83.8	90.1	90.4	73.1	93.7	71.8	74.6	55.6	93.1	96	101.5	42.7	29.1	151.5	39.4	71	102.3
DCAF8	55.8	98.4	176.6	123.7	107.7	95.1	81.5	74.8	104.3	146	152.8	83.7	117	97.1	84.8	110.9	120.1	90.2	140.7	156.1	65	103.9	142.4	168.1	93	98.9	100	93.3	156	70.6
PRPF3	133.5	86.9	112	125	120.5	90.8	75.3	78.6	72.9	123.1	63.5	56.7	13.3	65	44.5	33.2	89.8	60.9	79.2	81.3	42.8	65.9	41.4	72.3	76.9	39.9	86.6	49.2	80.3	69.9
RAB13	1033.3	934.7	1035.4	780.9	673.2	1268.2	1295.6	1167.4	978.3	694	1429.1	864	996.8	1191.5	935	1142	690.8	642.4	838.5	794.1	1170.2	1051.4	907.6	1153.6	636.7	1058.7	686.9	1134.8	827.3	1100.7
DNM2	54.9	76.2	99	101.1	175.8	16.1	109.2	120.7	157.6	113.5	74.3	128.1	83.6	58.3	74.4	73.1	88.4	95.6	94.1	100.9	73.6	72.1	110.6	92.9	128.3	7.8	105.6	128.3	150.9	100.4
SIPA1L1	44.5	11.8	135.6	103.6	27	159.9	19.3	26.3	73	22.4	68	128.1	196.6	64	84.4	63.1	141.5	143.3	207.3	113.7	26.3	34.8	10.7	68.9	24.4	105.1	20.1	46	20.2	45.1
SIPA1L1	39.8	59.7	187.2	172.7	146.1	128.3	11.8	61.1	118.1	57.2	177.9	166.1	153.9	125	144.4	45.5	110.2	141	200.8	114.9	73.2	88.9	36.9	152.7	69.9	137.5	66.8	159.4	72.8	79.1
CD2BP2	70.7	95.6	137.7	88.8	97.1	66.1	52.2	94	93.2	97.8	68.6	73.6	110.9	99	20.9	153.4	131.6	98.4	87.1	120.2	43.3	71.8	105	95.4	89	53.8	72.6	116	86.1	74
CD2BP2	124.1	110.6	100.7	154.7	37.1	18.6	43.2	15.7	122.6	24.5	43.9	118.7	111.8	113.8	173.2	60.2	20.6	58.8	99.7	52.2	112.2	86	86.3	91	93.9	22.6	30.4	116.1	93.3	76.4
N4BP2L2	278.5	443.3	560.4	334.4	507.2	624.4	393.3	434.3	547.9	397.2	368	389.7	295.4	389.9	403.9	253	353.9	286.8	210.3	311.1	214.7	197.7	356.2	285.7	348.1	486.9	274.5	385.9	482.3	274.4
N4BP2L2	86.4	204.4	204.1	160.2	136.9	212.4	154.6	113.7	222.8	168.1	143.5	153.7	90.1	136.7	126.5	117.9	142.4	136.8	128.1	186.7	110.9	92.8	100.5	140.4	196.5	167.7	127.2	105.2	147.7	83.9
STXBP1	160	276.1	335.9	317.2	228.6	304.3	273.4	371.5	300.6	296.4	130.3	209.1	314.4	196.9	227.1	250.2	179.1	150.1	329	245.9	205.3	129.9	153.8	150.9	105.2	154.4	170.4	153.1	154.2	154.4
VPS72	262.7	250.9	242.2	252.9	262.1	222.5	275	272.9	346.3	331.4	264.7	273.5	458.8	279.7	277.9	309.9	296.3	330.1	303.5	271.9	229.8	245	261.4	240.4	330.4	217.9	325.2	280.3	283.2	289.2
DDAH2	286.5	341.3	351.2	280.5	324.1	238.1	156.5	303.7	286.4	336.1	357.8	340.1	503	587	326.4	536.2	384.3	400.8	461	431.7	395.4	239.8	349.9	231.3	290.3	166.9	318.4	287.2	352.2	370.7
CYB5R1	557	583.2	486	448.4	307.7	367.3	212.6	297.4	555.5	389.9	365.8	500.8	740.8	604.8	641.7	728.9	522.3	487	588.6	507	339.8	335.9	473.3	299.3	271.1	373.7	202.6	347.7	466.4	481.7
TOMM40	95.3	130.9	106.1	150.7	167.9	87.5	205.2	145.9	118.4	216.1	102.3	93.9	96.1	114.3	89.2	73.7	139.3	95	51.9	130.1	101	93.6	100.8	125.4	178.2	86.9	121.6	159	147	133.3
BMI1	441.6	393.6	304.3	278	247.3	453.3	231.3	133.3	375.5	215.5	274.3	258.5	382.5	195.7	308.8	208.3	341.5	199.1	275.1	248.1	276.5	274.4	179.7	216.1	227	389.8	239.9	218.7	299.6	249.4
TDP2	579.7	420.6	345.2	219.4	290.6	435.6	184	149.6	420.8	281.8	234.2	317.1	507.8	327.4	285.7	337.5	280.8	331.9	237.9	258.1	536	460.2	408.3	337.8	333.4	437.6	317	289.3	392.9	313.2
LAMC2	59	86.1	18	60.9	44.7	53.1	55.9	77.5	42.8	26.8	94.5	46.9	74.3	81.6	14.5	59.7	38.6	40	32	89	67.9	41.6	40.1	43	36.5	47.2	54.2	55.2	62.2	28.7
NAE1	361	352.8	447.9	369.2	393.3	388.3	302.3	154.1	256.3	246.2	303.8	289.5	431.6	259.9	316.1	380.2	222.2	284.3	280	252.6	290.3	476	286.1	266.5	200.2	247	200.4	185.1	182.1	179.7
GBP1	162	78	290.7	216.1	276	339.2	358.9	243.4	121.1	191.5	225.6	118.2	206.8	228.1	234.3	282.2	137.7	109.1	114	106.1	1591	663.9	675.9	1486.7	1359.3	437.8	404.2	392.6	317.3	759.6
GBP1	67.5	35.3	58.3	48.1	100.3	142.3	147.4	59.3	39.2	78.5	62.8	36.9	93.8	70.9	48.2	86.5	75	74.5	70.5	55	663.8	265.8	288.7	475.8	602.6	217.5	296	177.6	135.8	422.8
FBXO28	185.3	218.7	214	154.2	274	329.2	160.4	183.9	258	166.9	141.8	151.1	100.7	201.4	180.8	176.4	273.1	237	241.9	140.6	86.6	128.8	122.4	150.1	203.9	301	203.6	223.9	205.7	204
FBXO28	160.8	237.6	180.4	97.8	136.5	190.7	119.2	117.1	135.6	152.6	124.4	155.7	160.1	136.4	209.1	122	102.4	135.6	154.8	148.4	106.2	235.9	108.4	93.3	129.5	161.9	155.7	117.6	128.4	128.2
PDGFRB	228.1	258.9	474.7	467.1	442.9	256	279.9	572.3	622.8	399.9	1016.7	432.5	471.2	875.4	331	541.3	613	342.7	530.3	446.9	249.7	181.8	615.9	351.5	393	185.1	902.5	434	632.5	385.3
ACTG2	67	155.1	111.5	97.3	81	221.4	83.1	188.2	136.8	219	73.9	75.2	99.8	123.9	86.7	56.9	83.9	86.2	121.4	96.2	64.1	83.9	182.3	66.5	76.8	54.5	107.5	106.6	95.5	42.8
G6PD	27	51.8	101.2	104	86.3	61.7	145.7	118.1	160.1	151.6	26.2	80.4	91.8	38.5	69.1	28.1	101.3	86.4	105.7	106.2	93	46.5	70.7	70.8	81.7	80.9	112.8	105.7	123.8	169.2
SEM1	424.4	415.1	332	491.8	459.9	313.7	504	349.7	514	321	433.7	368.1	280.8	401.8	357.8	357.3	488.3	339.1	415	305.2	201.3	354.8	327.2	428.3	264.5	291.6	271.1	318.9	348.3	373.9
SPTLC1	892.3	618.8	513.9	644.5	550.7	791.2	496.5	371.1	599.1	422.1	496.9	572.7	802.3	522.7	667.4	698	592.5	654.5	651.1	419.2	952.9	659.4	524.9	562.3	499.9	836.2	540.9	616.4	514.5	611.1
SPTLC1	257.3	78.7	58.1	62.2	94.4	64.5	118.2	51.8	33.5	50.2	62.2	110.2	222	93.8	164.1	148.6	134.9	84.9	94	49.5	201.8	125.9	87.3	72.7	104.5	60.9	39.9	26.4	113.1	29.4
ATP5MJ	132.6	205	173.6	169.2	149.9	198.7	161.3	147.7	172.9	143.7	150.2	166.1	145.7	128.7	150.5	178.8	139.2	162	179.8	115.8	150.6	191.4	178.4	178.7	168.9	212.6	153.3	153.2	128.2	183.4
GAK	6.5	3.9	10.8	8	6.1	2.9	6.3	5.5	2.9	5.7	3.4	6.9	4.5	4.2	5.7	24.6	4.8	6.4	4.2	9.8	7.7	4.3	5.3	2.7	3.9	6.8	4.4	3.4	5.3	3.7
GAK	13.9	111.6	76.2	131.8	167.6	98.1	92.9	310.2	187.8	203.1	121.7	57.8	70.7	76	46.8	65.4	133.8	165.9	150.9	31.8	22.1	20.8	161.4	184.9	177.2	122.9	192	165.7	171.3	187.7
HSD17B10	653.3	425.9	317	599.4	240.6	210	294.4	335.5	295.4	331.7	399.8	329.9	543.1	368.9	338	468.8	338.9	221.5	352.1	258.2	585.1	337.6	268.8	334.6	279.5	369.1	209.8	228.9	290.1	317.7
SERPINF1	1756.2	1367.5	3020	1292.6	1304.1	1584.7	2299.8	1804.9	1988.5	1743	2579	1643.5	2585.2	2612.9	3205.2	2139.7	1572.4	2331.9	1585.3	1864.8	2019.8	1592.9	2506.6	1848	1441.8	1376	2160.7	2027.2	2220.7	1796.7
CDKN1A	388.4	1360.7	1155.9	1811	1709.5	1510	1533.7	2490.8	1019.9	701.3	204.8	179.5	174.3	260.4	285.5	145.4	365.8	347.5	272.6	191.9	216.2	245.7	298.8	238.7	346.1	211.5	344.6	273.9	453.3	357.4
TACSTD2	3	6.1	18.8	6.6	14.2	8.3	10.4	27.7	5	14.5	10.6	12.8	24.1	19	19.9	7.2	10.1	20.3	17.9	36.8	9.1	15.8	12.7	14.4	4.4	6.3	6.7	13.4	16.7	3.1
TACSTD2	31.2	29.2	34.5	56.4	110.5	126.5	83.9	106.1	62.8	61.8	36.5	44.9	9.2	21	6.5	34.2	36.8	30.2	38.5	41.6	34.6	45.7	69.2	40	35.7	21.9	32.2	29.2	42.6	22.9
TACSTD2	7.5	20.2	40.8	29.8	5.9	8.9	34.4	5.8	12.3	20	28.9	21.8	21.3	3.7	3	13.3	4.6	6	23.1	29.5	5	13.3	6.3	4.7	8.1	5.2	3.8	2.2	37.4	5.7
MTOR	44.5	48.7	55.6	60.6	47.8	33.1	36.7	37.8	61.8	69.3	82.2	46	42.2	45.2	50	50.4	44.3	22.3	36.7	92.6	75.1	70.2	52.1	52	37.1	42.1	37	28.3	52	33.5
TACC2	230.1	154.9	209.2	197.3	224.6	257.9	107.1	285.7	160.5	117.6	151.1	96.5	335.9	157.7	125	149.7	136.3	65.8	149.6	212.9	158.6	87.6	88.7	99	86.7	178.6	103.2	82.9	79.1	88.5
PDAP1	279.4	167.2	288.1	247.2	173.6	45.1	179.7	158.6	176.4	130.5	268.7	188	394.8	157.9	258.4	131.8	168.6	144.2	180.9	220.5	221.7	145	189.4	153.7	95	71.3	157.6	194.7	149.4	95.7
MGP	1043.6	5834	6579.7	3108.1	2644.4	4676.9	2079.8	2943.1	4926	2980.7	3522.3	4194.4	1089.1	5364.9	6490.1	5402	6410.4	5260.2	2658.5	4163.3	219.9	886	1901.8	903.8	2736.5	3468.4	1906.5	1840.2	2322	2489.9
LYPLA2	233.2	214.7	282.7	267.1	382.7	313.9	394.1	355.8	297.9	349.7	403	398.3	309	247.7	259.3	226.3	426.6	309.4	344.5	419.3	330.8	311.6	364.1	310.2	363.4	329.1	412.4	416.6	427.8	322.2
STAG1	258.9	160.8	146.4	130.3	254.7	251.9	160.7	118.5	145	158.1	148.7	160	180.1	121.5	140	138.8	76	104.5	186.7	123.7	173.4	159.9	126.2	98.3	112.5	94.8	119.6	106.1	109.2	93.3
STAG1	441.2	203.2	321.9	290.2	250.4	220.5	187	226.1	169.1	258.9	242.1	223.5	291.8	268.4	306.2	371.1	160.2	183.3	230.2	265.9	285.1	224.6	169.3	238.1	229.6	229.6	208.8	139.1	213.2	142.3
CTSH	746.8	807.3	324.7	571.8	395.5	697.3	424.2	379.1	1067.5	449.1	980.5	698.8	1138.8	1027.7	831.7	726.4	860.7	892.8	772.9	486.7	1783.6	1243.5	1050.2	1484.5	2391.9	1220.4	1167.8	1984.9	1222.2	1601.8
RER1	350.8	239.7	291.4	284.7	507.1	278.3	487.6	368.8	396.5	431.1	265.4	404.5	528.7	352.2	458.6	406.9	530.5	505.4	510.2	478.9	402.7	529	360.7	434.6	410.8	458.2	465.6	493.5	450.4	484.9
RER1	401.8	234.6	203.3	224.1	149.3	166.8	208.2	156.9	293.8	230.4	298.3	219.4	342.7	257.7	256.1	254	282.5	280.8	262.1	208.3	392.9	280.9	270.5	269.4	270.8	274.4	308.7	293.1	246.7	314.2
NDUFA1	986.6	824.9	495.1	435.1	256	262.3	557.8	380.1	573.3	443	604.7	1035.4	779.2	775.2	838.4	948.1	782.4	984	642.9	402.8	637.6	859.9	765.2	631.1	739.9	707.2	652.7	913.6	533.5	1469
LAMTOR5	842.4	748.7	288.1	506.2	336.6	454.9	568.5	456.4	453.6	457.1	446.7	413.1	402.5	393.3	333.5	585.1	416.1	327	422.3	359.6	530.5	473.2	443.1	373.9	533.7	622	388.8	566.9	363	445.3
LAMTOR5	1127.4	802.2	648.3	656.5	396.3	461.9	637.5	453.1	617.8	558.5	494.7	701.1	467.8	531	511.6	1017	504.7	502.6	616.6	454.5	475	757.9	607.7	473.9	479.6	541.4	363	554.6	470.5	653.8
RSRC2	224.4	260.6	267.9	181	247.2	216.8	208.3	131.7	162.9	217.9	185.7	211.3	106.1	113.9	140.7	200.9	188.4	150.9	166.5	220.1	99.2	204.8	158.5	150.7	112.6	146.8	123	110.3	161.7	100.4
RSRC2	529.9	791.2	739	648.5	869.5	1047.4	646.4	616	638.6	549.4	470	381	275.6	441.9	475.8	455.4	453.3	408.7	443.3	480.9	313.8	471.6	380.9	386.5	299.6	381.7	443.8	317.6	499.2	420.4
SMARCA5	71.2	95	48.3	61.1	39.3	42.2	77.6	16.6	66.7	75.4	66.9	111.8	76.9	134	130.1	87.2	82.3	98.8	95.4	97.9	92.4	102.5	89	136.8	119.1	89.4	84.5	61.3	94.6	46.3
FNDC3A	250.4	272.4	242.9	133.8	130	190.1	113.1	166.9	185.8	265.5	265.7	380.2	241.2	228.2	527	316.7	190.9	300.4	267.6	319.4	274.3	238.2	243.8	363.2	296.7	378.2	242.6	195.7	423.7	206.8
FEZ2	296.6	318.3	281.4	407.7	382.8	342.3	369.6	358.8	373	493.3	527.2	516.8	304.9	524.3	174	308.1	205.5	243.3	266.9	605.2	472.9	561.9	387.7	247.3	400.7	303.4	298.5	451.1	294.3	274.7
POLR2G	1095.4	592.9	630.5	598.7	535.6	522.7	548.9	492.2	561.4	520.5	712.1	678.6	363.9	1041.2	639.1	965.7	589.5	643.1	670.6	617.4	590.8	723.7	852	794.8	578.2	660.3	639.2	528	582	804.5
TAP1	133.8	103.5	163.6	168.5	275.8	216.5	329.1	157.7	125.4	187.5	192	139	189.2	119.7	181.9	203.3	174.1	170.2	129.5	132.5	272	279.7	225.1	383.1	483.4	267.6	317.3	252.9	262.7	263.9
SREBF1	96.8	170.9	244.2	297.1	426.1	202.2	197	454.8	250.8	447.2	191.5	191	98.3	106.7	148	114.5	254.2	300.2	254.6	167.1	79.8	62.2	208.4	125.8	137.4	165.6	174.2	188.1	171.6	199.2
MTHFD1	429.1	248.3	225.7	270.7	163.7	260.3	240.5	207.2	228.1	284	208.1	176.1	407.4	254.2	217.6	241.6	218.7	205.3	185.1	174.4	314.8	266.3	217.5	214.4	212.3	243.6	222.5	254.5	178.4	223
COL1A1	489	160.3	264.4	363.7	214.1	195.5	288.8	4755	214.7	501	9555.4	2862.6	772	5949.2	1718.3	2330.9	4666	2734.7	2226.1	2870.6	3372.3	2249	7411.9	4015	3112.5	1727	6323.4	3541.9	4687.5	3042.5
COL1A1	40.6	21.2	34.2	40.2	71.4	66.8	57.8	760	40.9	44.5	760.9	165.9	133.9	361.2	81.8	94.2	366.9	218.7	166.4	153.2	428.4	144.3	845.2	251.1	203.6	190.8	1738.9	437.5	667.7	238.9
COL1A1	46.7	30.1	33.6	35.1	46.8	47.9	28.6	58.6	42.4	73.5	60	42.9	26	34	35.7	37.6	42.3	15.3	37	58.6	31.1	42.1	40.1	40.1	37.3	54.6	34	21.6	51.5	44.7
PPP2R2A	174.9	359.8	399.5	345.5	453.1	467.8	456.6	406.7	351.4	436.9	260.2	215	131.4	279.7	208.9	227.1	239.4	301.9	263	260	107.6	217.5	276.1	239.5	323.4	293.8	325.6	266.9	304.1	269.8
BCR	143.9	169.7	213.2	213.3	361.4	111.7	409.2	428.4	159.6	180.4	98.4	170.2	182	157.8	185.9	146.7	221.6	172.3	260	273.7	171.5	154	114.3	198.1	176.8	142	162.9	229.3	181.8	154.5
UBE4B	80.3	10.7	15	9.6	7.4	5.1	6.6	8.5	9.9	6.3	12.1	61.6	13.3	32	4.4	17.7	4.7	9.4	19.5	5.2	3.2	3.2	5.4	5	7.5	3.2	7.2	4.5	4.8	4.9
UBE4B	124.9	193.2	230.3	179.4	219.3	270.7	174	169.7	190.9	227.7	336.4	260.6	248.6	301.5	221.2	204	236.3	244.9	289.7	312	178.7	286.4	213.5	217.4	187.2	247.7	213.3	190.7	289.7	200.8
SENP6	132.1	198.7	284.4	254.3	243.9	339.8	180.6	154.2	225.1	188.4	271.1	213.8	193.8	222.7	244.7	237.4	180	179.9	203.9	180.5	132.4	162.5	176.3	197.2	169	217	176.8	175.4	179.6	152.5
SENP6	27.7	24.5	70.3	59.9	17.3	69.4	63.1	27.8	65	83.1	56.5	31.6	33.7	50.1	58.3	67.1	47.2	49.7	87.5	59.7	60.5	38.7	41.8	37.2	67.4	67.5	60.5	42.2	85.3	58.5
GTF3C1	23	193.4	101.1	139.7	176	19.5	101.8	250.4	144.1	130.3	219.7	279.4	168.9	174.2	154.4	120.5	158.3	274.5	209.8	199	66.3	49.1	227.4	126.7	140.5	24.9	151.5	204.5	108.5	191.9
GGPS1	62.7	77.7	67.8	53.8	17.5	59	60.5	17.7	56.3	91.5	102.4	69.9	78.5	100	73.4	108.5	95.2	76.5	77.6	73.8	105.2	73.4	53	89.6	91	119.3	67.3	82.1	47.8	59.4
GGPS1	182.4	285.6	359.2	245.9	181.7	313.4	182	135	227.5	228.3	200.9	257.2	159.1	266.8	273.5	220	272	165.7	214.6	179.1	117	196.4	183.3	236.8	155.5	265.5	130.3	214.7	204.2	189.3
ACBD3	190	129.2	103.7	149.7	120.6	369.2	97	218.3	61.1	130.3	99.9	112.9	193	110.3	135.9	93.5	56.4	101.3	100	129.3	106.6	59.9	94.8	75	26.7	78.8	96.7	72.2	124.1	53.6
ACBD3	375.6	679.8	495.3	541.8	729.5	1018.6	349.9	593.6	505.4	361.2	443.2	458.6	358.5	440.6	425.4	393.5	246	293.5	253.2	223.2	236.4	192.5	366.1	327.4	317.4	441.6	246.2	314.2	198.1	316.5
ATP5PF	597.2	567.3	708.9	554	447.1	769.6	619.9	502	611.7	523.1	517.2	694.3	593	631.2	712.3	659.8	615.8	670	554.6	386.8	520.2	424	610.8	606.5	639.5	798.4	656.9	698.9	467.6	877.4
EHMT2	14.2	48.3	101.8	52.4	33.2	3	15.5	29.7	63.8	58.9	86.3	73.7	43	79.4	77.6	93.6	110.9	56.1	98.7	95.3	38.1	50.4	73.7	64.9	61.9	53.2	65.9	92.9	89.5	65.7
PKD1	43.2	41.1	17.7	39	66.5	43.4	39.8	64.5	56.6	65.9	50.4	47.3	34.6	46.3	37.9	62.8	46.6	31.2	50.5	84.1	24.4	35	33.4	39.5	55.3	45.6	35.2	49.6	58.6	40
PKD1	37.3	87.6	134.4	133.8	171.9	92.2	53.6	233.2	155.2	75.6	144.9	103	109.4	142.7	53	78.9	170.9	152.5	130.7	146.9	65.2	60.9	120.9	72.8	101.7	54.3	195.6	156.7	120	94.3
CSK	86.5	111.4	86	147.6	94.2	86.2	63.7	88.2	144.1	132.1	243.3	281.4	353.5	154.3	207.4	236.5	296.9	412.5	401.4	300.4	325.4	462.1	339.1	369.5	469.8	271	444.5	509.2	518.8	557.2
UNG	70.2	101.7	77	54.7	43	95.8	34.3	48.5	161	123.9	73.4	26	49	78.1	66.8	103.3	48.5	48.9	74.3	71.9	86.6	66.6	67.4	79.7	60.9	77.5	55.5	81	53	66.8
BCKDHA	170.9	219.4	179.1	209.8	184.1	149.9	151.6	148.5	166.4	164.8	132	146.4	175.7	149.2	174.2	196.7	138.1	165.6	146.7	173.5	121.8	122	123.8	134.9	91	172.4	92.4	166.2	162.4	117.8
UBE2B	1175.6	722	578.5	383.6	507.4	703.3	391.3	330.4	444.3	410.1	370.9	410	969.4	435	345	493	432.9	363.6	397.9	367.5	736.4	594	425	342.2	239.1	422.1	321.8	321.4	307.8	397.8
UBE2B	393.7	340.7	417.8	347.2	298.5	527.6	300.7	209.5	487.7	210	335.7	240.6	173.5	235.8	247	245	236.8	320.2	234.8	289.9	364.7	306.5	311.6	225.5	303.1	473.8	322.7	254.4	213.7	319.9
UBE2B	29.3	14.7	18.4	29.6	32.5	24.9	26.3	24.5	37	13.8	24.8	17.6	23.7	49.3	24	50.3	4.2	30.7	24.7	28.5	34	30.1	20	40.9	22.1	47.8	17.4	27.6	22.2	24
PAM	3121.8	2328	2382.1	1516.1	1294.8	2056.4	1078.4	1429.1	1860.2	1221.2	3764.9	3075.1	4074.8	3623.6	4252.3	3043.2	2754.9	2593.4	2698.2	2096.1	2171.5	2033.2	1164.2	1681.1	1698.5	3674	1263.5	1841.2	1106.3	1964.9
PMF1	136.9	107.5	78.4	149.7	132.4	88.8	127.9	153.6	99.5	132.3	114.4	86.3	149.8	111.4	80.2	159.5	142.5	107.2	127.8	150.8	129.4	126	91.4	128.3	98.6	93.7	114.3	151.2	131.8	104.5
TK1	9.5	9.3	13	12.5	47.5	32	50.4	18.8	61	16.3	73.6	47.8	70.1	74.2	58.3	62.3	85.4	47.7	27.1	41.9	73.6	90.2	54	58.8	76.4	60.9	74.8	52.6	90.5	53.9
SYMPK	3.5	25.7	55.1	9.2	5.7	5.5	5.7	8.6	12.5	7.2	9.4	22.4	6.3	5.6	4.6	3.9	8.5	6.3	4.4	5.8	5.9	4.3	10.4	7.1	9.4	4.2	15.1	21.5	8.7	8.8
NR4A1	23.5	792.8	425.7	830.2	349.7	280.8	537.9	1641.9	428.2	372.1	98.8	55.1	76.4	157.1	55.5	57.2	82	108.5	74.8	103.6	41.1	81.1	70.5	77.3	26.6	33.8	78.6	116.9	62.9	99.4
TRIM2	50.5	114.3	74	13.6	47	95.7	10.4	66.2	45	40.9	68	83.1	56.7	31.7	67.7	33.4	50.3	35.1	122.6	136.6	18.8	2.5	14.6	49.4	7.9	58.8	32.1	9.6	32.4	21.4
TRIM2	111.9	164.8	116.9	96.1	95.6	151.3	24.3	56.7	95.6	64.7	84.2	98.9	50.7	126.9	227.5	94.4	116.4	53.8	216.6	173.5	28.5	57.9	43.2	47.1	26.2	154.5	42.9	25.1	31.7	52.3
COX5B	871	768.5	704	774.8	469.5	338.1	585.2	400.9	673.6	531	524.5	727.4	1601.9	974.8	773.5	850.8	757.5	731.7	891.8	656.5	1160.8	961.3	621.1	830	674.9	464	485.5	837.3	674.2	948.2
HSF1	22.1	111.5	82.9	97.7	117.8	25.4	103	122.6	118.2	73.7	44.5	63.8	20.4	44.2	60.1	61.4	123	67.7	70.3	74.7	36.7	34.6	63.7	62.8	61.5	26.5	82.8	118.6	66.1	103.9
FABP5	158.5	139.4	237.9	358.1	362.3	615.7	284.5	384.4	500	604.1	483	496.7	457.9	381.6	227.8	228.6	431.4	443.6	402.9	243.9	426.2	340.5	1308	276.7	223.1	392.4	840.6	662.4	1202.4	419.7
UBE2K	168.9	162.1	103.5	142.3	115.1	244.5	155.4	80.9	151.1	130.4	93.3	170.7	141.2	76.7	129.5	130.9	119.3	177.9	144.9	108.2	148.4	148.4	126.8	112.3	157.8	182.3	163.1	142.6	127	154.5
UBE2K	277.3	205.3	152.1	280.7	251.7	197.9	152.8	141	198.6	273.7	144.1	234.2	341.6	181.2	211.9	158.1	86.3	151.4	163.4	148.9	327.8	252	167.9	232.1	137.2	163.3	129.9	226	185.3	140
TOR1A	203.6	175.5	129.1	137.2	187.4	97.4	195.7	104.8	189	182.6	142.2	135.2	253.6	161.7	135.1	164.2	114.5	147.7	143.9	140.2	265.7	167.4	196.3	188.6	220.2	123.7	180.3	163	129.6	175
TOR1A	148.1	171.9	224.4	161.7	146.8	91.7	120.1	109	140.4	175	197.4	179.1	168.8	122.4	166.7	184.6	147.5	155.7	208.4	167.6	177.9	139.8	164.8	133.5	157.7	179.5	174.4	136.9	194.7	148.3
MATN2	249.6	295.9	99.4	64.3	161.1	186.6	74.5	146.4	114.8	171.8	227.7	136	274.2	433.8	220.6	500.3	248.3	106.3	225.9	236.8	199.1	200.3	196.9	125.5	78.4	168.9	202.1	178.2	87.2	177
ITGAV	614.6	640.7	700.7	796.2	561.2	979.5	366.1	709.3	549	373.4	902	997.3	652.3	1247.1	1374	660.6	1129.5	709.4	846.9	715.1	570.7	477	476.4	604	793.7	993.6	640.5	675.4	502.1	706.7
PSMD12	335.2	241.6	224.2	224.1	319.2	316.2	309.6	374.5	221.7	224.8	206.3	209.8	390	196.8	244.6	203.6	183.4	196.6	194.6	192.4	327.8	288.6	233.4	212.3	235.9	232.6	194	222	192.7	194.3
PSMD12	183.8	133.2	172.9	228.4	285.6	221.4	179.7	171.8	198.5	247.5	178.1	174.8	185.7	118.4	178.5	215.3	292.9	196.1	235.1	239.4	192	145.9	180.2	192.3	192.6	246.2	173.3	206.3	172.1	156.2
GTF2F1	131.9	163.4	21.9	90.3	72.7	17.5	52.4	27.5	178.5	74.6	67	96.9	99.4	66.7	102.1	42.2	15.3	55.2	74.3	83.5	63	48.2	70.6	51.1	69.1	23.7	54.6	64.8	73.6	73.2
GTF2F1	171.6	227	197.7	148.6	133.3	65.3	78.3	126	164	130.6	125.4	143.8	121.4	136.7	142.6	91.7	104.3	70.5	122.2	121.6	118.8	107.3	90.8	91.9	89.6	58.1	72.8	95	132	58.6
GTF2F1	148.2	151.7	101.2	202.8	185	147.8	194.7	224.6	211.7	196.1	155.9	134.6	144.9	189.9	140.6	99.9	169	186.3	144.4	246.9	87.4	142.8	159.1	105	187	94.3	189.7	103.5	192.1	127.4
CFB	838.6	244	334.8	602.9	197.9	199.2	1360	488.2	348.7	336.5	380.2	316.6	339.7	427.8	269.2	302.4	664.4	409	369.5	331.3	950.9	461.9	261.9	1036	1126.5	459.5	493.7	1044.3	571.9	1021.6
SNX19	109.8	61.2	69.1	52.4	19	24.9	31.7	23.6	69.7	53.8	28.8	99.2	22.7	46.8	86.3	45.5	111.7	93.4	72.5	45.2	24.7	81	107.9	111	76.3	90.4	72.1	88.6	134	43.5
SNX19	70.3	98.5	64.7	84.2	16.4	100.5	12.8	41.1	52.2	75.6	124.7	85	58.1	89.5	126.9	62.7	72.3	31.6	78.2	51.2	65.9	69.3	84.6	98.2	52.6	62.5	22.9	64.1	89.2	20.4
MAML1	246.7	249.3	302.8	313.8	468.1	430.9	308.9	316.6	372.4	230.4	309.9	247.7	332.7	230.6	201	256.9	298.8	257.2	258.1	245.9	269.9	275.2	301	327.9	310.4	395.4	427.7	354.9	362	302
SEC24C	174.5	106.2	202.6	269.5	247.3	148.5	154.6	220.1	166.8	180.7	200.8	194.1	299.5	142.6	125.9	176.9	237.2	179.1	224.7	231	178	130.6	135.7	219.7	169.6	177.2	156.2	115.9	211.9	142.8
RAP1A	747.4	779.5	555.9	530.1	714.9	744.8	607.4	313.9	803.8	724.6	593.3	480.7	670.9	534.8	646.1	815.7	431.8	960.7	531.2	485.2	519.1	640.8	684.1	560.8	720	695.6	743	543.8	785.6	848.7
SPOCK1	369.9	348.4	918.7	589	397.9	727.3	898.4	748.3	878.6	613.9	594.5	453.4	287.8	528.9	1093.1	338.9	582.3	375.9	412.9	375.8	132	251.2	410.2	226.2	148.4	361.9	231.8	295.8	237.2	235.7
MXI1	424.1	987.9	1047	838.4	692.2	1158.5	915.9	863.5	998.5	788.6	353	490.1	284.8	498	492.5	516.3	359	484.5	565.9	571.5	297.7	386.7	626.9	336.3	433.7	580.7	560.6	479.1	581.4	443.2
UNC119B	96.2	125	110.3	126.4	160.4	178	55	92.2	124.5	55	199.5	162.6	200.3	181.5	197.1	167.9	183.2	172.3	244.4	181.3	155	200.3	136.7	149.8	125.2	235.1	174.4	190.1	159.6	108.6
ACADS	45	87.9	58.7	56.4	63.6	86.2	54.4	60.6	83.3	70.2	78.1	60	89.8	101.1	59.7	76.7	82.1	65	98.1	95.9	54.1	79.8	63.6	96.6	66.1	45.6	65.6	65.8	122.5	65
CUX1	154.9	345.6	230.6	174.3	145.6	127	222.2	205.9	164.2	127	191.3	336.4	254.4	194.5	283.3	271.9	420.6	344.2	255.6	276.7	169	145.3	165.4	173.6	154.6	153.1	151.5	215.4	184.9	262.6
TRAM2	218.8	168.7	157.3	212.9	246.1	193.6	132.5	222.3	170.2	260.8	387.9	303.8	205.1	226.1	195.2	186.1	136.5	247.5	236	315.2	194.9	149.9	248.8	196.6	236.4	259.5	137.5	276.9	226.6	188.2
TRAM2	355.7	437.4	448.4	562.7	907.4	737.9	301.7	586.4	561.3	369.2	616.7	611.6	384.6	571	511.2	455.2	394.5	580	921.4	716.8	300	368.2	634.6	537.8	663.7	725.4	621.6	483.9	645.9	703.7
CBFB	608.6	716.8	535.1	556.6	502.1	668.3	457.9	378	457.9	357.8	603.2	749.4	510.3	548.4	733.5	703.2	621.2	497.6	624.6	518.6	514.2	597.6	634.1	679.5	522.7	916.8	534.5	622.8	653.9	627.8
TCEAL4	639.3	683.5	461.3	611.1	434.5	1416.9	546.3	668.5	970.2	546.1	616.2	575.3	653.6	522	538.2	528.2	517.6	699	595.3	466.9	360.3	365.7	319.4	272.1	343.3	805.5	538.9	497.2	383.1	460.2
RAB3GAP2	232.9	284.8	266	153.4	224.4	366.4	158.6	267.9	250.6	265.8	317.8	187.5	156.6	162.1	204.4	177.8	191	268.1	333.9	221.4	120.9	234.8	243.1	267	235.4	222.6	266.4	216.9	235.9	213
RAB3GAP2	216.1	277.4	226.1	276.1	270.1	274	486.5	278.3	416.1	227.1	304.5	255.1	275.4	250.4	206.3	352.9	398.2	373	273.3	271.1	252.1	287.3	224	295.7	278.4	397.6	290.8	344.4	257	230.7
RAB3GAP2	185.3	143.2	114.4	96.5	146.8	131	171.2	119.3	124.9	95	118.6	138	110.3	148	122.5	151.9	235.9	174.7	146.7	123.8	100.1	123.3	121.4	127.3	150.5	121.6	187.7	142.5	115.4	147.6
SEC24D	192.7	110.2	113.1	173.6	230.5	251.7	205.7	146.1	166.9	150.2	157	161.1	270.5	123.8	141.9	112.3	196.6	204.9	144.9	111.5	229.9	190.7	134.9	128.3	174.1	189.4	219.7	154	152.1	210.8
SERPINA3	2327	750.5	907	1414.5	354	475.5	2134.1	790.3	462.2	406.6	508.4	725.3	417.4	650.6	746.7	304.3	401.1	230.1	300.2	273.2	85.1	89.6	178.4	223.9	80.5	142.9	140.7	239.8	283.6	596.2
LEPROT	868.4	1100.4	861.2	640.5	689	1540.6	906.4	919.1	1009.8	683.2	729.8	962.1	856.1	796.9	917.1	1154.5	867.4	960.4	709.5	744.3	1072.4	711.2	983.3	740	1004.1	1133.5	923.4	1061.7	539.3	1016.8
LEPROT	1114	1283	1159	1206.1	969.4	1500.7	1399.4	1100.9	1157	1146.7	1273.5	1159.2	442.4	1317.9	956.2	810.2	583.5	957.7	1457.9	945.4	363.9	1350.4	1216.8	1036.9	936.5	1349	1810.1	766.2	564.8	1052.7
NKTR	163.4	265	714.9	561.4	439.3	629	203.4	443.9	349.3	426.3	593.8	347.7	213.8	291.5	341.4	67.2	84.9	216.3	212.3	401.1	172.3	223.5	282.9	484.9	266.9	286.6	266	334.8	420.6	231.7
NKTR	127.7	130.9	124.4	159.6	235.5	199.9	146.7	195.6	168.6	161.2	216.1	109.6	44.9	165.2	92.2	105.1	150.7	154.4	174.6	145.8	74.1	164.9	148.8	147.6	163.2	136.8	202.7	142.6	218.3	122.2
ADAM9	807.2	483.7	326.8	471.1	452.6	602.6	350.2	236.9	605.7	338.9	414.3	732.3	898.5	717.6	1025.3	873.6	792.5	742.5	571.2	557.7	598.2	729.2	609.3	360.3	269.8	779.2	463.4	425.7	406.2	663.6
GNPDA1	305.6	149	75	122	85.2	95.1	108.4	81.1	124.9	168.9	223.2	249.8	174.7	163	213.7	186.5	175.9	294.8	208.5	156.1	145.7	236.8	227	200.4	190	178.2	178.7	163.1	301.5	262.6
KDM5C	130.3	161.9	190	126.9	237.5	205.7	317.2	269	164.4	216.4	217.2	158	142.9	141	148	194.2	243.4	191.5	183.2	300	158.9	158.4	168.5	226	288	192.8	287.2	231.6	269.2	191.3
TCOF1	54.3	39.3	58.4	54.5	28.8	36.6	53.5	31.2	32.9	56.7	47.6	57.5	57.9	25.8	35.3	18.7	32.3	12.2	28.8	27.3	43	25.2	49.6	44.4	34	6.6	21.4	31.3	30.4	19.1
TCOF1	91	91.5	109.4	100.5	132.1	94.2	196.2	171.6	115.3	156.6	92.8	65.4	100.2	32.6	55.9	99.7	132.2	88.6	89.1	88.4	75.8	86.2	69	39.3	121.3	69.1	166.7	159.7	96.7	96.4
MARF1	172.9	227.2	251.1	147.9	120	205	73.4	81.7	142	151.9	264.8	277	136.9	261.2	247.2	250.4	231.2	137.1	285.6	219.9	135.7	224.3	230.1	281.7	228.6	282.1	190.6	191	318.5	156.1
BAG1	311.4	308.5	285.8	290.1	269.6	198.9	343.9	196.5	307.4	284.3	174.5	181.9	215.8	234	145.5	226.1	207.9	204.4	204.1	221.6	200.2	131.5	216.8	151.4	175.8	198.8	138.1	218.6	166.1	163.6
RGS2	1642.3	1867	1804.4	1208.6	733.3	1800	884.7	1388.5	890.7	1039	472.1	310.9	177.3	506.9	392.8	386.8	340.5	228.3	279.6	120.9	477	1612.1	694.1	592.6	147.5	256.6	422.5	386.6	428.1	420.3
HTT	38.2	50.7	72.1	45.1	136.9	30.8	73	85.4	94	53.3	89.7	88.1	71.1	74.9	14.5	78.5	91.2	92.6	113.4	118.7	13.7	51.2	59.4	74.1	37.7	12	120.5	84.3	136.5	38.2
BASP1	850.5	672.6	395.5	871	1022.8	905.4	1593.1	1515.1	1016	911.3	1702.8	1133.3	545.6	1970.3	1107.7	1271.7	1304.6	1558.5	1012.5	1185.6	932.9	1249.2	1876.4	1841.9	1703.3	1913.4	2009.4	1884.4	1848.4	1978.5
PISD	48.1	47.8	59.8	78.8	90.9	9.6	53	28.8	60.5	37	83.8	64.2	45.8	22.4	74.6	43.9	67	36	27.9	12.5	56.3	25.4	51.6	87.3	24.9	6.8	41	83.6	26	76.3
KLF10	475.7	605.5	488.9	1086.8	2214.6	2163.1	1859.6	1712.8	807.2	570.5	634.4	454.9	788	548.1	469.1	528.6	538.1	819.4	872.6	446.9	511.7	667.7	862.8	415.5	689.7	768.6	652.1	728.6	483.3	777.8
ABCF3	171.1	149	184.6	157.6	133.3	113.3	161.8	166.7	158.1	197.8	157.1	128.4	164.7	179.2	144.1	153.2	192.9	157.2	138.3	177.5	149.5	118.9	109.4	133.6	160.3	113.7	185.8	181.9	188.4	144
NSF	403.6	193.5	347.3	356.4	206.1	225.2	274.8	227.1	286.6	243.5	197.3	370.5	127.9	198.1	265.6	201.8	360.4	430	336.4	272.5	153.3	261.1	236.6	269.5	329.7	348.1	253.9	298.3	297.7	251.5
TCERG1	361.5	151.2	135.5	303.3	399.8	327.9	322.2	260	202.1	213.1	158.6	122.7	238.1	120.5	181.5	133.6	197	194.6	157.6	140.1	204.4	253.6	153.3	208.8	180.9	291.4	218.1	289.9	198	179.2
NUTF2	139.8	94.3	87.3	176.1	168.5	170.5	112	197.5	170.9	163.2	80.1	163.8	308.6	215.5	191.1	152.7	166.2	135	146.6	182.1	305.5	203.6	150.3	238.1	237.4	244.3	199.9	238.8	132.8	268.2
SRF	40.3	40.1	60.9	47.1	47.5	46.6	43.3	22.6	34.6	56.3	74	42.9	54.4	21.7	58.7	39.2	30.6	34.2	41.7	78.9	30.8	29.6	108.9	59.1	60.2	49.4	59	72.2	62.6	19.5
SRF	104.8	89.8	91.5	123.9	120.6	47.5	44.2	93	73.3	57.7	74.1	53.8	42.6	75.6	60.1	79.7	55.7	20.3	51.3	26.4	40.6	76.2	103.4	84.5	16.2	30.7	16.1	28.1	39.4	28.6
CARS1	131.5	94.6	83.4	127.2	144.6	97.3	139.4	100.4	99.9	109.3	90	76.9	91.4	103.9	55.6	72.1	119.4	52	54.6	86.1	68.6	72	75	78.9	86.6	72	77.9	61.1	89.7	71.3
COL1A2	6070.4	2043.4	3023.1	4904.2	1871.6	4455.8	1313	6581	2295.8	3060	11125.9	7636.8	8358.1	13064	10196.5	8087.5	7871.1	5762.7	5181.3	7772.1	9521.2	7715.9	7890.3	9594.1	5766.3	6763	6432.2	6860	6799.3	4847.8
COL1A2	782.7	238.9	499.7	916.5	761.8	1363.4	304.5	2791	632.2	446.7	5789.2	3013.3	2115.8	5656.2	2575.6	1905.9	4397.8	2742.7	2045.6	2717.1	2996.4	2242.2	4744	3795.9	3432.6	3279.9	4951.5	3265	3416.2	2489.3
TIAL1	36.9	60	44.5	80.8	74.9	86	44.3	35.9	68.7	59.9	38.3	28.6	47.9	47.9	44.7	52	27.7	25.3	49.3	38	39.2	53.3	46.6	59.8	26.5	44.8	39.1	25.2	46.5	28.9
TIAL1	165.3	273.4	322.2	312.6	371.1	270.2	247.6	344.3	301.3	438.2	248.1	217.5	151.8	203.9	218.5	200.3	267	246.3	199.4	135.9	147.5	327.1	243.7	278.4	271.6	350.7	244.3	269.8	306.7	239.7
PRPF31	109.7	129.6	72.5	59.6	123.6	6	62	72.2	87.3	97.7	76.1	96.1	119.5	109.6	94.3	114.2	40.5	52.9	89.7	70.7	89.5	77.4	83.8	72	42.9	6.8	52.2	45.1	62.6	46.3
PRPF31	294.6	282.1	201.5	234.7	211.8	145	252.7	234.3	198.3	211.4	259.2	204.5	266.7	214.8	156.5	239.3	228.5	203	161.9	193.8	173.9	253.7	212.1	151.6	133.3	181.7	191.4	216.5	210.6	159.8
IFI27	1099.8	363.3	615.7	462.4	294.6	249.3	687.2	492.2	437.9	1433.2	662.9	884.3	2668.5	1101.2	1655.4	1819.6	948.4	1406.6	1080.4	896.9	6832.2	3726.3	1007.5	2080	1568.6	724.2	1306.3	1292.1	1013.5	2182.9
USP1	186.8	146.4	121.4	61.3	122.7	219.4	68.1	74	170.6	176.7	128.3	111.5	170.9	71.7	152.6	49	75.1	65.5	116.8	135.5	176.3	161.7	126.2	73.9	174.9	125.2	106.7	94.9	120.6	90
USP1	289.2	429.5	368.1	241.8	332.4	405.5	204.3	141.4	293.1	259.7	280.8	322.1	276.6	336	329	345	288.9	255.9	354.2	237.2	257.5	203.7	237.1	279.5	229.8	324.3	237.8	205.5	272.4	256.6
ERCC5	170.2	154	208.3	99.3	111.9	180.7	72	61	153.5	92.7	138.8	124.7	118.5	105.6	117	120.6	127	115.6	94.4	112.9	116.3	168.1	135.3	111.2	76.4	163	101.6	95.7	79.1	97.6
HSPBP1	81.1	112.7	73.2	125.8	98.7	45.9	127.8	131.5	100.3	81	29.1	68.2	91.1	36.3	40	23.1	78	83.8	53.4	91.2	32.3	42.7	79.8	87.5	71.4	35.5	86.5	99.3	49.9	84.8
DNAJC7	219.2	287	374.7	224.3	187.1	278.3	161.9	156.4	190.9	245.7	310.6	298.4	161.5	227.6	235.6	226.3	262.3	226.3	310.8	206.4	318.7	239.3	181.8	247.1	219.2	229.7	237.4	280.2	212.4	181.1
KEAP1	131.7	158	111.1	146.7	193.7	60	161.9	79	170.8	157	107.9	145.8	191.7	136.6	127.3	135.9	175	170.8	183.4	180.2	113	107.9	141.7	162.7	196.7	55	160.2	137.1	154	159.3
YIF1A	220.2	159.2	190	330	186.5	143.7	343.3	235.8	245.2	387.3	282.2	342.2	282.2	303.7	243.5	290.3	399.5	314.5	374.2	320.1	209.2	173.7	321.9	204.1	611.2	221.4	305	408.4	306	504
KDSR	143.1	402.9	235.7	237.2	364.3	570.9	375.7	306.8	482.7	325.8	196.5	227.4	258	208.5	240.1	232.9	224.3	295.4	238.6	212.8	170.9	215.2	204.1	261.5	460.9	378	327.7	237.8	248.2	286.3
DHX9	406.3	187.5	185.2	277.2	238	149.8	206.4	180.3	157.2	206.3	75.4	170.3	97.7	201.1	194.9	208.6	147.6	147	158.4	185.7	147.6	182	121.1	224.2	113.7	143.6	138	132.4	179.4	176
IGSF3	56.6	69.4	70.5	73.2	36.3	51.9	60.6	71.4	47.1	58.4	135.1	79	90.5	107.4	69.8	130.5	47.9	64.2	64.9	107.6	78.9	72.2	88.1	49.5	46.1	73.5	78.8	50.8	70.7	63.5
ACSL4	136	111.1	95.2	119.1	124.4	210.6	324.2	138.7	180.6	94.6	127.8	81.8	125.7	53.8	74.4	121.8	110.1	149.2	78.3	86.7	176.5	88	76.5	152.8	145.6	132.1	100.6	124.1	62.7	150
KAT6A	181.6	387.7	543.3	434	823.6	679.3	436.6	557.3	576.9	528.7	470.9	437.9	195.3	348.6	288.1	352.7	468.5	442.5	525.3	552.7	204	341.4	416.4	392.5	471.6	496.2	499.8	463.4	608.8	393.7
MAP2K2	89.7	238.9	159.2	206	457.2	134.6	351.9	313.7	496.1	420.7	239.4	207.5	160.8	150.9	159.6	147.3	497.6	302.6	265.9	448.8	143.1	96.7	312.5	288.6	623.8	122.9	233.4	418.2	161	620.1
PPP3CA	300.5	414	323	335.1	439.6	443.9	359.4	449.2	347.2	438.4	566.5	363	248.7	354.7	425.8	323.6	387.2	426.6	417.1	530.3	295.6	239.6	472.8	388	463.2	399.7	394.3	264.8	415	301.3
RXRA	10.1	46.9	4.9	63.3	40.1	33.1	29.2	66	56.4	12.7	23.3	75.5	50.8	61.8	30.4	29.8	40.4	69.8	71.1	68.1	16.6	26.4	46	39.7	43.7	43.9	51.1	50.7	49	76.9
MPC2	449.6	365.8	331.1	353.5	322.9	373.4	303.2	358.3	362.9	357.3	244.1	373.3	632	400.7	418.4	368.2	359	393.6	315.1	270.4	360.1	379.4	362.3	245.4	190.9	287.3	278.5	362.5	311.2	349.3
DBI	1642.8	890.9	1064.8	1975	722.1	893.8	1328.7	613.5	1202	1060.4	1080.9	1544.1	574.3	1074.4	1257.3	1144.8	1064.7	1397.9	907.3	618.9	706.3	1908.2	1276.1	1096.4	1648.3	969.2	1407.3	1450.6	1432.3	1576.5
PPP3CA	791.8	742.4	746.8	733.5	554.6	603	460.4	434.2	549.4	497.4	711.9	760.6	354	878.4	1157.1	1325	973	768.5	690.6	647.9	250.1	595.3	506.1	525	612.2	1154.3	492.3	711.1	403	695.8
PLSCR1	338.5	112	124.3	175.9	251.1	337	639.4	223.3	285.3	233.4	84.5	159	268.7	82.7	153.8	110.7	233	164.9	133.1	172.9	459.6	271	195.7	197	347.5	316	245.7	379.4	172.9	432
MYC	1188.3	2033.2	1213.7	1451.9	2548.5	1958.6	680.3	2034.4	1304.6	886.2	223.5	220.7	492.8	446.4	200	159.6	254.5	170	201.5	165	557.9	328.9	292.6	292.7	169	155.2	279.3	136.2	350.6	182.5
PPP3CB	347.7	426.4	447	482.6	552.1	602.7	227.8	328.8	527.3	358.3	675.1	515.1	311.3	541.6	541.5	512.5	514.2	580.9	599.2	479.2	249.5	429.5	742.5	556.9	289	693.7	409.2	679.6	458.5	499.8
SLC35B1	218.5	129.5	136	262.7	268.8	137.5	306.9	226.5	224.4	207.4	190.8	254.4	226.9	208.3	179.5	194.1	340.5	289.1	242.4	174.8	202.2	234	198.2	289	339.9	189.9	306.7	356.5	314.6	361.4
CYP1B1	301.9	402.5	52.3	6.4	32.8	7.3	148	15.9	95.8	119	48.2	270.2	190.6	145.8	227.1	238.9	5.3	139.9	182.2	175.6	360.3	101.7	66.7	111.2	119.8	11.1	83.6	64.3	160.4	262.3
CYP1B1	1062.5	1597.2	582.9	341.5	649.5	854.1	1593.6	1260.4	1087.5	1150.7	776	863.7	758.3	824.6	701	781.2	521.1	1011.7	972.8	1005.2	1744	570.7	554	1305.9	1505.7	990.7	1138.7	1262.2	1014.3	1911.5
CYP1B1	3492.1	5708	2947.7	1864.1	1424.1	2850.2	4305.7	3275.5	2328.5	2882.7	2404	3014	2306.1	3920.5	3566.3	4126.1	3126.9	3118.6	2737.9	3020.6	3959	1523.2	1696.1	4408.5	3471.3	3395.7	2495.9	3503.1	2694.8	4132.4
CYP1B1	2311.1	2155.2	1543.2	1093.2	1125.4	2299.3	2916.8	1993.7	1791.8	1328.3	965.5	1198.5	1681	1525.2	1890.8	2021.4	3188.4	2200.6	1590.6	1307.4	3612.2	1133.9	666.2	2350.1	2485.9	2232.6	2220.9	2311.8	1396.2	2433.4
IDS	55	21.6	42.8	35	34.6	23.6	21.6	33.3	22.9	22.6	26.9	41.6	45.3	43.9	62	60.6	30.2	23.6	42.3	29.6	70.1	43.1	14.8	24.8	25.3	13.3	39.5	17.1	39.9	21.7
IDS	83.4	79.7	116.2	113.7	109.5	117.7	123.8	124.8	97.1	123.4	116.8	108.4	119.9	135	129.1	160.8	90.3	113.2	98.8	103.7	122.9	175.8	118.9	131	162.6	141.5	166.2	142.2	115.2	143.3
DENND2B	181.9	128.8	259.1	206	207.2	146.8	153	281.3	145.6	171.7	394.2	306.1	343.9	294	298.2	260.7	312.6	190.5	347.8	270.3	137.4	100.4	118.2	95.5	72.8	166.8	149	100.8	223.7	178.5
ERLIN1	585.5	428.9	293.4	439.1	326.7	322.3	370	276.2	289.4	457.3	344.8	405.4	290.7	277.8	304.1	405.4	419	410.1	357.1	341.3	297.7	333.8	305	334.7	354.5	438.2	293.4	310.2	283.8	359.3
AP3S1	1640.3	1216.1	1626.9	1464.5	1570.5	3168.3	1523.4	1469.4	2049.9	1369.9	1438.4	1339.3	2289.6	1381.5	1489.1	1428	1355.4	1508.9	1286.4	1115.9	1680.4	1470	1100.9	1386.3	1582.8	1987.1	1553.5	1725.1	1231.5	1722
NOTCH2	886.5	958.6	918.6	1013.4	1128.4	1294.2	563.9	1322.7	843	741.8	1154.6	811.7	916	1289.5	1095.3	1244.1	1489.5	1296.3	1157.2	1032.4	923	1296.9	939.3	1231.1	1622.3	1713	1638.8	1112.5	1266.1	1246.5
ERLIN1	256.4	150.7	116.7	81.4	80.5	60.8	124.2	71.9	71.1	104.4	73.3	222.7	112.7	133	131.8	193	124.7	104	138.3	174.4	112.9	141.2	142.8	87.8	122.6	68.3	112	52.9	86.5	40
NOTCH2	59.6	83.2	75.3	64.2	67	80.5	44.6	113.7	43	44.2	68.1	67.2	50.6	58.5	77.9	60.4	44.2	56.2	58.2	55.5	59.3	58.2	52	42.6	86.4	81.6	62.9	43.3	75.2	44.8
PLSCR1	1181.8	493.8	387.3	515.7	868.6	459.8	1613	765	572.6	517.6	365.2	430.3	532	416.3	501.1	463.7	568.6	486	369.3	326.7	1339.1	638.4	630.6	937.5	707.2	598.1	623.7	672.3	390.5	865.7
DECR1	264.2	297.5	293.5	370.3	167.6	452.6	238	182.9	348.5	290.7	278.8	327.2	223.4	279.5	383.2	320	307.4	313.2	309.2	256.4	306.5	450.1	274.7	345.1	307.2	479.5	311.2	247	228.6	358.6
ZER1	50.5	81.8	69.1	46.2	70.4	46	105.1	40.3	73.6	96.6	84.7	68	69.8	70.7	49.6	84.2	35.3	62.2	79.7	74.6	57.2	66.4	59.6	58.2	77.6	48.3	76.9	89.8	54.3	51.4
RXRA	476	591.7	550.9	699.4	515.9	623.6	191.1	309.9	735.8	491.5	462.7	591.5	951.3	601.2	521	372.9	256.3	662.3	535.8	528.2	649.1	448	574.3	477.6	321.9	504.7	466.8	413.8	481.6	519.2
CTSK	1222	1198.7	785.4	826.3	470.5	987	947.6	1025.2	1714	1189.6	2204.8	2561.3	508.6	2728.3	1855	1702.1	2013.9	2456.1	1685.9	922.6	529.3	1955.3	2080.7	1649.7	914.8	1218.3	2166.6	1465.1	2356.1	1574.2
GTF2H1	261.3	164.7	88.9	94.5	73.5	131.5	108.4	41.9	145.3	127.6	221.8	150.2	157.3	165.2	153.1	182.3	102.2	151.2	163.2	94.1	140	229.2	143.5	157.8	143.7	223.8	152.3	212.9	113.7	126.3
ZER1	33.1	77.1	116.2	58.2	126.9	40.2	22.4	82.7	123.6	82.8	132.1	61.7	57.9	48	62.5	56.2	117.5	102.4	137.6	63.1	36.2	48.8	53.5	56.5	26.8	9.2	113.1	108.9	101.1	68.3
GTF2H1	152.7	94.7	108.7	95.3	87	84.7	121.1	72.2	85.7	127.5	126.2	149.9	85.2	110.4	125.4	140.3	135.7	99.3	102.4	126.7	107.6	178.8	126.4	125.3	124.2	93.7	89.7	62	127.6	76.5
ERBB3	32.4	46.5	78.2	42.3	42.6	69.6	63.6	47.6	38.3	74.2	75.8	23.8	42.8	41.6	70.1	46	48.8	47.2	60.5	92	37.1	35.5	45.6	37.7	29.5	54	33.3	25.1	80.3	33.1
HDAC5	56.1	133	156.2	102.8	194.9	80.4	60.5	278.4	267.9	118.8	142.9	127.6	118.6	164.2	68.9	93.3	119.2	176.6	171.3	151.9	24.1	71.5	68.9	64.6	131.4	27.4	169.1	141.3	148.9	108.5
ZER1	6.8	24	56.2	9.4	8.8	6.4	6.9	15.6	15.9	6.9	13	32.5	11.6	9	5.3	9.4	6.5	9.6	7.3	5.1	8	3.9	9	9.3	10.8	5.1	6.4	5.1	8.6	6.4
PPP3CA	812	560.6	550.9	646.4	551.2	560.6	427.6	320.3	425.6	396.6	522.8	632.7	319.7	680.8	982.9	833.9	816.7	597.5	534	472.1	217.3	430.3	307.6	385.9	477.4	627.1	321.7	448.6	256.8	392.9
PRSS23	370.3	289.8	225.4	155.8	286.6	347.1	565.6	557.2	320.2	256.4	1038.8	700.1	757.2	1232.5	996.9	818	637.2	877	836.7	939.2	839.5	700.5	478.3	597.8	752.3	687.9	900.1	705.1	585.5	1095.1
LPIN2	159.2	144.4	199.6	173.7	250.7	128.2	176.2	199.2	217.8	199.2	183.8	268.9	275	160	230.8	150.5	268.3	304.4	267.7	193.9	268.2	199.7	176.9	190.1	302.7	186.4	254.2	155.4	241.2	161.9
LPIN2	171.8	181.7	155.1	147	158.4	237.7	104.5	211.9	166	133.4	217.3	251.9	362.2	229.5	153.4	204.8	151.8	238.9	164.3	161.1	316.6	279.8	168	199.5	149.1	254.8	202.3	206.2	184.3	170
EIF2B2	351.1	293.3	269.5	231.4	210.7	219.9	363.2	259.8	271.7	369.3	249.3	274	351.5	232	245.1	235.7	254.7	263.4	298.8	294.3	346.4	248.8	241.9	219.7	257.7	281	222.7	252.5	234.6	320.2
DDX46	377.6	367.7	243.2	327.7	327.5	357.7	249.6	195.9	291.4	268	270.6	314.2	280.2	367.1	258.4	371.2	301.6	297.4	229.5	192.7	237	361.1	333.5	280.4	265.5	309.2	276.8	288.2	268.4	276
MBD3	22.6	36.5	18.1	62.4	25.6	5.9	20	17.4	33.3	76.9	23	55.2	38.8	21.3	19.7	20.2	35.8	53.4	59.1	90.2	21.6	51.3	21.4	15.9	27.4	10.4	24	38.1	83.7	84.4
PFKFB3	261.6	176	216.9	342.7	672	429.7	893.6	1135.5	398.5	191.8	169.7	135.5	377.3	97.8	148.9	180.7	181.4	185.5	154.3	91.7	436.4	207	235.3	159.4	182.9	178.8	156.2	137.9	221	210.8
PCOLCE	847.8	494.5	548.5	970.3	540.9	820.7	881.5	1473.2	786.6	775.2	2223.9	2315.6	2005.8	2251.2	1938.2	758.4	2404.6	2332.5	2111.6	1961.4	1259.7	633.6	879.5	1026.2	1138.8	1917.2	1381.9	2019.9	821.3	1803
TENT4A	195.4	343.6	357.5	352.6	357.4	311.3	224.5	426.4	237.6	295.5	465.2	288.9	392.9	351.7	260.6	299.1	291.5	210	287.4	342.3	253.2	295.1	310	357	210.8	298	206.1	227.7	318.1	230.8
COPS2	203.2	1146.7	762.3	408.5	665.8	960	573.5	650.2	694.6	470.3	451.8	628	149.5	614.9	709.2	630.5	607.2	545.1	547.4	411	159.5	143.7	482.7	375.4	444.8	755	445.7	629.7	487.9	562.2
CTNNAL1	179.3	357.7	387.1	341.7	376.7	417.4	268.2	326.6	227.8	209.2	209.3	285.1	336.6	309.6	285.9	291.2	133.1	180.8	211.4	259.4	235.8	183.8	146.8	256.5	121.2	258.9	136.4	207.5	139.4	167.1
CPSF6	261.6	120.4	174.8	158.8	413.9	326.9	223	271.3	128.1	282.8	210.1	236.4	339.7	198.4	242	216.9	235.6	248.1	252.5	128.6	304.1	320.4	188	273.2	231.9	270.2	218.6	301.9	234.1	217.7
CPSF6	21.4	5.2	9.8	17.9	4.7	6.7	9.2	5.5	6	11.7	10.3	14.9	6.3	14.5	15.9	4.8	15	4	6.1	9.4	7.1	6.8	22.6	25.3	6.2	12.6	6.8	20.8	16.1	13.6
IDH3G	217	256	215.3	295	220.3	116.5	163.9	178.3	289.3	220.4	194	311.4	319.8	228.3	252.2	247.7	266.3	207.8	308.9	302	250.9	234.7	213	263.2	268.2	148.9	223.6	272.9	345.4	274.3
MPI	43.7	52.7	57.7	63.8	44.5	71.3	153.6	91	85.3	75.8	73.8	91.7	86.4	56	76.4	46	63.3	113.5	93.1	72.1	65.5	63.3	79	61.5	87.3	111.5	66.1	98.7	59.8	89.7
HCFC1	7.4	8.2	9.4	5.8	20.2	16.1	19.1	15.4	15.8	16.3	13.7	6.1	7.9	11.2	8.9	12.1	20.2	16.3	15	18.3	8.4	7	15.4	9.3	15.9	17.3	20	14.5	9.6	16.5
HCFC1	152.8	173.8	194.3	208.5	270.9	225.6	274.9	248	239.6	205.5	225.1	190	202.6	252.6	122.5	157	245.1	254.3	175.9	182.8	208.7	178.9	218.7	202.5	183.5	192.9	303.6	228.4	179	210.8
TMEM147	376	297.5	385	523.7	390.8	279.5	772.5	411.8	692.5	597.5	389.2	459.6	461.5	395.8	438.1	400.1	660.9	737.9	476.8	445.3	379.7	416	392.5	466	645.2	516.5	777.5	992.3	500.9	804.9
TUBGCP2	41	79.5	74.1	41.7	105.9	50.1	59.3	38.3	73.1	25.6	25.6	88.9	19.7	18.6	57.1	36	12.5	42.5	43.9	71.2	61.6	46.2	95.2	34.7	49.1	16.1	93.7	17.6	42.3	71.3
TUBGCP2	107.9	135.1	140.3	235.4	162.6	82.1	160	174.3	227.9	275	172.9	159.8	145.6	144.4	162.3	126.5	332.3	205.4	198	204.9	111	127.9	222.3	300.4	202.7	118.8	187	228	243.8	229.5
TRIB2	94.2	51.3	203.9	154.5	180.2	228.2	201.5	199.4	165	178.9	514.9	301.2	111.2	207	269.1	75.3	525.5	284.1	265.7	148.4	249.1	341.5	338.4	325.1	400.3	240.1	430.7	337.5	256.7	289.9
TRIB2	94.9	76.9	170.7	72.2	57.2	48.1	111.9	50.4	68.6	78.4	143.6	153.1	93.6	102	137.6	132.8	169.5	89.6	116.1	93.3	146.4	165.2	177	110	116.4	73.3	147	66.4	117.3	80.6
DEDD	52.1	61.8	60.3	39.4	30	8.1	32.9	37.2	32.1	33.9	33.7	34.4	50.1	34.9	26.5	55.9	45.9	7.9	48.9	57.4	34.3	28.5	35.3	25.7	9.4	15.7	9.7	7.3	51.3	28.1
DHRS3	185.4	219.1	271.6	289.9	402.6	207.6	390.7	638.1	315.7	166.6	314.8	291	183.7	165.5	178.5	185.5	281.4	267.5	223.6	286.1	120.1	90.7	161.5	174.2	197.7	172.9	172.9	170	253.2	234.8
RANBP1	11.7	8	10.2	12.2	5.6	14.4	4.2	6.4	3.8	14.5	9.9	20.4	8.3	12.3	13.6	15.7	9.8	4.1	5.8	7.8	26.5	6.1	6.3	5.5	6.1	13.6	4.6	5.6	8.1	3
RANBP1	636.8	259.2	187	320.2	181.3	86.3	325.7	214	196.2	239.6	198.8	284.7	555.2	324.7	192.6	296.7	260.2	145.6	232.6	242.7	505.8	399	293.7	249.5	177.9	198.4	183.7	233.8	195.3	238.3
MBD2	422	660.7	517	494.9	642.7	860.7	454.7	254.7	801.9	581.7	362.1	421.1	466.3	456.6	398.1	654	409.4	540.6	372.4	323.7	510.1	871.3	623.7	572	629.1	700.7	477.4	434	481.1	607.9
MBD2	70.5	97.8	111.9	72.2	119	64.2	102.7	114.8	83.3	145.8	108.7	79.5	89	104.4	76.9	138.2	87.9	110.9	110.6	156.5	110.9	111.2	90	81.2	130.9	99.3	105.7	63.7	117.3	86
AFG3L2	179.2	162.8	137.4	128.8	117.2	105.2	105.2	135.6	120.8	203.3	175.3	117.2	222	101	111.7	110.2	79.1	104.5	118.9	157.4	174.3	164.7	235.9	171.1	122.2	33.5	105.1	122	176.1	78.7
H2AZ2	503.5	426.4	474.6	338.4	248.7	265.8	312.6	331.9	374.9	313.4	292.7	321.9	432.7	505.7	526.8	605.3	508.9	554.5	511.4	457.4	628.5	727.7	409.6	461.1	422.8	450.5	501.8	367.3	502.7	511.5
FXYD3	142.8	137.3	252.9	154.8	238.3	227.5	323.3	314.4	157.7	327.6	266.6	174.7	150.1	222.9	178.9	250.2	245.4	230.4	207	378.2	158.3	159	249.2	187.7	334.7	274.3	219.2	184.5	257.4	181.1
FXYD3	6.4	6.9	10.8	5.6	12.3	10.3	18.2	14.5	7.9	11.3	5.1	5.2	9.6	9.4	6.9	7.1	9.9	8.7	8.2	12.3	4.4	5.7	6.5	7.3	11.3	10	8	8.5	7.6	9.4
ELP1	25.6	10.4	6.6	21.3	13.2	7.1	3.6	8.5	2.2	4.7	43.4	1.8	10.6	5.2	2.8	11.2	7.1	10.5	9.5	1.4	9.7	3.9	17.1	2.3	22.9	14.7	2.8	3.3	3	4.1
ELP1	178.3	146.5	190.7	155.6	175.9	164.8	118	162.3	139.8	122.9	243.4	250.2	204.5	198.7	204	162	197.5	203.7	195.9	154.5	213.4	204.3	194.4	151.6	219.6	232.1	213.5	234	150.6	176.2
ATG9A	124.2	144.4	127.2	128.4	147.5	96.7	155.8	116.4	175.7	167.6	154.9	116.2	91.6	122.5	100	89.3	175.6	156.2	167	184	134.4	121.4	168.1	111.7	173	63.8	221.8	139.7	156.6	152
PPIE	112.8	48.3	65.6	59.3	69.8	82.3	86.3	95.8	75.4	98.1	98.8	35.8	120.3	64.5	69.6	71.3	102.3	97.6	65.2	162.6	93.2	87.6	71.8	60.1	125.2	99.2	102.7	79.4	85.5	87.5
TBCC	153.2	134.4	127.4	108.6	165.3	94.4	87.3	54.4	187.2	101.1	100.4	149.3	232.8	133.2	119.4	135.5	115.5	139.6	145.2	106	173.2	220.8	197.7	129.1	153.5	124.3	130.9	149.3	102.3	142.3
EDC4	45.3	101.3	83.5	146.2	109	34.3	40.8	59.6	77.3	61.9	68.7	82.5	94.8	42.1	52	40.1	86.2	46.4	55.5	71.4	47.1	59	64.7	87.7	77.7	13.9	62.3	82.7	85	51.1
SLC2A3	748.8	171.9	201.8	255.2	975.2	188.8	1630.2	1503.5	193.8	139	31.1	23.3	207.4	29.3	33	34.3	20.2	18.2	13.3	16.3	482.1	351.7	627.4	285.6	32.1	26.9	207.8	25.7	26.2	120.8
SLC2A3	171.4	84.3	95.3	92	356.5	62.6	480.6	334.1	162.3	87.3	60.1	30.7	61.4	24.8	71.7	21.4	43.5	11.1	31.3	26.5	123.1	104.9	200.1	77.6	68.7	8.7	89	7.3	32.2	60.9
SLC2A3	512.6	141.3	227.3	587.1	1559.7	400.5	2916.6	2417	554.4	331.7	125.1	29.9	95.5	112	56.3	37.8	87.6	84.6	75.8	76.9	212.9	182.4	671.1	268.1	159.8	96.3	220.4	145.1	138.3	185.6
DNAJB2	61	79.1	154.2	77.5	112.7	31.3	49.9	119.9	141.3	61.5	154.3	80.4	126	106.5	72.3	99.1	88.6	129.6	108.9	117.6	47.3	40.4	53.5	88.8	70.5	34.8	95.7	135.5	115.9	91.2
MAPRE2	321.1	362.9	342.1	427.6	342.2	488.4	208.3	463.1	319.9	264.7	428.2	510.5	432.3	476.1	539.9	578.6	395.2	412.7	464.9	428.9	420.9	506.8	312.1	383.2	372.4	357	331.9	260.6	379.4	367.9
ACADM	157	254.3	185.9	97	187.3	410.3	127	110.5	278	204.2	122.7	149.5	207.7	133.4	230.8	159.2	194.7	344.4	180.5	181.9	193.2	219.7	214.6	140.8	261.6	285.6	238.1	230	149.2	219.2
PCLAF	68.3	43.3	39.9	66.1	42	120.3	81.2	110.6	51.5	88	151.5	119.3	125.8	116.2	104.7	72.9	74.8	108.3	111.9	99.1	272.3	174	186.3	162.3	136.4	182.7	161.8	108.7	168.8	144.5
TRIM29	42.8	94.6	94.5	107	81.9	56.1	80.5	77.5	94.1	93.3	73.5	50.7	42.2	67.3	18.8	94.1	40.8	20.2	34.2	54.8	51.3	19.1	42.8	43.9	30.1	31.5	8.4	6.1	62.8	53.5
SNRPB2	371.3	567.7	392.1	564.1	498.6	524.4	792.1	431.3	399.1	552.1	416.9	504.7	219.6	370.1	384.9	512.4	353	487.7	422.3	316	324.9	371.9	384.8	370.1	553.8	460.8	530	510.3	343.5	406.4
ITPRID2	215.9	202.8	171.2	150.4	361.1	261.1	149	152.5	216.8	125.8	177	196.4	267.8	197	176.6	221.4	232.8	279.3	209.2	102.6	187.7	209.9	182.1	155.8	209	158.9	218.3	175.1	116.7	163.3
SNAP25	84	78.1	125.3	68.1	100.1	108.2	122.6	33.1	81.1	115.3	93.5	85.4	90.9	66.5	75.4	87.6	86.6	70.6	79.3	149	73.8	85.6	99.6	65.9	123.2	100.5	70.6	56.3	75.1	95.2
SNAP25	1.9	4.4	1.7	18.6	24.1	15.7	33.4	23.1	2.4	36.5	13.3	4.3	7.6	6.3	4.5	4.5	22.9	9.5	17.1	36.2	2.9	16.4	27.3	29.6	4.4	27.1	5.3	7.7	31.4	3.8
TNFAIP2	29.7	53.1	50.7	118	101.4	44.7	156.1	142.7	37.1	91.1	91.8	102.2	110.6	69.6	43.2	39.3	13.9	50.9	50.7	93.3	25.9	46.7	102.9	94.8	59.3	61.3	49.7	48.7	62.2	76.2
TNFAIP2	269.6	468	374.5	1423.6	1711.3	433.7	3283.9	1617.4	570.3	772.2	730	1110.2	1211.6	631.2	610.8	721.4	1023.3	1171.9	1171.3	1017.8	526.9	691.8	1039.5	1107.4	1681.5	590.7	1004.9	832.6	1314.8	1569
ATG5	192.1	167.5	129	118.7	115	171.6	161.9	91.2	147.3	205.1	158.2	177.7	177.3	158.1	159.9	167.5	154.9	165.7	158.8	152.9	173.8	248	211.1	170.8	172.5	165	168.4	161.2	183.7	167.9
ATG5	78.8	66.7	78.9	82.6	79.1	84.8	54.4	29.4	56.8	60.4	74.6	52.8	79.6	69.2	67.4	90.7	59.5	49.7	62.6	80.9	51.3	39.2	61.8	71	41.6	95.7	30.4	53.7	71.8	58.6
PPP2R5D	174.8	198.5	287.7	278.3	371.9	306.6	422.2	384.4	481.8	352.4	310.2	348.5	290.6	291.6	272.9	349.4	350.2	418.2	370.7	325.2	233.9	244.9	178.9	188.2	351	214.3	334.9	218.4	267.5	300.3
DLG1	42.8	63.3	65.5	63.6	78.5	50.5	62.9	32.6	60	50.5	71.1	114	47.3	96	89.6	85.7	108.5	79.8	107.9	73.6	33	46.5	80	57.4	88	52.1	86.8	35.8	76.8	45.5
DLG1	186.2	214.4	335.3	355.7	299.1	316.1	189.4	224.1	301.6	264.3	312.8	304	277.4	346.5	309.7	347.3	214.2	248.7	280.7	269.2	188.4	169.6	247.2	266.8	206.9	324.6	311.6	213.3	284.2	229.4
DLG1	18	34.4	17.2	26.8	14	17.1	17	9.7	14.6	12	17.4	42.9	16.2	47.6	24.4	37.7	30.4	18	42.2	31.7	14.5	38.8	37.8	19.5	17	15	20.6	14	28	6.6
CRMP1	8.4	26.6	36.5	27.2	80.1	61.4	120.4	108.1	89.7	86.2	42.7	54	35	65.7	35.6	48.6	40.7	56.3	55.1	66.5	36.2	28.5	24.8	75	79.2	55.4	101.8	66.1	82.8	63.6
BCL7B	83.1	154.2	80.7	127.7	241.5	127.8	118.9	247.4	191	159.9	83.3	131.3	140.3	92.4	76.2	63.2	148.7	128.8	171.1	94.6	66.5	45.6	85.9	70.9	190.6	110.2	121.7	220.7	120.3	158.1
MLXIP	99.2	276.8	199.9	211.3	354.4	211.3	149.8	343.1	302.7	240	316.5	326.6	130.8	127.8	154	143.7	234.6	254.8	347.1	264.8	101.9	139.4	361.6	216.7	186.2	257.8	422.2	271.7	366	237
MLH1	408.2	289.2	401.7	442.4	263	387	344.9	250.1	328.7	381.4	471.5	412.3	339.5	374.2	393.8	423	310.4	399.7	360.7	384.3	366	458.5	383.9	410.6	354.3	482.4	334.2	372.1	360.9	393.5
CTCF	373.4	303.5	357.5	320.6	268.8	371.4	238.6	187.6	238.7	283.7	347.2	337	400.5	361.3	311.8	356.1	311.3	256.3	311.7	277.9	311.3	403.9	284.1	323.8	320.1	426.9	322.9	331.6	328.7	256.2
PITPNB	1047.6	928.2	686.4	777	932	752.2	936.4	920.7	600	989.9	653.7	647.1	439.9	678.6	513	782.4	743.8	699.2	654.6	679.1	588.8	697.7	753.7	721.6	708.5	713.3	576	752.9	696.9	612.2
SPOCK2	63	41.2	38.4	75.3	82.9	40.5	93.3	94.9	67.7	64.6	51.8	47.4	70.8	40.1	80	96.7	152.8	115.5	79.1	83.5	102.4	110.8	71.2	82.3	133.1	54.2	113.1	96.9	108	104.6
SPOCK2	99.4	66.9	102.4	85.9	103	94.4	117.1	106.5	72.5	110.9	155	103.1	135.8	91.9	126.8	78.8	140.7	113.2	116.2	128.8	213.5	297.2	159.6	256.6	278.4	150	232.1	258.9	182.9	193.8
[truncated: 18,205 more rows]
