# Supplementary material for: Bioinformatics and systems biology approaches to identify potential common pathogeneses for sarcopenia and osteoarthritis
Source: Front Med (Lausanne). 2024 Jun 18;11:1380210. doi: 10.3389/fmed.2024.1380210 (PMC11221828; doi:10.3389/fmed.2024.1380210)
Supplement: Supplementary file 3 [file Data_Sheet_1.ZIP › raw data(1)/05.diff/GSE1428/GSE1428.all.txt]

id	logFC	AveExpr	t	P.Value	adj.P.Val	B
HOXB2	2.07875230743708	6.26115117422432	7.46585604053748	1.24862496313722e-07	0.00157863654089438	6.8572009983838
FEZ2	-0.831530200328908	9.08868484995051	-6.76282624433007	6.22602347322145e-07	0.00273164591816858	5.56847458760395
SLC38A1	1.92846710398795	5.65837857113883	6.74555703215313	6.4817984295703e-07	0.00273164591816858	5.5357609800693
C1QA	-2.53673206792054	4.72373717015871	-6.14663075152365	2.67744291891151e-06	0.00846272770594955	4.37120560226747
DAAM2	1.0208366401551	7.74589362571596	5.74833974585269	7.02999650056284e-06	0.0177760491513232	3.56642406246799
RALGPS1	0.995494908963638	4.55125475059871	5.18793797689967	2.80180511301359e-05	0.0462147282014928	2.39902349936147
CHCHD3	0.573215552971638	9.73617886879323	5.14800853436726	3.09460515852411e-05	0.0462147282014928	2.31451948605125
SUCLG1	0.473996913943015	10.1625609939972	5.12726882559514	3.25869115215083e-05	0.0462147282014928	2.27056728071913
CEBPB	-0.700257944167697	10.7338350802188	-5.10337337131249	3.45866740365664e-05	0.0462147282014928	2.21987763984171
MYL6B	-1.27305492088589	10.8623365087607	-5.05627671274119	3.88981724228035e-05	0.0462147282014928	2.11981960418338
CLEC1B	1.26883675420254	5.3269379761016	5.01111001464067	4.35418575266892e-05	0.0462147282014928	2.02367995339493
TBC1D1	0.878825840451187	8.04993482544827	5.00815625367198	4.38643311253589e-05	0.0462147282014928	2.01738671525605
CIRBP	-0.540053535406605	9.25386471482594	-4.89724504481267	5.78852306716367e-05	0.0562956131831926	1.78057783664607
SLC44A1	-1.69145419446987	3.53174083887188	-4.77465788383878	7.8696282410051e-05	0.0671973349860706	1.51780663612529
ATP5F1C	0.448423518243272	10.8778920799507	4.76947987331999	7.97247508337467e-05	0.0671973349860706	1.50668608016424
LINC00597	-0.970952702315533	3.06427345206537	-4.70280046233001	9.42403658364948e-05	0.0728104775874141	1.36334433715023
NNMT	-1.84870531674949	5.55083897807508	-4.68761021220828	9.79022478040054e-05	0.0728104775874141	1.33065584207723
NUMA1	-0.621291567400348	6.11343819282971	-4.63548702145142	0.000111587844090631	0.0783780618243248	1.21840326452988
TRMT112	-0.648633954523419	8.75019540327248	-4.59543013839654	0.000123395763076434	0.0821101385565979	1.13205304708735
DNAJC15	0.917576526862676	7.7257913835877	4.53273797064448	0.000144439126310421	0.0913071936971327	0.996781678039982
HMGXB4	-0.500500066352111	6.6487757300673	-4.44922592905349	0.000178153522019104	0.103194591779289	0.816393349330405
COL21A1	-1.24564843864329	5.50026308142663	-4.43384983950108	0.000185169421728762	0.103194591779289	0.783161567653884
CBFA2T3	0.730004113264682	6.69963048953854	4.41717611715193	0.00019308978180029	0.103194591779289	0.747119905824885
MYOM2	-0.776141548586526	10.8999662226255	-4.39161124316578	0.000205895795079577	0.103194591779289	0.691849812135299
SLIT2	-0.619887755883626	6.73839260982594	-4.378148270572	0.000212977125755435	0.103194591779289	0.662739525494737
SLC25A12	0.809113615249871	9.13486613386492	4.36703798689107	0.00021900372038161	0.103194591779289	0.638714588145594
PCNT	-0.59325315926435	9.59953485421024	-4.36454506086315	0.000220379180419267	0.103194591779289	0.633323675048062
PUS1	-1.24677422231167	4.61398280957291	-4.33477415487433	0.00023748673406303	0.105241128737808	0.568939945526745
MLF1	0.98910644789616	7.70209563960221	4.32826890960326	0.000241397827524831	0.105241128737808	0.554870522150467
PPP1R14B	0.652060309360189	7.98939087642071	4.288560054204	0.0002667036590486	0.112397812045048	0.468984987714559
MDC1	-0.623488503781847	5.59254879112868	-4.27408999113563	0.000276568445349612	0.112795317888876	0.437687385453514
MRPS33	0.388882853299632	8.7582844034438	4.2277286347432	0.000310688923399642	0.122751251829427	0.337416124525131
RBPJ	-0.352259962547151	8.49424055597861	-4.18009707352161	0.000350110562124809	0.1296650371428	0.23441690310088
PCDHGA10	-0.795649941331531	4.08453708028116	-4.1793069837385	0.000350804772275467	0.1296650371428	0.232708655072313
CYP27A1	1.11887456411528	4.88644672298404	4.16332871770935	0.00036514148733224	0.1296650371428	0.198164363296061
LYVE1	-1.2837911414191	5.59045373931812	-4.15890624880854	0.000369211527101227	0.1296650371428	0.188603978745672
FOXO3	-0.946569431314666	8.38110648738536	-4.13019780423887	0.00039675082716038	0.130013250120538	0.126552333555748
ACTR3B	-1.0356480989883	4.86502423878764	-4.11938741015109	0.00040764183044947	0.130013250120538	0.103191070428763
SRRM1	-0.562672492119122	8.02947208057038	-4.11845649623217	0.000408593457143678	0.130013250120538	0.101179499058219
ISCA1	0.466917958585291	8.11742469162448	4.09540595931749	0.000432873455367468	0.130013250120538	0.0513778635401909
GLRX2	0.548064244487975	7.83721619113137	4.08647024563814	0.000442666393401864	0.130013250120538	0.0320758902413356
SCAF11	-0.404712675758335	7.90247365812687	-4.08440773324274	0.000444957821341742	0.130013250120538	0.0276210097163974
GLG1	-0.511862784008454	8.04040174609451	-4.0781483412162	0.000451984254124546	0.130013250120538	0.0141019673605838
SLC16A1	0.463946851217469	7.56916840816003	4.06099537157388	0.000471808458180278	0.130013250120538	-0.0229385916844835
MRPL34	0.742228451174364	8.50919606858324	4.04974934965601	0.000485271510951478	0.130013250120538	-0.0472181148325506
H1-10	-0.680691843737673	7.55122626572997	-4.04861529342653	0.000486650101416896	0.130013250120538	-0.0496662283188591
MALT1	-0.79355461475191	5.17200427865823	-4.04823259116556	0.000487116200894925	0.130013250120538	-0.0504923660476608
PGAM2	0.722463348984514	11.096430737495	4.03851630426663	0.000499099255997049	0.130013250120538	-0.0714650648717914
COX5A	0.388242849591117	11.4892083459284	4.02853322050371	0.000511715763749623	0.130013250120538	-0.0930099161491684
FAM110D	1.24748670896835	4.85540759808944	4.02661894046899	0.000514170885551442	0.130013250120538	-0.0971407470393091
LOXL1	-1.08731315745529	5.48628789081794	-3.99909362617892	0.000550791038464184	0.134872809962463	-0.156520978497933
IQGAP1	-0.584585784481107	5.97363762270312	-3.98920958790728	0.00056456188796652	0.134872809962463	-0.177835731412744
FUBP1	-0.594400631527106	5.69575881254832	-3.98401445099045	0.000571936120747617	0.134872809962463	-0.189037156306671
CTNNBIP1	0.898496994953496	7.22562689578307	3.98113774338098	0.000576060407970657	0.134872809962463	-0.195239186996588
APOO	0.597513901127135	8.37015900618816	3.96558354175594	0.000598875502800274	0.137614994282728	-0.228766324210291
DRD1	1.32298537653757	4.10796446030985	3.95851180240678	0.000609542013749327	0.137614994282728	-0.24400551422583
LUC7L3	-0.705132431423188	7.82291263907598	-3.94571191339902	0.000629328711329601	0.139589524514739	-0.27158197018715
IDH3A	0.493392344667377	7.67042721776372	3.9219806034029	0.00066770936825462	0.144342664250068	-0.322685939703581
CSF1R	-1.29969291151715	5.44291237609498	-3.9184633029816	0.000673591488630388	0.144342664250068	-0.330257533639495
PCDH9	-1.14309700405318	4.81279436915819	-3.90989899008155	0.000688129016970022	0.145000252692533	-0.348690663113158
GOT2	0.568795657077668	10.7883259228608	3.90176300406034	0.000702226558639631	0.145545088211161	-0.36619784224428
CRIM1	-0.736324896976857	6.49928522827894	-3.85979746334786	0.000779599891004075	0.156979428716722	-0.456433779211136
HMGB1	-0.44247632845274	10.406518112653	-3.85844555895274	0.000782227636569919	0.156979428716722	-0.45933875909458
PIAS1	-0.484858924901242	6.8848689128828	-3.83958577110462	0.000819810778525527	0.161190925115746	-0.499851459613716
CDKN1A	-1.68604747457056	5.79665835074847	-3.81366601384657	0.000874384569901897	0.161190925115746	-0.555487504477977
AIMP2	0.48536568933009	9.42081116402337	3.81211235493017	0.000877767265306387	0.161190925115746	-0.558820779566146
DECR1	0.605900036354436	8.71095699297294	3.81152771055012	0.000879043517661932	0.161190925115746	-0.560075048155213
NPIPA1	-1.13976821535083	8.96959222642215	-3.8083478796849	0.000886017048386793	0.161190925115746	-0.566896443924508
FAM162A	0.570923745895286	9.07395106105019	3.80011400634993	0.000904328814055203	0.161190925115746	-0.584556130069039
ZBTB20	-0.423282329075432	8.42515000655142	-3.79375176355968	0.000918733185488845	0.161190925115746	-0.59819793233375
DUSP3	0.459611363619155	9.18429012086749	3.7927670736004	0.000920982677867637	0.161190925115746	-0.600308995642179
CKMT2	0.883262380983112	11.3045774629295	3.79230875566256	0.000922031540682916	0.161190925115746	-0.601291550468877
SOCS1	0.53983001163428	4.89856939489602	3.78853714630789	0.000930707706513441	0.161190925115746	-0.60937658509096
HTR3B	0.796778924676401	6.12450369913612	3.7626670973351	0.000992425562343043	0.162092715790626	-0.66480126016969
UQCRFS1	0.534059108025382	11.6570626038777	3.75791668951972	0.00100418872194613	0.162092715790626	-0.674972466715868
AKAP13	-0.457399389596234	6.83980264338409	-3.75453359954106	0.00101264965971469	0.162092715790626	-0.682214877088284
TMX2	0.375912214806881	7.98388605973229	3.75105097682264	0.00102143282997617	0.162092715790626	-0.689669311784284
CYC1	0.650662467075161	10.5262866343464	3.74976903503916	0.00102468473250709	0.162092715790626	-0.692412993939274
MRPL15	0.701293099460173	9.58610531786094	3.74427587207869	0.00103873501739858	0.162092715790626	-0.70416810342757
ABCB9	-0.518658941908456	4.00393275745506	-3.74343735150475	0.00104089638183439	0.162092715790626	-0.705962259886467
SLC25A11	0.455736454118124	9.64381762664105	3.73887407414449	0.00105273646436507	0.162092715790626	-0.715725049401677
TFRC	1.16058459148606	9.50396464672569	3.73423749225319	0.0010649024721153	0.162092715790626	-0.725642728002785
SELENOP	-0.468597896823594	9.86566686727408	-3.71727824437709	0.00111059189606964	0.162092715790626	-0.761901702344903
IVNS1ABP	0.565911324087815	6.53122882968899	3.70811814870359	0.00113606618653422	0.162092715790626	-0.781474723235114
USP6	-0.640018533989783	8.34253724238925	-3.70341887372748	0.00114935699894091	0.162092715790626	-0.791512848987801
INPP5B	-0.88364959298054	4.5606521659836	-3.7033076436943	0.00114967343217098	0.162092715790626	-0.791750421482598
MRPS18B	0.452971822370847	8.52657096144659	3.69880885975006	0.00116254384772264	0.162092715790626	-0.801358205822569
PHKB	0.498876205086544	8.88493991512988	3.69877991633025	0.0011626271077656	0.162092715790626	-0.801420012108878
ZNF117	0.793539152356507	5.90655316049969	3.69441349875776	0.00117525512636505	0.162092715790626	-0.810743186968472
CYP2C8	0.848033627249788	4.47103363265017	3.69431139758808	0.00117555201811397	0.162092715790626	-0.810961170741495
RBFOX2	-0.400682925950563	7.94113365246924	-3.69407874185722	0.00117622881431361	0.162092715790626	-0.811457881780878
MRPS12	0.420422829112539	6.21899009285696	3.69295307074792	0.00117950880746165	0.162092715790626	-0.813861070114884
PLK1	-1.22656799026368	4.28093556187322	-3.6878783753438	0.00119440746045466	0.16237519916697	-0.824693431488255
ARFGAP2	-0.631209790887461	9.03172069614827	-3.67762437348601	0.00122507841460862	0.164773046764859	-0.84657350493964
PLAG1	-1.75998426121836	3.06764527064757	-3.65511063573778	0.00129515917946797	0.172365236905406	-0.894575275340766
FCGRT	-1.18353742030358	5.59436587599306	-3.63050236250143	0.00137626453136547	0.180753856947118	-0.94698054386113
UGCG	-0.494066969212656	5.65203009905369	-3.62741510548359	0.00138678510827102	0.180753856947118	-0.95355036743327
HMGCS1	0.576381996036124	5.52147568181816	3.61740055006456	0.00142145799985199	0.180955807716903	-0.974854366092883
CTSL	0.494319745488142	7.73218423160173	3.61280741239835	0.00143764360609923	0.180955807716903	-0.98462152379929
GFOD1	0.41163557398104	8.09148522987934	3.61127217514586	0.00144309376634394	0.180955807716903	-0.987885612240087
PSG11	1.37610005123346	5.83728245511266	3.60665263776505	0.00145961579816968	0.180955807716903	-0.99770561936805
CSDC2	1.02621769383497	4.47384312361374	3.60657413720983	0.00145989815606455	0.180955807716903	-0.997872470837827
PLA2G12A	0.567902649185715	7.03343643540938	3.59401226750148	0.0015057784287862	0.184194119511948	-1.02456313313688
OR7E47P	1.13487146017128	7.53016976952568	3.58940253613125	0.00152296671448501	0.184194119511948	-1.03435288590098
SEC24D	-0.830973958497253	3.19097584451807	-3.58426544099426	0.00154234790137772	0.184194119511948	-1.04525959042346
URB2	-0.895241413422813	5.35359665677482	-3.58375170754329	0.00154429934890979	0.184194119511948	-1.04635013568616
TMEM43	-0.476238009889139	8.04902565885191	-3.56082449470409	0.00163389576950181	0.192650349715402	-1.0949865500711
NFKBIA	-1.04396744288163	8.52964185574205	-3.55790286401495	0.00164567252782278	0.192650349715402	-1.10117960093332
CLK4	-0.509201601190584	7.47359468588777	-3.5324326318197	0.00175192134231154	0.203176454122287	-1.15512297276228
ERBB2	-0.628630827044268	6.98349689279759	-3.52609552171396	0.00177938191839326	0.203176454122287	-1.16853112734514
C3orf18	0.736243820809089	6.40653443293822	3.52508484150604	0.00178380023788451	0.203176454122287	-1.17066904505909
ANKRD6	-0.745948975684796	4.69107773997207	-3.52099978757146	0.00180176813989824	0.203390666006549	-1.17930886849599
GRM7	0.57314620291025	6.12337667371006	3.51215279778061	0.00184128984227197	0.205510966479916	-1.19801238258878
RTN3	-0.47984084728342	7.78256123194541	-3.50955366362113	0.00185306099649691	0.205510966479916	-1.20350521384503
ANK1	0.460833015640855	10.5102332984847	3.49424059512405	0.00192391952392493	0.210423406449845	-1.23584786375932
TSPAN15	0.551683238495895	6.41810117618636	3.49045002168155	0.00194186442873216	0.210423406449845	-1.24384885889159
CCN5	-1.254527874846	6.28018734023598	-3.48931150234396	0.00194728613103155	0.210423406449845	-1.24625160550168
KCNJ8	0.752297694147792	5.81168238601888	3.47932706169876	0.0019954702902976	0.211271346117634	-1.26731501288626
SLC26A6	0.392175275946395	6.85674863925846	3.47921090405945	0.00199603765267454	0.211271346117634	-1.26755997789577
STAT5A	-1.06151325364713	6.55427814914253	-3.47732633822176	0.0020052646946228	0.211271346117634	-1.27153407040297
C2orf49	0.724286216016448	5.98382475490544	3.46588118550887	0.00206220228716667	0.214941347621001	-1.29565808230204
TPI1	0.337203785474069	11.3896159391458	3.46243884108056	0.00207963386326687	0.214941347621001	-1.30291009184446
RRP1	-0.986325259563673	4.56177762024011	-3.46018972362697	0.002091100668938	0.214941347621001	-1.3076473802997
KDM5A	-0.783020958410395	6.4808703575954	-3.45175160267682	0.00213467366051987	0.216005011738866	-1.32541380836543
ADM	-0.590865404194371	6.90081609175716	-3.45157047030893	0.0021356186401454	0.216005011738866	-1.32579506550015
PPP1R2C	0.661960276997025	3.48255890372026	3.43764312197685	0.00220951334723076	0.221510963891305	-1.35509529781688
PDPR	0.548254201943758	7.10162104750488	3.43355158873432	0.00223169168323018	0.221510963891305	-1.36369742808445
GC	1.13927669435567	4.98672970580804	3.4299358643407	0.00225147139268079	0.221510963891305	-1.3712970680755
MS4A4A	-1.28505577776704	3.45574717573778	-3.42297752812402	0.00229001872449028	0.221510963891305	-1.38591662412834
NES	-0.584556058661908	8.38319506819989	-3.42110565153896	0.00230049772465235	0.221510963891305	-1.38984817625062
AMOTL2	-0.481810778438006	7.57703574309639	-3.42062038400954	0.00230322193080023	0.221510963891305	-1.39086730720248
USP11	-0.423459250592514	8.22036311543214	-3.41893665072442	0.00231269850776337	0.221510963891305	-1.39440310123774
LGALS1	-0.546860288112788	10.8620853426578	-3.41133423721492	0.00235596237975466	0.222566670778512	-1.41036241314185
H2BC5	0.414021520581428	7.53068995013441	3.41081800612545	0.00235892856792855	0.222566670778512	-1.41144577658507
CD5L	-1.02031237358791	4.62235168661857	-3.40130245037969	0.00241425949892675	0.224663886215951	-1.43140753787058
FASTKD1	1.50955886564234	5.93910850994972	3.4008883168869	0.00241669607888708	0.224663886215951	-1.43227597935354
GSTCD	-0.861856795568262	5.99983870608071	-3.39566137626724	0.00244765568492463	0.225881100908774	-1.44323454308876
F2RL1	0.531760318244587	5.74897562984405	3.38323197276422	0.002522834842351	0.230137121858485	-1.46927563169224
OSBPL3	0.803785845807768	5.20887440332187	3.37999259011859	0.00254279448245349	0.230137121858485	-1.47605836334764
MTIF2	0.419073336523878	7.76262735077912	3.3790901430741	0.00254838227162761	0.230137121858485	-1.47794762938043
SEMA6A	0.556533114581593	6.09929269007463	3.37156668256743	0.00259543346083023	0.231923678179537	-1.49369267083191
GCM2	1.5284965886512	4.11721892147012	3.36736713183577	0.00262206352740632	0.231923678179537	-1.5024773460129
SLC25A46	0.522822281837004	8.0624557290884	3.36383033993302	0.00264469690525499	0.231923678179537	-1.50987335203707
NUP43	-0.518810282240244	6.95961553327805	-3.36247498379908	0.00265342064110134	0.231923678179537	-1.51270706173321
NKTR	-0.519247019583683	6.8854668944289	-3.36147335693186	0.00265988557589439	0.231923678179537	-1.51480101234972
SMAD3	-0.445908302689653	7.22243077641763	-3.35427206121738	0.00270681885087888	0.23337498701149	-1.52985065456457
RFPL1	-1.32433866988005	2.35429327999603	-3.35058527033633	0.00273115750472057	0.23337498701149	-1.53755207015226
MRPL4	0.862273749043657	7.10800061472704	3.3504722705282	0.00273190683205731	0.23337498701149	-1.53778808096051
ESRRA	0.450957662944292	8.48168603457067	3.34544715766876	0.00276543226770999	0.234653423897029	-1.54828127875915
EIF3K	0.312018404053315	10.7701740250345	3.33928598443547	0.0028070829046347	0.235168669028172	-1.56114076980175
UQCC1	0.355919986354872	8.66549969202075	3.33685423675459	0.00282368916041124	0.235168669028172	-1.56621444847959
TPR	-0.365014031591292	7.93708848965454	-3.33632635387473	0.00282730662756325	0.235168669028172	-1.56731570400317
C1orf50	-0.848117790517421	6.00425185421007	-3.33162281584145	0.00285973834441639	0.235431774428525	-1.57712594165187
MBTPS2	1.05925364011657	5.44139072500832	3.33047422228756	0.00286771282622739	0.235431774428525	-1.57952098797398
BAZ2B	-0.538865406156773	6.79011751214311	-3.32462147462918	0.0029086839941336	0.235902059266302	-1.59172150556317
SOX9	-0.573407053072239	6.5646725581861	-3.32288134196247	0.00292097473621609	0.235902059266302	-1.59534777650368
QDPR	0.562062727297825	8.96438877444161	3.32023895775369	0.00293973465547641	0.235902059266302	-1.60085322043439
SIVA1	-0.437705742986572	7.42751028678453	-3.31906930585146	0.00294807603923718	0.235902059266302	-1.60328980746428
DDX49	-0.829338741952451	6.5673581660208	-3.30943895501473	0.00301763390410459	0.239409248975584	-1.62334213529379
SORBS1	-0.320716005972194	8.41984354196055	-3.30191624562516	0.00307307423485906	0.239409248975584	-1.63899422985171
RCC1	0.523199528318933	6.39081673510784	3.3011525823547	0.00307875716817467	0.239409248975584	-1.64058256459281
FXYD2	0.94430920838886	5.08867245707756	3.30043455074389	0.00308410982488942	0.239409248975584	-1.64207589298533
ASIP	-1.05255258688907	4.95635933763045	-3.29581938338494	0.00311873029176789	0.239409248975584	-1.65167203808493
RFTN1	0.509378895550379	8.42919507631088	3.29517284391988	0.00312361028223535	0.239409248975584	-1.65301604987918
NDUFS3	0.349307593402919	10.5407271041618	3.29358301227489	0.0031356416305647	0.239409248975584	-1.65632062771969
UQCRH	0.495488598096957	10.8541244177196	3.28928323037879	0.00316840662707011	0.239409248975584	-1.66525568204183
OR7E12P	0.517309062864528	7.61854424734526	3.28812414010891	0.00317729573430322	0.239409248975584	-1.66766371239302
ACD	-0.818251759152933	4.16342057925864	-3.28452914093569	0.00320502000503954	0.239409248975584	-1.67513079132175
F13A1	-0.58027096117262	7.22904860654161	-3.28294453998646	0.00321731463405288	0.239409248975584	-1.67842135666115
RXRB	-0.399410080563732	6.69093618056957	-3.27980558097744	0.00324180438335668	0.239409248975584	-1.68493829322811
LPIN1	0.393890308390887	8.2033128632797	3.27904410088162	0.00324777253329039	0.239409248975584	-1.68651895744672
MYOM1	-0.550213257780623	10.7673722444591	-3.27556033476636	0.00327521287014199	0.239409248975584	-1.69374908926686
SQOR	0.486432515120827	8.82306751043668	3.27546749877198	0.00327594717019505	0.239409248975584	-1.6939417276582
C7orf25	-0.556038733872454	5.47116711521197	-3.27286226498541	0.00329661884190392	0.239535356426386	-1.69934702534272
XAB2	-1.53507885378293	4.38204134342133	-3.26863369054374	0.0033304405671385	0.240094796753636	-1.70811765724367
PTMA	-0.489568017741655	8.46019719077627	-3.26551717116976	0.00335558263079818	0.240094796753636	-1.71457955231844
CYCS	0.674156554803698	11.3578717420304	3.26481295952971	0.00336128917388227	0.240094796753636	-1.71603943050596
ATP5MC3	0.537584559351027	10.8193105720276	3.25923740970745	0.00340680344742047	0.241234761205618	-1.72759455488712
TUSC3	0.708352996266653	5.46246280177575	3.25334803081386	0.00345552773803942	0.241234761205618	-1.73979355491145
MBNL1	-0.466262805056022	8.78580006262395	-3.25130111731779	0.00347261986968279	0.241234761205618	-1.74403186320782
SSRP1	-0.578329553691354	6.38991044310679	-3.24919919714452	0.00349025650096571	0.241234761205618	-1.74838321687893
PPIF	0.862860520918451	8.16720219412603	3.24894405117622	0.0034924032539294	0.241234761205618	-1.74891135626223
DDX4	-0.461806067074942	2.32810155264646	-3.24679315568415	0.00351055139290431	0.241234761205618	-1.75336309565457
KCNK3	0.747656001383102	6.06697614360604	3.24658559394328	0.00351230751371006	0.241234761205618	-1.7537926412084
DNMT3B	1.00186851479937	4.48383316687151	3.2445126890141	0.00352989249569243	0.241234761205618	-1.75808201923864
NDST2	-0.802365538906865	6.62493787044202	-3.23416709276812	0.00361893860768242	0.244568271119423	-1.77947706473308
WIPI1	0.51290400108068	8.1173616057461	3.23336105722013	0.00362596683351369	0.244568271119423	-1.78114308209239
WDR12	0.710757761424018	7.79854097191466	3.23213269801339	0.00363670291627395	0.244568271119423	-1.78368176289555
BTG2	-0.709413821599828	8.24410325330037	-3.22850689618227	0.00366857276872475	0.245406166745963	-1.79117354012742
LAMP1	-0.687576549033147	8.11854293076543	-3.22309373847632	0.00371665633997497	0.247314137401598	-1.80235351536783
CMC2	0.507592838472341	7.98014561413558	3.21757155705121	0.00376633622281171	0.247494220556366	-1.81375256814983
PRKCH	0.437574255324568	6.8756060145377	3.21472915077077	0.00379215744055539	0.247494220556366	-1.81961753667465
MYH8	-1.17510583607962	7.44091391309455	-3.21179869259281	0.00381895771624302	0.247494220556366	-1.82566246607611
DLAT	0.764691854825254	7.99960840596283	3.21146414864195	0.00382202888215134	0.247494220556366	-1.82635244952022
PLEKHF1	-0.953886913484003	7.90922162335228	-3.21042634513899	0.00383157128070777	0.247494220556366	-1.82849273179234
SETX	-0.712918594999503	6.31144470833616	-3.20217671550872	0.00390824848671301	0.247494220556366	-1.84549823442226
EHD3	1.27289024383619	4.64976752533691	3.20203698285604	0.00390955993611958	0.247494220556366	-1.84578615367325
HSD17B7	-0.528268930007067	7.00097840298091	-3.201819753474	0.00391159956926783	0.247494220556366	-1.84623374698232
PDLIM2	-0.566975660970414	8.32847977496337	-3.20175636841769	0.0039121949047343	0.247494220556366	-1.84636434776558
DPH2	0.543750834749177	6.97296795054774	3.19979842000017	0.00393062785414371	0.247494220556366	-1.85039816332928
CHST3	-0.950756842200965	5.53031929931271	-3.19936769101772	0.00393469416529539	0.247494220556366	-1.85128545561336
QARS1	0.29111436617235	10.0617695776648	3.19722726273404	0.00395496131094939	0.247537504229372	-1.85569411978114
COX5B	0.294825448093805	11.2401944545739	3.1872377215307	0.00405089095852706	0.250671399024998	-1.87625705019733
YBX2	0.840384579210733	6.64234989565132	3.18398813384287	0.00408257840065382	0.250671399024998	-1.88294163641395
NEUROG3	0.982141931089793	4.41035018853172	3.18262343469364	0.00409595713230425	0.250671399024998	-1.88574823550512
ARMC9	-0.718112598125595	3.70739620735318	-3.18191293864691	0.00410293917790119	0.250671399024998	-1.88720926433718
NFIC	-1.2156311731922	6.85646832275806	-3.18010484630363	0.00412075917744347	0.250671399024998	-1.890926853537
PRR11	-0.954081361393206	8.21839908919681	-3.17766536762007	0.00414492038773199	0.250671399024998	-1.89594152657605
SLC5A2	1.08444093480514	5.97052663138373	3.17723912327494	0.00414915603139443	0.250671399024998	-1.89681759872091
QRSL1	0.371739209985871	7.37922695105898	3.1740122630446	0.00418135757716693	0.250671399024998	-1.90344860070019
ACTC1	-1.05081609878659	9.34922748275535	-3.17190990428051	0.00420246711852242	0.250671399024998	-1.90776762423472
MST1R	0.934766782145634	6.08788323844001	3.17182704899574	0.00420330116216876	0.250671399024998	-1.90793782030623
RUFY1	-0.33722727435446	8.08403677404657	-3.16656416962535	0.00425660733337377	0.252075260691495	-1.91874547500842
EZH1	-0.604390995485685	6.5687176960253	-3.16557320771238	0.00426671721806375	0.252075260691495	-1.92077981132099
SNRNP70	-0.558504827125748	7.90994255424451	-3.16007153139049	0.00432326857759885	0.253925019973339	-1.93207029193362
PKD2L2	-1.43339375836187	3.15580011809753	-3.15826157991907	0.00434203051640331	0.253925019973339	-1.93578322077433
NFAT5	-0.473271221460679	5.99054690943354	-3.15670012505618	0.00435827962779519	0.253925019973339	-1.93898581210647
WBP11	-0.577823858337606	6.88684946863226	-3.15471301778286	0.00437904307652144	0.253964411084681	-1.94306066128708
OR7A10	-1.14836481178792	3.79030973154839	-3.1526498384855	0.00440070235129328	0.254055159029228	-1.94729059483175
ETFDH	0.592672739576667	7.44575074581346	3.14793181420776	0.00445062115700209	0.254652278288139	-1.95695999168842
SH2D3A	-0.787934071484285	5.16906074152731	-3.14780834074301	0.00445193486526501	0.254652278288139	-1.95721297983655
GRSF1	0.485740566346841	8.3528631831502	3.14516295108817	0.00448017073270057	0.254652278288139	-1.96263238425556
NR0B1	0.445451446162837	5.68839457962184	3.14409554835459	0.0044916125965558	0.254652278288139	-1.96481865235583
THOC2	-0.358179671515889	7.00588634888911	-3.14085784251373	0.00452649127282326	0.254723548166165	-1.97144862235596
CEP350	-0.35071383620398	7.52495475514146	-3.14024112737418	0.00453316446550558	0.254723548166165	-1.9727112294727
TP63	-0.520398492659065	6.70294324991683	-3.1360136689162	0.00457916380396466	0.256169769794359	-1.98136387276147
HNRNPA3	-0.478266669905906	6.83627520645199	-3.13262391925005	0.00461637259726753	0.256879416239683	-1.98829904004452
ZNF112	-0.851385933449922	4.53065818865141	-3.13116423508628	0.00463248492467355	0.256879416239683	-1.99128465023702
BPTF	-0.43495218143173	7.0782346597163	-3.12718283861047	0.00467670840610542	0.256923576136492	-1.99942569288429
AGTPBP1	0.45338565374273	6.30816313881986	3.1222517468895	0.00473204462809596	0.256923576136492	-2.00950369613536
PDHA1	0.445110424410332	9.28696867719984	3.12219531238866	0.00473268156590277	0.256923576136492	-2.00961900331789
LDB2	0.829129263570558	5.41887652513421	3.12209444817691	0.00473382015729752	0.256923576136492	-2.00982508765578
ZNF395	-1.21179110270675	5.96416333338973	-3.12075223552189	0.00474899667142929	0.256923576136492	-2.01256725833092
LCP1	-0.848043242797355	6.43476691858174	-3.12020394190672	0.00475520974578337	0.256923576136492	-2.01368731707004
SPEF1	0.448175313648615	6.87279149631496	3.11805277508882	0.00477966171608858	0.257145800325565	-2.01808107944802
ANKRD11	-1.03419461783847	5.86592998770172	-3.1143334393262	0.00482222472601075	0.258336386487093	-2.02567534620437
MXD1	-0.536274711137683	3.13241663016768	-3.10527983715007	0.00492736222176387	0.260907441006285	-2.04414807423802
PRPF4B	-0.432178697167448	6.68137831897541	-3.10429780077598	0.00493889814224627	0.260907441006285	-2.04615066222503
LRCH3	-0.512183113962396	6.40669490967478	-3.10332880960316	0.00495030629496716	0.260907441006285	-2.04812643001336
SKAP2	-0.545759668747799	4.80877939491203	-3.1031204003609	0.00495276325567574	0.260907441006285	-2.04855134699815
LAS1L	-0.734397643381492	4.89875096769031	-3.09869630359343	0.00500519714065022	0.262575549581912	-2.05756908323116
IMPDH1	-1.02972678067477	5.54918554617176	-3.09467204235662	0.00505335576404524	0.262635812462858	-2.06576787903229
PDZRN3	0.847168985676036	7.41102504084446	3.09451655143459	0.00505522545105889	0.262635812462858	-2.06608459151644
GLDC	-0.744373225506612	5.06629924837737	-3.09340044450221	0.00506866552566141	0.262635812462858	-2.06835777408821
TAGLN2	-0.445066938902346	7.13358243533965	-3.09129832908623	0.00509407242660836	0.262874929345345	-2.07263837664859
MC5R	0.627763637379298	6.40952306524172	3.08832819540772	0.00513017939082892	0.263662024545732	-2.07868478803193
DCTN1	-0.359615813051189	8.03488005458479	-3.08084610352684	0.00522223096531223	0.26643096282674	-2.09390716430758
RPL18A	-0.335781759386863	11.1824260246383	-3.07927750714299	0.0052417296299267	0.26643096282674	-2.09709680977116
HS3ST1	-0.558360521375079	3.63546316100968	-3.07781678911947	0.00525995021433335	0.26643096282674	-2.10006656663951
RGS16	0.376893527871523	6.66345431701314	3.07503704804297	0.00529479221936358	0.26643096282674	-2.10571660307903
CYRIA	0.409417509214554	6.28972710431555	3.07387408662353	0.00530943480410322	0.26643096282674	-2.10807986549711
PPP4C	-0.727347262601329	5.56115544542574	-3.07378991215695	0.0053104961348049	0.26643096282674	-2.10825090453677
CRADD	0.372991051430356	7.53332820058154	3.07015215698894	0.00535655880694456	0.267679735162846	-2.11564105648367
RAB23	-0.823762640568978	3.67198861327963	-3.0682657193068	0.00538059654035457	0.267822370313791	-2.11947213526514
LYRM4	-0.677942875107282	5.30660364646485	-3.06578622176454	0.00541234895511487	0.268346383684382	-2.12450633329626
MYCBP2	-0.566930662941546	7.22605377545483	-3.06344098187022	0.00544254767291649	0.268789571205794	-2.12926658354082
LGR5	-1.17787776902158	6.06639612031663	-3.06058883909314	0.00547949172232555	0.269561143367167	-2.13505393270735
ELOVL1	-0.519817549357025	5.58550240009294	-3.05709547695874	0.00552506978096206	0.270578734408792	-2.14213971440795
TTI1	-0.521417682931783	6.19480796362167	-3.05573032851727	0.00554297968930452	0.270578734408792	-2.14490791709867
JUN	-0.427801634430938	8.07385230831425	-3.05289932664764	0.00558029853630701	0.271310390910367	-2.15064708446876
CAMTA1	-1.01094201580268	4.40197650458107	-3.05075455193683	0.00560873188623352	0.271310390910367	-2.15499379295107
BTBD8	0.559496386329868	4.73227150068611	3.04973129823824	0.00562234615348542	0.271310390910367	-2.15706717464079
FZD1	0.752788274453852	5.44259544330391	3.04710706795485	0.00565740638009576	0.271735506882796	-2.16238338579629
PHKA2	-0.426576140004367	6.40768012103577	-3.04585994013655	0.00567414172404161	0.271735506882796	-2.1649092472381
TJAP1	-0.31945344239597	7.46583791275124	-3.04141456613674	0.00573418206196717	0.272778826369855	-2.17390954364677
CISD1	0.495878937932861	8.60346787843894	3.04079193228872	0.0057426400336834	0.272778826369855	-2.1751697663813
LYPLA1	0.425633557239303	8.32818801453447	3.03872213968746	0.0057708426016922	0.272778826369855	-2.17935837781108
SLC31A1	-1.14833153569715	3.2037864187579	-3.03788921415836	0.00578222933379113	0.272778826369855	-2.181043659095
SERPINA5	1.35465962001911	6.8866527330839	3.0361293578495	0.00580635885353456	0.272898866116124	-2.18460386008287
CP	0.890650566217245	4.76165324141039	3.03182335608897	0.00586580678783153	0.274608637474599	-2.193311688262
CCNF	-0.592971706541932	4.59166894941673	-3.03035747376504	0.00588617739109517	0.274608637474599	-2.19627502139973
DIPK1A	0.391627925609217	7.21404722457587	3.02354028633409	0.00598180706140447	0.27620531849302	-2.21004915055698
KLF9	-0.525897893741441	7.48702782820439	-3.02124985577924	0.00601426963593761	0.27620531849302	-2.21467434963761
ZNF492	-1.12547289676937	3.86890990934501	-3.02111582800741	0.0060161744508828	0.27620531849302	-2.21494495879391
JUND	-0.563344160114578	9.38335024486021	-3.01862149152349	0.00605172990685619	0.27620531849302	-2.21998032971679
MT1F	-0.485249884269821	8.15264156172396	-3.01781658117848	0.00606324640721124	0.27620531849302	-2.22160488452058
TMPRSS3	0.648973143946967	5.66956465317275	3.017814353124	0.00606327831491769	0.27620531849302	-2.22160938118754
RBM42	-0.407382640398741	7.60503066217352	-3.01711320194429	0.00607332741762711	0.27620531849302	-2.22302438449744
MAGEA11	1.24041254199651	3.50860205843302	3.01237624300681	0.00614163831528369	0.278310871756744	-2.23258084785538
SNX7	-1.25460649481424	5.14293664278746	-3.00963497613661	0.00618150537831089	0.278516044799629	-2.23810854753963
NARS1	0.433185085556062	9.58910836303772	3.0090377045213	0.00619022451860284	0.278516044799629	-2.23931267772002
BEX1	-0.679729361624975	6.42596822000477	-3.00482542047835	0.00625205207827605	0.280300334842709	-2.24780227220055
ARHGDIA	-0.384215149597579	7.37420948976487	-3.00324816831077	0.00627535473465619	0.280350918410807	-2.2509799569824
CLK2	-0.582040839722121	5.85393112415098	-3.00136054171459	0.00630335229932472	0.280610151832262	-2.25478211330229
TNFRSF10D	-1.13278768985383	4.32814627494854	-2.99708780867784	0.00636716868880465	0.282456539412481	-2.26338509136351
MAP3K8	1.19820120107259	2.99014062279839	2.99123404451949	0.00645560407995141	0.284006584757827	-2.27516375978075
PRKAG1	0.740140377714132	8.74061581909151	2.9912077083153	0.00645600459723182	0.284006584757827	-2.27521673218928
ERMP1	-0.822308714508716	4.97547469410558	-2.98939002379141	0.00648370523930614	0.284006584757827	-2.2788723714718
SAMM50	0.408388054463382	9.42202016374772	2.98713167423956	0.00651827991545656	0.284006584757827	-2.28341305783097
CFL1	-0.5100122877703	10.9414527495594	-2.98631665111843	0.00653080096443441	0.284006584757827	-2.28505143462059
YIPF4	0.556211836130276	5.00947245834194	2.98592076081783	0.00653689125718008	0.284006584757827	-2.28584719919324
DBI	0.40321211196231	9.79672818213321	2.98287149267	0.006583983059953	0.28507293776365	-2.29197504929925
HBP1	-0.488037021781955	7.1218291217645	-2.97707389490056	0.00667441593927068	0.287169056065983	-2.30361926043312
MARCHF3	0.431733995178735	6.58170020372741	2.97685701137201	0.0066778219159534	0.287169056065983	-2.30405468973169
CDK20	0.940482335674313	5.99889605603209	2.96954496206307	0.00679362944687742	0.291074366325194	-2.31872756419342
PPIC	0.478844860457138	7.56872377159244	2.96822858837835	0.0068146810434436	0.291074366325194	-2.32136758925305
ATG5	0.354689728715548	6.73621836899414	2.96673667356471	0.00683861532427736	0.291113176918649	-2.32435911068415
LONP1	-1.006116821403	7.31517729725259	-2.96433426639462	0.00687732533118469	0.291778604571034	-2.32917506648018
IGFBP6	-0.528529653344841	7.94637135019266	-2.96268274365828	0.00690405774508071	0.2919331172945	-2.33248487885676
LPCAT4	0.512941263172908	5.32216437858957	2.96114228239276	0.00692908197862664	0.292014611519255	-2.3355714567472
ZNF675	1.43022226817501	3.28099619181281	2.95761793837574	0.00698666016336718	0.293462938356981	-2.34263069499467
ZNF184	-0.882208076208891	4.08353546510629	-2.95359113546439	0.00705300686899417	0.295268761075144	-2.35069227452478
STIMATE	0.784881040686219	5.99727370757644	2.95041742870246	0.00710572153167392	0.295429101998602	-2.35704289497816
HEBP1	0.683532819966929	7.94732045305444	2.94995748304847	0.0071133923010347	0.295429101998602	-2.35796302541482
MFF	0.387086433430372	7.88538913810632	2.94883205469935	0.00713219507120086	0.295429101998602	-2.36021422597882
FRAT2	0.420313112180676	7.24067715020051	2.94775077672493	0.00715030492854323	0.295429101998602	-2.36237678939626
RBL2	-0.51151970401588	6.33663919642627	-2.93827045316997	0.0073109785629793	0.301083719777678	-2.38132390033122
ALDH1A3	-0.86136039765861	3.82245347561927	-2.93667290904918	0.00733839113458664	0.301231425696685	-2.38451429404264
ALDH9A1	-0.510820983628697	9.08563235571284	-2.92910064047012	0.00746966542730611	0.304472234262902	-2.39962705285183
PPP1R13B	0.346615816779194	7.27128130079982	2.92841871729077	0.00748159676687125	0.304472234262902	-2.40098726270536
PLAC1	0.660192046579844	6.38842093610958	2.92796254983767	0.00748958829832813	0.304472234262902	-2.40189709334567
GABRQ	0.59938186964496	6.56609132061668	2.92365676089497	0.00756542318688035	0.305416312562736	-2.41048219851327
GPATCH8	-0.382117245704619	7.51241433118642	-2.92207954201515	0.00759338455324745	0.305416312562736	-2.41362565380872
PTP4A3	-0.573095810438861	9.58418158361018	-2.91938700570057	0.00764134653034923	0.305416312562736	-2.41899038076902
TPBG	-1.18412174234778	5.33694678512199	-2.91889000118336	0.00765023117628781	0.305416312562736	-2.41998041373143
TRIP10	0.394271199587013	9.83856199129353	2.91689127820487	0.00768606071772351	0.305416312562736	-2.42396117461218
FBN1	-0.887511123700103	6.7357413432994	-2.91666422968322	0.00769014094737802	0.305416312562736	-2.42441330579842
SLC35A3	-0.664023638403469	4.4623896878671	-2.91618898998654	0.00769868804431042	0.305416312562736	-2.42535962382675
HYI	-0.459845898305604	7.98172162365755	-2.9155486006913	0.00771021965657185	0.305416312562736	-2.42663469516897
NISCH	-1.2281931119214	7.44476712665799	-2.91209721882888	0.0077726535179114	0.305416312562736	-2.43350472452468
ARHGEF6	0.373462392196151	8.52043269373707	2.91031496354129	0.00780508212500006	0.305416312562736	-2.43705102444897
GOLIM4	-0.715425474495976	5.14723710818541	-2.9100557443362	0.00780980941923689	0.305416312562736	-2.43756673994187
RRAGD	0.448124440678766	9.45767006706827	2.90936880913826	0.00782235003338441	0.305416312562736	-2.43893330325472
MYBPC1	-0.261842335857565	13.1877769362668	-2.90912248149219	0.00782685163887737	0.305416312562736	-2.43942330599692
RPS6KA1	0.584162978980169	6.22450647123327	2.90571085081807	0.00788945327831701	0.305543330567289	-2.44620807335465
TPPP3	-1.64274359603299	4.65581971021149	-2.90429816782944	0.00791551476285315	0.305543330567289	-2.44901653915673
STK25	0.396823516210727	8.73487377367529	2.90377690135305	0.00792515191001004	0.305543330567289	-2.45005269377019
TOB2	-0.746285218132112	7.77142278833815	-2.90368918568037	0.00792677469161361	0.305543330567289	-2.450227044259
BCL2	0.359281579854064	6.63976837188652	2.90218532720577	0.00795464609689447	0.305685685723516	-2.45321589186712
MRPS22	0.294067511043391	8.90892897951667	2.89745305845974	0.00804296109650084	0.306988979995098	-2.46261687176263
TRA2A	-0.411084898457691	6.54437471872442	-2.89658455866099	0.00805927043628979	0.306988979995098	-2.46434151621489
HSD17B2	0.944196951211416	4.30393192037169	2.89647102215013	0.00806140483733075	0.306988979995098	-2.4645669582255
IRS2	-0.490050651752447	7.48344362039984	-2.89237667616065	0.00813873634851586	0.309003134096955	-2.47269437849919
SP140	-1.22200432480002	3.9240492890558	-2.88567354648992	0.00826686845029766	0.312928197057225	-2.48598998010409
DLEU2	-0.828905110974435	4.96531953147036	-2.88229595957506	0.00833215750784832	0.314458111557392	-2.49268450696075
ZNF32	0.562763155797225	8.11821739688694	2.87928337170696	0.00839080503809628	0.314623334199451	-2.49865281430378
SH3BP5	-0.54252272310528	6.5641299424159	-2.87768819498663	0.00842201803832969	0.314623334199451	-2.50181199347414
RBM8A	-0.354439008528255	7.26985458259044	-2.87688166993371	0.00843784143725873	0.314623334199451	-2.50340900138944
ETS2	-0.539374206829573	6.50199488820063	-2.87565909973381	0.00846188128561051	0.314623334199451	-2.50582946473689
H2AC13	0.57794438729189	6.12268928508528	2.87217854338281	0.00853067818883077	0.314623334199451	-2.51271794753675
H2BC14	1.21242210632155	3.82376726965086	2.86940958513905	0.00858578939089074	0.314623334199451	-2.51819556533868
MAGED2	-0.521002956329978	6.99449723481169	-2.86725566084473	0.00862889349111327	0.314623334199451	-2.52245496175261
SLA	0.556078811726509	6.47015975817365	2.86253347539245	0.00872411482078681	0.314623334199451	-2.53178835690657
N4BP2L2	-0.365244488592267	7.69693150891553	-2.86233613947468	0.008728115709754	0.314623334199451	-2.53217824881094
SLPI	-0.46146166943356	7.19434707396687	-2.86230106076602	0.00872882709600913	0.314623334199451	-2.5322475553437
PKD1	-0.384777978044893	7.11105633989918	-2.86180474222821	0.0087388982063416	0.314623334199451	-2.53322811475752
IMPA2	0.736131721945631	9.22664436724234	2.86172848098455	0.00874044665008788	0.314623334199451	-2.53337877505056
GTF2A1	0.630564975012833	4.50940829130325	2.86137382623074	0.00874765115397182	0.314623334199451	-2.53407940191927
HSPB1	-0.545163293564693	11.7937420157196	-2.86091029400925	0.00875707592355886	0.314623334199451	-2.53499506243997
DDX17	-0.44691229556884	8.65862563100197	-2.86078143328789	0.00875969769922724	0.314623334199451	-2.53524960239799
ZG16	0.674546197765033	3.76109283389247	2.86023189169767	0.00877088694917246	0.314623334199451	-2.53633506292692
EMP3	-0.728670753827489	6.64005966024001	-2.85753525042353	0.00882599068249273	0.314623334199451	-2.54166020914557
CHKA	-0.64719440916988	4.48778131940633	-2.85477677665907	0.00888269838401059	0.314623334199451	-2.5471052381994
RLF	-0.456296461786438	6.6011244433977	-2.8536806745099	0.00890532767492098	0.314623334199451	-2.54926824058979
CRYBA1	1.34232508903567	3.84041885915527	2.85263265168531	0.00892701559629185	0.314623334199451	-2.5513360325934
FTL	-0.373988681031676	10.7750374624128	-2.85208398601016	0.0089383897682754	0.314623334199451	-2.55241844267468
SOAT2	0.648082841414048	4.54474120732385	2.85195706381985	0.00894102290333659	0.314623334199451	-2.55266882262493
TAOK1	-1.41019914553112	7.05706532528188	-2.84826805590012	0.00901787818579417	0.314623334199451	-2.55994405493389
RXRG	0.394303592663165	7.4978828192545	2.847810867541	0.00902744667032119	0.314623334199451	-2.56084541169014
PDLIM1	-0.489239316297933	10.1740180204022	-2.84719920549819	0.00904026322004351	0.314623334199451	-2.56205121935328
EXOSC10	-0.746684705852207	6.15362526626204	-2.84534877056392	0.00907914193722868	0.314623334199451	-2.56569841883316
STEAP1B	0.717983676621667	6.27093931399707	2.84290781368096	0.00913067091478365	0.314623334199451	-2.57050797177536
CUL7	-0.347672816072161	6.4444817962356	-2.84162655243807	0.009157829612778	0.314623334199451	-2.57303179924955
PARD6B	-0.536536156653104	3.3357217621074	-2.84105882350833	0.00916988819538544	0.314623334199451	-2.57414995420576
ARHGAP35	0.284848838546758	6.42082027895263	2.84065772523575	0.00917841662759603	0.314623334199451	-2.57493986812831
SV2A	0.843073708920397	5.43369799656228	2.84040264065191	0.00918384433348973	0.314623334199451	-2.57544220090076
AK1	0.400187940556972	10.5067390370952	2.84008490116478	0.0091906094785722	0.314623334199451	-2.57606789140032
PPM1A	0.508589396579714	7.40415969473882	2.83939168288557	0.00920538555732001	0.314623334199451	-2.57743286720598
SH3GL1	-0.784374453083396	4.22487175969519	-2.83672206610203	0.00926249997841868	0.314623334199451	-2.5826881071723
BHLHE41	0.480911572780931	8.41365857757425	2.83607135786293	0.00927647231296881	0.314623334199451	-2.58396872593148
EHBP1	-0.742328076448624	5.6340910334287	-2.83545162466445	0.00928979814360341	0.314623334199451	-2.58518826618707
MYH15	0.52209412553437	5.37132756882572	2.8344198209652	0.00931202486806582	0.314623334199451	-2.58721844172
ZBTB16	-0.656497539890584	9.67166890708603	-2.83414665780497	0.00931791769422009	0.314623334199451	-2.58775586348575
ATP1B1	-0.335833987371144	11.1223392276935	-2.83382394593131	0.00932488397521833	0.314623334199451	-2.58839073851511
CDKN2C	0.454373546482217	5.80111325378268	2.83214346794355	0.00936123992894565	0.314623334199451	-2.59169625585629
COL4A3	-0.428607426418664	6.71806806145426	-2.82995438195212	0.00940880112894194	0.314623334199451	-2.59600093135114
MDH2	0.29742286487677	10.7951148868655	2.82944561699119	0.00941988762343213	0.314623334199451	-2.59700117245869
B9D1	0.555272114800094	4.91570599999199	2.82843746039393	0.00944189300301378	0.314623334199451	-2.59898299508357
KCTD7	-0.880642500378216	3.96945410180754	-2.82764905802131	0.00945913572443016	0.314623334199451	-2.60053261285741
PPP1R16B	0.424645928153282	3.99286238537933	2.82694991099639	0.00947445139196799	0.314623334199451	-2.60190664014622
MFAP5	-0.687254627867294	6.8922508347445	-2.82663973618624	0.00948125368425142	0.314623334199451	-2.60251617640161
ALX3	-0.961799232320548	5.48339071883534	-2.82399880663445	0.00953935866616305	0.315722805278271	-2.607704783753
HS3ST2	0.604953585957716	6.17450634513325	2.82259696491841	0.00957033873268844	0.315921129497076	-2.61045810633553
CYP2D6	0.802858666841217	5.8010943238636	2.81842800550862	0.00966303597097655	0.318150426513168	-2.61864271699286
BLNK	0.50211668714174	5.72094509344539	2.81296692535616	0.00978575288166289	0.321353957617828	-2.62935601220579
SMARCD3	-0.352396405680363	8.82537597154719	-2.81123591867267	0.00982495817885621	0.321805560246837	-2.63274991135854
KANSL3	0.591914115143672	4.15552039453614	2.80952319418669	0.00986389597889238	0.322246090080456	-2.63610705825077
KCNN3	0.359919954974523	3.32046294797936	2.80731654629664	0.0099142785841472	0.322951287737914	-2.64043102210072
TSPYL2	-0.883432088363381	7.3708391271266	-2.80634363426893	0.0099365697168432	0.322951287737914	-2.64233698234291
CDKN2D	-0.719085693142247	4.16788349281745	-2.80050745957992	0.0100712873746892	0.32534448287806	-2.65376405375349
COX10	0.462527693267551	8.88852948664053	2.80007994223938	0.0100812236011213	0.32534448287806	-2.65460070589498
TAF2	-0.510676427759522	5.92945382939299	-2.79981426405924	0.010087403091687	0.32534448287806	-2.65512060992261
MCMBP	-0.407547643200317	6.9335894844689	-2.79636412752462	0.0101679775703107	0.326071505239513	-2.66187016730098
NAA80	-0.84051528844289	5.54749977903231	-2.79599845966534	0.0101765530302355	0.326071505239513	-2.66258531190857
IGF2-AS	0.456614364318241	4.28582093773754	2.79553989850215	0.0101873166629445	0.326071505239513	-2.66348207104525
IFNGR2	0.348928414760216	8.33517395556697	2.78719038880645	0.010385197735836	0.328951687561251	-2.67979881841497
OGFRL1	0.668726061556832	5.30470236886608	2.78646052829874	0.010402667178278	0.328951687561251	-2.68122408473772
NCF1	-0.975768998876288	3.89218975004132	-2.78509354855644	0.0104354611673601	0.328951687561251	-2.6838930621346
DDRGK1	-0.443974107645499	7.57475734795121	-2.78495302067217	0.0104388379899307	0.328951687561251	-2.68416740429511
CPNE1	-0.534985476335165	6.97847952773408	-2.78392714024145	0.0104635208065428	0.328951687561251	-2.68616996609426
NR0B2	0.729696132149564	5.74683496840813	2.78388257056702	0.0104645944103167	0.328951687561251	-2.68625696045955
DTWD1	-0.877287969613955	3.95845391403793	-2.78223011480085	0.0105044728157134	0.328951687561251	-2.68948190291489
MDN1	-0.423698090394951	7.46270021106318	-2.78120749652934	0.0105292234965722	0.328951687561251	-2.69147721915001
SCUBE2	0.860494119187473	6.33218720106374	2.78105003221734	0.0105330395456991	0.328951687561251	-2.69178443162505
KLF13	-0.901155847305875	3.2980765673874	-2.78086662980825	0.0105374858389865	0.328951687561251	-2.69214223938579
NDUFB5	0.678274866886545	9.84333369360429	2.77872008058093	0.0105896577051065	0.329180440572696	-2.69632924522902
ABLIM3	0.667980419685696	6.81411373514258	2.77842343970916	0.0105968867605068	0.329180440572696	-2.69690775091148
PTGFR	-0.769136990493515	2.22759819730798	-2.77655982218604	0.0106424095644375	0.329753494904422	-2.70054151902727
RNF144A	0.944391251555158	6.45936634780081	2.77553596435313	0.0106674981741603	0.329753494904422	-2.70253741588086
HPGD	-0.458706428690078	4.81956385529713	-2.77425460668685	0.010698975423639	0.329919868978213	-2.70503481106365
PTPRU	-0.565491758456874	6.34948822510008	-2.76815801322579	0.0108499492389019	0.330799931643811	-2.71691005188387
COX7B	0.297529230175693	11.7180534070206	2.76760657960221	0.0108637036862061	0.330799931643811	-2.71798357632781
CCKAR	0.707651939723463	5.65013726199375	2.76358148051208	0.0109646027412028	0.330799931643811	-2.7258166441466
VPS28	-0.578075454856111	8.05837138290196	-2.76321383035252	0.0109738628446194	0.330799931643811	-2.72653185313576
SIN3B	-0.321995512730585	6.36238272944786	-2.76270776211306	0.0109866214191185	0.330799931643811	-2.72751626307145
DDX18	-0.369775517440949	6.49145871229925	-2.76213942611457	0.0110009665597579	0.330799931643811	-2.72862169897001
PAEP	0.581398311100553	4.03125964425573	2.76199547926277	0.0110046026746521	0.330799931643811	-2.72890166480102
POMP	0.263684633873542	10.3401090832964	2.76176304325295	0.0110104764357282	0.330799931643811	-2.72935372135561
MRPS14	0.440605585444958	7.23495272345705	2.76088225895642	0.0110327611591947	0.330799931643811	-2.73106656995555
HTR2C	0.360377699464757	5.13612860764426	2.75993596443855	0.0110567508790001	0.330799931643811	-2.73290653736588
PKP2	-0.599598770035924	4.8053305324783	-2.75970825661181	0.0110625309078929	0.330799931643811	-2.73334924761706
ANKHD1	-0.384089163208676	7.30676608518371	-2.75953516343498	0.0110669265352488	0.330799931643811	-2.73368576473427
DAPP1	-0.664983520753714	6.62476743309481	-2.7595064560941	0.011067655705555	0.330799931643811	-2.7337415748498
SF3A2	-0.94321435723029	6.83118395345	-2.75742056049252	0.0111207594623966	0.33156409492533	-2.73779606672209
ZFP36L1	-0.479790813652586	6.25295471428321	-2.75644521990844	0.0111456727314138	0.33156409492533	-2.73969141876564
MT1H	-0.550364655628888	8.72515322725955	-2.75248179197449	0.0112474549951559	0.333806510572199	-2.74739027539162
SLC7A10	-0.817233689838778	4.85713910189529	-2.74473369270599	0.0114489713194259	0.338991438855975	-2.7624260473977
VAC14	0.544820101794627	4.84098446027608	2.74245685808679	0.0115088337619815	0.339790087306153	-2.76684070172581
NDUFAB1	0.279183639545026	11.2058354256004	2.74166599963398	0.011529696073269	0.339790087306153	-2.76837373568369
PREB	0.400464099855948	8.13846348935118	2.73943716446993	0.0115886835829272	0.340734247764997	-2.77269310483449
CRTC1	-0.400943983757295	6.0217807842598	-2.73514930683189	0.0117029668161223	0.34148213321989	-2.78099817604999
IL10RB	0.418506719626484	6.23338080823933	2.73514302209845	0.01170313509992	0.34148213321989	-2.78101034440213
SNRNP25	0.318440731437821	8.71890329376206	2.73445644720096	0.0117215330058919	0.34148213321989	-2.7823395962657
COPS5	0.710300038144867	8.84879658548107	2.7328063701878	0.01176586127208	0.34148213321989	-2.78553361409023
CPSF7	-0.263500281334846	8.61421607979803	-2.73200890543984	0.0117873413323526	0.34148213321989	-2.78707692770726
LYSET	0.402440707063984	6.59131476151163	2.73067861786772	0.0118232556064044	0.34148213321989	-2.78965093347688
SLC25A3	0.409307511821822	11.9817642390177	2.73029238087134	0.0118337023238647	0.34148213321989	-2.7903981634746
ZFP36	-1.22588496986379	6.02373821484212	-2.72909530868173	0.0118661354198779	0.34148213321989	-2.7927137557361
SFRP1	-0.484566144093613	5.7628712865536	-2.72860580958345	0.0118794219057537	0.34148213321989	-2.79366049653415
SPRR1B	0.647235378126556	5.95823708496802	2.72555464997562	0.011962556629295	0.34148213321989	-2.7995599611606
KRT10	0.297933276571747	8.40457782763799	2.72510687810662	0.0119748031337071	0.34148213321989	-2.80042547561171
BTF3P11	1.03625533273188	2.71179113717007	2.72509828348699	0.0119750383111443	0.34148213321989	-2.8004420878129
RAB36	-0.743795601769638	6.27935069717753	-2.72434204074287	0.0119957487038239	0.34148213321989	-2.8019037036724
S100A6	-0.724848512578671	8.09966989461086	-2.72407526580117	0.0120030626374729	0.34148213321989	-2.80241926333526
PBXIP1	-0.643645009466829	7.59468161682677	-2.72348488433806	0.0120192635674168	0.34148213321989	-2.80356012935849
ZNF205	-0.667695477561856	3.38560536306539	-2.7201011167711	0.0121125177761375	0.342597357357265	-2.81009676157114
AVIL	0.553825865713553	5.85199312635929	2.71934075908072	0.0121335663977694	0.342597357357265	-2.81156506716755
MCF2L-AS1	1.09922781975714	4.73574746105982	2.71911546020268	0.0121398098628534	0.342597357357265	-2.81200009857996
DCLK2	0.455100888904185	5.24791592563891	2.71787145241087	0.012174338303902	0.342806590592947	-2.81440185858108
C1GALT1	0.482784899722603	5.70405790373983	2.71633426848364	0.0122171320279423	0.343065527707769	-2.8173689298222
SRSF11	-0.353961657352127	7.09166310454978	-2.71537753751282	0.0122438380791216	0.343065527707769	-2.81921521279723
ZNF236	-0.583734877184482	5.77638037544115	-2.71462301305086	0.0122649385845062	0.343065527707769	-2.82067106533104
TMT1A	-0.367147434482825	8.08354761767418	-2.71206096009887	0.0123368433449601	0.344315034018388	-2.82561311643762
PWWP3A	-0.924421929902822	3.94144525722997	-2.70784106783998	0.0124561429062697	0.345921464557705	-2.83374824411296
CCDC69	0.615945399536571	8.45231508083295	2.70547283800317	0.0125235700864124	0.345921464557705	-2.83831110549488
EPS8L3	-0.921902335685712	6.29654609988998	-2.70531475995519	0.0125280830389651	0.345921464557705	-2.83861560673542
INHBE	-0.788298969141933	4.66024675695125	-2.70502907448427	0.0125362429296321	0.345921464557705	-2.83916589314938
LPP	-0.395966048218043	7.87152183640961	-2.70431453783453	0.0125566738162808	0.345921464557705	-2.84054211078115
XPC	-0.432775191158534	7.36676887811914	-2.70424841092582	0.0125585661814432	0.345921464557705	-2.84066946435512
WDR45	0.298607898848984	7.89493631702864	2.69952669596061	0.012694385127369	0.347776203234757	-2.84975917916573
PSTPIP2	0.53341267857328	7.35587049458402	2.69865659176929	0.0127195639783945	0.347776203234757	-2.85143338272105
TBC1D12	-0.397544458067591	6.12961141546335	-2.69828978143069	0.0127301927324619	0.347776203234757	-2.85213910081092
LINS1	-1.08344453218435	2.5981121327737	-2.69775589523316	0.012745677654445	0.347776203234757	-2.85316617992983
SNCG	-0.729467327934159	3.93244834564766	-2.69714427739827	0.0127634389227974	0.347776203234757	-2.85434267870487
SMIM10L1	0.410854202066503	8.28869133013785	2.692217070179	0.012907376851082	0.350941861351031	-2.86381594247443
DCC	0.879874102630462	5.62917742271304	2.68959993279711	0.0129844512053743	0.352279863926067	-2.86884440256941
IMMT	0.258696723140753	9.25252978815481	2.68677782041779	0.0130680474864332	0.35378870314984	-2.87426407152976
GBP2	-0.437866551094067	7.25063713397724	-2.68534441523471	0.0131107014124159	0.35418503837003	-2.87701578190395
IRS1	0.510785384160735	7.37668060405241	2.68220846985627	0.0132044752924517	0.355957742265389	-2.88303340464252
GULP1	0.415050069102072	5.62039420321496	2.67886892387939	0.0133050311994233	0.357905339264487	-2.88943800424206
ABLIM1	-0.449619885075735	7.63317207974803	-2.67727255607158	0.0133533529882531	0.358148278472399	-2.89249817016826
CPA1	-0.578294907042333	2.97394826342729	-2.67536765360749	0.0134112301151849	0.358148278472399	-2.89614863248017
SLC9A1	-0.852752781120155	4.14668595914921	-2.67517332627638	0.0134171476567315	0.358148278472399	-2.89652096145493
ZFYVE26	-0.502602446532698	6.26686124311401	-2.67483770554321	0.0134273735660775	0.358148278472399	-2.89716397625388
SEMA6C	-0.557217560669115	7.8278726787697	-2.67314209348801	0.0134791487394481	0.358601765847748	-2.90041199888436
BARX1	0.783265572831676	5.29997578940401	2.67119513492128	0.0135388302911261	0.358601765847748	-2.90414025946425
S100A11	-1.04698844496533	5.2491461801474	-2.67060221472826	0.0135570548155672	0.358601765847748	-2.90527539033765
AHDC1	-0.475598730514898	7.48113332249919	-2.67057701293133	0.0135578299513741	0.358601765847748	-2.90532363584528
FSCN1	-0.636927239391982	3.82199705278936	-2.66961457226453	0.0135874631021177	0.358635273486585	-2.90716593628766
VPS13A	-0.310905296048533	6.82466978273919	-2.66715018547989	0.013663618409466	0.359894015730996	-2.91188178973853
LATS1	-0.641262869387673	5.32849202206625	-2.66496550971078	0.0137314653761035	0.360929140852551	-2.91606062103995
GPRIN2	-0.786661759749189	6.2292744863514	-2.66164968522896	0.0138350464834294	0.362897287738586	-2.92239992541573
TRIM68	0.98643618425832	5.74831907814142	2.65774643101441	0.0139579188835184	0.365362253507916	-2.92985737266595
CFAP45	0.592174002326426	4.49251963481715	2.65647034497676	0.0139983113094861	0.365662499764118	-2.93229426875382
TMEM164	0.454282135994092	7.66185986163001	2.65114805053644	0.0141679669491187	0.368855372757824	-2.94245189520338
MEA1	-0.846536900100133	7.07565188919346	-2.64911632427063	0.0142332389386054	0.368855372757824	-2.94632682416242
SREBF2	0.35106797298531	6.74889843809295	2.64910386250231	0.0142336401599338	0.368855372757824	-2.94635058687859
TANC2	-0.475857796926843	3.58315703006955	-2.64868121698937	0.0142472540207241	0.368855372757824	-2.94715647577676
LDHA	0.61533891216456	12.090097268195	2.64808702047117	0.0142664144015326	0.368855372757824	-2.94828936672612
DMD	-0.455048848964559	7.67670415635321	-2.646740102605	0.0143099365556607	0.3692255670882	-2.95085692890613
BRWD1	-0.896852762080135	3.72540236177855	-2.64317640674527	0.0144256901272395	0.371454175720345	-2.9576471268242
ZBED2	0.791930141663189	5.43453855755638	2.64100188408056	0.0144967526939748	0.372525293312852	-2.96178820803358
ABHD11	0.46290455993958	7.29418499723815	2.63848190330612	0.0145795156599258	0.373447007923131	-2.96658506453116
THG1L	0.95386459542981	5.6631312302215	2.63811214549579	0.0145916967423892	0.373447007923131	-2.96728871909263
LLGL1	-0.70176283320922	6.34037558002294	-2.63481956247766	0.0147005875651037	0.375473795122437	-2.97355240353422
CHST7	0.476004490135953	3.87930034318892	2.63167461242633	0.0148053073963579	0.376503004416119	-2.97953162105308
MCTS1	0.53893075927827	7.20230954963305	2.62995935722615	0.0148627160538676	0.376503004416119	-2.98279119319721
WSB1	-0.41033348819175	7.03818177379803	-2.62933553821738	0.014883646660284	0.376503004416119	-2.98397640135783
GOT1	1.08118591574687	10.0257201658519	2.62926048014118	0.0148861668989731	0.376503004416119	-2.98411899652425
IDH2	0.356233720784971	11.0587172353864	2.62915286289681	0.0148897810810772	0.376503004416119	-2.98432344399939
STX5	-0.627845258821511	5.88823840780014	-2.62686312320618	0.0149668742353416	0.376818593817918	-2.98867242594664
IFITM1	-0.598499856124123	9.02708575531304	-2.626641980369	0.0149743396719119	0.376818593817918	-2.9890923504555
RBM39	-0.430215881039778	8.45912519849778	-2.62595907932264	0.0149974153891834	0.376818593817918	-2.9903889890621
WDR6	-0.52606486221273	7.34630853190754	-2.62440459158234	0.0150500670343084	0.376818593817918	-2.99333990197294
RADX	-0.572609670173676	2.77673374182501	-2.62415864614213	0.0150584132491849	0.376818593817918	-2.9938067050467
TMEM231	-0.92620433438857	2.69987044334663	-2.6234910834857	0.0150810890193677	0.376818593817918	-2.99507362538858
DMPK	-0.524884505170503	7.22547531528578	-2.62085960603977	0.0151707872128046	0.377576121895451	-3.00006615647942
MYH7B	-1.12291302741199	6.3008071654817	-2.62084940800146	0.015171135800276	0.377576121895451	-3.0000854996926
WNT11	0.649664012933344	3.40671597407538	2.61609522145309	0.0153344625508167	0.380488989362784	-3.00909894627991
GALNT10	-0.538913852119297	4.77946720645746	-2.61515606445987	0.0153669209071304	0.380488989362784	-3.01087852257701
ST6GALNAC2	0.72215048639798	6.99332137025676	2.61482262902707	0.0153784602993263	0.380488989362784	-3.01151026094493
MORF4L2	-0.233784055542531	10.4486445027739	-2.61301132251033	0.0154412871940643	0.381058381994167	-3.01494132002235
NT5C2	-0.398241405452572	7.97436539912245	-2.61242276622921	0.0154617535365821	0.381058381994167	-3.01605593345996
TEX2	0.546168432826422	8.25322917865271	2.60905154522896	0.0155794741966087	0.383025062826949	-3.0224379546961
BASP1	-0.590813048809671	6.4578618049822	-2.60840507865567	0.0156021440604191	0.383025062826949	-3.02366130027127
ENC1	-0.688486210116411	5.84267804729513	-2.60708905776086	0.0156483889032952	0.383415854465817	-3.02615121053245
DPEP3	-0.560439678612298	3.60123414096465	-2.60403606961873	0.0157561653335321	0.384382925740075	-3.03192502460349
FKBP3	-0.287995808017143	10.1579336691176	-2.60332576296482	0.0157813400070644	0.384382925740075	-3.03326786827461
CLEC11A	0.75816748590675	4.79308029463396	2.60263891866697	0.0158057189358774	0.384382925740075	-3.03456618033141
ARHGAP28	0.571527895951113	4.76449253690672	2.60234228784529	0.0158162584809113	0.384382925740075	-3.03512683529081
MSC	-1.12568814404574	4.21962181369364	-2.60167836116199	0.0158398722068005	0.384382925740075	-3.03638159065324
CDK5RAP3	-0.470499672738993	7.78715027646921	-2.60074925486775	0.0158729729253268	0.384448269530473	-3.03813723767037
FAM169A	1.11633779841322	3.29932002167979	2.59917756582611	0.0159291139989498	0.384459459941971	-3.04110639304352
AK4	-0.401431555479742	5.9314593648074	-2.599033964921	0.0159342527097677	0.384459459941971	-3.04137763136504
EN1	0.628502306627746	7.28114742052511	2.59717287099662	0.0160009918444502	0.384706015952614	-3.04489224361972
SPICE1	-1.04219445402808	3.62329393557542	-2.59705219854164	0.0160053281967156	0.384706015952614	-3.04512008543848
CALML4	-0.626871235812292	4.42677154474856	-2.59489199816469	0.0160831410631356	0.385135742579174	-3.04919785530814
PHGDH	-1.04138570853528	5.24410544851189	-2.59486457067048	0.0160841313044217	0.385135742579174	-3.04924961862118
KRR1	-0.457078492116377	6.40916083774091	-2.59293915703609	0.0161537891071553	0.385409133558169	-3.05288271635856
ATP5PD	0.612760544344546	11.0301458297015	2.59286392137093	0.0161565167116847	0.385409133558169	-3.05302465211547
MYRIP	1.19381987198559	3.9194921029257	2.59198410084564	0.0161884458473198	0.385443542085996	-3.05468432132263
RARS1	-1.03372589832141	5.99119708291966	-2.59106999498951	0.0162216817318335	0.385508876194682	-3.05640836243527
MPC1	0.336535529952975	9.52443553614932	2.5894442966202	0.016280948088015	0.386191419656235	-3.0594737325921
AKAP1	0.375371771514072	9.10946709682115	2.5867432593908	0.0163798648997173	0.387383515280859	-3.06456456654416
PHACTR1	0.888304276132487	3.85947987866468	2.58501261259665	0.0164435393911879	0.387383515280859	-3.06782501510203
IGF1	0.396491758155722	6.36320360702722	2.58481685934923	0.0164507561572386	0.387383515280859	-3.06819373400947
MRPL13	0.552568505882148	6.89745206483545	2.58473527568355	0.0164537647477514	0.387383515280859	-3.0683474000023
SCRN1	-1.01638513869817	4.7550920098512	-2.58313480399017	0.0165128900642941	0.387985443593385	-3.07136144995019
TFPI2	-0.555570755756179	3.23729094027557	-2.58238368540531	0.0165407066437424	0.387985443593385	-3.07277564745668
CLIC5	0.271002126004088	9.77887911916258	2.58140337441775	0.0165770769260707	0.388118488104281	-3.07462104980208
MOSPD1	0.288161549086836	7.74248674504107	2.58056024077766	0.0166084176088658	0.38813350060793	-3.07620793400141
HTRA1	-0.368432920369342	8.12350543687767	-2.57528252612726	0.0168058608501775	0.391853674314515	-3.08613523142857
PRPF8	-0.319004412780076	8.71455912702384	-2.57291113559245	0.0168952886188974	0.391853674314515	-3.09059238634587
TM9SF4	0.275339574377826	7.36676236304409	2.57281630625809	0.0168988739664264	0.391853674314515	-3.09077057930007
CPSF1	-0.678046733254086	5.8338843364286	-2.56984688819095	0.0170115032314108	0.391853674314515	-3.0963486783915
PTTG3P	-0.644312890937434	3.58636163533203	-2.56980019854162	0.0170132797441011	0.391853674314515	-3.09643635918804
ATP5F1B	0.416729417105476	11.987972816539	2.56934284095839	0.0170306910860916	0.391853674314515	-3.09729521022047
RNF139	0.40581933345622	7.69395201795694	2.56903015929519	0.0170426042754976	0.391853674314515	-3.09788233563459
MAPKAPK3	0.30919542774345	9.26049007995608	2.56881228016746	0.0170509100836566	0.391853674314515	-3.09829142765728
FOXO1	-0.473090126255119	7.35041607578239	-2.56779838342061	0.0170896107721111	0.391853674314515	-3.10019489528505
UQCRC1	0.247580661157405	11.3019528421745	2.5674891305717	0.017101431346596	0.391853674314515	-3.10077540280468
PSME4	0.294749778763396	7.94375783810176	2.56730333721271	0.017108536599036	0.391853674314515	-3.10112414360255
PGK1	0.781683604840433	9.61375716147416	2.56389072829736	0.0172395355533298	0.392503656778343	-3.10752741796339
DIO1	0.683500130147804	5.3351886374304	2.56377179975681	0.0172441176769932	0.392503656778343	-3.10775049117092
CRIPT	-0.926726772396294	4.8923089874517	-2.56365769739693	0.0172485149245222	0.392503656778343	-3.10796450693221
RBMY2FP	0.784983307197156	3.88076308660909	2.56333139351127	0.0172610957184813	0.392503656778343	-3.10857651072536
PER2	-0.319174527357935	7.33144076426934	-2.56245017472312	0.0172951143294583	0.392571149851601	-3.11022909180951
USP34	-0.472229933215974	7.32504570281902	-2.55977565653731	0.0173987451822846	0.393855637834888	-3.11524291251085
ARPC5L	0.320194583461836	8.64831258167782	2.55839619568086	0.0174524221080485	0.393855637834888	-3.11782787780618
MEGF8	0.575427809185877	5.4468537685031	2.55836962478764	0.017453457537582	0.393855637834888	-3.11787766179658
SOX17	0.516188990198005	5.81610061546896	2.55711507995587	0.0175024106546825	0.393855637834888	-3.12022790818227
CYP2C18	-0.422769619994469	5.92275394839792	-2.55272143127169	0.0176748654898898	0.393855637834888	-3.12845419191039
VPREB1	-0.850981835599725	3.17711801242724	-2.55224563862992	0.0176936356323728	0.393855637834888	-3.1293445835753
POLR2F	0.511759302589991	6.87183804795031	2.55111860890217	0.0177381714632965	0.393855637834888	-3.13145334688906
COX7A2P2	0.594091849391294	8.73634648754757	2.55059379783069	0.0177589456193261	0.393855637834888	-3.13243514532417
TSNAX	-0.435818213563552	7.71491529320713	-2.54988700236466	0.01778695932157	0.393855637834888	-3.13375722778596
ACOT8	0.608363509983806	6.95433815609489	2.54969365641224	0.0177946297278247	0.393855637834888	-3.13411885406312
DUSP8	-0.416385936142346	7.00403329589165	-2.54869348224111	0.0178343578456805	0.393855637834888	-3.13598931052408
SPATA6L	0.871071365912114	4.63805848614495	2.54847397357578	0.0178430880560016	0.393855637834888	-3.13639976927964
HSPH1	0.446362439110171	6.69872238594688	2.54792635478785	0.0178648851076501	0.393855637834888	-3.1374236801195
DLD	0.816473809881213	9.42704569903943	2.54787763291232	0.0178668256030548	0.393855637834888	-3.1375147723464
ACTN2	-0.326786019834593	11.5173641741135	-2.54608166179819	0.0179384928790771	0.393855637834888	-3.1408719528873
NDUFA9	0.263396147308192	10.0462472055238	2.54579791841177	0.0179498399996294	0.393855637834888	-3.14140223699739
ARHGAP1	-0.306285299450458	7.18693511558042	-2.54538527920215	0.0179663537096642	0.393855637834888	-3.14217335770748
ZSWIM8	-0.328026776874704	6.21817142873134	-2.54488294118362	0.0179864762613149	0.393855637834888	-3.1431120152764
CA5BP1	1.206118797111	4.92575624379618	2.54461583004897	0.0179971846992306	0.393855637834888	-3.14361109377543
MYOZ2	-0.832464978687911	9.76248044951378	-2.54337318377453	0.0180470803629756	0.393855637834888	-3.14593253186251
UCHL3	1.05999437183674	7.36527242146643	2.54308150872937	0.01805881059132	0.393855637834888	-3.14647733604829
TKTL1	0.490546970289044	5.35674988866258	2.54281391346105	0.0180695786604512	0.393855637834888	-3.14697713419051
OR7E37P	0.389254615918174	8.41035585796647	2.54224878715698	0.0180923390896431	0.393855637834888	-3.14803255234707
HOXA7	-0.68994003204129	6.16558911844256	-2.54206468794409	0.0180997594442234	0.393855637834888	-3.14837634573314
DAPK2	-0.581143499214732	5.9378689471344	-2.54059742738055	0.0181590007480851	0.393855637834888	-3.15111589456551
KCNA5	0.521921595132474	3.99828975640594	2.54043178985911	0.0181656997788186	0.393855637834888	-3.15142510740491
RPIA	0.361179484445229	7.66534242289886	2.53976206286748	0.018192809657168	0.393855637834888	-3.15267524905019
CA3	-0.359247609239731	10.8679310933398	-2.53752586314407	0.0182836021769606	0.394571545528344	-3.15684818644223
ZNF273	0.680283096082683	5.43393813643562	2.53686843491846	0.0183103748011206	0.394571545528344	-3.15807463653141
HCCS	0.24180783460787	8.17184062069483	2.53454313550698	0.0184053619710896	0.394571545528344	-3.16241120747784
RPS27A	-0.294270172104881	10.8722931111398	-2.53454127819783	0.018405438024291	0.394571545528344	-3.16241467043524
NUP205	0.353660880312149	5.99798966380656	2.53438126659003	0.0184119912880904	0.394571545528344	-3.16271300746132
DEXI	0.729183093292663	8.85587637871662	2.53421659490602	0.0184187376747111	0.394571545528344	-3.16302002273682
SLCO2B1	-0.412269019148817	5.70267463675143	-2.53341148924397	0.0184517549842167	0.394571545528344	-3.16452091765086
MED13L	-0.332671112603003	6.81594327294705	-2.53271416383278	0.0184803967883267	0.394571545528344	-3.16582068382602
LCT	-0.380510345325912	6.59443159954168	-2.53153031413527	0.0185291168548058	0.394571545528344	-3.16802686670871
PLXNA1	-0.481521141735691	6.55387760340893	-2.53131561151537	0.0185379655179812	0.394571545528344	-3.16842692124714
SLC29A3	0.750629291598234	5.61362910638331	2.52968535466603	0.0186052827575565	0.394892927156739	-3.17146398977664
HDDC2	0.417867067923508	8.5690306543077	2.52943759962348	0.0186155330685293	0.394892927156739	-3.17192545205642
FZD2	0.709023991733261	3.78702586078506	2.52395972262089	0.0188435159953945	0.398229462856145	-3.1821223177669
COA1	0.49101719316988	6.89200306563902	2.52342824052965	0.0188657734660542	0.398229462856145	-3.18311103096548
P2RY13	-0.361358685986434	3.36160097490538	-2.52339148100724	0.0188673137903054	0.398229462856145	-3.18317941043382
STAMBP	0.279060310884757	7.94907429159001	2.52187277911068	0.0189310539720778	0.39858307525663	-3.18600401479527
PI4KA	-0.428221706014069	6.66257903840596	-2.52149075258212	0.0189471192145246	0.39858307525663	-3.18671439700407
ARMC7	0.761675677596052	5.93895428111143	2.52057064958046	0.018985864120986	0.398734684520974	-3.18842510413814
ACTL7A	0.490914696351786	4.93732813375451	2.51879000173609	0.0190610555109258	0.398785286992957	-3.19173484558781
CLCA4	0.798748320347115	4.68875899589117	2.51611682407686	0.0191744561901447	0.398785286992957	-3.19670123022601
SRRM2	-0.786241674903675	8.42209091280963	-2.51603270635283	0.0191780347720523	0.398785286992957	-3.19685746361963
CIDEA	-0.945647657977345	5.23063448132212	-2.51602711553668	0.0191782726416125	0.398785286992957	-3.19686784744691
PSMB6	0.285702528082188	9.5631465595611	2.51517408758242	0.019214598159126	0.398785286992957	-3.19845203345182
PTPN4	0.446287695019399	7.30272472910827	2.51515956458818	0.0192152171631408	0.398785286992957	-3.19847900210864
TUBB6	-0.954411969511537	6.51133030059002	-2.51503471590748	0.0192205392715518	0.398785286992957	-3.19871083802606
WWP1	0.578413502364986	8.78055120040386	2.51436967906498	0.0192489118922565	0.398785286992957	-3.1999456654061
OPN3	0.387607444760171	6.44616804238208	2.51382563792089	0.0192721514160165	0.398785286992957	-3.2009557013455
DHX35	-0.808275123950204	3.78618796808351	-2.51127433894568	0.0193814825423727	0.399358739747281	-3.20569074819697
LMO2	0.646605538973253	8.36605169886954	2.51054730067822	0.0194127438637838	0.399358739747281	-3.20703961616394
DLEU1	0.389808010856573	7.39709854210739	2.51027958045795	0.0194242671549732	0.399358739747281	-3.2075362628583
CCNC	-0.356695523017203	7.11845609672307	-2.51023436159618	0.0194262141061914	0.399358739747281	-3.20762014540174
CNKSR1	-0.641228420178071	8.10780127299794	-2.50691149451602	0.0195697817453453	0.400925100658939	-3.21378197460686
TRIP4	0.388050830108162	6.55347381745791	2.50559759695244	0.0196268216379441	0.400925100658939	-3.21621722760762
RBM22	-0.446835673196442	6.90457037340592	-2.50472428147019	0.0196648201283297	0.400925100658939	-3.21783550350953
CPSF4	-0.451481815421496	8.07644697924207	-2.50454688472302	0.0196725471218193	0.400925100658939	-3.21816418740133
CEBPD	-0.488360335705436	7.17006430138299	-2.50452278414914	0.0196735971050343	0.400925100658939	-3.21820884041979
RIN1	0.575488427947568	7.00881864922559	2.50408509628907	0.0196926748010125	0.400925100658939	-3.21901973901965
NDOR1	0.731379479955114	5.25454965570081	2.50326168598204	0.019728611771077	0.401010994568692	-3.22054505533422
VTI1B	0.318492137870134	8.49836870441995	2.50188726385947	0.019788732965505	0.401587401096115	-3.22309048927676
ANP32D	-0.894263447866273	3.74270484839871	-2.50109325788031	0.0198235426420303	0.401649117985879	-3.22456064997905
PLA2G1B	0.959920593162727	3.90624036870819	2.49936612822224	0.0198994576139731	0.402541977552491	-3.22775769540032
WNT5A	-0.592094510588006	5.4648111007043	-2.49864377462401	0.019931288297703	0.402541977552491	-3.22909447478885
ESF1	-0.565111161549062	6.10993682396098	-2.49684921661538	0.0200105708091079	0.402822203676897	-3.23241456699647
ST3GAL5	0.308961398946658	7.05176286312103	2.49644726089773	0.0200283690954647	0.402822203676897	-3.23315804551514
PHKA1	0.501967676086361	8.08381819546807	2.49616791125745	0.0200407471417202	0.402822203676897	-3.23367470753213
PARVB	0.272045069874302	8.48584248093669	2.49352246207773	0.0201583204406989	0.403918474839339	-3.23856597267955
GSN	-0.410071494977036	9.18679408838664	-2.49350309480043	0.0201591835500769	0.403918474839339	-3.23860177125418
DDIT4	-0.629522821045566	7.56668781880673	-2.4905898586831	0.0202894045374872	0.405289115053883	-3.24398490880867
PRL	0.4288495868248	6.56027706511897	2.49012568655437	0.0203102249349683	0.405289115053883	-3.24484230284048
SMG5	-0.578883625849817	5.90245450000443	-2.4898241691107	0.0203237600999891	0.405289115053883	-3.24539920370042
BTN3A3	0.67652992268885	4.43634849712303	2.48896963168046	0.0203621659415409	0.405415533856538	-3.24697733171849
AP5M1	0.452125557458733	7.47097341321725	2.48732655885995	0.020436200693486	0.406242711049686	-3.25001087727415
ACOT13	0.351735783382264	8.47536045818704	2.48637937438944	0.0204789930961248	0.406242711049686	-3.25175913861835
TRIM27	0.414785205999157	6.5235032026889	2.4853230258487	0.0205268154845976	0.406242711049686	-3.25370846521294
ZNF696	-0.800891079381139	3.04908205649019	-2.4838709685464	0.0205927213726573	0.406242711049686	-3.2563872806328
ROR2	0.908380606899916	3.6152383911763	2.48352633460189	0.0206083924118047	0.406242711049686	-3.25702295140881
NRL	0.530282083626019	4.85719816901573	2.4830221603528	0.02063133793808	0.406242711049686	-3.25795280537094
CTNNAL1	-0.390015080941868	7.64310486154415	-2.48285625200077	0.0206388937940384	0.406242711049686	-3.25825876960409
NTN1	0.78727996973116	5.68744914209778	2.48237631107167	0.0206607658945621	0.406242711049686	-3.25914380300193
DHX9-AS1	-0.48617745619454	6.24940370169004	-2.48096424520604	0.020725242061357	0.406877694692138	-3.261747181438
RCN3	-0.433727657220668	4.75767580037113	-2.47699006551646	0.020907710215959	0.409823535287395	-3.26906993670769
CNTNAP1	-0.596860592318428	7.51978709610378	-2.47529016091804	0.0209862128045629	0.41072552397537	-3.27220020790664
EOLA1	0.327238274672566	7.93673033221661	2.47360348508541	0.0210643746373881	0.411618065750382	-3.27530496590815
SLC7A6	-0.411601518531858	7.3596613078406	-2.47264852668008	0.0211087477548963	0.411848607816596	-3.27706230110188
KALRN	0.35438082481292	6.5067746431206	2.47120327457502	0.0211760677698676	0.412069633206981	-3.2797211836116
TBC1D8	-0.39469093347671	8.77116375926041	-2.47100623004246	0.0211852615348048	0.412069633206981	-3.28008362804631
AFP	-0.761404216013548	5.29529465322623	-2.4695481218581	0.0212534095174105	0.412760148277451	-3.28276518864459
BCCIP	0.939390121742629	5.46590036678958	2.46854661000891	0.0213003351269791	0.412892883157131	-3.28460653800056
DICER1	-0.297209820165954	7.40975262729801	-2.46800909612004	0.0213255598118806	0.412892883157131	-3.28559462693264
FOXRED2	-0.70995417839489	4.63537546275198	-2.46723296646972	0.0213620312271975	0.412966606736174	-3.28702114611819
COQ9	0.58552521366194	10.0295417367371	2.46502408244521	0.0214661464626616	0.413196761214385	-3.29107971515811
MAP3K3	0.408045949475093	7.08373534722448	2.46495581747489	0.0214693715962395	0.413196761214385	-3.29120511254447
F8	0.309587886683666	7.96872865130175	2.46490056499757	0.0214719822920075	0.413196761214385	-3.29130660561536
BAX	-0.724097567304514	3.28849526427231	-2.45972752751551	0.0217177172382513	0.417084752459705	-3.30080342993901
MXRA7	-0.394545824633756	9.16361398777285	-2.45864884823237	0.0217692849913446	0.417084752459705	-3.3027823274499
H4C2	1.06658238739364	3.86578863804711	2.45857139936972	0.0217729919025077	0.417084752459705	-3.30292439342788
TNFRSF1B	-0.703704527752555	5.81429632279021	-2.45667780625121	0.021863806495082	0.417597968847964	-3.30639708552278
TMEM35B	-0.684754293326879	6.18312425288902	-2.45663542243043	0.0218658431841614	0.417597968847964	-3.30647479713493
CCNJL	0.564369591414915	5.38118474774885	2.4540341947806	0.0219911780379077	0.419020988140288	-3.31124279354261
SEC22A	-0.384190952666579	5.29873309645096	-2.45313087043342	0.022034858294856	0.419020988140288	-3.31289791947688
CIZ1	-0.643692144993324	6.41193682467416	-2.45221633251819	0.0220791626161436	0.419020988140288	-3.31457325046472
ANKRD12	-0.416676040388838	5.2563513868462	-2.45217598798281	0.0220811189848725	0.419020988140288	-3.31464714922463
HNRNPUL2	0.485782441558788	6.49663261637981	2.45142477402909	0.0221175758392197	0.419020988140288	-3.31602301964441
COA4	0.415009409427881	7.08941247081541	2.45097955130357	0.022139209054632	0.419020988140288	-3.31683834871471
RPL28	-0.441141162122289	9.6754892277135	-2.44989993422448	0.0221917486433789	0.419387560684962	-3.31881509538152
CCDC28A	-0.368380938676067	7.03527760674381	-2.44828313465831	0.022270646131186	0.419463442316304	-3.32177451040479
ALAS1	0.391870617425417	8.43531448884815	2.44801914954632	0.0222835528559844	0.419463442316304	-3.32225761064971
COL4A5	-0.689245780346273	6.24779711536462	-2.44777907688876	0.0222952964673381	0.419463442316304	-3.3226969255024
CD207	0.695829873209934	6.05815507155951	2.44600353003075	0.0223823287408559	0.42047515939174	-3.32594530484189
PLXDC2	-0.72258848778953	5.65351936063906	-2.4452463785458	0.0224195377044708	0.420549280708642	-3.32733012504143
AANAT	-0.79570878003064	4.3622862317544	-2.44314589055145	0.0225230626223235	0.421865304791165	-3.33117065111584
FAM98A	0.279469900028419	8.49217346974001	2.4409585139516	0.0226313399536494	0.423266318097618	-3.33516810554405
PRKD1	-0.584625851864919	4.85600935606571	-2.43825602689695	0.0227657807510757	0.425151796212481	-3.34010419403546
FGF9	0.643751820329727	6.24126932326019	2.43692550931765	0.0228322411175272	0.425764047859729	-3.34253326978173
ADAM10	-0.272136957549131	5.88510660561351	-2.43389574854089	0.0229842500172674	0.426901788433791	-3.34806184598118
AP3S1	-0.278477466890422	8.60331647122734	-2.43379441607	0.0229893501965547	0.426901788433791	-3.34824668711628
ORC4	0.655875898924294	6.7737976910643	2.43348440807919	0.0230049597518537	0.426901788433791	-3.34881214791634
TMEM80	-0.558671257177748	5.86257686236447	-2.43235725683245	0.0230617968139092	0.426901788433791	-3.35086775722076
IFNA6	0.494987421417219	6.36905881804194	2.43235157829325	0.0230620834849544	0.426901788433791	-3.35087811195194
IFT27	0.291296413405494	7.03705344489181	2.43097556295128	0.0231316463945256	0.427254974822682	-3.35338685917683
UMPS	0.493187956579444	5.88391835497818	2.43003895699131	0.0231791063454443	0.427254974822682	-3.35509402491562
HHAT	-0.643609492215827	4.9954480097253	-2.42862090871426	0.0232511333906579	0.427254974822682	-3.35767802606688
LTBP2	-0.438600203368772	7.97863646552006	-2.42822240288784	0.0232714119335621	0.427254974822682	-3.35840404166973
FAM174B	-0.489479885652338	5.36870717457485	-2.42785804625291	0.0232899670487233	0.427254974822682	-3.35906778469304
POSTN	-0.555148783165085	5.33659166363156	-2.42584423965303	0.0233927683986907	0.427254974822682	-3.36273530485059
UBC	0.325756144746345	12.583745914038	2.42452476663332	0.0234603524096249	0.427254974822682	-3.36513739287951
CD5	0.936721154008769	5.75175969634069	2.42439977786031	0.0234667637368012	0.427254974822682	-3.3653648959409
LINC01278	0.539826679624762	4.89479776705845	2.42434543426454	0.0234695518086411	0.427254974822682	-3.36546380945883
ATRAID	0.425852679019441	9.08966919929793	2.42403423077415	0.0234855238481754	0.427254974822682	-3.36603022278555
ARHGAP45	0.428234825027475	5.83957710332269	2.42368837906662	0.0235032859353408	0.427254974822682	-3.3666596508091
BMP6	-0.401021676683576	5.977304060743	-2.42368571212504	0.023503422951062	0.427254974822682	-3.36666450427767
BANP	-1.15247641649833	4.91818371577136	-2.42335376539509	0.02352048267631	0.427254974822682	-3.36726857860306
CAPN9	0.521082657037069	5.47057869403957	2.42250021998877	0.0235644014400149	0.427438633294274	-3.3688216423792
ZNF214	-1.05202010466031	3.97799058924431	-2.42172159564363	0.0236045312382297	0.427553135307935	-3.37023811738097
TAF5L	-0.425601336648848	7.12344950150723	-2.41968894616174	0.0237095903724005	0.428280570901723	-3.37393471777875
TEX13B	-0.659516496243807	6.34320951599605	-2.41915504684973	0.0237372569159358	0.428280570901723	-3.37490538547184
GABRP	-0.461419133058415	3.67224484055753	-2.41860058420207	0.023766020603981	0.428280570901723	-3.37591331191358
TES	-0.70952878672799	5.833643830783	-2.41571314229979	0.0239163324704534	0.428280570901723	-3.38116013835563
SPART	0.534122405368155	6.07904813020411	2.41558627961338	0.0239229566611089	0.428280570901723	-3.38139058244161
POU5F1P4	-0.746637046739257	4.51515655798529	-2.41532636478032	0.0239365335184815	0.428280570901723	-3.38186269247883
ZPR1P1	-0.855537264488062	3.36158941701904	-2.41514663533385	0.0239459259885364	0.428280570901723	-3.38218913689352
NDUFS1	0.532997144694402	9.39805593532888	2.41489044670388	0.0239593200161065	0.428280570901723	-3.38265443134828
NKX2-5	-0.59326402157577	4.95031514084921	-2.41380282088721	0.0240162602032355	0.428280570901723	-3.38462948884597
GMEB2	-0.288439944546761	7.24177551563634	-2.41371971576596	0.0240206161168269	0.428280570901723	-3.38478038179129
MTO1	0.330524055186623	6.65711733548523	2.41353148468135	0.0240304848522622	0.428280570901723	-3.3851221398727
TRAM1	-0.312606481553047	6.72485395773513	-2.41311376350387	0.0240523988550758	0.428280570901723	-3.38588051370658
MYOD1	-0.485425315958723	7.63805150865704	-2.41248067508784	0.0240856463698112	0.428280570901723	-3.38702974680484
ACSBG2	-0.583910364186967	6.3179938880432	-2.41131104694722	0.0241471826150976	0.428280570901723	-3.38915250452041
SRPK3	-0.274193780357242	9.75873192914121	-2.41120411835427	0.0241528155542931	0.428280570901723	-3.38934654033256
TTYH1	0.39820001078757	2.77786607944617	2.4093516569097	0.0242505948906471	0.429138349447903	-3.39270730423675
NT5M	-0.588348863202448	5.20446281908215	-2.40900231293412	0.0242690753662304	0.429138349447903	-3.39334092661548
DCAF15	-0.506514859498171	5.46714742138511	-2.40814683301362	0.0243143855831358	0.429339073921209	-3.39489233437289
KYAT3	0.644200885601445	6.49726228807152	2.40695584667866	0.0243775957705797	0.429854872144266	-3.39705166446745
DTX3	0.3542358510304	5.31284418988731	2.40592727464918	0.0244323079824796	0.430018780483245	-3.39891604342987
SSPN	-0.396560339010538	7.80878447039955	-2.40490255331772	0.0244869279926927	0.430018780483245	-3.40077299606738
PTCD3	0.393294855403365	8.56092518453826	2.40439973399701	0.0245137705975597	0.430018780483245	-3.40168401887741
PRM1	0.460664380956722	3.85566410383894	2.40338739692062	0.0245678957477565	0.430018780483245	-3.40351787496459
GRIN1	0.413034634566078	4.81942496017219	2.40328870615481	0.0245731781954215	0.430018780483245	-3.40369663070551
KRT7	-0.592212214545071	2.71504482836184	-2.40241369561627	0.0246200591901273	0.430018780483245	-3.40528133087611
CXXC4	-0.658991384001393	4.92092222226975	-2.40232197724177	0.0246249780170742	0.430018780483245	-3.40544741986811
PCSK5	-0.705293011492111	4.17936910889579	-2.40060314091361	0.024717326459039	0.431036080581558	-3.40855932665077
COQ3	0.273407285580104	8.1626666434381	2.3986345089287	0.0248234880364404	0.432193607397929	-3.41212193503309
SPACA9	0.640222873606779	6.77829187726188	2.39810577280142	0.024852072496899	0.432193607397929	-3.41307850048912
CHRDL1	-0.497871204905053	6.85011000583029	-2.39639622189355	0.0249447018073726	0.432392305714098	-3.41617052566827
MAPKAP1	0.302130619564388	7.83379000132985	2.39629903645013	0.0249499771954602	0.432392305714098	-3.41634626522512
FARSA	-0.410184996847595	6.20720450734939	-2.39600216050449	0.0249660984870119	0.432392305714098	-3.41688307830661
SPAG6	0.652970738579713	4.82157223649852	2.39396720690189	0.0250768615567782	0.433716498854099	-3.42056168043073
CD99	-0.282522899494916	9.15229133562483	-2.39248668183658	0.0251577313546124	0.433984678650813	-3.4232369236577
PSCA	0.827460640794687	4.97114293205049	2.3923243095868	0.0251666151216934	0.433984678650813	-3.42353026598016
BEGAIN	-0.524562479923691	5.7094800352761	-2.39179955266019	0.0251953455769751	0.433984678650813	-3.42447821655744
UPF1	-0.327410473749201	6.45626610017552	-2.39022484951046	0.0252817421346809	0.434880361644586	-3.42732214043707
ATP5F1A	0.289578174626731	11.9847961897557	2.38831078723304	0.0253871252355727	0.435632946460037	-3.43077751581024
SIX2	0.329483202081558	7.66062684210391	2.38817880864501	0.0253944065127776	0.435632946460037	-3.43101571314577
UBL4A	0.74340027647809	7.45095109324889	2.3843714695898	0.0256052879326276	0.437707339075342	-3.43788404108906
UCP3	0.834660603532399	7.36331993826131	2.38419311024879	0.0256152063584268	0.437707339075342	-3.4382056430435
AP2B1	0.301912939747227	7.95361493819834	2.38355635891446	0.0256506444790203	0.437707339075342	-3.43935366545061
TMEM242	0.408096069716024	7.13247911231115	2.38261173436532	0.0257033003224315	0.437707339075342	-3.4410564416879
NDUFAF4	0.961072982282093	7.39188822537441	2.38207954267311	0.0257330098932906	0.437707339075342	-3.44201559863186
BRD2	-0.348544362511012	8.02240848473927	-2.38184400964144	0.0257461686016818	0.437707339075342	-3.44244005541403
ANGPT2	-0.533390076617086	3.13019370032268	-2.38163817780965	0.025757673042162	0.437707339075342	-3.44281096771108
NELL1	-0.472094495962836	3.62106759565751	-2.38093331607082	0.0257971053389581	0.43778899704758	-3.44408100137884
CDH9	0.814590102548108	4.96901249850089	2.38020255633898	0.0258380451245133	0.437895984596811	-3.44539747193641
ISLR	-0.381836585398938	6.83882691657239	-2.37872063490953	0.0259212513732738	0.438333936863109	-3.44806645858581
PDGFC	-0.443852424454192	7.26725981383335	-2.37768807446941	0.025979372824503	0.438333936863109	-3.44992557044086
PER1	-0.509633300637983	8.23448008896012	-2.37719277440715	0.0260072951511777	0.438333936863109	-3.45081718804427
HELLS	0.393663471573746	2.79984226444423	2.37715151047385	0.0260096226334973	0.438333936863109	-3.45089146478539
PRG3	0.701880435643568	4.59436150627926	2.37666219568008	0.0260372369361856	0.438333936863109	-3.45177219487721
MAPK6	0.994315008542559	8.89378834961185	2.37493636906194	0.0261348488750121	0.438657496272444	-3.45487772541085
AMMECR1	-0.441991277022685	5.47051503828552	-2.37387016160324	0.0261953212238042	0.438657496272444	-3.45679566172798
HESX1	0.596131661421922	3.98365424562089	2.37298912097488	0.0262453885375724	0.438657496272444	-3.45838014019031
KCNN1	0.713064671965873	6.98430140337197	2.37251500093382	0.0262723680043609	0.438657496272444	-3.45923266619419
BRD3	-0.266902772577728	8.52607647021217	-2.37235990941474	0.0262811989146664	0.438657496272444	-3.45951151857153
RAP2B	-0.345002415955708	5.44830579273418	-2.37211262451166	0.0262952849640903	0.438657496272444	-3.45995611173808
ILVBL	0.394195092705065	6.30005369313592	2.37047790332826	0.0263885781685705	0.438657496272444	-3.4628945056799
GIMAP6	0.527341501362898	5.97372084964839	2.37037541765112	0.0263944371353379	0.438657496272444	-3.46307868386851
AIMP1	0.382056126686189	7.59324086719428	2.37032260618885	0.0263974567619366	0.438657496272444	-3.46317359016982
HIF1A	-0.353745726275845	7.01897524914177	-2.36993930827965	0.026419382296336	0.438657496272444	-3.46386236991673
LDB1	-0.57048846341953	5.56990939035546	-2.36961216319962	0.0264381090057425	0.438657496272444	-3.46445019340537
PTPN6	0.26761787612325	6.45252058396537	2.36875217123981	0.0264873956228904	0.438899269803674	-3.46599522885995
ZNF518A	-0.398142708391553	5.29494877403564	-2.36785979504845	0.0265386275214124	0.439031111792276	-3.46759810416755
ANG	0.961936228143809	5.82771455815033	2.3674044774139	0.0265648026988129	0.439031111792276	-3.46841580643856
CYP26B1	-0.935291827887028	4.11316519824083	-2.36675975467971	0.0266019069547887	0.439070378106258	-3.46957350556086
CFDP1	-0.968084402887402	5.65527126015089	-2.3656670820938	0.0266648998845494	0.439536283233844	-3.47153515355441
MOCS2	1.01243756170577	7.10553447891757	2.3643854023157	0.0267389639135416	0.440047339843386	-3.473835457064
CUBN	0.719541511289759	5.6678436161755	2.36361199444107	0.0267837480414927	0.440047339843386	-3.47522318884572
CEP41	0.775467217780534	6.25256080713126	2.36332609514937	0.0268003204681964	0.440047339843386	-3.47573611396903
SI	-0.632123757376961	2.12721907883489	-2.36140254208203	0.0269120663458512	0.441132848910229	-3.47918618509342
TSC22D1	-0.334008269957227	10.0577618246131	-2.36085485683246	0.026943961519993	0.441132848910229	-3.48016821320352
DGKG	0.814585299907465	4.48895909323746	2.36038921814714	0.0269711059248285	0.441132848910229	-3.4810030242072
GPC1-AS1	1.11910541131765	3.68379800678876	2.35740464983489	0.0271456889351509	0.443201188383204	-3.48635159017219
TBX19	0.778352766535098	3.9902024076688	2.35621797285642	0.0272153919174942	0.443201188383204	-3.48847711621318
PLD3	-0.529676336998949	7.47237528021307	-2.35585861291497	0.027236532400683	0.443201188383204	-3.48912066460536
SRSF6	-0.28200835863834	7.53603537531691	-2.35583731820452	0.0272377856026062	0.443201188383204	-3.48915879778291
GSTK1	0.29823330023515	9.06709878069762	2.35491543230745	0.0272920897559328	0.44351399843735	-3.49080945971301
SLC2A11	0.642234206060447	4.85032713549299	2.3538943231433	0.0273523547796389	0.443637724203968	-3.49263734723479
PKN2	-0.328971728964467	6.45383708177287	-2.35359772701204	0.0273698825341371	0.443637724203968	-3.49316819796484
NUCB1	0.252181703383868	7.93604102283581	2.35206957990363	0.0274603540957508	0.444534259708806	-3.49590267694207
HTR2A	-0.338974541576172	6.02124428131098	-2.35096880333479	0.0275256939367785	0.444541321002715	-3.49787177789331
AP4S1	0.463324951489898	5.12348037924146	2.34981000346346	0.0275946321511172	0.444541321002715	-3.49994409512885
HDAC4	-0.389915635950798	7.23603861062272	-2.34971256794411	0.0276004359113777	0.444541321002715	-3.50011831503699
OBSL1	-0.262847801744258	7.34844855090697	-2.34969580439102	0.0276014345477443	0.444541321002715	-3.50014828874192
PPP1CC	0.319770109021023	9.81895592883644	2.34817199770442	0.027692349268779	0.44543813206765	-3.50287237964022
SNUPN	0.658120642992865	7.54492023999262	2.345081033405	0.0278776101163346	0.446188715853291	-3.50839490634787
PLEKHB1	0.728399081119814	5.69194303551355	2.34475129503843	0.0278974404066507	0.446188715853291	-3.50898378969674
USP15	0.397664076821062	8.24402475702969	2.34470198581495	0.0279004069496894	0.446188715853291	-3.50907184743789
HS6ST1	-0.4287320759643	4.03539270129846	-2.34461312317818	0.027905753837447	0.446188715853291	-3.50923053801166
TSPYL4	-0.275310120944571	6.89470210902263	-2.34445170238304	0.0279154689741322	0.446188715853291	-3.50951879373172
TIPIN	-0.352060031608443	2.6594148479328	-2.34342507629406	0.0279773293152907	0.446242702141248	-3.51135181170394
C2orf83	-0.668803404681284	4.2434899928723	-2.34294708707852	0.0280061739137982	0.446242702141248	-3.51220509136715
RPRM	0.87433078720105	4.77013976778098	2.34263977170009	0.028024733488899	0.446242702141248	-3.51275364010814
POGZ	-0.546107784247394	6.69522113352893	-2.33908629095232	0.0282401586599777	0.448374844522288	-3.51909345149586
SKIC2	-0.667411800216517	6.90488026742869	-2.33873643738415	0.0282614500199882	0.448374844522288	-3.51971732640247
FBP2	0.566047165418173	9.58802224115931	2.33760383317047	0.0283304789927269	0.448374844522288	-3.52173666463117
RBCK1	-0.401137052738158	6.85596431013574	-2.33725955389061	0.0283514924546163	0.448374844522288	-3.52235037253687
SIRT5	0.249348983879661	6.58317171105067	2.33725549443467	0.0283517403131966	0.448374844522288	-3.52235760855709
FOLH1	0.622289964921719	5.49768817353116	2.33693326588176	0.0283714209932635	0.448374844522288	-3.52293196072061
PSMF1	0.290909356713344	7.80137340774346	2.33430018402107	0.0285327112536816	0.450360884369908	-3.52762353017055
ASMTL	-0.358164132798358	6.56280250545539	-2.33212099799176	0.0286668333911333	0.450941320613486	-3.53150401858501
ZXDB	0.381966057483624	6.06286557121973	2.33189128521038	0.0286810051246924	0.450941320613486	-3.53191294581838
HAO1	-0.627525673392266	5.25134119541888	-2.33187077552783	0.0286822707464348	0.450941320613486	-3.53194945534258
YWHAZ	-0.385554607917895	7.50061908057821	-2.33136174160602	0.028713698875439	0.450941320613486	-3.5328555323048
BCL6	-0.585573416570085	9.41250988701842	-2.33080964716933	0.0287478212777403	0.450941320613486	-3.53383812574717
SECISBP2L	-0.398768723881203	6.87122539943283	-2.32861225442403	0.0288840006548501	0.452516010259319	-3.53774759746008
SLC5A3	-0.445012239036235	6.03453383922033	-2.32624782022906	0.0290311922668552	0.453813275622823	-3.54195184399716
ADA	-0.621046353820606	5.86578926276696	-2.32612921673543	0.0290385936865352	0.453813275622823	-3.54216266916099
IER5	-0.619255287938464	7.7746779907014	-2.32515753570158	0.029099296323977	0.454184974463485	-3.54388965558227
TLE4	-0.34057812109566	6.39696765499729	-2.32459925619564	0.0291342256023006	0.454184974463485	-3.54488170422571
SLC25A4	0.615023910775522	10.5394216143137	2.32266383639021	0.0292556145656357	0.45488137598612	-3.54831981248293
GPC4	0.327599397549391	6.54662598967299	2.32231164787294	0.0292777534879968	0.45488137598612	-3.54894526427274
C1R	-0.496584844450643	7.17559604556062	-2.32213170282113	0.0292890709363953	0.45488137598612	-3.54926480725977
ATIC	0.286461973138534	8.35810358362794	2.32109234507856	0.0293545186643722	0.45488137598612	-3.55111019379876
TRIOBP	-0.227416559290521	7.42641556867618	-2.32011836993554	0.029415970833771	0.45488137598612	-3.55283905174351
MAPKAPK5-AS1	0.561774029740375	6.02973069516116	2.31980596285207	0.0294357068466748	0.45488137598612	-3.55339350051786
MANF	-0.784882835555502	5.91826582888623	-2.3191352273618	0.0294781208796164	0.45488137598612	-3.55458374900389
SLC8B1	-0.611862694240916	5.03704520315747	-2.31874701799793	0.0295026949039222	0.45488137598612	-3.55527255028923
IFRD1	-0.58745618532633	6.54125824394409	-2.31874682235153	0.0295027072932546	0.45488137598612	-3.55527289740822
SULT2B1	0.428064200379376	6.82324400643552	2.3166656470438	0.0296347678639392	0.456360986728116	-3.55896437513772
PPRC1	-0.919097982934029	4.65546117798816	-2.31431939558503	0.0297842976302573	0.456737139028791	-3.56312368559033
RYBP	-0.283792268900686	6.92017739839875	-2.31384397873801	0.0298146806086283	0.456737139028791	-3.56396617623377
DOK3	0.479365483619546	5.92201569191633	2.31383857830769	0.0298150259026642	0.456737139028791	-3.56397574579964
ATP5MC2	-0.291872891952385	9.49828656761084	-2.31331191859057	0.029848717189699	0.456737139028791	-3.56490892375685
MLX	0.218864167091335	7.99893752251233	2.31323536934055	0.0298536170703562	0.456737139028791	-3.56504454941536
CZIB	-0.4661829707662	7.75045690940505	-2.31228188318899	0.0299147109834664	0.456737139028791	-3.56673366031274
KLF10	-0.540434899940077	8.87107619701148	-2.3107785206731	0.0300112702725191	0.456737139028791	-3.56939604667235
MRPL48	0.372356992557015	8.14275276898059	2.31070139780357	0.0300162314703726	0.456737139028791	-3.56953260013462
THSD4	0.829292985855052	5.62878364549109	2.31066536368659	0.0300185497479841	0.456737139028791	-3.5695964010822
SLC16A3	0.492989699385942	8.18976718186505	2.31015073230959	0.0300516767654182	0.456737139028791	-3.57050752801915
CHRNB1	0.463312866122588	8.10307436128215	2.30997106265353	0.0300632500449155	0.456737139028791	-3.57082559511616
PARP16	-0.552102521230115	6.33974082226451	-2.30942952254871	0.0300981575989068	0.456737139028791	-3.57178418867329
TMA7	-0.44005848261909	11.0206647988042	-2.30868528708625	0.0301461913546848	0.456737139028791	-3.57310136121513
RAB15	-0.467233560533119	6.08587393183113	-2.3078390287929	0.0302008949789384	0.456737139028791	-3.57459879164156
SLC1A6	0.525564823683125	4.77820885610818	2.30783617651477	0.0302010795086664	0.456737139028791	-3.5746038381182
CALR	-0.277330800902415	7.80435603493432	-2.30725203375509	0.030238892694315	0.456762628834199	-3.5756372719277
PLA2G4C	-0.386040088381995	9.319515048155	-2.30519247951725	0.0303725591514092	0.458234206863086	-3.5792796866167
CNNM1	0.624514813180356	6.30717382753006	2.30305422125063	0.0305119051219168	0.459606452334143	-3.58305925087031
MOXD1	-0.725772629990469	5.46199824146017	-2.30229543436771	0.0305614940981487	0.459606452334143	-3.58439997443288
FKTN	0.66518409877932	5.66652688416276	2.30212608111138	0.0305725718906125	0.459606452334143	-3.58469917401537
EIF3J	0.482486767377678	8.30336002425157	2.30075106671449	0.0306626508039798	0.46007479708517	-3.58712795358401
TTLL7	-0.987873566357727	4.76098056364184	-2.30003633599739	0.0307095694904271	0.46007479708517	-3.58839008932945
RRAD	-0.657264168314579	8.20370115858534	-2.29998571840639	0.0307128947828746	0.46007479708517	-3.58847946557906
MTCH1	-0.298667280072047	9.03913330687289	-2.29886234757911	0.030786778725028	0.460149186874131	-3.59046271736986
SPR	0.302699915095041	7.8514100798848	2.29819603679004	0.0308306786168692	0.460149186874131	-3.59163878142125
SYMPK	-0.80876012160239	4.88248520274488	-2.29784276617497	0.0308539770566049	0.460149186874131	-3.59226223526047
EXTL1	-0.708322756667999	4.2641458594231	-2.29769930445538	0.0308634430490598	0.460149186874131	-3.59251540096651
CLIP2	0.830158787168348	4.27117031008626	2.29571301721485	0.0309947767168122	0.461472686428727	-3.59601961796113
TMEM19	0.454274845224317	5.81848753176955	2.29525377902981	0.0310252142264034	0.461472686428727	-3.59682955102329
HABP2	0.302497825239241	7.01347851152779	2.29431869030478	0.0310872747252895	0.461763290927096	-3.59847841681722
PEX11A	0.599093288823484	4.60558868824297	2.29332311424999	0.031153474334072	0.461763290927096	-3.60023350098826
UBA52	-0.298164488829034	11.4970604717849	-2.29331038573166	0.0311543215345102	0.461763290927096	-3.60025593693535
CAPRIN2	-0.455695723677157	6.5558915744051	-2.29195490672824	0.0312446617413421	0.462394493607653	-3.60264474918358
IL13	-0.640320882486075	5.30089177376611	-2.29116387890818	0.0312974928176684	0.462394493607653	-3.60403841796371
PI15	0.4324923403024	6.06600692887537	2.29102723691847	0.031306627108135	0.462394493607653	-3.60427913092963
GABRD	0.775816975374598	4.46145088899256	2.28945517029204	0.0314118924577937	0.463407883715153	-3.60704791743656
MPC2	0.317702513682274	9.38617064341206	2.28845378464056	0.0314791135245691	0.46380979576116	-3.60881100544602
SEMA4A	0.327637750172463	7.83943122037094	2.28795706455696	0.0315125060949803	0.46380979576116	-3.60968538367696
PRPS1L1	1.25162677520282	4.30776961911282	2.28381528457449	0.0317922037113615	0.467382362235748	-3.61697174984748
KCNG2	0.398812319601235	4.36672249194257	2.28325035500978	0.0318305289825838	0.467402297243679	-3.61796498086486
RBFOX1	-0.303278406305049	9.61413969403622	-2.28089226879652	0.0319909592224257	0.469213106089476	-3.62210925877575
CS	0.225104431439295	11.1744691233352	2.27908252209979	0.0321145837754116	0.470007085484548	-3.62528809989085
NDC80	-0.400979480572174	1.60733570086524	-2.27901151292655	0.0321194433171438	0.470007085484548	-3.62541279742619
SH3GL2	0.839073870314654	4.4697666200283	2.27731589355695	0.0322356831907698	0.47032848910852	-3.6283897409341
MAP6D1	0.364062281661385	7.29415309249783	2.27685228033952	0.0322675320310223	0.47032848910852	-3.62920345957269
CGRRF1	0.339317880288339	7.24286741442044	2.27666281137287	0.0322805562425179	0.47032848910852	-3.62953598057402
NOSIP	-0.784274674946982	9.14291090872101	-2.27621110492199	0.0323116261641847	0.47032848910852	-3.6303286653095
LRRC8B	-0.50647875862137	4.8517929463369	-2.27598177094577	0.0323274109811994	0.47032848910852	-3.6307310797105
PFKP	-0.718187066675735	6.10990314414844	-2.27211482410315	0.0325946301716889	0.472663445349849	-3.63751276910523
AREG	-0.513296923693908	3.96815170638488	-2.27181609019339	0.0326153572824681	0.472663445349849	-3.63803638695707
DBNDD1	0.544608085986301	6.36618266787777	2.27154708423855	0.0326340320558014	0.472663445349849	-3.63850786241958
RHBDF1	-0.694843577980008	6.21355132869075	-2.27147218993925	0.0326392330585886	0.472663445349849	-3.63863912052743
BMAL2	0.799541911571765	5.25884488302983	2.27072009509331	0.0326915038826035	0.472663445349849	-3.63995708075148
SF1	-0.359511274249472	7.69895888128617	-2.27042242019896	0.0327122134525918	0.472663445349849	-3.64047864923908
PHC3	0.589956961573137	4.41759519016433	2.26919688145696	0.0327976015756822	0.473356251965011	-3.6426255316437
ID4	-0.456112930604895	5.32805496456991	-2.26818380642239	0.0328683398564716	0.473836283700537	-3.64439969457793
LGALSL	-1.06880058025682	4.66117657984771	-2.26649248705377	0.0329867467027396	0.475001638454143	-3.64736057653928
ZNF467	0.399601063896095	6.23085622248726	2.26535055834054	0.0330669111970591	0.475614286990237	-3.64935892121171
PAX2	0.511894061363597	3.99433274296395	2.26371771534258	0.0331818467715932	0.476725100833242	-3.65221529430336
PSMB5	0.257677246869033	9.70961963326337	2.2619499435307	0.033306690215741	0.477503752791349	-3.65530629599755
ITGB1BP2	0.468909605604382	8.07287935699653	2.26188082305265	0.0333115803181183	0.477503752791349	-3.65542712550054
FZD7	0.615499165065485	7.38322514973362	2.2604830361691	0.0334106107201247	0.478240677828288	-3.657870116479
LYPD1	0.696071107459364	3.93164389086513	2.26008805829571	0.0334386426639411	0.478240677828288	-3.65856027569294
ENOSF1	-0.412008067765079	5.90726224526023	-2.25950641959571	0.0334799610981711	0.478290562897375	-3.65957646101431
HCRT	0.471737424227793	6.05800659239253	2.25749993159492	0.0336228550598787	0.479451517905919	-3.66308079315548
ARHGEF11	0.298861161369009	6.52603936433456	2.25652612222056	0.0336924058015725	0.479451517905919	-3.66478087038054
MED22	0.947880994524477	6.27885449593191	2.25551136700009	0.0337650202963857	0.479451517905919	-3.66655195681235
FUZ	0.465474282433412	6.70150213976394	2.25528600740833	0.0337811660428304	0.479451517905919	-3.66694521880043
FTH1	0.320608305417856	10.3058721769175	2.25510115980009	0.0337944145802984	0.479451517905919	-3.66726776784083
SYNGR1	0.286841158741565	6.8951514872862	2.25359492096178	0.033902547302046	0.479451517905919	-3.66989547367884
GIMAP4	0.946523644470188	5.54317296512517	2.25353181963665	0.0339070842051448	0.479451517905919	-3.67000553366214
C6orf62	-0.275904622164886	6.81478843422883	-2.25338795068937	0.0339174302615284	0.479451517905919	-3.67025645979718
LRRC32	-0.565008665842176	7.08762211472481	-2.25310124503941	0.0339380567118067	0.479451517905919	-3.67075648263569
TTC19	0.408358257517123	7.90810096667169	2.25273104746636	0.0339647067058176	0.479451517905919	-3.6714020605099
SFPQ	-0.398676893387333	6.68597300293125	-2.25254132098082	0.0339783722252395	0.479451517905919	-3.6717328945516
ABCC3	-0.276096653915193	3.644251896512	-2.25186814138905	0.0340269000378051	0.479601000198406	-3.67290660923837
ZCCHC2	-0.416113741645842	6.39480024155131	-2.25123592587978	0.0340725322800137	0.479709382646117	-3.67400870698163
PTOV1	-0.404622277162842	8.64652860460762	-2.25065272891094	0.034114675820767	0.479768460958796	-3.6750251869777
SMU1	0.685579694664745	5.60360299470077	2.24987939634874	0.0341706322744605	0.480021448717783	-3.67637281536014
EPHB1	-0.409403562016639	6.11719957010736	-2.24924004413548	0.034216957288155	0.480138724743778	-3.67748675317394
GBX1	0.390503745698072	4.19402826519998	2.24858964109604	0.0342641416274899	0.480267785583542	-3.6786197467289
KITLG	0.608927601497603	3.52573561197726	2.24804401649383	0.0343037703305585	0.480290773299281	-3.6795700635153
MATR3	-0.333754479489338	8.30508568188991	-2.24569379370499	0.0344749440031469	0.482048372475893	-3.68366184851879
MYH3	-0.930638272221099	3.52827777279721	-2.24382664825118	0.0346114871042115	0.482048372475893	-3.68691072330733
IPO9	-0.328823088973597	6.66265734787634	-2.24366051219445	0.0346236603191557	0.482048372475893	-3.68719972376559
SCUBE3	-0.913742856366765	5.23696686632727	-2.2436362849445	0.0346254358371421	0.482048372475893	-3.68724186696411
NDUFB4	0.398053234118549	11.0765091072248	2.24352755232871	0.0346334054342053	0.482048372475893	-3.68743100346286
ANP32B	-0.349310840409125	8.340690402156	-2.2429405775955	0.0346764567780635	0.482048372475893	-3.68845192826729
WT1	-0.602615514384055	3.60308841806076	-2.24267165483227	0.0346961970223098	0.482048372475893	-3.68891961091795
DGKD	-0.44928444239265	8.05637116843431	-2.23989860874699	0.0349003488698757	0.484352481626607	-3.69374020498069
SH3BP4	0.633648017344545	6.02694631883866	2.23849739758918	0.0350039208913069	0.484875513335058	-3.69617464680272
ISOC1	0.51163851268773	7.43296828301883	2.2379430173702	0.0350449755735133	0.484875513335058	-3.69713756045845
CLU	-0.707151247255145	5.84523615885503	-2.23715113389322	0.0351036944881339	0.484875513335058	-3.69851274457151
MERTK	0.396585308896752	5.64189288228167	2.23707442994914	0.0351093869059993	0.484875513335058	-3.69864593272167
CFAP298	-0.707417896796955	6.35080677374357	-2.23679955850819	0.0351297927877017	0.484875513335058	-3.699123194426
MTARC2	0.454895659923323	6.39124023714173	2.2358400888741	0.0352011063104409	0.485329975008619	-3.70078884813829
ABCC5	-0.385058846353926	8.50273083555816	-2.23486216144719	0.0352739270720033	0.485755044679256	-3.70248609372051
DDX28	0.279921529413381	5.19926102443076	2.23411261558417	0.0353298341736364	0.485755044679256	-3.70378666233917
NREP	0.341251590716821	9.04295935475485	2.2338800205011	0.03534719932808	0.485755044679256	-3.70419019342214
MCM3AP	-0.395357067892684	6.38614439364219	-2.23333199420276	0.0353881447052969	0.485789699792691	-3.70514086666087
ACBD3	-0.298317936822595	6.85382405545159	-2.23192685602411	0.035493325505779	0.486705113199093	-3.70757773600905
ITGA6	0.490955474511176	6.27214501534737	2.22596346385086	0.0359428786343267	0.49169829206949	-3.71790928515335
UQCRC2	0.457831360800112	10.4815018271138	2.22554550283199	0.035974579858442	0.49169829206949	-3.718632762299
AP2A2	-0.24850739720367	7.4317392719693	-2.22467244223478	0.0360408810645928	0.49169829206949	-3.72014373205334
PACSIN3	-0.765994097823802	8.08546765504586	-2.22423824532313	0.0360738957482778	0.49169829206949	-3.72089504251921
NMT2	-0.277868039154224	5.61850469624386	-2.22423713697237	0.0360739800581727	0.49169829206949	-3.72089696023271
ASNS	0.703331680533982	5.25585101450373	2.22373424888978	0.036112252145028	0.49169829206949	-3.72176701680521
PLIN2	-0.457803713595099	7.14741921104733	-2.2231799150825	0.0361544821856414	0.49169829206949	-3.72272594000064
JUP	0.376439383934315	7.87243179318476	2.22280132878828	0.0361833492507463	0.49169829206949	-3.72338075876905
WDR4	0.501372854192412	6.73663025734106	2.2220627242067	0.0362397277975845	0.49169829206949	-3.72465808215102
CBLB	-0.295006528832142	5.49950835303857	-2.22135638455228	0.0362937180832772	0.49169829206949	-3.72587936223307
NGB	-0.399953878465285	3.12932449940091	-2.22115909654063	0.0363088111664499	0.49169829206949	-3.72622043562014
MAL	0.463392342230119	6.66377293904058	2.22048786873222	0.0363602046271976	0.49169829206949	-3.727380720484
AIM2	-0.770036260866334	5.43590958373308	-2.22028703178482	0.0363755948025806	0.49169829206949	-3.72772784526052
AQR	-0.376997635201763	6.04289921149499	-2.21994354411142	0.0364019300306132	0.49169829206949	-3.72832148130313
PIK3R3	0.317112697756346	6.62695776981235	2.21907323160628	0.0364687344210942	0.492074929867549	-3.72982535353723
ADRA1B	0.749590025187969	3.52046720578709	2.21570986012663	0.0367279504226279	0.492907261973383	-3.73563372301319
USP33	-0.32844676966295	6.62819468512063	-2.21526515279493	0.0367623489393016	0.492907261973383	-3.73640130146619
GJA5	0.537164565476556	6.27289712883743	2.21332962933827	0.0369124039876444	0.492907261973383	-3.73974096223209
TTC12	-0.575028165053261	4.39081359236751	-2.2127572244435	0.0369568870238184	0.492907261973383	-3.74072827506257
LSP1	-0.786767397065702	5.13245079226664	-2.21241939427463	0.036983163464773	0.492907261973383	-3.74131090726722
ASS1	-0.391854217470604	7.77492552929564	-2.21205902848849	0.0370112113962232	0.492907261973383	-3.74193234426741
ASB9	-0.469619772528226	5.95832410360984	-2.21080623293013	0.0371088688922801	0.492907261973383	-3.74409225354164
PRDM4	0.273873273592129	6.56220745837726	2.21000015959716	0.0371718270822252	0.492907261973383	-3.74548158018135
MIR22HG	-0.540226996793616	7.8105963065459	-2.20936102800251	0.0372218151210588	0.492907261973383	-3.74658294686306
TMEM185B	0.857770900999996	5.59438990418501	2.20900575750976	0.0372496280307654	0.492907261973383	-3.7471950718255
PLCE1	-0.483387124682392	4.3289536547303	-2.2089511434786	0.0372539052460523	0.492907261973383	-3.74728916544171
KDM2A	-0.28982124233888	7.51326295789627	-2.20850150960657	0.037289136210641	0.492907261973383	-3.74806377731744
GNAO1	0.403818350238536	5.40454370239794	2.2083926258636	0.0372976723128383	0.492907261973383	-3.74825134329111
ECI2	0.508521486272269	9.14092629103989	2.20810718595039	0.037320058204143	0.492907261973383	-3.74874302224848
FANCE	-1.01752219761799	5.77142964885561	-2.20758169749095	0.0373613019701752	0.492907261973383	-3.74964808885865
TCAP	-0.491156100927455	12.4154117313376	-2.20738962103978	0.0373763876893985	0.492907261973383	-3.74997887523508
DDX25	-0.676756209504825	4.64830392226047	-2.20732104297375	0.037381775160152	0.492907261973383	-3.75009697330118
ANKRD7	-0.774541183606482	3.26052321546412	-2.20539349415145	0.03753349090985	0.492907261973383	-3.75341546549302
RPL29	-0.270384784671439	11.4986161292583	-2.20480254674315	0.0375801154923676	0.492907261973383	-3.75443248670191
MRPS11	0.652426376915417	5.82734488157634	2.20474740842819	0.0375844684715842	0.492907261973383	-3.75452737115743
FXYD1	-0.385371438362734	11.0615930036854	-2.20390860048376	0.0376507458107387	0.492907261973383	-3.75597064687057
RNPS1	-0.24445350748406	8.79413951111866	-2.20378981162004	0.0376601403146747	0.492907261973383	-3.756175010573
MPI	0.580404319593669	6.05792871332757	2.20344001642208	0.0376878164566493	0.492907261973383	-3.75677675645319
PCLO	-0.495814814441202	4.77667421360128	-2.20317035861066	0.0377091646235745	0.492907261973383	-3.75724060293875
SLC31A2	0.26577187417647	6.9716120175781	2.20262294496651	0.0377525357489107	0.492907261973383	-3.75818211680293
FOLR3	-0.652074898324969	4.37486326039444	-2.20196343121735	0.0378048484756289	0.492907261973383	-3.75931624154132
CCDC59	-0.324224979978355	6.5904029173878	-2.20162707054388	0.0378315539254035	0.492907261973383	-3.75989457855101
TRAPPC2	-0.567338861943584	6.14917248602462	-2.20128196804249	0.0378589711905849	0.492907261973383	-3.76048788898391
GDI1	-0.376467481885403	7.97508768556295	-2.201130355828	0.0378710219734624	0.492907261973383	-3.76074852685828
EPHX1	0.419583653707134	8.67942988602216	2.20054657214095	0.037917456026846	0.492907261973383	-3.76175200993711
ANXA1	-0.552262759787662	7.11682998246743	-2.2004877933233	0.0379221341394928	0.492907261973383	-3.76185303739122
BCAT2	-0.391241019834988	6.37974654501134	-2.19977156775816	0.0379791793926838	0.492907261973383	-3.76308393145975
WDR59	0.281908541740895	5.82882474032859	2.19946818941859	0.0380033660005397	0.492907261973383	-3.76360523737099
SLC14A1	0.494151637706682	4.92918779446992	2.19917528480727	0.0380267308301834	0.492907261973383	-3.76410850333375
TNFRSF21	-0.432231062914691	4.38968203925474	-2.19865985657835	0.0380678778220168	0.492907261973383	-3.76499400573272
ATP5MG	0.246049918582106	10.5371171227363	2.19856739607599	0.0380752632705698	0.492907261973383	-3.76515283858053
RSRC1	-0.714991552703054	4.23322230786445	-2.19855078335799	0.0380765903787033	0.492907261973383	-3.76518137621972
CYP4F8	0.57242214401896	2.02355372130971	2.1982818081894	0.0380980833077402	0.492907261973383	-3.76564340808684
FGF1	0.405676613651754	6.04511828904327	2.19817321463029	0.0381067637770447	0.492907261973383	-3.76582993458109
SLC10A2	0.483078788708705	6.34019472697863	2.19791495136824	0.0381274153469924	0.492907261973383	-3.76627351918835
HMGB3P1	-0.611924236920375	4.32233305549256	-2.19789676581046	0.0381288699050833	0.492907261973383	-3.76630475288655
LRPPRC	0.351793173438436	8.71630868481779	2.19642049425308	0.0382471160658173	0.493653849759863	-3.7688397111315
HUWE1	-0.28160205864198	11.8574567238664	-2.19583765792242	0.0382938913191393	0.493653849759863	-3.76984022707553
PFDN6	-0.589504059355233	5.87652389116142	-2.19571478386127	0.0383037591247668	0.493653849759863	-3.77005113553605
ELOC	0.335595580978098	7.98221413441551	2.19478782388112	0.0383782758974487	0.494087827139659	-3.77164198786792
MCOLN3	0.418596951967763	3.2613007802136	2.19382482411985	0.0384558287737173	0.494087827139659	-3.77329424693927
NDUFA10	0.551306855086352	9.79967739942508	2.19356286315631	0.0384769496938692	0.494087827139659	-3.7737436258774
P3H2	0.321330285160801	4.62495133320866	2.1933545553763	0.0384937522528327	0.494087827139659	-3.77410094190806
RNF14	0.259050111954071	6.82899316139268	2.19114798716545	0.0386721469442451	0.495874192511248	-3.77788462450105
GRB7	0.358751138443015	6.81690346420312	2.18962003812355	0.0387961151582176	0.496608735229294	-3.78050325641783
DNPH1	0.246171319904011	7.25267437970828	2.18947389618043	0.0388079910153083	0.496608735229294	-3.7807536576432
CYP1A2	-0.528168889886371	6.27685665702235	-2.18833672219818	0.0389005129959327	0.497140692330245	-3.78270174617017
NASP	-0.325778776069292	6.03131082249151	-2.18799684962199	0.0389282041767731	0.497140692330245	-3.78328385743397
HIP1	-0.383693608797416	5.79241620587444	-2.18702211386094	0.0390077198598821	0.497653483540353	-3.78495300576511
ADSL	0.223894462111209	10.0691375578928	2.1853205723618	0.0391468779811818	0.498009701684424	-3.78786562559628
S100A4	-0.551185552787785	7.93746382461607	-2.18519341877294	0.0391572950577586	0.498009701684424	-3.78808322405623
PTGER4P2-CDK2AP2P2	-0.702571193706873	5.70334138191192	-2.1847138142466	0.0391966092882732	0.498009701684424	-3.78890390169005
PNRC2	-0.385970600107296	8.65378120424455	-2.18455480071405	0.0392096518501422	0.498009701684424	-3.78917597349722
HHLA2	-0.86092550907817	3.10947835813805	-2.18421186951787	0.0392377930094419	0.498009701684424	-3.78976268567779
FCN2	0.568738929651925	5.86383630236223	2.18366564686124	0.0392826541051713	0.498009701684424	-3.79069708448839
OLFML2A	-0.538027605628668	6.45707819522616	-2.18261516361563	0.0393690603176577	0.498009701684424	-3.79249368655941
RPGR	-0.64402898678963	5.73140630858209	-2.18226352887157	0.039398021958431	0.498009701684424	-3.79309495284526
ACACA	-0.474747259442031	4.71792460584914	-2.18203300985494	0.039417018611292	0.498009701684424	-3.7934890882091
UCP1	-0.662085198388609	5.26835022994794	-2.1817019425799	0.0394443157466507	0.498009701684424	-3.79405509253395
GREM1	0.297023490744321	5.91111634758923	2.18136955073216	0.0394717392829011	0.498009701684424	-3.79462330704619
SBF1	-0.283014596652725	6.38845051189159	-2.18092645309914	0.0395083232452327	0.498009701684424	-3.79538068528003
POLE	-0.499834054089683	6.60350140387454	-2.17991801237826	0.0395916985151561	0.498386508855728	-3.7971040325775
ALG5	0.226452248459298	7.45733886937002	2.17961168678043	0.0396170561891961	0.498386508855728	-3.79762742001002
MT4	-0.458061394459606	4.22218891615109	-2.17878965968205	0.0396851762517013	0.498747200149364	-3.79903170529754
GFUS	-0.372323914825015	6.47332320784988	-2.17829259497713	0.039726418532635	0.498769721457899	-3.799880688973
NEU3	0.327525056759316	5.86383757607732	2.17701974442612	0.0398322056518536	0.499601761960699	-3.80205415395535
GREB1	-0.577969146546466	3.22902755455822	-2.17587625601528	0.0399274583649488	0.500182688664655	-3.80400604276731
IFRD2	0.401628882463017	9.39961158074241	2.17526958266428	0.0399780778185312	0.500182688664655	-3.80504134722328
ADAM5	0.291257857971214	6.42018726590349	2.17504049075534	0.039997207801943	0.500182688664655	-3.80543225137897
SCGB2A2	0.877714720553687	3.88169940182302	2.17335311155811	0.0401383648265115	0.501451923420538	-3.80831066007786
SGK1	0.851295859329744	8.46102695410079	2.17232606382958	0.0402245021798228	0.502031965507897	-3.81006195456057
RSU1	-0.355313509461954	5.75771505757282	-2.1708713440797	0.0403467935560762	0.502556694421284	-3.81254160894959
HS2ST1	-0.46613800734411	4.49989571268703	-2.17050042557876	0.0403780285693864	0.502556694421284	-3.8131736931183
HNMT	-0.522797349054502	4.39348587525938	-2.17040824312006	0.0403857946319722	0.502556694421284	-3.81333077113703
CLGN	-0.748111609285039	3.5098269241557	-2.16884744277832	0.0405174916779013	0.50305865192109	-3.815989719308
PDS5B	-0.32297501626752	5.85928981483563	-2.16752227512697	0.0406296106784298	0.50305865192109	-3.81824629828887
RRAGC	-0.349698904360976	8.13448390122633	-2.16740545441301	0.0406395079941714	0.50305865192109	-3.81844518608819
MAPK8	0.427700515848999	6.1171476104242	2.16706710233029	0.0406681862284736	0.50305865192109	-3.81902119375804
NBL1	-0.695264384013079	4.77154613317639	-2.16683586406463	0.0406877961549987	0.50305865192109	-3.81941481903176
SDCBP	-0.263696508279322	8.94685167756908	-2.16657612969785	0.0407098328396237	0.50305865192109	-3.81985692006495
CUX1	-0.23256773248111	7.41018300941751	-2.16636007156834	0.0407281720997043	0.50305865192109	-3.82022465299485
KCTD9	0.447646754665666	6.83398758681671	2.16616839250906	0.0407444482770858	0.50305865192109	-3.82055087307605
GP5	0.64864045937913	4.81963166165616	2.16516819718805	0.0408294738170537	0.503467126149814	-3.8222528165657
MRPL17	-0.670437600447023	5.22573878225111	-2.16406994952132	0.0409230190598781	0.503467126149814	-3.82412103315238
TIMM17A	0.335615510361705	7.78563987685781	2.16404720573985	0.0409249583448475	0.503467126149814	-3.82415971598839
CFHR2	0.325547376727722	6.78717662674291	2.16338925455228	0.040981095511175	0.503467126149814	-3.82527865390368
FAM149A	0.650257861902967	4.91262695977045	2.16312305694657	0.041003827534288	0.503467126149814	-3.82573129880315
RND1	-0.498526629264397	4.45845686049749	-2.16297515172495	0.0410164628596305	0.503467126149814	-3.82598278295601
CALCR	-0.467458637487835	4.29781127909545	-2.16202458174225	0.0410977525113222	0.503536594045444	-3.82759878251079
PDSS1	0.253016430309772	6.82115877526239	2.1619775664281	0.0411017768769199	0.503536594045444	-3.82767869835828
TNNC1	-0.225225811368812	13.3985617609541	-2.15966913019974	0.0412998095790316	0.505056016505165	-3.83160118254411
WWC1	0.60223604025757	5.19056735915687	2.15960065998912	0.041305696517151	0.505056016505165	-3.83171748616594
SUMO2	-0.364754271057759	9.51742639475058	-2.15676588215396	0.041550090453982	0.507553423777483	-3.83653058728615
PCOLCE2	-0.605382150758475	5.9391804641558	-2.15619238098054	0.0415996918160592	0.507668825898105	-3.83750383211301
SEPTIN2	-0.363058491251229	8.54377401830147	-2.15407143674278	0.041783593531535	0.509421381889294	-3.84110169242366
EDEM3	-0.459238307915339	5.1434404040097	-2.15310891236463	0.0418672930423725	0.509950082788744	-3.8427337251548
ERBB4	-0.336477561818462	6.33685819713843	-2.15150014006673	0.0420075265508016	0.509985082296856	-3.84546048212709
CCNA1	0.738502117889957	5.09961689411437	2.15032716743368	0.0421100388846988	0.509985082296856	-3.84744776973043
ZBED1	0.371412114686704	8.55749107508295	2.15004318948616	0.0421348910941242	0.509985082296856	-3.84792879026266
SERPING1	-0.507575771652405	7.40777808409848	-2.14899125079531	0.0422270662269433	0.509985082296856	-3.84971027996439
ZC3H7B	-0.493930464256469	6.09670779436287	-2.14859511786082	0.0422618240521664	0.509985082296856	-3.85038099871109
RUVBL2	-0.780174223515711	6.58009323605591	-2.14859380539955	0.0422619392540533	0.509985082296856	-3.85038322079446
KBTBD11	0.676003551967402	4.85579750266689	2.14856469921904	0.042264494135013	0.509985082296856	-3.85043249925195
PXN	-0.280826608493031	7.62569837362395	-2.14847788105028	0.0422721156825701	0.509985082296856	-3.85057948493229
PWP1	-0.190708515924075	7.10691631149683	-2.1481018433433	0.0423051413771208	0.509985082296856	-3.85121608389677
FDX1	0.666096079449781	7.09816709354361	2.14788599011214	0.042324109288956	0.509985082296856	-3.85158147239799
HBE1	0.775491380427777	4.89812927856992	2.14779325696681	0.0423322604840311	0.509985082296856	-3.8517384404928
SMAP1	0.404688052631155	7.34376694694729	2.14754357193604	0.0423542146968045	0.509985082296856	-3.85216105732399
MDH1	0.401068290568436	11.2370862109791	2.14695959427448	0.0424056025115811	0.510118013847688	-3.85314937523264
KIAA0408	0.754241873599202	3.75004236915467	2.1460548256255	0.0424853296050789	0.510282197267201	-3.85468025736039
C4BPB	0.490207281715203	3.242436513778	2.14588881830703	0.0424999726111178	0.510282197267201	-3.85496109945318
ADTRP	0.365284550427379	7.9727240972755	2.14493661337569	0.0425840515686043	0.510705765284394	-3.85657171927653
PNISR	-0.390070030268608	7.38986535806725	-2.14457479493208	0.0426160391026683	0.510705765284394	-3.85718360208521
RAMP3	0.54767780251882	7.28209943744379	2.14266570652291	0.0427851756747158	0.511745735738741	-3.86041102923242
SOCS3	0.320121671597118	6.08101563902477	2.14224730780295	0.0428223245354942	0.511745735738741	-3.86111811127792
PAGR1	-0.662417497600682	6.3856115661243	-2.14222563452765	0.0428242496568526	0.511745735738741	-3.86115473609383
TEX261	0.247061918851571	8.08107359674883	2.1398681191708	0.0430341208261559	0.513493731313588	-3.86513719138578
DGKI	-0.77678656691373	5.18961760684222	-2.13932663552444	0.0430824554043574	0.513493731313588	-3.86605150092652
JPT1	0.887299116937146	6.40606193941605	2.13921561835719	0.0430923711875122	0.513493731313588	-3.86623893804114
PTH	-0.819005087091061	2.47681746178284	-2.13870185847236	0.0431382857165092	0.513556823271023	-3.86710626924596
COMMD3	0.308767304714722	8.47153609320393	2.13735892321883	0.0432585113181989	0.514000333822331	-3.86937278597628
NUCKS1	-0.232248785805551	9.06666890664933	-2.13707133597455	0.0432842965777011	0.514000333822331	-3.86985803783076
RALY	0.340272559293507	7.60668691225152	2.13692408012841	0.0432975049846383	0.514000333822331	-3.87010648941725
APEH	0.476301958910216	7.93878470846604	2.13568044093831	0.0434092003838225	0.514235710935579	-3.87220433194607
MDFI	0.783789538289952	4.91827288248702	2.13543205326928	0.0434315399400843	0.514235710935579	-3.87262323268271
GAPDHS	0.555451416479456	5.9231952968488	2.13534520964316	0.0434393529446491	0.514235710935579	-3.8727696853037
SERPINB6	0.31361578558786	9.05690117958395	2.13309095331796	0.0436426029699066	0.514970945317361	-3.87656991193008
ZNF646	0.551384759607561	6.01665419525063	2.1330738920512	0.0436441445165787	0.514970945317361	-3.87659866398642
MPO	-0.521225202937281	4.85458157410125	-2.13273594235099	0.0436746895769158	0.514970945317361	-3.87716815446252
CCR3	-0.650851159872926	4.88043256558307	-2.13185706028936	0.0437542159896947	0.514970945317361	-3.87864891667315
PRORY	-0.471319261389709	4.69572274622926	-2.13161535468483	0.0437761097484197	0.514970945317361	-3.879056079417
GRHPR	0.205712204446044	8.90761292017722	2.13156886676993	0.043780321765496	0.514970945317361	-3.87913438676079
INTS7	-0.648937781190591	4.19067660875136	-2.13149977144607	0.0437865827901735	0.514970945317361	-3.87925077350165
XCR1	0.569908423771222	4.44201009138	2.13028504726095	0.0438967857346832	0.515603544531554	-3.88129650369666
SLC30A4	0.873581656954317	4.06663798308816	2.13000822681392	0.0439219344665415	0.515603544531554	-3.88176259499897
TIMP1	-0.282870535095811	7.8790100866702	-2.12801102721076	0.0441037612542501	0.517257749107128	-3.88512418685021
BCKDK	-0.400577344930601	7.92535681000517	-2.12566336567725	0.0443183591835003	0.517765129749309	-3.88907306090538
HIRIP3	-0.556919033647959	6.65417088719944	-2.1254620894065	0.0443368012895666	0.517765129749309	-3.88941148596857
ZNF750	-0.797296689181783	3.57981649342758	-2.12452506832816	0.0444227474280095	0.517765129749309	-3.89098671702989
ATP6V0B	0.217355872550661	8.73366997739978	2.12436147471092	0.0444377680207526	0.517765129749309	-3.89126168916071
LTB	0.717334164501224	4.52635506832709	2.12417363433601	0.0444550204930782	0.517765129749309	-3.89157739897704
SHISA6	-0.55060352292944	5.04719099579845	-2.12392846325409	0.0444775476399598	0.517765129749309	-3.89198943938748
PINK1	0.28936585242063	10.0985475612097	2.12366436447254	0.0445018254004971	0.517765129749309	-3.89243325579578
ATP5PB	0.481973811813679	10.8821111183647	2.12360962773255	0.0445068586639098	0.517765129749309	-3.89252523609944
GASK1B	-0.976211142672117	3.38696402375046	-2.12351460880982	0.0445155972504547	0.517765129749309	-3.89268490345286
ALDOB	0.223706561892975	5.85065113365483	2.12052085070675	0.0447917140575766	0.519787245486372	-3.89771317401542
GBE1	0.304955978684371	9.51073642979035	2.1202440914215	0.0448173173034052	0.519787245486372	-3.89817778318814
FDFT1	0.279763945842163	9.69603430059048	2.1195234994886	0.044884041564717	0.519787245486372	-3.89938729168436
ZYX	-0.344650723271525	8.05689396744355	-2.11937674351009	0.0448976415768176	0.519787245486372	-3.89963358797237
REST	0.327304807249233	5.56777551457598	2.11870848938167	0.0449596160996927	0.519787245486372	-3.90075495993883
RBM28	-0.335215821063254	7.01434244178501	-2.11863606842819	0.0449663370986614	0.519787245486372	-3.90087647305975
SNTG1	0.387672833964291	6.07690157310769	2.11851860572398	0.0449772400982434	0.519787245486372	-3.90107355477774
COL16A1	-0.865061235811116	4.61467375219269	-2.11438155315684	0.0453627622492861	0.523645536295928	-3.9080102864461
TCTN1	0.605395531460892	6.5148948447199	2.11404842825723	0.0453939340172694	0.523645536295928	-3.90856846567391
PDHB	0.305652273534026	9.59640769717639	2.11284745526892	0.0455064732693578	0.524465215628524	-3.91058032508447
STK24	0.239952372270539	8.05288905451901	2.11103441365919	0.0456768417278166	0.524708398231046	-3.91361611135592
TFPT	-0.619562805240788	5.88496095473165	-2.11062769270972	0.0457151390996842	0.524708398231046	-3.91429689920187
ATP8B1	-0.927806272913425	7.67402115133645	-2.10894472407713	0.0458739159716745	0.524708398231046	-3.91711302226393
THOP1	-0.633750372497154	5.55647381067064	-2.10874836502884	0.045892473322818	0.524708398231046	-3.91744149614659
GAGE1	-0.523605883936924	2.94855578740493	-2.10819356765723	0.0459449420799707	0.524708398231046	-3.9183694663923
ZC4H2	-0.713107522583737	5.34244303863785	-2.10817649115787	0.0459465579059123	0.524708398231046	-3.91839802652505
HSPA8	0.40182294252811	11.3890058823441	2.10744850633622	0.046015489270238	0.524708398231046	-3.91961542795597
DPPA4	-0.8909288044872	3.51097340595263	-2.10716045139309	0.0460427901891603	0.524708398231046	-3.92009706374938
PCLAF	-0.485621913322571	6.57962925171602	-2.10707523983526	0.0460508690492607	0.524708398231046	-3.92023953161415
SFT2D2	0.587230842379113	6.36601308735829	2.10664912613377	0.0460912877250587	0.524708398231046	-3.92095190820234
WRAP73	0.492215629738637	3.38017554641585	2.10662395526768	0.0460936762822159	0.524708398231046	-3.92099398590749
AXL	-0.358613111570795	6.12198512172272	-2.10659355521831	0.0460965612040042	0.524708398231046	-3.92104480471267
THAP10	-0.561786073885315	5.86797587960167	-2.10649382960566	0.0461060261606456	0.524708398231046	-3.92121150952981
RNF4	0.616544909083434	6.91877797020177	2.10613296662195	0.0461402902247839	0.524708398231046	-3.9218146977979
GOLGB1	-0.26501188907357	7.13404798306159	-2.10602967564405	0.0461501019404353	0.524708398231046	-3.9219873379494
TNNT1	-0.291284135900479	13.1293994759008	-2.10446178196526	0.0462992676471306	0.525599511705837	-3.92460723289888
PHKG2	-0.458205108736548	6.71308359690486	-2.10433211159387	0.0463116235102667	0.525599511705837	-3.92482385064425
ADCY9	0.241916437949523	7.07487248825889	2.10336186853782	0.0464041686193569	0.526177492246215	-3.92644439120217
APOA2	-0.537674889009383	4.6180394006589	-2.10273220542695	0.0464643167065025	0.526387415878416	-3.92749582041131
ANKRD17	-0.348743149719891	6.98079467352097	-2.10155362120682	0.0465770878902732	0.527192589254005	-3.92946330222426
TACR3	0.884706711864133	4.57730577921786	2.10063165631058	0.0466654757308669	0.52762431421944	-3.93100189262128
EPB41L3	-0.456971950973727	4.66012050852466	-2.10028554835791	0.0466986955320377	0.52762431421944	-3.93157936968706
MAP4	-0.302023343691648	9.46947648362497	-2.09804161750825	0.0469145848251115	0.529590264235612	-3.93532183588582
GADD45G	0.728654662911325	6.7404842122667	2.09750760338014	0.0469660940186267	0.529698774913022	-3.93621208909117
OR7E156P	0.45690446735882	7.3140399471929	2.0963687159777	0.047076116495695	0.529856122841564	-3.93811023011419
ZNF674	-0.515740822985504	1.58032982548452	-2.09611757968427	0.047100408616483	0.529856122841564	-3.93852869895103
LDAF1	-0.424119453464154	8.33260395521046	-2.09551698449953	0.0471585490224929	0.529856122841564	-3.93952933888136
FLT3	0.736382030139557	6.46174062434289	2.09534188813658	0.0471755112605103	0.529856122841564	-3.9398210282365
KLF6	-0.316504796777817	5.78217058101855	-2.0951965936346	0.0471895906287749	0.529856122841564	-3.94006305920236
PISD	0.564103639420493	4.13661906949893	2.09405100981572	0.0473007321708312	0.530608374078437	-3.94197098354184
H2AJ	-0.810573908597348	4.32979348714823	-2.09364144332442	0.0473405240813476	0.530608374078437	-3.94265293467037
OR2H2	0.412849354339401	6.34496000115295	2.09169884952365	0.0475296675454133	0.53225649847357	-3.94588627330476
UNC5C	0.692793295283999	4.70091038816428	2.09111822277079	0.0475863322810583	0.53234188006495	-3.94685231265847
WDR19	-0.762303237830243	4.7297406745101	-2.09075814685741	0.0476215033104057	0.53234188006495	-3.94745131412544
MTA1	-0.206292139380793	7.32151886479356	-2.08941980308243	0.0477524323653033	0.533333924376793	-3.94967711311677
ATP11B	-0.503906833108063	5.51701220980425	-2.08861122674154	0.0478316907385535	0.533629536981262	-3.95102140352198
SPTB	-0.342429567676525	8.35923989226996	-2.08828893490955	0.0478633152682711	0.533629536981262	-3.95155713147495
DBR1	0.359637894218141	5.68155900999325	2.08757848551871	0.0479330934170846	0.533936652045991	-3.95273788089935
LOC100505915	-0.483569503144414	4.42630034335482	-2.08654284113101	0.0480349742676992	0.534469451201576	-3.95445862436649
RPL24	-0.215631224003326	11.4090033195068	-2.08623320339753	0.0480654722784301	0.534469451201576	-3.95497298475414
STMN4	-0.483221283864401	5.93765192616373	-2.0832163794725	0.0483635244859029	0.535418859959069	-3.95998181405862
UAP1L1	0.326120031302842	6.3760352184669	2.08267228425642	0.0484174548907968	0.535418859959069	-3.9608846679293
FBXL18	0.271312103282182	5.77081417355735	2.08233965580114	0.0484504513143847	0.535418859959069	-3.96143654440874
CLCN7	-0.526277388923563	6.27577697441615	-2.08216092420652	0.048468189621173	0.535418859959069	-3.9617330608425
MRPS30	0.200458026022543	7.68548987979821	2.08206945494363	0.0484772697803118	0.535418859959069	-3.96188480224533
FHL5	-0.817961513400282	5.38954010599763	-2.08185997352559	0.0484980707442114	0.535418859959069	-3.96223230142766
EBAG9	0.285397698871058	7.27000157677367	2.08181577067844	0.0485024609923702	0.535418859959069	-3.96230562458047
HLF	-0.518250977620299	5.6753098897257	-2.08149599739454	0.0485342316151706	0.535418859959069	-3.96283603018287
AKAP17A	0.379310419139194	6.17080796016895	2.08147770692846	0.0485360494010626	0.535418859959069	-3.96286636682515
DTL	-0.738793952344285	4.50124695041947	-2.08063705941622	0.0486196623214932	0.535418859959069	-3.96426047905682
NUS1P3	1.00959974720162	3.4230208975808	2.07985709711016	0.0486973544838372	0.535418859959069	-3.96555362091668
POPDC3	0.339797535727168	9.76955653806337	2.07964538888275	0.048718461914599	0.535418859959069	-3.96590456843667
RBM15	-0.437469600088707	6.88052777546923	-2.07956539653276	0.0487264393261018	0.535418859959069	-3.96603716517932
RAB4A	0.336591977143032	7.479122204041	2.0793919543514	0.048743740236723	0.535418859959069	-3.96632465449666
TUBB2A	-0.792984933563289	6.62776669126471	-2.07753913847876	0.0489289021203154	0.536060061731649	-3.96939480684259
ACOX1	-0.437474129060983	5.73803450120191	-2.07674183575561	0.0490087741606011	0.536060061731649	-3.97071539842945
POPDC2	0.318456519824677	7.45035723398892	2.07661518237034	0.0490214727385773	0.536060061731649	-3.97092514672494
MMP2	-0.391284479067453	7.47105247284625	-2.07631349650249	0.049051732345279	0.536060061731649	-3.97142472907976
SERPINI2	0.354451916664952	6.43976348643718	2.07487218445299	0.0491965288747315	0.536060061731649	-3.9738108364343
MMACHC	0.300462250193196	6.4014021914603	2.07441018604723	0.0492430227383855	0.536060061731649	-3.97457544846958
TBC1D15	-0.303856122376648	7.20462975644208	-2.07417591377223	0.0492666140575488	0.536060061731649	-3.97496312854563
PEX7	0.31347736951822	6.2750376745386	2.07401945179603	0.0492823754692432	0.536060061731649	-3.97522202995693
ZFHX2	-0.332751667927212	6.90553877468509	-2.07395974378417	0.0492883914251404	0.536060061731649	-3.97532082685023
NLGN4X	-0.704647443115748	2.66110394356943	-2.07377022670667	0.0493074908031308	0.536060061731649	-3.97563440212742
DPP8	0.374061521481641	8.45224154017629	2.07293172172293	0.049392074021639	0.536060061731649	-3.97702156701221
STOML2	0.332962053149368	8.29771021402853	2.07277937483506	0.0494074557436642	0.536060061731649	-3.97727355946868
TRAV8-6	0.417942013555022	4.62879955542284	2.07215519110073	0.0494705212178956	0.536060061731649	-3.97830587557708
MAPRE1	-0.259161823356662	7.3626684058967	-2.07204747064941	0.0494814122105779	0.536060061731649	-3.97848400997742
SRPK2	-0.409177891369714	5.37818979915176	-2.07169606609798	0.0495169555847221	0.536060061731649	-3.97906507568668
HSPE1	0.444685355661266	7.69941857392318	2.07134333610558	0.0495526559533304	0.536060061731649	-3.97964826763854
ORC6	-0.496325953538248	6.24729843680734	-2.07130853757344	0.0495561792141103	0.536060061731649	-3.97970579881192
NDRG2	0.343174431923256	10.0030915296858	2.07098552479777	0.0495888940950273	0.536060061731649	-3.98023979386329
NUBPL	0.763568358935291	5.88920549295247	2.07079983491599	0.0496077095804817	0.536060061731649	-3.98054674591791
SNRPB	0.278246817406784	7.9827648792321	2.0700956076445	0.0496791250989704	0.536373337853358	-3.98171069369704
EXOSC8	-0.291665811319183	6.41349405759512	-2.0671825788664	0.0499755108841628	0.539053476029139	-3.98652257129929
NXPE3	0.508701510322685	5.39458868477256	2.06661296518407	0.0500336503359198	0.539053476029139	-3.98746296205101
CST6	-0.63100586233667	5.06923070360423	-2.06601971724848	0.05009426627021	0.539053476029139	-3.98844218891692
CRIP1	-0.804020369313577	4.64787805060551	-2.06585702328805	0.0501109012009907	0.539053476029139	-3.98871070229881
B4GALT3	0.27833361866023	6.85166562120076	2.06556723614694	0.0501405432104934	0.539053476029139	-3.98918893815071
ANKS1B	0.800648964347658	3.96140446395243	2.06484335337589	0.0502146567686317	0.539391593479873	-3.99038336816097
LYZL6	0.341918012623971	6.50801021571152	2.06354793515164	0.0503475301055288	0.540309163638596	-3.99252015806293
ZNF44	-0.314144017265926	5.94783576271952	-2.06311330951935	0.0503921806628763	0.540309163638596	-3.99323687317581
GRIA2	-0.240953721837457	2.31651845800204	-2.06276211893431	0.0504282854618005	0.540309163638596	-3.99381592746419
GLCE	-0.609500238340768	2.99118673244352	-2.06162494457342	0.0505453531946555	0.541104911464886	-3.99569048860019
CLCN4	0.328937042655046	6.59079360830821	2.06083006784985	0.0506273266032544	0.541523934217382	-3.99700038636226
EPHA2	-0.660386541131833	5.36036015218717	-2.06027567316053	0.0506845699520281	0.541677952581142	-3.99791378925333
SORT1	0.232095669351464	7.12956739422218	2.05962409805162	0.0507519213396886	0.541690482293591	-3.99898709503983
HACD1	0.918650666156902	7.34581112920909	2.0591531065698	0.0508006560265074	0.541690482293591	-3.99976279451078
RAMP1	-0.401417952265595	8.13005341527097	-2.05902153406874	0.0508142776239974	0.541690482293591	-3.9999794668125
RARA	0.377789847690951	5.40516675896067	2.05672676812955	0.0510523773246802	0.543770182406008	-4.00375698613664
NXT2	-0.701254611039876	3.9213098945298	-2.05584666195095	0.0511439587350671	0.54428709620156	-4.00520502668408
GOSR1	-0.236063024287844	7.21405115749735	-2.05480911196752	0.0512521113962119	0.544979347672251	-4.00691158068082
CSTF2	0.601995521169358	6.2217471306664	2.0543907619488	0.0512957772202815	0.544985303694134	-4.00759951741442
CAD	-0.716079263079989	5.61263420018631	-2.05392983157872	0.0513439258160238	0.545038836349277	-4.00835736559752
MAP1LC3C	-0.540078929711137	4.03293084165956	-2.05325945537609	0.0514140249341816	0.545145657940537	-4.00945937653641
PLSCR4	-0.37621207643965	6.15906972920514	-2.05247720641494	0.0514959300582531	0.545145657940537	-4.01074498901169
CELF1	-0.218522608207984	7.93749666681152	-2.05104333684284	0.0516463648623505	0.545145657940537	-4.01310068168374
NIPBL	-0.244905948389009	5.5982437221705	-2.05059797021615	0.0516931702548858	0.545145657940537	-4.01383214772542
CIAO3	0.335612180884499	6.58495793994119	2.05051242910279	0.0517021644441963	0.545145657940537	-4.01397262754704
FAM171A1	0.369799828775824	7.3295551142559	2.04933734353435	0.0518258595935868	0.545145657940537	-4.01590201555526
CDK17	-0.485572702349299	5.55881295245857	-2.04901075959329	0.0518602841714872	0.545145657940537	-4.01643810699688
MANEA	-0.625108091912505	1.30274681947154	-2.04833948014538	0.0519311064007533	0.545145657940537	-4.01753984136049
TAPBPL	-0.645780249111135	4.65490371774996	-2.04817209203415	0.0519487798208114	0.545145657940537	-4.01781452884697
SCCPDH	0.373061693775242	7.13396415309353	2.04792675399321	0.0519746931465737	0.545145657940537	-4.01821710679169
ACYP2	0.458730502691402	8.89074883183121	2.04787915591605	0.0519797219288467	0.545145657940537	-4.01829520728543
MGC2889	-0.737195972173494	4.6903691610655	-2.04689796904657	0.0520834818444911	0.545145657940537	-4.01990490127822
PABPN1	-0.253776523132844	8.06851848102944	-2.04676293248579	0.0520977763096052	0.545145657940537	-4.02012639630122
RIPOR2	-0.266036153379789	6.65972223311076	-2.0454997063367	0.0522316660065586	0.545145657940537	-4.0221979428359
NIPAL2	0.448967385481581	7.62262844611158	2.0451483946695	0.0522689560431577	0.545145657940537	-4.02277390208964
RFXANK	-0.747452666926313	5.87855022086428	-2.0445334262017	0.0523342890441548	0.545145657940537	-4.02378195545724
ZNF345	-0.746931050167692	2.98050601792677	-2.04448028104649	0.0523399384892076	0.545145657940537	-4.02386906123655
RPS15A	0.214741324588983	12.306099095337	2.04335059376176	0.0524601551984435	0.545145657940537	-4.02572027937738
SPATS2L	0.530758564153617	8.01384319339414	2.04296249827972	0.0525015114272723	0.545145657940537	-4.02635609352205
ONECUT2	-0.571328118927577	5.64335116201906	-2.04257541975162	0.0525427881926364	0.545145657940537	-4.02699016119703
MRPS34	-0.536387876955632	6.40083439777518	-2.0422462208134	0.0525779155987472	0.545145657940537	-4.02752935396547
TYRP1	0.399635074394363	6.22771038250598	2.04210969714361	0.0525924895846828	0.545145657940537	-4.02775294813958
AASS	-0.820559034999448	3.29239228231855	-2.04086883593738	0.0527251172263842	0.545145657940537	-4.02978473331082
MRS2	0.251123090891229	7.22878224538143	2.04006456331376	0.0528112396404811	0.545145657940537	-4.03110120743277
ACTN4	-0.559766198701531	7.56816894872335	-2.03992042537203	0.0528266873136078	0.545145657940537	-4.0313371030213
ADAM7	0.485226503156052	4.40899274610664	2.03957688483574	0.0528635217429998	0.545145657940537	-4.03189929513818
UPF3A	-0.319504032684759	6.56624852793549	-2.0393926006543	0.0528832901161496	0.545145657940537	-4.03220084366525
CXCL13	-0.639942783272991	3.78831086700189	-2.03932432857169	0.0528906154095307	0.545145657940537	-4.0323125542451
DPM2	-0.61869785324564	6.2589861243923	-2.03928244940422	0.0528951093062716	0.545145657940537	-4.03238107803016
PPIA	-0.38086618053069	9.54042397834464	-2.0391411821236	0.0529102706754933	0.545145657940537	-4.03261221628802
RBP1	0.302946239532809	6.731024282404	2.03907178671212	0.0529177198845935	0.545145657940537	-4.03272575552969
TMEM184C	0.268466995717101	6.36938238501156	2.03869301723462	0.0529583951171523	0.545145657940537	-4.03334542237073
SRR	0.292396325924884	7.03895193413062	2.03835317651671	0.0529949135476704	0.545145657940537	-4.03390133616355
HMGN1	-0.376073857892742	6.84959505635389	-2.03821676396601	0.0530095783982139	0.545145657940537	-4.03412446330169
CBLIF	0.777228072294741	5.00077234313192	2.03765398523288	0.0530701173588855	0.545145657940537	-4.03504488289373
ACTN3	1.21151066108109	10.7880075330412	2.0374914798024	0.0530876097546354	0.545145657940537	-4.03531062739713
SLC6A20	-0.564450621959673	3.35009262105564	-2.03746269027756	0.0530907092489915	0.545145657940537	-4.03535770531565
PRPH2	0.320711654267107	8.16457056325889	2.03674151253346	0.0531684041402547	0.545145657940537	-4.03653686200615
EMC7	0.440584892677798	8.30099004009005	2.03669123203146	0.0531738247966182	0.545145657940537	-4.03661906236373
EOLA2	0.195253144986201	7.82951866598248	2.03629551448789	0.0532165036009945	0.545145657940537	-4.03726594804791
H1-0	-0.379087865853325	9.21595086160444	-2.03615769198972	0.0532313751421561	0.545145657940537	-4.0374912288714
PARM1-AS1	0.556842345255102	5.01369981485653	2.03580570732164	0.0532693723247671	0.545145657940537	-4.0380665268421
KRT35	-0.799423497752657	4.60599267222628	-2.03543724630403	0.0533091739915154	0.545145657940537	-4.03866868299829
DLX6	-0.443907275075699	3.65423529603164	-2.03529449250727	0.05332460156057	0.545145657940537	-4.03890195826235
NRG1	0.275577089232177	5.47002916099334	2.03502297011868	0.0533539562603246	0.545145657940537	-4.03934562516526
SDC2	-0.434983064039327	6.29060131383183	-2.03460189477261	0.053399507783077	0.545145657940537	-4.04003358271821
H2BC15	0.632370552627341	5.34713330878172	2.03454132076531	0.0534060634651198	0.545145657940537	-4.04013254134552
ZDHHC14	-0.41755755754232	4.36531505255215	-2.0343786628496	0.0534236708208752	0.545145657940537	-4.04039826277494
KRT81	0.44092287236341	4.76682770561928	2.03322481385373	0.0535487206507783	0.545431612556037	-4.04228280588245
ALPK3	-0.521602663842375	8.23253260378002	-2.03298878735394	0.0535743323590537	0.545431612556037	-4.04266821171443
ZNHIT3	0.424604186563965	8.06268323916655	2.03154739370523	0.0537309773477522	0.545431612556037	-4.04502120039826
TECPR2	-0.282974282436149	6.31435580586166	-2.03143965180398	0.0537427026521076	0.545431612556037	-4.0451970375818
TUSC2	0.288475332989841	7.27768108267257	2.03134779970842	0.0537527005013683	0.545431612556037	-4.04534693730307
WIPF1	0.298648546124758	5.94600365333186	2.03085976435062	0.0538058495494868	0.545431612556037	-4.04614331925554
STXBP5L	0.827569502185319	5.98672251352938	2.03059431193271	0.0538347780141104	0.545431612556037	-4.04657643372667
RNASEH1	-0.299015203829957	7.28318863328772	-2.03023588637429	0.0538738604377185	0.545431612556037	-4.04716118363171
EIF3F	0.241835991100425	9.55134629736243	2.0299153332768	0.0539088346396691	0.545431612556037	-4.04768408812664
DSE	-0.514284374108464	5.80079387448033	-2.02981214499813	0.0539200973720779	0.545431612556037	-4.04785240292737
PRELP	-0.335899461169019	6.99694543152165	-2.0294371585509	0.0539610437788557	0.545431612556037	-4.0484640108927
VGLL4	-0.360025153914268	6.75513079654912	-2.02936079157314	0.053969386008669	0.545431612556037	-4.04858855715792
IGFBP2	0.70355699552795	5.62682827713084	2.02751523601112	0.0541713409593905	0.546961544543134	-4.05159750001394
FGGY	-0.307682024132214	7.22227645241866	-2.02618181948307	0.0543176712536125	0.546961544543134	-4.05377031961526
CFD	-0.530011505456287	9.28884204912321	-2.02575625220766	0.0543644472445892	0.546961544543134	-4.05446358453292
MYH13	0.697441742235108	6.36569939921359	2.02565932922389	0.054375105482219	0.546961544543134	-4.05462146197357
AMOT	0.405375044722986	6.79650903722423	2.02524408975814	0.0544207887399594	0.546961544543134	-4.05529778623105
FH	0.323661935622374	8.84584573943532	2.02522756261956	0.0544226077057713	0.546961544543134	-4.05532470299491
PDK3	-0.259848290736604	6.19577800527313	-2.02521851216911	0.0544236038151754	0.546961544543134	-4.05533944286054
VDAC2	0.35698653096572	11.0877312507095	2.0246557052405	0.0544855792179213	0.547149466284495	-4.05625596186841
PLEKHA6	0.289551583410232	4.28156777343845	2.02423888644703	0.0545315190364579	0.547176186649156	-4.05693463175755
FSTL1	-0.508089075665165	8.50711753469678	-2.0231666267336	0.0546498566087334	0.547433143095471	-4.05868006670464
SULF1	-0.45731100005197	5.59874408092365	-2.02269667449047	0.0547017936908506	0.547433143095471	-4.05944486319148
SYNE3	-0.356519168170459	6.77579907648107	-2.02219637418809	0.0547571328729327	0.547433143095471	-4.06025891626375
UPF2	-0.344002547681584	7.09662157211958	-2.02214400352073	0.0547629285668086	0.547433143095471	-4.06034412224078
ANAPC2	-0.524248188448732	7.01717746646094	-2.02166581010843	0.0548158738976713	0.547433143095471	-4.06112206407921
NDUFB6	0.364533394857977	9.29071788642834	2.021535667759	0.0548302910579986	0.547433143095471	-4.06133376274924
STRA6	0.413615400983083	6.87802989583185	2.0212655769847	0.0548602224394496	0.547433143095471	-4.06177308201229
MAFK	0.579107479467405	4.97884238485364	2.01933084107552	0.0550750537825149	0.54783145822087	-4.06491889121547
DMAC2	0.220733384025768	7.37774354233576	2.01896773941261	0.055115455391752	0.54783145822087	-4.06550905455503
ST6GALNAC4	0.250495120652769	6.3465868057479	2.01879842681104	0.0551343034642736	0.54783145822087	-4.06578422046071
CHP1	0.394057537870578	7.87316085249933	2.01874819397362	0.0551398965415759	0.54783145822087	-4.06586585559437
RAB40AL	-0.460688042019154	2.5637888499998	-2.01808972478311	0.0552132590901653	0.54783145822087	-4.06693582999375
SDHB	0.433736888073772	8.07401383503384	2.01678147248492	0.0553592735160201	0.54783145822087	-4.06906096492797
RNH1	-0.258426880921921	7.89908326191753	-2.01675840589531	0.0553618510561344	0.54783145822087	-4.06909842611906
KIAA0232	-0.22066296198612	9.22537313693213	-2.01675537593886	0.0553621896418101	0.54783145822087	-4.0691033468847
BEST1	-0.655288999889335	4.37726927840131	-2.0164922410129	0.0553916009412471	0.54783145822087	-4.06953066905609
PLPPR2	0.386436678223182	6.48095122090775	2.01581322689447	0.0554675602373624	0.54783145822087	-4.07063319082584
MTA2	0.42665032373742	3.70581103940548	2.01548862386932	0.0555039052566448	0.54783145822087	-4.07116016322342
PLTP	-1.10487963313956	4.60297684749893	-2.01508526714431	0.0555490975780847	0.54783145822087	-4.07181490731648
CDKL5	-0.38297364249708	3.4062319710155	-2.0150740156487	0.0555503586700688	0.54783145822087	-4.07183316990518
TSPAN31	0.22318900226137	7.81660410024825	2.01376866410203	0.0556968378157423	0.54783145822087	-4.07395145111558
IFI27	0.982761091867624	5.97143926544206	2.01346743537539	0.0557306886118452	0.54783145822087	-4.07444014325688
PDGFRA	-0.306316795069871	5.7052257375527	-2.01344299605645	0.0557334357981877	0.54783145822087	-4.0744797897071
ADCY1	0.312463938484765	6.18759722955946	2.01334117122526	0.0557448830640876	0.54783145822087	-4.07464497055651
PLEKHM1	-0.374085266089096	6.079957317035	-2.01319826359261	0.0557609524237002	0.54783145822087	-4.07487678663915
KBTBD2	0.244292425477745	8.59150211328782	2.01316427515418	0.0557647748847854	0.54783145822087	-4.07493191898091
TMEM147	0.184248016246084	8.54048201464889	2.01312073855445	0.0557696715056969	0.54783145822087	-4.07500253838964
MT1HL1	-0.568325947328916	9.76555383622754	-2.01187505070705	0.0559099373780617	0.54783145822087	-4.07702269328988
UBE2D1	0.403196214444081	7.80826302002579	2.01101690829203	0.0560067471095832	0.54783145822087	-4.07841386617579
ATP6V1F	0.52691771375787	8.83395374915895	2.0108371674729	0.0560270430519067	0.54783145822087	-4.07870520111485
SLC25A13	-0.550321175979755	5.54938935910177	-2.01033851630775	0.056083383805599	0.54783145822087	-4.07951335315413
INSL3	0.489702233530035	4.50734437853564	2.00952993611652	0.0561748490736084	0.54783145822087	-4.08082351115717
TUBA1A	-0.413762697992085	7.81091828154584	-2.00926735961803	0.0562045797316968	0.54783145822087	-4.08124889207739
LOC105375582	0.581740256800831	5.77896105955037	2.00920892041345	0.0562111985048102	0.54783145822087	-4.08134356002015
MARCHF8	-0.497916984607962	6.13422956759119	-2.00901134168898	0.056233581215889	0.54783145822087	-4.08166361166832
ZBTB7B	0.630140769906713	4.57917031109483	2.00854752338222	0.056286155933298	0.54783145822087	-4.08241485273441
PHACTR4	0.811852707188804	5.79012496373255	2.00759505915167	0.0563942562615045	0.54783145822087	-4.08395717915038
THOC1	-0.650939846786483	6.04519254202151	-2.00756964928486	0.056397142683539	0.54783145822087	-4.08399831858315
ATXN3	-0.304327481420126	4.30189309064542	-2.00711576250466	0.0564487238070808	0.54783145822087	-4.08473311711853
PHYHIP	-0.815472303509238	5.85469651224896	-2.00692025134393	0.0564709551931846	0.54783145822087	-4.08504959593806
OR2H1	-0.604143207890713	4.50125755557607	-2.00669615286355	0.0564964467606344	0.54783145822087	-4.08541232404469
FA2H	0.58583047148045	5.204546022322	2.00646291340696	0.0565229889596486	0.54783145822087	-4.08578981864511
HTT	-0.528607037110206	6.43512549479962	-2.00621575544829	0.0565511271169496	0.54783145822087	-4.08618980764505
COA7	0.29197325291257	7.57294487047207	2.00548616414137	0.05663426121825	0.54783145822087	-4.08737034940152
KCNC3	-0.829470198090737	5.7656188607721	-2.00458387508664	0.0567372233319169	0.54783145822087	-4.08882992789008
GPR45	-0.538010373270597	4.69700700856688	-2.00363895545407	0.0568452278757861	0.54783145822087	-4.09035798915851
FLNA	-0.564571637780186	7.22779852045818	-2.00341443160231	0.0568709177740255	0.54783145822087	-4.090721002266
C1orf35	-0.41524038791733	6.15701654507853	-2.0031600681335	0.0569000343316243	0.54783145822087	-4.09113222706806
LINC01587	-0.606763786588614	5.04502254351699	-2.00218136482153	0.0570121880467547	0.54783145822087	-4.09271414805687
BPGM	0.446880284039199	6.66945988209855	2.0012737612379	0.0571163690951415	0.54783145822087	-4.09418067784511
ACSS3	0.284942593369673	6.73584189879253	2.00126268852896	0.0571176411380722	0.54783145822087	-4.09419856662881
EFEMP1	-0.748158553735892	6.38376535268619	-2.00098611777254	0.0571494219810144	0.54783145822087	-4.09464536539382
MST1	-0.363257145534095	6.24694180772958	-2.00093659293776	0.057155114550234	0.54783145822087	-4.09472536810035
NDST4	-0.612901009504184	5.85478946251525	-2.00079899949618	0.0571709326894463	0.54783145822087	-4.09494763027996
SYP	0.500466514133748	5.28988290193387	2.00054749035123	0.0571998569278749	0.54783145822087	-4.09535387983387
SATB1	-0.198495306894964	9.41272439889993	-1.99975978916856	0.0572905285848387	0.54783145822087	-4.09662598754523
PRKCSH	-0.433703436104028	7.90211602720001	-1.99939554487818	0.0573324994742052	0.54783145822087	-4.09721411309935
ZHX3	0.323027082002695	6.21039900872074	1.99902596795999	0.0573751126533232	0.54783145822087	-4.09781077445075
MPZL1	-0.237698650052185	6.65790809625995	-1.99881377637317	0.0573995915659895	0.54783145822087	-4.0981533120292
RAPGEF1	-0.641379061983367	5.62520016756143	-1.99875286429511	0.0574066202323897	0.54783145822087	-4.09825163687782
COX6C	0.238765918532199	11.7007094143564	1.99865459529374	0.0574179611339081	0.54783145822087	-4.0984102593239
ACTG1	-0.304814950387923	10.373152885888	-1.99816509063117	0.0574744828098491	0.54783145822087	-4.09920032184936
ARPP21	-0.579961079500985	5.05187567366421	-1.99759396285307	0.0575404915307857	0.54783145822087	-4.1001219578774
RPS3A	0.250128620180636	12.4926423763116	1.99733023652093	0.057570994636024	0.54783145822087	-4.1005474758063
CYP2J2	0.592154154157639	6.4953784635642	1.99717970695613	0.0575884115973524	0.54783145822087	-4.10079033553467
FOCAD	0.645247146067029	6.12280179827504	1.99700940663063	0.0576081217499652	0.54783145822087	-4.10106507776523
CD37	0.702128440886127	4.83016730602658	1.99670539134175	0.0576433225989346	0.54783145822087	-4.10155550009659
KLHL29	-0.858029248208856	4.72653400596094	-1.99644725857074	0.0576732258193075	0.54783145822087	-4.1019718671075
SIK2	-0.643758007365313	4.37077616554842	-1.99642546824293	0.0576757507338237	0.54783145822087	-4.10200701313082
USE1	0.504064636370682	5.87925577495775	1.99634910029779	0.0576846005026448	0.54783145822087	-4.10213018634102
CYP3A43	0.260088236760258	6.03075596715218	1.99624987476482	0.057696100879396	0.54783145822087	-4.10229022156551
PIM2	-0.541758665354608	4.95761119648958	-1.99607269069873	0.057716641805758	0.54783145822087	-4.10257597819946
TREML2	0.737293349125343	5.53881938098581	1.99549322179841	0.0577838647696047	0.548058066228141	-4.10351040588829
LEPR	-0.350116055387651	5.38469352347234	-1.99377379403419	0.0579837399899071	0.548995560119542	-4.10628199571165
NAP1L2	-0.418466471247497	4.92595342868704	-1.99333419464528	0.0580349394086745	0.548995560119542	-4.10699033575234
PKIA	0.242139040552479	10.2144789072324	1.99316378091881	0.0580547979722288	0.548995560119542	-4.1072648999845
UBL5	-0.23851389089701	7.94611725419643	-1.99315003646642	0.0580563998955808	0.548995560119542	-4.1072870438351
NLRX1	-0.508856012888965	7.29961229811994	-1.9926945808172	0.0581095056234709	0.549087055005637	-4.10802077492175
ZNF234	0.738872899359893	3.78350223039152	1.99159916114281	0.0582374066191685	0.549734835818433	-4.10978500830362
TRIM17	0.51120677184827	4.95122301139301	1.99126485723051	0.0582764894490396	0.549734835818433	-4.11032329119179
AGBL2	0.94461118795672	4.0198788990421	1.99072832910435	0.0583392624237357	0.549734835818433	-4.11118705852318
ZNF160	-0.625711856888344	8.54723214624061	-1.99004142063716	0.0584197169687536	0.549734835818433	-4.11229269414333
LAIR1	-0.418308534121085	6.00745044761107	-1.99002840547367	0.0584212423240379	0.549734835818433	-4.11231364060277
MRPS10	0.235715833933874	8.53140621887926	1.98987735312571	0.0584389479822806	0.549734835818433	-4.11255673572738
NECAP1	-0.564406749948239	5.6649050582876	-1.98927781483051	0.0585092699004818	0.549837368492817	-4.11352147451802
UFL1	-0.320608441778388	6.89139941317321	-1.98904305100718	0.0585368265436472	0.549837368492817	-4.11389918737634
TTC38	0.371151595568449	4.70445743412687	1.98834746118926	0.0586185424664652	0.549977945007731	-4.11501814696438
PTN	0.281856806630307	6.65156045427378	1.98739658161205	0.0587304122983377	0.549977945007731	-4.11654734523603
TRIM33	-0.305776937352182	5.8726394759765	-1.9871822150989	0.0587556583191422	0.549977945007731	-4.1168920189682
PITPNC1	0.284395176333956	7.18360495529414	1.98704507216551	0.0587718147237799	0.549977945007731	-4.11711251379888
DIO3	0.569406399542554	5.11461672766112	1.98649385399665	0.0588367917378979	0.549977945007731	-4.11799864301051
CACNA1H	-0.392969558642229	3.71813553997348	-1.98597496634231	0.0588980156877309	0.549977945007731	-4.11883264455907
TOM1	-0.327159419397012	7.84756868030941	-1.98569230169592	0.0589313911954536	0.549977945007731	-4.11928690514522
LTA4H	0.254152714329955	8.27944569446429	1.98557835340381	0.0589448503190522	0.549977945007731	-4.11947001499613
ZC2HC1A	-0.817930416950992	5.15243083975902	-1.98484297998081	0.0590317751014115	0.549977945007731	-4.12065155451547
RPS21	-0.351101287463864	10.4965970752603	-1.98443247359522	0.0590803482519192	0.549977945007731	-4.12131099323274
MED31	0.346666221930577	6.28060725813075	1.98302286608505	0.0592474090109134	0.549977945007731	-4.1235746800909
DPYSL4	-0.49517987699516	4.75853461823796	-1.98252402201542	0.0593066298431693	0.549977945007731	-4.12437550919992
HSPD1	0.310983435402468	9.10227782094473	1.98237678865984	0.0593241188102387	0.549977945007731	-4.1246118467728
EFHC2	0.330427193552827	5.83222432207495	1.98193867836018	0.0593761862622133	0.549977945007731	-4.12531502609512
DNAJB4	-0.505763220697331	6.88120139507892	-1.98161985922263	0.0594141018713377	0.549977945007731	-4.12582667280223
CCDC177	0.396541742823456	7.01281358395644	1.98142652467497	0.0594371046264133	0.549977945007731	-4.12613691209798
IER3	-0.324363571040807	6.8833393844433	-1.98121609316502	0.0594621505037185	0.549977945007731	-4.1264745628974
TRAK2	0.286885663680022	7.47732993578733	1.98074802092605	0.0595178946104221	0.549977945007731	-4.12722552654954
MAD2L1	-0.493884724081636	4.73923909126012	-1.98032257556409	0.0595686022027529	0.549977945007731	-4.12790799514331
PTS	0.431410081950812	8.45315695344358	1.98030127537138	0.0595711419134983	0.549977945007731	-4.12794216072531
ADRA2A	0.8424220106331	5.28099719455276	1.98025495461297	0.0595766652607531	0.549977945007731	-4.12801645851049
GRB14	1.08739711923244	4.11662015343514	1.97960209390099	0.0596545613530616	0.549977945007731	-4.12906351028694
LRRC42	0.4192685656876	5.82631939774538	1.97951639097322	0.0596647936772492	0.549977945007731	-4.12920094224142
VASH1-AS1	0.465737837967143	4.80223346402322	1.97941928579264	0.0596763892232303	0.549977945007731	-4.12935665374897
ADRB2	-0.356730487426266	7.37229800393276	-1.97931102168258	0.0596893196285597	0.549977945007731	-4.12953025280742
CENPC	0.634785801704772	4.53565384700964	1.9788032352162	0.0597499995767237	0.549977945007731	-4.1303443900263
LARS1	-0.609345630606024	8.40348991372536	-1.97858797740398	0.0597757390978064	0.549977945007731	-4.13068947096772
ERCC5	-0.448927227605336	6.22773748182195	-1.97841953084461	0.0597958879781078	0.549977945007731	-4.13095949057522
ACO1	0.267547323116862	8.43605927868017	1.97807401115551	0.059837236384577	0.549977945007731	-4.13151330880125
P3H3	-0.868277307018661	3.96895550938845	-1.97791051936852	0.0598568102768835	0.549977945007731	-4.13177533941654
CRP	0.4883881548959	4.19793926241911	1.97749128407178	0.0599070286501898	0.550025051396196	-4.13244718586009
PTPN3	0.641616854432986	9.01241153818375	1.97698683494471	0.0599675037321808	0.550025051396196	-4.13325546231241
MRPS35	0.195565664405917	9.09277654570099	1.97677887771979	0.0599924500415529	0.550025051396196	-4.13358862997533
MUC6	-0.623340742011302	4.29199018829603	-1.97620123915103	0.0600617909813531	0.550198736607699	-4.13451393676377
TBX10	0.303059086235722	6.04568269876933	1.97589625562543	0.0600984303769068	0.550198736607699	-4.1350024083867
MORC2	-0.224300435111529	6.892670631006	-1.97541422148958	0.060156380106196	0.550330762433166	-4.13577434446174
EFS	0.47111166074334	5.48890682139349	1.97385752457629	0.0603438618981534	0.551411431467341	-4.13826637631405
CDC42EP3	-0.337980864747196	6.99072406869351	-1.97370934016723	0.0603617354386459	0.551411431467341	-4.13850352632323
PKP4	0.235360619629641	5.42919045544623	1.97271631248101	0.0604816319564587	0.551864211278213	-4.140092422969
PRMT1	-0.261449181491958	9.72444381019163	-1.97253127729025	0.0605039960147609	0.551864211278213	-4.14038842824585
OR2J2	0.568905450062834	4.18407802281851	1.97196702192241	0.0605722391340996	0.551864211278213	-4.14129096329641
KIF20B	-0.756308718728475	4.93486160950297	-1.97185414254164	0.060585899331975	0.551864211278213	-4.14147149426094
ADD2	0.266493254702771	5.69686200795685	1.97140847490379	0.0606398587520862	0.551958051981732	-4.14218419278472
GDF10	0.311217714492619	7.44145566700124	1.9705320773135	0.060746092703187	0.552256659326742	-4.14358537853668
SLC41A3	0.283351854259102	8.34549780414946	1.97020640991466	0.0607856108294773	0.552256659326742	-4.14410594675436
APPL1	0.71749435557922	6.93995187050351	1.96964835760938	0.0608533804473031	0.552256659326742	-4.14499783657782
AK2	0.190781444841489	7.58430394853238	1.96881634151658	0.060954543872601	0.552256659326742	-4.14632725743204
TNFRSF17	-0.391986862403699	2.87222798048998	-1.96827704324335	0.0610201954490729	0.552256659326742	-4.14718875808394
LYRM1	0.276563313823151	7.82612636002861	1.96775061908907	0.0610843399375035	0.552256659326742	-4.14802953616104
CA14	0.272819071129685	8.03464379593777	1.96747730397163	0.0611176666794347	0.552256659326742	-4.14846600014102
MYO15B	0.308895457407121	6.85337207600845	1.96744702312608	0.0611213599678868	0.552256659326742	-4.14851435383526
EDNRB	-0.248592131386711	5.38343150559526	-1.96727912116401	0.0611418421744107	0.552256659326742	-4.14878245725689
LARP7	0.181422370861271	7.23004514921643	1.96631238344094	0.0612598914267927	0.552256659326742	-4.15032582317445
GOLPH3	0.429909569751042	7.59888937090012	1.96626238423018	0.061266002340062	0.552256659326742	-4.15040563109299
CASD1	0.672640723915831	6.51355725563285	1.96602773283847	0.061294688660369	0.552256659326742	-4.15078015909294
CHD1	-0.600945863439727	5.71216524674921	-1.96586479538632	0.0613146148609269	0.552256659326742	-4.15104020606097
PRKN	0.60104510921936	6.46072044990124	1.9658058945507	0.0613218194590889	0.552256659326742	-4.15113420770094
ACLY	-0.277627353837251	5.93575652968447	-1.96465897458942	0.0614622566009779	0.552256659326742	-4.15296422499307
COX7C	0.238817485847989	11.2209622338452	1.96441497710333	0.0614921699636358	0.552256659326742	-4.15335345058106
IRAG2	0.358154563958544	4.17049459197125	1.96419283899398	0.0615194145928178	0.552256659326742	-4.15370777700885
SERINC5	-0.718974143591848	4.61603328839525	-1.96417823837088	0.0615212056917991	0.552256659326742	-4.15373106509526
IL1RN	-0.270655345113899	5.57889866518229	-1.96411484286049	0.0615289831282532	0.552256659326742	-4.15383217995065
PARP1	0.493018723148049	8.35023944963697	1.9638339097851	0.0615634587633111	0.552256659326742	-4.15428023673906
CACNB1	-0.386704111723136	9.30161220884433	-1.96361803594874	0.0615899620066998	0.552256659326742	-4.15462450127107
ADAMTSL4	-0.431827585927352	6.99495543146859	-1.96176200445078	0.0618182458117191	0.553756599446584	-4.1575833269753
C1RL	-0.790732572603562	3.67621728581468	-1.9615461728734	0.0618448404981869	0.553756599446584	-4.15792727329969
DNAJC22	0.609857834318618	5.69156652588747	1.96058136451411	0.0619638471370314	0.554429525374019	-4.15946445934263
GLUL	-0.300785405113732	9.79025854753521	-1.96012491582279	0.0620202191953256	0.554541464841939	-4.16019151651726
CD44	-0.257904330072434	6.27409215668338	-1.95956795373831	0.062089066004795	0.554764707772878	-4.16107851856513
AHNAK	-0.447498566199675	8.52997037402863	-1.95902881105808	0.0621557742619914	0.554968540956467	-4.16193697591861
HLA-DRB6	0.30440590645838	7.2316885227324	1.9568953207138	0.0624203712304877	0.555285378982146	-4.16533245247495
SMC4	-0.30349899323227	5.53726848625266	-1.95665125526727	0.0624507035464372	0.555285378982146	-4.16572072248355
ATF4	0.264971080086637	10.9904557521345	1.95626274054052	0.0624990147168549	0.555285378982146	-4.1663387195816
SDF2L1	-0.576855863417719	5.87957296200427	-1.95600397805994	0.0625312096656399	0.555285378982146	-4.16675027707818
CACNB4	-0.592230359354811	5.29867996876143	-1.95516534952011	0.0626356513132598	0.555285378982146	-4.16808384298902
METTL9	0.256792555079999	9.0869217576578	1.95514373529962	0.0626383451478943	0.555285378982146	-4.16811820814086
MRPL42	0.91787181951141	4.94689543778641	1.95507685134159	0.0626466817099994	0.555285378982146	-4.1682245474532
SERPINB13	0.302543388884438	5.1450157433099	1.9539743271222	0.0627842435789469	0.555285378982146	-4.16997709590456
UBIAD1	0.701282219182983	5.10203394614288	1.95326514948202	0.062872868105541	0.555285378982146	-4.17110402718033
CCR6	0.650977118622536	3.16407906106237	1.95281399283067	0.0629293055582701	0.555285378982146	-4.17182079806918
NUP88	0.353304364140324	5.87241909610872	1.95188987093672	0.0630450478521621	0.555285378982146	-4.17328862963686
ZNF37A	0.652019691614975	4.63945324238269	1.95134944518214	0.0631128206451016	0.555285378982146	-4.17414679310179
LARP4B	-0.283278634951843	6.76730103960615	-1.95120795538783	0.0631305749442608	0.555285378982146	-4.17437144312497
SPAG16	-0.396993526356998	5.75766758008962	-1.95031204080305	0.0632430973849862	0.555285378982146	-4.17579366664218
HLA-DOA	0.282624877241327	5.92387253200678	1.95021210059826	0.0632556603157953	0.555285378982146	-4.17595228905762
ZBTB22	0.37009670671329	6.97109704209588	1.94988413950196	0.0632969019213426	0.555285378982146	-4.1764727804931
TBCB	-0.345340758001583	7.53112237854085	-1.94986514059519	0.0632992917875693	0.555285378982146	-4.17650293089148
NPFFR1	-0.413806248912771	6.12890359116275	-1.94960764012547	0.0633316905183538	0.555285378982146	-4.17691155228059
GALC	0.259972896297126	6.47995391356878	1.94960185425017	0.063332418665252	0.555285378982146	-4.1769207333186
ZNF141	0.524993423147086	2.82849611110173	1.94931579631142	0.0633684279708897	0.555285378982146	-4.17737462702065
CDH8	0.25586322719844	5.60819794476271	1.94724350658836	0.063629828563172	0.555285378982146	-4.18066138829003
ERGIC3	0.222057657275434	7.25220251572587	1.94719163672568	0.0636363836273465	0.555285378982146	-4.18074362548753
PIGR	-0.774207552552313	6.50372880171987	-1.94617877327522	0.0637645035455773	0.555285378982146	-4.1823491671708
SDHC	0.235991124831587	8.48820205721287	1.9457187611694	0.0638227666359642	0.555285378982146	-4.18307816416702
EPO	0.461133551528244	4.83988862468754	1.94543093165554	0.063859245651526	0.555285378982146	-4.18353423655965
SMARCA1	-0.197375746105066	6.12559066034002	-1.94517688040105	0.0638914589021663	0.555285378982146	-4.18393674755772
ZNF10	-0.673774873131471	3.50440421605825	-1.94480439138828	0.0639387156868659	0.555285378982146	-4.18452684161274
MSL3	0.203223032050424	7.29920365943987	1.9447156661708	0.0639499765732252	0.555285378982146	-4.1846673877891
SQSTM1	0.427343844818113	9.1371674347425	1.94456275142124	0.0639693884023853	0.555285378982146	-4.18490960364819
LRP3	-0.829917717483926	5.09662629192798	-1.94354912358093	0.0640981948804854	0.555285378982146	-4.18651484783545
H4C7	0.548499373919682	5.99866260919573	1.94291670244813	0.0641786750925304	0.555285378982146	-4.18751609431768
LPAR2	0.463758129763417	5.58356306004762	1.94291359364944	0.0641790709292088	0.555285378982146	-4.18752101559461
MRAS	0.825876221285477	4.97548344198715	1.94289226860407	0.0641817862594246	0.555285378982146	-4.18755477332721
VWA8	0.337638192189883	7.89859661181699	1.9428687907408	0.0641847758259763	0.555285378982146	-4.18759193869104
TOP3B	0.778000489871566	4.55529400715058	1.94253611236653	0.064227150767886	0.555285378982146	-4.18811853363415
EPN3	-0.471910360881679	2.53285564025867	-1.94218009352296	0.0642725259446323	0.555285378982146	-4.18868200455977
VAMP3	-0.242102860701808	8.50926670723405	-1.9420222620643	0.0642926508327883	0.555285378982146	-4.1889317813637
YJU2B	-0.989067629509822	5.71462331974199	-1.94136514522795	0.064376498513199	0.555285378982146	-4.18997155231551
ABCB7	0.370180111082525	6.40648777319568	1.94071428591894	0.0644596424671393	0.555285378982146	-4.19100118027335
CYTL1	0.508858921290519	4.06350096274961	1.93980060219477	0.0645765201282447	0.555285378982146	-4.19244617795216
ZCCHC14	-0.343303036660421	4.95732404876883	-1.93979875891769	0.0645767561068246	0.555285378982146	-4.19244909262953
ADGRB1	-0.545328476226996	5.47904327748172	-1.93966811179052	0.0645934836417655	0.555285378982146	-4.19265567316321
TMCC1	0.251666398788836	7.33120552763819	1.93921179574041	0.0646519383994293	0.555285378982146	-4.19337712855168
PPP1R3A	0.692323009019949	8.42157447055712	1.93914589816293	0.0646603838160277	0.555285378982146	-4.19348130569281
CEBPA	-0.551257413713818	6.47188678502134	-1.93907092851412	0.0646699930857007	0.555285378982146	-4.19359982182448
ADAM11	0.374335589652721	5.34905125293565	1.93897392851693	0.0646824279676063	0.555285378982146	-4.19375315999947
LRRFIP1	-0.450287960793203	8.31731695646428	-1.93874065024479	0.0647123415991042	0.555285378982146	-4.19412190579373
PSMB1	-0.28070124524084	9.51401263034414	-1.93781396485992	0.0648312919725521	0.555285378982146	-4.19558642312622
TRPA1	0.390366597193668	5.74931126188506	1.93768189638996	0.0648482600589037	0.555285378982146	-4.19579510207142
JAK3	0.227332947944239	6.56471622016837	1.93697390442462	0.064939289021988	0.555285378982146	-4.19691361794773
CHN1	-0.40457531438076	4.06216909978037	-1.93639429613643	0.0650138947955542	0.555285378982146	-4.19782909554546
PSPN	0.452652388397361	4.24418133332539	1.93635517133053	0.0650189335571812	0.555285378982146	-4.19789088536483
ARL6IP5	-0.268822328983932	9.83105348219441	-1.9359534175506	0.065070694021095	0.555285378982146	-4.19852532484534
KCNMA1	-0.361104453587592	6.20018173513454	-1.9359446708616	0.0650718213144361	0.555285378982146	-4.19853913637518
HAVCR1	0.592420826275004	5.47248628685043	1.93512424250669	0.0651776362932298	0.555285378982146	-4.1998344467515
PSG5	0.588296905028705	5.98237773123707	1.93430298961073	0.0652837089303054	0.555285378982146	-4.20113067504985
YIPF3	0.664200025886029	6.73101221831095	1.93422866454859	0.0652933161966291	0.555285378982146	-4.2012479673961
GCC2	-0.278682745551863	6.97092653663253	-1.93379609796177	0.0653492544470142	0.555285378982146	-4.20193053806158
KCNK5	-0.452106681220777	6.13170560269899	-1.93319985038828	0.0654264284207657	0.555285378982146	-4.20287121518743
CPLX2	0.734035035331346	4.23256456088039	1.93315613394761	0.0654320899080048	0.555285378982146	-4.20294017698026
ATOSB	0.354524123236613	7.31906113443611	1.93284682258236	0.0654721594921806	0.555285378982146	-4.2034280782193
SMNDC1	0.41487819142945	7.37563854498256	1.93273096179868	0.0654871741639936	0.555285378982146	-4.20361082053864
PIGA	-0.722422990839719	4.4276268940673	-1.93248773683339	0.0655187040947026	0.555285378982146	-4.20399442409998
TXK	-0.518618330023358	5.16632383719553	-1.93233407922466	0.065538630027768	0.555285378982146	-4.20423674863488
AHNAK2	-0.461801262573879	5.82339149880509	-1.93191413885283	0.0655931139812891	0.555285378982146	-4.20489894363463
UBXN7	-0.251790307882707	6.50617937082722	-1.93171961714366	0.0656183651118734	0.555285378982146	-4.20520564667078
ASB7	0.885698551821866	5.32949438630329	1.93166662341391	0.0656252457796652	0.555285378982146	-4.20528919832199
TBR1	0.588525659789995	5.77904153444842	1.9311318157694	0.0656947202751884	0.555285378982146	-4.20613230389837
ONECUT1	-0.789518615890371	4.98476021060699	-1.93078840021058	0.0657393659013393	0.555285378982146	-4.20667360047785
BCAP31	-0.379738748497603	7.34194180931522	-1.93028028861429	0.0658054716316094	0.555285378982146	-4.20747436984862
PLAT	-0.355918805083495	6.37381161373768	-1.93021299297384	0.0658142312226784	0.555285378982146	-4.20758041480324
BRD8	-0.309230848189324	6.60023086255138	-1.93002391350564	0.06583884838069	0.555285378982146	-4.20787835375059
CASP3	0.922370499839171	5.29328682760534	1.92984615394047	0.0658619991159655	0.555285378982146	-4.20815843692325
CHKB	-0.669659910584532	7.15895909792931	-1.92972560169791	0.0658777034503933	0.555285378982146	-4.20834837229549
PPP1R9A	-0.495815174412122	6.28119473365758	-1.92899128390557	0.0659734339833889	0.555285378982146	-4.20950514306264
PABPC4	0.464680494298376	10.5288630860668	1.92898107324099	0.0659747659733431	0.555285378982146	-4.20952122575032
ESYT1	0.804437046730083	6.53939160588297	1.92885121767356	0.0659917078020771	0.555285378982146	-4.20972575440396
CHD2	0.794607712929861	5.63603142061645	1.92865547165199	0.066017253356238	0.555285378982146	-4.21003404542618
ZNF552	-0.518048474998437	6.02387871787182	-1.92815476078386	0.0660826374000033	0.555285378982146	-4.21082254247186
TTF1	-0.268221980513341	6.98209428465881	-1.92814611500465	0.0660837668857348	0.555285378982146	-4.21083615619913
FZD5	-0.478329711879697	4.1953542952088	-1.92794442182516	0.0661101209163041	0.555285378982146	-4.21115373209759
KLK6	-0.946774158254446	4.19024258362522	-1.92730901249495	0.0661932063127642	0.555285378982146	-4.2121540634983
ENO3	0.181129797645671	13.2662984457014	1.92715680111966	0.0662131228935571	0.555285378982146	-4.2123936571443
MRPS7	0.330220186414543	9.15759107803114	1.927108225946	0.0662194799729139	0.555285378982146	-4.21247011580854
BCL2L10	0.70894541023624	4.27885230972511	1.92710760466501	0.0662195612840175	0.555285378982146	-4.21247109371321
CORT	0.334076202304324	6.64738672506053	1.92684232024995	0.0662542887940906	0.555285378982146	-4.2128886347995
ZIC1	-0.617008184284319	3.486568941406	-1.92612210982997	0.0663486497474825	0.555285378982146	-4.21402199795933
CADPS	0.572519954465807	5.51925656999473	1.9259558024278	0.0663704558550999	0.555285378982146	-4.21428366635298
PCM1	-0.223809524014804	8.18341896638792	-1.92571252425515	0.0664023656388553	0.555285378982146	-4.21466641219457
PPFIBP2	-0.440479427469666	5.17207614147347	-1.92539984533295	0.0664433981913424	0.555285378982146	-4.21515829542672
NQO1	0.209644956701827	6.780993923628	1.92513866425411	0.0664776897765035	0.555285378982146	-4.21556912317894
MTCH2	0.422130183516368	8.75456124136118	1.92464599356785	0.066542416882937	0.555285378982146	-4.2163439688159
BAHCC1	-0.665056547897034	4.94965661646779	-1.92462720736533	0.0665448861090203	0.555285378982146	-4.21637351198141
COL6A1	-0.253339401328645	6.77365770234583	-1.92394963742287	0.0666339984655725	0.555285378982146	-4.21743892274593
HCRTR2	0.663312469033309	5.55300919141277	1.92393774961253	0.0666355628552321	0.555285378982146	-4.21745761278753
YKT6	0.627068534243073	5.01773753306892	1.92386536951745	0.0666450884896108	0.555285378982146	-4.21757140718522
TBC1D17	-0.38944468207204	7.3895092588098	-1.92370439310979	0.0666662781864386	0.555285378982146	-4.21782448000029
TST	-0.688812440456002	6.94305975096021	-1.92363361364733	0.0666755969204788	0.555285378982146	-4.21793574848707
CBX5	-0.559789660292326	4.5699181038936	-1.92299149998955	0.0667601889849883	0.555285378982146	-4.21894504876359
COL6A2	-0.319303405763754	7.80253044184607	-1.92286617937741	0.0667767096953321	0.555285378982146	-4.21914200521917
OTUB1	-0.347890865657053	8.37396675438255	-1.9228635147749	0.0667770610022899	0.555285378982146	-4.21914619286561
DDX6	-0.576749802015332	5.51783026054951	-1.92205225623822	0.0668840944611401	0.555285378982146	-4.22042096443991
PGK2	-0.582267147296471	4.77415306435202	-1.92189200896856	0.066905254477301	0.555285378982146	-4.22067272444246
NCAPH2	-0.30620106726015	6.25829041268057	-1.92177065019974	0.066921283326245	0.555285378982146	-4.22086337800831
BTN3A1	0.314577525936633	6.57727653743217	1.92161465009224	0.066941892486155	0.555285378982146	-4.22110844040513
CENPQ	-0.516826715668641	4.88113432639411	-1.92161384036799	0.066941999473264	0.555285378982146	-4.22110971237402
NKRF	-0.272980455274079	6.88051934826601	-1.9210167264329	0.0670209356655667	0.555285378982146	-4.2220475963783
DSTYK	0.2436195288459	6.18975191728355	1.92098045436393	0.0670257333228196	0.555285378982146	-4.22210456215255
RPS6KA5	-0.271529742591377	6.81272113324928	-1.92081649593124	0.0670474236379669	0.555285378982146	-4.22236205166586
ATP5PO	0.219072760972086	10.7489833259342	1.92031510610152	0.0671137914559087	0.555285378982146	-4.22314936662665
TADA3	-0.537770766410331	5.01823797847363	-1.91978527534992	0.0671839864991739	0.555285378982146	-4.22398118454864
MAPK8IP2	0.289393053284506	5.6138342861591	1.91963457457816	0.0672039639594515	0.555285378982146	-4.22421775066424
DPT	-0.508534585109423	6.35558912047104	-1.91962716124411	0.0672049468331931	0.555285378982146	-4.22422938758487
TFAP2C	-0.308850611474626	5.16987804339822	-1.91947801565877	0.0672247235112801	0.555285378982146	-4.22446349893372
CTPS1	0.255405419834347	6.6816006912177	1.9193469760199	0.0672421035530859	0.555285378982146	-4.22466917913585
RPS11	-0.208651606493783	11.5643532092819	-1.91870840881381	0.067326854323808	0.555396651984668	-4.22567133495169
LRPAP1	-0.662100836658142	7.11756299148957	-1.91858355046336	0.0673434364859999	0.555396651984668	-4.22586725800605
PDCD4-AS1	0.69316020377151	4.0232888042037	1.91819080075483	0.0673956200448024	0.555464683328837	-4.22648348775341
TXNL4A	0.18919271920293	8.31472821396153	1.91785970158215	0.0674396397909676	0.555465384936289	-4.22700291808404
ADIPOR1	0.31704815261269	8.59599333101052	1.91660630712873	0.0676065072702636	0.556195597226193	-4.2289686797847
KLHDC4	-0.512093368252358	6.25686842968607	-1.91580643225197	0.0677131855467765	0.556195597226193	-4.23022269155784
GAPVD1	-0.232449152824203	7.05433668323314	-1.91557145326282	0.0677445523982775	0.556195597226193	-4.23059101223899
ABT1	0.723472328802233	5.23383290817507	1.91550915548868	0.067752870531375	0.556195597226193	-4.23068865631534
S100A5	0.557048971058354	3.15987485278155	1.91527713409595	0.0677838583990354	0.556195597226193	-4.23105230157547
ZMYM1	-0.613463626774279	5.01334357334732	-1.91493733330628	0.0678292632631247	0.556195597226193	-4.23158481269151
FLOT1	0.210430318546781	8.67362476502203	1.91488512155778	0.067836242262342	0.556195597226193	-4.23166662925971
ZCCHC4	0.246450546399372	5.27680820096824	1.91326888216649	0.068052591763499	0.557321791194852	-4.23419852335407
MRPS18C	0.707868322079889	4.76844008646717	1.91320048205311	0.0680617611013883	0.557321791194852	-4.2343056412717
SMCP	0.305184141990271	4.62552565050953	1.9108623305608	0.0683758518579674	0.559531323650668	-4.23796567871527
MRPL22	0.345680938050202	7.22810069472825	1.90996865634006	0.0684962364873859	0.56015389256793	-4.23936376321779
IGLL3P	-0.41689630248515	6.58592297025029	-1.90949125471507	0.0685606220614883	0.560317999174788	-4.24011043238354
RUNDC3A	-0.480416662083941	5.77753311993871	-1.90835714679977	0.0687137878491767	0.561206989520117	-4.24188368038321
PCDHB11	0.385333449962941	3.74057419261673	1.90769202312435	0.0688037546766936	0.561578999598087	-4.24292329677653
GNPAT	0.180749756015514	9.15432157946023	1.90694768125439	0.0689045590150987	0.562038928792189	-4.24408643136083
RHO	0.344824356310219	5.80396622228143	1.90608944044726	0.0690209487597358	0.562420525125389	-4.24542715075263
CYB561	0.230041716216152	6.98431726559519	1.90584113048491	0.0690546552089443	0.562420525125389	-4.24581497405186
MTX2	0.762106407551268	7.55050173350836	1.9054748176257	0.069104406066604	0.562420525125389	-4.24638703522735
GHITM	0.409376816736987	10.2310074711903	1.90515788612716	0.0691474754793959	0.562420525125389	-4.24688191617553
RTCA	0.809960178849519	6.65321454872575	1.90496451305405	0.0691737654488634	0.562420525125389	-4.2471838350445
DDX43	0.590375491169205	3.21100242222456	1.9042671362685	0.0692686496997329	0.562830037373858	-4.24827248942087
SMUG1	0.464344593577563	6.75326135770693	1.90364696416919	0.0693531251753351	0.562865760800195	-4.24924038526509
DIP2C	0.188362339229201	8.76267891928999	1.90300081625686	0.0694412347102495	0.562865760800195	-4.25024858430104
OR10H2	-0.360205314041961	2.90120797718077	-1.90297298185508	0.0694450324420791	0.562865760800195	-4.25029200950601
RPS6KC1	0.439312577151937	6.24577955092687	1.90256393665615	0.0695008636067489	0.562865760800195	-4.25093012023416
TRDC	-0.405433693303737	4.6467923193904	-1.90255050362249	0.0695026977661546	0.562865760800195	-4.25095107412935
GATAD2A	-0.367497791652064	6.99733757612488	-1.90227616145288	0.0695401659708854	0.562865760800195	-4.25137899159523
MACIR	0.714634465816069	5.78597957823963	1.90094113060471	0.0697227496127921	0.56380300305505	-4.25346074281267
INSL6	-0.405885685866831	2.55294375865369	-1.90068143268016	0.0697583154884699	0.56380300305505	-4.25386557700723
P2RY10	0.611131110974247	4.1538039917349	1.90045206102166	0.069789741341545	0.56380300305505	-4.25422310408427
QSER1	0.760560667068258	5.03208481012149	1.89944593785029	0.0699277349431461	0.564062512586424	-4.25579101159644
CYREN	0.234596371925464	7.52441211711937	1.89925571809826	0.0699538510906195	0.564062512586424	-4.25608737742433
H2BC7	-0.479489811553115	6.26860296693593	-1.89867398898417	0.0700337722687851	0.564062512586424	-4.25699359157424
CDR2	-0.522090142880878	4.80833031367287	-1.89851961391187	0.0700549945668709	0.564062512586424	-4.25723404314607
DUSP12	-0.656344479585009	4.79999880779763	-1.89845957135969	0.0700632502731824	0.564062512586424	-4.25732756050386
OSBPL8	-0.451238872736937	6.5755846689472	-1.89826832316981	0.0700895521057718	0.564062512586424	-4.25762541905058
MATN3	0.865894583104145	2.02864187378776	1.89779107270129	0.0701552246712187	0.564231873739324	-4.25836861775865
ATP5PF	0.213624283535054	11.1092208844318	1.89715153199786	0.0702433136579154	0.564581191720931	-4.25936433556474
HSF1	0.274346697087766	7.40644631254902	1.89604352748358	0.0703961566196125	0.565307079208404	-4.26108885425852
NEFH	0.412040941563156	3.79833400583025	1.89584877038254	0.0704230522623773	0.565307079208404	-4.2613919040377
ARHGAP17	-0.316888377972497	6.87094828563229	-1.89498210082442	0.070542846814103	0.565408030664227	-4.26274020869941
SNW1	-0.204150863641779	7.81936285720311	-1.89413907140023	0.0706595444674033	0.565408030664227	-4.26405131629852
CIAO2B	0.192740803475354	9.7007568203163	1.89412792431998	0.0706610886480057	0.565408030664227	-4.26406864983983
RYR1	-0.23493874499985	11.5686140406753	-1.8939679047112	0.0706832590622639	0.565408030664227	-4.26431746993951
SERPINA10	0.482826459920498	3.21918089588602	1.89388618636558	0.0706945833277009	0.565408030664227	-4.26444453090913
COX8A	0.218524058062616	11.7134208017706	1.89381857075616	0.0707039544791698	0.565408030664227	-4.2645496610926
RPS26	-0.38433764798293	10.2884438231899	-1.89324072162855	0.0707840854501788	0.565415632174653	-4.26544800456901
CCL22	-0.504626347284177	4.54450148170972	-1.89316675422711	0.0707943483138871	0.565415632174653	-4.26556298271172
MAP2K4	0.258891659800764	7.02195755906346	1.8925506848236	0.0708798774918471	0.565432627207801	-4.2665205039369
SRSF8	-0.260186158632132	7.59084273237717	-1.89240972150736	0.0708994601684478	0.565432627207801	-4.26673956402059
SS18	-0.316246439802223	4.83953611801608	-1.89178792588975	0.0709858966344723	0.565432627207801	-4.26770570984129
ORC2	-0.672125054245321	5.22559993115878	-1.89151609005557	0.0710237137147346	0.565432627207801	-4.26812801747099
ATP1A2	-0.191124722147485	10.9673570941663	-1.89122668134733	0.0710639948164188	0.565432627207801	-4.26857757790096
TSC1	0.248915696045744	7.89409854177995	1.89122079652367	0.0710648140973816	0.565432627207801	-4.26858671873592
BCL2L11	-0.34858192361584	4.40561473909083	-1.89061111678426	0.071149737967894	0.56575228750194	-4.26953361846022
SAFB	-0.267100158666266	6.4480632390407	-1.88906037316721	0.0713661444001067	0.566998252459342	-4.27194111669403
SYNPO2L	-0.31190756314942	9.53500917543081	-1.88884585401401	0.0713961257545893	0.566998252459342	-4.27227404285354
USP1	-0.331213415805832	6.40827110671005	-1.88799828597003	0.0715146900216561	0.567531108216595	-4.27358917575201
LAMB3	0.545825015068651	6.09576566978423	1.88772468128409	0.0715530005929963	0.567531108216595	-4.27401362615638
NDUFC2	0.176462448180276	10.6253059361566	1.88734746914282	0.0716058478109284	0.567594190516344	-4.27459873392055
OXCT1	-0.475152513380667	7.3473251678157	-1.88659905757836	0.0717108006900767	0.567602377088457	-4.2757593767661
TDO2	0.289289263951988	6.19245098143661	1.88583996398091	0.0718173886228544	0.567602377088457	-4.27693625094452
FAM215A	-0.484760880491144	3.68314756429604	-1.88570179896118	0.0718368038883587	0.567602377088457	-4.27715042128258
CFHR5	-0.299681004187775	2.19082705323441	-1.88534754250859	0.0718866057389343	0.567602377088457	-4.27769950509934
DLG2	-0.697108482231469	4.15612049166406	-1.88522891799552	0.0719032888625861	0.567602377088457	-4.2778833521072
ARHGAP19	-0.3043126230583	3.10207808169392	-1.88490213262847	0.071949264796112	0.567602377088457	-4.27838976903739
ACO2	0.421797149393791	9.86246005778398	1.88432898769251	0.072029963359919	0.567602377088457	-4.27927781672682
NFE2L2	-0.479679994964599	7.55924712622933	-1.88422881431428	0.0720440758304466	0.567602377088457	-4.27943300858222
GALNT11	-0.326638268625769	7.03485903088691	-1.88421664661813	0.0720457901851803	0.567602377088457	-4.2794518587728
ZCCHC8	-0.261382131842753	7.57730741523033	-1.88414541812625	0.0720558265622853	0.567602377088457	-4.27956220418901
DNAJC7	0.408393103652265	7.52731035820214	1.88299464662051	0.0722181438953648	0.568368855911408	-4.28134453930396
GPR17	0.480635246865152	3.31410372097982	1.88281834356851	0.0722430397413298	0.568368855911408	-4.2816175320668
TUBA1B	-0.290844521190907	10.1615685776426	-1.88202511363297	0.07235514475576	0.568554275412204	-4.28284556707509
COL4A4	-0.318728391321397	3.27823314143682	-1.8813297751094	0.0724535397653348	0.568554275412204	-4.28392174873475
MXD4	-0.259798322418006	7.01741134248802	-1.88127467031779	0.0724613424447994	0.568554275412204	-4.28400702279564
BLOC1S1	-0.336892789545438	9.20348925109585	-1.88103547362786	0.0724952204976147	0.568554275412204	-4.28437715641771
TRIM26	-0.228293610186731	7.21127183932808	-1.88087817592426	0.0725175065076515	0.568554275412204	-4.28462054103941
IRF3	-0.340206615933198	6.68034267351639	-1.8807446657548	0.0725364269746013	0.568554275412204	-4.28482710814749
HPSE2	0.324728602236138	3.35505583101428	1.87987383254372	0.0726599431844207	0.568689449547585	-4.28617420597713
LHPP	0.508125077084827	6.67274712964505	1.87977904717426	0.0726733982958704	0.568689449547585	-4.28632080326922
SPTSSA	0.433725208506956	7.012809927689	1.87967187558443	0.0726886142900338	0.568689449547585	-4.28648655103365
ENPP4	0.550465042055458	6.35425026058648	1.87929248579806	0.0727425015596801	0.568759089189261	-4.28707324761475
SELENOW	0.242836060547271	11.4741066873111	1.87858716070861	0.0728427761377089	0.56910474105641	-4.28816375311987
CCNL2	-0.503672397845608	4.2496790372689	-1.87811796996554	0.0729095466923555	0.56910474105641	-4.2888890087756
CA10	0.340172490632564	2.60413937799509	1.87778929824037	0.0729563517394398	0.56910474105641	-4.28939697895647
NUSAP1	-0.287941188152538	6.26718807119387	-1.87771621350558	0.072966763050893	0.56910474105641	-4.28950992457822
CSF2RA	0.307413367174775	4.5709591856765	1.87656695219162	0.0731306517910812	0.569856441187008	-4.29128558785583
PIP5K1A	0.247746439511999	6.75874045007687	1.8764084022942	0.0731532867236031	0.569856441187008	-4.29153049405805
CD82	0.5293139948104	6.20767277509534	1.87570080602538	0.0732543791412904	0.570292558795157	-4.29262331190976
GLRX3	0.278884494910374	7.68711860486285	1.87537958232852	0.0733003116736947	0.570298978763398	-4.29311931544921
TBXA2R	0.231994281030599	6.87565698030248	1.87469152737583	0.0733987826961401	0.5703700927171	-4.29418154126473
LRIG1	0.727299112727181	7.22740122748587	1.87466112037703	0.0734031370525786	0.5703700927171	-4.29422847745569
ABCA5	-0.397315042064044	7.34578893805505	-1.87437031506147	0.0734447924498489	0.5703700927171	-4.29467733656489
INSR	-0.416688833404154	7.18919808029235	-1.87354566435323	0.0735630286624186	0.570937612878427	-4.2959499174502
COLGALT2	-0.309340901249754	7.69871219138417	-1.87316808162281	0.0736172207643396	0.570973085972127	-4.29653246034126
ASCL1	-0.409834101587978	5.37661970074866	-1.87288465798739	0.0736579216341485	0.570973085972127	-4.29696967737803
ZNF721	-0.822436057769119	9.06079833659631	-1.87220665029504	0.0737553660029843	0.571378120328267	-4.29801539863575
ANKRD28	0.271932280501284	7.58779089165404	1.87138414569739	0.0738737283533393	0.57194460965785	-4.29928362038904
BSG	0.963175955075265	8.12363934212517	1.8710167996569	0.0739266446044061	0.572004019420751	-4.29984990333654
KLK14	0.355512222514799	3.50873544629735	1.87062427939323	0.0739832236683338	0.572091680023696	-4.3004549057593
OXT	-0.603633387645711	5.90808994583313	-1.86971100640102	0.074115011506723	0.572144406224433	-4.30186220734854
HEXB	-0.231215031349027	7.64358869511512	-1.86922174445992	0.074185697382894	0.572144406224433	-4.30261592975504
PHLDA1	0.30949125215317	5.87428250333485	1.86876191018708	0.0742521851874703	0.572144406224433	-4.30332418924456
OTUD7B	0.437598402536562	3.76939222544782	1.8680652253217	0.0743530182061604	0.572144406224433	-4.30439702000398
EIF6	-0.239657243798447	7.38486149061882	-1.86764302192588	0.074414182770167	0.572144406224433	-4.30504703507122
C10orf95-AS1	0.461470964737927	4.19657184669293	1.86711377869129	0.0744909160157754	0.572144406224433	-4.30586169766806
DOT1L	-0.32760626004112	3.2353105018118	-1.86637259558162	0.0745984934372816	0.572144406224433	-4.30700232064842
RPL32	-0.181703889773353	12.2326306638312	-1.86590146016894	0.0746669456071976	0.572144406224433	-4.30772719257497
PRR34	0.597867163222531	5.1365036520727	1.86579349790336	0.0746826393450865	0.572144406224433	-4.30789328094449
UQCR10	0.293460384715814	11.851509726005	1.86567872676817	0.0746993259882353	0.572144406224433	-4.30806983647601
MRPL12	0.378359543445525	8.37364256695211	1.86552473610375	0.0747217198766377	0.572144406224433	-4.30830671223638
FKBP5	-1.10470866298203	5.38479660139747	-1.86395561152095	0.0749502408413661	0.572144406224433	-4.31071961500147
KCNA2	0.549039852880341	3.31254745394561	1.8638624212012	0.0749638318028156	0.572144406224433	-4.31086287150555
FAM193A	-0.258363313706904	7.34222430694673	-1.86381679985032	0.0749704860437196	0.572144406224433	-4.31093300089983
PPARGC1A	0.785846670862577	6.57952631215062	1.86379030401989	0.0749743509094451	0.572144406224433	-4.31097372987251
KDM6A	-0.419835596504698	5.09275500709998	-1.86337828765477	0.0750344727749679	0.572144406224433	-4.31160702148328
TMPRSS4	-0.45914042699648	4.6573832211273	-1.8633019523343	0.0750456163079298	0.572144406224433	-4.31172434200275
ZNF702P	-0.332236909122115	5.03790551523011	-1.86242398706506	0.0751738863518428	0.572144406224433	-4.31307344769336
PBX1	-0.295867634125997	8.1963385825619	-1.8621725835101	0.0752106513049936	0.572144406224433	-4.31345967730432
WDR62	-0.530512424243666	7.80001242194431	-1.86200807849435	0.0752347167806641	0.572144406224433	-4.31371238501144
GET1	0.62120910376399	7.32915937252928	1.86198408774166	0.0752382269525459	0.572144406224433	-4.31374923755253
EPHB3	0.263972643609293	6.08487223439113	1.86174148697427	0.0752737307292291	0.572144406224433	-4.31412188093879
COL17A1	0.388270733828107	3.13266424510501	1.86140215723258	0.0753234148870824	0.572144406224433	-4.31464304498654
BCL2L1	-0.279909312095921	5.57257401750084	-1.86137459939976	0.075327451115459	0.572144406224433	-4.31468536705227
CYP27B1	0.535586628309497	5.06263687996998	1.86130185490159	0.0753381064634412	0.572144406224433	-4.31479708258151
ICOSLG	-0.604350789936805	7.24012705920535	-1.86125501234618	0.0753449684830762	0.572144406224433	-4.31486901819595
TREM1	0.672476571778683	5.27849617221986	1.86124518250591	0.0753464085366132	0.572144406224433	-4.31488411361216
SLC22A3	0.825154753200436	4.8078929350472	1.86068662760211	0.075428275118267	0.572144406224433	-4.31574177702054
OGFR	-0.205341016399084	6.79290417741745	-1.86067495781973	0.0754299863655924	0.572144406224433	-4.31575969404915
ZNF506	-0.558599995173237	4.22033798892952	-1.85817524775068	0.0757973204296719	0.572144406224433	-4.31959572629678
CSNK1D	-0.234740667050781	6.76384989594096	-1.85791223333931	0.0758360608056002	0.572144406224433	-4.31999913032061
RAB33B	-0.367161969484349	5.83365946647154	-1.85784506046257	0.0758459577073229	0.572144406224433	-4.32010215158771
CPN2	0.622579281228323	5.85960015604904	1.85742458139362	0.0759079344045043	0.572144406224433	-4.32074696838486
TUFM	-0.211956888957312	9.34275516244893	-1.85742286587351	0.0759081873544432	0.572144406224433	-4.32074959896956
PSMA1	0.590512314346549	9.64831522444191	1.85724823697185	0.0759339398612495	0.572144406224433	-4.32101736641427
F2	0.533340887907074	4.63762409617014	1.85704409465376	0.0759640543313581	0.572144406224433	-4.32133036534192
HIC2	-0.338799723327782	4.57214779506802	-1.85633594627971	0.076068598717464	0.572144406224433	-4.32241593412937
PRSS2	-0.611696739790473	4.0208168791915	-1.85617931065072	0.0760917398058677	0.572144406224433	-4.32265601131319
TLE5	-0.325902186471154	8.89473942440697	-1.8561544702919	0.0760954102410751	0.572144406224433	-4.32269408307078
CAMK2A	0.329925674851253	7.0041359342726	1.85600661256855	0.0761172610222144	0.572144406224433	-4.32292069070793
TRAV16	-0.357587178069734	5.96018729355106	-1.85562769948707	0.076173282619057	0.572144406224433	-4.3235013558926
PIGT	-0.818512548655555	5.90701436134169	-1.85535980705382	0.0762129116261471	0.572144406224433	-4.32391183606042
MCCC1	-0.288733287435965	6.97864039552212	-1.85493042583121	0.0762764668285809	0.572144406224433	-4.32456966966729
SDHAF1	0.214952434872562	7.56820114116209	1.85468018765319	0.0763135272568408	0.572144406224433	-4.32495299659065
ADAMTS1	-0.882088200363521	5.64639486095279	-1.85385280736734	0.0764361741376722	0.572144406224433	-4.32622015263685
UBE2S	0.583406403949944	5.91230242540866	1.85383585639387	0.0764386886568655	0.572144406224433	-4.32624610927171
NDUFA1	0.298971742859973	11.1362646850477	1.85335699077405	0.0765097535989759	0.572144406224433	-4.32697931455038
IGFALS	0.695672495068116	5.62305861369659	1.85335612488516	0.0765098821511515	0.572144406224433	-4.32698064021487
MKKS	0.377717888642102	7.69253462709637	1.8532534603533	0.0765251253310412	0.572144406224433	-4.32713781510007
THBS1	-0.241643799831235	4.88990044023977	-1.85321291487742	0.0765311460719611	0.572144406224433	-4.32719988671424
PTRH2	0.717505546113538	6.39447993105922	1.8528198764287	0.0765895310604681	0.572144406224433	-4.32780154386793
CAMP	0.475749261827087	5.36180923907854	1.85247442473484	0.0766408790706489	0.572144406224433	-4.3283302800599
LAMTOR5	0.22127184293765	9.40431504739131	1.85241488865523	0.0766497315443267	0.572144406224433	-4.32842139671168
STAG3L4	-0.266371249663784	5.85819143189142	-1.85207662613132	0.0767000449576999	0.572144406224433	-4.3289390486098
TIMM10	0.33800245230152	8.08204151374791	1.85202484644521	0.0767077492356014	0.572144406224433	-4.32901828239357
CENPN	0.417295810019819	3.97337004737586	1.85171822964006	0.0767533843912093	0.572144406224433	-4.32948743772964
MMP17	0.596081650848409	6.27177186583661	1.85167743211137	0.0767594582467912	0.572144406224433	-4.32954985793743
MNDA	0.66605942760717	4.11873478896633	1.85163249046159	0.0767661495539123	0.572144406224433	-4.3296186175023
ELANE	0.672285391175652	4.04640770030072	1.8513494568187	0.0768083017228442	0.572144406224433	-4.33005162404005
NBPF1	-0.339369372820591	8.09694823835622	-1.85129288035817	0.0768167300578724	0.572144406224433	-4.33013817332085
COL15A1	0.529382505438759	8.45487832614563	1.85097672703815	0.0768638429776048	0.572144406224433	-4.33062178182347
PAFAH1B3	0.512800124305804	5.10959264641247	1.85073937591551	0.0768992293364987	0.572144406224433	-4.33098481028262
PKD1P6-NPIPP1	0.691546165087416	4.83849669892135	1.85059943510073	0.0769200995493792	0.572144406224433	-4.3311988339854
MOK	0.455916377662673	6.23300644544307	1.85046851869096	0.0769396283492717	0.572144406224433	-4.33139904531635
LHX2	0.558181555703574	5.54732473848601	1.85027415262969	0.0769686298702111	0.572144406224433	-4.33169627178624
JPT2	-0.346032419949057	5.46845771982004	-1.85017238253831	0.0769838188539388	0.572144406224433	-4.3318518906212
AGAP2	0.27888251760135	6.25695264497494	1.84991630049654	0.0770220500983932	0.572144406224433	-4.33224344387608
REEP2	0.488847748930739	6.71040133535457	1.84655604744683	0.0775252407743611	0.574739894701307	-4.33737769820367
NDUFV2	0.345782538189169	10.5782544297516	1.84605456383149	0.0776005809005475	0.574739894701307	-4.33814335574148
MTSS1	-0.180471757698944	6.46723450955279	-1.84585898079969	0.0776299814233578	0.574739894701307	-4.33844192823172
CLDN10	0.240419849535656	6.84474366928634	1.84562071909157	0.0776658105631097	0.574739894701307	-4.33880562212865
BMX	0.549529809681295	4.61218962065391	1.84532921436858	0.0777096657480298	0.574739894701307	-4.33925054255606
TXLNGY	-0.272411122522721	5.89695337036312	-1.84508911077949	0.0777458040608351	0.574739894701307	-4.33961697188116
POLR3E	0.32204317652625	7.65178170201454	1.84483385577805	0.0777842388155415	0.574739894701307	-4.34000648646472
COPZ2	-0.45947941203397	7.42821059355271	-1.84456861524695	0.0778241945870926	0.574739894701307	-4.34041119754545
NDUFA6	0.229462598023026	9.59978268429454	1.84444071385163	0.0778434679830567	0.574739894701307	-4.3406063378843
PAIP1	0.383408067369242	8.00045629754608	1.84398059548128	0.0779128372172529	0.574739894701307	-4.34130826387902
RFC5	0.315592322127533	6.6545585897882	1.84364522660971	0.0779634324992869	0.574739894701307	-4.34181980060042
PPP1R1A	-0.208241131813251	11.3580691641721	-1.84342826464626	0.0779961795478497	0.574739894701307	-4.34215069594483
PGM1	0.182980282324307	12.3702106493346	1.84319254405814	0.0780317714367701	0.574739894701307	-4.34251016874215
C14orf132	-0.526200779883627	5.09112308931917	-1.84309906792118	0.078045889470888	0.574739894701307	-4.34265271021453
CRYBG3	-0.631762530884131	6.01666382173657	-1.84273220672703	0.0781013192277346	0.574739894701307	-4.34321208521677
PSAP	-0.222159603158291	10.2295205745285	-1.84239392200512	0.078152461552837	0.574739894701307	-4.34372781663958
WDFY3	-0.256936294417264	5.92280210429861	-1.84213096243466	0.0781922361757615	0.574739894701307	-4.34412866393437
TMEM184B	-0.650173504152136	5.95279189278467	-1.84155027207184	0.0782801321486394	0.574739894701307	-4.3450137034854
DHCR7	0.315916740287613	6.56006945143269	1.84120092096773	0.0783330527941789	0.574739894701307	-4.34554605791439
DNM1L	0.529814305261237	6.48316388512216	1.84110051277274	0.0783482686337176	0.574739894701307	-4.34569905020475
TFF3	-0.556268374213296	5.19244872276656	-1.84095754677591	0.078369938095257	0.574739894701307	-4.34591687754031
MATN4	-0.639136639928039	4.22398885052459	-1.84050838556779	0.0784380515899387	0.574739894701307	-4.34660115358397
ARHGEF7	0.239499450934625	7.76183731564057	1.84048577731768	0.0784414813961492	0.574739894701307	-4.34663559299987
COL18A1	-0.484570509379296	5.72212143856836	-1.84034741933331	0.0784624739582738	0.574739894701307	-4.34684634869243
NUDT7	0.619456129642111	5.66117624264681	1.83942031456717	0.0786032659042461	0.575437805922052	-4.3482582778905
GNRH2	0.350348524762344	6.98831728309583	1.83867542806822	0.0787165443792223	0.575933605663488	-4.34939232566612
DDX56	0.547677739497737	6.47815200104015	1.83791483034421	0.0788323580594998	0.576169676598536	-4.3505499497273
CALML5	-0.6263344405813	5.19315476699693	-1.83762049844862	0.0788772145953469	0.576169676598536	-4.35099782759263
PAX6	0.357423518581363	4.0753990111269	1.83719405151812	0.078942244846928	0.576169676598536	-4.35164664960315
TSPAN13	0.285042207865319	7.087683652855	1.8371725235601	0.0789455289449492	0.576169676598536	-4.35167940064113
RNF128	0.510897839529879	6.67025752734879	1.83696842033003	0.0789766708491073	0.576169676598536	-4.35198989433841
ASAP3	0.582026820060021	6.5290295087745	1.83628638823072	0.0790808119510152	0.576596715972713	-4.35302725991045
EPX	0.576712437720508	6.11487695630428	1.83524387193223	0.0792402260847234	0.577426039417382	-4.35461237966597
SAMD14	0.496829529027868	4.80540640946304	1.83405040781074	0.0794230636534853	0.578249205862375	-4.35642621059314
DYRK1B	-0.317759947651039	7.33670970335304	-1.83390957811439	0.0794446627052871	0.578249205862375	-4.35664018761683
ARMCX5	0.368594836216014	5.66236059403906	1.83317422635906	0.0795575262354277	0.578264475460327	-4.35775728948623
STK11	-0.326794228974807	7.10965326410957	-1.8331725839037	0.0795577784786568	0.578264475460327	-4.35775978424122
ZNF271P	0.217065298391343	6.84738389826608	1.83279429467218	0.0796158934189185	0.578264475460327	-4.35833433136184
VKORC1	-0.253857498094742	7.16107068278005	-1.83270437864441	0.0796297122341557	0.578264475460327	-4.35847088351157
TACC1	-0.263140388857938	7.40011063419726	-1.83233160536899	0.0796870243365689	0.578281300577814	-4.35903694866162
CCDC85C	-0.72255584153837	4.20184246040027	-1.83209442914969	0.0797235076253366	0.578281300577814	-4.35939706293688
SDHD	0.559206193415109	8.19067564521755	1.82988592555877	0.0800639221439201	0.580417527331182	-4.36274869875022
AIFM1	0.356892339172715	8.29135013865772	1.82849714943719	0.0802786289761976	0.580422304889358	-4.36485480836541
VRTN	-0.532931801381597	5.25712165555281	-1.828443531251	0.080286928404362	0.580422304889358	-4.3649360982329
UBE3C	0.35684070471447	7.94201037676731	1.82827506705955	0.0803130093953641	0.580422304889358	-4.36519149343361
RPS6KA6	0.426454420643577	6.18066926570115	1.82791453585342	0.0803688501053701	0.580422304889358	-4.36573800873747
PPP2R5B	0.21135820917892	5.84392317549682	1.82764575866743	0.0804105013852784	0.580422304889358	-4.36614538670077
SEMA5A	0.401696985025224	6.39906992214839	1.82744704724048	0.0804413068705313	0.580422304889358	-4.36644653998057
CKAP4	-0.276575457228351	7.02277263170076	-1.82690531944352	0.0805253407477319	0.580422304889358	-4.36726742420436
USP21	0.222445415581484	7.83799748422202	1.82680994599259	0.0805401431220771	0.580422304889358	-4.36741192599578
BAIAP3	-0.685010878280474	3.88718499776652	-1.8267094495472	0.0805557431537827	0.580422304889358	-4.36756418378003
GJD2	0.312101653151257	7.47654940530479	1.82665697553532	0.0805638897166669	0.580422304889358	-4.36764368244787
OPRPN	0.353262944511346	7.34145988644559	1.82659969415903	0.0805727834337902	0.580422304889358	-4.3677304624264
LSR	0.273190160678747	3.56155070034161	1.82620465664377	0.0806341415347407	0.580422304889358	-4.36832888136449
PSMD3	0.356896984053417	8.19764171119579	1.82602928985308	0.0806613928411454	0.580422304889358	-4.36859450396049
CD14	-0.83548990958699	5.0534408678037	-1.82534401602246	0.0807679580708294	0.580858528947381	-4.3696322888898
HPGDS	-0.707959625830584	5.13862868813131	-1.82376101454944	0.0810145922126935	0.582301017251327	-4.37202851706126
CHCHD7	-0.365329800677656	6.90545824798874	-1.8233973298073	0.0810713467606836	0.582377861985979	-4.37257882181347
CSPG5	-0.39422990972938	4.7341706063722	-1.82178907739573	0.081322733597734	0.583851970968854	-4.37501136951932
TMED5	0.392482576991835	7.7152203119481	1.82141353505385	0.0813815317631356	0.583942511964429	-4.37557916753793
ADNP2	-0.286542506511582	5.02647002391561	-1.82084134676331	0.0814711891542764	0.584254250979873	-4.37644411873884
ACVR2B	-0.294402968813038	7.50524960838549	-1.82039849586024	0.0815406389789549	0.584420804201205	-4.37711342049926
SRC	0.328913308380794	4.31615795616953	1.81880221908542	0.0817913987834579	0.585613459873287	-4.37952496507253
H3-3A	-0.278471659494717	7.1191991251099	-1.81851428645353	0.0818367010936454	0.585613459873287	-4.37995978956111
CHRNA5	0.436914552444562	5.76497537254749	1.81845519864139	0.0818460004426242	0.585613459873287	-4.38004901543249
NBN	-0.224987779530394	6.508234982184	-1.8174684531212	0.0820014312253208	0.58639371888107	-4.38153874330919
LAD1	-0.420878005476185	6.79522066179374	-1.81668365701377	0.0821252331648053	0.586797844765636	-4.38272315913861
HK1	0.257060347387894	9.75492409287724	1.81645028035804	0.0821620795601761	0.586797844765636	-4.38307529963288
RSRC2	-0.196940096619051	7.93263374580023	-1.81610245792111	0.0822170215842711	0.586797844765636	-4.38360006533034
COX15	0.211482690037293	6.95678137163088	1.81577896301166	0.0822681493038056	0.586797844765636	-4.38408806182694
CCL2	-0.611377938602122	4.48941475927023	-1.81564070799582	0.0822900086031379	0.586797844765636	-4.38429660205219
PGF	-0.441779845900021	8.47484068053326	-1.81463740212749	0.0824487901311412	0.58759867735514	-4.38580961482481
UBP1	0.213750458568989	7.09242740817538	1.81389904802733	0.0825658097132538	0.587726414611082	-4.38692268290683
ATF7IP	-0.263595379644277	6.31254397616234	-1.81377691778586	0.0825851795901575	0.587726414611082	-4.38710676223176
LPL	-0.543443683907507	8.21536154684411	-1.81354455154803	0.0826220437458357	0.587726414611082	-4.38745696842076
ZBTB18	0.398719406211764	8.67276872407646	1.81306334806579	0.0826984302947027	0.587726414611082	-4.38818210050636
ARID4A	-0.408036901919455	5.0001982069782	-1.81305884685512	0.0826991451074203	0.587726414611082	-4.38818888277825
CRH	0.462518727806988	4.41390044470584	1.81238411915311	0.0828063552624736	0.588157724485086	-4.38920540046489
INTS13	0.567670780563851	6.63119460379941	1.8116889004231	0.0829169467620659	0.588612553572599	-4.3902524998085
STS	-0.324665270357699	5.20667554450481	-1.81139151134436	0.082964292657097	0.588618154917889	-4.39070032081801
PITX3	-0.363336632769726	4.72053170467515	-1.81060347884273	0.083089864368547	0.589178438144442	-4.39188671340279
PPP1R3C	0.630679273190209	12.2368190458088	1.8101778744915	0.0831577519098971	0.589329292262797	-4.39252730893515
HDHD5	0.257988519095871	8.38010836808209	1.80952097397423	0.083262627096694	0.589500181068583	-4.39351582208699
POLR3F	-0.333608439634132	5.87446153141994	-1.80922881353954	0.0833093076082343	0.589500181068583	-4.39395538488188
GNPDA1	-0.920400777527838	5.75304645421913	-1.80915099440331	0.0833217451213761	0.589500181068583	-4.3940724569896
ZNF747	-0.521172758473607	6.69426853691187	-1.80836331555889	0.0834477267768475	0.589740186928506	-4.39525724370936
ZNF287	0.38855459903553	6.04897325827299	1.80835561350443	0.0834489594570195	0.589740186928506	-4.39526882688613
PIWIL1	0.515888207810138	4.34948047498465	1.80716475101241	0.0836397408240613	0.590548204060749	-4.39705933927537
ARFIP1	0.603147552161729	5.68510756381938	1.80705891829579	0.0836567138711382	0.590548204060749	-4.3972184214761
RAPGEF2	-0.214872703250037	6.75780029274479	-1.80609051544371	0.0838121605970429	0.590976688523531	-4.39867375706226
GDAP1	0.824125795652499	4.17726189402487	1.80601604586184	0.0838241246595305	0.590976688523531	-4.39878564780856
CDK4	0.51231984437705	7.86280735766858	1.80580746238078	0.0838576429020972	0.590976688523531	-4.39909902705536
TTTY15	-0.49843168147011	5.79479816081905	-1.80456531754398	0.0840574882771428	0.591890339611675	-4.40096469655238
PRKG1	0.468351625617316	4.44747684890914	1.80441985437778	0.084080918290166	0.591890339611675	-4.40118311693051
IQCE	-0.554679269015179	4.58629601582566	-1.8037318647778	0.0841918102973323	0.592090281265208	-4.40221599357769
ZNF611	-0.399394299049059	7.52333500535516	-1.80366258536568	0.0842029839211298	0.592090281265208	-4.40231998653919
BST2	0.876644210316492	4.92760787302852	1.80049430029017	0.0847153433389815	0.594908091649159	-4.4070726599058
CYP26A1	0.460813432959219	4.85850373387643	1.79978366238029	0.0848306322543767	0.594908091649159	-4.40813782987103
TCF21	0.584053201536111	3.70448991740995	1.79947172898032	0.0848812808076578	0.594908091649159	-4.40860528705797
OR2F2	-0.788793091585642	4.67259432789598	-1.79932031743229	0.0849058748534588	0.594908091649159	-4.40883216794176
PEX5L	0.570229022825939	3.02225057829373	1.7992327309505	0.0849201044826039	0.594908091649159	-4.40896340449218
TMEM158	-0.606250400532837	5.60188252221083	-1.79921741144856	0.0849225935575172	0.594908091649159	-4.40898635822117
ANAPC5	-0.188406552990354	8.69789631607686	-1.79899540645815	0.084958671434909	0.594908091649159	-4.4093189797112
PTGS2	-0.669893480615716	3.37010167419098	-1.79864535416803	0.0850155850063083	0.594908091649159	-4.40984338827495
TUBA4B	-0.361719738407594	6.94885930878924	-1.79856617464147	0.0850284630343773	0.594908091649159	-4.40996199564907
STEAP4	-0.80260166387145	2.74984417474074	-1.7982846984861	0.0850742568774563	0.594908091649159	-4.41038360323236
SLC27A2	0.495867503208963	3.87321299705059	1.79777682578232	0.0851569372998937	0.594919475851178	-4.41114419504843
MFSD13A	0.34115605578916	4.08964484590985	1.79769665420267	0.0851699953563737	0.594919475851178	-4.41126424584163
CCDC186	-0.609979533868931	5.64266446400183	-1.79722098816783	0.0852475055828637	0.595132088947623	-4.41197643833993
FLI1	-0.255530172666633	5.59395705141758	-1.79658827097978	0.085350701559475	0.59547847213596	-4.41292356151186
KMT5B	-0.234061863202938	7.81443442163535	-1.79596176840304	0.0854529898852709	0.59547847213596	-4.41386114038696
PIBF1	-0.807421405823816	4.47060504467067	-1.79572851987186	0.0854910990422394	0.59547847213596	-4.4142101420109
DLK2	-0.513128678250298	5.46098667112143	-1.79512288467559	0.0855901186629799	0.59547847213596	-4.41511617714304
MME	-0.474628359031479	4.66099787842484	-1.7951026928016	0.0855934216763208	0.59547847213596	-4.41514638047743
HOXB3	0.443144170784659	5.56232241956904	1.7949204609427	0.0856232363672587	0.59547847213596	-4.41541895455997
PEG10	0.502703169034278	4.22408133632302	1.79489857199619	0.0856268181873902	0.59547847213596	-4.41545169367618
ANO2	0.516623443430245	5.43408948183131	1.79456211869907	0.0856818902941293	0.595533886194984	-4.41595488713907
EGR4	0.31798037040834	6.16534064120786	1.79362411894359	0.0858355870700278	0.596020080615446	-4.41735737615228
CDK2AP1	0.294773719726429	8.70632519636939	1.79355985565386	0.0858461256664342	0.596020080615446	-4.41745344231165
HINT1	0.203578293068633	10.1538853828956	1.79240179670168	0.086036227722891	0.596796594319827	-4.41918417186751
NSMCE4A	-0.257096203996523	5.91900501898864	-1.79230352570468	0.0860523761326462	0.596796594319827	-4.41933100088338
CDC42SE1	-0.345666160573589	7.17683837652722	-1.79179512679488	0.0861359605761941	0.596892185771731	-4.4200905170428
ST7L	-0.520594021391066	5.10750161007325	-1.79164544854116	0.0861605820638622	0.596892185771731	-4.42031409675693
NME7	0.571610894264864	5.8537312569407	1.79063489385189	0.0863269728345851	0.597383351761923	-4.42182323817076
GSK3B	-0.323342413570084	7.07014530904905	-1.79051278451036	0.0863470971968813	0.597383351761923	-4.42200555125867
ATP5MJ	0.257647421715539	10.3960937232296	1.7903542443967	0.0863732315922483	0.597383351761923	-4.42224224296966
RBKS	0.261959202292557	6.15896018608871	1.7900353186659	0.0864258252117319	0.597420288765405	-4.42271833485345
WASHC4	-0.245015836149201	6.59963932724703	-1.78913308446393	0.0865747606511005	0.598122786290636	-4.42406485030169
ARFRP1	0.300660864551261	6.74046272705008	1.78853425787823	0.0866737331796571	0.598160502218	-4.42495827686895
TGM3	0.678164961821986	6.1544307215092	1.78852754631271	0.086674843001137	0.598160502218	-4.42496828902098
MYO6	-0.317932289880442	3.90593856534729	-1.78789936509398	0.0867787728731327	0.598251993326991	-4.42590527202696
DESI1	0.227425925338559	7.12427366872758	1.78787541193936	0.0867827379389149	0.598251993326991	-4.4259409952876
C4BPA	-0.518086372823359	6.56706265162808	-1.78673483277506	0.0869717231461716	0.598439180791225	-4.42764162391371
TRMT12	0.196851879271534	7.27757290058476	1.78639586785646	0.0870279551755087	0.598439180791225	-4.42814687376228
FECH	0.277386305807322	7.26925135859664	1.78636790052213	0.0870325961658457	0.598439180791225	-4.4281885577837
PCDHGA8	-0.476254048574788	2.58712546975979	-1.78624132660905	0.0870536029123694	0.598439180791225	-4.4283772043407
MAP3K7CL	-0.477171294242785	6.80803710764571	-1.78604915790097	0.0870855043817635	0.598439180791225	-4.42866359494011
U2SURP	-0.36804364471046	6.33959338739617	-1.78484967950043	0.0872848541064636	0.598439180791225	-4.43045067350895
AEN	-0.530066867641554	5.03968504027922	-1.78478009950722	0.0872964301175965	0.598439180791225	-4.43055431213923
LINC00963	0.490674504476274	5.08154599195105	1.78461612574498	0.0873237156213506	0.598439180791225	-4.43079853744823
HTN3	-0.272072236412771	2.11526904121787	-1.78415394205203	0.0874006631905265	0.598439180791225	-4.4314868325463
TBL3	-0.566287272022657	6.43566354771205	-1.78357391318938	0.0874973128761618	0.598439180791225	-4.43235043925094
NSUN5P1	-0.609498056533033	4.86519837826247	-1.78296432272851	0.0875989873335299	0.598439180791225	-4.43325783680493
HMG20B	-0.430259771719674	5.30159109700883	-1.78279461923647	0.0876273104745826	0.598439180791225	-4.43351040585132
GHRHR	0.291452483865597	5.61865098279847	1.78277479728354	0.0876306192281519	0.598439180791225	-4.43353990562842
H3-3B	-0.338118612544859	9.3847899035394	-1.78245433122803	0.0876841275011159	0.598439180791225	-4.43401680166045
GPR143	-0.43105958768415	4.13791690668548	-1.78226260284291	0.0877161538396785	0.598439180791225	-4.43430208866691
POM121L2	-0.448605333488512	5.94353580539885	-1.78153761516745	0.0878373467378097	0.598439180791225	-4.4353806470767
SYT5	0.274492911023907	5.64031350117781	1.78107601644498	0.0879145850121037	0.598439180791225	-4.43606719485769
LAP3	0.371167361775573	7.9361029580223	1.78104724787032	0.087919400723245	0.598439180791225	-4.43610997875377
BAG1	0.284653263688675	9.04665686208629	1.78087867401645	0.0879476236709242	0.598439180791225	-4.43636066725652
IGH	0.24423054482415	5.90223492192393	1.78075925794724	0.0879676212386983	0.598439180791225	-4.4365382419264
TCFL5	0.736184431297863	5.35494613953787	1.78063730131129	0.0879880482832965	0.598439180791225	-4.43671958539704
UCHL1	0.628927319721354	7.1093511133968	1.78019853865582	0.0880615722313207	0.598439180791225	-4.43737192777073
NUFIP1	-0.202082740481077	6.00881826418944	-1.77986933940631	0.0881167711519108	0.598439180791225	-4.43786129570814
MASP1	0.353528787804748	5.88732316895913	1.77932210106197	0.0882085958086152	0.598439180791225	-4.43867463943955
GLS2	-0.536164113492167	5.0637212533066	-1.77911721946015	0.088242995347177	0.598439180791225	-4.43897910115145
PCDHB3	0.383652811408425	4.56048431663542	1.77868186881781	0.0883161287849067	0.598439180791225	-4.43962596236674
MYH6	-0.567567104933319	8.86847776209103	-1.77850791924774	0.0883453646727889	0.598439180791225	-4.4398843907789
ATP6AP1	-0.207603761649683	8.35162221079379	-1.77846376481682	0.0883527870766174	0.598439180791225	-4.43994998589294
ALDH3B1	0.25042214144676	6.35122980035053	1.77830761120273	0.088379040949216	0.598439180791225	-4.4401819555313
SRSF5	-0.343484452604131	8.11554829961892	-1.77818816336673	0.0883991280548838	0.598439180791225	-4.44035938775401
ACKR1	-0.587825061752796	4.67669844469021	-1.77789914337334	0.0884477477044383	0.598439180791225	-4.44078867223208
MUC13	-0.722819644281216	4.75876565200107	-1.77771600182142	0.0884785681033037	0.598439180791225	-4.44106066760608
FCGR3B	0.287456764303787	6.98799595302068	1.7773312847869	0.0885433411203567	0.598439180791225	-4.44163196824742
DERA	0.320800382646988	6.77699835921193	1.7771543528651	0.0885731439853838	0.598439180791225	-4.44189467951895
SLC6A9	0.472823070208543	3.89077244442658	1.77712031464613	0.0885788784573587	0.598439180791225	-4.44194521777605
ACP6	0.300106669242012	7.2289750157319	1.77693341171966	0.0886103719645459	0.598439180791225	-4.44222270919081
DCX	-0.312773977884161	5.24396904602515	-1.77676413843611	0.088638903135203	0.598439180791225	-4.4424740075483
RALB	0.234541009188519	7.11445350645148	1.77632110851301	0.0887136135673168	0.598439180791225	-4.44313163342252
GATC	-0.721788170581365	5.07080971185736	-1.77599128169131	0.0887692690592518	0.598439180791225	-4.44362114374536
DOP1A	-0.273264505074448	5.4763775314671	-1.7756881063415	0.088820453766169	0.598439180791225	-4.4440710400895
MRPL35	0.777603413136506	6.4707473904514	1.77567138067621	0.0888232782758253	0.598439180791225	-4.44409585844552
ZNF571	-0.634784304573373	5.12198914034333	-1.77548997242737	0.0888539181434088	0.598439180791225	-4.44436502971078
STXBP3	0.412253358315445	6.30505160873773	1.77539792207212	0.088869468923846	0.598439180791225	-4.44450160507443
BMPR1B	0.652961868295858	5.29024704960237	1.77498183837977	0.0889397903071048	0.598439180791225	-4.44511888415457
CHCHD2	0.351124905032705	11.3165972050734	1.77483901136058	0.0889639401896947	0.598439180791225	-4.44533074982559
CERNA1	0.269050707625869	2.52302373010624	1.77462452046867	0.0890002179146701	0.598439180791225	-4.44564889598959
KCTD2	-0.273829145715477	7.17236869037161	-1.77429724144401	0.0890555964163895	0.598439180791225	-4.44613428159925
BAG4	-0.670140970756072	3.8618911002551	-1.77414181641894	0.0890819060546616	0.598439180791225	-4.44636476831698
SDR39U1	-0.19404564940222	8.70079135501422	-1.77322319149786	0.0892375428908691	0.599166359410121	-4.44772673272091
PEPD	-0.23089438869921	7.41535761728836	-1.77273044268659	0.0893211222860042	0.599393687484356	-4.44845707262831
EGFL6	-0.307409184864825	5.67779561716995	-1.7722843185009	0.0893968511759841	0.599393687484356	-4.44911817689787
TCEA2	-0.620664794294307	5.26445175382954	-1.77174185256228	0.0894890081071091	0.599393687484356	-4.44992188224914
LHFPL2	-0.485017425673864	6.60929640332978	-1.77106761084353	0.0896036653390107	0.599393687484356	-4.45092056930296
RPL19	-0.192043812500238	11.4071317459298	-1.77100602785297	0.0896141440235202	0.599393687484356	-4.45101177199696
STT3A	0.211545632815702	6.69187322215384	1.77072709771202	0.0896616186792418	0.599393687484356	-4.45142483031031
MAP1B	-0.253171015746868	7.28344407161615	-1.77060918438487	0.0896816943266099	0.599393687484356	-4.45159942969756
TNR	0.279833731624145	5.81738243054546	1.76989199834679	0.0898038837702813	0.599393687484356	-4.4526612124266
MIR124-1HG	0.293842929621221	5.29517367239071	1.76958589300577	0.0898560794286139	0.599393687484356	-4.45311429941123
MAEA	0.400191896794292	7.62058835620132	1.76945182683042	0.0898789479570599	0.599393687484356	-4.45331272140832
ALOX15B	0.588172457158843	7.19718319558977	1.76921584255429	0.0899192134304211	0.599393687484356	-4.45366195817494
NUDT15	0.330048981680693	6.12646786709657	1.76919296908624	0.0899231171014157	0.599393687484356	-4.45369580713489
TFCP2L1	0.33010584301188	7.27388506982848	1.76913371852991	0.0899332296969069	0.599393687484356	-4.45378348667502
NUP98	-0.263286224161726	6.46797357490321	-1.76912259598838	0.0899351281466285	0.599393687484356	-4.45379994567543
SNTB2	-0.2159532394137	5.98070986104253	-1.76775775261757	0.0901683471573707	0.599570393809971	-4.45581904103668
MSH2	-0.607374959415233	5.27226777762172	-1.7666300849369	0.0903614293667663	0.599570393809971	-4.45748639497757
VPS35	-0.253414595662279	7.80085198885723	-1.76658677678091	0.0903688517613493	0.599570393809971	-4.45755041406292
SORBS2	-0.463097138576315	4.50455098555415	-1.76649863286165	0.0903839599740077	0.599570393809971	-4.45768070677553
KIF4A	0.636493847825294	3.84044404411042	1.76634604170221	0.0904101198120586	0.599570393809971	-4.45790625278955
OSBPL7	-0.311438618422665	5.61179139588463	-1.76617611779975	0.090439258765345	0.599570393809971	-4.45815740141136
SF3A3	0.215062181876069	7.71417747093024	1.76579973279547	0.0905038308087552	0.599570393809971	-4.45871363694518
SDC4	-0.360994761693942	8.23001461509272	-1.76427842149331	0.0907652272822786	0.599570393809971	-4.46096098862565
MLEC	0.223112269847201	8.27046744564604	1.76367543269837	0.0908690135140711	0.599570393809971	-4.46185135314048
FLRT2	-0.266909414177794	7.35769026916663	-1.76294175304568	0.0909954312648027	0.599570393809971	-4.46293438862429
NOP16	0.209810774801293	6.82797624944298	1.76268093932724	0.0910404074270214	0.599570393809971	-4.4633193131082
ALAD	0.38291645075306	5.68216676443525	1.76265244944339	0.0910453215334476	0.599570393809971	-4.46336135761599
WASHC5	0.250808666996067	6.41873185145734	1.76239592528986	0.0910895785919154	0.599570393809971	-4.4637399054235
ACIN1	-0.530846068947814	6.14012357166429	-1.76222416629744	0.0911192217603797	0.599570393809971	-4.46399334398617
H4C1	0.534017742837186	5.08282948651346	1.762121979866	0.0911368616091413	0.599570393809971	-4.46414411620658
AP3D1	-0.446468426720239	6.85911450861104	-1.76201584172965	0.0911551867133256	0.599570393809971	-4.46430071213067
CAMTA2	-0.269090413512924	8.16959619058805	-1.76190260573948	0.0911747407639492	0.599570393809971	-4.46446777247099
INSIG2	0.629684989220974	5.75937136331223	1.76179525457895	0.0911932819144328	0.599570393809971	-4.46462614337424
KDM6B	-0.284957765902591	7.33730535450802	-1.76167644018123	0.0912138067009403	0.599570393809971	-4.46480141716409
EFNA1	0.476065494848717	4.83928884189518	1.76166653695333	0.0912155176287114	0.599570393809971	-4.4648160259079
GCA	0.380360679647344	6.16725882991134	1.76152320384805	0.0912402836002833	0.599570393809971	-4.46502745685386
KLHL18	0.224921014574468	6.96478615938213	1.76118245009168	0.091299184232926	0.599570393809971	-4.46553005199082
TP53AIP1	-0.500283416850804	3.91779804402334	-1.76095447648022	0.0913386085434404	0.599570393809971	-4.46586626152035
GRID2	0.527186521494713	5.65597082597928	1.76080620896034	0.0913642568084838	0.599570393809971	-4.46608490520059
GNA15	-0.600054354157614	5.10403045068786	-1.7606599667871	0.0913895607553561	0.599570393809971	-4.46630054876501
ZNF638	-0.280346323224832	8.18793785109658	-1.76027290988492	0.091456561272612	0.599570393809971	-4.46687122490973
ADIPOQ	-0.905905520460573	6.23625270909365	-1.76017001287755	0.0914743800746613	0.599570393809971	-4.46702292039284
EPB41L4B	-0.35635028168578	5.87174510624831	-1.75966755782658	0.0915614335261279	0.599570393809971	-4.46776356780768
NPY	0.42674576320869	7.29301309506357	1.75921010596079	0.091640751551404	0.599570393809971	-4.46843774101153
GABRR2	-0.308093529238617	7.16601299836394	-1.75894504483147	0.0916867376616783	0.599570393809971	-4.46882831714911
SLC30A3	-0.265500258445221	4.19279330687538	-1.75849699100535	0.09176451653171	0.599570393809971	-4.46948843924966
HRG	0.323934021543367	6.04743300077444	1.75841575720882	0.0917786241697445	0.599570393809971	-4.46960810838311
HILPDA	0.210450353000516	7.63058937981626	1.75840556780307	0.0917803938653024	0.599570393809971	-4.46962311856105
TBC1D22B	0.562693294810961	3.37049896824714	1.75836619262571	0.0917872328188727	0.599570393809971	-4.46968112216083
PPL	-0.677051914925011	5.46742099264558	-1.75803912244723	0.0918440574896874	0.599570393809971	-4.47016289205141
CTDSP1	-0.404542797791933	8.31027635266663	-1.75773910084965	0.0918962092491803	0.599570393809971	-4.47060476102914
MCM10	0.611380473906684	4.11582812500526	1.75727642108796	0.091976685003253	0.599570393809971	-4.47128608125093
RNASE1	-0.230131884173108	8.03203251626659	-1.75618448141175	0.0921668495562354	0.599570393809971	-4.47289348960144
CEP57	-0.300247582530821	5.44539416056275	-1.75610136830946	0.092181337714933	0.599570393809971	-4.47301580714968
CACNG2	-0.705762767237708	4.71645512214615	-1.75586309314709	0.0922228843035301	0.599570393809971	-4.47336645276769
SYCE1L	-0.725496567266808	3.84588706534962	-1.75584031375782	0.0922268570455405	0.599570393809971	-4.47339997304828
ICAM4	-0.751523713132544	3.59799884812751	-1.75579838873482	0.0922341691825881	0.599570393809971	-4.47346166562528
PNMA3	0.544605671357099	5.12554181168505	1.75572016603669	0.0922478133174611	0.599570393809971	-4.47357676721282
RAP1GDS1	0.501474105579755	4.78713957646434	1.75567675603719	0.0922553859295694	0.599570393809971	-4.47364064164972
ENDOG	0.44453798981792	8.9207390374216	1.75540646203003	0.092302549048965	0.599570393809971	-4.47403833175412
MRPS27	0.236100633238767	8.31277590327496	1.75539084497352	0.0923052746713592	0.599570393809971	-4.47406130811132
TTK	0.630587004144951	4.48218022322837	1.7545045714262	0.0924600675584711	0.599570393809971	-4.47536497475566
FGFR1	-0.231561834201199	7.06606044937317	-1.75442094916743	0.0924746841317832	0.599570393809971	-4.47548795380385
ASPSCR1	-0.573960528327508	5.84304675498353	-1.75433335292272	0.0924899974484315	0.599570393809971	-4.47561677250355
ITPKB	0.484720233883224	5.68801524533577	1.75426879928383	0.0925012839126163	0.599570393809971	-4.47571170176472
VCAN	-0.242872807588113	6.0624302025434	-1.7542133749904	0.0925109751549976	0.599570393809971	-4.47579320380061
BGN	-0.380204233093965	6.4689921406023	-1.75408534681853	0.0925333649038846	0.599570393809971	-4.47598146329708
TRIP6	0.305536284609358	5.65223886252349	1.75380427693935	0.0925825350572559	0.599570393809971	-4.47639472757446
RGS20	-0.506127764333336	3.04853114765324	-1.75361872787964	0.0926150071111484	0.599570393809971	-4.47666751805234
SPAG1	-0.498374753422129	4.25327472511572	-1.75360605657214	0.092617225011272	0.599570393809971	-4.4766861463669
TM7SF2	0.351939351064281	6.02388568135098	1.75340280847567	0.0926528063926779	0.599570393809971	-4.47698493128083
PTPRN2	0.424971777926895	4.44577056773231	1.75288881010694	0.0927428410484869	0.599570393809971	-4.47774041936991
PSME3	0.197902607427314	7.47211059507915	1.7528622791423	0.0927474903810872	0.599570393809971	-4.47777941078042
ZIC4	0.673764128008806	5.06724436488734	1.75279315165739	0.092759605338314	0.599570393809971	-4.47788100238398
GRAMD2B	-0.440966115374942	2.91990533458472	-1.75183084014442	0.0929283960707418	0.599692327762543	-4.47929493050849
TNFAIP8L1	-0.530842741689668	8.89116914188885	-1.75180583604438	0.0929327853207183	0.599692327762543	-4.47933166140406
EHMT2	-0.480946634119456	4.96955887735088	-1.75174271991582	0.0929438655905235	0.599692327762543	-4.47942437693401
MAP3K14	-0.662124159502866	6.30919953694091	-1.75142960970652	0.0929988499432839	0.599692327762543	-4.47988428871351
VAV2	0.580358026920117	3.96420694485168	1.75133406652938	0.0930156335317841	0.599692327762543	-4.48002461503712
MAIP1	0.345521810473025	7.22267479196794	1.75015130930316	0.0932236170126048	0.600699920704171	-4.48176128251513
MUC5B	0.356264125801288	5.87949598342479	1.74966744109054	0.0933088179245586	0.600699920704171	-4.48247150380034
GOLGA1	-0.322464562407285	6.66708257568563	-1.74951590416177	0.0933355146628579	0.600699920704171	-4.4826938993788
CHRD	0.402655372510829	4.69143001344467	1.74936579309854	0.0933619666363755	0.600699920704171	-4.48291418816452
IL4	0.660374771329428	4.26159654856611	1.7483304631108	0.0935445828573985	0.601568749270646	-4.48443315567037
OPCML	0.318311554538887	6.17067603889431	1.74782444899519	0.0936339468949947	0.601837310927004	-4.48517530144409
XYLB	-0.279515739602337	2.68953929800846	-1.74742731365724	0.0937041335889018	0.601982398864068	-4.48575764760949
SNX17	-0.352283162736162	4.71672271167377	-1.74700900509809	0.0937781108687355	0.602151678879341	-4.48637093446316
OBP2A	0.451398821252917	4.62758550996993	1.74649250392434	0.0938695221896849	0.602432674641719	-4.48712803108163
UFD1	0.519775196334161	7.10163696787166	1.74576767299003	0.0939979324130094	0.602684603538523	-4.48819021872962
TAPT1	-0.374557284547449	4.32917844098982	-1.74548556083799	0.0940479516183179	0.602684603538523	-4.48860354462074
SERPINB8	0.780711979902037	4.80051110131419	1.74546394331581	0.0940517853975723	0.602684603538523	-4.48863521464931
MMADHC	0.851991982696727	10.09812982903	1.74505455150395	0.0941244145602493	0.602836950183955	-4.48923492502473
CPVL	0.742739527530045	5.58365877236274	1.7447925383735	0.094170922772547	0.602836950183955	-4.48961868788013
ZMIZ2	-0.441065070367152	6.99346321446504	-1.74400053617422	0.0943116251343627	0.603354203058532	-4.49077844771518
DUOX2	0.687839829067756	5.03452702528039	1.74368462061603	0.0943677988478017	0.603354203058532	-4.49124094524513
GRIA1	-0.479064735792382	4.18363435799919	-1.74336996595398	0.0944237767459483	0.603354203058532	-4.49170153446748
LINC01260	-0.782204597157261	6.34291237996439	-1.74247994352371	0.0945822675886347	0.603354203058532	-4.49300400576856
CCDC33	-0.513654671232344	5.74728144483921	-1.74242468025616	0.0945921160833647	0.603354203058532	-4.49308486238104
NRIP2	-0.532614274573239	4.62150154630298	-1.74237140079989	0.0946016118707193	0.603354203058532	-4.49316281462709
POLR2B	0.32192188436839	8.86817291523066	1.74225938364007	0.094621578900616	0.603354203058532	-4.4933266991619
PIAS4	-0.280841175431941	5.22752049501647	-1.7421924950292	0.0946335034932429	0.603354203058532	-4.49342455548365
NXF1	-0.277971759298944	7.78605425803108	-1.74145924796051	0.0947643075037898	0.603862607555951	-4.49449709256298
SULT4A1	0.336956554866096	6.33459623994434	1.74085588252528	0.0948720575969817	0.603862607555951	-4.49537939507095
KRT75	-0.627216421264627	6.25192877332847	-1.74046454519928	0.0949419991993579	0.603862607555951	-4.49595152591933
EAPP	-0.486042917320844	6.83370127101065	-1.74045628896363	0.0949434752654015	0.603862607555951	-4.49596359540608
KNTC1	-0.295199544507408	3.354951575593	-1.74040828684088	0.0949520575671305	0.603862607555951	-4.49603376709077
SSB	-0.416832363220814	6.48082106845565	-1.73950376810781	0.0951139002950954	0.60415213975866	-4.49735576239487
CPM	-0.379178585309954	4.80477779405537	-1.73943509268537	0.0951261977810811	0.60415213975866	-4.49745611360288
DNAAF11	0.860792553519304	4.1906664292042	1.73926155593491	0.0951572784901544	0.60415213975866	-4.49770967903683
UBR2	0.260054511790115	7.65584474862991	1.73908602056733	0.095188725966879	0.60415213975866	-4.4979661454736
BAHD1	-0.427988364897086	5.39694508981008	-1.73852099687942	0.0952900111744429	0.604491525980171	-4.49879154307359
HOXC10	0.300778867701624	9.49539182506124	1.73824004768909	0.0953404078662384	0.604507912062614	-4.49920188422528
ATP9B	-0.337570343031555	5.49754622903626	-1.73763705083285	0.0954486502540491	0.604704766065646	-4.50008242502857
CEP295	-0.354995662045075	2.52961074372597	-1.73706309947435	0.0955517760909015	0.604704766065646	-4.50092033847906
IGHV1-69	-0.435785560724931	4.52461386259557	-1.73644335365764	0.0956632368027684	0.604704766065646	-4.50182487411644
SRP54	-0.206924446449127	6.97749352885558	-1.73587575595277	0.0957654159617026	0.604704766065646	-4.50265308560183
RARG	0.254104257131151	5.92706492774486	1.73563590305438	0.0958086223319798	0.604704766065646	-4.50300300640061
[truncated: 10,644 more rows]
