# Supplementary material for: Bioinformatics and systems biology approaches to identify potential common pathogeneses for sarcopenia and osteoarthritis
Source: Front Med (Lausanne). 2024 Jun 18;11:1380210. doi: 10.3389/fmed.2024.1380210 (PMC11221828; doi:10.3389/fmed.2024.1380210)
Supplement: Supplementary file 3 [file Data_Sheet_1.ZIP › raw data(1)/05.diff/GSE1428/GSE1428.diff.txt]

id	logFC	AveExpr	t	P.Value	adj.P.Val	B
HOXB2	2.07875230743708	6.26115117422432	7.46585604053748	1.24862496313722e-07	0.00157863654089438	6.8572009983838
FEZ2	-0.831530200328908	9.08868484995051	-6.76282624433007	6.22602347322145e-07	0.00273164591816858	5.56847458760395
SLC38A1	1.92846710398795	5.65837857113883	6.74555703215313	6.4817984295703e-07	0.00273164591816858	5.5357609800693
C1QA	-2.53673206792054	4.72373717015871	-6.14663075152365	2.67744291891151e-06	0.00846272770594955	4.37120560226747
DAAM2	1.0208366401551	7.74589362571596	5.74833974585269	7.02999650056284e-06	0.0177760491513232	3.56642406246799
RALGPS1	0.995494908963638	4.55125475059871	5.18793797689967	2.80180511301359e-05	0.0462147282014928	2.39902349936147
CEBPB	-0.700257944167697	10.7338350802188	-5.10337337131249	3.45866740365664e-05	0.0462147282014928	2.21987763984171
MYL6B	-1.27305492088589	10.8623365087607	-5.05627671274119	3.88981724228035e-05	0.0462147282014928	2.11981960418338
CLEC1B	1.26883675420254	5.3269379761016	5.01111001464067	4.35418575266892e-05	0.0462147282014928	2.02367995339493
TBC1D1	0.878825840451187	8.04993482544827	5.00815625367198	4.38643311253589e-05	0.0462147282014928	2.01738671525605
SLC44A1	-1.69145419446987	3.53174083887188	-4.77465788383878	7.8696282410051e-05	0.0671973349860706	1.51780663612529
LINC00597	-0.970952702315533	3.06427345206537	-4.70280046233001	9.42403658364948e-05	0.0728104775874141	1.36334433715023
NNMT	-1.84870531674949	5.55083897807508	-4.68761021220828	9.79022478040054e-05	0.0728104775874141	1.33065584207723
NUMA1	-0.621291567400348	6.11343819282971	-4.63548702145142	0.000111587844090631	0.0783780618243248	1.21840326452988
TRMT112	-0.648633954523419	8.75019540327248	-4.59543013839654	0.000123395763076434	0.0821101385565979	1.13205304708735
DNAJC15	0.917576526862676	7.7257913835877	4.53273797064448	0.000144439126310421	0.0913071936971327	0.996781678039982
COL21A1	-1.24564843864329	5.50026308142663	-4.43384983950108	0.000185169421728762	0.103194591779289	0.783161567653884
CBFA2T3	0.730004113264682	6.69963048953854	4.41717611715193	0.00019308978180029	0.103194591779289	0.747119905824885
MYOM2	-0.776141548586526	10.8999662226255	-4.39161124316578	0.000205895795079577	0.103194591779289	0.691849812135299
SLIT2	-0.619887755883626	6.73839260982594	-4.378148270572	0.000212977125755435	0.103194591779289	0.662739525494737
SLC25A12	0.809113615249871	9.13486613386492	4.36703798689107	0.00021900372038161	0.103194591779289	0.638714588145594
PCNT	-0.59325315926435	9.59953485421024	-4.36454506086315	0.000220379180419267	0.103194591779289	0.633323675048062
PUS1	-1.24677422231167	4.61398280957291	-4.33477415487433	0.00023748673406303	0.105241128737808	0.568939945526745
MLF1	0.98910644789616	7.70209563960221	4.32826890960326	0.000241397827524831	0.105241128737808	0.554870522150467
PPP1R14B	0.652060309360189	7.98939087642071	4.288560054204	0.0002667036590486	0.112397812045048	0.468984987714559
MDC1	-0.623488503781847	5.59254879112868	-4.27408999113563	0.000276568445349612	0.112795317888876	0.437687385453514
PCDHGA10	-0.795649941331531	4.08453708028116	-4.1793069837385	0.000350804772275467	0.1296650371428	0.232708655072313
CYP27A1	1.11887456411528	4.88644672298404	4.16332871770935	0.00036514148733224	0.1296650371428	0.198164363296061
LYVE1	-1.2837911414191	5.59045373931812	-4.15890624880854	0.000369211527101227	0.1296650371428	0.188603978745672
FOXO3	-0.946569431314666	8.38110648738536	-4.13019780423887	0.00039675082716038	0.130013250120538	0.126552333555748
ACTR3B	-1.0356480989883	4.86502423878764	-4.11938741015109	0.00040764183044947	0.130013250120538	0.103191070428763
MRPL34	0.742228451174364	8.50919606858324	4.04974934965601	0.000485271510951478	0.130013250120538	-0.0472181148325506
H1-10	-0.680691843737673	7.55122626572997	-4.04861529342653	0.000486650101416896	0.130013250120538	-0.0496662283188591
MALT1	-0.79355461475191	5.17200427865823	-4.04823259116556	0.000487116200894925	0.130013250120538	-0.0504923660476608
PGAM2	0.722463348984514	11.096430737495	4.03851630426663	0.000499099255997049	0.130013250120538	-0.0714650648717914
FAM110D	1.24748670896835	4.85540759808944	4.02661894046899	0.000514170885551442	0.130013250120538	-0.0971407470393091
LOXL1	-1.08731315745529	5.48628789081794	-3.99909362617892	0.000550791038464184	0.134872809962463	-0.156520978497933
FUBP1	-0.594400631527106	5.69575881254832	-3.98401445099045	0.000571936120747617	0.134872809962463	-0.189037156306671
CTNNBIP1	0.898496994953496	7.22562689578307	3.98113774338098	0.000576060407970657	0.134872809962463	-0.195239186996588
APOO	0.597513901127135	8.37015900618816	3.96558354175594	0.000598875502800274	0.137614994282728	-0.228766324210291
DRD1	1.32298537653757	4.10796446030985	3.95851180240678	0.000609542013749327	0.137614994282728	-0.24400551422583
LUC7L3	-0.705132431423188	7.82291263907598	-3.94571191339902	0.000629328711329601	0.139589524514739	-0.27158197018715
CSF1R	-1.29969291151715	5.44291237609498	-3.9184633029816	0.000673591488630388	0.144342664250068	-0.330257533639495
PCDH9	-1.14309700405318	4.81279436915819	-3.90989899008155	0.000688129016970022	0.145000252692533	-0.348690663113158
CRIM1	-0.736324896976857	6.49928522827894	-3.85979746334786	0.000779599891004075	0.156979428716722	-0.456433779211136
CDKN1A	-1.68604747457056	5.79665835074847	-3.81366601384657	0.000874384569901897	0.161190925115746	-0.555487504477977
DECR1	0.605900036354436	8.71095699297294	3.81152771055012	0.000879043517661932	0.161190925115746	-0.560075048155213
NPIPA1	-1.13976821535083	8.96959222642215	-3.8083478796849	0.000886017048386793	0.161190925115746	-0.566896443924508
CKMT2	0.883262380983112	11.3045774629295	3.79230875566256	0.000922031540682916	0.161190925115746	-0.601291550468877
HTR3B	0.796778924676401	6.12450369913612	3.7626670973351	0.000992425562343043	0.162092715790626	-0.66480126016969
CYC1	0.650662467075161	10.5262866343464	3.74976903503916	0.00102468473250709	0.162092715790626	-0.692412993939274
MRPL15	0.701293099460173	9.58610531786094	3.74427587207869	0.00103873501739858	0.162092715790626	-0.70416810342757
TFRC	1.16058459148606	9.50396464672569	3.73423749225319	0.0010649024721153	0.162092715790626	-0.725642728002785
USP6	-0.640018533989783	8.34253724238925	-3.70341887372748	0.00114935699894091	0.162092715790626	-0.791512848987801
INPP5B	-0.88364959298054	4.5606521659836	-3.7033076436943	0.00114967343217098	0.162092715790626	-0.791750421482598
ZNF117	0.793539152356507	5.90655316049969	3.69441349875776	0.00117525512636505	0.162092715790626	-0.810743186968472
CYP2C8	0.848033627249788	4.47103363265017	3.69431139758808	0.00117555201811397	0.162092715790626	-0.810961170741495
PLK1	-1.22656799026368	4.28093556187322	-3.6878783753438	0.00119440746045466	0.16237519916697	-0.824693431488255
ARFGAP2	-0.631209790887461	9.03172069614827	-3.67762437348601	0.00122507841460862	0.164773046764859	-0.84657350493964
PLAG1	-1.75998426121836	3.06764527064757	-3.65511063573778	0.00129515917946797	0.172365236905406	-0.894575275340766
FCGRT	-1.18353742030358	5.59436587599306	-3.63050236250143	0.00137626453136547	0.180753856947118	-0.94698054386113
PSG11	1.37610005123346	5.83728245511266	3.60665263776505	0.00145961579816968	0.180955807716903	-0.99770561936805
CSDC2	1.02621769383497	4.47384312361374	3.60657413720983	0.00145989815606455	0.180955807716903	-0.997872470837827
OR7E47P	1.13487146017128	7.53016976952568	3.58940253613125	0.00152296671448501	0.184194119511948	-1.03435288590098
SEC24D	-0.830973958497253	3.19097584451807	-3.58426544099426	0.00154234790137772	0.184194119511948	-1.04525959042346
URB2	-0.895241413422813	5.35359665677482	-3.58375170754329	0.00154429934890979	0.184194119511948	-1.04635013568616
NFKBIA	-1.04396744288163	8.52964185574205	-3.55790286401495	0.00164567252782278	0.192650349715402	-1.10117960093332
ERBB2	-0.628630827044268	6.98349689279759	-3.52609552171396	0.00177938191839326	0.203176454122287	-1.16853112734514
C3orf18	0.736243820809089	6.40653443293822	3.52508484150604	0.00178380023788451	0.203176454122287	-1.17066904505909
ANKRD6	-0.745948975684796	4.69107773997207	-3.52099978757146	0.00180176813989824	0.203390666006549	-1.17930886849599
CCN5	-1.254527874846	6.28018734023598	-3.48931150234396	0.00194728613103155	0.210423406449845	-1.24625160550168
KCNJ8	0.752297694147792	5.81168238601888	3.47932706169876	0.0019954702902976	0.211271346117634	-1.26731501288626
STAT5A	-1.06151325364713	6.55427814914253	-3.47732633822176	0.0020052646946228	0.211271346117634	-1.27153407040297
C2orf49	0.724286216016448	5.98382475490544	3.46588118550887	0.00206220228716667	0.214941347621001	-1.29565808230204
RRP1	-0.986325259563673	4.56177762024011	-3.46018972362697	0.002091100668938	0.214941347621001	-1.3076473802997
KDM5A	-0.783020958410395	6.4808703575954	-3.45175160267682	0.00213467366051987	0.216005011738866	-1.32541380836543
ADM	-0.590865404194371	6.90081609175716	-3.45157047030893	0.0021356186401454	0.216005011738866	-1.32579506550015
PPP1R2C	0.661960276997025	3.48255890372026	3.43764312197685	0.00220951334723076	0.221510963891305	-1.35509529781688
GC	1.13927669435567	4.98672970580804	3.4299358643407	0.00225147139268079	0.221510963891305	-1.3712970680755
MS4A4A	-1.28505577776704	3.45574717573778	-3.42297752812402	0.00229001872449028	0.221510963891305	-1.38591662412834
CD5L	-1.02031237358791	4.62235168661857	-3.40130245037969	0.00241425949892675	0.224663886215951	-1.43140753787058
FASTKD1	1.50955886564234	5.93910850994972	3.4008883168869	0.00241669607888708	0.224663886215951	-1.43227597935354
GSTCD	-0.861856795568262	5.99983870608071	-3.39566137626724	0.00244765568492463	0.225881100908774	-1.44323454308876
OSBPL3	0.803785845807768	5.20887440332187	3.37999259011859	0.00254279448245349	0.230137121858485	-1.47605836334764
GCM2	1.5284965886512	4.11721892147012	3.36736713183577	0.00262206352740632	0.231923678179537	-1.5024773460129
RFPL1	-1.32433866988005	2.35429327999603	-3.35058527033633	0.00273115750472057	0.23337498701149	-1.53755207015226
MRPL4	0.862273749043657	7.10800061472704	3.3504722705282	0.00273190683205731	0.23337498701149	-1.53778808096051
C1orf50	-0.848117790517421	6.00425185421007	-3.33162281584145	0.00285973834441639	0.235431774428525	-1.57712594165187
MBTPS2	1.05925364011657	5.44139072500832	3.33047422228756	0.00286771282622739	0.235431774428525	-1.57952098797398
DDX49	-0.829338741952451	6.5673581660208	-3.30943895501473	0.00301763390410459	0.239409248975584	-1.62334213529379
FXYD2	0.94430920838886	5.08867245707756	3.30043455074389	0.00308410982488942	0.239409248975584	-1.64207589298533
ASIP	-1.05255258688907	4.95635933763045	-3.29581938338494	0.00311873029176789	0.239409248975584	-1.65167203808493
ACD	-0.818251759152933	4.16342057925864	-3.28452914093569	0.00320502000503954	0.239409248975584	-1.67513079132175
XAB2	-1.53507885378293	4.38204134342133	-3.26863369054374	0.0033304405671385	0.240094796753636	-1.70811765724367
CYCS	0.674156554803698	11.3578717420304	3.26481295952971	0.00336128917388227	0.240094796753636	-1.71603943050596
TUSC3	0.708352996266653	5.46246280177575	3.25334803081386	0.00345552773803942	0.241234761205618	-1.73979355491145
PPIF	0.862860520918451	8.16720219412603	3.24894405117622	0.0034924032539294	0.241234761205618	-1.74891135626223
KCNK3	0.747656001383102	6.06697614360604	3.24658559394328	0.00351230751371006	0.241234761205618	-1.7537926412084
DNMT3B	1.00186851479937	4.48383316687151	3.2445126890141	0.00352989249569243	0.241234761205618	-1.75808201923864
NDST2	-0.802365538906865	6.62493787044202	-3.23416709276812	0.00361893860768242	0.244568271119423	-1.77947706473308
WDR12	0.710757761424018	7.79854097191466	3.23213269801339	0.00363670291627395	0.244568271119423	-1.78368176289555
BTG2	-0.709413821599828	8.24410325330037	-3.22850689618227	0.00366857276872475	0.245406166745963	-1.79117354012742
LAMP1	-0.687576549033147	8.11854293076543	-3.22309373847632	0.00371665633997497	0.247314137401598	-1.80235351536783
MYH8	-1.17510583607962	7.44091391309455	-3.21179869259281	0.00381895771624302	0.247494220556366	-1.82566246607611
DLAT	0.764691854825254	7.99960840596283	3.21146414864195	0.00382202888215134	0.247494220556366	-1.82635244952022
PLEKHF1	-0.953886913484003	7.90922162335228	-3.21042634513899	0.00383157128070777	0.247494220556366	-1.82849273179234
SETX	-0.712918594999503	6.31144470833616	-3.20217671550872	0.00390824848671301	0.247494220556366	-1.84549823442226
EHD3	1.27289024383619	4.64976752533691	3.20203698285604	0.00390955993611958	0.247494220556366	-1.84578615367325
CHST3	-0.950756842200965	5.53031929931271	-3.19936769101772	0.00393469416529539	0.247494220556366	-1.85128545561336
YBX2	0.840384579210733	6.64234989565132	3.18398813384287	0.00408257840065382	0.250671399024998	-1.88294163641395
NEUROG3	0.982141931089793	4.41035018853172	3.18262343469364	0.00409595713230425	0.250671399024998	-1.88574823550512
ARMC9	-0.718112598125595	3.70739620735318	-3.18191293864691	0.00410293917790119	0.250671399024998	-1.88720926433718
NFIC	-1.2156311731922	6.85646832275806	-3.18010484630363	0.00412075917744347	0.250671399024998	-1.890926853537
PRR11	-0.954081361393206	8.21839908919681	-3.17766536762007	0.00414492038773199	0.250671399024998	-1.89594152657605
SLC5A2	1.08444093480514	5.97052663138373	3.17723912327494	0.00414915603139443	0.250671399024998	-1.89681759872091
ACTC1	-1.05081609878659	9.34922748275535	-3.17190990428051	0.00420246711852242	0.250671399024998	-1.90776762423472
MST1R	0.934766782145634	6.08788323844001	3.17182704899574	0.00420330116216876	0.250671399024998	-1.90793782030623
EZH1	-0.604390995485685	6.5687176960253	-3.16557320771238	0.00426671721806375	0.252075260691495	-1.92077981132099
PKD2L2	-1.43339375836187	3.15580011809753	-3.15826157991907	0.00434203051640331	0.253925019973339	-1.93578322077433
OR7A10	-1.14836481178792	3.79030973154839	-3.1526498384855	0.00440070235129328	0.254055159029228	-1.94729059483175
ETFDH	0.592672739576667	7.44575074581346	3.14793181420776	0.00445062115700209	0.254652278288139	-1.95695999168842
SH2D3A	-0.787934071484285	5.16906074152731	-3.14780834074301	0.00445193486526501	0.254652278288139	-1.95721297983655
ZNF112	-0.851385933449922	4.53065818865141	-3.13116423508628	0.00463248492467355	0.256879416239683	-1.99128465023702
LDB2	0.829129263570558	5.41887652513421	3.12209444817691	0.00473382015729752	0.256923576136492	-2.00982508765578
ZNF395	-1.21179110270675	5.96416333338973	-3.12075223552189	0.00474899667142929	0.256923576136492	-2.01256725833092
LCP1	-0.848043242797355	6.43476691858174	-3.12020394190672	0.00475520974578337	0.256923576136492	-2.01368731707004
ANKRD11	-1.03419461783847	5.86592998770172	-3.1143334393262	0.00482222472601075	0.258336386487093	-2.02567534620437
LAS1L	-0.734397643381492	4.89875096769031	-3.09869630359343	0.00500519714065022	0.262575549581912	-2.05756908323116
IMPDH1	-1.02972678067477	5.54918554617176	-3.09467204235662	0.00505335576404524	0.262635812462858	-2.06576787903229
PDZRN3	0.847168985676036	7.41102504084446	3.09451655143459	0.00505522545105889	0.262635812462858	-2.06608459151644
GLDC	-0.744373225506612	5.06629924837737	-3.09340044450221	0.00506866552566141	0.262635812462858	-2.06835777408821
MC5R	0.627763637379298	6.40952306524172	3.08832819540772	0.00513017939082892	0.263662024545732	-2.07868478803193
PPP4C	-0.727347262601329	5.56115544542574	-3.07378991215695	0.0053104961348049	0.26643096282674	-2.10825090453677
RAB23	-0.823762640568978	3.67198861327963	-3.0682657193068	0.00538059654035457	0.267822370313791	-2.11947213526514
LYRM4	-0.677942875107282	5.30660364646485	-3.06578622176454	0.00541234895511487	0.268346383684382	-2.12450633329626
LGR5	-1.17787776902158	6.06639612031663	-3.06058883909314	0.00547949172232555	0.269561143367167	-2.13505393270735
CAMTA1	-1.01094201580268	4.40197650458107	-3.05075455193683	0.00560873188623352	0.271310390910367	-2.15499379295107
FZD1	0.752788274453852	5.44259544330391	3.04710706795485	0.00565740638009576	0.271735506882796	-2.16238338579629
SLC31A1	-1.14833153569715	3.2037864187579	-3.03788921415836	0.00578222933379113	0.272778826369855	-2.181043659095
SERPINA5	1.35465962001911	6.8866527330839	3.0361293578495	0.00580635885353456	0.272898866116124	-2.18460386008287
CP	0.890650566217245	4.76165324141039	3.03182335608897	0.00586580678783153	0.274608637474599	-2.193311688262
CCNF	-0.592971706541932	4.59166894941673	-3.03035747376504	0.00588617739109517	0.274608637474599	-2.19627502139973
ZNF492	-1.12547289676937	3.86890990934501	-3.02111582800741	0.0060161744508828	0.27620531849302	-2.21494495879391
TMPRSS3	0.648973143946967	5.66956465317275	3.017814353124	0.00606327831491769	0.27620531849302	-2.22160938118754
MAGEA11	1.24041254199651	3.50860205843302	3.01237624300681	0.00614163831528369	0.278310871756744	-2.23258084785538
SNX7	-1.25460649481424	5.14293664278746	-3.00963497613661	0.00618150537831089	0.278516044799629	-2.23810854753963
BEX1	-0.679729361624975	6.42596822000477	-3.00482542047835	0.00625205207827605	0.280300334842709	-2.24780227220055
TNFRSF10D	-1.13278768985383	4.32814627494854	-2.99708780867784	0.00636716868880465	0.282456539412481	-2.26338509136351
MAP3K8	1.19820120107259	2.99014062279839	2.99123404451949	0.00645560407995141	0.284006584757827	-2.27516375978075
PRKAG1	0.740140377714132	8.74061581909151	2.9912077083153	0.00645600459723182	0.284006584757827	-2.27521673218928
ERMP1	-0.822308714508716	4.97547469410558	-2.98939002379141	0.00648370523930614	0.284006584757827	-2.2788723714718
CDK20	0.940482335674313	5.99889605603209	2.96954496206307	0.00679362944687742	0.291074366325194	-2.31872756419342
LONP1	-1.006116821403	7.31517729725259	-2.96433426639462	0.00687732533118469	0.291778604571034	-2.32917506648018
ZNF675	1.43022226817501	3.28099619181281	2.95761793837574	0.00698666016336718	0.293462938356981	-2.34263069499467
ZNF184	-0.882208076208891	4.08353546510629	-2.95359113546439	0.00705300686899417	0.295268761075144	-2.35069227452478
STIMATE	0.784881040686219	5.99727370757644	2.95041742870246	0.00710572153167392	0.295429101998602	-2.35704289497816
HEBP1	0.683532819966929	7.94732045305444	2.94995748304847	0.0071133923010347	0.295429101998602	-2.35796302541482
ALDH1A3	-0.86136039765861	3.82245347561927	-2.93667290904918	0.00733839113458664	0.301231425696685	-2.38451429404264
PLAC1	0.660192046579844	6.38842093610958	2.92796254983767	0.00748958829832813	0.304472234262902	-2.40189709334567
GABRQ	0.59938186964496	6.56609132061668	2.92365676089497	0.00756542318688035	0.305416312562736	-2.41048219851327
TPBG	-1.18412174234778	5.33694678512199	-2.91889000118336	0.00765023117628781	0.305416312562736	-2.41998041373143
FBN1	-0.887511123700103	6.7357413432994	-2.91666422968322	0.00769014094737802	0.305416312562736	-2.42441330579842
SLC35A3	-0.664023638403469	4.4623896878671	-2.91618898998654	0.00769868804431042	0.305416312562736	-2.42535962382675
NISCH	-1.2281931119214	7.44476712665799	-2.91209721882888	0.0077726535179114	0.305416312562736	-2.43350472452468
GOLIM4	-0.715425474495976	5.14723710818541	-2.9100557443362	0.00780980941923689	0.305416312562736	-2.43756673994187
TPPP3	-1.64274359603299	4.65581971021149	-2.90429816782944	0.00791551476285315	0.305543330567289	-2.44901653915673
TOB2	-0.746285218132112	7.77142278833815	-2.90368918568037	0.00792677469161361	0.305543330567289	-2.450227044259
HSD17B2	0.944196951211416	4.30393192037169	2.89647102215013	0.00806140483733075	0.306988979995098	-2.4645669582255
SP140	-1.22200432480002	3.9240492890558	-2.88567354648992	0.00826686845029766	0.312928197057225	-2.48598998010409
DLEU2	-0.828905110974435	4.96531953147036	-2.88229595957506	0.00833215750784832	0.314458111557392	-2.49268450696075
H2BC14	1.21242210632155	3.82376726965086	2.86940958513905	0.00858578939089074	0.314623334199451	-2.51819556533868
IMPA2	0.736131721945631	9.22664436724234	2.86172848098455	0.00874044665008788	0.314623334199451	-2.53337877505056
GTF2A1	0.630564975012833	4.50940829130325	2.86137382623074	0.00874765115397182	0.314623334199451	-2.53407940191927
ZG16	0.674546197765033	3.76109283389247	2.86023189169767	0.00877088694917246	0.314623334199451	-2.53633506292692
EMP3	-0.728670753827489	6.64005966024001	-2.85753525042353	0.00882599068249273	0.314623334199451	-2.54166020914557
CHKA	-0.64719440916988	4.48778131940633	-2.85477677665907	0.00888269838401059	0.314623334199451	-2.5471052381994
CRYBA1	1.34232508903567	3.84041885915527	2.85263265168531	0.00892701559629185	0.314623334199451	-2.5513360325934
SOAT2	0.648082841414048	4.54474120732385	2.85195706381985	0.00894102290333659	0.314623334199451	-2.55266882262493
TAOK1	-1.41019914553112	7.05706532528188	-2.84826805590012	0.00901787818579417	0.314623334199451	-2.55994405493389
EXOSC10	-0.746684705852207	6.15362526626204	-2.84534877056392	0.00907914193722868	0.314623334199451	-2.56569841883316
STEAP1B	0.717983676621667	6.27093931399707	2.84290781368096	0.00913067091478365	0.314623334199451	-2.57050797177536
SV2A	0.843073708920397	5.43369799656228	2.84040264065191	0.00918384433348973	0.314623334199451	-2.57544220090076
SH3GL1	-0.784374453083396	4.22487175969519	-2.83672206610203	0.00926249997841868	0.314623334199451	-2.5826881071723
EHBP1	-0.742328076448624	5.6340910334287	-2.83545162466445	0.00928979814360341	0.314623334199451	-2.58518826618707
ZBTB16	-0.656497539890584	9.67166890708603	-2.83414665780497	0.00931791769422009	0.314623334199451	-2.58775586348575
KCTD7	-0.880642500378216	3.96945410180754	-2.82764905802131	0.00945913572443016	0.314623334199451	-2.60053261285741
MFAP5	-0.687254627867294	6.8922508347445	-2.82663973618624	0.00948125368425142	0.314623334199451	-2.60251617640161
ALX3	-0.961799232320548	5.48339071883534	-2.82399880663445	0.00953935866616305	0.315722805278271	-2.607704783753
HS3ST2	0.604953585957716	6.17450634513325	2.82259696491841	0.00957033873268844	0.315921129497076	-2.61045810633553
CYP2D6	0.802858666841217	5.8010943238636	2.81842800550862	0.00966303597097655	0.318150426513168	-2.61864271699286
KANSL3	0.591914115143672	4.15552039453614	2.80952319418669	0.00986389597889238	0.322246090080456	-2.63610705825077
TSPYL2	-0.883432088363381	7.3708391271266	-2.80634363426893	0.0099365697168432	0.322951287737914	-2.64233698234291
CDKN2D	-0.719085693142247	4.16788349281745	-2.80050745957992	0.0100712873746892	0.32534448287806	-2.65376405375349
NAA80	-0.84051528844289	5.54749977903231	-2.79599845966534	0.0101765530302355	0.326071505239513	-2.66258531190857
OGFRL1	0.668726061556832	5.30470236886608	2.78646052829874	0.010402667178278	0.328951687561251	-2.68122408473772
NCF1	-0.975768998876288	3.89218975004132	-2.78509354855644	0.0104354611673601	0.328951687561251	-2.6838930621346
NR0B2	0.729696132149564	5.74683496840813	2.78388257056702	0.0104645944103167	0.328951687561251	-2.68625696045955
DTWD1	-0.877287969613955	3.95845391403793	-2.78223011480085	0.0105044728157134	0.328951687561251	-2.68948190291489
SCUBE2	0.860494119187473	6.33218720106374	2.78105003221734	0.0105330395456991	0.328951687561251	-2.69178443162505
KLF13	-0.901155847305875	3.2980765673874	-2.78086662980825	0.0105374858389865	0.328951687561251	-2.69214223938579
NDUFB5	0.678274866886545	9.84333369360429	2.77872008058093	0.0105896577051065	0.329180440572696	-2.69632924522902
ABLIM3	0.667980419685696	6.81411373514258	2.77842343970916	0.0105968867605068	0.329180440572696	-2.69690775091148
PTGFR	-0.769136990493515	2.22759819730798	-2.77655982218604	0.0106424095644375	0.329753494904422	-2.70054151902727
RNF144A	0.944391251555158	6.45936634780081	2.77553596435313	0.0106674981741603	0.329753494904422	-2.70253741588086
CCKAR	0.707651939723463	5.65013726199375	2.76358148051208	0.0109646027412028	0.330799931643811	-2.7258166441466
PKP2	-0.599598770035924	4.8053305324783	-2.75970825661181	0.0110625309078929	0.330799931643811	-2.73334924761706
DAPP1	-0.664983520753714	6.62476743309481	-2.7595064560941	0.011067655705555	0.330799931643811	-2.7337415748498
SF3A2	-0.94321435723029	6.83118395345	-2.75742056049252	0.0111207594623966	0.33156409492533	-2.73779606672209
SLC7A10	-0.817233689838778	4.85713910189529	-2.74473369270599	0.0114489713194259	0.338991438855975	-2.7624260473977
COPS5	0.710300038144867	8.84879658548107	2.7328063701878	0.01176586127208	0.34148213321989	-2.78553361409023
ZFP36	-1.22588496986379	6.02373821484212	-2.72909530868173	0.0118661354198779	0.34148213321989	-2.7927137557361
SPRR1B	0.647235378126556	5.95823708496802	2.72555464997562	0.011962556629295	0.34148213321989	-2.7995599611606
BTF3P11	1.03625533273188	2.71179113717007	2.72509828348699	0.0119750383111443	0.34148213321989	-2.8004420878129
RAB36	-0.743795601769638	6.27935069717753	-2.72434204074287	0.0119957487038239	0.34148213321989	-2.8019037036724
S100A6	-0.724848512578671	8.09966989461086	-2.72407526580117	0.0120030626374729	0.34148213321989	-2.80241926333526
PBXIP1	-0.643645009466829	7.59468161682677	-2.72348488433806	0.0120192635674168	0.34148213321989	-2.80356012935849
ZNF205	-0.667695477561856	3.38560536306539	-2.7201011167711	0.0121125177761375	0.342597357357265	-2.81009676157114
MCF2L-AS1	1.09922781975714	4.73574746105982	2.71911546020268	0.0121398098628534	0.342597357357265	-2.81200009857996
PWWP3A	-0.924421929902822	3.94144525722997	-2.70784106783998	0.0124561429062697	0.345921464557705	-2.83374824411296
CCDC69	0.615945399536571	8.45231508083295	2.70547283800317	0.0125235700864124	0.345921464557705	-2.83831110549488
EPS8L3	-0.921902335685712	6.29654609988998	-2.70531475995519	0.0125280830389651	0.345921464557705	-2.83861560673542
INHBE	-0.788298969141933	4.66024675695125	-2.70502907448427	0.0125362429296321	0.345921464557705	-2.83916589314938
LINS1	-1.08344453218435	2.5981121327737	-2.69775589523316	0.012745677654445	0.347776203234757	-2.85316617992983
SNCG	-0.729467327934159	3.93244834564766	-2.69714427739827	0.0127634389227974	0.347776203234757	-2.85434267870487
DCC	0.879874102630462	5.62917742271304	2.68959993279711	0.0129844512053743	0.352279863926067	-2.86884440256941
SLC9A1	-0.852752781120155	4.14668595914921	-2.67517332627638	0.0134171476567315	0.358148278472399	-2.89652096145493
BARX1	0.783265572831676	5.29997578940401	2.67119513492128	0.0135388302911261	0.358601765847748	-2.90414025946425
S100A11	-1.04698844496533	5.2491461801474	-2.67060221472826	0.0135570548155672	0.358601765847748	-2.90527539033765
FSCN1	-0.636927239391982	3.82199705278936	-2.66961457226453	0.0135874631021177	0.358635273486585	-2.90716593628766
LATS1	-0.641262869387673	5.32849202206625	-2.66496550971078	0.0137314653761035	0.360929140852551	-2.91606062103995
GPRIN2	-0.786661759749189	6.2292744863514	-2.66164968522896	0.0138350464834294	0.362897287738586	-2.92239992541573
TRIM68	0.98643618425832	5.74831907814142	2.65774643101441	0.0139579188835184	0.365362253507916	-2.92985737266595
CFAP45	0.592174002326426	4.49251963481715	2.65647034497676	0.0139983113094861	0.365662499764118	-2.93229426875382
MEA1	-0.846536900100133	7.07565188919346	-2.64911632427063	0.0142332389386054	0.368855372757824	-2.94632682416242
LDHA	0.61533891216456	12.090097268195	2.64808702047117	0.0142664144015326	0.368855372757824	-2.94828936672612
BRWD1	-0.896852762080135	3.72540236177855	-2.64317640674527	0.0144256901272395	0.371454175720345	-2.9576471268242
ZBED2	0.791930141663189	5.43453855755638	2.64100188408056	0.0144967526939748	0.372525293312852	-2.96178820803358
THG1L	0.95386459542981	5.6631312302215	2.63811214549579	0.0145916967423892	0.373447007923131	-2.96728871909263
LLGL1	-0.70176283320922	6.34037558002294	-2.63481956247766	0.0147005875651037	0.375473795122437	-2.97355240353422
GOT1	1.08118591574687	10.0257201658519	2.62926048014118	0.0148861668989731	0.376503004416119	-2.98411899652425
STX5	-0.627845258821511	5.88823840780014	-2.62686312320618	0.0149668742353416	0.376818593817918	-2.98867242594664
IFITM1	-0.598499856124123	9.02708575531304	-2.626641980369	0.0149743396719119	0.376818593817918	-2.9890923504555
TMEM231	-0.92620433438857	2.69987044334663	-2.6234910834857	0.0150810890193677	0.376818593817918	-2.99507362538858
MYH7B	-1.12291302741199	6.3008071654817	-2.62084940800146	0.015171135800276	0.377576121895451	-3.0000854996926
WNT11	0.649664012933344	3.40671597407538	2.61609522145309	0.0153344625508167	0.380488989362784	-3.00909894627991
ST6GALNAC2	0.72215048639798	6.99332137025676	2.61482262902707	0.0153784602993263	0.380488989362784	-3.01151026094493
BASP1	-0.590813048809671	6.4578618049822	-2.60840507865567	0.0156021440604191	0.383025062826949	-3.02366130027127
ENC1	-0.688486210116411	5.84267804729513	-2.60708905776086	0.0156483889032952	0.383415854465817	-3.02615121053245
CLEC11A	0.75816748590675	4.79308029463396	2.60263891866697	0.0158057189358774	0.384382925740075	-3.03456618033141
MSC	-1.12568814404574	4.21962181369364	-2.60167836116199	0.0158398722068005	0.384382925740075	-3.03638159065324
FAM169A	1.11633779841322	3.29932002167979	2.59917756582611	0.0159291139989498	0.384459459941971	-3.04110639304352
EN1	0.628502306627746	7.28114742052511	2.59717287099662	0.0160009918444502	0.384706015952614	-3.04489224361972
SPICE1	-1.04219445402808	3.62329393557542	-2.59705219854164	0.0160053281967156	0.384706015952614	-3.04512008543848
CALML4	-0.626871235812292	4.42677154474856	-2.59489199816469	0.0160831410631356	0.385135742579174	-3.04919785530814
PHGDH	-1.04138570853528	5.24410544851189	-2.59486457067048	0.0160841313044217	0.385135742579174	-3.04924961862118
ATP5PD	0.612760544344546	11.0301458297015	2.59286392137093	0.0161565167116847	0.385409133558169	-3.05302465211547
MYRIP	1.19381987198559	3.9194921029257	2.59198410084564	0.0161884458473198	0.385443542085996	-3.05468432132263
RARS1	-1.03372589832141	5.99119708291966	-2.59106999498951	0.0162216817318335	0.385508876194682	-3.05640836243527
PHACTR1	0.888304276132487	3.85947987866468	2.58501261259665	0.0164435393911879	0.387383515280859	-3.06782501510203
SCRN1	-1.01638513869817	4.7550920098512	-2.58313480399017	0.0165128900642941	0.387985443593385	-3.07136144995019
CPSF1	-0.678046733254086	5.8338843364286	-2.56984688819095	0.0170115032314108	0.391853674314515	-3.0963486783915
PTTG3P	-0.644312890937434	3.58636163533203	-2.56980019854162	0.0170132797441011	0.391853674314515	-3.09643635918804
PGK1	0.781683604840433	9.61375716147416	2.56389072829736	0.0172395355533298	0.392503656778343	-3.10752741796339
DIO1	0.683500130147804	5.3351886374304	2.56377179975681	0.0172441176769932	0.392503656778343	-3.10775049117092
CRIPT	-0.926726772396294	4.8923089874517	-2.56365769739693	0.0172485149245222	0.392503656778343	-3.10796450693221
RBMY2FP	0.784983307197156	3.88076308660909	2.56333139351127	0.0172610957184813	0.392503656778343	-3.10857651072536
VPREB1	-0.850981835599725	3.17711801242724	-2.55224563862992	0.0176936356323728	0.393855637834888	-3.1293445835753
COX7A2P2	0.594091849391294	8.73634648754757	2.55059379783069	0.0177589456193261	0.393855637834888	-3.13243514532417
ACOT8	0.608363509983806	6.95433815609489	2.54969365641224	0.0177946297278247	0.393855637834888	-3.13411885406312
SPATA6L	0.871071365912114	4.63805848614495	2.54847397357578	0.0178430880560016	0.393855637834888	-3.13639976927964
DLD	0.816473809881213	9.42704569903943	2.54787763291232	0.0178668256030548	0.393855637834888	-3.1375147723464
CA5BP1	1.206118797111	4.92575624379618	2.54461583004897	0.0179971846992306	0.393855637834888	-3.14361109377543
MYOZ2	-0.832464978687911	9.76248044951378	-2.54337318377453	0.0180470803629756	0.393855637834888	-3.14593253186251
UCHL3	1.05999437183674	7.36527242146643	2.54308150872937	0.01805881059132	0.393855637834888	-3.14647733604829
HOXA7	-0.68994003204129	6.16558911844256	-2.54206468794409	0.0180997594442234	0.393855637834888	-3.14837634573314
ZNF273	0.680283096082683	5.43393813643562	2.53686843491846	0.0183103748011206	0.394571545528344	-3.15807463653141
DEXI	0.729183093292663	8.85587637871662	2.53421659490602	0.0184187376747111	0.394571545528344	-3.16302002273682
SLC29A3	0.750629291598234	5.61362910638331	2.52968535466603	0.0186052827575565	0.394892927156739	-3.17146398977664
FZD2	0.709023991733261	3.78702586078506	2.52395972262089	0.0188435159953945	0.398229462856145	-3.1821223177669
ARMC7	0.761675677596052	5.93895428111143	2.52057064958046	0.018985864120986	0.398734684520974	-3.18842510413814
CLCA4	0.798748320347115	4.68875899589117	2.51611682407686	0.0191744561901447	0.398785286992957	-3.19670123022601
SRRM2	-0.786241674903675	8.42209091280963	-2.51603270635283	0.0191780347720523	0.398785286992957	-3.19685746361963
CIDEA	-0.945647657977345	5.23063448132212	-2.51602711553668	0.0191782726416125	0.398785286992957	-3.19686784744691
TUBB6	-0.954411969511537	6.51133030059002	-2.51503471590748	0.0192205392715518	0.398785286992957	-3.19871083802606
DHX35	-0.808275123950204	3.78618796808351	-2.51127433894568	0.0193814825423727	0.399358739747281	-3.20569074819697
LMO2	0.646605538973253	8.36605169886954	2.51054730067822	0.0194127438637838	0.399358739747281	-3.20703961616394
CNKSR1	-0.641228420178071	8.10780127299794	-2.50691149451602	0.0195697817453453	0.400925100658939	-3.21378197460686
NDOR1	0.731379479955114	5.25454965570081	2.50326168598204	0.019728611771077	0.401010994568692	-3.22054505533422
ANP32D	-0.894263447866273	3.74270484839871	-2.50109325788031	0.0198235426420303	0.401649117985879	-3.22456064997905
PLA2G1B	0.959920593162727	3.90624036870819	2.49936612822224	0.0198994576139731	0.402541977552491	-3.22775769540032
WNT5A	-0.592094510588006	5.4648111007043	-2.49864377462401	0.019931288297703	0.402541977552491	-3.22909447478885
DDIT4	-0.629522821045566	7.56668781880673	-2.4905898586831	0.0202894045374872	0.405289115053883	-3.24398490880867
BTN3A3	0.67652992268885	4.43634849712303	2.48896963168046	0.0203621659415409	0.405415533856538	-3.24697733171849
ZNF696	-0.800891079381139	3.04908205649019	-2.4838709685464	0.0205927213726573	0.406242711049686	-3.2563872806328
ROR2	0.908380606899916	3.6152383911763	2.48352633460189	0.0206083924118047	0.406242711049686	-3.25702295140881
NTN1	0.78727996973116	5.68744914209778	2.48237631107167	0.0206607658945621	0.406242711049686	-3.25914380300193
CNTNAP1	-0.596860592318428	7.51978709610378	-2.47529016091804	0.0209862128045629	0.41072552397537	-3.27220020790664
AFP	-0.761404216013548	5.29529465322623	-2.4695481218581	0.0212534095174105	0.412760148277451	-3.28276518864459
BCCIP	0.939390121742629	5.46590036678958	2.46854661000891	0.0213003351269791	0.412892883157131	-3.28460653800056
FOXRED2	-0.70995417839489	4.63537546275198	-2.46723296646972	0.0213620312271975	0.412966606736174	-3.28702114611819
COQ9	0.58552521366194	10.0295417367371	2.46502408244521	0.0214661464626616	0.413196761214385	-3.29107971515811
BAX	-0.724097567304514	3.28849526427231	-2.45972752751551	0.0217177172382513	0.417084752459705	-3.30080342993901
H4C2	1.06658238739364	3.86578863804711	2.45857139936972	0.0217729919025077	0.417084752459705	-3.30292439342788
TNFRSF1B	-0.703704527752555	5.81429632279021	-2.45667780625121	0.021863806495082	0.417597968847964	-3.30639708552278
TMEM35B	-0.684754293326879	6.18312425288902	-2.45663542243043	0.0218658431841614	0.417597968847964	-3.30647479713493
CIZ1	-0.643692144993324	6.41193682467416	-2.45221633251819	0.0220791626161436	0.419020988140288	-3.31457325046472
COL4A5	-0.689245780346273	6.24779711536462	-2.44777907688876	0.0222952964673381	0.419463442316304	-3.3226969255024
CD207	0.695829873209934	6.05815507155951	2.44600353003075	0.0223823287408559	0.42047515939174	-3.32594530484189
PLXDC2	-0.72258848778953	5.65351936063906	-2.4452463785458	0.0224195377044708	0.420549280708642	-3.32733012504143
AANAT	-0.79570878003064	4.3622862317544	-2.44314589055145	0.0225230626223235	0.421865304791165	-3.33117065111584
FGF9	0.643751820329727	6.24126932326019	2.43692550931765	0.0228322411175272	0.425764047859729	-3.34253326978173
ORC4	0.655875898924294	6.7737976910643	2.43348440807919	0.0230049597518537	0.426901788433791	-3.34881214791634
HHAT	-0.643609492215827	4.9954480097253	-2.42862090871426	0.0232511333906579	0.427254974822682	-3.35767802606688
CD5	0.936721154008769	5.75175969634069	2.42439977786031	0.0234667637368012	0.427254974822682	-3.3653648959409
BANP	-1.15247641649833	4.91818371577136	-2.42335376539509	0.02352048267631	0.427254974822682	-3.36726857860306
ZNF214	-1.05202010466031	3.97799058924431	-2.42172159564363	0.0236045312382297	0.427553135307935	-3.37023811738097
TEX13B	-0.659516496243807	6.34320951599605	-2.41915504684973	0.0237372569159358	0.428280570901723	-3.37490538547184
TES	-0.70952878672799	5.833643830783	-2.41571314229979	0.0239163324704534	0.428280570901723	-3.38116013835563
POU5F1P4	-0.746637046739257	4.51515655798529	-2.41532636478032	0.0239365335184815	0.428280570901723	-3.38186269247883
ZPR1P1	-0.855537264488062	3.36158941701904	-2.41514663533385	0.0239459259885364	0.428280570901723	-3.38218913689352
NKX2-5	-0.59326402157577	4.95031514084921	-2.41380282088721	0.0240162602032355	0.428280570901723	-3.38462948884597
NT5M	-0.588348863202448	5.20446281908215	-2.40900231293412	0.0242690753662304	0.429138349447903	-3.39334092661548
KYAT3	0.644200885601445	6.49726228807152	2.40695584667866	0.0243775957705797	0.429854872144266	-3.39705166446745
KRT7	-0.592212214545071	2.71504482836184	-2.40241369561627	0.0246200591901273	0.430018780483245	-3.40528133087611
CXXC4	-0.658991384001393	4.92092222226975	-2.40232197724177	0.0246249780170742	0.430018780483245	-3.40544741986811
PCSK5	-0.705293011492111	4.17936910889579	-2.40060314091361	0.024717326459039	0.431036080581558	-3.40855932665077
SPACA9	0.640222873606779	6.77829187726188	2.39810577280142	0.024852072496899	0.432193607397929	-3.41307850048912
SPAG6	0.652970738579713	4.82157223649852	2.39396720690189	0.0250768615567782	0.433716498854099	-3.42056168043073
PSCA	0.827460640794687	4.97114293205049	2.3923243095868	0.0251666151216934	0.433984678650813	-3.42353026598016
UBL4A	0.74340027647809	7.45095109324889	2.3843714695898	0.0256052879326276	0.437707339075342	-3.43788404108906
UCP3	0.834660603532399	7.36331993826131	2.38419311024879	0.0256152063584268	0.437707339075342	-3.4382056430435
NDUFAF4	0.961072982282093	7.39188822537441	2.38207954267311	0.0257330098932906	0.437707339075342	-3.44201559863186
CDH9	0.814590102548108	4.96901249850089	2.38020255633898	0.0258380451245133	0.437895984596811	-3.44539747193641
PRG3	0.701880435643568	4.59436150627926	2.37666219568008	0.0260372369361856	0.438333936863109	-3.45177219487721
MAPK6	0.994315008542559	8.89378834961185	2.37493636906194	0.0261348488750121	0.438657496272444	-3.45487772541085
HESX1	0.596131661421922	3.98365424562089	2.37298912097488	0.0262453885375724	0.438657496272444	-3.45838014019031
KCNN1	0.713064671965873	6.98430140337197	2.37251500093382	0.0262723680043609	0.438657496272444	-3.45923266619419
ANG	0.961936228143809	5.82771455815033	2.3674044774139	0.0265648026988129	0.439031111792276	-3.46841580643856
CYP26B1	-0.935291827887028	4.11316519824083	-2.36675975467971	0.0266019069547887	0.439070378106258	-3.46957350556086
CFDP1	-0.968084402887402	5.65527126015089	-2.3656670820938	0.0266648998845494	0.439536283233844	-3.47153515355441
MOCS2	1.01243756170577	7.10553447891757	2.3643854023157	0.0267389639135416	0.440047339843386	-3.473835457064
CUBN	0.719541511289759	5.6678436161755	2.36361199444107	0.0267837480414927	0.440047339843386	-3.47522318884572
CEP41	0.775467217780534	6.25256080713126	2.36332609514937	0.0268003204681964	0.440047339843386	-3.47573611396903
SI	-0.632123757376961	2.12721907883489	-2.36140254208203	0.0269120663458512	0.441132848910229	-3.47918618509342
DGKG	0.814585299907465	4.48895909323746	2.36038921814714	0.0269711059248285	0.441132848910229	-3.4810030242072
GPC1-AS1	1.11910541131765	3.68379800678876	2.35740464983489	0.0271456889351509	0.443201188383204	-3.48635159017219
TBX19	0.778352766535098	3.9902024076688	2.35621797285642	0.0272153919174942	0.443201188383204	-3.48847711621318
SLC2A11	0.642234206060447	4.85032713549299	2.3538943231433	0.0273523547796389	0.443637724203968	-3.49263734723479
SNUPN	0.658120642992865	7.54492023999262	2.345081033405	0.0278776101163346	0.446188715853291	-3.50839490634787
PLEKHB1	0.728399081119814	5.69194303551355	2.34475129503843	0.0278974404066507	0.446188715853291	-3.50898378969674
C2orf83	-0.668803404681284	4.2434899928723	-2.34294708707852	0.0280061739137982	0.446242702141248	-3.51220509136715
RPRM	0.87433078720105	4.77013976778098	2.34263977170009	0.028024733488899	0.446242702141248	-3.51275364010814
SKIC2	-0.667411800216517	6.90488026742869	-2.33873643738415	0.0282614500199882	0.448374844522288	-3.51971732640247
FOLH1	0.622289964921719	5.49768817353116	2.33693326588176	0.0283714209932635	0.448374844522288	-3.52293196072061
HAO1	-0.627525673392266	5.25134119541888	-2.33187077552783	0.0286822707464348	0.450941320613486	-3.53194945534258
BCL6	-0.585573416570085	9.41250988701842	-2.33080964716933	0.0287478212777403	0.450941320613486	-3.53383812574717
ADA	-0.621046353820606	5.86578926276696	-2.32612921673543	0.0290385936865352	0.453813275622823	-3.54216266916099
IER5	-0.619255287938464	7.7746779907014	-2.32515753570158	0.029099296323977	0.454184974463485	-3.54388965558227
SLC25A4	0.615023910775522	10.5394216143137	2.32266383639021	0.0292556145656357	0.45488137598612	-3.54831981248293
MANF	-0.784882835555502	5.91826582888623	-2.3191352273618	0.0294781208796164	0.45488137598612	-3.55458374900389
SLC8B1	-0.611862694240916	5.03704520315747	-2.31874701799793	0.0295026949039222	0.45488137598612	-3.55527255028923
IFRD1	-0.58745618532633	6.54125824394409	-2.31874682235153	0.0295027072932546	0.45488137598612	-3.55527289740822
PPRC1	-0.919097982934029	4.65546117798816	-2.31431939558503	0.0297842976302573	0.456737139028791	-3.56312368559033
THSD4	0.829292985855052	5.62878364549109	2.31066536368659	0.0300185497479841	0.456737139028791	-3.5695964010822
CNNM1	0.624514813180356	6.30717382753006	2.30305422125063	0.0305119051219168	0.459606452334143	-3.58305925087031
MOXD1	-0.725772629990469	5.46199824146017	-2.30229543436771	0.0305614940981487	0.459606452334143	-3.58439997443288
FKTN	0.66518409877932	5.66652688416276	2.30212608111138	0.0305725718906125	0.459606452334143	-3.58469917401537
TTLL7	-0.987873566357727	4.76098056364184	-2.30003633599739	0.0307095694904271	0.46007479708517	-3.58839008932945
RRAD	-0.657264168314579	8.20370115858534	-2.29998571840639	0.0307128947828746	0.46007479708517	-3.58847946557906
SYMPK	-0.80876012160239	4.88248520274488	-2.29784276617497	0.0308539770566049	0.460149186874131	-3.59226223526047
EXTL1	-0.708322756667999	4.2641458594231	-2.29769930445538	0.0308634430490598	0.460149186874131	-3.59251540096651
CLIP2	0.830158787168348	4.27117031008626	2.29571301721485	0.0309947767168122	0.461472686428727	-3.59601961796113
PEX11A	0.599093288823484	4.60558868824297	2.29332311424999	0.031153474334072	0.461763290927096	-3.60023350098826
IL13	-0.640320882486075	5.30089177376611	-2.29116387890818	0.0312974928176684	0.462394493607653	-3.60403841796371
GABRD	0.775816975374598	4.46145088899256	2.28945517029204	0.0314118924577937	0.463407883715153	-3.60704791743656
PRPS1L1	1.25162677520282	4.30776961911282	2.28381528457449	0.0317922037113615	0.467382362235748	-3.61697174984748
SH3GL2	0.839073870314654	4.4697666200283	2.27731589355695	0.0322356831907698	0.47032848910852	-3.6283897409341
NOSIP	-0.784274674946982	9.14291090872101	-2.27621110492199	0.0323116261641847	0.47032848910852	-3.6303286653095
PFKP	-0.718187066675735	6.10990314414844	-2.27211482410315	0.0325946301716889	0.472663445349849	-3.63751276910523
RHBDF1	-0.694843577980008	6.21355132869075	-2.27147218993925	0.0326392330585886	0.472663445349849	-3.63863912052743
BMAL2	0.799541911571765	5.25884488302983	2.27072009509331	0.0326915038826035	0.472663445349849	-3.63995708075148
PHC3	0.589956961573137	4.41759519016433	2.26919688145696	0.0327976015756822	0.473356251965011	-3.6426255316437
LGALSL	-1.06880058025682	4.66117657984771	-2.26649248705377	0.0329867467027396	0.475001638454143	-3.64736057653928
FZD7	0.615499165065485	7.38322514973362	2.2604830361691	0.0334106107201247	0.478240677828288	-3.657870116479
LYPD1	0.696071107459364	3.93164389086513	2.26008805829571	0.0334386426639411	0.478240677828288	-3.65856027569294
MED22	0.947880994524477	6.27885449593191	2.25551136700009	0.0337650202963857	0.479451517905919	-3.66655195681235
GIMAP4	0.946523644470188	5.54317296512517	2.25353181963665	0.0339070842051448	0.479451517905919	-3.67000553366214
SMU1	0.685579694664745	5.60360299470077	2.24987939634874	0.0341706322744605	0.480021448717783	-3.67637281536014
KITLG	0.608927601497603	3.52573561197726	2.24804401649383	0.0343037703305585	0.480290773299281	-3.6795700635153
MYH3	-0.930638272221099	3.52827777279721	-2.24382664825118	0.0346114871042115	0.482048372475893	-3.68691072330733
SCUBE3	-0.913742856366765	5.23696686632727	-2.2436362849445	0.0346254358371421	0.482048372475893	-3.68724186696411
WT1	-0.602615514384055	3.60308841806076	-2.24267165483227	0.0346961970223098	0.482048372475893	-3.68891961091795
SH3BP4	0.633648017344545	6.02694631883866	2.23849739758918	0.0350039208913069	0.484875513335058	-3.69617464680272
CLU	-0.707151247255145	5.84523615885503	-2.23715113389322	0.0351036944881339	0.484875513335058	-3.69851274457151
CFAP298	-0.707417896796955	6.35080677374357	-2.23679955850819	0.0351297927877017	0.484875513335058	-3.699123194426
PACSIN3	-0.765994097823802	8.08546765504586	-2.22423824532313	0.0360738957482778	0.49169829206949	-3.72089504251921
ASNS	0.703331680533982	5.25585101450373	2.22373424888978	0.036112252145028	0.49169829206949	-3.72176701680521
AIM2	-0.770036260866334	5.43590958373308	-2.22028703178482	0.0363755948025806	0.49169829206949	-3.72772784526052
ADRA1B	0.749590025187969	3.52046720578709	2.21570986012663	0.0367279504226279	0.492907261973383	-3.73563372301319
LSP1	-0.786767397065702	5.13245079226664	-2.21241939427463	0.036983163464773	0.492907261973383	-3.74131090726722
TMEM185B	0.857770900999996	5.59438990418501	2.20900575750976	0.0372496280307654	0.492907261973383	-3.7471950718255
FANCE	-1.01752219761799	5.77142964885561	-2.20758169749095	0.0373613019701752	0.492907261973383	-3.74964808885865
DDX25	-0.676756209504825	4.64830392226047	-2.20732104297375	0.037381775160152	0.492907261973383	-3.75009697330118
ANKRD7	-0.774541183606482	3.26052321546412	-2.20539349415145	0.03753349090985	0.492907261973383	-3.75341546549302
MRPS11	0.652426376915417	5.82734488157634	2.20474740842819	0.0375844684715842	0.492907261973383	-3.75452737115743
FOLR3	-0.652074898324969	4.37486326039444	-2.20196343121735	0.0378048484756289	0.492907261973383	-3.75931624154132
RSRC1	-0.714991552703054	4.23322230786445	-2.19855078335799	0.0380765903787033	0.492907261973383	-3.76518137621972
HMGB3P1	-0.611924236920375	4.32233305549256	-2.19789676581046	0.0381288699050833	0.492907261973383	-3.76630475288655
PFDN6	-0.589504059355233	5.87652389116142	-2.19571478386127	0.0383037591247668	0.493653849759863	-3.77005113553605
PTGER4P2-CDK2AP2P2	-0.702571193706873	5.70334138191192	-2.1847138142466	0.0391966092882732	0.498009701684424	-3.78890390169005
HHLA2	-0.86092550907817	3.10947835813805	-2.18421186951787	0.0392377930094419	0.498009701684424	-3.78976268567779
RPGR	-0.64402898678963	5.73140630858209	-2.18226352887157	0.039398021958431	0.498009701684424	-3.79309495284526
UCP1	-0.662085198388609	5.26835022994794	-2.1817019425799	0.0394443157466507	0.498009701684424	-3.79405509253395
SCGB2A2	0.877714720553687	3.88169940182302	2.17335311155811	0.0401383648265115	0.501451923420538	-3.80831066007786
SGK1	0.851295859329744	8.46102695410079	2.17232606382958	0.0402245021798228	0.502031965507897	-3.81006195456057
CLGN	-0.748111609285039	3.5098269241557	-2.16884744277832	0.0405174916779013	0.50305865192109	-3.815989719308
NBL1	-0.695264384013079	4.77154613317639	-2.16683586406463	0.0406877961549987	0.50305865192109	-3.81941481903176
GP5	0.64864045937913	4.81963166165616	2.16516819718805	0.0408294738170537	0.503467126149814	-3.8222528165657
MRPL17	-0.670437600447023	5.22573878225111	-2.16406994952132	0.0409230190598781	0.503467126149814	-3.82412103315238
FAM149A	0.650257861902967	4.91262695977045	2.16312305694657	0.041003827534288	0.503467126149814	-3.82573129880315
WWC1	0.60223604025757	5.19056735915687	2.15960065998912	0.041305696517151	0.505056016505165	-3.83171748616594
PCOLCE2	-0.605382150758475	5.9391804641558	-2.15619238098054	0.0415996918160592	0.507668825898105	-3.83750383211301
CCNA1	0.738502117889957	5.09961689411437	2.15032716743368	0.0421100388846988	0.509985082296856	-3.84744776973043
RUVBL2	-0.780174223515711	6.58009323605591	-2.14859380539955	0.0422619392540533	0.509985082296856	-3.85038322079446
KBTBD11	0.676003551967402	4.85579750266689	2.14856469921904	0.042264494135013	0.509985082296856	-3.85043249925195
FDX1	0.666096079449781	7.09816709354361	2.14788599011214	0.042324109288956	0.509985082296856	-3.85158147239799
HBE1	0.775491380427777	4.89812927856992	2.14779325696681	0.0423322604840311	0.509985082296856	-3.8517384404928
KIAA0408	0.754241873599202	3.75004236915467	2.1460548256255	0.0424853296050789	0.510282197267201	-3.85468025736039
PAGR1	-0.662417497600682	6.3856115661243	-2.14222563452765	0.0428242496568526	0.511745735738741	-3.86115473609383
DGKI	-0.77678656691373	5.18961760684222	-2.13932663552444	0.0430824554043574	0.513493731313588	-3.86605150092652
JPT1	0.887299116937146	6.40606193941605	2.13921561835719	0.0430923711875122	0.513493731313588	-3.86623893804114
PTH	-0.819005087091061	2.47681746178284	-2.13870185847236	0.0431382857165092	0.513556823271023	-3.86710626924596
MDFI	0.783789538289952	4.91827288248702	2.13543205326928	0.0434315399400843	0.514235710935579	-3.87262323268271
CCR3	-0.650851159872926	4.88043256558307	-2.13185706028936	0.0437542159896947	0.514970945317361	-3.87864891667315
INTS7	-0.648937781190591	4.19067660875136	-2.13149977144607	0.0437865827901735	0.514970945317361	-3.87925077350165
SLC30A4	0.873581656954317	4.06663798308816	2.13000822681392	0.0439219344665415	0.515603544531554	-3.88176259499897
ZNF750	-0.797296689181783	3.57981649342758	-2.12452506832816	0.0444227474280095	0.517765129749309	-3.89098671702989
LTB	0.717334164501224	4.52635506832709	2.12417363433601	0.0444550204930782	0.517765129749309	-3.89157739897704
GASK1B	-0.976211142672117	3.38696402375046	-2.12351460880982	0.0445155972504547	0.517765129749309	-3.89268490345286
COL16A1	-0.865061235811116	4.61467375219269	-2.11438155315684	0.0453627622492861	0.523645536295928	-3.9080102864461
TCTN1	0.605395531460892	6.5148948447199	2.11404842825723	0.0453939340172694	0.523645536295928	-3.90856846567391
TFPT	-0.619562805240788	5.88496095473165	-2.11062769270972	0.0457151390996842	0.524708398231046	-3.91429689920187
ATP8B1	-0.927806272913425	7.67402115133645	-2.10894472407713	0.0458739159716745	0.524708398231046	-3.91711302226393
THOP1	-0.633750372497154	5.55647381067064	-2.10874836502884	0.045892473322818	0.524708398231046	-3.91744149614659
ZC4H2	-0.713107522583737	5.34244303863785	-2.10817649115787	0.0459465579059123	0.524708398231046	-3.91839802652505
DPPA4	-0.8909288044872	3.51097340595263	-2.10716045139309	0.0460427901891603	0.524708398231046	-3.92009706374938
SFT2D2	0.587230842379113	6.36601308735829	2.10664912613377	0.0460912877250587	0.524708398231046	-3.92095190820234
RNF4	0.616544909083434	6.91877797020177	2.10613296662195	0.0461402902247839	0.524708398231046	-3.9218146977979
TACR3	0.884706711864133	4.57730577921786	2.10063165631058	0.0466654757308669	0.52762431421944	-3.93100189262128
GADD45G	0.728654662911325	6.7404842122667	2.09750760338014	0.0469660940186267	0.529698774913022	-3.93621208909117
FLT3	0.736382030139557	6.46174062434289	2.09534188813658	0.0471755112605103	0.529856122841564	-3.9398210282365
H2AJ	-0.810573908597348	4.32979348714823	-2.09364144332442	0.0473405240813476	0.530608374078437	-3.94265293467037
UNC5C	0.692793295283999	4.70091038816428	2.09111822277079	0.0475863322810583	0.53234188006495	-3.94685231265847
WDR19	-0.762303237830243	4.7297406745101	-2.09075814685741	0.0476215033104057	0.53234188006495	-3.94745131412544
FHL5	-0.817961513400282	5.38954010599763	-2.08185997352559	0.0484980707442114	0.535418859959069	-3.96223230142766
DTL	-0.738793952344285	4.50124695041947	-2.08063705941622	0.0486196623214932	0.535418859959069	-3.96426047905682
NUS1P3	1.00959974720162	3.4230208975808	2.07985709711016	0.0486973544838372	0.535418859959069	-3.96555362091668
TUBB2A	-0.792984933563289	6.62776669126471	-2.07753913847876	0.0489289021203154	0.536060061731649	-3.96939480684259
NLGN4X	-0.704647443115748	2.66110394356943	-2.07377022670667	0.0493074908031308	0.536060061731649	-3.97563440212742
NUBPL	0.763568358935291	5.88920549295247	2.07079983491599	0.0496077095804817	0.536060061731649	-3.98054674591791
