# Supplementary material for: Bioinformatics and systems biology approaches to identify potential common pathogeneses for sarcopenia and osteoarthritis
Source: Front Med (Lausanne). 2024 Jun 18;11:1380210. doi: 10.3389/fmed.2024.1380210 (PMC11221828; doi:10.3389/fmed.2024.1380210)
Supplement: Supplementary file 3 [file Data_Sheet_1.ZIP › raw data(1)/05.diff/GSE1428/GSE1428.normalize.txt]

id	GSM23735_Young	GSM23742_Young	GSM23743_Young	GSM23744_Young	GSM23747_Young	GSM23748_Young	GSM23751_Young	GSM23754_Young	GSM23756_Young	GSM23757_Young	GSM23736_Older	GSM23737_Older	GSM23738_Older	GSM23740_Older	GSM23741_Older	GSM23745_Older	GSM23746_Older	GSM23749_Older	GSM23750_Older	GSM23752_Older	GSM23753_Older	GSM23755_Older
DDR1	8.29174643240579	8.45925176096042	7.73294358297685	8.24187466273689	7.97995326812668	8.02787967238809	8.25939768457435	8.21123244314182	7.68214683231611	8.29260899158647	8.48050597155307	8.62308836223461	8.21346061895669	8.70756856819372	7.94976782047859	8.05134678892522	8.56972129981191	8.18121475676741	8.3025851981004	8.25262173578221	8.27637582529336	8.13485954876614
RFC2	5.85104432359549	5.64230688343673	5.34271587732432	5.28094527654304	6.13622830640723	5.58684429737033	5.91346255167462	5.59222674699692	6.09266411081911	4.88525284678679	6.48752040775893	5.9084345272265	6.1717034404245	5.05551053874962	6.20978961049321	5.71694973372394	4.73452803613158	6.21096744737703	4.87037233309163	5.77903286714728	6.03430746882211	5.98791584113154
HSPA6	5.29005255783017	6.07385937375115	5.63144537033297	5.67720389631632	5.52534162052376	6.1066251937644	6.14800890324673	5.34062564945912	4.57348123204551	6.42710942481905	5.6066092521371	4.22499156129307	4.84950583923492	6.17390043257087	5.04116767241079	4.61666294614362	6.35019312318457	5.81404135003226	5.86423871589591	3.3532819571997	5.4289893325344	5.10725709713629
PAX8	7.16299713143087	7.39769849216197	7.35045654831958	7.27780428257702	7.1362561597617	7.04417362557022	7.28694897875347	7.5018747498048	7.17682219838206	7.26673261736428	6.88460967436561	6.89427291904501	7.08163329303318	7.28625459845698	7.03860030671644	7.04994630927652	7.54857943064961	7.20528900491644	7.54241955873462	6.94639118932274	7.19995377911977	7.18789677637209
GUCA1A	5.25310391786563	5.46486254725875	5.79041771293335	5.73941909003717	4.5748322941339	5.53458595534741	5.80160228770358	5.97215171307428	6.15046971823593	5.46834576212931	5.10322111426655	4.71925033548481	5.3692096851721	6.09823767718479	5.13321360072719	5.51349789924216	6.22329576674172	5.02714379180688	5.72365678405246	5.05400213836174	6.25991077517484	5.63558584034977
UBA7	6.57989015087783	6.44438442114002	6.49137007205015	6.49843971927627	5.85505198504982	6.14024991925466	6.17620016431371	6.81879259730172	6.17790792575903	6.36733015186636	6.32357034668488	6.21675823411433	6.22648831376864	6.49458036786934	6.37523751303667	6.16117258135567	6.83353312986436	6.40199467540318	6.29897884293044	6.65008359450843	5.87254632922396	6.60607977539616
THRA	5.60521474023873	5.7420783936766	5.81856111916377	5.67602647146031	4.86207811769538	6.25622887355427	5.61799613227799	5.88421487684717	5.83022576281062	5.44249151474352	5.86713261155826	5.64275295057335	5.81884306171979	6.07718075692831	5.80303844998215	5.47627443016053	6.20697499190301	5.8839091945986	6.31094978127686	5.99210363134831	5.58340516995529	5.8597036394584
PTPN21	4.9248632960364	4.97921414874322	5.16871837632837	5.08924474873661	4.4617707786387	4.56299079888043	4.63121686043871	6.04701044579296	3.88944688015622	5.28620718643691	4.7256500034048	4.68379388694884	4.43952949636543	4.8572047107742	4.9597954480902	5.09180993681285	3.79686949538925	4.52922760802336	4.49881223149119	5.16308146888233	4.95212720823229	4.93440466078511
CCL5	4.32920799618663	4.81964265449805	4.58460521491661	4.95621282374639	5.44831524498685	5.00891234094727	4.63934487640312	4.55454833861429	6.35244844428627	5.47434535321409	5.0679392745532	4.32286834063133	5.21546656847673	5.45932990516913	5.04041156681615	5.74094961546612	5.57139382566382	6.03995298347951	5.42034900219361	3.06444486651321	5.19925101129963	4.68916020385744
CYP2E1	5.65579298053859	4.77076633391896	5.74285614199054	5.43470881528453	5.5716928701639	5.36515638227426	5.60640578773861	5.0640104851364	5.04240894993847	5.63161051109147	4.95518958372853	4.92209034440147	4.92010971077084	4.90043268406083	5.3216505047247	5.84800129035307	6.11194457501802	5.75759413655554	6.0392250708605	5.56984674525079	5.61935297598825	4.96504364363848
EPHB3	6.55794991663026	6.37214806535278	5.9868163845323	6.27555400598123	6.49573513034278	6.28038707567875	5.8826598807995	6.30948422990835	6.2420776593037	5.88576077870511	6.32497101679222	6.5842410667146	5.47549489550302	6.22230278065947	6.35903223412481	6.09893490190487	5.59067802369496	5.80607970706245	5.80888376076192	5.70877966732432	5.60016623817212	5.99905173665533
ESRRA	8.60024081050284	9.1332870997748	8.87361029163851	8.69523394972768	8.80538202636329	8.44469405874123	8.93657253831596	8.5426652179191	8.28767295110072	8.95727047222788	7.90101803437055	8.51882824316232	8.22790492040207	8.1009178740812	8.70756856819372	8.04216407151995	7.81672128613727	8.59085628745103	8.35763583829002	8.63564019142494	7.98513834535291	8.43606968385681
CYP2A6	7.221377070066	7.34160319128578	7.36420999988944	7.44958190573655	7.22340040488858	7.31015223517108	7.58002089410339	7.44825822672928	7.12739066966327	7.59325138950801	7.18263448615641	7.39098225192524	7.09687174418334	7.49603296535601	7.18886856083695	6.97351016865395	7.86854152476487	7.25179276095746	7.84966387861843	7.3490150205674	7.35045654831958	7.19995377911977
GAS6	8.87809341075091	8.62739273552395	8.73219534758531	8.67391236679899	8.56135155671141	8.81050293555759	8.89069808636476	8.8039005372649	9.46290756490821	9.0039252025429	8.76704610115982	8.84921187531638	8.87540276577592	8.57122113229916	8.49195554711016	9.02161969882823	9.81554566845523	9.22381088385228	9.10773699342445	8.78042739526179	8.98461391945417	8.86916004363506
MMP14	6.58849238555587	6.98211215470942	6.61278113888042	6.88371323808745	6.30213350531359	6.63226462835921	6.43284820770266	7.40981399576826	6.39930535257024	7.11839032062286	6.71724902139959	6.66312983683651	6.45500583437862	6.44029842245567	6.83776902841658	6.31769257484037	6.42606521808971	6.44467116999647	6.84690763131773	6.47691322693475	6.48139027305522	6.54029387718488
TRADD	4.26704638668994	4.5394812840235	5.67952573959351	5.29319837095702	5.3037160364078	4.66696710831518	5.45619057351559	5.35305041728606	5.44537012655702	5.21080240420637	4.93440466078511	4.50322668948477	5.23615001440036	5.72395538936413	5.1353962842531	4.52922760802336	5.7305123950262	4.67671013253151	6.21969130198242	4.78037136635121	4.87710371225036	5.06989873619647
PLD1	5.44523998132515	4.69462202604119	4.5249925272705	5.01471233223682	4.86455208418146	4.76007128186249	5.54220190019175	4.80470887938685	3.8304656203296	4.43952949636543	5.46137594383994	5.35741652303457	4.9597954480902	4.43044347435921	4.93423802703666	4.65127282271859	5.47341594914069	4.18346261154836	5.39108544857497	5.10807788824741	4.73545779840848	5.51363523553997
DTX2P1-UPK3BP1-PMS2P11	8.63816819291923	9.27252653490284	9.24702710814018	9.02238114549069	9.17634744720083	8.8809145299715	9.03872831441912	9.18009217277106	8.55099131173405	8.94197812082305	8.76927214452992	8.50710510834063	8.5861331606839	8.37807891034007	8.75021011203335	9.20723840407616	9.17276764047059	8.65857314135184	9.35627255138376	9.09257734357041	8.60765240012826	8.93657253831596
BAD	7.19075440484654	7.22695878441432	7.01210438476476	7.21850258844046	6.20502646413563	6.58508140037921	7.10642578250715	7.20779952881098	6.33035087761685	6.43762079262706	6.72010113922126	6.03834628309336	6.81879259730172	6.72118363649287	7.14107029341448	6.48504062167092	7.22021638615761	6.60431841186335	5.6463466634172	6.8034772189902	6.60894705670273	6.63135246185169
PRPF8	8.98290315904103	8.69866899771468	8.2735756702854	8.11136750979666	8.68529489779587	9.11372633386937	8.36532141880116	8.51793280334498	8.46282005369174	8.19395635618807	9.26952415180694	8.74152207827368	8.94462813504878	8.72039525503306	8.85049961494072	8.81355730595709	9.01080520516155	8.81713510696942	8.78364014550419	8.8089186145963	8.92934819286764	8.6247597878362
CAPNS1	9.71571967652529	10.0585447752182	9.71294298552346	10.2148929698628	10.276078828367	9.4593147441064	9.97986217094241	10.1399256855941	8.61580923672728	10.2598560565021	10.0164019287931	9.97496735759501	9.6472908061288	9.19388521864728	9.81293747856299	9.72051458589463	8.69753010147314	10.1713125994054	9.55703402218897	9.52597845269037	9.6193233215655	9.61021929787786
RPL35	11.5022216942062	11.5500757320897	11.3566643989652	11.266273470279	11.4468804544431	11.6313728278123	11.3961575483895	11.5150518240715	11.4071960786746	11.3001285819904	11.8526553326806	11.6477405306838	11.4468804544431	11.6205516312153	11.6002108656709	11.4323329259484	11.3001285819904	11.6685178577242	11.3188152192502	11.486684519276	11.6403608964242	11.4631640028188
RPL28	9.63602284952103	9.34641099234301	9.46290756490821	9.07365572343928	9.37666203708379	9.61420514695016	9.46290756490821	9.47958915275482	9.9506881370665	8.94561858749307	9.80556624869679	9.6525127389562	9.65556641384185	10.5744488105093	9.3586383716197	9.77940783018323	10.5254952024849	9.34470011871334	10.8720066371101	9.74140401852762	9.62890908054337	9.57343978204254
EIF4G2	9.87182695839772	9.77173404129914	10.001118442284	9.78834079358297	9.72318987035567	10.0538646077005	9.87955397076309	9.77940783018323	9.22628389439769	9.74140401852762	9.77518538679856	9.94358963456729	10.0350299029185	9.6030753901306	9.86835814480488	9.83184757463435	8.67150775403511	9.80188365309778	8.08316455071771	9.88264403530051	10.0996554965236	9.95486667901019
EIF3D	8.54046683020828	8.48220422787717	8.32702909035102	8.35368466797193	8.39895436811711	8.24934855117299	8.41406789058487	8.79351547803932	8.94112809776108	8.6720172508251	8.7328233484081	8.78567997961223	8.69523394972768	8.87943036757283	8.65857314135184	8.69866899771468	7.77300847983237	8.79807618573325	7.87532437820416	8.67099825724511	8.63564019142494	8.53950772224622
PARK7	11.6403608964242	11.5694268836648	11.6205516312153	11.8422686816861	11.6106488587345	11.3088720517732	11.5332571768366	11.8793815655379	11.5500757320897	11.8345394889981	11.3891930247136	11.3398209840073	11.6477405306838	11.5500757320897	11.7888009949637	11.1994568589537	11.5198146763585	11.4468804544431	11.2407337330773	11.5198146763585	11.4550581726252	11.7888009949637
SRP14	10.4197354864581	10.2655018190525	10.1752662243967	10.2120846190931	10.3795551701791	10.3746107283364	10.0996554965236	10.1890054252546	9.97496735759501	10.1578386196621	10.6151685321065	10.3795551701791	10.5213093631687	10.0427854705702	10.369384716515	10.3291643480087	9.64353468894369	10.3896438050211	9.81971591802839	10.369384716515	10.369384716515	10.4789948951503
GDI2	8.64992543523572	8.77895580058744	8.81355730595709	8.60024081050284	9.0571748555269	8.81874104184183	8.82307566628625	8.82132724154866	8.74800865690124	8.55927905952894	8.85601968080748	9.01791543818476	9.00059077354188	8.65857314135184	8.85855995052687	8.63990815989421	8.40273389255933	8.87809341075091	8.36965837667363	8.80067095613778	8.70570381366314	8.72109899200345
RPL11	11.1483369321022	11.1003039681177	10.8720066371101	10.5562572172115	11.3738338601366	11.2596826023452	10.9482926914555	11.0499922408467	10.0800649418174	11.0949296569886	11.0296486799694	11.3566643989652	10.7929867293686	10.2655018190525	10.9084733470507	10.9554437153764	7.61223424277504	11.0191782783044	9.18663844981143	11.5500757320897	11.3398209840073	11.1003039681177
ARF3	6.98419194271567	6.8845371790147	7.1688656464177	6.59619518665827	6.94683043930972	6.91480954550789	6.7455729207369	6.7700888317296	7.12674031932309	6.65106655656035	7.07392870996869	7.06298181441611	7.39996032985082	7.11899929628449	6.89905983407887	7.09270118931897	6.07067109187169	7.15219827859939	7.14372034148105	6.94669096262513	6.94041573607256	7.09591056051156
RPL24	11.3891930247136	11.3566643989652	11.2596826023452	11.1730810263877	11.3631446482983	11.3961575483895	11.1541933294243	11.1611052042179	11.6106488587345	11.0499922408467	11.7040898465822	11.4252902463238	11.3001285819904	11.6002108656709	11.2910799509359	11.3188152192502	11.9551757966031	11.5800324031505	11.6685178577242	11.3492718348849	11.4954399953219	11.3961575483895
HNRNPC	7.70400281678846	7.65520779242136	7.67182936042603	7.90431776168094	7.81472198993602	7.86818908811676	7.57328243919681	7.90161637818515	6.69420939691918	7.81976156800739	8.02309819821478	8.11673661564256	7.99545511770963	7.55991199553814	8.05134678892522	8.0911502363363	6.76821768091345	8.05781920072651	6.88899773290883	7.99491048408778	7.95200993133256	7.92646383857467
SEPTIN2	8.51117797414068	8.27170593576685	8.59410117735366	8.17601839504853	8.6344567231691	8.54927881927413	8.617502800446	8.34785611404477	7.43966784268919	8.31565535789329	8.58358703199977	8.83010838301723	9.37320747961918	8.44298089430551	8.73985400368448	9.07115259860502	8.39764531327448	8.65996379715934	7.81335656889757	8.56258938257345	9.10988614815967	8.92127566151049
HNRNPA1	9.19071954658726	9.22628389439769	8.75379070903563	8.76086790034823	9.40616719500688	9.26697134024005	9.15370871006593	9.05406738196921	9.05902011210013	8.89942685447327	9.65006941522636	9.4419857466595	9.46571553959029	9.26097758464646	9.10588422469519	9.5211220759154	8.95102153474427	9.41095948584184	8.58982963979	9.36438205121422	9.43279852845891	9.22628389439769
RPS27A	11.2299675292799	10.8774492423795	10.6406001689235	10.44301691383	10.9416623064502	10.8306295186155	10.7028597419265	10.1686155830891	10.6355311767443	10.6474889004968	11.1070997853636	10.9269033683043	11.1275501858788	11.1149467803409	11.1149467803409	10.7028597419265	11.0742950974976	10.7346805643957	10.8879560061889	11.2121765607745	11.1275501858788	10.9416623064502
RPS13	12.2044123393456	11.9294363555348	12.1039128466572	12.0145879719321	12.0267724170381	12.0887688640566	12.0610389294027	12.1643704117615	11.6573164876158	11.9653969995596	12.410012990679	12.1952984778997	12.1039128466572	12.1434364862487	12.1310070484908	12.0610389294027	12.301019527574	12.3170973291723	11.9742790772385	12.1155629797624	12.1310070484908	12.1952984778997
FAU	11.5694268836648	11.0191782783044	10.7695937402752	10.6617201901254	10.8306295186155	11.0499922408467	10.8879560061889	10.964822790049	11.7166449495431	10.5562572172115	11.6573164876158	11.2174485513123	11.0742950974976	11.6477405306838	10.9554437153764	11.0818106921139	12.0007365993506	11.0085603620769	11.8345394889981	11.014354834301	11.0499922408467	10.7780755714536
TARDBP	7.86836530644081	7.79243992515142	7.6745011214025	7.75138684490501	7.50562617662659	7.97565317475604	8.09586045377992	7.75138684490501	7.72996482503775	7.73737084853747	7.9690193538753	8.02626719703824	7.69812116833631	7.74185507808534	8.20320765064828	7.57593479175389	6.82451532904305	8.06716233484676	7.12739066966327	7.76242683813989	8.20245433943153	8.30878279542478
CFL1	10.4908622118648	10.7346805643957	10.3246918570727	10.2676226544308	10.9708165311124	10.5938064468175	10.7695937402752	10.6207128020472	11.4401199950997	10.4197354864581	10.9084733470507	10.9782361753821	11.6403608964242	11.4071960786746	10.4789948951503	10.8630154269338	11.8924807469359	11.3001285819904	11.7040898465822	11.0296486799694	11.1070997853636	10.7695937402752
RPL18	10.1518873434386	10.1229036650293	9.92947967412941	9.86835814480488	9.75463499473102	10.1319515740658	9.94358963456729	9.99133689261713	10.7531859514772	9.49892283090319	10.4197354864581	10.393139665652	9.91315140492678	10.0511243153584	9.98811843021721	10.2655018190525	10.4908622118648	9.95971166669172	10.7406122214933	10.1982441716027	10.2148929698628	10.0538646077005
EIF3F	9.87955397076309	9.56365103961604	9.5157298612792	9.6167959631577	9.56621408224937	9.63240063333772	9.88641370467455	9.92947967412941	9.54669032700436	9.69563912341523	9.56113759236292	9.83611801295004	9.28306577818883	9.45714772356608	9.55458017447125	9.55102711097114	8.99619656015634	9.48233021971703	8.81050293555759	9.72318987035567	9.56621408224937	9.47554010180051
RPS5	11.1313559101635	10.964822790049	11.0818106921139	11.0660399311566	11.0409786572006	10.9937676372758	10.8170318055995	11.5254567075462	10.508862472024	10.9554437153764	11.3001285819904	11.1869983537845	10.9846042883831	11.0499922408467	11.0499922408467	11.035831647363	10.9708165311124	10.9293303031651	11.2838613301658	11.0019448909251	10.9708165311124	10.9482926914555
RPL27	11.266273470279	11.2407337330773	11.266273470279	11.2071116887195	10.9937676372758	11.2299675292799	11.2174485513123	11.5022216942062	11.5332571768366	10.916056631959	11.4550581726252	11.2210954758986	11.1804641067951	11.5869933606135	11.1313559101635	11.0499922408467	11.8196718300648	11.2407337330773	11.6403608964242	11.1804641067951	11.2486475049042	11.0296486799694
RPL34	10.9846042883831	11.1228617019984	10.9937676372758	10.8995137162443	11.1804641067951	11.0409786572006	10.8720066371101	10.6977868554705	11.8671969061545	11.0566316736235	11.7166449495431	11.4190690578906	11.2760449194069	11.7409455846165	10.9416623064502	10.9363188086594	11.3188152192502	11.1541933294243	10.9986360323663	11.0499922408467	10.9416623064502	11.0880593303205
NARS1	9.35627255138376	10.0164019287931	9.78834079358297	9.59102274956324	9.9506881370665	9.86121953139518	10.2697434898091	9.80556624869679	9.66752554793268	9.94713039155067	9.19991135876819	9.33227596976972	9.6408721128679	9.30757891315347	9.59848314562311	9.40819704012789	8.79081615091717	9.77518538679856	8.67333642226224	9.72882023218835	9.59848314562311	9.6525127389562
STARD7	9.70166091918776	9.78248313163549	9.84600314865895	10.109771660393	9.95486667901019	10.1713125994054	9.81971591802839	10.3795551701791	10.3795551701791	10.1518873434386	10.0403457573692	9.92550397888266	9.44709631583358	10.0271412299371	9.92550397888266	10.1319515740658	10.4743573048817	9.73906956434991	9.99133689261713	9.79139030607211	10.1713125994054	10.1752662243967
RPL19	11.3631446482983	11.4750113885483	11.1541933294243	11.1373782375787	11.1483369321022	11.4954399953219	11.3001285819904	11.486684519276	11.3891930247136	11.0742950974976	11.9036259944401	11.6573164876158	11.4252902463238	11.4323329259484	11.4750113885483	11.7040898465822	11.3812926018558	11.4401199950997	11.0249917812284	11.4954399953219	11.7273079224611	11.266273470279
SLC25A3	12.0610389294027	12.1434364862487	12.2044123393456	12.301019527574	12.1310070484908	12.2161726426202	12.2379870469868	12.301019527574	12.044122279374	12.410012990679	11.7796541263065	11.9458929449993	11.9036259944401	11.2174485513123	12.0007365993506	12.044122279374	11.0019448909251	12.1818561282339	11.1003039681177	12.1818561282339	12.0267724170381	12.1643704117615
RPS11	11.4750113885483	11.6313728278123	11.2486475049042	11.5198146763585	11.1541933294243	11.5800324031505	11.2346024392579	11.5417323095492	11.5198146763585	11.6002108656709	11.8924807469359	11.7273079224611	11.5332571768366	11.8196718300648	11.4323329259484	11.6804523965063	12.0739231659538	11.5254567075462	11.8526553326806	11.3304482603725	11.6685178577242	11.3738338601366
RPL9	12.1039128466572	12.2161726426202	12.1952984778997	11.9742790772385	12.1952984778997	12.1643704117615	12.1310070484908	12.3170973291723	11.9178273087876	12.0887688640566	12.1952984778997	12.0145879719321	12.044122279374	11.98071727616	12.0887688640566	12.0007365993506	11.486684519276	12.1155629797624	11.5869933606135	11.9653969995596	11.9178273087876	12.2379870469868
DDX5	9.49061902047146	9.30757891315347	9.73594417899067	8.86674854869394	9.20401961099684	9.38609157847097	9.32679724712343	8.21408757358909	8.09764847634514	9.22628389439769	9.88264403530051	9.22856905966546	10.1613831961446	8.19646121513501	9.84600314865895	9.82398957522858	7.2102959698537	9.88641370467455	7.16525452049786	9.55458017447125	9.71294298552346	9.83184757463435
CTDNEP1	9.34004776554626	9.63602284952103	9.74826761174534	9.97131867024301	9.58454440629463	9.79490973778841	9.46571553959029	9.29319624425846	10.1008605759954	9.76435151190427	9.49061902047146	9.86835814480488	9.45714772356608	9.90270411680592	9.73906956434991	9.69563912341523	9.83611801295004	9.63240063333772	9.97986217094241	9.81293747856299	9.54178687345511	9.32679724712343
RPL10A	10.6901507382709	10.4662319192504	10.3469515753687	10.4475693498269	10.428972913074	10.3896438050211	10.3424169865815	10.4389463795091	10.3984587869195	10.3046304081887	10.6692568870358	10.8123249712089	10.3746107283364	9.76069765725945	10.4617760563902	10.3246918570727	8.93657253831596	10.3146993218568	9.27853227639063	10.5450452273881	10.3469515753687	10.1890054252546
CBX3	7.80493207137351	7.66487257135035	7.59896387993263	7.56784925008456	7.69618097469467	7.75058500201421	7.55319959137257	7.32354047239918	8.16684367144645	7.41795555401276	7.41869866944352	7.3147781851951	7.34581277059941	7.62818251359141	7.44022243675783	7.95828463002058	7.65036556356273	7.77374286449211	7.78818518916988	7.56536563734608	7.86022170129588	7.76276418253522
PSMB2	8.89069808636476	8.88255699149366	8.42530473468563	9.19842552267912	8.93805988852625	8.94996796703492	8.84278669228273	8.47860103844926	8.85289838107948	9.05902011210013	9.07725558199772	8.70648473361823	8.40642250560204	9.13211655291541	8.76803292802324	8.81713510696942	9.18663844981143	8.8149624627934	9.05536656776357	8.87361029163851	8.89202018156319	8.77895580058744
KHDRBS1	7.57801225496778	7.97271567644086	7.79243992515142	7.7650555500215	7.87636995624966	7.70197181771749	7.69701308019053	8.10042523646453	7.73624742044452	7.85972752830138	8.16571779163493	8.00470984710451	7.90161637818515	7.83043359932264	8.03865462877636	7.90227312057795	8.02456880583035	7.94338481937069	7.62818251359141	8.15606509665299	7.83630079580847	8.16946771542686
RTCB	9.15820925232735	9.19916844072365	8.7761860456849	8.71730305686867	8.87249950811113	8.34247717503462	8.50281313132642	9.07983988887757	8.86158949184829	8.8039005372649	8.74666987931402	8.70756856819372	9.26697134024005	8.90814148601142	8.90896874192875	8.22943053771787	9.4779600473234	8.91960882576688	9.2546004367301	8.7842383714621	9.11372633386937	8.48417189875653
ERH	9.42485978643845	9.31477093115334	9.44087216715023	9.15912142927209	9.59848314562311	9.36657860108281	9.44535639172584	9.12943663392753	8.47499259570373	9.19071954658726	9.69239336107232	9.62151897442283	9.57183259934007	9.01985744270034	9.34470011871334	9.7074550445083	9.07016419601456	9.46571553959029	9.02786644611057	9.50583011271392	9.72617895784214	9.55703402218897
SRSF9	7.03895264690528	7.79999562070242	7.44144808500742	7.85480092036842	7.40389904713632	7.23834393171828	7.97165554772999	7.69869916370115	6.93721719332029	7.43083215127442	7.76333112287069	7.57938388627797	7.50905462524261	6.59046242325914	7.30266824667124	7.41347906149889	5.52019776009894	7.62398568412635	6.16279127785382	8.03074151462816	7.0302741902455	7.09399570377542
ABCF1	8.80067095613778	8.52471646675079	8.617502800446	8.36629585343266	8.57832610870325	8.6964407807657	8.72109899200345	8.79081615091717	9.01322320932619	8.73114456039886	8.83355497962405	8.78042739526179	8.25169866608641	9.14769634382956	8.57994860622602	8.82307566628625	8.90643936610133	9.13211655291541	9.008503255564	8.93291756392552	8.86674854869394	8.31701740458533
DAD1	8.62422033106326	8.66363174584449	8.76086790034823	8.71588872805765	8.83746484957454	8.58982963979	8.7578127111604	8.90687679809771	8.35199184787783	8.87065790593176	8.76435978835722	8.79222702841817	8.74666987931402	8.76435978835722	8.63884828772431	8.617502800446	8.74374149230758	8.75190583394327	8.43378043365397	8.73345134923089	8.68276043104813	8.99483486996654
YY1	7.73969825235288	7.97422262935349	7.67906678451401	7.80713812081038	7.78066895379893	8.00848441042882	7.82638495884278	7.84914173880603	7.82286847175418	7.31913998943767	8.12880544948427	7.88140860116216	7.79148658382471	7.76035909624166	7.89707471502314	7.98561978285983	7.57611909068888	7.89107160419181	7.68756772367406	7.71780887660627	7.76848494878929	8.03961842929872
JTB	10.2655018190525	10.3424169865815	10.0872450683308	10.0960561782863	10.0713109285744	9.98811843021721	10.0770068204799	10.1982441716027	9.47958915275482	10.3146993218568	9.90574314469428	9.96804137063948	9.90902592886517	9.6193233215655	10.1578386196621	10.0099130726298	9.46290756490821	10.1790125130651	9.76069765725945	10.1613831961446	10.1125920661433	9.98811843021721
KAT7	8.14591713110936	8.41021037533766	8.29441151788063	8.58104821937764	8.50762184659954	8.2845350645039	8.64406468977323	8.66754537645226	7.90399625429617	8.57832610870325	8.05957383240379	8.54149547292824	8.18879974188023	8.16043429153073	8.08316455071771	8.37807891034007	8.46994397226619	8.42842748184162	8.07889309034147	8.49366218849275	8.13873874871745	8.40355732301588
ZNF146	7.72996482503775	7.40277318917921	7.61201926609574	7.58307675477805	7.36156962542618	7.79458383013205	7.76848494878929	6.89749944705826	7.48800132097689	7.26617128673533	7.86836530644081	7.36678579460049	7.80433295177448	7.39407962482155	7.7391991250199	7.74868970669984	7.2261915539093	7.70002483367579	6.78843441675307	7.38229228123161	7.51680090150901	7.62685548461614
SART1	7.92140097330479	8.06509202304221	7.59848930276682	7.34146344944272	7.62818251359141	7.60747312359257	7.56958786995171	7.38564182172621	7.84412373124365	6.68443343095578	7.92295453195332	7.83398397499735	7.64890474654183	7.87159058035556	7.50572134310379	7.8708700858393	7.68652992165593	7.36138279864603	8.54149547292824	7.59037565446389	7.5869455629833	7.27152343252093
ILF2	7.69723736205235	7.82959094070936	7.47070339580227	7.79067239769282	7.72787518638092	7.82841776178776	6.89973903275428	7.71010330357438	6.63242518119421	7.15369857593872	7.43994513972351	7.80792799828877	7.60285001024029	6.91289543798343	7.918315699194	7.77062240912298	3.96483313804066	7.73767133865258	5.88195205482689	7.74963851777195	7.93607993476456	7.40389904713632
SPAG7	10.0350299029185	9.97986217094241	9.9844879379289	10.2598560565021	10.2598560565021	9.95782431184134	9.74826761174534	10.0664231389728	9.94713039155067	10.1752662243967	9.90270411680592	10.3202803507885	9.77940783018323	10.2221298831508	10.3833633385256	9.63602284952103	9.22975388108888	9.86835814480488	9.87539558722728	10.2948119746134	9.96804137063948	10.3424169865815
ZPR1	6.42211706986923	6.15275589326006	6.1588373253717	5.58559014218672	6.86015503256952	6.35129590617123	6.46146808335113	6.88780246142569	7.18115669860095	6.39990081070291	5.17041972475049	6.89309780803113	6.44093941165124	7.20877278121399	6.14908642249451	6.66362513166776	6.8804587409537	6.64116809226562	6.52750316466426	6.6734268109399	6.59907238313856	6.16866504627754
TAF10	9.73594417899067	9.42654614383284	9.26952415180694	9.26697134024005	9.33227596976972	9.26952415180694	9.27853227639063	9.41972416808288	9.07365572343928	8.99619656015634	9.46868563243823	9.71571967652529	9.23093870251229	9.37118571097511	9.24500154147122	9.21634140364337	8.94271353166029	9.17200824768341	9.95782431184134	9.39713125049199	9.38609157847097	8.66754537645226
C1D	6.98746809768646	6.88300493242517	6.75236179201221	7.17271937693199	7.0339130609605	7.33100030637045	6.73042162265717	7.01224100692578	6.45562037400462	6.7613188929424	6.84690763131773	6.72718215966131	6.98654222409594	5.71672764530316	6.7544453466803	7.06157878453144	6.02063582930692	6.90333115201675	5.23793254839179	7.21769362273663	6.62838672005515	7.46554738142654
NONO	8.06251561058147	8.11424324960776	8.13873874871745	7.93203271959266	7.84373907424394	8.23172192875075	7.827542979068	7.99435020946283	7.53068558933744	7.804632511574	7.93587776986574	8.29048134862195	8.21678922698652	7.78389969172667	8.01679981613337	8.39590990750244	8.00470984710451	8.27428624586209	7.56695448134966	8.15486190360795	8.42446485670011	8.36283975122875
SNRNP200	7.45424174545281	7.18469316629368	6.86527074273634	6.68026268779309	6.97755545296879	7.32281921221236	6.98039071773874	6.82656642692172	6.95063142808427	6.97327202601069	7.44672514875009	7.42467099380871	7.33488937745496	7.10881296962683	7.14552506653491	7.50034396585201	7.23468077531664	7.03638354363574	6.76689034140688	7.19613537298162	7.29378436255318	6.89002637430081
RHOA	10.0318736217318	9.89472723925697	10.2035854892927	10.063163955102	10.0872450683308	10.4249047572015	10.5450452273881	10.5612878097268	8.90252357183616	10.147022951014	10.2148929698628	10.1982441716027	10.4617760563902	8.96470900184475	10.4958182234083	10.4156052208629	8.62308836223461	10.2273238236239	8.29048134862195	9.80556624869679	10.3640260211251	10.6005678936707
RNPS1	8.6867117941872	8.82132724154866	8.60567558573252	8.52204289977881	8.87361029163851	8.78695218725167	8.61637611038298	8.43005532338121	8.94344894249753	8.32181196669272	9.02161969882823	8.64769545212816	8.61884793484337	8.96660801833536	8.69122412260651	9.31241279169116	8.86674854869394	9.06303517335782	9.14929240013497	8.7651651225644	8.7189411640138	9.04146647432109
RPS24	12.301019527574	12.4959146946666	12.3336814606382	12.1818561282339	12.2812568531498	12.4959146946666	12.3336814606382	12.4402448244151	12.2812568531498	12.5386197750739	12.4959146946666	12.3748327053037	12.6510592463644	12.3918760414057	12.5908154278441	12.6510592463644	11.6573164876158	12.5908154278441	11.8671969061545	12.5386197750739	12.6660287466917	12.6335454597977
RPL30	12.5908154278441	12.410012990679	12.5386197750739	12.4402448244151	12.3748327053037	12.4721994893871	12.4721994893871	12.5155049710867	12.0267724170381	12.3530420445734	12.6660287466917	12.6128054919966	12.4959146946666	11.8526553326806	12.3336814606382	12.3336814606382	11.6804523965063	12.4959146946666	11.5254567075462	12.3748327053037	12.3918760414057	12.4229099038943
NPM1	9.54178687345511	9.29529275100847	9.63946109836309	9.02396360458262	9.53149677759832	9.62679602978507	8.91561991080716	9.56365103961604	9.05536656776357	9.72318987035567	9.27853227639063	9.77173404129914	9.74826761174534	9.17634744720083	9.67078487937393	9.38891796619292	8.31906862392238	9.36438205121422	7.90399625429617	9.24702710814018	9.84600314865895	9.90270411680592
HSP90AB1	10.7531859514772	10.7076769228565	10.7076769228565	11.0296486799694	10.8123249712089	10.7406122214933	10.6901507382709	11.014354834301	9.81554566845523	10.9592799363105	10.8774492423795	11.1994568589537	10.65320404642	9.78834079358297	10.9891859628295	10.9293303031651	8.60898040940674	10.8069559657462	8.80136461540473	10.916056631959	10.8774492423795	10.6355311767443
ARF1	9.28785537311368	9.28069252470649	9.19991135876819	9.52873610550086	9.47362858062355	9.51769142278217	9.71042251429994	9.61021929787786	7.6191793645385	9.44959035791251	9.3790038905003	9.60426632357394	9.46868563243823	8.5565895191456	9.39110607055394	9.54919576739093	8.0139044712845	9.46868563243823	7.31253574787398	9.57625546719332	9.49314013993042	9.30067623972693
IK	8.19362709058797	7.90656218279583	7.6783221416948	7.83290291057204	8.13140549237235	8.16248646730685	7.91046040225597	7.51385185066854	7.73624742044452	6.81731328230202	8.37435496703764	8.54462946864223	8.15518640369192	7.49138934767901	8.11976690449966	8.59198972182995	7.27616878668507	7.93628209966338	6.8371783955507	8.17134998105217	8.28945020780543	7.70291606584853
SNX3	10.3795551701791	10.3984587869195	10.6355311767443	10.5159381331912	10.6831338166673	10.3531984289737	10.5562572172115	10.6901507382709	9.62890908054337	10.5612878097268	10.2371661879795	10.4958182234083	10.5021592226934	9.75463499473102	10.428972913074	10.3795551701791	9.48522139621091	10.6067024147713	9.07240416102215	10.5021592226934	10.3578350287381	10.7175249195671
CANX	8.35120449908787	8.62617443695825	8.74666987931402	8.58460948963814	8.39405642198116	8.50658837008172	8.67629786095302	8.74666987931402	8.04216407151995	8.74609431419938	8.32702909035102	8.5057518526854	8.55149031754152	8.08583327073701	8.52286868760777	8.41869038509296	7.80827265383391	8.62739273552395	8.05365107374879	8.41260163615713	8.59906390865289	8.75568592670922
SART3	6.28120010620622	5.74352218785225	5.54881243109294	6.20685851760072	6.10445607892413	6.36032162438766	6.14250103831779	5.59608989999494	6.25412781112195	5.97928306670238	6.22230278065947	6.45816710401544	6.1743204893524	5.63205156014792	6.14046538806097	6.43107593243085	6.05104934029682	6.20490442617924	5.79591399044778	6.23221212966321	6.63667049529904	6.47357279437062
CNPPD1	7.02113186681128	7.00428117806079	7.15848784216161	6.78461269775751	6.64575761186498	7.20834072353957	7.00112203354119	6.70825992990647	7.7466869337776	6.77174720353918	7.00629451845389	6.69643939642862	7.05460258718449	7.50761552484905	6.45278712410782	6.93043849513384	7.55319959137257	6.77025968382708	7.38459200367758	6.94339121832258	7.11384395237023	7.02075113297998
SMNDC1	8.03961842929872	7.46665525908564	7.63773549776381	7.90860333380767	7.65838144341155	7.91378771721324	7.99303342239821	7.55182312977195	6.87026932551059	6.97944984481575	7.57253809787183	7.528329721266	7.2881431481824	6.67165570847376	7.40374208864403	7.46381145351529	5.78640926745795	7.42643891436891	6.42606521808971	7.45848754665739	7.50849857676446	7.71057084524734
HNRNPM	7.29227242870854	7.14939035066565	7.01663894488236	6.92065822552209	6.96268182253862	7.35068431989614	6.75396246381509	6.45914855146461	7.01045828680195	6.5842410667146	7.73223142236156	7.17658624961079	7.17894785803333	6.72445249406557	7.21585762033552	7.67715686742639	5.27964014392783	7.12739066966327	4.87387510252551	7.39708343394541	7.51109742723955	7.02852621625747
HNRNPD	7.45872601395059	7.44710892423458	7.21122464294928	7.13024826161604	7.09610667683434	7.89944648606869	7.4964036953711	7.33912745982538	7.34744610119065	7.07007120898628	7.61818792457551	7.49861137098445	7.73051498152029	7.37590526528051	7.34174293312884	7.81639943648248	7.03224821966392	7.14927127371081	6.68125889770368	7.26797483894252	7.78794029279997	7.82936419321601
RPL14	10.1838404216657	9.89041631367783	9.87182695839772	9.66318318313182	10.1752662243967	9.74140401852762	9.92550397888266	9.95782431184134	10.65320404642	9.58770059241388	10.0872450683308	10.1578386196621	9.89472723925697	10.6640316449791	9.61021929787786	10.001118442284	10.9846042883831	9.75463499473102	10.7929867293686	9.9637631782813	9.94713039155067	9.72882023218835
GUK1	6.94683043930972	7.13173886457031	6.81004757332552	6.63275004820848	6.93962890457298	6.79993317993745	6.51930152562533	6.59408439500522	7.07507314527107	6.16839612862118	6.74296116305276	6.5736132338897	6.69190993935391	6.70786308573441	6.7126477618716	6.66669471566137	6.25699016955097	6.60553603000686	6.75252012860976	6.58467940806225	6.43446799209432	6.38869642028326
KXD1	7.30699344388439	7.26830939630858	6.96522708831588	6.89601668755167	7.11627033195148	7.1784412431552	7.3394699781554	6.86276902428356	7.62919930770723	7.19003767471362	6.97586131695975	7.21141957902246	7.1989338061401	7.59389565812635	6.67698771144154	6.73237440604862	7.71559912310762	6.81216057420293	7.60616127394444	7.34174293312884	7.27152343252093	6.77362347314667
OAZ1	11.0742950974976	11.2596826023452	11.0296486799694	11.1070997853636	11.1313559101635	11.0660399311566	11.1483369321022	11.3891930247136	10.8069559657462	10.9708165311124	11.3566643989652	11.0249917812284	11.0660399311566	11.3304482603725	11.2346024392579	11.3001285819904	11.5583943466255	11.1662766397946	11.5022216942062	10.9846042883831	11.1662766397946	11.3566643989652
ATP6V0B	8.8039005372649	8.95936998682919	8.86916004363506	9.14362357747487	8.81355730595709	8.67333642226224	8.7842383714621	8.60765240012826	9.1746313774799	8.69280723814419	8.43314050626753	8.60694655162946	8.33725470210081	8.7729981271194	8.53642340552505	8.54927881927413	8.90981023934707	8.84921187531638	8.82581743729842	8.53026694313338	8.65422349035851	8.61309014478726
KARS1	10.2322245262034	10.1686155830891	9.88641370467455	9.80556624869679	10.1062326869464	10.2697434898091	9.95971166669172	10.2322245262034	10.8501104128043	9.97986217094241	10.5744488105093	10.428972913074	9.9844879379289	10.6901507382709	10.1518873434386	10.1790125130651	10.9084733470507	10.1363172104331	10.7619350812589	10.3795551701791	10.1399256855941	10.083123063155
RPS6	11.4401199950997	11.5102889717846	11.4252902463238	11.4468804544431	11.3259077717063	11.2210954758986	11.3398209840073	11.6106488587345	11.1431621609618	11.1933883760745	11.5332571768366	11.4954399953219	11.4071960786746	11.266273470279	11.2760449194069	11.5102889717846	11.0409786572006	11.3566643989652	11.7273079224611	11.3738338601366	11.3259077717063	11.3001285819904
RPS7	10.4389463795091	10.4590732518709	10.5254952024849	10.428972913074	10.4197354864581	10.4617760563902	10.4510617930283	10.7288999879612	10.6977868554705	10.3093510863303	10.5612878097268	10.4662319192504	10.4958182234083	10.6692568870358	10.3795551701791	10.7346805643957	10.6901507382709	10.3046304081887	10.1169059530694	10.4510617930283	10.5213093631687	10.5801979841365
USP22	6.88558153386454	6.60506220914847	6.7039831147009	6.74925555966214	6.58874981501108	6.88188346110883	6.79807202632912	6.37026227642886	6.93219188690496	6.13860637781631	7.01491927745094	6.80796097342862	6.4867056658029	7.06692825816959	6.81258969781404	7.03405423261853	6.60364526556186	6.48335214459905	6.46918651520066	7.07355735497224	6.8786797117192	6.735767141207
C11orf58	8.39764531327448	8.22714006766337	8.14206730761461	8.38354670002331	8.52662833229364	8.46120328920125	8.17683126072761	8.21268052255606	7.81376232297033	8.22226995336674	8.2077056697463	8.47499259570373	8.43606968385681	7.63259356654829	8.21053878061761	8.39851502528776	7.08931031682694	8.33054739957296	6.92889930856365	8.17533705191349	8.18975182770069	8.28252351589805
ELOB	8.43606968385681	8.63259984916541	8.39305488905062	8.90057304294973	8.32026732623406	8.43906571328629	8.73985400368448	8.7773062092569	9.90574314469428	8.64115723024512	8.64529731283333	8.63990815989421	8.166562478039	9.49061902047146	8.2568296501668	8.72225105615845	10.0427854705702	8.61637611038298	10.428972913074	8.78830990115972	8.64992543523572	8.4618311748642
COX4I1	10.8720066371101	10.8720066371101	11.0566316736235	11.0949296569886	10.8423880420198	10.6207128020472	10.5858910819582	10.9084733470507	11.6313728278123	11.2910799509359	10.4475693498269	10.6719775431225	10.6170251055392	11.1611052042179	10.6640316449791	10.44301691383	11.1149467803409	10.5021592226934	11.2071116887195	10.8123249712089	10.6267544808487	10.6977868554705
TMED2	8.08409576356524	7.93271117598292	7.90757104855263	7.93665143188675	8.18307315351023	8.27170593576685	8.40273389255933	8.13404077865009	7.41595600466309	7.75138684490501	7.89186332020886	8.23794142904501	8.02598403017772	7.3181600327551	8.04431645818582	8.20961565907428	6.27576503274882	8.17452258479942	6.40621212549306	8.14385426337228	8.21974222719467	8.11906189054125
RPL4	11.7409455846165	11.6403608964242	11.4401199950997	11.4954399953219	11.5694268836648	11.6002108656709	11.6106488587345	11.6573164876158	11.3188152192502	11.3088720517732	11.9294363555348	11.8196718300648	11.5417323095492	11.3812926018558	11.6205516312153	11.6106488587345	11.2210954758986	11.6205516312153	11.1275501858788	11.7166449495431	11.6205516312153	11.4468804544431
FNTA	8.54462946864223	8.66245162671958	8.55927905952894	8.78172266414466	8.75513449050681	8.8341912589118	8.71025417674447	8.72039525503306	8.66983507200423	8.24934855117299	8.63564019142494	8.55198932334899	8.60624070313066	8.57372182823553	8.94711195997102	8.42530473468563	8.66187557486697	8.46282005369174	8.23745483990386	8.53136712074419	8.58460948963814	8.67099825724511
RPS25	11.3812926018558	11.2299675292799	11.5583943466255	11.0742950974976	11.0566316736235	11.4631640028188	11.2838613301658	10.9244764334436	10.8306295186155	10.7929867293686	11.5583943466255	11.2299675292799	11.3188152192502	11.2121765607745	11.0296486799694	11.1003039681177	11.1662766397946	11.0249917812284	10.8123249712089	11.2910799509359	11.2596826023452	11.3088720517732
RPL37	11.9294363555348	11.7796541263065	11.8422686816861	11.5869933606135	11.7515724360702	11.7796541263065	11.6919349224654	11.7515724360702	11.6477405306838	11.3566643989652	11.8422686816861	11.7515724360702	11.7638584386756	11.9458929449993	11.7273079224611	11.6919349224654	12.252577877611	11.7273079224611	11.8793815655379	11.7638584386756	11.6919349224654	11.7409455846165
HINT1	10.2598560565021	10.3578350287381	10.3424169865815	10.4156052208629	10.4389463795091	10.2799506066716	10.2273238236239	10.334864810423	9.89041631367783	10.1020656554673	10.2322245262034	10.2221298831508	9.97986217094241	10.1363172104331	10.0099130726298	10.1578386196621	9.70166091918776	10.2948119746134	9.42807284990292	10.0996554965236	10.2799506066716	10.1937602117242
EEF2	11.8114407118812	11.7273079224611	11.8526553326806	11.9294363555348	11.5332571768366	11.7888009949637	11.7638584386756	12.0267724170381	11.4468804544431	11.799607361483	11.6685178577242	11.9653969995596	11.8196718300648	12.0610389294027	11.9294363555348	12.0267724170381	11.7273079224611	11.8671969061545	11.799607361483	11.7796541263065	11.5800324031505	12.0007365993506
ATP6V0E1	7.9924118213872	8.01552823241795	8.01754955868627	7.80163676124108	8.42158281602051	7.99207946395654	8.00556082789415	8.18474659837498	8.01517909496922	7.81424215645317	7.51654245188267	8.114505586492	8.22134350593101	8.41602694966906	8.01231227324206	8.04681157754592	8.42318741589166	7.92355793358314	8.55541899188455	8.10183509690392	8.10307368832352	8.14317991229624
HNRNPK	8.56923580550491	8.44384194954424	8.76803292802324	8.55364659941209	8.78830990115972	9.237991832965	8.92794908240602	8.52662833229364	7.90977445491736	8.63884828772431	8.92697913426375	9.18663844981143	9.33227596976972	8.00239215880661	9.03386243890887	9.32476734495529	7.59896387993263	9.18663844981143	7.24602712001681	8.98021747527564	9.20723840407616	9.29529275100847
ANAPC5	8.86038178021402	8.41094417261556	8.51441846749362	8.71134512738153	8.54046683020828	8.54149547292824	8.43110367217951	8.89582911411076	8.43906571328629	8.60624070313066	8.7729981271194	8.79081615091717	8.40182964072958	9.09048918280599	8.83564765434479	9.02786644611057	8.65996379715934	8.6344567231691	9.04745802265061	8.6776313106295	8.84921187531638	8.61405896918997
RPS3A	12.814148046692	12.5908154278441	12.6510592463644	12.5908154278441	12.6335454597977	12.6128054919966	12.5386197750739	12.7892238277132	12.6128054919966	12.4569234960519	12.3336814606382	12.6660287466917	12.7208575960472	12.3170973291723	12.4229099038943	12.4569234960519	11.7515724360702	12.6919951258745	11.6919349224654	12.5155049710867	12.5386197750739	12.4402448244151
HNRNPU	7.60285001024029	8.04585135031068	8.02380721523387	7.53476605947551	8.18695347001528	8.21678922698652	7.92233670542709	7.75458725285073	7.80433295177448	7.61124797571946	8.16946771542686	8.20877095428562	8.23464284017129	7.86022170129588	8.22336173945284	8.4556355908241	7.31305897913838	8.14385426337228	7.53146635338197	7.91514349143057	8.31277249594708	8.0609983510395
EIF3A	8.05957383240379	8.07741938298209	7.7205483258371	7.70582549613752	7.94976782047859	8.44298089430551	7.92981984852321	7.39482806511586	7.52002875477549	7.45795686382801	8.41767306694607	7.98621048320656	8.08140190932901	7.79334983129754	8.24358304583644	8.41602694966906	6.92427747443886	8.20057166073731	7.21506531364447	8.12744508996693	8.1842657913594	8.06987102527213
HSP90B1	6.81141892623766	6.8845371790147	6.94960767992085	6.59078841451906	6.6218942041736	7.1802081369987	6.81216057420293	6.46958086401488	6.79471419303375	6.51153906810503	6.74098250954667	6.69600980648757	7.22228623423676	6.6764187791847	7.21788633737643	6.65091308817116	5.79255638979969	6.70479186936325	6.44712906117671	6.75692456990702	7.26314385415969	6.99273103523741
MSN	8.02170359909424	7.59204578880956	7.9511816497038	7.80396459818735	7.80163676124108	7.33163020017493	7.60913354938017	7.56376526826074	6.88936155102177	7.65583655086114	7.46484145093068	8.00800622919825	8.76704610115982	7.07718461611645	7.55825267576402	7.5714461708953	6.01532171373758	7.6651711014864	6.19377484910972	7.7743505076396	7.36095151662001	8.04216407151995
ACTN4	7.442617267497	6.838543436742	7.17175604114346	7.20779952881098	7.32078582452009	7.52504255026605	7.2272215102618	7.20305721430232	8.35009096394012	6.3415049750141	6.88188346110883	7.10227547588569	9.05406738196921	8.36178661341993	7.12238505861482	7.84399844605947	8.79222702841817	7.10870386838468	8.84921187531638	7.70170979672962	7.2165390140765	7.8365095394325
APP	7.02202332651107	7.00530618881857	7.07007120898628	6.45010258415469	6.97569153957266	6.53823913458616	7.25285100908923	6.57047966895402	7.31939350179345	6.73237440604862	6.57264120963662	6.51556089978163	7.25155216240415	7.3403978729104	6.88339332897474	7.01536765437644	7.78794029279997	7.12848130580859	7.24061407351997	6.7385393987365	7.18095385644123	6.90371015828716
PRKAR1A	8.33018265314557	8.62308836223461	8.53189321277209	8.39653932019514	8.94711195997102	8.96830785900872	8.88255699149366	8.69437342681913	7.86224437650785	8.37131827181013	8.7189411640138	8.86038178021402	8.8809145299715	7.3833800037262	8.99755825034615	9.05111088602342	6.83966149265455	8.88459474931988	6.00237542517875	8.47581726022399	8.93291756392552	9.26097758464646
DSP	5.14348351504411	5.68046103493374	4.74408297418491	4.51733209610188	5.5217930537249	6.16748974178255	5.39592041145166	6.04453976912729	5.72923286622935	5.48514200934908	5.29858667433184	4.45205565023574	5.00719701967172	5.80587144542693	4.95702267036121	5.75159170767229	6.86407715238976	4.74549454167305	5.79735052927355	5.67457143914197	5.41268767702934	5.94300481923597
RAD21	7.56813158502634	7.74390118851823	7.8953478917673	7.92646383857467	7.84542696411655	7.9818991799898	7.91969613844333	7.94251725256401	6.89689957100077	7.76526369001394	7.89107160419181	8.12783939670931	8.03904329337934	7.26617128673533	7.96857735057699	8.10607323313051	7.43333141017145	7.93237194778779	6.701330087798	7.78456613844821	8.0862058474215	8.2308820943694
WDR1	7.81704313579206	7.47978035015779	7.41229459012633	7.68363172040675	7.66731744178061	7.41966206916087	7.59746214181402	7.61654566648339	7.26559979857494	7.11899929628449	7.493063718421	7.9276858358407	7.73825635551763	7.39586194524063	7.75972972062632	8.12482699723669	7.34486599387974	7.73223142236156	7.221377070066	7.59325138950801	7.94131713507728	7.65916158988813
NCL	9.78728432021596	9.73594417899067	9.47958915275482	9.42247125440866	9.62890908054337	10.0996554965236	9.79840978688367	9.34641099234301	8.99024810971537	9.43809974087893	10.2536528093067	10.0664231389728	10.0538646077005	9.27252653490284	10.1713125994054	10.334864810423	8.4401657596444	9.77173404129914	8.20536724696283	9.55102711097114	9.93720644295035	10.0099130726298
AP2B1	8.21859446336249	7.88673057001989	8.18879974188023	8.35506409698535	8.17290682350428	7.95283081425913	8.26133902318396	7.8640600239069	7.87704880917106	8.40557286887682	7.89707471502314	8.13140549237235	7.79006611864358	7.81288452151852	7.80990550670815	7.98872922731476	6.95308479798236	7.8152644386976	8.11015423052912	7.85150018881127	7.71235265353742	7.9241595140751
AP2M1	7.97820801193792	8.20961565907428	7.9287984182946	8.06923981032618	8.07177132052641	7.89800949259063	7.75950704169557	7.64551551397988	8.05482008069306	7.66487257135035	8.5426652179191	8.0925608007623	8.11785834444841	7.97653630151767	7.97067291308772	8.1671248648539	6.98993371656241	7.96288523734074	7.76458654426276	8.10307368832352	7.75801759373014	8.00093881645981
CLTC	8.34072750629074	8.40729754998088	8.45687305229419	8.64115723024512	8.34694807650097	8.59410117735366	8.43652669906457	8.50450474492724	8.35926037864903	8.40014217780059	8.70011960903022	8.4666142640228	8.63259984916541	8.43606968385681	8.28880571709415	8.762568324285	9.25057551510026	8.65422349035851	8.5103776164759	8.58460948963814	8.55010180658183	8.57476449400913
MLEC	8.03074151462816	8.73871795389976	8.23918190701269	8.60511046833438	8.35468081070295	8.04758540790311	8.43005532338121	8.18927578479046	8.85519763097659	8.43110367217951	7.91598163327245	8.36591347758931	8.01305067220635	8.39653932019514	8.15967794793321	7.70093461674256	8.25632947618148	8.04795204918543	8.63816819291923	8.22790492040207	8.04216407151995	8.26401695225689
LASP1	7.52994009837775	7.58729807356641	7.9482818492546	7.97885764833013	7.77695496820236	7.4721681545686	7.53107248015804	7.22265958144954	8.10465825544076	7.52961062207214	8.01122289191946	7.91443735686854	8.50848675751771	7.91969613844333	7.40884716905169	7.38921635533884	8.09916083581256	7.88704027246061	7.855755761524	7.65036556356273	7.795166667041	7.27674738146716
SF3B2	6.2806154470393	6.56361139737047	5.16685932915537	5.10009660351121	5.63558584034977	6.89492194538906	5.22461086787976	4.83384945716549	5.71790131294454	4.46454721295647	5.55790204659617	6.76700299303401	6.66326932177659	5.82039787084399	6.01937168866811	6.12392651132335	5.07894703911332	6.15624958969495	4.8803251604645	7.59417606829866	6.64504763127174	4.40990783615859
TMEM59	8.66129952301436	8.80971077507695	8.73345134923089	8.6344567231691	8.78107502970323	8.84798698751791	9.01220186867749	8.95357202193628	8.81874104184183	9.18531548204187	8.69048315554032	8.94996796703492	8.8066479340774	8.3083646007563	8.72891824605431	8.94197812082305	8.46994397226619	8.81874104184183	8.15156190996962	8.95936998682919	8.68102223562116	9.04937509532685
CSRP1	8.37968513907826	8.61524236307158	8.81874104184183	8.47292069905932	8.41869038509296	8.2181110833936	8.26279920748252	8.60243322175196	8.58358703199977	8.57994860622602	8.0925608007623	8.60292271154942	10.7175249195671	9.17276764047059	8.09948210519603	8.39653932019514	9.50732714493166	8.60074264298563	9.59465534547479	8.60511046833438	8.1873522289773	8.48050597155307
MATR3	8.12783939670931	7.97788260765766	7.94618547570266	8.03904329337934	8.29141948291638	8.72225105615845	8.13574623077918	8.36629585343266	7.73075570041405	7.8929587427167	8.55099131173405	8.38222906302279	8.69698544111942	8.11906189054125	8.74152207827368	8.96830785900872	7.8349486198366	8.59794355690617	7.86114134891028	8.33725470210081	8.76803292802324	8.62308836223461
CAP1	7.4324513568114	6.78630009434112	6.80424941459399	6.56657137216258	7.26273226131943	7.0645605335362	6.57762014676413	6.64411156545453	7.6443644167026	7.07953410968457	6.82939573935817	7.74799354986039	8.33145802302329	7.09875645739624	6.48752040775893	7.53107248015804	6.92639515058817	7.40884716905169	6.88708608814943	7.20700569709148	7.6573214842171	7.23812712167849
PTGES3	9.38139473987519	9.18009217277106	9.17276764047059	9.40077801003015	9.38609157847097	9.72051458589463	9.29803931781991	9.55458017447125	8.53446016153584	9.31702527517404	9.74140401852762	9.72882023218835	9.6193233215655	8.84622999370149	9.53358323374368	9.73594417899067	7.73294358297685	9.59102274956324	7.04801866779871	9.33733690467895	9.61021929787786	9.73594417899067
WARS1	7.4338636730551	7.6333441288408	7.92561730675935	8.12431984796724	7.9241595140751	7.61577315415724	7.55408355681808	7.64729952404322	7.86969264212883	8.00665245648134	7.62550784806916	8.06137478864663	7.63773549776381	7.71267269410882	7.8152644386976	8.18187662624677	8.12633235472744	7.65114618617046	7.92385872382912	7.56661657218623	8.03768073732196	7.58183038210136
SET	9.40819704012789	9.46868563243823	9.10988614815967	8.93447909425771	9.18009217277106	9.33733690467895	9.41095948584184	9.27407724285417	8.18307315351023	9.2733018888785	9.12757168346672	9.3790038905003	9.24303383531669	8.90643936610133	9.32476734495529	9.1746313774799	8.88607003180275	9.27655009690396	8.73004137623442	9.28306577818883	9.38366316432637	9.30974773974899
NDRG1	7.88327204974971	7.26600017621858	8.19428562178818	8.11738743807293	7.5443934740957	7.55045284228437	7.54029131072002	8.04431645818582	8.03865462877636	7.9482818492546	7.92355793358314	8.19128599334442	8.42738691315034	8.05071617694014	8.07858815077535	8.08946510934659	7.96538768735086	8.11304144463567	8.14686146373032	7.43717182611041	7.65863427602445	8.1208905538171
UBB	12.410012990679	12.5713968580097	12.6128054919966	12.814148046692	12.7208575960472	12.8504749593444	12.6335454597977	12.6660287466917	12.8714930926459	12.9260158856339	12.301019527574	12.8714930926459	12.814148046692	12.8714930926459	12.7522248578015	12.7616762212212	13.120074946773	12.8714930926459	12.8504749593444	12.7427734943818	12.7616762212212	12.7892238277132
PFN1	8.71466764717258	8.49469103946668	8.61024431984491	8.93017635893673	8.45812571549068	8.68102223562116	8.7773062092569	8.45687305229419	8.67448831133573	8.90896874192875	9.09257734357041	8.95727047222788	9.22856905966546	8.73219534758531	8.47388257383485	8.87673181247032	7.98064211193846	9.07983988887757	7.80922569239712	8.92127566151049	8.35506409698535	8.16614013483697
PTPRF	4.52590671710805	4.77046521316814	5.11921768651464	4.94998091255796	4.66315281341829	4.35829770969916	3.77123446819325	5.07993565761607	4.93922393506437	4.21049170774612	4.60324687826021	4.64684074518323	6.79993317993745	4.39042535753738	3.90345754196634	4.49047835815612	5.69775824655209	4.84485752806418	4.24145816927309	4.50377997992282	4.80084317621737	4.06595089012751
YWHAZ	7.49777774621177	7.17682219838206	7.33343695322804	7.5079385574578	7.63773549776381	7.48071353194145	7.33865183793481	6.9809538406416	6.77571778740151	7.17341772072171	7.88266687906467	7.94976782047859	8.41767306694607	7.25067650385625	8.00470984710451	8.08493249643361	6.99374968275465	7.7244368577259	6.9973115545377	7.34377582785737	7.68008461047785	7.78066895379893
SOD1	10.964822790049	10.9482926914555	10.7531859514772	10.5938064468175	10.7469881402435	10.9416623064502	10.7125707258311	10.9782361753821	10.4743573048817	10.7695937402752	10.369384716515	11.0019448909251	11.0249917812284	10.1578386196621	10.964822790049	10.9244764334436	9.57183259934007	10.964822790049	9.60426632357394	10.8879560061889	10.916056631959	10.8306295186155
HDLBP	9.21154251687009	9.68046542400534	9.44535639172584	9.38139473987519	9.13211655291541	9.14769634382956	9.02786644611057	9.32167223180446	9.29048962104344	9.30757891315347	9.33502159289917	9.43975858764096	9.30287160287499	9.71042251429994	9.32167223180446	9.09761112958904	9.59848314562311	8.95280719197115	9.99585125757879	9.22975388108888	9.15522141630694	9.15522141630694
MARCKSL1	7.27897140888459	6.53195047927172	7.29984577105637	6.30948422990835	7.04822469351801	7.15013985665166	6.94945100464754	7.18675219152478	6.99286024254341	7.28185006638143	7.25476286393648	7.31198539851021	7.20632775449314	7.28770654415135	7.10123215680975	6.67326999553446	6.60874957692515	6.63858755997848	7.5386900741042	6.52323178833015	7.16868980901793	7.24708634198344
GABARAP	10.8306295186155	10.9782361753821	10.7619350812589	10.9084733470507	11.0660399311566	10.7859076676204	10.8597918091845	10.6775710019746	10.5021592226934	10.9084733470507	10.9416623064502	10.9084733470507	10.8123249712089	10.9986360323663	10.7288999879612	10.6719775431225	10.5858910819582	11.0296486799694	10.8630154269338	10.8565681914352	11.0566316736235	10.8170318055995
NUCB1	7.83559639707954	8.42318741589166	7.99883098581518	8.34409448160909	8.01717468740982	7.79841613000776	8.07275111305179	8.22248926033103	7.9818991799898	8.0415071410845	8.01347757174543	7.9511816497038	7.65980765982045	7.87498157878092	7.92355793358314	7.70051365796317	7.72547376994773	7.89615758503331	8.22830331341937	7.75521310884903	7.56813158502634	7.56015629624497
GLUL	9.47554010180051	9.45149185440491	9.09761112958904	9.42485978643845	9.56113759236292	9.97496735759501	9.65914720615095	9.53149677759832	10.0585447752182	10.0271412299371	9.95782431184134	10.2371661879795	9.80891763290554	10.334864810423	9.27252653490284	9.87955397076309	9.9844879379289	9.76435151190427	9.77518538679856	10.0164019287931	9.46571553959029	10.6267544808487
LDHA	12.3530420445734	12.4229099038943	13.0637967433716	12.7208575960472	12.7427734943818	12.4402448244151	12.7616762212212	12.4959146946666	11.0742950974976	12.1818561282339	12.3748327053037	12.1155629797624	11.8526553326806	10.7469881402435	12.1039128466572	11.5254567075462	11.3259077717063	12.410012990679	11.0880593303205	12.4402448244151	11.4401199950997	12.301019527574
RACK1	10.8069559657462	10.6977868554705	10.276078828367	10.3578350287381	10.3469515753687	10.3046304081887	10.127334948716	10.3833633385256	9.6167959631577	10.063163955102	10.7229793106706	10.2799506066716	10.2655018190525	10.0318736217318	10.3424169865815	10.1399256855941	9.03565347105759	10.4617760563902	8.4687822893459	10.2697434898091	10.2273238236239	10.0770068204799
SSR2	8.49715367287083	8.34694807650097	8.35199184787783	8.28084333068139	8.14206730761461	7.83290291057204	8.30224956074187	8.34450664897993	8.74441685839151	8.10391301503846	8.46825900578064	8.19362709058797	8.35968207916406	8.62422033106326	8.31372067200022	8.37506441808954	8.5426652179191	7.76733461018904	8.54781224125919	8.17383012777606	8.01956269406202	8.16141938189386
P4HB	9.25057551510026	9.18850058248017	9.07016419601456	8.91410623200679	9.22128529850988	9.00059077354188	9.08078571206719	8.9122550703656	7.84265424789237	8.63259984916541	9.38609157847097	9.38891796619292	9.38891796619292	8.98097489591108	9.1875695161458	9.33227596976972	7.40830363824674	9.04146647432109	7.84208080185392	9.43809974087893	9.1015563629378	8.80205827467169
SLC25A5	7.84306697516039	7.77147141025932	8.03768073732196	8.01587736986669	7.67503621847432	7.61146740724259	8.04401787281247	7.42872372918841	8.51838052325365	8.22134350593101	7.95435775056125	7.96332290566961	8.78893246485811	8.10982271531131	7.72140968924933	8.21268052255606	7.52198793270702	8.08866040502604	7.52280690996464	8.12633235472744	8.0013565746923	8.14817173167357
PHB1	7.69185081348708	7.70072413735286	7.25577833493546	7.87050370915466	7.80672816414907	7.62497751597852	7.41323469268112	7.56611985552099	7.42902589663023	7.53068558933744	7.3657360789519	7.77562108753432	7.49454144293696	6.88899773290883	7.56229706742797	7.64084859596262	6.09434198892528	7.64748770258354	7.44691703649234	7.46062968009723	7.66342771440705	7.14009954386249
S100A11	6.33884036867048	5.03447941391718	5.0640104851364	5.41679557536248	4.46912243410325	4.12175188070476	5.27390812775521	3.1869749327775	3.95963629093378	3.91509622866566	5.7420783936766	6.53016048543185	7.70809245636295	6.19316945033861	5.16328899953343	6.01709737494208	4.52870728796421	6.70238719194229	4.26744452862763	5.98210580364491	4.57100777019381	5.29506048255764
CTSA	6.14996004626298	6.44438442114002	5.68885580012823	5.20974085852673	6.01208065363808	6.41574202820196	5.87637240228384	5.21383330036903	5.74819304954989	5.27148212668722	5.72455332141355	7.00530618881857	7.1913526015251	5.48953447116071	5.49577799631142	6.70538533514243	4.48448930845664	5.35881709847525	4.81106294902339	6.06120150457996	5.62046968778587	5.32706116905691
TOMM20	8.43314050626753	7.99972867025627	8.19128599334442	8.09366480318624	8.14485874084036	8.52715352442383	8.18020544929171	7.98513834535291	7.46540174609499	7.81915829824709	8.70795906599975	8.43110367217951	8.40273389255933	7.41954718017334	8.40926864453957	8.51984157658974	6.60279060584904	8.24255929388597	6.47473652578893	8.17262433017685	8.38354670002331	8.03300179592783
CD63	10.7619350812589	10.6207128020472	10.433634758611	10.3146993218568	10.6474889004968	10.5858910819582	10.6406001689235	10.6640316449791	10.9782361753821	10.2848320175163	10.6719775431225	10.6594087352718	10.7125707258311	10.4743573048817	10.5063890572803	10.6692568870358	10.1399256855941	10.6901507382709	10.1613831961446	10.5063890572803	10.6474889004968	10.4475693498269
DNAJB1	7.69788823704653	7.41299032386335	7.46719535656905	8.166562478039	7.76151862368577	7.9924118213872	7.3490150205674	6.99427151062285	7.07989049670845	7.05570505719374	8.22058845997952	8.08316455071771	7.76685120966392	6.91876133927132	7.49603296535601	7.97606416674051	6.5453944719702	7.77031991407008	6.46146808335113	7.77695496820236	7.73325392001157	7.61418627817239
SPARC	8.60765240012826	8.64909375697769	8.80205827467169	8.75623736291163	8.43110367217951	8.48417189875653	8.94711195997102	9.03565347105759	8.27782240226231	8.60898040940674	8.58358703199977	8.36283975122875	9.63602284952103	8.1135111786796	8.47212984379385	8.73345134923089	7.42148363976708	8.26028894010536	6.79740206690493	8.04296367605641	8.19646121513501	8.7895550285565
UBE2D3	8.8066479340774	8.97946005464019	9.10773699342445	9.21634140364337	9.18531548204187	8.93100452500582	8.97946005464019	9.20918777569169	7.93907724192138	9.18009217277106	8.57729415749978	9.01080520516155	8.71025417674447	8.21053878061761	8.99856002065575	8.87249950811113	7.93716618166743	8.95433685190142	7.84265424789237	8.97766810813218	8.91410623200679	9.05111088602342
XBP1	7.12375554846706	7.0142594832633	6.96963952886002	6.91779806712419	7.4603980296383	7.45307192163223	7.28770654415135	7.31290163352211	7.52579841624111	7.25167246168081	7.47549346102199	7.56813158502634	7.16966693919225	6.45961705510014	7.1833824054385	7.23791031163871	7.92005047347272	7.10103392897112	7.60766266709247	7.44710892423458	7.50344872406831	7.50572134310379
SPTBN1	6.89796578348384	7.47793321904643	7.53026957468336	7.40981399576826	7.43841382186885	7.39908277549337	7.55762349358282	7.39447968300746	6.39800698845976	7.44320813831491	6.72633812777009	7.3509120914727	8.19128599334442	6.35200039946186	7.46863324286106	7.19682247646132	6.64224529441628	7.51921370104902	6.6780511060657	6.97137901807052	7.38159184734832	7.74905581251457
LAPTM4A	9.71042251429994	9.5211220759154	9.45149185440491	9.43975858764096	9.66524218044617	9.71294298552346	9.96804137063948	9.49314013993042	9.70166091918776	9.77518538679856	9.67078487937393	9.59102274956324	9.85263534476631	9.0248855542508	9.29529275100847	10.1644048214191	9.18531548204187	10.0271412299371	8.99090520940117	9.66752554793268	9.85496249142284	9.8810990030318
RPL32	12.1952984778997	12.1039128466572	12.0739231659538	11.9458929449993	12.1643704117615	12.1952984778997	12.0145879719321	12.4229099038943	12.2044123393456	12.0145879719321	12.3530420445734	12.3918760414057	12.2697543387345	12.4721994893871	12.1643704117615	12.0887688640566	12.7208575960472	12.2697543387345	12.4569234960519	12.2812568531498	12.2697543387345	12.044122279374
CD81	8.65857314135184	8.94711195997102	9.01150353691952	9.10773699342445	8.50617011138356	8.80538202636329	8.78304191954628	8.8329187003363	8.42589959169144	9.07115259860502	8.59306565882753	8.666486346841	9.83611801295004	8.72648265433885	8.70930187027512	9.1015563629378	8.76010226741608	8.86791910937015	8.85049961494072	8.50376497186992	8.78567997961223	8.84099701239765
UBE2L3	7.86224437650785	7.99303342239821	7.86434129940422	8.19616580997992	8.09499511265641	8.08493249643361	7.93271117598292	8.12994717480517	7.37916106727168	8.03826596417338	8.10307368832352	7.79547480304064	7.79096047045919	7.48157169601363	7.86377874840957	7.99224564267187	7.16485882542856	8.04000273474859	7.05604608456922	7.89944648606869	8.04896883889304	7.87704880917106
PTTG1IP	8.15814715629685	7.92070233041115	8.31372067200022	8.09694767771795	8.41094417261556	8.19094322432487	8.22336173945284	8.40101207804574	9.03127498878643	7.91691729942278	8.14591713110936	8.11398091272352	8.62124461029595	8.49195554711016	8.35368466797193	8.70756856819372	8.52204289977881	8.2655152812014	8.16813655706048	8.39653932019514	8.41909393128772	8.22336173945284
GRN	7.60406651560138	7.95020338669251	7.94908171447721	7.71994191099262	7.87704880917106	7.47172769379787	7.67280545094744	7.78305635073772	8.06251561058147	7.97744552197625	7.74934716514326	8.16846262128283	7.76242683813989	7.8173459233139	7.84453763206469	7.90757104855263	7.41396646541345	7.81376232297033	7.82616122819553	7.59622933768374	7.65812861079864	7.68214683231611
HMGB1	10.3424169865815	10.3746107283364	10.2221298831508	9.98811843021721	10.1790125130651	10.1937602117242	10.4475693498269	10.0470212794063	9.86569760549865	9.99133689261713	10.7929867293686	10.2086476635336	10.7985449192113	10.6474889004968	10.3146993218568	10.6594087352718	10.7929867293686	10.4743573048817	11.014354834301	10.428972913074	10.8123249712089	10.3469515753687
GLO1	9.53941859441583	9.58454440629463	9.54919576739093	9.51769142278217	9.63602284952103	9.75463499473102	9.22628389439769	9.471748936768	8.70238457960697	9.71571967652529	9.70166091918776	9.68549972913139	9.4779600473234	8.50848675751771	9.69239336107232	9.63805008385828	8.53880076965158	9.39713125049199	6.71381636084829	9.59848314562311	9.68279606517011	9.60188445668726
SRSF11	7.13798279013027	7.1579746948868	6.91768171841569	6.55270344460904	6.8812755175544	7.25977758445998	6.89204064410757	6.39622385882835	6.84097651393809	6.94929432937422	7.43876588004358	6.5447990476935	7.22160608616579	7.38903756433074	7.36852513754424	7.35876104202838	7.55059356758101	7.0191630190049	7.00004610897612	7.29909877826747	7.50435460167279	7.33590637048225
SF3B3	6.36983246979442	6.17156074750218	6.03343130783638	6.10445607892413	6.36733015186636	6.55408475128865	6.37801738044355	6.58849238555587	7.14933081218823	6.08111293332984	6.47652308167168	6.18393858947846	6.45421328400598	6.53575693755063	6.63153732977514	6.59425914991854	6.14397239825203	4.6781326537836	6.28258491764809	6.34169595952346	5.76007246015694	6.00886684673378
EEF1G	12.6919951258745	12.6660287466917	12.6335454597977	12.9030737007662	12.7616762212212	12.7616762212212	12.7892238277132	13.0350915768482	12.7616762212212	12.8504749593444	12.7892238277132	12.814148046692	12.5386197750739	12.9668523086778	12.6128054919966	12.5155049710867	12.7616762212212	12.4721994893871	13.0350915768482	12.7892238277132	12.7892238277132	12.8504749593444
HSPA9	8.94462813504878	8.8066479340774	9.039911385076	8.98661633032947	9.08336394562671	8.9122550703656	8.78830990115972	8.78830990115972	8.34600104988243	9.13760277917225	8.75933663448393	8.81713510696942	8.7842383714621	8.27913412714076	8.89343198542117	9.0319625663509	7.98974424958468	8.92934819286764	8.07248362834667	8.99755825034615	9.04937509532685	9.1210273872163
YWHAQ	7.90161637818515	7.47365524600433	7.80990550670815	7.98782121894415	7.92741234281117	7.90289112560629	7.54077897746827	7.39954895874254	7.71505541256814	7.24346102360375	7.95200993133256	8.27913412714076	8.70492289370805	7.59543157379386	7.81223988401713	8.36770014840356	7.31948498992753	8.40513911107607	6.72833240369773	7.91011742858666	8.28084333068139	8.15967794793321
DDX24	7.41411059757181	7.7526729621619	7.76685120966392	7.59984501783496	7.94034963133524	8.13873874871745	7.81764871083574	7.99927982803573	8.30360973706526	7.84005028011406	7.58641224025266	7.74490080924077	7.85795886492068	8.39033483810109	7.59357352381718	7.82062625263118	8.87943036757283	8.11738743807293	8.99755825034615	7.74832360088511	8.18307315351023	8.01163027632938
PPP2R1A	9.03872831441912	9.16946874419442	9.37483543344213	9.18663844981143	9.11550946217767	9.25592384420454	9.11372633386937	9.12302697305275	8.48305704157143	9.04578991078708	9.25327702925565	9.54919576739093	9.25327702925565	9.22856905966546	9.18185003877902	8.90643936610133	8.62422033106326	9.38609157847097	8.59965235957787	9.25327702925565	9.13453615791404	9.08173153525682
GSN	8.71261411882933	8.83226300438431	9.0039252025429	9.0644614491968	9.0169742431346	8.74800865690124	8.62981647402453	8.90896874192875	9.5157298612792	9.19842552267912	9.01322320932619	9.52597845269037	10.2035854892927	9.58454440629463	8.91410623200679	9.65914720615095	8.89739697076874	9.85263534476631	9.07502901378527	8.84680627658678	9.18531548204187	9.72051458589463
HK1	9.73267873874855	9.92947967412941	9.89896528552943	9.77940783018323	10.3046304081887	9.90902592886517	9.94713039155067	10.2536528093067	9.35355048049617	9.84286673116292	9.73906956434991	9.57625546719332	9.56113759236292	9.81293747856299	9.77518538679856	8.8268281962984	9.95486667901019	9.29319624425846	10.1518873434386	9.54178687345511	9.63240063333772	9.79139030607211
KDELR2	7.7466869337776	7.96236676258684	7.84186764437671	7.97422262935349	8.03961842929872	7.93328969471696	7.99078800922402	8.19819333146172	7.64389105430091	7.57831691955251	7.92981984852321	7.85639140240784	7.74456288378581	7.69122428440541	7.69507048555369	7.90656218279583	7.66272478256626	7.73051498152029	7.47070339580227	7.72817916838452	7.89615758503331	7.95362916355977
NPC2	8.20157304836858	8.12231332619327	8.23527161258825	8.07358731194018	7.99837300369818	7.92853241022091	7.93965784939141	8.06858556106495	8.31565535789329	8.08906275718632	7.95063895290644	8.07889309034147	8.40470535327532	8.34367813020255	7.64319189407544	8.29392920743813	7.55525094291432	8.06275162508984	8.311961270753	7.8929587427167	8.02070190025611	7.55045284228437
DYNLL1	8.23527161258825	7.46540174609499	8.02554659168368	8.31236688335004	8.92934819286764	8.48152591607613	8.23344375192285	7.79547480304064	7.57369741597617	7.57253809787183	8.55927905952894	8.42589959169144	8.89202018156319	8.41489031344085	8.18121475676741	8.58853867671877	7.74592696928599	8.53365072687195	7.11507411439224	8.18802327432917	8.61180207074738	8.55801812995136
LITAF	6.68541614802753	7.8957527384003	6.70076096730329	7.21585762033552	7.29328042984993	7.63012815670566	7.50323009044221	6.18508630818765	7.0617347790104	5.31210976314077	7.67654495549917	7.64711134550291	8.08839199245649	6.54256374857456	7.5164240940471	7.52409602123052	5.30570937057688	7.2238962596029	5.88361204921951	7.04931874314331	7.43551390940982	7.23244419211899
EEF1B2	11.7515724360702	11.1662766397946	11.1228617019984	11.0191782783044	11.4954399953219	11.2346024392579	11.4550581726252	11.2121765607745	10.8251927402231	11.2346024392579	11.799607361483	11.5102889717846	11.2910799509359	10.8069559657462	11.5869933606135	11.1611052042179	10.5450452273881	11.2299675292799	10.433634758611	11.2838613301658	11.2299675292799	11.1804641067951
PRKCSH	7.86969264212883	7.46467809565327	7.25401563773848	7.25922603205931	7.38768309976706	7.68999262426604	7.73825635551763	8.30966136939088	8.28337945952807	7.39891984992864	7.91598163327245	7.72845202249777	7.85379541848281	8.21307057075637	7.34331609660693	7.79547480304064	9.19842552267912	8.50450474492724	9.18850058248017	8.20107235455294	7.51019732760802	7.73825635551763
GOT2	11.0499922408467	10.8069559657462	11.0880593303205	11.2299675292799	11.1611052042179	10.7531859514772	11.1869983537845	11.2910799509359	10.7780755714536	11.6403608964242	10.6474889004968	10.8251927402231	10.4510617930283	10.1399256855941	10.8306295186155	10.1229036650293	10.1319515740658	10.8501104128043	10.0099130726298	11.0742950974976	10.65320404642	10.6207128020472
FKBP1A	7.89244530841834	8.08050136813813	8.26626080339881	8.10949120009349	8.24087686179603	7.8635568714057	8.01019091189256	7.96355918336386	6.94154586451253	8.37300714593745	7.93271117598292	7.91691729942278	8.20575293506289	7.45072632754182	8.1377908025184	8.3025851981004	6.43284820770266	8.17913856133612	7.26483919964414	8.239850418651	7.88406058007667	8.09499511265641
ACADVL	10.5938064468175	10.6901507382709	10.9482926914555	10.7229793106706	10.6355311767443	10.7346805643957	10.4743573048817	10.5021592226934	10.5562572172115	11.1373782375787	10.1613831961446	10.5113358867678	10.8774492423795	11.3188152192502	10.6831338166673	10.2799506066716	10.916056631959	10.7469881402435	11.0191782783044	10.6901507382709	10.5681159277972	11.0818106921139
SKP1	10.1752662243967	10.1363172104331	10.1399256855941	10.0164019287931	10.2120846190931	10.2536528093067	10.369384716515	10.3000995528153	10.109771660393	9.94056395278097	10.4389463795091	9.97131867024301	10.1399256855941	10.4617760563902	10.1062326869464	10.3202803507885	10.7028597419265	10.288998398972	10.5063890572803	10.0427854705702	10.2655018190525	10.2848320175163
MAPRE1	7.28985657273711	7.0261947883641	7.1475772030171	7.37693146543242	7.36368555718505	7.58787174617201	6.91696636235507	7.42238838823305	7.01578898188323	7.06581304800605	7.48815672764771	7.66147491178695	7.7650555500215	6.97523144911043	7.60815350241525	7.76259551033756	7.01578898188323	7.60858446659884	7.0885142573297	7.55357939982643	7.62378583526602	7.61471022411852
OS9	8.1703178531418	8.06688015037448	8.25939768457435	8.0139044712845	8.34072750629074	8.06744451931904	8.33212494341032	8.21907784333139	8.47252527142658	8.08363015714147	8.11785834444841	8.37300714593745	8.39173582354314	8.59198972182995	7.94034963133524	8.05828261073922	8.90731423009409	8.5565895191456	8.61993111624836	8.49573690328643	8.05516348338714	8.39851502528776
RPL13A	12.6128054919966	12.5386197750739	12.4959146946666	12.1643704117615	12.4402448244151	12.5386197750739	12.5155049710867	12.4721994893871	12.7427734943818	12.4229099038943	12.5713968580097	12.6335454597977	12.5908154278441	12.6335454597977	12.4402448244151	12.3748327053037	12.6128054919966	12.5155049710867	12.6660287466917	12.5713968580097	12.4959146946666	12.3170973291723
RPL7	12.1434364862487	12.3336814606382	12.2697543387345	12.0007365993506	12.3336814606382	12.4229099038943	12.301019527574	12.044122279374	12.5713968580097	12.0739231659538	12.252577877611	12.2697543387345	12.4721994893871	12.1039128466572	12.301019527574	12.2697543387345	11.9929836721745	12.3336814606382	12.0739231659538	12.2697543387345	12.2161726426202	12.3530420445734
ACTR1A	8.23374501789688	8.48666489038833	8.21162500947725	8.39405642198116	8.22943053771787	8.35199184787783	8.4887586276468	8.17533705191349	8.52963103945862	8.17383012777606	8.14817173167357	8.27740249425123	7.79398099047867	8.63259984916541	8.39173582354314	8.35926037864903	8.2920733818952	8.37541120104864	8.46527397562462	8.19060045530533	8.10949120009349	7.86333499440182
CAPRIN1	7.63274377891303	7.52280690996464	6.74628965242712	7.77960985474864	7.48590388101284	8.00704784738549	7.05671658570449	7.69483196121163	6.75163722009839	7.73263324594213	7.7060329739141	8.07443853016771	7.46882325414331	6.70164702341626	7.98257228757439	8.12633235472744	5.7632167685321	7.47613310745618	4.24145816927309	7.34288892583366	7.646306401987	7.49708906066727
RPL10	10.1229036650293	10.1890054252546	10.0713109285744	10.1229036650293	9.95971166669172	10.127334948716	9.82398957522858	10.2472762485231	10.2697434898091	10.0350299029185	10.428972913074	10.1838404216657	9.9637631782813	10.6594087352718	9.92947967412941	10.0713109285744	10.7288999879612	10.1838404216657	10.6474889004968	10.0099130726298	10.147022951014	9.83894441097367
PPP1CC	9.97131867024301	9.9637631782813	10.0960561782863	9.54919576739093	10.0913478640781	9.99585125757879	9.9637631782813	10.3984587869195	9.86121953139518	10.0427854705702	9.44709631583358	9.69239336107232	9.72318987035567	9.6408721128679	10.1229036650293	9.89041631367783	8.99192807201394	9.89896528552943	9.12302697305275	9.6736097279038	9.83184757463435	10.0470212794063
ACTR2	6.76495782790732	6.93418854676382	6.90333115201675	6.89601668755167	7.21193756674992	7.23425704496268	7.04417362557022	6.76717472396686	5.68462503376981	6.96810061139253	7.2129379881434	7.11674389311032	7.41192884461167	6.36624760062463	7.52817768630099	7.51385185066854	6.47623833615127	7.22484896738653	6.45619325946438	6.91610476370741	7.39482806511586	7.3687040942136
PTP4A1	9.62151897442283	9.42247125440866	9.66318318313182	9.51235476223857	9.78248313163549	9.68046542400534	9.82772749772493	9.36079254396839	8.68325254510019	9.92947967412941	9.82772749772493	9.84286673116292	9.10588422469519	8.8149624627934	9.85496249142284	9.62679602978507	8.00704784738549	9.31702527517404	8.15761445456515	9.65914720615095	9.78834079358297	9.70166091918776
NACA	10.3046304081887	10.3833633385256	10.2948119746134	10.2536528093067	10.0996554965236	10.5063890572803	10.1713125994054	9.83894441097367	9.67692642205244	10.109771660393	10.5339816315007	10.8501104128043	10.8720066371101	9.91708990496608	10.2697434898091	10.288998398972	8.63679089407749	10.334864810423	7.90656218279583	10.4743573048817	10.4112877107714	9.93720644295035
GPX1	8.94561858749307	8.92794908240602	8.7235559353522	8.73483695098759	8.38354670002331	7.45598575860634	8.57832610870325	8.76704610115982	8.86038178021402	8.32401461639619	8.61405896918997	8.33488563781474	8.89069808636476	8.70115866785541	8.72540578910346	8.53241930479999	8.48152591607613	8.76927214452992	9.37483543344213	8.33443669300406	8.30966136939088	8.50041395538005
PGK1	10.2148929698628	10.3000995528153	10.2655018190525	10.433634758611	9.89896528552943	9.83184757463435	10.1578386196621	10.5339816315007	8.5855256436834	10.1790125130651	10.1578386196621	9.66131432946422	9.30572809356069	8.5372529436352	9.78248313163549	9.45456759677938	7.8365095394325	9.91315140492678	7.38459200367758	9.65006941522636	9.50882417714939	9.90902592886517
SUMO3	8.5103776164759	8.32181196669272	8.32479999016134	8.64406468977323	8.4770511346083	8.41094417261556	8.42073775262624	8.55010180658183	7.9690193538753	8.11304144463567	8.37605479272561	8.64666429529652	8.43802820126967	8.41208667366898	8.62739273552395	8.56258938257345	8.08946510934659	8.69122412260651	8.19128599334442	8.52601727618198	8.40729754998088	8.49283809917837
RPS27	12.3336814606382	12.252577877611	12.3918760414057	11.98071727616	12.2697543387345	12.3170973291723	12.1643704117615	12.5386197750739	12.2697543387345	12.2044123393456	12.5386197750739	12.1818561282339	12.3336814606382	12.5386197750739	12.2044123393456	12.252577877611	12.6919951258745	12.1643704117615	12.5386197750739	12.3530420445734	12.4229099038943	12.6660287466917
TPP1	6.54529452141467	6.80439667326015	7.04026822075345	6.76326959333243	6.78182687914651	6.61698225804165	6.7782591018051	6.92427747443886	7.21193756674992	6.89124525151844	6.63448484329066	6.78263738389439	7.12129561394426	6.65997517125648	6.80082301404412	7.00317750416435	7.59389565812635	7.16135513483107	6.76276253836106	6.69092415062912	6.880733736753	7.04931874314331
GNB1	7.51829677655061	7.62450812757538	7.76151862368577	7.71235265353742	7.84424901642784	7.8756671776274	7.83515462522351	7.68652992165593	7.30730539248897	7.54122970910781	7.54808204190865	8.05169293819342	8.08050136813813	7.49725918794272	7.9482818492546	7.83515462522351	7.31998523431603	8.04216407151995	7.65948462485429	7.69311902898362	7.89778663063289	8.07301859775691
NUMA1	6.17099800445582	5.94311015074914	5.3953726066446	5.62856077650322	5.80460079750304	5.96745351978889	5.79025643084152	5.42567118150217	5.75429185488129	5.86520351051644	6.68237693503206	6.68147417664415	6.68285875445741	6.26975631793389	6.87692696853084	6.60279060584904	6.27487189425073	6.16367786073175	6.01266796709084	6.29697975705161	6.3896395678633	5.81610060343182
FTH1	10.7028597419265	10.7531859514772	10.5339816315007	10.6170251055392	10.1713125994054	10.5744488105093	10.3795551701791	10.2598560565021	10.1982441716027	10.6170251055392	10.2086476635336	10.369384716515	10.6005678936707	10.4249047572015	10.2148929698628	9.99585125757879	9.27252653490284	10.6692568870358	9.84286673116292	10.1062326869464	10.1169059530694	10.0996554965236
RAN	8.63937822380926	8.15289286303349	8.33725470210081	8.38222906302279	8.31470457857119	8.30360973706526	8.21974222719467	8.14944784826123	8.01587736986669	8.21123244314182	8.43442036104041	8.7729981271194	8.65672365405288	7.8382249637619	8.63259984916541	8.92697913426375	5.87945922861804	8.80067095613778	6.09581425478504	8.4468709250521	8.81988669647972	8.57832610870325
CAPN1	7.52994009837775	7.74456288378581	7.59622933768374	7.73707698170456	7.65309188276455	7.52651384864376	7.50849857676446	7.0609512123787	7.44056736435816	8.29866109728798	7.65418085583306	7.64256427885286	7.35355274374038	8.02170359909424	8.05345208006274	7.1377451027948	6.64453546955099	7.45872601395059	7.98428777638279	7.70223383870536	7.41425472973017	7.33983367864507
SRSF2	8.26237352753455	8.41311659864528	8.31277249594708	8.0925608007623	8.41021037533766	8.39590990750244	8.26028894010536	8.16223732302512	7.6207930770035	8.15254265506706	8.81050293555759	8.44469405874123	8.29048134862195	7.528329721266	8.6964407807657	8.98821678558904	6.63116759392824	8.57122113229916	6.66023450638913	8.47212984379385	8.70115866785541	8.54742635420066
CALU	7.04994630927652	6.77446763939474	6.97569153957266	7.18589703348697	6.90834255132384	7.03788870001528	7.15152315491556	6.9553419931665	6.98459341788665	6.55458141082076	6.88576138555971	6.90352065515195	7.23915324366525	7.19203657113155	7.15324620709431	7.30998952683694	6.94669096262513	6.77553527936197	6.50842833540712	6.98904846594978	7.30368980428828	7.58578233769881
NFE2L1	11.0660399311566	11.2071116887195	10.9363188086594	11.0249917812284	11.0249917812284	11.3738338601366	11.4071960786746	11.3812926018558	10.3640260211251	11.0019448909251	11.2838613301658	11.0880593303205	10.8995137162443	11.1541933294243	11.1373782375787	11.3891930247136	10.893178293488	11.2596826023452	10.6355311767443	11.0191782783044	11.4750113885483	10.8630154269338
ARL6IP5	9.7074550445083	9.57022541663759	9.40310937239114	9.53941859441583	9.90574314469428	9.68864492670213	9.81554566845523	10.1062326869464	9.48853303298815	9.6193233215655	10.1020656554673	10.1686155830891	9.86569760549865	9.80188365309778	9.8339827937922	10.2035854892927	10.0134151157682	10.393139665652	8.98097489591108	9.85263534476631	10.0585447752182	10.1644048214191
DPYSL2	7.48847472797572	7.81086846343107	8.12040814800129	7.96010884256119	7.39465387406166	7.8664268749294	7.02075113297998	8.11398091272352	8.78172266414466	7.32305587728038	7.61168683876572	7.35242010971929	8.32248221177157	7.98471306086785	7.93328969471696	7.83043359932264	7.98471306086785	8.13530288977266	6.26262120595546	6.88576138555971	7.91276373490457	8.58853867671877
RPLP1	12.9968045417094	12.8504749593444	12.7616762212212	12.9668523086778	12.5713968580097	12.7208575960472	12.5908154278441	12.9260158856339	12.8504749593444	12.6919951258745	12.8714930926459	12.6510592463644	12.7892238277132	12.814148046692	12.7522248578015	12.6919951258745	13.0637967433716	12.6128054919966	13.0637967433716	12.5908154278441	12.7208575960472	12.8714930926459
CTNNA1	7.95920135618883	8.08140190932901	7.78733720385253	7.79485853104136	7.66546963162245	7.7650555500215	7.39098225192524	7.63466763849604	7.55825267576402	8.31662488521901	7.80758334274362	7.88072819223372	8.00199876769618	7.55885647149856	7.84399844605947	7.82868856324288	7.09373127220758	8.09310234832352	6.48857728730623	7.83215672054964	7.9036747469114	7.97219956019036
CTSD	7.55408355681808	7.57519744083409	6.19606985982277	6.7133814952547	6.75312131881039	7.29579081590891	7.01292360366488	7.48461100094845	7.49116983754232	6.98836710183026	7.15407795785238	7.84712716859447	7.30912025613264	8.03617156700289	7.08371916258283	6.72698044121225	6.79041015712739	7.20468201114695	7.76772313483398	7.30408322833614	6.79552167631363	6.88502001473268
FAM120A	7.75082924133296	7.93508188631816	8.04758540790311	7.91378771721324	8.12040814800129	8.09310234832352	8.19204296366671	8.09789992973153	7.76772313483398	7.9190243630036	7.83671828305653	8.07358731194018	7.96731295623971	7.79956922431258	8.12431984796724	8.1320148414181	7.99491048408778	8.51117797414068	7.65750280106734	7.86969264212883	8.21268052255606	8.10698019328467
MAT2A	8.33018265314557	7.89911170682197	7.96308662797536	8.06227959607311	8.2655152812014	8.66129952301436	8.4556355908241	7.87636995624966	8.57832610870325	7.59872659134973	8.5855256436834	8.30360973706526	7.95063895290644	8.13058560868945	8.26453957751557	8.47134761570219	8.30442088403347	8.22336173945284	7.9818991799898	8.33823511393009	8.54462946864223	8.28816122638286
LAMC1	7.89655623750231	7.87636995624966	7.82226321193246	8.2655152812014	8.27990875781865	7.96879835222615	7.74456288378581	7.96268384670612	7.55045284228437	7.88406058007667	7.78482602687189	7.95063895290644	8.16380004829022	7.78818518916988	7.69415701178942	8.02598403017772	7.66987171634073	8.09023243583788	7.09755804741158	8.10802975905254	7.87704880917106	8.24513495887959
PTMA	8.23222013891795	8.1703178531418	8.19060045530533	7.99376035284815	8.29260899158647	8.30604154822564	8.09366480318624	8.32647343361043	8.39590990750244	7.9300034175747	8.51568766982563	8.62422033106326	9.32679724712343	8.81874104184183	8.31565535789329	8.60624070313066	9.25592384420454	8.52767871655403	9.37320747961918	8.1505568650896	8.20668042313112	8.47134761570219
BZW1	7.42695942589792	7.47837527061945	7.27430491278043	6.99419148269779	7.53371201201094	7.374479022837	7.32844264355575	6.88371323808745	7.04915252091865	7.13446045927053	7.03966376225227	7.51182457595421	7.23244419211899	6.89124525151844	7.47793321904643	7.18932237687601	6.31525051940294	7.02159475424782	6.13031881134663	7.08019253737773	7.53952088110488	7.10123215680975
ATF4	11.1431621609618	11.1149467803409	10.7125707258311	10.8501104128043	11.0742950974976	11.4071960786746	11.6685178577242	11.0409786572006	10.7175249195671	11.6205516312153	10.9482926914555	11.1228617019984	10.7780755714536	11.2407337330773	10.7780755714536	10.6067024147713	10.5612878097268	11.1431621609618	10.5509953907256	10.9782361753821	11.0191782783044	10.7125707258311
GNAS	11.0249917812284	11.1275501858788	11.1662766397946	11.3961575483895	11.3304482603725	11.3492718348849	11.2760449194069	11.2299675292799	9.75918356674126	11.3304482603725	11.5198146763585	11.5694268836648	11.3259077717063	10.6170251055392	11.5332571768366	11.7409455846165	9.9637631782813	11.6919349224654	8.86916004363506	11.4071960786746	11.4631640028188	11.2121765607745
RPS15A	12.4569234960519	12.3530420445734	12.3530420445734	12.4229099038943	12.4569234960519	12.5155049710867	12.3918760414057	12.410012990679	12.5908154278441	12.2812568531498	12.4721994893871	12.3336814606382	12.2379870469868	12.2044123393456	12.2812568531498	12.1952984778997	12.0610389294027	12.3530420445734	11.4954399953219	12.3336814606382	12.252577877611	12.2812568531498
ANXA5	8.34600104988243	7.92295453195332	7.93628209966338	7.83012564376267	8.03074151462816	7.6872916309475	7.84265424789237	8.00704784738549	6.567487616341	7.52280690996464	7.82936419321601	8.21377409627289	9.00605072259526	7.47391726794748	8.17452258479942	7.91378771721324	5.66058364418055	8.23527161258825	6.80160423592257	7.83716000852487	7.95920135618883	7.9511816497038
STMN1	6.43946765040483	7.11001943172317	6.24051480259392	6.1908213055307	5.4540560267033	6.02723660716257	5.60319878859863	5.69549614400394	5.79057899502517	5.58648950791396	6.26108838371718	5.94729567743231	4.01183431010137	7.16049627134676	5.19692929667616	5.04240894993847	6.48824143745158	5.42818589224709	6.58221598641107	6.20530625692517	5.92377607785828	5.69419032909598
LRP1	6.17184613334682	5.93359142352995	6.21285533877434	5.9612204111287	6.38813501346251	6.6617759334067	5.83989887416825	6.09519020972844	6.91779806712419	5.46764504610375	5.49762120829793	6.22826288304156	6.58543069882968	5.95140494686682	5.95140494686682	6.18689922245215	6.36841714107413	5.92630185455166	6.14489356376698	6.46982799520157	5.7492093703742	5.7530664189391
PSMB7	9.50296797580265	9.36438205121422	9.10498458538562	9.471748936768	9.61420514695016	9.34106796924326	9.28785537311368	9.237991832965	9.7074550445083	9.32476734495529	9.22381088385228	9.59465534547479	9.20401961099684	9.36850464304691	9.51235476223857	9.28785537311368	8.70795906599975	9.471748936768	9.26697134024005	9.44709631583358	9.40819704012789	9.42485978643845
PEA15	8.33691463004243	8.12318999457807	8.34694807650097	8.41021037533766	8.31277249594708	7.67262242279741	7.84598203080133	8.24572968989859	8.09182974750036	7.55991199553814	8.02697752816386	8.25088889002881	8.70648473361823	8.13917754430327	8.22270856729533	8.17802076892847	8.20057166073731	7.8365095394325	8.62422033106326	7.96604643860237	7.88072819223372	7.94908171447721
ECH1	10.1399256855941	10.2598560565021	10.2472762485231	10.5681159277972	10.3246918570727	10.276078828367	9.99133689261713	10.7076769228565	9.87182695839772	10.6005678936707	9.97131867024301	10.4826017853393	10.1752662243967	10.4045890555695	10.4563704473517	10.393139665652	9.72882023218835	10.5801979841365	9.60188445668726	10.276078828367	10.2418742494589	10.4617760563902
ODC1	9.18531548204187	9.47362858062355	9.60426632357394	9.429599555973	9.11223462502029	9.35355048049617	9.0896322033448	9.46290756490821	9.05111088602342	8.95433685190142	9.13578521605329	9.6167959631577	9.2733018888785	8.73985400368448	9.22628389439769	9.4779600473234	7.66897193886263	9.60752515241298	8.16486730204675	9.34470011871334	9.39713125049199	9.01322320932619
IQGAP1	5.37401475179457	5.56378613980537	5.82082496349728	5.49076269365599	5.72957479354198	5.4157170462357	5.67742439892813	5.36484283240263	6.20332607660316	5.9074527970331	6.2015201540378	6.27947114473642	6.99043565842903	5.52671279358962	6.05632636083963	6.5981740079616	6.33088276186973	5.9567140981096	6.45000522227518	6.04327674409792	6.24393555412802	6.1948467058962
XRCC6	8.98461391945417	8.63816819291923	8.89069808636476	8.78830990115972	8.60511046833438	8.93291756392552	8.4981317593511	8.87361029163851	9.08173153525682	8.8456537108162	9.18850058248017	8.88255699149366	8.91960882576688	9.37666203708379	9.08877522388361	9.0680569356737	8.41909393128772	9.25327702925565	8.85239362659456	8.95102153474427	9.09257734357041	8.87249950811113
ACO2	10.1020656554673	10.2148929698628	10.2371661879795	10.5113358867678	10.2221298831508	9.90270411680592	10.2848320175163	10.0538646077005	8.81612299241854	10.5801979841365	9.65556641384185	10.1363172104331	9.93720644295035	9.06105270241295	10.3291643480087	9.48853303298815	8.65345055615697	10.0055968366226	8.762568324285	10.1838404216657	9.74826761174534	10.0872450683308
DAZAP2	8.92127566151049	8.61884793484337	8.47581726022399	8.74666987931402	8.59906390865289	8.83564765434479	8.68102223562116	8.62739273552395	9.05285360511068	8.38708170249715	9.0680569356737	8.87249950811113	8.70391212427653	8.41311659864528	8.43442036104041	8.97457769555697	8.49195554711016	8.96470900184475	8.6720172508251	8.71261411882933	8.81050293555759	8.66129952301436
SPARCL1	10.1613831961446	10.5159381331912	10.8069559657462	10.3000995528153	10.7028597419265	10.2472762485231	10.4197354864581	10.2120846190931	10.1319515740658	10.6977868554705	9.96804137063948	10.3640260211251	11.1431621609618	9.81554566845523	10.276078828367	10.4662319192504	9.76252458458186	10.6594087352718	9.26097758464646	10.3000995528153	10.3146993218568	10.7076769228565
MCL1	7.52756996687717	7.63927735748025	7.8451217128894	7.21788633737643	7.78678754386926	7.60144250002118	7.57883513034544	7.62550784806916	8.2077056697463	7.12238505861482	7.71103000709862	7.56536563734608	7.83109778521871	7.32989827579632	7.72872487661102	7.79841613000776	6.89393796685234	7.45212374597978	7.18400931539465	7.5445821912215	7.76797047795179	7.68279655877761
ACTB	11.1373782375787	11.2486475049042	11.2910799509359	11.1611052042179	11.2071116887195	11.1313559101635	11.0818106921139	10.8251927402231	9.95486667901019	11.014354834301	11.4468804544431	11.4401199950997	12.5155049710867	11.0085603620769	11.1070997853636	11.4252902463238	10.5063890572803	11.6002108656709	10.7346805643957	11.266273470279	11.3304482603725	11.4190690578906
SARS1	8.8268281962984	8.98097489591108	8.87540276577592	8.74306612622367	8.98461391945417	8.65070329103914	8.89739697076874	8.96270565930679	8.97202592895979	8.46057540353831	8.87065790593176	9.06105270241295	8.93100452500582	9.05406738196921	8.80538202636329	8.68102223562116	8.59550351561928	8.92301186533919	8.96270565930679	9.04578991078708	8.66754537645226	8.6964407807657
TMBIM6	9.24702710814018	8.81931386916077	8.90731423009409	8.95102153474427	9.21973109258832	8.86158949184829	9.16003360621682	9.14929240013497	8.27428624586209	8.91410623200679	9.34004776554626	9.19991135876819	9.36438205121422	8.72891824605431	9.10408494607605	9.10988614815967	8.11615220885066	9.40310937239114	8.19428562178818	9.09542303619001	9.10408494607605	8.83564765434479
LMAN2	5.17756479182836	4.95876867628211	5.52932763539559	5.37894300504348	5.04857539721782	5.7030082171354	5.02201458407817	6.00428488114763	5.82918623322864	6.17411046096164	5.8278444337835	5.44103647793418	4.92698291485965	5.89806642300028	5.12448390076406	5.88155043608777	6.29930318245312	5.18584838150345	5.70067648628834	5.15264719267609	5.63205156014792	5.66751065400387
HSPD1	8.88459474931988	9.19071954658726	9.59662734191043	9.19991135876819	9.07983988887757	9.21836357368425	9.37320747961918	9.38609157847097	9.40077801003015	9.38891796619292	8.61024431984491	9.02786644611057	9.42247125440866	8.59550351561928	9.14929240013497	9.41972416808288	8.21234904918437	9.0652778386171	8.23745483990386	9.24913089760667	9.19071954658726	9.35102629122275
ZYX	8.20423193989471	8.21974222719467	8.0013565746923	7.85607358196592	8.03300179592783	7.73458558637218	8.02740469242895	8.02456880583035	7.2568669887989	7.33119444530325	9.0039252025429	8.28395726201598	8.4556355908241	8.13603038699499	8.00931505297615	7.8451217128894	7.90328293625885	8.5426652179191	8.73483695098759	7.85085739699311	7.96050339551442	7.8365095394325
RPL12	11.2486475049042	11.3812926018558	10.9708165311124	11.0409786572006	10.8995137162443	11.2121765607745	11.2596826023452	11.4631640028188	10.9937676372758	10.8251927402231	11.4071960786746	11.4631640028188	11.3961575483895	11.2596826023452	11.3812926018558	11.6477405306838	10.9416623064502	11.0818106921139	10.8774492423795	11.6477405306838	11.1228617019984	11.014354834301
CIRBP	8.96470900184475	8.90731423009409	8.67448831133573	8.86916004363506	9.17124885489623	9.08336394562671	8.8341912589118	8.92127566151049	9.35102629122275	8.81612299241854	9.78834079358297	9.48522139621091	9.02580750391899	9.84600314865895	9.40819704012789	9.6193233215655	9.50732714493166	9.49314013993042	9.66752554793268	9.28554293063817	9.45149185440491	9.41420231277151
CCT7	8.85732779555279	8.54369638210419	8.46572830862489	8.90896874192875	8.58982963979	8.66754537645226	8.53026694313338	9.03058741122197	8.88173576073258	8.40926864453957	9.01609697506266	8.98821678558904	8.4770511346083	8.80538202636329	8.86477583155008	9.20918777569169	5.62970860570245	8.81988669647972	7.79621302717007	9.01422145815845	8.89942685447327	8.83160730843232
PAFAH1B1	7.90040769409774	8.11906189054125	7.91443735686854	7.87837774754861	7.90709305229674	8.20057166073731	8.18879974188023	7.85639140240784	7.17341772072171	7.94646359855276	7.97219956019036	7.94674172140286	7.88181193299882	7.51094430772681	8.18187662624677	8.07330295484855	6.98993371656241	8.05828261073922	7.10184377956306	8.10141051169786	7.95632063158352	8.17196659265337
PSME1	9.02238114549069	9.11734056397393	9.07983988887757	8.98097489591108	9.1746313774799	9.05536656776357	8.93805988852625	9.09257734357041	8.87540276577592	8.64261833118001	9.429599555973	9.35491151593996	9.03291250262989	9.08877522388361	8.92127566151049	8.67893176876786	8.27170593576685	9.17634744720083	8.21053878061761	8.94996796703492	8.71466764717258	8.78238229184547
RPS10	12.2812568531498	12.2812568531498	12.044122279374	12.3336814606382	12.0887688640566	11.8924807469359	12.2044123393456	12.2379870469868	11.6205516312153	11.8924807469359	12.2697543387345	12.2379870469868	12.1155629797624	11.9294363555348	11.98071727616	11.7638584386756	11.6403608964242	11.8793815655379	11.9178273087876	12.3170973291723	11.9294363555348	11.98071727616
ATP5PO	10.9592799363105	10.8630154269338	11.0499922408467	10.9363188086594	10.893178293488	10.7929867293686	10.6775710019746	10.3896438050211	11.0818106921139	11.0409786572006	10.6406001689235	10.7406122214933	10.5509953907256	10.8251927402231	10.8373877254244	10.6474889004968	10.6267544808487	10.9708165311124	10.0872450683308	10.7929867293686	10.6831338166673	10.3896438050211
RPS15	12.5155049710867	12.4402448244151	12.0887688640566	12.0267724170381	12.3530420445734	12.2697543387345	12.2812568531498	12.3748327053037	12.1952984778997	12.1039128466572	12.4569234960519	12.4569234960519	12.3530420445734	12.6919951258745	12.2161726426202	12.2161726426202	12.6335454597977	12.3918760414057	12.5908154278441	12.3918760414057	12.1818561282339	12.1434364862487
PSMD8	8.19245407308126	8.33488563781474	8.15324307099992	7.9241595140751	8.37300714593745	8.5565895191456	7.78225790466148	8.34600104988243	9.00693043270354	8.26237352753455	7.78206250973804	8.4401657596444	8.2568296501668	8.35064773151399	7.56856378838109	8.85732779555279	8.37435496703764	8.22134350593101	7.82936419321601	8.21123244314182	8.21346061895669	8.06439253449215
LAMP2	7.31371318550859	6.88708608814943	7.0097301128202	6.50233561671198	7.31888647708189	7.56856378838109	7.00194889733725	6.40295392814857	6.2451871265006	6.38570075532283	7.25823304855041	7.02331407106706	7.17931719836787	6.52614110611909	7.33488937745496	7.03951496279621	6.19377484910972	7.10666191899859	5.63412154689874	6.95774245017243	7.13812911919789	7.47010948194969
TPI1	11.4323329259484	11.5583943466255	11.5800324031505	11.6804523965063	11.5583943466255	11.4750113885483	11.7040898465822	11.6403608964242	11.4750113885483	11.6313728278123	11.4190690578906	11.2596826023452	10.8630154269338	11.1869983537845	11.1869983537845	10.9782361753821	11.4190690578906	11.4190690578906	11.5198146763585	11.3961575483895	11.1313559101635	11.0566316736235
RPL29	11.3492718348849	11.4138251483677	11.2838613301658	11.2910799509359	11.3812926018558	11.3398209840073	11.4190690578906	11.4401199950997	11.6685178577242	10.9244764334436	11.9178273087876	11.7040898465822	11.5198146763585	12.0145879719321	11.3398209840073	11.4071960786746	11.9036259944401	11.5022216942062	12.044122279374	11.5694268836648	11.3812926018558	11.1541933294243
GSTP1	9.23299731255091	9.20555501641215	9.20555501641215	9.11734056397393	9.1210273872163	9.0680569356737	9.05406738196921	9.1015563629378	8.91486307140697	9.37483543344213	9.19071954658726	9.20723840407616	8.9402780746991	9.0680569356737	8.78631608343195	8.8341912589118	9.45714772356608	9.37666203708379	9.62890908054337	9.21634140364337	9.13973044569227	8.93447909425771
HYOU1	7.30699344388439	7.31031494350521	7.46554738142654	7.63381697493651	6.98190687218032	7.36070706137414	7.46381145351529	7.33604283495195	7.97015892752799	7.13649279300545	7.07799848668821	7.32867752472117	7.56348929447922	7.36727145092123	6.79005021366587	7.42258727148708	7.90733205042469	7.30980067980188	7.09050891254535	7.55127418473219	7.33663367370214	7.45872601395059
SNRPD2	9.55294194658044	9.39335559692209	9.34470011871334	9.59662734191043	9.5157298612792	9.13760277917225	9.15522141630694	9.21154251687009	9.75918356674126	9.18850058248017	9.12943663392753	9.11550946217767	9.43279852845891	9.77518538679856	9.15522141630694	9.38609157847097	8.64529731283333	9.09048918280599	9.29048962104344	9.30572809356069	9.32910328640919	8.9122550703656
PLOD1	6.69807907021332	7.10797101137384	7.374479022837	6.97982527551244	6.76601834797693	6.19274565593227	6.52689872308973	6.75572518049774	7.32521979206848	6.61516528200595	6.63023673166146	6.36167845023785	6.73362202035807	6.91480954550789	6.94434559504025	6.6256810973426	7.20168442745946	6.93325375657173	6.53872413532653	6.03314502695432	6.7368927088085	6.32188635323307
ZNF207	8.30794640608782	8.58853867671877	8.60124447546842	8.66983507200423	8.81050293555759	8.71588872805765	8.79222702841817	8.72777739131472	8.3716747156803	8.87361029163851	8.80311431914992	8.75021011203335	8.54149547292824	8.23629929386353	8.96660801833536	8.72109899200345	8.65345055615697	8.80538202636329	8.42694068092379	8.66063166008685	8.57637313173745	8.78567997961223
PSMD2	9.44959035791251	9.25856061854197	9.05536656776357	9.24702710814018	9.25592384420454	9.52597845269037	9.20555501641215	9.60188445668726	10.393139665652	8.92934819286764	9.43975858764096	9.47958915275482	9.24807900287342	9.95971166669172	9.04745802265061	9.22504738912498	10.8251927402231	9.15273070389258	10.5391112547069	9.38139473987519	9.28069252470649	8.86038178021402
SCD	3.78551795631493	4.45806768869032	4.74803578736591	4.00408875117721	5.26551418412925	4.4812959052791	4.23751751827124	4.65014050753204	5.06965029087138	4.67923450831658	4.18346261154836	5.01254965973446	8.07301859775691	4.33234302493248	4.05576033309719	5.37798137278321	5.16124718924492	4.64761293277052	5.44956369709595	5.0450914638792	4.02022620297513	4.2623846796024
RAP1B	8.08583327073701	7.81672128613727	7.46719535656905	7.29662273061093	7.9914882337269	7.86876141569286	7.63358055188865	7.46985321432465	7.79683578080942	7.83934042583998	8.38222906302279	8.04334148174777	8.53081703193878	7.21977038122981	7.78508591529557	8.07098875926795	6.55391246166578	7.82343891166236	6.91353984979983	7.65618008617906	7.75401856756336	7.85024736040988
RPS21	10.6775710019746	10.2120846190931	10.1982441716027	10.1613831961446	10.0379060441682	10.5391112547069	10.3291643480087	10.0872450683308	11.1373782375787	9.67078487937393	11.1373782375787	10.6406001689235	10.3469515753687	10.8630154269338	10.2655018190525	10.2598560565021	11.4631640028188	10.5159381331912	11.1869983537845	10.3146993218568	10.5509953907256	10.3291643480087
MAP4	9.36850464304691	9.38366316432637	9.22381088385228	8.98290315904103	8.8809145299715	9.41420231277151	9.31994661139768	9.53668854214044	9.64353468894369	9.29319624425846	9.63602284952103	9.5211220759154	9.16422153014568	9.81971591802839	9.38366316432637	9.67692642205244	10.3640260211251	9.16137639072562	10.1578386196621	9.36657860108281	9.64353468894369	9.38609157847097
BCAP31	6.58063387922875	7.1570513924784	7.7386795909211	7.53540793051156	7.17584115146553	6.78263738389439	6.86989692195974	6.51768767740408	8.39442478379906	6.59585511695721	7.4250206466526	7.43898952594314	7.97956757428438	7.47118961804373	7.65190553391198	7.22043438796723	7.3955508800413	7.54176176956287	8.03360537301394	7.71299273468021	6.99775649270628	7.30582943950728
CTSB	8.11546913996238	8.04831869046775	8.04431645818582	7.78508591529557	8.08050136813813	8.29344689699563	7.78128336661743	7.92906442636829	8.75021011203335	8.35288091310872	8.0862058474215	8.08050136813813	8.09142618406482	8.81160044137275	7.90577899620769	8.05957383240379	9.07434236861227	8.15606509665299	9.0169742431346	8.00402328316391	8.14485874084036	8.20575293506289
EPRS1	7.22518977416544	7.4581029715961	7.24237244749628	7.57328243919681	7.76719342866192	7.84005028011406	7.70962415610006	7.31290163352211	7.30730539248897	7.60217957224193	7.3687040942136	7.69096039271857	7.24150030970937	7.42218950497902	7.55589961292715	7.91259012662173	7.36315387151043	7.57201801553981	7.13483730068432	7.63824371448358	7.76909248423887	7.32788953241656
PRDX6	10.0770068204799	10.2418742494589	10.1435711090108	10.127334948716	10.0099130726298	10.063163955102	10.1020656554673	10.276078828367	10.288998398972	10.4156052208629	10.0403457573692	10.3984587869195	10.2086476635336	10.5509953907256	10.3640260211251	10.1752662243967	10.7531859514772	10.3291643480087	10.3469515753687	10.1771393687309	10.1062326869464	10.1169059530694
PPP1CA	7.8365095394325	7.73325392001157	7.63444357607981	8.17913856133612	7.855755761524	7.96355918336386	7.29519696753886	8.18768775165324	8.30993509869706	7.76065370678615	7.96308662797536	8.18187662624677	7.31525046648991	8.36591347758931	7.8618602166986	7.97565317475604	6.78044848036662	8.1703178531418	7.12438461206799	7.96694298382969	7.84265424789237	7.37380753336012
SARAF	8.7895550285565	8.75190583394327	9.07016419601456	8.51622169433065	8.4618311748642	8.70391212427653	8.14636948421484	8.22870170643668	8.028407506569	7.7526729621619	8.68325254510019	8.33568614660955	8.67629786095302	8.58049841280183	8.65267762195544	8.69523394972768	7.83559639707954	8.86350034440214	7.89877692757525	8.63747954349837	8.78830990115972	8.63884828772431
AHCYL1	8.26626080339881	8.46994397226619	8.15907674095587	8.43005532338121	8.62422033106326	8.55927905952894	8.50762184659954	8.3390239253951	7.80146940231355	8.22633208911175	8.68102223562116	8.54369638210419	8.08493249643361	7.63259356654829	8.46057540353831	7.78794029279997	7.72279043029006	8.17196659265337	7.70962415610006	8.1320148414181	8.25837732521383	8.19646121513501
IST1	8.33691463004243	7.97067291308772	8.09023243583788	8.33998404691165	8.48186507197665	8.90501019652272	8.00199876769618	7.83043359932264	8.78042739526179	8.14010408944775	8.50617011138356	8.14889276144607	8.24044437577166	8.37939864826773	8.42649444869725	8.33691463004243	8.36010377967908	8.39086949356302	8.48824408407785	8.52380570559511	8.58104821937764	8.35968207916406
GNB2	7.97956757428438	8.54575524706124	8.03768073732196	8.10878571632387	8.06175122625377	7.66916601872157	8.22673607838756	8.34247717503462	7.59357352381718	7.57091442383714	8.50985336231747	7.65948462485429	7.91514349143057	8.62422033106326	7.85150018881127	7.80186963968353	8.29994467394254	7.99491048408778	8.63816819291923	7.84439332424626	7.55613377065611	8.10607323313051
H2AZ1	8.4618311748642	8.05385006743485	8.26453957751557	7.9924118213872	8.02070190025611	8.34785611404477	8.03904329337934	8.11941439752045	7.43227826431227	7.85863883058556	8.11424324960776	7.81472198993602	8.1120488196107	7.4111105761838	7.9301869866262	8.14206730761461	6.39800698845976	8.22633208911175	6.29333231426283	7.93587776986574	8.05365107374879	8.10802975905254
NCOR1	7.46614854116637	7.71780887660627	7.49257256438357	7.28833559393742	7.70002483367579	7.44884432436831	7.35314806022786	7.60858446659884	7.18488706696547	7.500922117332	7.23756695225778	7.28055385697327	7.53309319880276	7.37693146543242	7.49182838705844	7.40389904713632	7.65750280106734	7.45552554722113	7.39996032985082	7.54176176956287	7.50388417492568	7.59238163513773
RPS8	9.78728432021596	9.6525127389562	9.68864492670213	9.5211220759154	9.76435151190427	9.77940783018323	9.38891796619292	9.77173404129914	9.50296797580265	9.06303517335782	10.0585447752182	9.6472908061288	9.60752515241298	9.65556641384185	9.36657860108281	9.54669032700436	9.10773699342445	9.36079254396839	9.23594221865975	9.7074550445083	9.62475368388017	9.7074550445083
FLNA	7.43162122288762	7.38358825585159	7.13786394646254	6.46438247466456	6.73792566979191	6.7710492874189	6.70035670690709	6.91570560148402	7.50344872406831	6.15256165442606	7.05488576085198	7.16002983765682	9.89896528552943	8.02787967238809	7.03998340270505	7.29460522669124	7.37047499979246	7.36540197216702	7.62818251359141	7.27152343252093	7.10881296962683	6.59231883259601
CNOT1	7.83877184780159	7.78128336661743	7.81764871083574	7.98999941768465	7.88266687906467	7.93083846578546	7.83269481649171	7.85890629934169	8.23715765338777	8.25837732521383	7.9209998523202	8.03933086133903	7.96204967846757	8.01456714833626	7.82784496970032	8.09023243583788	8.59410117735366	7.97422262935349	8.1208905538171	7.90656218279583	8.1183292508239	7.9276858358407
DHCR24	8.27037606234457	7.97585867074828	7.94375314274097	7.86130870289981	8.10307368832352	7.6353368661709	7.65520779242136	7.41795555401276	8.22248926033103	7.72027857913839	8.88459474931988	7.65781570593299	7.59793839136487	7.96513480382211	8.48050597155307	8.34722920674642	7.14663609440162	7.6745011214025	7.96993401328657	8.31662488521901	8.28160701590234	8.11738743807293
RAB11A	8.03826596417338	7.75458725285073	7.97015892752799	7.70314488772922	7.93823750944885	7.75622066696476	7.65838144341155	7.91200898378583	7.60691708502325	7.57883513034544	8.01456714833626	7.88327204974971	7.92741234281117	7.56678552676794	7.87303985588086	7.77250411661831	6.15358400920049	7.97585867074828	6.64259427472695	7.64835933897576	8.01081550750954	7.80072181045367
PSAP	10.147022951014	10.3146993218568	9.69563912341523	10.083123063155	10.1644048214191	10.1890054252546	10.1613831961446	9.91708990496608	10.44301691383	9.96804137063948	10.5113358867678	10.7125707258311	10.6775710019746	9.88641370467455	10.5254952024849	10.3531984289737	10.1518873434386	10.4908622118648	10.3000995528153	10.1169059530694	10.288998398972	9.9506881370665
RNF114	8.23314248594883	7.81672128613727	7.75561287903445	8.10183509690392	7.83043359932264	8.19677520755313	8.04513499734033	8.08409576356524	8.21268052255606	7.58039043409932	8.20877095428562	8.1950127693232	8.13246135767823	7.73158517887987	8.31740992395166	8.24187466273689	7.45848754665739	8.04585135031068	7.67280545094744	7.84399844605947	8.13873874871745	8.16781049283813
RPL18A	11.2174485513123	11.0949296569886	10.7406122214933	10.9554437153764	10.8069559657462	11.035831647363	11.0296486799694	11.1662766397946	11.1149467803409	10.8306295186155	11.6804523965063	11.5332571768366	11.1611052042179	11.6313728278123	11.1994568589537	11.5022216942062	10.9482926914555	11.486684519276	11.3259077717063	11.1003039681177	11.3566643989652	11.0949296569886
STRAP	9.60188445668726	9.68864492670213	9.62475368388017	9.37483543344213	9.83184757463435	9.6472908061288	10.0099130726298	9.9637631782813	9.18663844981143	9.7074550445083	9.11461789802352	9.54178687345511	9.67078487937393	9.26295732322951	9.57343978204254	9.59102274956324	9.68414789715075	10.0350299029185	8.72109899200345	9.6525127389562	9.75766947622308	9.62475368388017
S100A10	8.55801812995136	9.1210273872163	8.74877925134901	8.89739697076874	8.91960882576688	8.40557286887682	8.77449766532482	8.60898040940674	8.74306612622367	6.76293793523199	8.88944919472834	9.20918777569169	9.4593147441064	9.38487737139867	8.59550351561928	9.46290756490821	7.2634165607142	9.03872831441912	7.58609728897574	8.80205827467169	8.59306565882753	9.28785537311368
CCT8	8.28602742524589	8.15156190996962	8.33317689154002	8.29234118674083	8.08779103441717	8.30697011616082	8.10307368832352	8.02787967238809	8.94462813504878	8.33998404691165	8.09916083581256	8.07301859775691	8.52426108617295	8.38911176351114	8.26626080339881	8.75933663448393	7.70335672266692	8.38911176351114	7.36979470427278	8.05071617694014	8.66862840763741	8.29697972084881
NOP56	7.54729525396673	7.70170979672962	7.55059356758101	7.68817726180293	7.59708441279035	7.24843210398576	7.42125629636765	7.35647275451816	7.6353368661709	7.92561730675935	7.26634239725209	7.68008461047785	7.47713511312316	7.92906442636829	7.48288128657393	7.47252124614027	7.76242683813989	7.41688090773214	7.95399345706051	7.16966693919225	7.52066541163235	7.28737447324243
PSMB1	9.43570239221907	9.24702710814018	9.26097758464646	9.45714772356608	9.37483543344213	9.51235476223857	8.94872414429838	9.17124885489623	10.1644048214191	9.03660577726158	9.5157298612792	9.50296797580265	9.48233021971703	9.90902592886517	9.32679724712343	9.68279606517011	10.3795551701791	9.53668854214044	9.93720644295035	9.49061902047146	9.57926024036057	9.35627255138376
CCT4	9.93345192190638	10.0134151157682	10.0055968366226	10.3896438050211	9.85741887787109	9.58770059241388	9.6167959631577	10.3246918570727	9.78622784684894	9.89041631367783	10.1644048214191	9.92081343586515	9.88452886998753	9.4165182378721	10.0164019287931	9.78622784684894	9.0248855542508	9.8736112728125	8.25169866608641	9.87539558722728	9.86569760549865	9.97986217094241
EPAS1	7.90837636085753	8.29048134862195	8.54704046714213	7.96416276928173	8.46717499311909	8.24572968989859	8.21678922698652	8.26777095879621	7.85742350016598	8.65782423921372	7.3076882056066	8.11015423052912	9.13760277917225	7.29789020840935	8.16326782993939	8.0139044712845	7.48244129756339	8.01552823241795	7.54307828127762	7.8365095394325	8.04513499734033	8.27824231027339
DNAJA1	7.66936009858052	7.38459200367758	8.06744451931904	8.07741938298209	8.00470984710451	8.07610509067643	7.8089561030657	7.48157169601363	7.69723736205235	7.67953757957168	7.96488192029337	7.7936528517346	8.16273561158857	8.01081550750954	7.92040480850211	8.00362311046146	7.69549321877607	8.05654823759676	7.35355274374038	8.00199876769618	7.90101803437055	7.91229955520378
PSMD4	8.83010838301723	8.69351290391058	8.17767972510785	8.46385150374052	8.84680627658678	9.02396360458262	8.91410623200679	8.80067095613778	9.50583011271392	7.86898130662084	9.22128529850988	9.09436419723447	8.58358703199977	9.25856061854197	8.7761860456849	9.10681060905982	8.9402780746991	8.99483486996654	9.09998761064413	8.9402780746991	9.14159547994974	8.05957383240379
UQCRC2	10.6474889004968	10.6831338166673	11.0019448909251	10.5801979841365	10.7406122214933	10.8774492423795	10.8069559657462	10.8995137162443	10.0664231389728	11.0085603620769	10.083123063155	10.7229793106706	10.6719775431225	9.98811843021721	10.7229793106706	10.4743573048817	9.26697134024005	10.5391112547069	8.94561858749307	10.5113358867678	10.4662319192504	10.8879560061889
CKB	6.91436976551236	6.99593069236127	7.93936754565639	7.45894978688016	7.48879272830374	7.09170431947574	7.16026305450179	6.91386266885409	8.46481964262435	7.95707957452726	6.31333085049279	8.04513499734033	7.91443735686854	7.75082924133296	7.10371109582371	7.88944952664763	7.69841016601873	7.33865183793481	8.64261833118001	7.62603389998814	7.8349486198366	7.93852441147934
PGAM1	7.89823235454837	8.03641701075738	8.16043429153073	7.86224437650785	8.03455570475919	7.82841776178776	7.96050339551442	7.2169425538325	7.26732837529515	8.64406468977323	8.05805090573287	8.22248926033103	8.40729754998088	8.30523203100167	7.80560772536226	8.2413093478204	5.83150756986938	8.39355565551589	7.19949260668386	8.13274372459707	7.87498157878092	7.95784637564391
STAT1	6.64669933701495	6.63327683237833	6.59699637112334	6.69273853691322	6.56884048681056	6.85404121867866	6.68541614802753	6.9777501598228	6.12137279552129	6.57013567376473	6.28502218830558	6.58579653409915	6.53483588074123	6.10868304322689	6.7066196213535	6.63991939143848	6.10228976990116	7.00582367703979	6.04891485072875	6.54977251462601	6.47304610945256	6.68730091245072
RPL23	9.99133689261713	9.74140401852762	10.083123063155	9.82772749772493	9.98811843021721	10.1125920661433	10.0134151157682	10.1020656554673	10.001118442284	9.81971591802839	10.4958182234083	10.0913478640781	10.001118442284	10.0996554965236	9.90270411680592	10.2472762485231	9.1949774584897	10.083123063155	9.42807284990292	9.98811843021721	10.127334948716	10.1578386196621
SSR1	6.73514220309779	6.49207506828167	6.41480804107278	5.93526040776	6.32145139964043	6.50360504441723	5.83300447572017	5.54445438490946	6.60717493019336	5.39043511101705	6.15480583279034	6.30179136870756	6.30665846063988	5.95212635775706	6.11030923367403	5.94548885462541	4.74449420016645	6.40508653047003	5.84286989216966	5.94481715524994	6.42412652513647	5.76561472127117
TRA2B	7.73678311487166	7.38028804868806	7.23162968993785	7.2272215102618	7.60217957224193	7.58307675477805	7.22682540016556	6.95885976754917	7.80633765197178	7.02875645223819	7.8238477231928	7.46484145093068	7.78066895379893	7.16347322407628	7.8457322153437	7.8152644386976	6.91401434120785	7.55251982912368	6.76311333210292	7.68671846212929	7.78305635073772	7.56114457871288
FKBP4	7.77374286449211	7.80949528172854	7.92981984852321	7.46554738142654	7.77062240912298	7.60002464059356	7.67491259633402	7.91969613844333	8.2920733818952	7.55045284228437	7.01732576692362	7.5255414588854	7.9427668742822	8.52471646675079	7.3914429006337	7.58244134071786	7.57801225496778	7.77636034222502	8.16813655706048	7.97606416674051	7.36467654578646	7.42467099380871
HDGF	9.88264403530051	10.0470212794063	9.63240063333772	9.90270411680592	10.4862086755283	10.3833633385256	10.2322245262034	10.0099130726298	9.94056395278097	10.0212716550872	9.86569760549865	10.1125920661433	9.99585125757879	10.001118442284	10.0271412299371	10.0996554965236	10.1686155830891	10.0212716550872	10.4197354864581	10.2655018190525	9.99133689261713	10.276078828367
PALLD	9.76069765725945	8.94462813504878	8.84798698751791	8.6720172508251	9.08685477053685	9.19842552267912	9.00205431532512	8.89202018156319	7.93716618166743	8.62981647402453	8.90057304294973	9.26952415180694	9.63805008385828	8.76803292802324	9.43279852845891	9.51769142278217	8.39140414902495	9.39110607055394	8.31740992395166	9.471748936768	9.72051458589463	9.27252653490284
OGA	6.38543525422782	6.49993391159513	6.3080728946135	6.46782893286001	6.67229398170335	6.32986220211257	6.72314562347344	6.45687077165468	7.13529767753352	6.71786908921078	6.41549661886656	6.42249656811404	6.77193710581577	6.66649371746305	6.24997804039371	7.06506717789963	7.07718461611645	7.032012789745	6.82156760406945	6.48476416400348	6.816496122748	6.79005021366587
M6PR	6.66103249327292	6.99286024254341	6.71867786882835	6.93985522551628	6.72505883872994	6.69273853691322	6.78380152077532	6.735767141207	5.85941871307157	6.73792566979191	6.65136760427616	7.06643696707744	6.2769360734969	5.67682525639244	6.74131428543891	7.12250112815762	3.99468473082073	6.76118510661469	5.86423871589591	6.25137244792916	6.84972762572984	6.67880884832609
SELENOF	7.21432551252872	6.55039496800621	6.22606096682384	6.77869112984516	6.60053163782631	7.14389384491591	6.54152765960061	6.65928392572724	6.24739712075503	6.23784496047562	6.99393056876369	6.93140852203319	7.149073271356	5.96142660886975	7.22281989249081	6.96090024950491	6.25367013615702	6.5892954585588	4.85973411740126	6.61106744437313	7.08599746685782	7.0645605335362
AHCY	8.617502800446	8.08451412999942	8.1110239934388	7.97585867074828	8.15967794793321	8.09223331093589	8.02142480170624	7.98561978285983	7.50411938829923	8.02764218240852	8.09055336222283	8.38443256165666	8.04296367605641	7.92325623276823	8.09087428860779	8.15814715629685	7.76733461018904	8.02626719703824	8.00333843082068	8.08231134370121	8.15708175283345	7.84399844605947
HLA-E	8.31076986786342	8.44538503928334	8.69866899771468	8.73985400368448	8.09649833247716	8.39305488905062	8.1183292508239	8.19362709058797	8.5372529436352	8.70391212427653	8.51793280334498	8.01587736986669	8.36432175579717	8.33488563781474	8.36667822927601	8.14636948421484	8.65628092119294	8.655838188333	8.40557286887682	8.15967794793321	8.33145802302329	8.45687305229419
RPLP2	10.001118442284	10.063163955102	9.80891763290554	9.56621408224937	9.51235476223857	9.85741887787109	9.77173404129914	9.50583011271392	10.5858910819582	9.40077801003015	9.98811843021721	10.0585447752182	9.77518538679856	10.4112877107714	9.50882417714939	9.80891763290554	10.3531984289737	9.55458017447125	10.5681159277972	9.81763079324181	10.0350299029185	9.50882417714939
CCT3	8.86413808797611	8.53081703193878	8.70702665090598	8.62174167724671	8.50376497186992	8.69866899771468	8.47134761570219	8.73871795389976	9.30572809356069	8.62617443695825	8.79081615091717	8.91065173676539	8.78042739526179	8.76704610115982	8.70238457960697	9.13669399761277	8.21346061895669	8.74551874908473	8.33725470210081	8.81160044137275	8.98959101002956	8.68735236281486
TACC1	7.37803810212916	7.1271313880606	7.25577833493546	6.98538438507568	7.75138684490501	7.16904148381746	7.26429099267044	6.67405152353379	7.54176176956287	7.41893030532972	7.24819739298299	7.45714286654537	8.34600104988243	7.65438060487162	7.58997480466553	7.34057503864959	7.42148363976708	7.75224786221815	7.22298020353208	7.24370938623078	7.25155216240415	7.70839381056967
EIF4A2	11.8422686816861	11.8114407118812	11.9036259944401	11.9551757966031	11.9929836721745	11.9551757966031	12.2161726426202	12.1310070484908	10.3531984289737	11.8526553326806	11.8345394889981	11.98071727616	11.799607361483	10.8423880420198	12.0267724170381	11.6313728278123	10.2472762485231	12.1952984778997	9.79139030607211	12.0610389294027	11.9653969995596	11.9742790772385
PPM1G	7.35771884828709	7.59604704842292	7.39121257627947	7.283664816908	6.5309568511824	7.30429372388857	6.86323655894919	6.52028911125436	7.66104336820182	7.93426471474641	7.11050856297305	7.79752077877361	7.27855441773092	7.2457732221295	7.39787549285692	7.61709936301269	5.73997611929491	7.46665525908564	7.64748770258354	7.05814814483135	7.63153151605774	6.92809994896109
KTN1	10.3469515753687	10.6355311767443	10.7229793106706	10.0913478640781	10.3896438050211	10.6775710019746	10.8251927402231	10.1363172104331	10.3578350287381	10.4862086755283	10.5213093631687	10.1613831961446	10.433634758611	11.0249917812284	10.6594087352718	10.3046304081887	10.9244764334436	10.3578350287381	10.7859076676204	10.4156052208629	10.4510617930283	10.7531859514772
TAGLN2	6.4989020270516	6.57343568424885	7.06957093623538	7.16049627134676	7.09220404424841	6.73237440604862	6.41191539056635	6.88157948933162	7.36357597973159	7.1241322760291	7.54285649982672	7.08295919221942	7.80130204338603	7.26715139356387	6.92720207770983	7.76797047795179	6.95400379271388	7.66210615422234	7.2129379881434	7.11284751260599	7.21252527478156	7.48676466550923
SRPRA	8.39653932019514	8.34072750629074	8.02247251821359	8.18020544929171	8.06923981032618	8.21518179539574	8.22453094905058	8.1703178531418	7.09347743730493	7.50659574528356	7.68700504653839	8.35009096394012	8.12937631214472	7.01274997960773	8.28337945952807	8.10878571632387	5.91193112449066	8.17262433017685	6.01173274503207	8.311961270753	8.02142480170624	7.73678311487166
PHC2	7.96308662797536	8.36965837667363	7.84623184625897	8.47975838996444	8.52601727618198	7.96571706297661	8.59085628745103	8.37715614503812	8.41489031344085	7.96657301141967	8.23314248594883	8.58358703199977	8.49573690328643	8.18278943040999	8.38645105965459	8.44867643794191	8.25758690923088	8.41489031344085	7.94375314274097	8.73114456039886	8.48976040702433	7.95242037279585
BTG1	7.19613537298162	7.4015373485485	7.3955508800413	6.87177876146967	7.2849450756627	7.5012109633057	7.1784412431552	7.07446898752037	6.90211614399722	7.65916158988813	7.50777704115343	7.58729807356641	8.6285635429968	7.10692985307977	7.37590526528051	7.54053514409415	5.96881904459507	7.60913354938017	6.51257684780603	7.04765896509967	7.42301070427168	7.25922603205931
KDELR1	7.1688656464177	6.67380220384691	7.15975759281142	6.42389117788044	7.45424174545281	6.29494891315652	6.85293475345597	6.50463943342939	6.42710942481905	6.77553527936197	7.19332914947898	7.20594875546459	6.80819073104188	6.96860572217767	7.2395527466068	6.68668850036066	6.3864379879732	6.39662569171782	6.73094842596317	6.67824892176205	7.03998340270505	6.50892607070091
LGALS3BP	6.93495786389305	7.75858088230924	7.0617347790104	7.08350551227675	7.0645605335362	6.90371015828716	7.57470909940242	7.47793321904643	7.16049627134676	7.70093461674256	6.85404121867866	7.31321632475465	7.82841776178776	7.71545797060653	7.21252527478156	7.4344664576851	5.7597842225301	7.06945258578061	7.42325724800208	6.63473580889936	7.22933254346838	7.03716265556997
SLC3A2	6.70550577092963	6.36272172989001	6.19438028073106	5.93379144648425	5.44124116605644	6.01709737494208	5.15839954033607	6.00162804116892	5.20361114786077	5.0957155794736	6.71767196383693	6.89124525151844	6.49159026814825	5.18030913416509	6.23512227771191	5.00351544082047	5.31087769992704	4.98607759356792	5.76380970746429	6.17271127263922	6.28134738950883	4.59007143739912
COX6A1	8.27037606234457	7.98691215124115	8.28568607990378	8.07889309034147	8.44469405874123	7.20036894425048	8.06744451931904	8.17452258479942	8.24870762890224	8.23314248594883	8.1208905538171	7.85688813541129	8.89463054976596	8.16989278428433	7.87779901164943	8.30026411495478	7.28833559393742	8.51339235120783	8.32440730327877	8.23629929386353	8.07828321120922	7.86130870289981
RPS23	12.7427734943818	12.4721994893871	12.6919951258745	12.5386197750739	12.6510592463644	12.6510592463644	12.6660287466917	12.7208575960472	12.7208575960472	12.5155049710867	12.7616762212212	12.7427734943818	12.7616762212212	12.7616762212212	12.5386197750739	12.7208575960472	12.410012990679	12.6660287466917	12.4721994893871	12.7208575960472	12.5908154278441	12.6510592463644
RAB14	6.87959893371496	7.23756695225778	6.92809994896109	7.23560579635862	7.12674031932309	7.11674389311032	6.9097872754675	6.8844646836638	6.33373054692626	6.82696587183656	7.30667276596918	7.02244841170956	7.11201675728796	7.1488752690012	7.27202286112611	7.26368926726871	6.05705885035673	7.27507712330212	7.1784412431552	7.2849450756627	6.9581229519801	6.94322003611654
TMED10	8.54369638210419	8.48545744102364	8.57372182823553	8.8543755811457	8.82632281679841	8.69048315554032	8.61024431984491	8.56493464211714	8.07155128418179	8.53136712074419	8.45308404486919	8.40686002779146	8.40355732301588	8.10531560760239	8.58982963979	8.87065790593176	7.44022243675783	8.87540276577592	7.17195369564854	8.66363174584449	8.64769545212816	8.84486767695426
VCL	9.12943663392753	8.95727047222788	8.7729981271194	8.73345134923089	8.62124461029595	9.04068892969855	8.95727047222788	9.16003360621682	8.01019091189256	8.7707307973237	9.36438205121422	8.79916404034331	9.25592384420454	8.19987374439203	9.039911385076	8.7729981271194	7.99860199475668	9.34821559490672	7.6683153330687	9.1210273872163	8.90731423009409	8.82581743729842
DCTN2	7.3680157243363	6.92032634737949	6.67211719033178	7.04865140949861	7.38734583366467	6.97231075427332	6.46793024077902	7.1375453946479	7.75699799851962	7.51426950095664	6.56303769141772	7.50725785325754	6.93942383740371	7.48676466550923	7.24015960407662	7.22666726673678	6.63858755997848	7.05963355613105	7.08312552709504	7.61201926609574	6.82337308237461	6.66603846723625
RPS4X	12.252577877611	12.0007365993506	11.9929836721745	11.7166449495431	11.9653969995596	11.9294363555348	11.9653969995596	12.0145879719321	12.0739231659538	11.6477405306838	12.1434364862487	12.0739231659538	12.2161726426202	12.5155049710867	12.0739231659538	11.8924807469359	12.3336814606382	12.044122279374	12.1952984778997	12.0007365993506	11.9742790772385	12.0267724170381
DEK	8.92934819286764	9.03872831441912	8.6247597878362	8.5547058927705	8.97766810813218	9.11550946217767	8.93291756392552	8.26028894010536	7.9482818492546	8.73219534758531	8.96023489516113	8.87361029163851	8.94934605566665	8.85289838107948	8.76704610115982	8.68799293144252	7.68091529765543	8.33950398615337	7.4603980296383	9.10773699342445	8.97766810813218	9.20216386678285
CALR	7.79243992515142	7.72547376994773	7.55762349358282	7.52605537359683	7.50497662450714	7.89877692757525	7.4324513568114	7.58578233769881	8.17383012777606	7.33343695322804	8.24870762890224	7.87123646252393	8.09366480318624	7.98161319215256	7.5018747498048	7.68999262426604	8.20157304836858	7.90977445491736	8.11673661564256	8.02456880583035	7.58807731141736	7.93716618166743
RPL8	11.6685178577242	11.6573164876158	11.6477405306838	11.3188152192502	11.7273079224611	11.6403608964242	11.5417323095492	11.6205516312153	11.3492718348849	11.5417323095492	11.5254567075462	11.7638584386756	11.4550581726252	11.4550581726252	11.4954399953219	11.6002108656709	10.7125707258311	11.6477405306838	11.2346024392579	11.6205516312153	11.4252902463238	11.4550581726252
RPL5	10.5021592226934	10.5509953907256	10.5391112547069	10.4617760563902	10.4789948951503	10.369384716515	10.4662319192504	10.6170251055392	10.433634758611	10.2418742494589	10.6005678936707	10.3746107283364	10.3000995528153	10.6355311767443	10.3093510863303	10.4112877107714	10.9592799363105	10.2148929698628	10.7175249195671	10.2086476635336	10.2371661879795	10.3046304081887
RERE	7.61244921945435	7.2770493053144	7.14162903227433	7.40071443084514	7.3162371575248	7.43921317184271	7.69069650103172	7.30368980428828	6.81608608380733	7.06351281486797	7.73158517887987	7.75842187563142	7.6333441288408	6.98170158965122	7.41639030827874	7.35952805855234	5.69775824655209	7.63881807917134	6.59907238313856	7.50562617662659	7.41091155254546	7.43551390940982
HSBP1	8.63162189589966	7.96115483109014	8.18768775165324	8.64769545212816	8.47860103844926	7.9962839020346	8.28816122638286	8.39405642198116	8.80601498022035	8.70756856819372	8.26913091492618	7.97067291308772	8.07828321120922	8.41869038509296	8.14317991229624	8.36432175579717	8.02814358947854	8.41094417261556	8.06688015037448	8.1555109037759	8.33488563781474	8.50848675751771
HMGN1	6.6046379701149	6.19939574893849	6.68854128383105	6.58481177377788	6.67497994765693	7.01948002834745	6.3612860647414	6.92157702593182	6.98258775204143	6.40734101601532	7.25950180825965	6.92235890704063	7.97271567644086	6.65912121450496	7.22370555228363	7.53970320305011	6.58964042820474	6.376402721524	6.13722400285044	6.91768171841569	7.31948498992753	7.3289124058866
SEC31A	8.79081615091717	8.7948485387378	8.66245162671958	8.59306565882753	8.7842383714621	8.80311431914992	8.56810140809891	8.59654894208688	7.99972867025627	8.55198932334899	8.63884828772431	8.78695218725167	9.0039252025429	8.84278669228273	8.66245162671958	8.64529731283333	7.80257498853545	8.96270565930679	8.48666489038833	8.76704610115982	8.62174167724671	8.75379070903563
GLUD1	7.70170979672962	7.24551932424218	7.63125664029148	7.61418627817239	7.7208180725358	7.37613332649485	7.58244134071786	7.37636138770919	7.23343842554405	7.60913354938017	7.10914470498274	7.83877184780159	7.87194469818718	7.3086711172375	7.72944079126145	7.41943229118581	6.12459336417564	7.67182936042603	6.88521084845103	7.32844264355575	7.61081607477051	7.69910802367106
MLF2	8.81050293555759	9.17843426415	8.85239362659456	8.88672743994899	8.93100452500582	9.01885663323493	8.83931705096719	8.97202592895979	8.02309819821478	9.01885663323493	8.62074754334519	8.64529731283333	8.98021747527564	8.57781013310152	9.23093870251229	9.08877522388361	8.39764531327448	8.96109980349308	7.51385185066854	8.81988669647972	8.76086790034823	9.21836357368425
RPS20	11.6205516312153	11.5869933606135	11.5332571768366	11.5694268836648	11.5102889717846	11.3891930247136	11.4323329259484	11.8671969061545	11.9653969995596	11.0880593303205	11.8196718300648	11.5583943466255	11.7166449495431	12.1155629797624	11.6313728278123	11.3961575483895	12.4229099038943	11.4631640028188	12.3748327053037	11.5254567075462	11.4190690578906	11.5583943466255
ARPC1A	7.20944791124834	5.84958927100061	7.40374208864403	7.13252992522026	7.11081354479592	7.51884483383653	7.07477106639572	7.02829598027675	7.00023205888028	7.65114618617046	7.09818616110727	7.55946058564671	7.8152644386976	6.5945443803329	7.47118961804373	7.60285001024029	5.96881904459507	7.38303062579546	6.12137279552129	7.56291312218758	7.37823248889306	7.52504255026605
CCND2	5.47900075076033	5.24469358070814	5.37276698138845	4.97002943649599	5.40061795095264	4.85116857209774	5.87247202063886	5.1058796028239	6.28151760302698	5.42034900219361	5.09777682885689	5.15403911807029	6.94722589385322	5.3876911819784	5.15161620081143	6.22826288304156	5.67634785576746	5.8415145814332	4.67394901783988	5.50521882356992	5.72215289861154	5.36445407095592
ATP6V0C	9.39713125049199	9.53149677759832	9.11223462502029	9.31241279169116	9.44709631583358	9.46571553959029	9.30974773974899	9.69887547558952	9.63602284952103	9.11372633386937	9.61021929787786	9.57343978204254	9.23923442446303	9.47958915275482	9.29803931781991	9.21973109258832	9.44709631583358	9.6193233215655	9.72318987035567	9.46290756490821	9.49892283090319	9.26952415180694
IMMT	9.38609157847097	9.37666203708379	9.55458017447125	9.45149185440491	9.46290756490821	9.29048962104344	9.22856905966546	9.30287160287499	9.19991135876819	9.68279606517011	9.04937509532685	9.16137639072562	9.09542303619001	8.77449766532482	9.23299731255091	8.86477583155008	9.32167223180446	9.27407724285417	9.22128529850988	9.20401961099684	9.27407724285417	9.14570746385661
SSRP1	5.87327821068249	6.38947412980874	6.03636236528199	6.06642251314804	6.08244313614562	6.57112084935921	5.62622488685972	5.08333348432293	6.68432472902058	6.33159528812216	6.82869119053473	6.93543766638266	6.47030308958892	7.03445083517581	6.81019420373368	6.1949977357917	6.34834477668881	6.31115928414691	7.31173368616165	6.58134779251865	6.76530308737932	6.2414868074951
SDCBP	8.7235559353522	8.70834956380578	9.06303517335782	8.75933663448393	8.96660801833536	8.73985400368448	9.09542303619001	8.76803292802324	8.52204289977881	8.68393399206474	8.4618311748642	8.90731423009409	9.429599555973	8.85947086537044	8.92301186533919	8.95280719197115	9.37666203708379	9.17200824768341	8.86038178021402	9.21394272091501	9.22381088385228	9.41972416808288
FUS	7.24631618075241	6.98170158965122	7.16831298430279	7.27837118895125	6.79349880280401	6.65075961978198	7.04181731304091	7.23468077531664	7.12593047408676	7.05884151182567	7.40911708668721	6.8232695095442	7.10817246314318	7.35129115844641	7.20305721430232	7.19932593969449	7.1182035634515	6.66837362342877	6.63991939143848	6.63473580889936	7.3833800037262	6.97365080626346
CLTA	7.68380981981541	7.4250206466526	7.43413139238131	7.4854755195613	7.45633950933019	7.55688823298297	7.15452363259897	7.34331609660693	8.23918190701269	7.47978035015779	7.44884432436831	7.87372466754817	7.86739113350871	7.87372466754817	7.59543157379386	7.55636792838507	7.59543157379386	7.5929463702576	7.83436329472352	7.48590388101284	7.66546963162245	7.24901128567648
SEPHS2	7.09440483147169	7.32816608798616	7.24370938623078	7.59793839136487	7.35179036018327	7.75729331475085	7.81639943648248	7.85230096184922	8.03666245451188	8.1183292508239	7.31371318550859	7.09466853873282	7.58244134071786	7.36499037899434	7.17506475402838	7.42872372918841	8.17767972510785	7.7239558700901	7.5459583740744	7.59966539507636	7.89244530841834	7.65438060487162
RPL31	10.4112877107714	10.5681159277972	10.4510617930283	10.3202803507885	10.4958182234083	10.2948119746134	10.3146993218568	10.5562572172115	10.5213093631687	10.3246918570727	10.8306295186155	10.7780755714536	10.5113358867678	10.5858910819582	10.1982441716027	10.3146993218568	10.3093510863303	10.5339816315007	9.78834079358297	10.5213093631687	10.4197354864581	10.0427854705702
UBA1	9.46868563243823	9.58770059241388	9.38891796619292	9.30974773974899	9.35102629122275	9.63602284952103	9.63805008385828	9.34208817294025	9.0691757934241	9.37118571097511	9.72318987035567	9.38366316432637	9.59465534547479	9.73267873874855	9.49597051205123	9.70026819738863	9.18371492803371	10.1020656554673	9.78248313163549	9.37118571097511	9.429599555973	9.55294194658044
ABLIM1	7.16583457508053	7.40445725716239	7.28895779280669	7.79909850035735	7.28716172599795	7.06017583706643	7.62975109185155	7.03737664034227	7.49257256438357	7.71386271201846	7.34110664496588	7.93795060741835	7.68671846212929	7.4946795943602	7.54330006272852	8.54781224125919	7.72547376994773	7.87050370915466	7.44538065233357	7.77488158737285	8.89343198542117	7.78929774029795
ALDOA	13.7184727799936	13.828137966551	13.6037112230618	13.6275539228305	13.4234238014878	13.4621901068012	13.5096692707664	13.5096692707664	13.3365938118579	13.6037112230618	13.773886432245	13.6892395342029	13.3365938118579	13.5096692707664	13.3929850516526	13.2533506300763	13.6478923562812	13.4234238014878	13.5096692707664	13.4621901068012	13.5096692707664	13.3365938118579
PPIB	6.73042162265717	6.38246124861886	6.37325804477622	6.45486799601856	6.43120357482997	6.29827065423867	6.28513525946963	5.98891130525161	7.08211606854919	6.03715828466772	6.94213892102704	6.77886590570427	7.69215061104613	7.02653356969417	6.45421328400598	6.81326317905984	5.54020401266214	6.67880884832609	6.84321499010991	6.36052145306598	6.48320256798444	6.19761637112026
SERP1	6.04129699881487	5.30660735097291	6.21427604457769	5.8644630505195	6.38746159105055	5.84126520415247	5.68534690059778	4.94367663810458	6.05884040856318	6.49789485459869	6.26890559908268	6.34015018361568	6.64732889708573	6.46097412649341	6.52646227667986	6.51124078117429	4.93407139328821	5.70366275982818	6.21324090887341	6.13965301716684	6.08612418096708	5.87536147152767
TSPAN3	9.52873610550086	9.87955397076309	9.47362858062355	9.78622784684894	9.67078487937393	9.63805008385828	9.85496249142284	9.73267873874855	8.55364659941209	8.95580020679992	10.0350299029185	9.71294298552346	9.6167959631577	8.98821678558904	9.91708990496608	9.97496735759501	7.51367555505798	10.0134151157682	7.94461928831963	9.38609157847097	9.78622784684894	9.68046542400534
ACTA2	8.59306565882753	8.46481964262435	9.39110607055394	8.49573690328643	8.57122113229916	8.43652669906457	8.49573690328643	8.91960882576688	7.39931586711796	8.4981317593511	7.95595246466734	8.70391212427653	11.2299675292799	8.07443853016771	8.15907674095587	8.71134512738153	8.42738691315034	8.61309014478726	8.11738743807293	9.0039252025429	8.5855256436834	8.50450474492724
PPT1	7.81611632349099	7.75858088230924	7.8664268749294	7.95463503454625	7.97271567644086	7.49116983754232	7.63125664029148	7.53491709833498	7.95558429775116	7.32423289939213	7.8089561030657	7.71847253413658	8.23580231175509	7.59984501783496	7.67060663601879	7.56519593161997	7.59670668376668	7.75761331182887	7.31253574787398	7.84623184625897	7.94745183349569	7.82719116618506
TAX1BP1	8.07443853016771	8.25320978174165	8.13140549237235	8.06571177056294	8.34158305891798	8.22714006766337	8.27067530063198	7.3680157243363	8.33212494341032	8.13748124108039	7.84005028011406	8.0139044712845	8.31372067200022	8.44924541786209	8.07177132052641	8.40273389255933	8.12783939670931	8.36081677936009	7.76685120966392	8.23222013891795	8.47292069905932	8.02456880583035
MDH1	11.1933883760745	11.3738338601366	11.6106488587345	11.5800324031505	11.6403608964242	11.4401199950997	11.5500757320897	11.1964226175141	11.1313559101635	11.8422686816861	10.6594087352718	11.1730810263877	11.1994568589537	10.6719775431225	11.3304482603725	11.3812926018558	10.3984587869195	11.5869933606135	9.83611801295004	11.6002108656709	11.3001285819904	11.5198146763585
PDHA1	9.22856905966546	9.53358323374368	9.92081343586515	9.73267873874855	9.36850464304691	9.4419857466595	9.237991832965	9.4419857466595	9.62475368388017	9.7666956930027	8.86674854869394	9.26097758464646	9.34004776554626	8.93805988852625	9.39335559692209	9.11903549120041	8.74152207827368	9.37483543344213	8.17290682350428	9.22975388108888	9.14570746385661	9.43279852845891
ANXA6	9.51235476223857	9.52343409980415	9.42654614383284	9.27407724285417	9.40077801003015	9.43892916425995	9.67078487937393	9.13578521605329	9.28069252470649	9.21973109258832	9.68864492670213	9.73906956434991	9.26097758464646	9.63168350917217	8.91798920123095	9.57625546719332	9.86835814480488	9.61021929787786	9.94056395278097	9.1015563629378	9.29803931781991	8.98290315904103
CD59	9.53668854214044	9.41420231277151	9.31994661139768	9.69239336107232	9.63240063333772	9.67692642205244	9.52343409980415	9.94713039155067	9.01080520516155	9.92550397888266	9.50296797580265	9.53358323374368	9.32910328640919	8.94872414429838	9.75102308034454	9.65556641384185	8.52662833229364	9.45149185440491	8.62617443695825	9.5211220759154	9.79139030607211	9.88641370467455
SERPING1	7.20148348573924	7.60492084956315	7.41546870441598	7.61081607477051	7.75205510738059	7.21273163146248	7.07128291851944	7.49806992657871	6.55680753873893	5.38554948571178	7.54149573933534	7.46274831360356	8.27952144247971	8.34367813020255	7.4603980296383	7.24602712001681	8.00590894673567	7.86898130662084	7.10506198379258	7.03966376225227	7.75541299394174	7.55303435866638
PSME3	7.38303062579546	7.69122428440541	7.44022243675783	7.69633591204103	7.53803449024898	7.4242679916292	7.92385872382912	7.67594646274314	7.31031494350521	7.71733884762146	7.37403475331581	7.62007891619829	7.21333026247908	7.35952805855234	7.53026957468336	7.49257256438357	7.19592922875489	7.56536563734608	6.7665383015433	7.45492510429538	7.60616127394444	7.40712469766786
HIF1A	7.1118241791482	6.92171824346769	7.02113186681128	6.58654565318989	6.96844952975987	6.89973903275428	6.6134767727038	6.39800698845976	6.97569153957266	6.76364654222755	6.90571328779182	6.87152180352134	7.76797047795179	6.9058321455926	7.23850862142355	7.62100373081211	6.48824143745158	7.23079811250121	7.2607791864673	7.47932028193626	6.78564487072322	7.60189117685124
TRIM28	8.86916004363506	8.50848675751771	8.73004137623442	8.78567997961223	8.32547924136699	8.7842383714621	8.38547913599988	8.51225583156004	7.94561390812229	8.29441151788063	9.22628389439769	9.04745802265061	8.68529489779587	8.6867117941872	8.72225105615845	8.64115723024512	8.03420895010004	8.66363174584449	8.79351547803932	8.75623736291163	8.80311431914992	8.34409448160909
SNX17	4.86034264180413	4.25379625435018	4.44740916784233	4.63203122577113	4.64116810554143	5.09487397837001	3.914882338712	4.16391908305835	4.34334683548321	4.89391296178954	3.97801636389915	5.30583239927112	4.82462460073273	5.42270502476789	4.99416981306501	4.8592168758335	5.26994517566318	5.1964538020308	3.89362705649713	5.02056966766921	5.48831199901826	4.26874428565268
IPO7	8.80205827467169	8.92446139732638	9.01885663323493	8.54369638210419	8.88255699149366	9.08685477053685	9.19279297880486	8.98821678558904	8.0415071410845	8.72891824605431	8.53365072687195	8.95580020679992	8.90057304294973	8.34491881635077	8.90643936610133	8.96996256835079	8.09087428860779	8.80311431914992	7.71672352918611	9.0319625663509	9.08877522388361	9.01521970699072
ACTR3	7.79956922431258	7.5457046240872	7.89944648606869	7.66210615422234	7.6299396242786	7.75205510738059	7.83134540406004	7.67478897419372	7.13529767753352	7.61201926609574	7.84424901642784	7.84623184625897	8.35199184787783	7.66272478256626	7.4080300250773	8.04585135031068	6.91401434120785	7.74963851777195	7.27459556963336	7.93628209966338	7.84858379947554	8.07976887798757
CKAP4	7.27897140888459	6.9750682476353	6.23643150967481	7.23255215239713	6.79120775335788	6.99411145477273	6.97046488574393	6.41671205069424	7.22695878441432	6.59665466636891	7.09360435475625	7.13916664624872	7.3833800037262	7.08920213747677	6.64331639826022	7.08264687542539	7.60766266709247	7.26429099267044	7.74390118851823	6.86806230554715	7.04783881644919	6.81879259730172
AARS1	9.09489361671224	9.02786644611057	9.02786644611057	9.05024299067514	9.09048918280599	9.04937509532685	9.24500154147122	9.16422153014568	9.24047701596105	9.05024299067514	9.48853303298815	9.14769634382956	9.08173153525682	9.57926024036057	9.22856905966546	8.95102153474427	9.38609157847097	8.92127566151049	9.51671064203068	9.32321978837988	9.14769634382956	8.8329187003363
SSR4	9.01322320932619	8.52286868760777	8.5103776164759	8.655838188333	8.56923580550491	8.44924541786209	7.97496731073265	8.70930187027512	8.84408164309232	8.6964407807657	9.0644614491968	8.7773062092569	8.89942685447327	8.99856002065575	8.5547058927705	8.63302305232611	9.12757168346672	8.06955541779916	9.0444528677319	8.73871795389976	8.29234118674083	8.70011960903022
CD9	6.00986737100407	6.66915977973393	7.14447181136264	7.1645979957389	7.14531507027313	7.05400360744683	7.44958190573655	5.51306152362243	3.24165603349754	7.01948002834745	4.07479707892581	7.33138858423606	8.12126672509548	5.2312046311832	6.52574310322969	8.14817173167357	2.55863712292474	7.13436012124695	2.65759676184589	7.51094430772681	6.29650358503484	7.51763640935753
PRDX2	8.62529924460913	8.44246684766956	8.67099825724511	8.77895580058744	8.33398774819339	8.53136712074419	8.18546301592266	8.20498155886276	9.72617895784214	8.64769545212816	8.50142211611991	8.42073775262624	8.32702909035102	9.71571967652529	8.37471763513044	8.48305704157143	9.9506881370665	8.26733603805119	10.0960561782863	8.47975838996444	8.32547924136699	8.20877095428562
HADHB	11.0085603620769	11.2174485513123	11.5254567075462	11.7273079224611	11.7888009949637	11.3566643989652	11.266273470279	11.4550581726252	10.9846042883831	12.0007365993506	10.8565681914352	11.1070997853636	11.6804523965063	11.4468804544431	11.4468804544431	11.3566643989652	10.7859076676204	11.6106488587345	9.90574314469428	11.6106488587345	11.5254567075462	11.9178273087876
TXNIP	9.24047701596105	10.1319515740658	10.9592799363105	10.6133119586739	10.1838404216657	10.9244764334436	9.62151897442283	11.9178273087876	9.63096638500662	11.4468804544431	9.81971591802839	9.61420514695016	11.5500757320897	10.5339816315007	10.0212716550872	10.9482926914555	9.74826761174534	11.7040898465822	9.43279852845891	10.7288999879612	11.1730810263877	10.9846042883831
RPN1	7.66390881593161	7.01596778516207	6.38813501346251	6.74017526889529	7.07262628673855	6.44106262751062	6.70238719194229	7.37403475331581	5.11756490452517	7.0467383315964	7.33530566368679	6.97916612154732	7.16565966958195	7.42606565762761	7.37636138770919	7.14241489877504	5.27964014392783	7.14489755895939	5.87843333476614	6.80943827780789	6.6574923626043	7.2165390140765
ANXA1	6.4814590252312	7.16726825225733	6.7614526792701	6.92331325247558	6.82534910659688	6.99106628698098	6.61213338151511	7.2318350835464	6.47592307312847	6.68615735755778	6.62483428973599	6.98143309701437	9.41095948584184	7.55059356758101	6.98349781962779	7.90101803437055	7.02281448688781	7.73599103476081	6.63826294656917	6.71573822703781	7.13812911919789	7.71103000709862
PAICS	6.7679831170125	6.30600685776529	6.5583090786735	5.99330567944476	6.34169595952346	6.82021374924358	6.44571169408241	6.55441922586614	5.46603875479339	6.45010258415469	6.45600059979193	6.6937132806089	6.20273738022497	6.19683611416665	6.6617759334067	6.4876151259171	5.89013692502097	6.1256977887902	5.83300447572017	6.2409713430058	6.53001105183682	6.41445762297798
JUP	8.15254265506706	8.36770014840356	7.83671828305653	8.51984157658974	7.97565317475604	8.34409448160909	8.2568296501668	8.32358353662331	7.36138279864603	7.63927735748025	8.17836181274909	7.89352962407797	8.03101002585312	7.66936009858052	7.93395022895763	7.47853497672763	7.34310251122029	8.03360537301394	7.21105827653316	7.79683578080942	6.85825185601403	7.98827522312945
EIF1AX	8.14317991229624	7.95558429775116	8.10307368832352	7.88466595444541	8.10465825544076	8.37203115955048	8.1505568650896	8.01754955868627	7.58366088644225	7.94157183988933	8.54149547292824	8.15486190360795	8.21123244314182	8.07610509067643	8.28084333068139	8.18374696266157	7.3935637741576	8.17767972510785	7.75337046444984	8.13485954876614	8.4556355908241	8.49366218849275
YWHAH	7.22451047519009	7.33453140646438	7.66779624859864	7.38892300751019	7.3331267268855	7.47916388543149	7.37100983211954	7.52280690996464	6.85431416707435	7.16748532994877	7.55159431840151	7.5459583740744	7.99207946395654	6.97523144911043	7.82661215607245	8.19943313037995	5.91423285329126	7.63466763849604	7.20184830124262	7.37916106727168	7.76151862368577	7.96731295623971
DSTN	8.74949468169118	8.71381946454109	8.74441685839151	8.58918415825438	8.52115652824221	8.39976794437353	8.39033483810109	8.54369638210419	8.41489031344085	8.52899513578387	8.39939371094647	9.01521970699072	11.1070997853636	7.86739113350871	8.5057518526854	9.20216386678285	8.01487312165274	9.00605072259526	8.09283157454291	8.78172266414466	8.75623736291163	8.92301186533919
TAF7	8.90124192640946	8.76355445415004	8.8543755811457	8.80205827467169	9.11372633386937	9.32910328640919	8.92127566151049	9.10988614815967	8.710799652063	8.41094417261556	9.04578991078708	9.11903549120041	8.8456537108162	8.34072750629074	8.7842383714621	9.12302697305275	7.67811773692942	9.28306577818883	7.724196363908	9.19279297880486	9.21634140364337	9.30287160287499
EIF5B	7.25495525463282	7.08371916258283	6.75622438005375	5.89087257483507	7.05636202333761	7.11542005253622	7.09011209934616	5.98891130525161	7.65060469233533	6.81476400487066	7.08511886882616	6.56103320993008	7.10953752858031	7.35401144093532	7.19075440484654	7.16705117456588	6.88540168216938	7.21412953180586	7.23204047715496	7.05204098240111	6.96252986408312	6.68101989381778
CD99	8.93291756392552	8.81355730595709	9.16422153014568	9.18531548204187	9.25856061854197	9.04578991078708	8.87673181247032	9.08173153525682	8.75513449050681	8.86791910937015	9.20401961099684	9.36079254396839	9.88452886998753	9.47554010180051	8.89069808636476	9.11550946217767	9.09998761064413	9.24702710814018	9.6193233215655	9.07502901378527	9.06105270241295	9.33502159289917
LDHB	8.40273389255933	9.14159547994974	10.127334948716	9.71571967652529	9.70502804824497	9.25057551510026	9.50583011271392	8.79637607426556	10.2322245262034	10.5509953907256	7.60144250002118	9.79490973778841	10.369384716515	10.2598560565021	8.79222702841817	10.5681159277972	10.0872450683308	9.18371492803371	9.20401961099684	10.2472762485231	9.72882023218835	9.46868563243823
HNRNPH1	7.74456288378581	7.34633917582991	7.4721681545686	7.10239530036049	7.33604283495195	7.43413139238131	7.36834618087487	7.17125165222334	8.53241930479999	7.10719778716094	7.68091529765543	7.12312266912672	7.75034076269546	7.76219572153131	7.43097578597305	7.83877184780159	7.10443804561617	7.40174066319418	7.05749839985192	7.64227797049056	7.67547488036001	8.04296367605641
BLCAP	11.0019448909251	10.6640316449791	10.3046304081887	10.5339816315007	10.6977868554705	10.7469881402435	10.7288999879612	10.6133119586739	10.9986360323663	10.2120846190931	11.1313559101635	10.9937676372758	10.2273238236239	10.7929867293686	10.6207128020472	10.7859076676204	10.7406122214933	10.8170318055995	10.8423880420198	10.5938064468175	10.8565681914352	10.4662319192504
RPLP0	12.5386197750739	12.3918760414057	12.1155629797624	12.3170973291723	12.301019527574	12.3530420445734	12.4402448244151	12.3530420445734	12.252577877611	12.3336814606382	12.3918760414057	12.410012990679	12.1310070484908	12.1643704117615	12.2697543387345	12.3530420445734	11.9294363555348	12.252577877611	12.2161726426202	12.4229099038943	12.5155049710867	12.252577877611
ADD3	6.95848244074057	7.25577833493546	7.31321632475465	6.90671189908728	7.25155216240415	6.99427151062285	7.07707718136644	6.94041573607256	6.56350219800106	7.31145455209487	6.7300254906067	7.20074852976944	7.70809245636295	6.60538221253054	7.01614658844091	7.31031494350521	6.72314562347344	7.43097578597305	6.23592520491836	6.99374968275465	7.19634151720835	7.57369741597617
HADH	9.24913089760667	9.00205431532512	9.57343978204254	9.18850058248017	9.42654614383284	9.37320747961918	9.06105270241295	9.33733690467895	8.98821678558904	9.55458017447125	9.36079254396839	9.28069252470649	9.58107918333331	9.07365572343928	9.20555501641215	9.47958915275482	8.93291756392552	9.07115259860502	8.76010226741608	9.45149185440491	9.85741887787109	9.68549972913139
PFKP	6.63098934674303	5.77788365549975	6.29897884293044	5.13626657436168	5.29026140048476	6.40487936287865	4.59534696650267	5.44679631604914	6.72174336388077	4.87850161210412	7.03773966256492	6.12648244218447	7.58729807356641	6.35350957148993	6.16344114628256	6.67326999553446	6.78639837346594	7.35179036018327	4.55168998274956	6.55340366878844	6.19377484910972	5.85742360391108
ANP32A	7.75972972062632	7.71559912310762	7.50562617662659	7.50905462524261	7.51921370104902	7.5854562340729	7.46803441292473	7.59708441279035	6.64561516353358	6.92607060741974	7.61471022411852	7.89944648606869	7.65396855225161	6.7133814952547	7.78005757984616	7.43966784268919	6.10347670661015	7.89324418339733	6.78843441675307	7.49886063502324	7.64256427885286	7.74563501434004
RAD23A	10.8995137162443	11.0019448909251	10.6692568870358	10.8373877254244	10.7695937402752	11.1228617019984	10.9846042883831	11.1070997853636	10.2148929698628	10.9782361753821	11.035831647363	11.0499922408467	10.4662319192504	10.8170318055995	10.893178293488	10.5744488105093	11.3304482603725	10.8251927402231	11.7515724360702	10.8069559657462	10.8995137162443	10.5681159277972
GNAI2	6.98950387544654	7.10797101137384	7.40884716905169	6.19920519063614	7.07929532514397	6.47030308958892	6.9663783196849	7.26042430766803	6.86489203174873	6.56641063921363	6.93080201976615	6.88754713912545	7.60492084956315	6.9542764171341	6.75545174665669	6.90613074999625	7.64494758063073	7.30068265693594	7.48784591430608	6.9542764171341	5.00801199574579	6.95083366403033
DUSP1	8.1555109037759	8.06923981032618	9.14570746385661	7.3367842602317	7.85972752830138	8.6776313106295	8.18121475676741	8.01456714833626	7.28230840255365	7.55408355681808	8.09916083581256	8.48417189875653	8.6247597878362	7.19747723906807	9.75766947622308	8.51339235120783	5.67977532836103	8.79222702841817	6.67880884832609	8.21749859823306	7.96604643860237	8.87065790593176
TGM2	6.24465842603242	5.62655121729118	6.55715631385512	6.32329930310666	6.27273158257429	6.11178620627581	6.23041414202377	5.84261485009958	6.19920519063614	6.28837562075515	6.22160358311264	6.18906489089953	7.32029285589537	6.1241197525349	6.23643150967481	5.69915742204406	6.60279060584904	5.84008165454593	5.78413989974363	5.94232120540067	5.82586227109719	6.43023127429613
RAB6A	7.07707718136644	7.12438461206799	7.1864678832789	7.03603315746734	7.39188004341969	7.11899929628449	7.21070839322807	6.81216057420293	5.87792379015015	6.76700299303401	7.05653930452105	6.90655073172132	6.85404121867866	6.29437711823296	7.30961183276681	7.02257284927184	6.57097922284475	7.2527162034335	5.98367735001416	6.96588712666429	7.15369857593872	7.29437246344918
RPS18	12.7616762212212	12.301019527574	12.1818561282339	12.0887688640566	12.0739231659538	12.410012990679	12.252577877611	12.1155629797624	12.410012990679	12.1155629797624	12.1310070484908	12.3170973291723	12.0887688640566	12.3530420445734	11.9653969995596	12.0145879719321	12.2697543387345	11.9929836721745	12.0610389294027	12.6128054919966	12.2379870469868	11.9036259944401
PLD3	7.31047306447429	7.48408280481356	6.51220023091272	7.19932593969449	7.93395022895763	7.51562858880726	7.95595246466734	7.2835797970046	5.44906575371161	7.1903502727293	7.94131713507728	7.82001102431026	7.85307003990579	7.98827522312945	7.7712209491815	8.16989278428433	7.42887481290932	7.8416544868995	7.26559979857494	7.75761331182887	7.38892300751019	7.33119444530325
PSMF1	7.86898130662084	7.91738617117282	7.83905613682078	8.04401787281247	7.81764871083574	7.82425653472324	7.90910543494982	8.23172192875075	8.24255929388597	7.90577899620769	7.76937304304552	7.69765530575676	7.30343173372582	7.91200898378583	7.88466595444541	7.90328293625885	7.13941711669736	7.62398568412635	7.09667997644449	7.91149567097084	7.92853241022091	7.85917376809783
HNRNPA0	8.20057166073731	7.55357939982643	7.5382375912787	7.73427832814075	8.04064796758252	8.02988214836015	8.04296367605641	7.46614854116637	7.38100020270405	7.35672656649369	7.81554882459856	8.2181110833936	7.5882828766627	7.2844396957407	8.02345270672432	8.09423750306466	6.49422447001967	8.05957383240379	6.68014166138315	7.8756671776274	7.66419806123802	8.06744451931904
GOLGB1	7.18985341142052	7.18263448615641	6.89949779940425	6.74211080446613	7.04744056446598	6.91353984979983	6.72053482730981	7.03966376225227	7.42566544070145	6.73401948969255	7.11201675728796	7.05081112581849	7.2098734152636	7.46863324286106	7.06280585590578	7.33750835353668	7.60189117685124	7.11733803512177	7.79752077877361	7.39629623486678	7.1311825344854	6.76821768091345
MYL9	7.16135513483107	7.01102070544991	7.88221526483548	6.95040909736553	5.98907332421189	6.46402661629443	5.72888052075426	7.1572904383081	6.9555744482081	4.89078289655406	3.88413370545616	7.16726825225733	10.9293303031651	7.54307828127762	6.08142170026792	7.84598203080133	7.15200216826791	7.36368555718505	6.37325804477622	7.46614854116637	6.851619212145	7.00112203354119
CTTN	7.19157886249691	6.59984225638906	6.77847511582513	6.74991808604211	6.71146165573013	6.74776719095546	6.58521273396194	6.30665846063988	7.49691893339183	7.0885142573297	6.73632849638171	6.91331632027607	7.07528227576293	7.22772669538282	6.73831135479252	7.19794345621874	6.8586993089265	7.0684595270249	7.18156735165019	6.87163981087393	6.97874378854658	7.04887209975991
STOM	7.66487257135035	7.67767011402595	8.02740469242895	7.66897193886263	7.65714016736686	7.78508591529557	7.6560083185201	7.46062968009723	8.18474659837498	7.44734598789821	7.45492510429538	7.74131737280225	8.38645105965459	7.53506813719446	7.79038432492645	7.81704313579206	8.26237352753455	7.9287984182946	8.09995367083028	7.8298176882027	7.70494785726109	8.03768073732196
RCN1	6.82396502666794	7.40750513185737	7.38168735503569	6.93721719332029	7.3808429599136	6.86130700371814	6.94488144222492	7.04704964387831	7.86312623907073	6.9554582206873	7.21105827653316	7.36540197216702	7.12576161693793	8.11706202685775	7.0583383523894	7.12482063305495	7.58228616467107	7.31798360845198	8.35368466797193	6.73377473854636	7.10251512483528	7.14712982464819
PABPC4	10.8501104128043	11.2210954758986	11.1149467803409	10.7288999879612	10.8720066371101	10.8170318055995	10.8501104128043	11.1483369321022	9.51058946969398	10.7101238243438	10.7619350812589	10.9363188086594	10.083123063155	10.1790125130651	10.7076769228565	10.7619350812589	8.95727047222788	10.5113358867678	9.13077659342147	10.7346805643957	10.3246918570727	10.7229793106706
CYC1	11.0949296569886	10.9363188086594	10.9554437153764	11.1483369321022	10.9084733470507	10.5509953907256	10.7531859514772	10.916056631959	10.1229036650293	11.4252902463238	9.9844879379289	10.5450452273881	9.97131867024301	9.78248313163549	10.65320404642	10.3578350287381	9.79490973778841	10.3795551701791	9.44959035791251	10.7619350812589	10.3000995528153	10.7859076676204
PSMC2	8.98821678558904	8.98661633032947	8.82307566628625	9.08173153525682	9.09489361671224	9.1332870997748	8.81612299241854	9.0039252025429	8.68102223562116	8.83160730843232	9.14769634382956	9.13578521605329	8.88255699149366	8.81355730595709	9.19991135876819	9.23299731255091	7.99303342239821	9.10408494607605	7.67243939464738	9.0660942280374	9.17369950897525	9.07725558199772
MMP2	7.69869916370115	7.31031494350521	7.32224489607012	7.28113256182405	7.86621795836522	7.00754515061187	7.47010948194969	7.0895960972567	6.4015139782061	7.12887152024081	7.80827265383391	7.68634138118256	8.52115652824221	8.05269396467718	7.6224797145107	8.13873874871745	6.98258775204143	7.95242037279585	7.07845307854245	7.2930636176843	7.37759077731805	7.27311006134041
SF3B1	9.05536656776357	9.30287160287499	9.40077801003015	9.03872831441912	9.38891796619292	9.47362858062355	9.32910328640919	8.98661633032947	7.916305282753	9.51235476223857	9.50882417714939	9.23299731255091	9.60188445668726	8.95936998682919	9.5211220759154	9.54396301167471	9.28306577818883	9.47554010180051	8.94711195997102	9.57022541663759	9.27853227639063	9.59848314562311
SMARCC1	6.52119565220723	7.01210438476476	6.78871558286475	6.77483500325839	6.82807530043852	6.52762164581163	6.90463180017939	6.81141892623766	6.61570318885152	6.33088276186973	6.95103589997638	6.92772367430511	6.7252499518788	6.5930738228734	6.67726339240245	7.0142594832633	6.10381218318406	6.51556089978163	6.6784467374584	6.9164348222456	6.72314562347344	7.00530618881857
SNU13	9.237991832965	9.03386243890887	9.11903549120041	9.26295732322951	9.44087216715023	9.13211655291541	9.0896322033448	9.18185003877902	9.04146647432109	9.28306577818883	9.1505225489271	9.18371492803371	8.9122550703656	8.81662904969398	9.00781014281182	9.23093870251229	8.5057518526854	9.30974773974899	8.64909375697769	9.26952415180694	9.15820925232735	9.22856905966546
TM9SF2	8.18802327432917	7.8957527384003	8.24187466273689	8.25013570314077	8.19204296366671	8.47388257383485	8.19646121513501	8.311961270753	7.48157169601363	8.29048134862195	7.69656235518487	8.1075049761686	8.06137478864663	7.4836325565839	8.12633235472744	8.28534473456167	7.62126590761764	8.15443142831342	7.34764501621958	7.85391096565594	8.51675571883566	8.22523581542458
SYNGR2	9.96804137063948	9.60188445668726	9.0571748555269	9.69563912341523	9.4165182378721	9.57625546719332	9.49061902047146	9.37483543344213	8.7761860456849	9.30572809356069	9.77173404129914	9.79840978688367	8.96660801833536	9.20555501641215	9.6167959631577	9.43570239221907	7.77062240912298	9.54919576739093	8.37761752768909	9.58107918333331	9.72318987035567	9.28069252470649
PIP4K2B	7.68634138118256	7.67571067155157	7.84068601628103	7.80560772536226	7.89655623750231	7.35427590803815	7.51540587642034	7.59445647847096	7.5445821912215	8.26626080339881	7.95784637564391	7.82256584184332	7.60858446659884	8.00931505297615	7.93936754565639	7.68863970623881	8.05627652419774	7.72817916838452	8.04090889496658	7.75928436276482	7.78508591529557	7.855755761524
DCTN1	8.00704784738549	7.8941906245914	7.9818991799898	7.65750280106734	7.75858088230924	8.14059183900641	7.8635568714057	7.79841613000776	7.63970981778313	7.64576375384059	8.27637582529336	8.11976690449966	8.14853224655982	8.64666429529652	8.0021954632514	7.89508602815926	7.98872922731476	8.14817173167357	8.77449766532482	8.05516348338714	8.32863468068352	7.9962839020346
BCLAF1	7.53107248015804	7.25155216240415	7.12629945813647	6.94570842399887	7.35914829568305	7.82099202464923	7.3055610315512	6.45876905847432	6.62443654037482	7.1136749541762	7.88642086757917	7.34288892583366	7.48590388101284	6.85366271718502	7.57801225496778	7.43210517181314	5.98531853035416	7.4836325565839	6.02311378824765	7.60616127394444	7.53146635338197	7.67421326861127
SON	7.87779901164943	7.82552767484472	7.7386795909211	7.71865458183373	7.94561390812229	8.16571779163493	8.16005611973197	7.31413693588507	7.63648053125798	7.43507431337882	8.27170593576685	8.1540009530189	8.21268052255606	7.82936419321601	8.04296367605641	8.34072750629074	7.07235860322572	8.22226995336674	7.35485274797666	8.14137579465403	8.39140414902495	8.23918190701269
PXN	7.500922117332	7.25620016199983	7.82026048061313	7.18217161551512	7.22089942901781	7.93665143188675	7.77778467380746	7.52802565133597	7.01045828680195	7.49182838705844	7.7650555500215	7.82343891166236	7.40557101547194	7.37118697179423	7.99972867025627	8.11615220885066	7.9818991799898	7.60728358009268	7.5459583740744	7.85863883058556	7.9690193538753	7.59622933768374
KPNA2	6.22245767272254	5.96343725616784	5.97510054906708	5.93099807870716	6.51576317506387	6.75342523969091	5.99858908600247	5.18215895279876	6.12137279552129	4.55344930783763	6.09910543202639	6.07319332225593	6.58612695716593	5.27193457663107	6.14708579923771	6.58153683708802	5.17059050120793	5.4738692318344	4.57497945118188	6.18324490303608	6.33956610025106	6.24983947258938
ATP6V1B2	8.0415071410845	8.06858556106495	8.51793280334498	8.23527161258825	8.25471064844411	8.25421847821753	8.2957780688271	8.6867117941872	8.1120488196107	8.37541120104864	8.07275111305179	8.39808016928112	8.08583327073701	7.92741234281117	8.35638133307512	8.31277249594708	8.04371928743913	8.40827125460707	7.61741612720068	8.46232561427797	8.41311659864528	8.44651207347521
TUBA1B	10.4617760563902	9.66752554793268	10.2322245262034	10.1982441716027	9.79139030607211	9.44959035791251	9.79139030607211	10.0913478640781	10.6067024147713	9.73906956434991	10.4112877107714	10.3833633385256	11.1933883760745	10.2148929698628	9.94056395278097	10.3833633385256	10.2120846190931	10.2035854892927	10.3246918570727	10.063163955102	10.1363172104331	10.0585447752182
RBBP7	9.0039252025429	8.76927214452992	8.88459474931988	8.75190583394327	8.92794908240602	9.03872831441912	8.82745903982899	8.79916404034331	8.75379070903563	9.22381088385228	9.04295967102649	8.70115866785541	9.04937509532685	9.00781014281182	8.7948485387378	8.98661633032947	9.03931984974756	8.99856002065575	8.35199184787783	9.09761112958904	8.83839095027087	9.00919636831619
SDHA	9.82398957522858	10.1518873434386	10.2598560565021	10.1937602117242	10.1229036650293	10.0913478640781	9.60188445668726	9.92550397888266	10.4789948951503	10.7619350812589	9.68549972913139	10.3000995528153	9.85496249142284	9.73906956434991	10.6406001689235	10.1435711090108	9.41420231277151	9.94713039155067	9.28069252470649	9.92081343586515	10.0212716550872	10.0379060441682
RPS29	12.0887688640566	12.2379870469868	12.301019527574	12.044122279374	12.1818561282339	12.301019527574	12.1952984778997	12.1434364862487	12.7892238277132	12.0610389294027	12.4229099038943	12.2161726426202	12.3748327053037	12.4402448244151	12.1818561282339	12.1310070484908	12.8504749593444	11.9294363555348	12.5713968580097	12.2379870469868	12.301019527574	12.2161726426202
DAP	5.92870056966449	5.80391522593366	7.06909542165661	7.56784925008456	6.13258427256154	6.26964276342853	6.48185382630833	6.73696622250538	5.10807788824741	4.57016854228709	5.75238701326705	6.6429425036874	6.6706993229165	4.51201801137138	6.31714496861341	6.07938547609848	7.3955508800413	6.37098721252216	6.67182644978105	6.19283451825324	6.33956610025106	5.90227361063512
ARF4	8.19060045530533	7.63970981778313	7.72908283393623	8.12482699723669	8.16141938189386	8.18250570730975	8.16846262128283	8.06227959607311	7.40557101547194	7.78929774029795	8.33657455798405	8.2302298522976	8.45868873822555	7.27311006134041	8.06509202304221	8.12744508996693	7.70093461674256	8.28337945952807	6.75252012860976	8.20107235455294	8.11398091272352	8.21053878061761
COPB2	7.78618840356508	7.27826228452115	7.72547376994773	7.6148923793188	7.80210251812598	7.5643450552651	7.5728129089994	8.32823376026199	6.20123711506217	6.31897562225037	7.12576161693793	7.45352623618642	7.47947667844103	6.74870491074109	7.32379445160137	7.02138576197752	7.22160608616579	7.4250206466526	7.65418085583306	7.38734583366467	7.75205510738059	7.35110162495956
USP9X	8.67099825724511	8.87943036757283	8.89343198542117	8.73219534758531	9.02085825216576	9.16137639072562	9.0571748555269	8.95102153474427	8.7707307973237	8.92446139732638	8.85188887210963	8.8329187003363	8.74441685839151	8.7189411640138	9.12302697305275	8.94996796703492	8.8149624627934	8.98959101002956	7.10914470498274	8.72540578910346	8.68925605918007	9.21973109258832
PFKL	6.27467818466423	6.43431612422632	7.057298080041	7.06280585590578	5.09777682885689	5.51683146184434	6.42412652513647	6.56595541280323	7.11766860104794	5.82625424826876	7.23204047715496	6.65631039393609	6.28969247940081	7.48408280481356	6.53575693755063	6.15208185767272	6.31694984910504	6.76910476212938	7.3162371575248	5.64333796226493	6.26418328264128	5.96206048756566
LGALS1	10.6067024147713	10.5113358867678	10.5021592226934	10.7859076676204	10.433634758611	11.0566316736235	10.6133119586739	10.7985449192113	10.5938064468175	9.73594417899067	11.2174485513123	10.3093510863303	11.2486475049042	11.4750113885483	11.2174485513123	11.1228617019984	11.3738338601366	11.4252902463238	11.5800324031505	10.893178293488	10.7619350812589	10.7028597419265
GPX4	9.80556624869679	9.59102274956324	9.17634744720083	9.66023076780759	9.20555501641215	9.56113759236292	9.62475368388017	9.45054110615871	9.89472723925697	9.37666203708379	9.49597051205123	9.37219659529714	9.94713039155067	10.4789948951503	9.37483543344213	9.40077801003015	10.4197354864581	9.69887547558952	10.5021592226934	9.43570239221907	9.53513588794206	9.29319624425846
THBS1	4.80271600638102	4.51349646083549	4.96578455047809	4.43344775910564	5.16663137440305	4.92010971077084	4.49429038278736	4.93897797910599	4.67555774095331	4.66993534758843	4.73796510976437	5.06940184554629	5.59117039469184	4.86455208418146	4.69315135230958	5.10976880827176	5.39601171103304	5.25560959394146	4.78243186117879	4.94135213063836	4.94312636855347	4.61232111275541
CSE1L	7.34146344944272	7.23390488786051	7.08573912568503	7.2100670633683	7.41546870441598	7.36336492562101	7.0462361103366	6.62208571284206	7.54212061393206	7.14692295101599	7.15235561822465	7.22982626556456	7.40498016687809	7.61654566648339	7.30068265693594	7.6224797145107	7.18565826158517	7.53599084524012	6.88188346110883	7.3338711496847	7.49138934767901	7.35045654831958
TUFM	9.30757891315347	9.27655009690396	9.008503255564	9.23093870251229	9.03291250262989	9.17124885489623	9.1949774584897	8.77170963787187	9.74826761174534	9.52873610550086	9.28069252470649	9.60752515241298	9.22128529850988	9.38487737139867	9.42654614383284	9.30572809356069	9.75766947622308	9.42247125440866	9.59102274956324	9.56621408224937	9.49597051205123	9.20918777569169
PSMA7	9.1949774584897	9.29319624425846	8.90731423009409	9.12943663392753	9.57022541663759	9.36079254396839	9.02238114549069	9.43809974087893	9.76435151190427	8.65996379715934	9.1505225489271	9.32476734495529	8.8089186145963	9.40310937239114	9.13973044569227	9.19071954658726	8.8341912589118	9.03565347105759	9.34004776554626	9.34821559490672	9.0039252025429	8.70492289370805
POLD2	7.41688090773214	7.33453140646438	7.795166667041	7.61654566648339	7.74621892423195	7.51958321726453	7.26060174706767	7.0862558080306	8.33488563781474	7.38564182172621	7.35378209233785	7.60128221858179	7.55127418473219	8.13917754430327	8.19362709058797	7.53844069230841	7.32131649312372	7.50905462524261	7.08599746685782	7.85546308169172	7.4335959537289	7.23311369236519
CPE	5.71159402666631	5.86550774419091	6.1776909581558	5.67484939268849	6.23330070594501	5.68198602569852	5.78974110993756	5.4333606317859	5.63072469061345	4.37522400904103	5.14839818460574	5.56767968562786	7.86130870289981	5.5724521924525	6.701330087798	6.64102971888038	5.51430646399164	6.08448199114626	5.11622566227259	5.82208238561084	5.4925204271132	6.19835740547096
PGD	5.69947953752362	5.41966440806201	5.09465399922212	6.57264120963662	4.98810868755357	5.64849315052726	5.7844218699235	5.00818916970986	4.11481056926341	6.52055717909227	6.24028826683524	6.07938547609848	7.22695878441432	5.92106265705538	6.5377356635229	5.955620010111	3.16526417473743	6.34647312961857	3.98558305828819	6.52846639650153	6.52181993662185	6.31274979696848
COX8A	11.7040898465822	11.5198146763585	11.8924807469359	11.6313728278123	11.8196718300648	11.6685178577242	11.8345394889981	11.8196718300648	12.3918760414057	12.044122279374	11.3259077717063	11.5869933606135	11.4190690578906	11.486684519276	11.5417323095492	11.5869933606135	11.5800324031505	11.3891930247136	11.9036259944401	11.8793815655379	11.7040898465822	11.9653969995596
PGRMC1	7.27797883133403	6.85727051089114	7.21070839322807	7.51019732760802	7.63244335418355	7.22408696692218	7.1817751625397	7.17371831382356	7.17341772072171	6.9284425752461	7.484867347729	7.32266018080428	8.03520168132532	7.44825822672928	7.31939350179345	7.37358031340443	6.64989078865422	7.62887011432317	6.95728265551141	7.24447083625073	7.11754310586393	7.61300460430402
EIF5A	8.69351290391058	8.28160701590234	8.78695218725167	7.97015892752799	8.50932910815903	9.32476734495529	8.68325254510019	8.8268281962984	8.72834781868452	7.23018974969375	8.92446139732638	8.66129952301436	7.60616127394444	8.71381946454109	9.15175269771922	8.55541899188455	8.65148114684255	8.8329187003363	8.88459474931988	8.65782423921372	8.30604154822564	9.28554293063817
ITGB5	5.6256747866628	6.01879026587231	6.53403715819728	6.6046379701149	6.40964638799855	6.56948353073127	6.25167803298077	6.82224147454629	6.09758082422283	6.37026227642886	6.01681730237972	6.46390556335059	6.91707875784247	6.88662719750314	6.51719998764839	6.2256912156343	6.54801807632001	6.4331204151408	5.86152429553701	6.29943215094086	6.53687762697571	6.36096583624877
MGAT1	6.95653537992783	6.62759610743514	6.77754774791592	6.50669205667774	7.19577818637468	7.20494193871241	7.21600464536218	5.62647546583694	7.69910802367106	6.3969293358016	6.86015503256952	6.2510046027559	7.21620333607503	6.83060703586168	6.44093941165124	7.00112203354119	6.26462201378241	6.78417439243022	6.33869122129197	7.07096277457015	6.90598144779442	6.56372059673987
ACLY	6.0555127958366	5.53314250435076	5.83125742322078	5.79545470072321	5.84230172101323	5.9637106262292	5.49663628988607	6.19675545705765	5.68060725847518	5.44785549912159	5.87049679746897	5.85523429413218	6.79252132239135	5.52578032288668	5.7495883470749	6.42645046677875	6.25453203520744	6.23304649337716	5.83072277594213	6.26975631793389	5.90032648166392	6.03495372228664
SRSF7	7.13529767753352	7.11674389311032	6.9929894498494	7.24370938623078	7.48784591430608	7.5457046240872	7.1864678832789	7.29328042984993	5.96142660886975	7.02312287900428	7.47892928413365	7.41448517446544	7.29227242870854	6.9809538406416	7.57495327011826	7.39642397983626	6.45473015765851	7.40750513185737	6.63081109955783	7.2147275863329	7.43921317184271	7.56015629624497
CDH1	4.56593592648378	4.81504553611737	4.36981986239171	4.47464635023227	3.68958612353065	3.73720308016585	5.17618992351494	2.34624231526221	2.78464017238448	4.70801341058253	3.59980206304717	4.12612924137357	2.63590302532318	3.92700835521569	4.11959056337539	3.26788889614235	4.33276615375869	4.52010987763901	2.94940004337224	4.05959699597943	3.22716892515733	4.64626121667037
PJA2	6.76752460529141	6.81569228583299	6.86447749238567	6.47975824140168	6.76215355404511	7.03068837039135	6.96260584331087	6.52990699972243	5.27804629937121	6.22057262576331	7.35378209233785	6.95672242579197	7.37160641661706	6.94989722328381	6.92809994896109	7.56695448134966	5.47015374761226	6.96697244811207	5.96990706552358	7.09793689419811	7.41729628904724	7.24221451335902
COX7C	11.4190690578906	11.266273470279	11.7409455846165	11.7638584386756	11.4401199950997	11.0742950974976	11.2121765607745	11.1730810263877	10.9592799363105	11.4631640028188	10.9986360323663	11.1611052042179	11.0949296569886	11.5102889717846	11.1730810263877	11.0660399311566	10.8306295186155	11.014354834301	10.6594087352718	11.2596826023452	11.1994568589537	11.3812926018558
ECHS1	9.63096638500662	9.29935777877342	9.53149677759832	9.57022541663759	9.74140401852762	9.52343409980415	9.69887547558952	9.6472908061288	10.5391112547069	9.94358963456729	9.52597845269037	9.84600314865895	9.82398957522858	10.1319515740658	9.88641370467455	9.95971166669172	9.66524218044617	9.84900695304244	10.1399256855941	9.96804137063948	9.6472908061288	9.97131867024301
PLP2	7.97041592030785	7.29648253426764	7.49217187925115	6.59780018089319	7.3560322434729	7.75873988898707	7.00413005917696	6.84385263098872	6.0076468070084	7.01292360366488	8.2845350645039	7.86898130662084	7.86377874840957	7.10184377956306	7.69841016601873	7.69602603734831	4.31798852031382	7.88592370495557	4.6228855120041	7.60144250002118	7.94976782047859	7.49138934767901
HLA-DPB1	8.66754537645226	8.35572271503024	8.86477583155008	8.79916404034331	8.22523581542458	7.57519744083409	8.22226995336674	7.70871862071251	9.14769634382956	8.38911176351114	7.77374286449211	8.48925951733556	8.40827125460707	9.0571748555269	8.7235559353522	7.37846762165726	7.50149980927939	7.76458654426276	8.66754537645226	7.80560772536226	7.5643450552651	7.2930636176843
SSB	6.78857499980891	6.77155730126259	6.90655073172132	5.73044843906235	6.90027650573406	6.16344114628256	7.07729205086645	5.23496298854055	5.82208238561084	5.13939306355338	7.19332914947898	6.62038737125024	6.85127864874997	6.31694984910504	7.31063118544337	6.61341588952161	6.20946944780647	6.58743433171829	5.88680399402427	6.78365502925817	7.0229316869415	6.64719731028346
RAB5C	6.83248856483637	7.06437975349504	6.69236441162908	7.38229228123161	6.84888780712867	6.49524598254014	6.83776902841658	6.54221443704951	6.94759675746097	6.82869119053473	6.75037708647293	7.31525046648991	7.08549620980003	6.67906139984992	6.96252986408312	6.85274131127879	6.40029340635185	6.81862820529722	7.19850539651837	6.84338993175074	7.21363549672709	7.0885142573297
GPNMB	7.39642397983626	7.78005757984616	7.88296946440719	7.81976156800739	7.78974791236071	7.51630573621153	7.2835797970046	7.95971428960797	7.29615382633249	8.56258938257345	7.54149573933534	8.51984157658974	9.00205431532512	7.34764501621958	7.21585762033552	8.27531101790932	6.47623833615127	8.05447667799898	6.63495462390169	7.67491259633402	7.37957309262748	8.14137579465403
EIF2S1	7.72996482503775	7.35825784623865	7.31290163352211	7.4695969466996	7.42218950497902	7.75337046444984	7.41674067036712	7.65060469233533	7.65438060487162	7.57721775148954	7.49047054127307	7.56263986947264	7.59746214181402	7.6736750854715	7.54621212406161	7.57519744083409	7.66897193886263	7.52002875477549	7.64551551397988	7.47869468283581	7.65258089127691	7.69507048555369
HAX1	9.95782431184134	9.9506881370665	9.66752554793268	9.85741887787109	9.92550397888266	9.89041631367783	9.93345192190638	10.2035854892927	9.42247125440866	10.3424169865815	9.59848314562311	10.3896438050211	9.50583011271392	9.58770059241388	10.1890054252546	9.78248313163549	9.09436419723447	9.75102308034454	9.008503255564	9.94713039155067	9.84900695304244	9.86121953139518
NFE2L2	7.62685548461614	6.77605441038863	7.41229459012633	7.39891984992864	7.57816458726015	8.25169866608641	7.484867347729	6.87709063195315	7.02669259279778	6.54339676523663	8.6083164047675	8.26453957751557	7.8660216208037	6.89309780803113	8.2735756702854	8.0486437646804	7.2102959698537	8.22714006766337	6.17471292672361	7.62524268202384	7.98257228757439	8.15324307099992
TIMP3	7.27217947025857	7.26248481760987	7.5382375912787	7.21881665095974	7.52347180819013	7.48590388101284	7.28852803969243	7.35485274797666	7.04012581172925	7.43966784268919	7.1579746948868	7.86739113350871	8.75379070903563	6.79135485097932	7.64748770258354	7.84712716859447	6.53164647442111	7.96416276928173	6.26262120595546	7.19003767471362	7.4721681545686	8.21974222719467
MBNL1	8.41094417261556	8.49195554711016	8.8066479340774	8.6657293206595	8.69753010147314	8.93447909425771	8.50376497186992	8.27067530063198	7.83290291057204	8.70011960903022	9.40077801003015	8.63884828772431	9.08336394562671	8.79916404034331	9.36438205121422	8.93916898161267	8.73483695098759	8.69351290391058	8.56866860680191	9.11372633386937	9.42485978643845	9.21154251687009
MFN2	9.31994661139768	9.3790038905003	9.41420231277151	9.74140401852762	9.38139473987519	9.3586383716197	9.26697134024005	9.65556641384185	9.61021929787786	9.65006941522636	8.98461391945417	9.50882417714939	9.05285360511068	9.72051458589463	9.60188445668726	9.51235476223857	9.55703402218897	9.64353468894369	10.276078828367	9.64353468894369	9.41420231277151	9.65006941522636
NMT1	6.34319677939194	6.04410118270172	5.51880824778892	6.09240241633194	6.35184026417319	6.12000285789843	6.27797197161967	5.68322500559998	6.22944101635761	5.77278250784747	6.22230278065947	5.9612204111287	6.16748974178255	6.30240769667476	6.36675704913935	6.14250103831779	5.51865171091944	5.5178155771969	5.9403063046686	5.95740376683612	5.89327198057636	6.36703315135778
YBX3	11.8196718300648	11.9458929449993	11.8671969061545	11.7515724360702	11.8924807469359	12.0007365993506	11.8196718300648	11.9551757966031	11.4252902463238	11.9505343708012	11.8793815655379	12.0267724170381	11.6919349224654	11.8793815655379	11.9036259944401	12.2379870469868	12.2379870469868	11.9653969995596	12.1155629797624	11.9929836721745	12.2812568531498	11.9294363555348
IGFBP7	7.71057084524734	7.84858379947554	8.72540578910346	8.42318741589166	8.41767306694607	7.86224437650785	7.24428998565742	8.18020544929171	7.61244921945435	8.19616580997992	7.69765530575676	8.14137579465403	9.97496735759501	7.37403475331581	8.03617156700289	8.50142211611991	6.68641213661969	8.21377409627289	5.86009214056987	7.97565317475604	7.78456613844821	8.67984934386506
PUM1	8.65267762195544	8.55364659941209	8.68226831699607	8.41949747748249	8.61884793484337	8.83746484957454	8.70492289370805	8.6776313106295	8.01679981613337	8.48220422787717	8.52380570559511	8.72225105615845	8.61993111624836	8.50932910815903	8.70391212427653	8.6720172508251	8.54149547292824	8.86916004363506	8.0768255979352	8.7707307973237	8.57729415749978	8.79222702841817
ARHGDIA	7.38880845068963	7.15452363259897	7.14372034148105	7.20128254401902	7.16951940578971	7.4596239912105	6.98969439592568	7.19965927367322	6.77428934395805	7.16525452049786	7.91259012662173	7.79796371494876	7.82425653472324	7.59848930276682	7.5917099424814	7.52347180819013	6.727919192098	7.53266260666813	7.76772313483398	7.40111485139463	7.61709936301269	7.29123229724384
BHLHE40	7.37693146543242	7.60691708502325	7.35179036018327	7.20899441827588	7.30368980428828	8.25088889002881	7.48071353194145	7.96416276928173	7.00774603625136	8.16043429153073	8.23314248594883	7.7386795909211	7.81223988401713	7.21600464536218	8.33725470210081	7.93852441147934	6.46573724816099	8.83746484957454	6.18667673038077	8.2181110833936	7.71757386211387	7.8457322153437
NUDC	8.32315245685042	8.30191392338334	8.28252351589805	8.40101207804574	8.20877095428562	8.03768073732196	8.18219116677826	8.27990875781865	8.53519473605778	8.03074151462816	8.31906862392238	8.25471064844411	8.14137579465403	8.5057518526854	8.18020544929171	8.15254265506706	8.52380570559511	8.26820587954123	8.45812571549068	8.30224956074187	8.44924541786209	8.01456714833626
TERF2IP	8.2568296501668	8.04472572776307	7.86377874840957	7.80922569239712	8.14385426337228	8.4687822893459	8.1703178531418	8.21780484081333	7.99659995518966	8.05681333362593	8.03188921908448	8.01231227324206	8.00093881645981	7.94646359855276	8.10141051169786	8.03360537301394	7.84940280871223	8.23374501789688	7.3423245290157	7.9241595140751	7.96970909904516	7.98999941768465
TMX2	8.12705078322456	8.0609983510395	8.05025026712455	8.22336173945284	8.13246135767823	7.98292413473984	8.3361303522968	8.1834100580859	8.38443256165666	8.40827125460707	7.45657914714142	7.81803897275655	7.90328293625885	7.59708441279035	7.91738617117282	7.97271567644086	7.68652992165593	8.07889309034147	7.61654566648339	7.90328293625885	8.05447667799898	7.75138684490501
ARCN1	7.66390881593161	7.09031050594576	7.79796371494876	7.56318637490252	7.41299032386335	7.86462949176881	6.88859276195726	7.03002602296653	6.86752481040595	7.18359366179912	7.29387972121506	7.55251982912368	8.12547463021338	6.89559274944191	7.49983129958233	7.41617315647092	4.3461510024527	7.61300460430402	4.74272657434327	7.51426950095664	8.07330295484855	7.56756691514279
UBA2	8.45308404486919	7.81945993312724	7.97956757428438	7.97585867074828	8.36770014840356	8.47975838996444	8.52601727618198	8.07248362834667	7.73811409214266	7.48714379791433	8.78495917553717	8.7948485387378	8.57262709244721	7.47477522095696	8.52899513578387	8.655838188333	6.04838129021956	8.33691463004243	7.09897571501102	8.38354670002331	8.32479999016134	8.51225583156004
FBXO7	8.32401461639619	7.89778663063289	8.39590990750244	8.33862951966259	8.30966136939088	8.28037604425002	8.20057166073731	8.0911502363363	8.15578800021444	8.19616580997992	8.03666245451188	8.2655152812014	8.48666489038833	8.58049841280183	8.22096598295526	8.05416337271691	8.20961565907428	8.21053878061761	8.11398091272352	8.43110367217951	8.17913856133612	8.20022270256467
GNAI3	6.68696329654148	6.4137859327445	6.53594432912266	6.53522790154676	6.81699918897231	6.31453536179584	6.8419945448523	6.30451717917097	6.70807911032349	6.39319641938196	6.51907636798309	6.76561245815506	6.87552964261519	5.95105302879851	6.91696636235507	6.42784989000894	6.69622460145809	6.55477260843176	6.45687077165468	6.65451910277049	6.63023673166146	6.92185946100356
CHD4	7.35825784623865	7.26600017621858	7.53491709833498	7.93587776986574	7.15096646492784	7.45115889210612	7.29227242870854	7.39081442713161	8.01456714833626	8.02917037458775	7.76848494878929	7.88542654233197	7.4485512755488	8.17767972510785	7.57721775148954	7.33713745434517	7.97918188044207	7.66068113326972	8.26401695225689	7.0462361103366	7.83716000852487	7.25298581474496
HTRA1	7.51367555505798	7.68756772367406	8.02170359909424	8.19204296366671	8.06858556106495	7.84712716859447	7.57007816003271	7.8660216208037	8.29048134862195	8.16813655706048	7.85402651282908	8.0925608007623	9.01885663323493	8.35926037864903	8.01517909496922	8.166562478039	8.81662904969398	8.27119061819942	8.53081703193878	8.07889309034147	8.11238661306687	8.17533705191349
LRPAP1	7.55543917208651	6.18974164989486	5.16318523420788	6.74735347526405	6.95256400577467	6.58730710197365	7.30222486788617	7.05304221099787	8.6572739466333	5.35603914113234	7.5929463702576	7.13604889531411	7.13286275855137	7.81976156800739	6.67906139984992	7.24602712001681	8.88944919472834	7.13213266707504	8.29611855140605	6.95123590506799	7.60710033255797	6.53947024408661
ITPR3	5.8740772226949	6.20367992245193	6.16659030528747	6.07256862967612	6.10746492350289	5.25455983713323	5.65663364143547	5.5984945863358	6.01017859634542	6.55164382283828	6.21353857192829	5.5822876025033	6.25167803298077	6.51068875646444	5.80027743387197	5.7876768851079	5.45958849774708	6.0295854739823	5.48586314980239	5.29245373863732	5.62180524265085	5.92346580964988
PITPNA	5.56659399357406	6.11030923367403	5.61965565066523	5.82082496349728	6.02696767567106	5.78872316462623	6.27837365363637	5.75759413655554	6.27328519905408	5.9444375833574	5.86877369689208	5.84503477574276	6.31203150012119	6.38493259193737	6.07983883377914	6.503345159584	6.9542764171341	5.64167618433414	5.67059691077789	6.18799461713034	6.234847329719	5.80460079750304
IDH1	7.68501752666903	7.5445821912215	7.25476286393648	7.47613310745618	7.64711134550291	7.63057903708956	7.78733720385253	7.33365405145637	7.51939845915678	7.44734598789821	6.84690763131773	7.26465046867867	8.37471763513044	7.20055873700996	7.38320531476083	7.76797047795179	6.59889196029403	6.96440622519827	5.9612204111287	7.26504643281367	7.33231455251767	7.60436249478643
SELENOW	11.3188152192502	12.2044123393456	11.3259077717063	11.8671969061545	11.2910799509359	11.5694268836648	11.8114407118812	11.8924807469359	11.1275501858788	11.6573164876158	11.7638584386756	11.2346024392579	11.1730810263877	11.3259077717063	11.266273470279	11.266273470279	11.1611052042179	11.5583943466255	11.1541933294243	11.5583943466255	11.4071960786746	11.4954399953219
SLC7A5	6.08966429497862	5.89701787443145	5.51999250427762	4.7289091860338	6.61413789925809	7.12786132653123	6.61742217471194	5.3938253793897	6.65736552452747	5.3403036340008	5.12854841554253	7.23541654615878	6.63172408154205	5.35932296024237	7.03527763991002	6.66191590058204	6.44438442114002	5.33969207024881	6.14860927613231	6.54529452141467	6.62838672005515	5.29506048255764
AMD1	6.96305740375479	6.49761335468267	6.57828070424058	6.7385393987365	7.06643696707744	6.84284458767849	6.62083342383113	6.10500575176527	6.57417324838049	6.25747903462289	7.00794692189085	6.87026932551059	6.42683891136038	5.88503516203728	6.79320164013503	6.80233904407977	5.45729832621941	6.46460618336588	5.84833078395345	6.74288379179721	6.62274592183109	6.94434559504025
PSMD1	9.16659827750819	8.95280719197115	9.1746313774799	9.28554293063817	9.23594221865975	9.22628389439769	9.44959035791251	9.41420231277151	9.51058946969398	9.15370871006593	8.98661633032947	8.85732779555279	8.85855995052687	9.17035879954533	8.89739697076874	8.98461391945417	9.47362858062355	9.24047701596105	9.73594417899067	9.11734056397393	9.12503412384666	9.16422153014568
CREG1	8.74441685839151	8.26237352753455	7.80130204338603	7.92944213744575	8.35797854527984	8.61180207074738	8.40057712792317	8.2467260283966	8.15362201200941	7.81639943648248	7.85117879290219	8.16571779163493	8.87249950811113	7.61034676312125	8.26913091492618	8.51225583156004	8.11941439752045	8.70834956380578	7.44538065233357	8.24572968989859	8.0988395664291	8.36863041658364
CSTB	8.16746767884601	8.31565535789329	8.16326782993939	9.15175269771922	8.14944784826123	8.36010377967908	8.86791910937015	7.88642086757917	6.87790751833294	8.31812074435294	8.95433685190142	9.14570746385661	9.14769634382956	8.32903560110506	9.16137639072562	9.15522141630694	5.66058364418055	9.46290756490821	7.66936009858052	8.07133124783718	8.75021011203335	8.09649833247716
PCNA	6.51006888138103	5.5742232642256	6.28896591720291	5.98754139675122	5.87792379015015	6.49017194310062	6.48464855873359	5.79852024623702	5.56686933419512	6.25261520788573	6.53982537778478	6.12220055211201	6.72812579789786	6.1557853135006	6.34940215210309	6.77069331758047	1.37206147405373	6.70035670690709	3.31060703443729	6.74970627478271	6.42710942481905	6.13946108698506
RRBP1	5.45127586263019	5.34936746577942	5.44906575371161	4.74233040920346	5.20176659770649	5.26562835313081	5.39950514170644	5.12704713184089	5.60986740320425	5.77988473952283	5.77662440675873	5.03999574762433	5.92240793123109	5.19811699165338	5.22387414065421	5.86325767386422	5.63190819650339	5.37368763013259	5.89629373287016	5.02827559301952	5.51363523553997	5.92116724911961
TNFAIP1	6.97020147208715	7.1570513924784	7.03759062511457	6.95158955701809	7.1569085118904	6.78365502925817	7.18966914812743	6.88157948933162	7.54122970910781	7.29596531474064	7.01857072341015	6.9766708936647	6.94594327774306	7.11242177652121	7.08371916258283	6.93642284287635	6.91480954550789	6.93581098515249	7.03701978103123	6.81061249126	7.08187468079119	7.13024826161604
HDAC1	5.86745977877567	6.04913269082097	6.3281176432444	5.39156789408838	5.77682710853147	6.226652603526	4.45222117780697	2.39468775025829	4.09646076643214	3.58898828536335	6.09026255391151	5.72091731408726	3.65119230551938	3.01520481710704	5.65675200721885	5.64972682412061	3.28352714852444	2.87429912091535	3.68170414705542	6.3896395678633	4.95770824622448	5.27804629937121
DDX3X	7.6191793645385	7.35914829568305	7.71163024358265	7.63421951366358	7.7391991250199	8.04513499734033	7.69234847986076	7.64001460302369	6.87599938069186	7.50149980927939	7.77250411661831	7.68091529765543	7.56263986947264	6.03706236733587	7.81639943648248	7.94618547570266	5.72404014550628	7.70517071791718	5.5716928701639	7.55506271374214	7.7244368577259	7.918315699194
LGMN	6.80966961036262	6.3810141683494	5.81959382754172	6.82174663615904	6.75463964733447	6.13663939217047	5.97510054906708	4.40418015404342	4.51744388948249	4.0185835959719	6.31851513572339	6.21969130198242	6.53265509304564	4.91652014095903	6.19897120103303	6.74821959176783	3.50240200431253	4.20899530905086	4.84666238474094	6.56694890109792	4.66791755013121	6.95774245017243
PPP1R7	7.29596531474064	6.88218358093034	7.02005209093602	7.13155531872085	6.91468970852251	7.11020358115018	7.18789677637209	7.19003767471362	7.54330006272852	6.91416601356161	7.33530566368679	7.05304221099787	6.87315023651271	7.77172187133715	7.37047499979246	7.63244335418355	6.77048371498264	6.96993805843037	7.27459556963336	7.2747597697375	7.16791993854454	7.21223142076574
PLS3	7.90977445491736	7.85517040185943	8.36081677936009	7.61767238542628	7.96731295623971	7.80359624460021	7.92906442636829	7.64923017633986	7.99376035284815	7.9951828008987	7.49603296535601	8.15254265506706	9.2733018888785	7.77374286449211	7.91378771721324	8.50450474492724	5.91811932742004	8.17383012777606	5.29634555494577	7.8921543143136	8.04064796758252	8.35797854527984
ERP29	7.23079811250121	7.35355274374038	7.08019253737773	7.61146740724259	7.64551551397988	7.36336492562101	6.93642284287635	7.39708343394541	7.4596239912105	7.93646676577506	7.43413139238131	7.56214963422708	7.66897193886263	7.4620940090867	7.53506813719446	7.4603980296383	7.00907126600142	7.41795555401276	7.32578177790327	7.01596778516207	7.04417362557022	7.11674389311032
RPL3	9.38366316432637	9.20401961099684	9.74140401852762	9.30572809356069	9.85263534476631	9.17634744720083	9.18185003877902	9.40957826298487	10.2598560565021	9.39335559692209	9.38139473987519	9.78622784684894	10.5159381331912	9.6525127389562	9.19279297880486	10.2948119746134	8.93447909425771	9.90270411680592	8.8149624627934	9.20555501641215	9.60426632357394	9.53941859441583
CTBP2	7.49359840918897	7.33750835353668	7.37160641661706	7.26797483894252	7.43023119308898	7.49182838705844	7.433066866614	7.13863222303175	7.71163024358265	7.08437942973478	7.13192241041976	7.3675056010393	7.62818251359141	7.64287808646415	7.30002588221706	7.23311369236519	7.45552554722113	7.66688298989799	7.24551932424218	7.42832505823526	7.41656548932293	7.6460119937013
SNRNP70	7.7936528517346	7.6443644167026	7.85379541848281	7.17454353079517	7.47118961804373	7.91738617117282	7.45872601395059	6.97431369881291	8.54462946864223	7.22043438796723	8.35368466797193	7.49549753151747	8.06923981032618	8.63259984916541	7.88327204974971	8.06987102527213	8.58460948963814	8.11615220885066	8.6776313106295	8.23918190701269	8.13717167964237	7.70678908729836
RAD23B	8.49078479971647	8.7235559353522	8.65857314135184	8.74877925134901	8.52204289977881	8.87673181247032	8.46282005369174	8.88255699149366	8.22633208911175	8.45061853744889	8.7235559353522	8.54704046714213	8.85601968080748	7.84886276914078	8.74800865690124	8.71381946454109	7.56263986947264	8.38547913599988	6.66277911265088	8.24454022786058	9.05536656776357	8.7948485387378
SRRM1	7.96768135595266	7.55543917208651	8.06201541116344	7.37251017091482	7.98872922731476	8.20157304836858	7.58125186474842	7.16656197196044	7.22484896738653	8.10498693152158	8.48606116570599	8.00848441042882	8.36863041658364	8.02070190025611	8.28160701590234	8.34912184644846	8.30224956074187	8.36532141880116	8.21941003526303	8.62981647402453	8.27740249425123	8.11398091272352
NDUFB8	9.55102711097114	9.44959035791251	9.63602284952103	9.4779600473234	9.24500154147122	9.18185003877902	9.12302697305275	8.90057304294973	10.5612878097268	9.68549972913139	8.87809341075091	8.90643936610133	9.4419857466595	9.59465534547479	9.1875695161458	9.30757891315347	10.147022951014	8.98290315904103	10.1125920661433	9.41095948584184	9.30572809356069	9.3790038905003
ARIH2	7.69602603734831	7.50725785325754	7.44344981292122	7.81842923467735	7.54751113531796	7.83043359932264	7.43966784268919	7.45288800792068	7.2988077037054	7.3621860903665	7.42566544070145	7.91200898378583	7.43921317184271	7.35314806022786	8.08409576356524	8.04472572776307	6.87599938069186	7.66342771440705	7.05884151182567	7.72872487661102	8.12994717480517	7.64494758063073
ENO1	7.49725918794272	7.65309188276455	7.19486400709196	7.55031211698774	7.47118961804373	7.49691893339183	7.19283698268998	7.88327204974971	7.56908936250836	7.35129115844641	7.45061080548099	7.32989827579632	7.918315699194	7.19912987291729	7.28008003469402	7.88704027246061	6.74017526889529	7.7936528517346	7.18500610019504	7.40389904713632	7.73190830062071	7.58183038210136
PSMD13	7.44996418719581	7.15013985665166	7.26314385415969	7.12726102886194	7.41091155254546	7.52296746986516	7.33281650054296	7.2755396269817	8.97457769555697	6.86989692195974	7.63444357607981	7.73624742044452	7.53087903474774	8.33998404691165	7.49454144293696	7.68345362099809	7.80493207137351	7.32423289939213	7.88406058007667	7.44465040670106	7.75901212587594	7.26248481760987
ILK	8.45749938389243	9.04146647432109	8.86038178021402	8.81612299241854	8.8066479340774	8.38823425739091	8.83746484957454	9.04937509532685	8.49417661397971	8.39305488905062	8.36178661341993	9.08078571206719	9.28069252470649	8.82439567633693	8.96470900184475	8.60765240012826	8.34115528260436	8.95102153474427	9.3790038905003	8.66754537645226	8.7235559353522	8.37911215745721
BTG2	7.5437747671196	7.29754793890422	8.12783939670931	7.99545511770963	8.51793280334498	8.2655152812014	8.3361303522968	7.63153151605774	7.38100020270405	7.47477522095696	7.86739113350871	8.8809145299715	8.79637607426556	8.30118028003439	9.97986217094241	8.60961236462582	7.64494758063073	8.49137017341332	8.54369638210419	8.7235559353522	8.24255929388597	8.71730305686867
CAPZA2	9.00205431532512	9.03058741122197	8.96470900184475	8.91065173676539	9.03660577726158	9.03660577726158	9.24985320635346	8.84921187531638	8.02697752816386	8.46385150374052	9.36850464304691	8.93291756392552	8.68102223562116	8.34247717503462	9.02786644611057	9.09048918280599	7.51787699791736	8.78830990115972	7.02149025811267	9.08173153525682	8.93805988852625	9.20555501641215
SPCS2	8.55506244232753	8.74666987931402	8.7578127111604	8.77170963787187	8.98959101002956	8.98661633032947	9.03386243890887	8.92446139732638	8.23374501789688	8.33317689154002	8.91561991080716	8.88944919472834	8.90731423009409	8.27740249425123	8.8329187003363	8.77170963787187	9.30757891315347	8.87673181247032	8.10349335168099	8.94403853877315	9.0644614491968	9.09542303619001
DDX1	9.85741887787109	9.94713039155067	9.85741887787109	9.58454440629463	10.0271412299371	10.0427854705702	9.94056395278097	9.54396301167471	9.36657860108281	9.66752554793268	9.53668854214044	9.80556624869679	9.61420514695016	9.10408494607605	10.0996554965236	9.72617895784214	7.48244129756339	9.69239336107232	7.69507048555369	9.95782431184134	9.79490973778841	9.59102274956324
ATP1B1	11.1804641067951	11.0249917812284	10.7985449192113	10.6617201901254	11.1275501858788	11.1275501858788	11.3566643989652	10.6719775431225	10.6640316449791	10.7780755714536	11.5102889717846	11.3492718348849	11.0409786572006	11.1252059439386	11.2210954758986	11.1275501858788	11.3492718348849	11.1373782375787	11.8196718300648	11.0949296569886	11.1611052042179	11.3631446482983
RAF1	9.56365103961604	9.57926024036057	9.45714772356608	9.32476734495529	9.60188445668726	10.2035854892927	9.74140401852762	9.42247125440866	9.03127498878643	9.57022541663759	9.35355048049617	9.27252653490284	9.52597845269037	8.90313633380313	9.46571553959029	9.71042251429994	8.37041354847689	9.50583011271392	8.29048134862195	9.76069765725945	9.35355048049617	9.52597845269037
OTUB1	8.10982271531131	8.24790732433143	8.22270856729533	8.06275162508984	8.15907674095587	8.1473534432458	8.03768073732196	8.2845350645039	8.66862840763741	7.90161637818515	8.33950398615337	8.37911215745721	8.09087428860779	8.98461391945417	8.05781920072651	8.35797854527984	9.38891796619292	8.33823511393009	9.70166091918776	8.21268052255606	8.38222906302279	8.15156190996962
SREBF2	7.10934111678153	6.77767957219129	7.3160730362452	6.88251450312953	6.89070201028484	7.09818616110727	6.75471534216105	6.9164348222456	7.240991861411	6.41726217165576	6.65557484923477	6.98375126603706	6.38947412980874	6.7066196213535	6.69457867418553	6.43570728288774	6.65708869473197	5.91832019829854	6.88521084845103	6.77921196810968	6.27046617422391	6.69586133350938
SLC2A1	7.22228623423676	7.98561978285983	7.94709677744927	7.66031889833762	7.74766349883567	6.66042388805679	7.96268384670612	7.66487257135035	7.52120349610857	7.87985329691843	7.27616878668507	7.47118961804373	7.14301578576507	7.29789020840935	7.42729854954681	7.08743589097215	8.42530473468563	7.49217187925115	8.10141051169786	7.64031938826425	8.08316455071771	7.74079535861145
PKM	10.4156052208629	10.8501104128043	11.1003039681177	10.964822790049	10.5113358867678	10.6594087352718	10.8373877254244	10.7175249195671	9.97131867024301	10.7985449192113	11.3961575483895	10.5509953907256	10.0379060441682	9.79490973778841	10.6692568870358	10.0318736217318	9.53941859441583	10.7175249195671	9.97496735759501	10.7780755714536	10.3833633385256	10.6133119586739
PSMC4	6.13425869921933	5.22550151582552	4.6300564675857	5.87598486721506	6.48742568960077	6.31314569743749	5.89455782663779	5.29470088348585	4.37124040211167	5.91953375927615	6.16659030528747	6.74098250954667	6.09978390917563	4.03722816632333	6.40199467540318	7.20610681860111	3.33736658941774	4.58708540601518	4.55168998274956	5.10610040290515	6.68014166138315	5.71519255631042
CDIPT	8.7773062092569	8.32675126198072	8.38222906302279	8.71966820952343	8.43854695727798	8.75933663448393	8.35328279054032	8.88738484809523	9.75102308034454	8.55730382454848	8.72225105615845	8.97946005464019	8.72648265433885	9.46290756490821	8.3025851981004	8.70115866785541	9.92081343586515	8.73219534758531	9.47958915275482	8.55364659941209	8.62739273552395	8.46994397226619
BAG6	9.57926024036057	9.57343978204254	9.3790038905003	9.47554010180051	9.6736097279038	9.55703402218897	9.60752515241298	9.33227596976972	9.26097758464646	9.75102308034454	9.53358323374368	10.0379060441682	9.60426632357394	9.69239336107232	9.55294194658044	9.52873610550086	9.67078487937393	9.62679602978507	9.69239336107232	9.90574314469428	9.59102274956324	9.26697134024005
COX7A2L	8.53950772224622	7.9252911918358	8.51568766982563	7.59078478180479	8.46572830862489	7.69254634867539	8.74877925134901	8.4887586276468	8.24454022786058	8.88738484809523	8.38645105965459	8.92446139732638	8.4542813370091	8.50202606396968	8.30026411495478	8.11171102615453	8.51838052325365	8.4770511346083	8.09694767771795	8.09764847634514	8.00800622919825	8.34326177879601
RPS16	11.6573164876158	12.1952984778997	11.4190690578906	11.8793815655379	12.0007365993506	12.1155629797624	11.9178273087876	12.1039128466572	11.8793815655379	11.5800324031505	11.8671969061545	11.6313728278123	11.5869933606135	11.5254567075462	11.4631640028188	11.799607361483	11.7888009949637	11.5417323095492	11.5332571768366	12.1434364862487	11.5694268836648	11.8196718300648
SYPL1	8.84278669228273	8.85289838107948	8.73755273065628	8.82808988335958	9.15820925232735	9.0444528677319	8.91798920123095	8.78042739526179	7.56376526826074	8.54369638210419	8.75379070903563	8.99090520940117	8.52426108617295	8.06344233344241	9.24047701596105	9.05536656776357	7.87257341727492	8.91798920123095	7.56519593161997	8.61024431984491	8.89582911411076	8.94561858749307
BGN	6.5653795654672	6.26394629855326	6.60223947075398	6.33937323984557	6.22245767272254	5.35129561051485	5.63219492379245	6.3957422582683	6.29697975705161	6.94647133763164	6.48464855873359	6.54557585802012	7.38971698972681	7.3403978729104	6.57976052204033	6.22963361897542	7.45444690748227	6.07183684378618	6.8371783955507	6.39302041486418	5.62605005933674	6.74948091722242
TARS1	6.15358400920049	6.76118510661469	6.74925555966214	5.08687376562874	7.36954903073702	7.09399570377542	6.9663783196849	4.23594194866171	4.82281943938145	5.67523887074181	6.8301957676726	6.84516081824986	7.0951637683426	4.29567584834086	6.54142985721406	6.14584406388012	3.36131087044703	5.71777833195276	2.7491126364405	6.54977251462601	6.78224369384787	5.83116439810851
COPE	6.67247077307493	6.51853938437591	6.44990786039567	6.72413757948731	7.04104954564041	6.66312983683651	6.07385937375115	6.4204028176694	4.32306957686872	6.08111293332984	6.96252986408312	6.63973693189226	6.52990699972243	5.5476938768374	6.98969439592568	6.80309480690651	3.64741724481659	6.74211080446613	3.46163266421089	6.45581048689827	6.91331632027607	6.51960713473781
TXNRD1	8.56657392649352	8.9402780746991	8.54149547292824	9.02786644611057	8.74152207827368	8.94462813504878	8.86038178021402	9.19842552267912	7.18115669860095	9.16003360621682	8.61180207074738	8.87943036757283	8.56972129981191	7.9171517352978	8.75190583394327	8.41684492701587	7.12194765180833	8.84680627658678	6.41742109713794	8.5426652179191	8.63679089407749	8.54742635420066
PSMC3	8.41602694966906	8.55506244232753	7.90289112560629	8.50202606396968	8.57476449400913	8.6867117941872	8.04758540790311	8.87157870702145	7.19301797726233	8.29441151788063	8.59794355690617	8.74496780373812	8.16043429153073	7.52312802976569	8.60765240012826	8.63162189589966	4.33276615375869	8.68226831699607	5.39690974461345	8.41057727397661	8.47134761570219	8.39033483810109
NUDCD3	7.93795060741835	7.82638495884278	7.18319680765377	7.87779901164943	8.00052105822731	7.81335656889757	8.15486190360795	7.73651526765809	8.2568296501668	8.18927578479046	7.97788260765766	7.96604643860237	7.8921543143136	8.18695347001528	7.76685120966392	7.93271117598292	8.30993509869706	8.12705078322456	8.18655471105326	7.85443143887741	8.0415071410845	7.77804052348009
RALY	7.70002483367579	7.84399844605947	7.76333112287069	7.93716618166743	8.05203908746161	7.66419806123802	7.67715686742639	7.77562108753432	7.46640190012601	8.04296367605641	7.91378771721324	7.38051934808883	7.64287808646415	7.91969613844333	7.62603389998814	7.52882659824639	6.28227256822454	7.12425844404855	7.83671828305653	7.14354683804619	7.61988458680063	7.4057882967967
AKR1B1	10.2697434898091	10.393139665652	10.3000995528153	10.5744488105093	10.1319515740658	10.1982441716027	10.2799506066716	10.5254952024849	10.1937602117242	10.3833633385256	10.4908622118648	10.4249047572015	9.95782431184134	10.4662319192504	10.2418742494589	10.5509953907256	10.5113358867678	10.3093510863303	10.2120846190931	10.5562572172115	10.3795551701791	10.109771660393
SRP9	9.6167959631577	9.69887547558952	9.7666956930027	9.69887547558952	9.86569760549865	9.97131867024301	10.0212716550872	9.87955397076309	8.65070329103914	9.60188445668726	9.63096638500662	9.63096638500662	9.84600314865895	8.84622999370149	9.79840978688367	10.0379060441682	7.8664268749294	9.89041631367783	6.53872413532653	9.83611801295004	9.81293747856299	10.288998398972
PSMA5	8.18121475676741	8.28252351589805	8.10428563523961	8.27245390715219	8.36432175579717	8.10141051169786	7.99860199475668	8.0609983510395	7.8089561030657	7.66068113326972	8.20320765064828	8.03641701075738	7.85863883058556	7.56348929447922	8.00093881645981	8.16182835245949	7.25476286393648	8.12482699723669	7.06075110129724	8.26502742935848	8.1183292508239	7.66307624848665
FDPS	7.71733884762146	7.45352623618642	7.09050891254535	7.52141778805499	6.98993371656241	6.76215355404511	6.29333231426283	7.29634233792435	7.3935637741576	4.32857714116867	6.69434421802618	6.74433279621045	7.16433716604925	7.7391991250199	7.67503621847432	7.4946795943602	6.08426890582412	6.74098250954667	6.49048114077114	4.67497057121137	7.4242679916292	6.91945157511241
RAB5B	7.79875731518255	8.30026411495478	8.18374696266157	8.18975182770069	8.19677520755313	8.19362709058797	8.28602742524589	8.14686146373032	7.66210615422234	8.42924140261141	8.028407506569	7.95784637564391	8.20423193989471	8.61309014478726	7.99691600834472	8.4666142640228	8.15254265506706	8.8039005372649	7.96630972501102	8.50617011138356	8.57476449400913	8.36718918883978
HNRNPAB	8.27868821870707	7.86779011081273	8.14317991229624	8.53998727622725	8.40827125460707	8.17452258479942	8.63621554275122	8.25471064844411	7.49515763865046	8.21307057075637	8.64188778071256	8.44122981228548	8.58460948963814	7.64576375384059	8.64769545212816	8.74441685839151	6.54186845993897	8.51793280334498	6.9628696131467	8.73219534758531	8.72648265433885	8.23222013891795
DAB2	6.73144849522416	6.88502001473268	6.78440077256796	6.76018066415855	6.77025968382708	6.9529458662971	6.6780511060657	7.09610667683434	6.46097412649341	6.68541614802753	6.77812421542785	6.8419945448523	7.44430681936107	6.64354003560114	7.11939725325211	7.45424174545281	5.98791584113154	7.12482063305495	6.15731786523936	6.81817570621694	7.25457047324014	7.28315336708649
ADRM1	9.29048962104344	9.62475368388017	9.22628389439769	9.23594221865975	9.15522141630694	9.30974773974899	9.47958915275482	9.21394272091501	9.21394272091501	9.34821559490672	9.37118571097511	9.17276764047059	8.96109980349308	9.61420514695016	9.38139473987519	9.25327702925565	9.86569760549865	9.32476734495529	10.1790125130651	8.99090520940117	9.32476734495529	9.04662396671885
OGDH	9.27853227639063	9.52873610550086	9.79840978688367	9.81971591802839	9.43809974087893	9.60752515241298	9.53149677759832	9.74140401852762	9.4419857466595	10.0164019287931	9.87539558722728	9.54669032700436	9.54669032700436	9.63602284952103	9.80556624869679	9.58612249935426	9.6030753901306	9.63096638500662	10.2273238236239	9.87955397076309	9.71042251429994	9.6408721128679
TRAK1	7.19932593969449	7.04062494995465	7.14093868481527	6.79349880280401	6.89850956765593	7.16263816168356	6.87315023651271	6.59699637112334	7.42981227520618	6.92772367430511	7.30838501154478	6.63191083330896	7.12482063305495	6.99427151062285	6.9238247392118	7.37233523507051	6.81258969781404	7.21122464294928	7.0513377717669	7.00595969855265	7.39098225192524	7.00317750416435
APEH	8.28252351589805	7.67930218204285	8.29095041576916	7.90757104855263	8.1363145432108	8.18975182770069	8.27740249425123	8.21581129181363	8.51339235120783	8.49283809917837	7.82593749754828	8.24255929388597	8.133533435083	8.01517909496922	8.4468709250521	7.50581650958099	6.00353057609753	8.13140549237235	6.85385196793184	7.81472198993602	8.03961842929872	7.65438060487162
MKRN1	8.26322488743049	8.09649833247716	7.58384776579329	8.05805090573287	8.09142618406482	8.23686046687167	8.11906189054125	7.7244368577259	7.79796371494876	7.92680134417815	8.35288091310872	8.37041354847689	8.06619459750073	8.2845350645039	8.14889276144607	8.39764531327448	7.25476286393648	7.90577899620769	7.04537185593379	8.10465825544076	8.29543758624815	7.8756671776274
SDC1	5.75811074336495	5.98546431808766	5.59917258045552	5.62605005933674	5.91206554477461	5.41678425140324	6.01554211217951	5.0248397294363	6.21770820046648	5.19423300181765	4.82852912474926	5.33751955210093	5.08764928648651	5.89488917476901	5.63965705762308	5.12477385997164	6.05919282619289	5.52678359966983	6.20962579965586	5.90405555921836	5.80753142626544	5.94116529003057
ARHGDIB	6.65863342542099	6.84902566567576	6.9097872754675	7.02432804737083	8.00800622919825	7.40133403390284	7.32293754474637	4.99660496771863	4.82281943938145	6.87778558868482	4.65636086551013	6.90463180017939	8.27740249425123	7.51705935113534	7.55408355681808	7.12805876731817	5.53433197290705	7.54665578654436	4.92388744158299	6.3896395678633	5.82208238561084	7.71804968152285
CCN1	6.5426472719057	6.15642733525227	8.48824408407785	6.45289304163712	5.77869984059718	7.39230922382964	6.33405926873933	6.04564780652855	4.15869412140987	6.07201549518725	6.76589427722132	6.11899959190932	7.74563501434004	5.88167950502424	8.22633208911175	7.70400281678846	4.21020340863042	7.25664949760678	4.90238345035118	6.61786238305957	5.89198921041186	7.20074852976944
SEC11A	8.72891824605431	8.57122113229916	8.81612299241854	8.69866899771468	9.02786644611057	8.98461391945417	8.87249950811113	8.82307566628625	9.0571748555269	8.94711195997102	8.94561858749307	8.87540276577592	8.75933663448393	8.52204289977881	8.7707307973237	9.15175269771922	8.44122981228548	8.7578127111604	8.1555109037759	8.90191080986919	8.76306138921752	8.96913521367976
TOP2A	4.00851948315073	4.22499156129307	3.16216769044939	2.47596983905653	3.83874585305555	3.06482946981431	4.51349646083549	2.41379703229189	2.9500572677338	4.20591030281705	3.38361054047632	2.16972785346242	2.73487735453457	3.25103717272939	2.79353405485029	1.78217930169461	4.36490198816789	2.65539023894877	2.43658351279326	3.85826427993362	3.32878587741047	3.69067115573993
PPIA	9.30974773974899	9.32679724712343	9.471748936768	9.48233021971703	9.63805008385828	9.19071954658726	8.762568324285	9.32476734495529	9.17276764047059	9.6472908061288	10.1937602117242	9.53668854214044	10.6977868554705	9.64353468894369	9.76069765725945	10.0055968366226	9.0660942280374	9.91708990496608	8.53950772224622	9.77173404129914	9.74140401852762	9.68864492670213
WSB1	6.89520717555848	7.07392870996869	7.0889180743278	6.443443117747	6.83700128007374	7.1377451027948	6.84708052192504	5.99566921995846	6.76409088254651	7.06055099021577	7.25708447999103	6.67880884832609	7.85517040185943	6.8232695095442	7.42350379173249	7.48676466550923	6.96571592744095	7.38159184734832	6.78044848036662	7.35221872568564	7.30207028090966	7.38971698972681
MOB1A	6.70934382454012	6.12207377924007	6.60038376656154	6.94639118932274	6.83002295339396	6.82429875543009	6.78982461736857	6.62838672005515	5.42356043412849	6.67659703231313	6.43224714992431	6.61341588952161	6.96844952975987	6.37012126960318	6.4313290740989	6.39756139835485	5.7210880388595	6.70825992990647	4.93336475332143	6.74195314724108	6.48320256798444	6.36675704913935
PRNP	7.68784381640062	7.54751113531796	7.58384776579329	7.6379896061237	7.54857943064961	7.69335830320513	7.5244865128999	7.54751113531796	7.28512527973971	8.25582930219616	7.85307003990579	7.80633765197178	7.98327598190529	7.05814814483135	7.81915829824709	7.68999262426604	7.00126960557465	8.0323333568479	7.41347906149889	7.42238838823305	7.75729331475085	7.90040769409774
ANXA4	5.69161261934712	5.56811574493698	5.66733949448834	5.02953744664691	5.42567118150217	5.7287415751341	5.09354981708376	4.75846977097372	5.83634447889824	5.13112350919203	5.11433209027769	6.13321651177497	7.03244321124776	5.09126527563035	5.61985142718057	6.64259427472695	4.84241854164568	6.19535348420527	4.93152787330472	5.44671944574745	5.87500329556303	5.94386184507582
EIF4A3	8.13530288977266	8.38443256165666	8.33212494341032	8.48050597155307	8.44538503928334	8.18802327432917	8.44341142192487	8.93805988852625	8.65070329103914	8.04216407151995	8.57729415749978	8.41909393128772	8.10531560760239	8.40273389255933	8.20423193989471	8.5637586455746	7.8257325861965	8.3572931313002	8.14137579465403	8.28945020780543	8.30745826112432	8.4687822893459
NDUFA5	8.01891347059607	8.26028894010536	8.87065790593176	7.87601856693853	8.22714006766337	8.6344567231691	8.311961270753	7.94375314274097	7.65812861079864	8.22336173945284	8.26028894010536	8.10245313497885	8.59306565882753	7.55793808467342	8.35009096394012	8.26453957751557	6.55251033045109	8.34072750629074	6.40896012206188	8.1873522289773	8.14317991229624	8.79351547803932
ANP32B	8.20498155886276	8.01891347059607	8.06201541116344	8.25013570314077	7.95435775056125	8.37471763513044	8.15156190996962	8.04431645818582	8.56135155671141	7.87922071046143	8.82439567633693	8.51734426109032	8.655838188333	8.38495584882827	7.93083846578546	8.43248719928557	9.27655009690396	8.15289286303349	9.22628389439769	8.03666245451188	8.30523203100167	8.25013570314077
SEPTIN11	6.23379518145452	6.47668496886138	6.37058065247433	5.9444375833574	6.41115746817654	6.49412150894775	6.25607942425529	6.63933976846355	6.50871705882051	6.29051574748672	6.88004024741545	6.52902080544044	7.03638354363574	6.5945443803329	6.42873309293578	6.67906139984992	6.44174031723215	6.61827801235722	6.13186819846428	6.13442286827534	6.53872413532653	6.69981842116488
NREP	9.4165182378721	8.75379070903563	9.30974773974899	9.4419857466595	9.45149185440491	9.25856061854197	9.59465534547479	9.35355048049617	8.51568766982563	9.1949774584897	9.18097110577504	9.08536177304263	8.664972294478	8.86674854869394	9.33502159289917	8.7189411640138	8.55010180658183	8.65782423921372	8.4556355908241	9.17634744720083	8.52245579369329	9.43975858764096
SH3BGRL	5.91629165014148	6.33308537316772	6.34632835443887	6.04018975511947	6.65136760427616	5.93918406693255	6.32967475352447	6.89619060649146	5.5495230175342	6.63584535460751	5.65714109411361	6.16819578329132	8.29441151788063	5.89488917476901	6.19148930214297	6.87026932551059	3.90046664313297	6.76677768977974	4.36490198816789	7.07281250796668	6.60771924004744	6.72250489726584
ENO2	3.1307601729084	3.37089219283942	4.03347936649943	3.78385042627946	3.88199146227759	3.56008224809468	3.84542077820371	5.88503516203728	3.98089391973041	5.42289393420786	2.64849050168554	3.59751822323105	3.77059786768138	5.58130925159394	4.31422262566364	3.22967774797625	5.1438470098337	4.4172652276725	4.33234302493248	5.78838784246875	3.05744422030736	4.17459598901977
STK25	9.00605072259526	9.10282065450692	8.8809145299715	9.17634744720083	8.88944919472834	8.86350034440214	8.86158949184829	8.92794908240602	8.59306565882753	9.21154251687009	8.65267762195544	8.69048315554032	7.92853241022091	8.98661633032947	8.70115866785541	8.51984157658974	7.88266687906467	8.27740249425123	8.89069808636476	8.74666987931402	8.87065790593176	8.50658837008172
IFITM2	8.7729981271194	8.90572478131202	9.09347077040244	8.8809145299715	9.04937509532685	8.79222702841817	9.1210273872163	8.42222087163608	9.05406738196921	8.96996256835079	8.81554272760597	9.22628389439769	9.45149185440491	9.35355048049617	8.85188887210963	8.96470900184475	9.30287160287499	9.35355048049617	8.82373567131159	9.06105270241295	8.48666489038833	8.89202018156319
PSMA2	8.74800865690124	8.64769545212816	8.51675571883566	8.62308836223461	9.03291250262989	8.79351547803932	8.63990815989421	8.7651651225644	8.16380004829022	8.61637611038298	8.64666429529652	8.72891824605431	8.45308404486919	8.19859292391479	8.71466764717258	8.99090520940117	7.80922569239712	8.60243322175196	7.7297028081496	8.7761860456849	8.64909375697769	8.84486767695426
MYL12A	10.1937602117242	9.70502804824497	10.1229036650293	10.6355311767443	9.89472723925697	9.67078487937393	9.80188365309778	10.2948119746134	10.0800649418174	10.44301691383	9.63805008385828	9.41420231277151	10.5391112547069	10.5234022828268	9.88264403530051	10.5450452273881	10.3896438050211	10.2536528093067	10.3424169865815	10.2148929698628	10.5254952024849	10.1062326869464
SMARCC2	6.94785322239272	6.95186361123059	7.07096277457015	6.72298602348259	7.32423289939213	7.57201801553981	6.91100533966815	6.48707862494226	7.21722173096467	7.24528764048287	7.56200220102619	7.12108552511806	7.123328114282	7.16251628364405	6.99374968275465	6.69923873621425	7.41347906149889	7.03716265556997	7.55095405106288	7.48784591430608	6.96103092470472	7.6920007122666
ATP5F1B	11.98071727616	12.1818561282339	12.4229099038943	12.2697543387345	12.0610389294027	12.1818561282339	12.1818561282339	12.2812568531498	12.0007365993506	12.5908154278441	11.6477405306838	11.8422686816861	11.8671969061545	11.6919349224654	12.3918760414057	11.7888009949637	10.8879560061889	12.1039128466572	11.0085603620769	12.0145879719321	11.9458929449993	12.3918760414057
EBNA1BP2	6.73464112270813	7.07249244498214	6.83263944782905	6.99336569435777	6.49207506828167	5.84596855577646	6.80910517432843	6.851619212145	6.57417324838049	6.63045041309291	6.98459341788665	6.8835532835311	6.41286837045102	6.58481177377788	6.53636907863495	6.54495287195749	6.71836117750622	6.64116809226562	6.10969805752736	7.11779409623194	7.19562714399446	6.81326317905984
EMP1	5.7495883470749	6.0073403598989	6.25991077517484	5.55387534236722	5.50993571716385	5.9074527970331	5.82208238561084	5.73784200451782	5.33893759076069	4.6928359925172	5.57369619693136	6.45704736243655	7.51654245188267	5.14822798060266	5.93185283863821	6.42840008159334	5.82565477587126	6.07067109187169	5.33397458374004	5.42632452236979	5.78061149251097	6.08111293332984
CCT6A	7.62497751597852	7.42301070427168	7.75138684490501	6.85677438375904	7.7791931890837	7.20074852976944	7.71235265353742	6.88481484454915	7.53352072527296	7.17235453203164	7.16536964229062	7.34985282389167	7.12069660861026	7.8594506481996	7.26412024762768	7.69723736205235	7.35485274797666	7.35731860931118	7.77404668606586	7.42937856182317	7.82099202464923	7.8382249637619
ETS2	6.49613839463823	5.84332015712399	6.41034721234977	6.34169595952346	6.62260118952972	6.55057792804883	6.21028429165362	5.92373188777607	6.25066300543079	5.42854772777049	7.17506475402838	7.18811423235183	6.69792776736336	5.8881020105402	7.04233535472183	7.54149573933534	6.07183684378618	6.80842048865514	6.33035087761685	6.94785322239272	6.74068416047264	6.53379433530433
RARS1	6.57703456487072	4.79372042451016	6.46499469480509	3.45420885735459	6.35799835099883	6.48520147406846	4.10513289678625	4.14791318764975	6.39633027397311	5.49093120424466	6.26676998675564	6.72118363649287	7.10486178272395	6.05671865612016	6.33725105216294	7.47853497672763	6.5774617910011	4.58708540601518	5.78413989974363	7.02888712694661	7.20213686417407	6.38783871610707
STAT6	5.58648950791396	6.27301740741474	6.66837362342877	6.08306541089049	6.05778019491214	5.97321424506341	6.30498537206872	6.5097331483666	6.96712454964866	5.95070060064958	5.83072277594213	6.48504062167092	6.56865746447198	6.59171127379988	6.47487773571471	6.22090506852201	6.37214806535278	6.59553138547068	6.29079236047552	6.55193798341497	6.14690640510874	6.42767738151965
ARHGEF12	6.81284129598509	6.87631743741286	6.81569228583299	6.82347665520503	6.80233904407977	6.73713816740199	6.66891314370636	6.85997890478143	6.79421617827381	6.35090453805727	6.93418854676382	6.77193710581577	6.70152422196515	6.74574300082115	6.71499481455541	7.45061080548099	6.46438247466456	6.97317452097693	6.49789485459869	6.76056733698103	7.2844396957407	7.07392870996869
VAMP3	8.35288091310872	8.16486730204675	8.44122981228548	8.30794640608782	8.66129952301436	8.75623736291163	8.39939371094647	8.4877295405089	7.49217187925115	8.70834956380578	8.54519235785174	8.7707307973237	8.54927881927413	8.52767871655403	8.77170963787187	8.73871795389976	8.66983507200423	8.63162189589966	8.51793280334498	8.44298089430551	8.62617443695825	8.63990815989421
GTF3A	10.3746107283364	10.4045890555695	10.1686155830891	10.3093510863303	10.1578386196621	9.9637631782813	10.3469515753687	10.1578386196621	10.4908622118648	9.93345192190638	9.97986217094241	10.001118442284	9.81293747856299	10.3202803507885	10.2536528093067	10.3746107283364	10.4989887230508	10.0585447752182	10.4475693498269	10.083123063155	10.393139665652	9.99133689261713
SCP2	8.07524086746256	8.00199876769618	8.31662488521901	7.90860333380767	8.19128599334442	8.114505586492	8.24934855117299	7.41488959487078	6.72445249406557	7.3935637741576	7.88436326726104	7.66487257135035	8.24255929388597	6.92285868225289	8.25421847821753	7.96268384670612	5.96497603047555	8.12431984796724	6.4453876352057	8.01717468740982	8.02988214836015	8.37041354847689
ENC1	4.53781556197088	5.38343064901852	5.49415061566575	6.47714148500813	5.65802311917008	5.30340820073854	5.96281298032718	6.51476802335556	4.66218300421017	4.67766750557887	6.70562620671683	6.02160939318493	6.0792337413806	6.12680673536983	5.42330536149625	6.15358400920049	6.89002637430081	5.9567140981096	7.08312552709504	5.97425757928498	5.04159825944315	6.41162860986676
SNRPC	8.01829453205898	8.09338357575488	8.07785129709566	8.14098381683022	7.81639943648248	8.13140549237235	7.62524268202384	7.97744552197625	7.89482416455123	8.60765240012826	8.24187466273689	7.95558429775116	8.09023243583788	8.07712249045865	8.4556355908241	8.14917030485365	8.53880076965158	7.795166667041	6.720833872341	7.97015892752799	8.17290682350428	7.9300034175747
UBE2D2	8.19987374439203	8.18121475676741	8.0988395664291	8.04896883889304	8.22134350593101	8.00931505297615	8.27990875781865	8.40926864453957	8.19428562178818	8.02764218240852	8.43906571328629	8.30966136939088	7.77960985474864	7.8451217128894	8.39653932019514	8.02740469242895	7.64256427885286	8.02198239648225	8.05071617694014	7.96804975566561	8.12547463021338	8.114505586492
ADIPOR2	8.96660801833536	8.84739663205234	9.21154251687009	8.57020679411891	8.85855995052687	8.76355445415004	8.82745903982899	9.24047701596105	7.99765410590516	8.67041666462467	8.81874104184183	8.62074754334519	9.07365572343928	8.80136461540473	8.77449766532482	8.40014217780059	8.47782608652878	8.74666987931402	8.39622461384879	8.83010838301723	9.01322320932619	8.60341220134688
GRHPR	8.82439567633693	8.93805988852625	9.29048962104344	9.28785537311368	8.91410623200679	9.02238114549069	8.78695218725167	8.8341912589118	9.28554293063817	9.01422145815845	8.6886244953113	8.96109980349308	8.68226831699607	8.97457769555697	8.68325254510019	8.88944919472834	8.83931705096719	8.87361029163851	8.7235559353522	8.8543755811457	8.93552581628683	8.66363174584449
GPX3	9.81971591802839	9.77940783018323	9.0680569356737	9.55458017447125	9.62151897442283	9.52873610550086	9.68864492670213	9.85741887787109	7.74868970669984	9.47554010180051	9.66318318313182	9.85496249142284	10.2504645289149	9.45456759677938	9.14570746385661	9.6736097279038	8.40876994957332	10.001118442284	8.8543755811457	9.45456759677938	9.43570239221907	9.56365103961604
NHERF1	7.12425844404855	7.68408002643072	7.78648797371717	7.81704313579206	7.24221451335902	7.39465387406166	7.46381145351529	7.90258212309212	7.39166147202669	7.47070339580227	6.75677238477694	7.54686757957993	7.07348223786178	7.70962415610006	7.18001808623479	7.27837118895125	7.75842187563142	7.66961590746062	7.724196363908	7.58513927678882	7.34581277059941	7.23266011267527
FLOT2	7.44799872991602	7.28512527973971	7.35179036018327	7.71703118840378	7.42125629636765	7.50701941988919	7.63274377891303	7.70197181771749	7.52312802976569	7.37340623779006	7.38497719809407	7.33034470674731	7.25007343944924	7.61969025740298	7.48676466550923	7.49836210694565	8.13603038699499	7.56229706742797	8.13485954876614	7.70678908729836	7.34969510713562	7.3394699781554
YME1L1	8.18975182770069	8.05385006743485	7.96115483109014	7.56229706742797	8.13058560868945	8.07177132052641	8.07976887798757	7.98064211193846	7.39166147202669	7.56519593161997	7.71163024358265	7.9482818492546	7.91149567097084	7.42695942589792	8.09023243583788	7.69633591204103	7.0609512123787	8.18374696266157	6.85274131127879	7.77829637315273	7.69185081348708	7.90814938790739
BAZ2A	5.79473361099629	6.27058375848509	6.15415334211408	6.31883688825952	6.20254313092259	6.47611547782056	5.77407091213044	5.61679481121946	6.16015468271617	6.13129731352138	6.46793024077902	6.56794988061089	5.82516121119696	6.39622385882835	6.12771161673901	6.05696367478009	6.27287449499452	5.32399159914778	6.58481177377788	5.61294162511928	5.87427370162269	6.1297959228172
SF3A1	7.38594188572218	7.66125913999439	7.35314806022786	7.60616127394444	7.69951688364097	7.88327204974971	7.75138684490501	7.23425704496268	7.5496840318455	7.51109742723955	7.69869916370115	7.83803697451471	7.66104336820182	7.52579841624111	7.49886063502324	7.78005757984616	7.56726069824622	7.61577315415724	7.63057903708956	7.76747579171617	7.37323216217568	7.62152808442317
COPB1	8.51339235120783	8.18655471105326	8.27990875781865	7.90289112560629	8.47388257383485	8.38547913599988	8.30604154822564	8.26626080339881	8.25471064844411	8.09948210519603	8.05236652606939	8.40014217780059	8.55149031754152	8.31324658397365	8.22453094905058	8.35368466797193	8.32181196669272	8.43802820126967	8.06987102527213	8.36770014840356	8.05071617694014	8.4556355908241
CST3	9.13973044569227	9.6193233215655	9.44709631583358	9.68279606517011	8.8341912589118	9.16003360621682	8.89463054976596	9.78248313163549	9.9637631782813	9.75766947622308	9.73594417899067	9.61021929787786	9.62993773277499	9.22128529850988	9.00205431532512	8.92127566151049	8.89942685447327	9.33733690467895	8.86791910937015	8.92301186533919	9.33733690467895	9.18371492803371
TMEM109	8.60124447546842	8.87540276577592	8.77449766532482	8.94996796703492	8.96270565930679	8.32702909035102	8.73059296831664	9.0169742431346	8.12318999457807	8.96270565930679	8.69753010147314	8.70492289370805	8.38867301045102	8.57262709244721	8.59906390865289	8.20201369390005	8.40273389255933	8.6921015723778	8.7729981271194	8.62617443695825	8.64115723024512	8.54927881927413
IVNS1ABP	7.03297461323774	6.94173197707631	6.66219334665481	6.89102396019296	6.68995137610837	7.14180771547576	7.1817751625397	6.74925555966214	6.66996251453502	6.43840111188609	6.29031956021176	6.48930083292093	6.51153906810503	5.79633285948574	6.80160423592257	6.43298431142173	5.84905794732025	6.16317087443567	5.40991698813656	6.64976396943333	6.37867897052287	6.51528729787237
OAZ2	9.24303383531669	9.05285360511068	9.08685477053685	9.41972416808288	9.32476734495529	9.21634140364337	8.94561858749307	9.6193233215655	8.57424316112233	9.14159547994974	9.24303383531669	9.31702527517404	8.81874104184183	8.45308404486919	9.47362858062355	9.22128529850988	7.40830363824674	9.09436419723447	8.21268052255606	8.74800865690124	8.97946005464019	9.18663844981143
ANXA7	9.11550946217767	9.07983988887757	8.76704610115982	9.18185003877902	9.12943663392753	9.01150353691952	9.27407724285417	9.20216386678285	8.35288091310872	8.78830990115972	9.34208817294025	9.10988614815967	8.78695218725167	8.51793280334498	9.00059077354188	9.22856905966546	8.74666987931402	9.21634140364337	7.97496731073265	9.09998761064413	9.19279297880486	9.18185003877902
ZFP36L2	6.84385263098872	6.54066050922097	6.29974715373278	6.68393070441449	7.19965927367322	6.78857499980891	6.6130820097372	6.62169644396795	6.49233967231699	6.84527172936509	7.34426422910005	7.15860262407685	7.62497751597852	6.50142906657883	6.85988633008517	7.45633950933019	5.92882039600613	7.52849689496482	5.82208238561084	6.78122466076451	7.03543736859913	7.26559979857494
CUL3	8.38222906302279	8.41406789058487	8.19987374439203	8.22830331341937	8.49078479971647	8.49469103946668	8.40729754998088	8.29441151788063	7.442617267497	8.16946771542686	8.54046683020828	8.33212494341032	7.91691729942278	7.64287808646415	8.64666429529652	8.34247717503462	6.35409280350256	8.29260899158647	6.43372710336132	8.52286868760777	8.34072750629074	8.25088889002881
PLEC	8.56810140809891	8.10531560760239	8.06275162508984	8.16486730204675	8.28602742524589	8.47581726022399	8.31076986786342	7.60144250002118	7.59487820908978	8.32647343361043	8.44384194954424	8.60694655162946	8.34247717503462	8.64406468977323	8.52767871655403	8.54462946864223	7.34426422910005	8.41021037533766	8.78364014550419	8.37911215745721	8.45222998388998	8.18187662624677
PPP2CB	8.74152207827368	8.44122981228548	8.33145802302329	8.59410117735366	8.65996379715934	8.6921015723778	8.43442036104041	8.666486346841	6.88595863524568	8.33725470210081	8.76086790034823	8.52380570559511	8.42446485670011	7.49691893339183	8.50658837008172	8.60961236462582	6.75025349188722	8.48305704157143	6.33248799432112	8.3361303522968	8.45925176096042	8.61580923672728
HNRNPF	6.24465842603242	6.1776909581558	5.80284268184214	6.17143371353088	6.69295031107583	6.66539974697269	5.93399146943855	6.35532368394621	3.75531966459139	6.40467806398907	6.53982537778478	6.54142985721406	6.11814431530593	4.95134354462376	6.48593851401491	6.98007338074027	3.31060703443729	6.62986490141578	5.8916508959287	4.50165901064778	6.78224369384787	6.4959367624905
UBAP2L	7.02432804737083	6.48280164739621	6.63291436238775	6.96505267467445	7.04704964387831	7.09031050594576	6.74656056370784	7.1488752690012	6.76254174341887	6.87552964261519	7.01210438476476	6.98731768402398	6.83186057508126	7.2905438287553	6.91280977650611	7.17401890692541	6.56372059673987	7.02087797164504	6.89584276861188	6.85561823207185	7.18135954076068	6.87366761808143
TPD52L2	7.11790545125604	6.46645949993364	6.4293392378694	6.26658862802575	6.36824764586579	6.99286024254341	6.78639837346594	6.08399702770916	7.43477038553196	5.59321078960106	7.14634923778725	6.8773633797742	7.1851251334246	6.96860572217767	6.88390901738589	7.55705658548315	4.56697102435339	6.8717092861718	5.11622566227259	6.35090453805727	7.06591730641654	6.09149788235991
CRTAP	6.87140379616875	7.20632775449314	7.07645846668963	7.17454353079517	6.46168894186974	6.81155356657904	6.75784167760117	6.52480680078378	6.74351546562305	7.15610034813063	6.78824436120947	7.04132824397593	7.04376820347334	6.49972882152067	7.09591056051156	7.2564248298033	7.11169099496593	7.29000776388831	6.42257466328785	6.46312617651025	6.71867786882835	6.96403600674057
CACYBP	7.88221526483548	7.74766349883567	8.02456880583035	7.69602603734831	8.1555109037759	7.8089561030657	7.62285311105688	7.84439332424626	7.95491231853126	7.85917376809783	8.05516348338714	7.71235265353742	7.79796371494876	7.71804968152285	7.85997461479863	7.77374286449211	7.72872487661102	7.59124115237823	7.70072413735286	8.07443853016771	7.97918188044207	7.81086846343107
NBR1	7.93361996183729	8.14172155113432	7.94034963133524	8.05447667799898	8.13717167964237	8.16781049283813	8.24255929388597	7.89635691126781	7.11566333041828	8.22058845997952	8.1320148414181	8.3083646007563	8.15156190996962	7.24428998565742	8.41406789058487	8.1396163398891	6.22764128132762	8.42222087163608	5.56831866719204	8.12197811128356	8.38972330080612	8.27067530063198
DHX15	7.24697379095603	7.49983129958233	7.16791993854454	7.88542654233197	7.61615941032031	8.1842657913594	7.71733884762146	7.28530548381672	6.80141424016673	7.33912745982538	7.82814696033264	7.3412850472043	7.06581304800605	6.76476419090041	7.25812224052343	7.72944079126145	6.11095962316964	7.5079385574578	6.34360408773887	7.96268384670612	7.58152977557844	7.39336579183184
UCHL1	7.38303062579546	7.1367294262492	7.51019732760802	8.16571779163493	7.03087175227116	7.2098734152636	7.26060174706767	9.05285360511068	5.50021713791909	8.27393095807374	5.76064973009647	7.24505595672355	6.61581019383408	7.5929463702576	6.70384188600393	7.65889793295629	6.14623046973421	7.25876860501905	5.06494870490393	7.10807173725851	7.70197181771749	7.02450730323086
PSMD3	8.55364659941209	8.72891824605431	8.4981317593511	8.73871795389976	8.28337945952807	8.33317689154002	8.28252351589805	8.17601839504853	8.14059183900641	8.18802327432917	8.50376497186992	8.88607003180275	8.03101002585312	7.96857735057699	8.21162500947725	8.37203115955048	6.82939573935817	8.26401695225689	7.05460258718449	8.42318741589166	8.028407506569	7.85230096184922
ITGA5	7.15817387756659	6.95445191057326	5.55893096205032	7.40498016687809	7.25418941415984	6.8844646836638	4.21594179132955	4.90549277524463	7.38998916848609	8.12431984796724	7.81554882459856	7.03716265556997	7.50301145681611	6.61091797103149	5.02321119037801	7.33590637048225	6.15358400920049	6.10598154828826	7.92604057266701	7.28644819294309	6.44049250828215	7.34377582785737
CSNK2B	8.4877295405089	8.37541120104864	9.50583011271392	10.1363172104331	8.37131827181013	8.61524236307158	9.17634744720083	9.26295732322951	9.10408494607605	9.31241279169116	8.11424324960776	8.36667822927601	8.37761752768909	8.99755825034615	8.94197812082305	9.11223462502029	8.68799293144252	8.7651651225644	9.237991832965	7.89107160419181	8.1183292508239	9.33227596976972
TRAP1	9.49314013993042	9.40077801003015	8.89582911411076	9.68549972913139	9.34821559490672	9.93720644295035	9.77940783018323	9.40463828369901	9.79139030607211	9.66318318313182	9.39110607055394	9.67078487937393	9.59102274956324	9.56365103961604	9.38891796619292	9.42485978643845	9.90902592886517	9.56621408224937	10.3093510863303	9.6193233215655	9.31241279169116	9.39110607055394
IGF2R	7.64389105430091	7.55408355681808	7.75972972062632	7.41954718017334	7.49983129958233	7.92295453195332	7.81764871083574	6.83549112412909	6.44571169408241	7.80072181045367	7.40944528145017	8.02740469242895	7.92561730675935	7.34110664496588	7.91276373490457	7.77874478111821	7.21161451509565	7.80713812081038	7.49913309353929	8.07443853016771	7.49359840918897	7.75842187563142
RBM5	7.51079118821408	6.68749394107853	7.11566333041828	7.1784412431552	7.07392870996869	7.8451217128894	7.24866681498854	7.14180771547576	7.43083215127442	6.96268182253862	7.96236676258684	7.71559912310762	7.53352072527296	6.95854171566329	7.53844069230841	7.51207931866564	6.09978390917563	7.71010330357438	8.08946510934659	8.06175122625377	7.53287790273544	7.41893030532972
SGTA	7.10983528229615	6.81120498185697	7.50063304159201	7.10719778716094	7.0684595270249	7.61394788046296	5.44808537205422	4.87549905224025	7.87225905773105	6.13367589774674	7.30002588221706	7.05944235980177	6.99411145477273	7.67981109502477	7.17701420815236	7.14692295101599	5.2047544362522	7.34985282389167	7.55303435866638	7.02689336688364	7.56856378838109	5.93526040776
PHGDH	4.17596925661526	3.87724594430983	5.73873667961162	4.79552271279116	5.19615068568054	5.886161632055	3.11755257573561	3.08981953951438	4.79294463029465	6.09066514559116	6.28870228847431	4.86345160131341	6.97307252584222	6.16515391696518	5.58499726512038	3.77091616793732	7.06832708769022	5.59054290584178	5.97938179172414	5.79986225971998	4.99179545141795	5.53334780301546
TRAM1	6.54085874396374	6.5220695224623	6.46958086401488	6.4814590252312	7.01578898188323	6.77225670169017	6.57451391775689	6.07504743490057	6.62038737125024	6.47145075118151	6.87709063195315	7.057298080041	7.04994630927652	6.94594327774306	6.65791247518971	7.19157886249691	6.21601279022498	7.18869762943204	6.47473652578893	6.87747246417293	6.79975645134929	7.06692825816959
PSMB3	9.21973109258832	8.94344894249753	9.0644614491968	9.11223462502029	9.18850058248017	9.00781014281182	9.23093870251229	9.31994661139768	9.54060273393547	9.23299731255091	9.20918777569169	9.09761112958904	9.02396360458262	9.89041631367783	8.63564019142494	9.14769634382956	9.72051458589463	9.14929240013497	9.79840978688367	9.15820925232735	9.16422153014568	8.79081615091717
GRK2	6.82515505063999	6.64424944269704	6.53342746567074	6.45638591913683	6.46865363817561	7.09687174418334	6.49613839463823	6.68285875445741	6.77650825768915	7.03405423261853	6.60431841186335	6.7799994222282	5.92180727127437	6.74303853430832	6.8002100182454	6.55306350424644	7.21750090809683	6.40860505878791	6.55775408143278	7.14601154425479	7.02180904037944	6.57703456487072
MGST3	11.1994568589537	11.1313559101635	11.3812926018558	11.2838613301658	11.2407337330773	11.1611052042179	11.3188152192502	11.0742950974976	10.6406001689235	11.7515724360702	10.9937676372758	11.3188152192502	11.3631446482983	11.0818106921139	11.5198146763585	11.5417323095492	11.3398209840073	11.2760449194069	10.8170318055995	11.4323329259484	11.6002108656709	11.1313559101635
COPS6	8.16223732302512	8.56810140809891	8.50762184659954	8.41208667366898	8.28880571709415	8.32401461639619	8.42318741589166	8.51984157658974	8.65996379715934	8.45812571549068	8.52767871655403	8.06137478864663	8.27393095807374	8.43005532338121	8.01792204537263	8.30191392338334	8.664972294478	8.31470457857119	8.08839199245649	8.37541120104864	8.23715765338777	8.51339235120783
PPP1CB	9.039911385076	8.48417189875653	9.05902011210013	8.40273389255933	8.40470535327532	8.98959101002956	8.72225105615845	8.51339235120783	8.09087428860779	8.59654894208688	8.66187557486697	8.68102223562116	8.59142300464049	8.19428562178818	8.762568324285	8.4887586276468	7.45681878495264	8.53026694313338	7.67953757957168	8.79152158966767	8.82581743729842	9.00059077354188
PLEKHB2	6.65357422265141	6.09205448996627	6.41629466526029	6.44712906117671	6.49263181559038	6.19683611416665	6.53217886714642	6.6957128605312	6.78044848036662	5.90940091375235	6.19061658462129	6.36001368056232	6.67326999553446	6.06737056675431	7.01084130214603	6.54029387718488	6.51968758620804	6.79376948773525	6.08552795127534	6.72129619497133	6.20350007025664	6.86090309866705
LRP10	7.90517510255119	7.74717173136008	7.63853089682746	7.71703118840378	7.71865458183373	7.02468655909089	7.40962963860922	7.54285649982672	7.70549810702735	8.03188921908448	7.67421326861127	8.07976887798757	8.33265091747517	7.64711134550291	7.53893945589998	7.42606565762761	7.80359624460021	7.41546870441598	7.14226534625283	7.60913354938017	7.53704196646782	7.46665525908564
HSD17B4	8.20961565907428	8.23553696217167	8.17601839504853	7.61577315415724	7.76909248423887	7.93880082670036	7.92741234281117	7.75622066696476	7.07989049670845	7.8238477231928	7.28644819294309	7.96010884256119	8.21974222719467	7.46569301675808	8.16223732302512	7.89324418339733	6.49775410464068	7.45072632754182	5.83072277594213	7.28833559393742	7.73767133865258	8.07610509067643
NAP1L4	8.23605080280931	8.20057166073731	8.2996252329303	8.50848675751771	8.65148114684255	8.41208667366898	8.73628667124838	7.91785093518341	8.52380570559511	8.46572830862489	8.09461630786053	8.27170593576685	8.068015040192	8.30224956074187	8.01792204537263	7.62497751597852	8.24221697831143	8.63088023888817	8.89343198542117	8.42158281602051	7.75901212587594	8.47975838996444
GSS	6.35455692781896	6.70607888323522	6.56566748913521	6.3957422582683	6.78607346155666	6.52300804594152	6.30750400892799	6.06857051820753	7.38706493988349	6.45816710401544	6.66042388805679	6.72854991881049	6.4476986177018	6.90211614399722	6.4995237314462	6.68352641370868	7.27311006134041	6.62916869186574	7.34654141402715	6.50017475027808	6.65219280139666	6.303707353089
SOX4	4.80682988711002	4.65851334477961	5.04041156681615	4.62475606929646	4.60803265263227	5.19323396078481	4.68135850569886	5.53235058194431	5.30467542057693	5.71939048071144	4.24916584097959	4.13158293423439	5.02094468153582	5.75843435375427	4.83481471584236	5.39660171304452	5.06330007934333	5.29353452770047	5.64030708520548	5.28696112780334	5.1848116994941	5.002947632158
BAP1	6.91272411502879	7.31957647806162	6.94339121832258	7.24256891401736	5.38964316380111	7.43529411139432	7.43858985095621	6.92065822552209	7.74131737280225	6.7300254906067	7.39188004341969	7.3003542695765	7.06031703299615	5.31950186131748	7.74473184651329	7.68008461047785	5.38635080811995	7.2340809664116	4.58526413327162	7.456980825749	7.51367555505798	7.39465387406166
WDR77	7.58641224025266	7.54751113531796	7.74621892423195	7.64835933897576	7.50168727954209	7.90656218279583	7.40212579849897	7.39805249355187	7.06043401160596	7.60080080520958	7.44332897561807	7.38971698972681	7.60217957224193	7.44430681936107	7.60465847397147	7.73707698170456	6.66262662392779	7.26559979857494	6.4355733220431	7.32649164400011	7.54857943064961	7.26504643281367
IFI30	7.31720939709294	7.53068558933744	7.20528900491644	6.92639515058817	7.22160608616579	7.9036747469114	7.56574274643354	6.5159654503461	7.55182312977195	7.19705909017869	7.36499037899434	7.82814696033264	7.48084420927007	6.1254873892729	7.25046473852736	6.9426678741946	7.92496507691225	7.35541275768417	6.8371783955507	7.95200993133256	7.60710033255797	7.72027857913839
CUL4A	7.71411406855007	7.66031889833762	7.75873988898707	7.47477522095696	7.92040480850211	8.0570784296551	7.92040480850211	7.49913309353929	7.42366203386391	7.7466869337776	7.61507453451907	7.94908171447721	7.70678908729836	7.17701420815236	8.16326782993939	8.27913412714076	6.45421328400598	7.83215672054964	7.28895779280669	7.94106243026522	8.35429752442055	8.1208905538171
ALDH2	9.89896528552943	9.60752515241298	10.1062326869464	9.66752554793268	10.3202803507885	10.1041491712068	9.81293747856299	9.72617895784214	9.37402145653066	10.1613831961446	10.1890054252546	10.44301691383	10.7531859514772	9.59662734191043	10.0055968366226	9.89472723925697	9.55294194658044	9.79139030607211	9.19175626269606	10.1713125994054	9.9637631782813	9.95782431184134
VIM	9.18371492803371	9.42485978643845	9.61420514695016	9.49314013993042	9.31477093115334	9.07983988887757	9.00781014281182	9.23093870251229	7.99545511770963	9.27961240054856	9.20216386678285	10.334864810423	11.9742790772385	8.49195554711016	9.50583011271392	10.4563704473517	6.37945535225172	10.3531984289737	6.51509248844112	9.62475368388017	9.68549972913139	10.0212716550872
SELENOP	9.68549972913139	9.3386923351126	9.73267873874855	9.24500154147122	9.68279606517011	10.0149085222806	9.61420514695016	9.16946874419442	9.80188365309778	9.81554566845523	10.1982441716027	10.1713125994054	10.5254952024849	10.0770068204799	9.99133689261713	9.72318987035567	10.44301691383	9.97131867024301	9.85496249142284	9.73267873874855	10.1890054252546	10.0664231389728
CLDN4	3.94793831794993	5.45149985585556	3.87657612744477	5.17783704008548	2.74711850634879	3.94952910104666	4.64359060628034	3.97578811164382	4.87681596530238	3.79574655555365	3.80322918708294	4.20878312791979	5.0310599080512	5.0714892045136	4.22499156129307	3.75371588540131	4.04020773910271	5.44314418674149	4.85973411740126	4.0973434522557	4.71243541320698	4.31011971352302
RPL37A	11.5332571768366	11.8671969061545	11.9458929449993	11.9178273087876	11.7796541263065	11.9178273087876	11.7796541263065	12.0887688640566	12.3336814606382	11.6804523965063	11.98071727616	11.9551757966031	11.9294363555348	12.3748327053037	11.7796541263065	11.9653969995596	12.9030737007662	12.0739231659538	12.7208575960472	12.044122279374	12.0007365993506	11.6205516312153
DPYSL3	8.14137579465403	7.36703730080317	7.6897248719871	7.88244107195007	7.65375624867016	7.3162371575248	7.57611909068888	7.65258089127691	7.23850862142355	7.7791931890837	6.56303769141772	8.1208905538171	8.04064796758252	8.38354670002331	8.20245433943153	8.03826596417338	6.72047298795202	6.87747246417293	7.09897571501102	7.90227312057795	8.30191392338334	7.79547480304064
CAT	7.94786684137515	8.70391212427653	8.06344233344241	8.56026802547211	8.61993111624836	8.25984331233986	8.16946771542686	8.67333642226224	7.46901326542557	8.74609431419938	8.51441846749362	8.50091803574998	9.08536177304263	7.46024213463208	8.50172409004479	8.52767871655403	7.31720939709294	8.91065173676539	7.57857602494898	8.7948485387378	8.53365072687195	8.99295093462672
PTDSS1	8.89582911411076	8.4618311748642	8.65782423921372	8.27428624586209	8.59198972182995	8.58219128391429	8.84408164309232	8.63850824032177	9.52597845269037	8.7842383714621	8.52115652824221	8.58751590544934	8.33568614660955	9.07725558199772	8.311961270753	8.41767306694607	9.54532666933953	8.42446485670011	9.41420231277151	8.75513449050681	8.74229410224867	8.74949468169118
TTC1	7.58423404754417	7.84995561951416	6.28134738950883	5.40328090227857	5.55428604628862	7.54408412060765	5.86009214056987	6.8034772189902	7.13721231738442	5.99987757732846	7.63824371448358	6.77275128831289	7.03799951775471	7.33912745982538	7.7205483258371	7.35556657799266	5.87367899426789	7.7712209491815	5.52131644439218	7.36420999988944	7.8505523787015	7.82315369170827
EIF4E	6.866196628153	7.16994292500651	6.7762085253362	6.82869119053473	7.21052487633909	6.80410215592784	6.83248856483637	6.30026773226461	5.96070853474725	6.20422970967434	6.4987858061599	6.55237123722138	6.92449567802661	5.95443148704402	6.60633044145003	6.63879929839126	6.30105083172033	6.65219280139666	6.08244313614562	6.35244844428627	6.81946642005205	6.75432674085271
COL6A3	8.62981647402453	8.89739697076874	8.92127566151049	9.3586383716197	8.9122550703656	8.42158281602051	8.94197812082305	8.83564765434479	8.20498155886276	8.3572931313002	8.8268281962984	8.80205827467169	9.40310937239114	8.59085628745103	8.72777739131472	8.86916004363506	7.17271937693199	9.07365572343928	6.72467111816585	8.55506244232753	8.68529489779587	8.94344894249753
GBF1	8.17452258479942	7.43816594581445	7.24370938623078	7.31779549686826	6.99177404924962	7.72908283393623	7.84373907424394	7.94511659822096	6.41115746817654	7.9300034175747	8.22488338223758	8.04216407151995	8.03300179592783	7.86333499440182	8.03101002585312	8.07889309034147	7.16002983765682	7.82936419321601	7.69841016601873	7.52882659824639	8.33862951966259	7.07249244498214
DDX23	5.78339228098055	5.60587321512065	5.36415269586726	5.35015756107184	5.03633996717604	5.93315234386064	4.5214718135231	5.57342112803299	4.66944663080866	5.34427190285207	5.54542783859965	6.00412257064225	5.56037192311867	5.31950186131748	5.73429141340655	5.54405508704156	4.49216830681602	5.34572149501205	4.90238345035118	5.88944586579982	5.66143839669034	5.1563806125759
COX6B1	10.8565681914352	10.7175249195671	10.893178293488	10.7076769228565	10.964822790049	10.4789948951503	10.5938064468175	10.2655018190525	12.4721994893871	10.9363188086594	10.65320404642	10.6067024147713	10.5339816315007	11.8114407118812	10.6355311767443	10.6977868554705	12.4569234960519	10.5562572172115	12.301019527574	10.7695937402752	10.5562572172115	10.7288999879612
ATP6AP2	6.48857728730623	6.55680753873893	6.46203044390993	6.49993391159513	6.61028009010637	6.68604873333746	6.95063142808427	6.62169644396795	5.98907332421189	6.3956078537356	6.04701044579296	6.79838435851302	7.326688877642	6.17074932212893	7.03788870001528	7.22451047519009	5.83837316039331	6.65219280139666	6.06350678786321	6.39930535257024	6.69725252781003	7.10807173725851
CNN3	6.44452779556824	6.13321651177497	6.75504028489793	6.64907539736727	6.55289655876699	6.88023186645565	5.28565534912456	6.62526740780514	5.93742728884332	6.26695134548553	5.71962269805281	6.30179136870756	7.0811320318482	5.10882687632681	6.701330087798	7.18197338902741	6.78044848036662	7.00543294113518	5.6900197008519	4.42896705331993	6.32967475352447	7.05814814483135
TIA1	6.32179634659745	6.15904155682263	6.35168012888453	6.18559638655798	6.376402721524	6.3790397511503	6.04648268168568	6.11410323488899	5.98874928629133	5.80119020613362	6.47800369084352	6.33586761398618	6.42572113759237	5.85391110014488	6.3314335165964	6.52099725449524	6.34437278636515	6.28490911714153	6.07899615040152	6.14411355778908	6.63815007157264	6.567487616341
RHEB	8.26820587954123	8.00931505297615	8.20575293506289	8.15606509665299	8.49573690328643	8.26401695225689	8.17196659265337	8.00199876769618	7.14663609440162	7.91443735686854	8.17836181274909	8.34247717503462	8.2996252329303	7.57118029736622	8.35120449908787	8.64769545212816	6.6046379701149	8.15907674095587	6.18667673038077	8.35763583829002	8.48050597155307	8.55010180658183
NPEPPS	7.69507048555369	7.72757120437733	7.57816458726015	7.69026037654497	7.54149573933534	8.09739702295874	7.96604643860237	8.10531560760239	6.52714170330331	8.05345208006274	7.90258212309212	7.90101803437055	7.44097437551641	7.14301578576507	7.91149567097084	7.48800132097689	6.20137863454999	7.795166667041	6.48548129222878	7.68279655877761	7.84068601628103	7.91691729942278
BUB3	7.00936337940969	6.91030182538799	6.64976396943333	6.77155730126259	6.89619060649146	6.94458244793042	6.85908327015447	6.9286846888521	6.57679280137886	6.71676353365716	7.17401890692541	6.86634513124483	6.68507394333881	6.30600685776529	6.85777854431645	6.88410479668433	6.49309478385058	7.09289337077168	6.17945002411813	6.58904682329126	6.95495179238066	6.93096662837578
RUVBL2	6.73713816740199	6.42389117788044	4.26353542226584	6.93721719332029	6.1580606591017	7.06118700121559	5.16195880788774	5.35105348870296	7.83012564376267	5.62126903438873	5.73898711633915	7.82149722871317	6.74303853430832	7.9209998523202	7.30181866897136	7.96332290566961	6.16770777100411	6.89949779940425	6.81326317905984	6.49060583018296	7.23678004094115	6.11909567038788
MAPKAPK2	8.44538503928334	8.45061853744889	8.62308836223461	8.56810140809891	8.49283809917837	8.32547924136699	8.48220422787717	8.45925176096042	8.30697011616082	8.32823376026199	8.33145802302329	8.35926037864903	7.86022170129588	8.2181110833936	8.49078479971647	8.31470457857119	7.66342771440705	8.21123244314182	8.63564019142494	8.43314050626753	8.46617128632385	8.06923981032618
SCRN1	3.63442784303996	5.37630845140979	4.45784082701432	5.38468240379886	5.44523998132515	2.45512305012335	2.95265819154202	4.63658235254142	4.40745365369745	3.25668440566605	5.11433209027769	4.90677022612281	6.40529369806142	4.88092104193814	5.24805680383089	5.90455913435641	3.53556574080827	5.67780328807057	3.63442784303996	5.67457143914197	5.94116529003057	5.68155646088941
TALDO1	8.22633208911175	7.9822357337821	8.01517909496922	8.12590349247041	8.07524086746256	7.9430164960004	7.89850464106181	7.96694298382969	9.24913089760667	7.9241595140751	8.42446485670011	8.44341142192487	8.47292069905932	8.99483486996654	8.01956269406202	8.71466764717258	8.40057712792317	8.32702909035102	8.05516348338714	8.34115528260436	8.34409448160909	8.09739702295874
JUN	7.77488158737285	7.59078478180479	8.47212984379385	7.70904343085535	7.62033066969659	8.16896516835485	8.32547924136699	7.68091529765543	7.91276373490457	7.14976586680489	8.03904329337934	8.49469103946668	8.16946771542686	8.30697011616082	8.36081677936009	7.81879376646222	8.51441846749362	8.2413093478204	8.50658837008172	8.2845350645039	8.20877095428562	8.27428624586209
NQO1	6.59665466636891	6.85069394836458	6.92416158877361	7.17682219838206	6.81099103747627	6.58889831915117	6.87827619324795	7.09840687007018	6.99286024254341	7.03569211754823	6.79214249578609	6.63748420158175	7.11328751619679	6.58579653409915	6.78572357883817	6.26695134548553	6.50164683882022	6.54510669622147	6.80160423592257	6.87599938069186	6.66191590058204	6.66075041366402
SHC1	7.06727007357336	7.61725774510669	7.66342771440705	7.4250206466526	7.62358598640569	7.33034470674731	7.50995568576843	7.43045985483239	7.72845202249777	7.21571059530887	7.33047614386728	7.71411406855007	7.52257534768864	7.47947667844103	7.57831691955251	7.36930712938702	7.33883241005529	6.81432402990611	7.2844396957407	7.42382027599533	7.2147275863329	7.0684595270249
GSTO1	9.59848314562311	9.50882417714939	9.43809974087893	9.46571553959029	9.19991135876819	9.42485978643845	9.41972416808288	9.08536177304263	10.9554437153764	9.49314013993042	9.18097110577504	9.49061902047146	9.43975858764096	10.3291643480087	9.20723840407616	9.31477093115334	10.9937676372758	9.11372633386937	10.2221298831508	9.42485978643845	9.29529275100847	9.46571553959029
SQSTM1	9.36657860108281	9.21973109258832	9.24913089760667	9.95486667901019	9.27252653490284	9.76435151190427	9.24985320635346	9.4779600473234	8.61405896918997	9.53358323374368	8.90731423009409	9.32679724712343	9.17634744720083	9.04578991078708	9.40310937239114	8.68925605918007	7.56882657544473	9.4593147441064	8.00470984710451	9.27407724285417	9.73594417899067	8.7235559353522
VBP1	9.80188365309778	9.79139030607211	9.67692642205244	9.63602284952103	9.83894441097367	9.85496249142284	9.95782431184134	9.40077801003015	9.19388521864728	9.75463499473102	9.70502804824497	9.93345192190638	9.83894441097367	8.78830990115972	9.71571967652529	9.99133689261713	8.36231318232434	10.109771660393	8.2305559733335	9.94358963456729	10.1752662243967	9.80891763290554
JUNB	7.14927127371081	7.02450730323086	6.52805070443652	5.70261954732736	7.06643696707744	7.31798360845198	4.75149515275538	5.85154299405886	6.78530588907159	6.48088918959578	6.47025319520443	6.45269493481321	6.7162118897519	5.98459931805207	6.92925827683303	6.43518526248212	6.97994932812635	6.43663509559869	7.48512369450956	6.44354853364929	6.28258491764809	6.40931359453436
ITGA3	4.61874842159077	4.17283537328705	4.7844594139564	5.94071722204739	3.97779627067819	6.1875762770726	5.01805364459118	5.94277267231226	6.51434760489454	5.66143839669034	6.26676998675564	5.35681238005986	6.27435179590887	5.48953447116071	5.01766201997411	4.77312330302392	6.59607136214234	5.72028911727341	6.56624990626468	4.50165901064778	4.65396036041297	6.55005920982438
MARS1	7.44958190573655	7.53309319880276	7.60128221858179	7.39996032985082	7.68345362099809	7.47070339580227	7.75337046444984	7.16904148381746	7.17105525785582	7.14927127371081	7.37118697179423	7.4080300250773	7.69549321877607	7.06909542165661	7.44465040670106	7.43858985095621	7.21571059530887	7.67060663601879	6.7356819138576	7.66546963162245	7.49777774621177	7.54985638388528
RRM1	7.12226898907202	7.09768762728896	7.29615382633249	7.02281448688781	7.22518977416544	7.54029131072002	6.70370065730695	7.17546405205375	7.73737084853747	7.9036747469114	7.54029131072002	7.22546981775637	7.32423289939213	7.71057084524734	7.61844720549914	7.44097437551641	7.05604608456922	7.26185523627707	6.98211215470942	7.23659804230633	7.45492510429538	7.38409852713989
DKC1	6.8232695095442	6.4751622515451	6.39467258070782	6.16748974178255	6.68254868608919	6.92682836594764	6.66486902260817	6.4355733220431	6.99607167590171	6.3699802627775	6.91685396686768	6.72053482730981	6.75108904583064	6.60364526556186	6.701330087798	7.12024812452731	5.49762120829793	6.7186450403205	6.45125201272494	6.95213766544309	6.88300493242517	6.86989692195974
SUPT5H	7.64227797049056	7.62058242319489	7.58228616467107	7.96970909904516	7.53599084524012	8.06309697926613	7.95784637564391	7.92646383857467	8.26322488743049	6.91492938249327	7.8298176882027	7.70549810702735	7.53236753832491	7.89707471502314	7.59746214181402	7.94375314274097	8.19987374439203	7.52628461112029	8.72777739131472	7.22787832116519	7.40358513015175	7.69602603734831
PYGB	4.33063714674341	4.37057469962163	4.35942769975684	4.24398720042685	4.96839524897448	4.49429038278736	4.41152468626622	4.40418015404342	5.29992924138626	4.74255812957409	4.70460974443879	4.85446768738383	5.60968354524494	4.94292017527017	4.76839776634834	3.97917618034005	5.81033462450063	4.72007323594038	5.42463404649633	4.42896705331993	4.22314469577012	4.68916020385744
QSOX1	5.1898339175081	5.76045601404914	5.26817417932891	5.3425098597156	5.77682710853147	5.45214940635104	5.77931086777379	5.14185578559116	6.98324437321852	4.45605996695514	5.57369619693136	5.65647908365608	6.28120010620622	4.09167745284626	5.48476448893502	4.94281938658293	5.15858229177281	5.01526640899912	3.40318901782274	5.18778170968741	5.14734797751195	4.83408554863495
SUPT4H1	7.67421326861127	7.61844720549914	7.45750810725968	7.73985481692846	7.85917376809783	7.71445403779046	7.76333112287069	8.07483969881513	6.76107682111002	7.56784925008456	7.86130870289981	8.028407506569	7.75430291020705	7.38517093513576	7.90040769409774	7.81111053695972	6.69467830923787	7.79818992247826	6.74122200286974	7.76333112287069	7.6271508858904	7.78508591529557
RCN2	7.18527231155399	7.40655525875761	6.84835944402109	7.0190064674853	6.76976277692584	7.46412314135239	7.38768309976706	7.3150143258425	5.41678425140324	7.27330262767822	6.81432402990611	7.37340623779006	6.73983910835927	5.37468620624077	7.47300966328377	7.6560083185201	6.30937100161179	7.69153754894625	5.5617823635307	7.0144505123204	7.72027857913839	7.32078582452009
CTSC	6.41691823186226	7.03687690649248	5.84800129035307	4.53781556197088	5.79179876326685	6.38317395720928	6.76897530051374	6.45323931783642	4.11481056926341	4.54524742498137	7.12848130580859	6.54221443704951	6.90001484333433	3.90921069059582	6.31209951268073	6.89239788751168	2.89625820658297	6.64610578924962	5.0130288412638	5.64333796226493	6.72544106502765	6.82985013911531
PPIF	8.71588872805765	8.31662488521901	8.83746484957454	8.74551874908473	8.18546301592266	8.40642250560204	8.24572968989859	8.27207992145952	9.6472908061288	9.00605072259526	7.48288128657393	8.14636948421484	7.79243992515142	7.87438777704745	8.56923580550491	7.69311902898362	6.4777683956778	8.1671248648539	6.1043247394948	8.29697972084881	8.23715765338777	8.45812571549068
AHSA1	8.36402069642329	7.89778663063289	8.18474659837498	8.617502800446	8.09310234832352	8.34158305891798	7.8929587427167	8.4542813370091	8.11785834444841	8.16248646730685	8.22488338223758	8.07610509067643	8.43314050626753	8.39355565551589	8.36591347758931	8.7761860456849	7.43858985095621	7.96513480382211	5.49602774277137	8.60124447546842	8.86038178021402	8.32067431198202
RPL41	12.9668523086778	12.9668523086778	12.9260158856339	12.6660287466917	12.8714930926459	12.9968045417094	12.9260158856339	12.814148046692	13.0350915768482	12.814148046692	13.1672830529231	12.9668523086778	12.8714930926459	12.9260158856339	12.6919951258745	12.9668523086778	13.2533506300763	12.9968045417094	13.120074946773	12.9968045417094	12.9968045417094	12.9968045417094
PUM2	7.63466763849604	7.67571067155157	7.93271117598292	7.73158517887987	7.82026048061313	7.76937304304552	7.69507048555369	7.62398568412635	7.45633950933019	7.90910543494982	7.76242683813989	7.68501752666903	7.93795060741835	7.66487257135035	7.67852654646018	7.53933855915965	7.49603296535601	7.78929774029795	7.63444357607981	7.94461928831963	7.58925405095814	7.84265424789237
PRCP	6.20453936308237	4.6262761306125	6.1278864176624	4.89019977038878	6.44227017018313	6.84128343851284	6.0357976075611	6.97186881194408	7.80693314247972	6.83837912937234	5.32422130693962	5.82149577165587	7.35895466885572	5.89013692502097	6.17130667955958	6.47905909366087	7.44758305156184	6.69387936871575	5.60084126790321	6.77605441038863	6.73559668650821	6.79528660058744
MYH11	6.54133205482751	6.35375252607857	7.05081112581849	5.72151147025671	5.14856838860883	5.81244773833813	5.61277511152955	5.51306152362243	7.03759062511457	5.77303044460539	5.05283838534267	7.02637454659055	10.6355311767443	6.84916352422285	4.91793758081207	7.27217947025857	6.28490911714153	6.03137529024578	7.18696948825745	7.92120041281249	4.94312636855347	5.79912341059172
USP7	7.96488192029337	8.09023243583788	7.84712716859447	7.91443735686854	7.54951167980571	7.90040769409774	7.76685120966392	7.74832360088511	8.25262173578221	7.59445647847096	8.18374696266157	8.00052105822731	7.80210251812598	7.95200993133256	7.97165554772999	8.13140549237235	7.93271117598292	7.98257228757439	8.37541120104864	8.00704784738549	8.09948210519603	7.95558429775116
PPP1R11	8.73483695098759	9.10588422469519	8.79637607426556	8.54704046714213	8.99090520940117	8.8543755811457	9.07115259860502	9.24500154147122	9.20216386678285	9.30067623972693	8.59654894208688	8.99755825034615	9.03565347105759	8.98959101002956	8.98461391945417	8.65207938439899	9.00781014281182	9.09257734357041	9.09651708288953	9.24500154147122	8.7761860456849	8.69866899771468
GRSF1	8.46057540353831	8.71261411882933	8.7651651225644	8.81425988437524	8.77895580058744	8.29441151788063	8.72777739131472	8.87809341075091	8.21859446336249	8.52767871655403	8.28718467581857	8.48666489038833	8.04216407151995	7.7239558700901	8.85732779555279	7.96115483109014	7.43858985095621	8.31076986786342	7.59389565812635	8.17683126072761	8.11546913996238	8.59085628745103
NFKBIA	7.43551390940982	8.35288091310872	8.50172409004479	7.38168735503569	8.05134678892522	8.23745483990386	7.57745742461789	7.46803441292473	9.86835814480488	6.72759280838152	8.98021747527564	9.03565347105759	8.71588872805765	10.109771660393	8.67448831133573	8.0988395664291	9.41095948584184	8.93291756392552	9.94713039155067	8.70648473361823	8.88672743994899	8.55099131173405
G3BP1	7.95463503454625	7.55636792838507	7.83215672054964	8.04585135031068	7.9962839020346	8.18307315351023	7.86291748373963	8.05169293819342	7.19562714399446	7.70839381056967	8.21408757358909	8.05516348338714	7.470946506923	7.90399625429617	7.84858379947554	7.9430164960004	7.86582528324217	7.84712716859447	7.65012643479013	7.93203271959266	7.95707957452726	8.11171102615453
TSN	7.08437942973478	7.05570505719374	6.87664051587154	7.05431941351699	7.02138576197752	7.17175604114346	7.032012789745	6.62934776725092	6.40325345403058	6.38121650438908	7.03068837039135	7.41546870441598	7.3338711496847	6.02480425904427	7.30748834510934	7.6745011214025	6.35129590617123	7.08871616582875	5.99530899036277	7.06591730641654	7.02637454659055	7.15251295784991
LAMB1	5.7919671499715	4.69462202604119	4.90283374840593	5.74594215543016	4.75557975309551	4.76819299438195	5.02475739855986	4.09646076643214	4.88092104193814	4.58386139681148	5.03658230932705	4.23569403408282	6.39711115651595	4.69427367445202	5.87792379015015	5.94386184507582	4.93064188161058	4.50221235952806	3.80607772164934	4.95736545829285	4.98969939617992	5.45932990516913
TGFBI	7.72332997862328	7.50168727954209	7.61370948275353	6.81731328230202	6.8835532835311	6.54256374857456	7.01948002834745	7.29984577105637	8.43110367217951	7.23390488786051	6.34728495681939	7.32603809413075	8.7651651225644	8.37131827181013	7.25046473852736	7.96768135595266	7.67478897419372	7.14162903227433	5.92770867172982	7.22089942901781	7.87123646252393	7.97496731073265
PFDN1	7.92496507691225	7.80493207137351	8.19428562178818	7.83134540406004	8.10042523646453	7.87808837959902	7.87123646252393	7.76848494878929	7.22206066825117	8.26453957751557	7.95362916355977	7.5728129089994	7.04026822075345	7.98161319215256	8.28718467581857	7.7466869337776	5.68484987974631	8.04513499734033	7.77665765521369	8.21053878061761	7.795166667041	8.09310234832352
IGFBP4	7.2756553436779	7.85391096565594	8.51339235120783	7.85890629934169	7.8505523787015	7.16536964229062	7.50849857676446	7.456980825749	7.76772313483398	8.11906189054125	7.32078582452009	7.47252124614027	8.02952626147395	7.80970039421834	7.71865458183373	7.28302531920848	7.18319680765377	8.14010408944775	7.09050891254535	7.7415862254438	7.4892990015589	7.67478897419372
IDH3B	9.14769634382956	8.96109980349308	9.07434236861227	9.21973109258832	9.28554293063817	9.27853227639063	9.0680569356737	9.55294194658044	9.57343978204254	9.21836357368425	9.18371492803371	9.39335559692209	8.83931705096719	9.04146647432109	9.26506683973203	8.97766810813218	8.75105797298831	9.21154251687009	8.79807618573325	9.27655009690396	8.96109980349308	9.24702710814018
ELF3	6.18637810375916	6.71786908921078	6.63376064960945	7.07299872919481	6.42433263295562	6.65305886949778	6.91468970852251	6.64116809226562	6.67497994765693	6.70360299067938	6.48752040775893	6.43023127429613	6.53929500830947	5.99190866380608	6.53146752629074	6.49843971927627	7.3225011493962	6.2250765676059	6.77376179564151	6.42090764843671	6.47487773571471	6.25453203520744
AAMP	7.17584115146553	6.68125889770368	6.99984661563622	7.44560282149181	6.99903482562825	7.52409602123052	7.05963355613105	7.95362916355977	8.22714006766337	6.55090502976081	7.57721775148954	7.38203757197734	7.37693146543242	7.07262628673855	7.18541948968338	7.89043437702483	8.38765797994403	7.64748770258354	7.56333783469087	7.65036556356273	7.98910915439974	7.1851251334246
TOMM70	8.60511046833438	8.62529924460913	8.57020679411891	8.92301186533919	8.8456537108162	8.67099825724511	8.74152207827368	8.85732779555279	9.4165182378721	8.62739273552395	8.72074712351825	8.94872414429838	8.8329187003363	8.54046683020828	8.65996379715934	9.03931984974756	8.72777739131472	8.86038178021402	8.12547463021338	8.86916004363506	8.69523394972768	8.8341912589118
SRM	8.70834956380578	8.73004137623442	8.83564765434479	8.8341912589118	8.50281313132642	8.19677520755313	8.6964407807657	8.66363174584449	7.28159434300008	8.5547058927705	8.65672365405288	8.73928597879212	8.61309014478726	8.65207938439899	8.28252351589805	8.51984157658974	8.16529254684085	8.27637582529336	8.37939864826773	8.655838188333	8.46994397226619	8.3572931313002
NCBP2	6.63714699085168	6.70562620671683	6.3977841934073	6.68207257697525	6.32751683607185	6.20616401555744	6.98806813978549	6.79807202632912	6.19130701733762	6.80233904407977	6.68793488130412	6.78824436120947	6.44049250828215	5.97906692213426	7.00041800878444	6.63005081653862	6.37710629883182	6.0073403598989	6.0295854739823	6.07553310688128	6.66689571385969	6.42886323116914
CBX1	8.32823376026199	7.69841016601873	8.00402328316391	7.96879835222615	8.11398091272352	8.20245433943153	8.32479999016134	7.74490080924077	7.49116983754232	7.77562108753432	8.50450474492724	8.16223732302512	8.26733603805119	7.80317797901956	8.3637196370494	8.27037606234457	7.3086711172375	8.26133902318396	7.18040772123532	8.09395115312545	8.38972330080612	8.14485874084036
UBE2N	8.3572931313002	8.33398774819339	8.35288091310872	8.38443256165666	8.48666489038833	8.41684492701587	8.39653932019514	8.30360973706526	7.41192884461167	8.54575524706124	8.32479999016134	8.48545744102364	8.25088889002881	7.53623396665159	8.44122981228548	8.45687305229419	7.75622066696476	8.60898040940674	7.50034396585201	8.43005532338121	8.59198972182995	8.617502800446
APOD	10.5113358867678	10.9708165311124	10.7780755714536	10.8170318055995	10.7076769228565	10.6267544808487	10.6692568870358	10.0350299029185	10.0538646077005	11.1730810263877	11.3492718348849	11.0660399311566	11.3566643989652	10.6977868554705	10.8565681914352	10.2697434898091	11.1275501858788	10.9482926914555	10.4958182234083	10.65320404642	10.7346805643957	10.393139665652
ARF5	8.07177132052641	7.918315699194	7.91293734318741	8.42842748184162	8.02787967238809	7.92680134417815	8.06227959607311	8.14059183900641	8.53241930479999	7.58894823621974	8.1473534432458	8.29441151788063	7.98999941768465	8.51441846749362	8.24790732433143	8.17802076892847	8.37573299688712	8.03826596417338	8.66862840763741	8.24974212715688	8.10498693152158	7.87050370915466
ATP6V1F	9.4419857466595	9.58107918333331	8.66923173982082	9.21036514628089	9.30757891315347	9.4779600473234	8.89202018156319	9.11734056397393	8.38028737392517	9.13578521605329	8.4556355908241	8.99856002065575	9.17124885489623	8.86477583155008	8.86038178021402	8.95936998682919	6.58543069882968	8.53446016153584	7.49200013315479	8.99856002065575	8.94996796703492	9.26295732322951
RPA1	7.47947667844103	7.53704196646782	7.70752284539871	7.83803697451471	7.83784898526753	7.49481774578345	7.79752077877361	7.98691215124115	7.14060480165031	7.85480092036842	8.04681157754592	7.96332290566961	7.54621212406161	7.09648820870563	7.41795555401276	7.83269481649171	5.73255757868062	7.42760444588393	6.92106200297485	7.79196325448806	7.7060329739141	7.43477038553196
ZFP36	7.60858446659884	6.30403134699493	5.96661728511455	3.89905781633041	6.14289689052224	5.42014780601278	5.57260971084795	4.07683196051189	4.38852357072841	4.17143600459305	7.55613377065611	7.724196363908	7.24447083625073	5.26028687405367	7.58423404754417	7.01663894488236	6.66996251453502	7.25559682030066	4.71589350534436	5.0878957302831	6.59713511598843	6.25905934452491
PSMA3	8.49283809917837	8.91410623200679	8.48545744102364	8.65267762195544	8.80205827467169	9.19279297880486	8.69122412260651	8.60341220134688	7.51829677655061	7.65258089127691	8.71588872805765	8.61180207074738	8.48220422787717	7.35221872568564	8.67939055631646	9.13973044569227	6.14984180839789	8.89739697076874	2.514182547221	8.71812211044124	9.00205431532512	8.7761860456849
CTNNB1	8.6964407807657	7.58846264907202	7.81355944593395	7.66210615422234	7.72693581515038	7.97338069343838	7.81915829824709	8.16005611973197	7.80210251812598	7.99376035284815	8.03666245451188	8.07712249045865	8.06309697926613	7.60747312359257	8.37807891034007	8.88459474931988	6.40843125665937	8.34751033699188	7.52529200457573	7.73099641930782	9.0571748555269	8.42222087163608
UBL3	8.15324307099992	7.91969613844333	7.86022170129588	7.94618547570266	8.1110239934388	8.09087428860779	8.05269396467718	7.87922071046143	7.56502622589385	8.33568614660955	7.83537551115153	7.9430164960004	7.70268724396784	7.6783221416948	8.21346061895669	7.81288452151852	7.54307828127762	7.91149567097084	7.83784898526753	8.05385006743485	8.16684367144645	7.91598163327245
DUSP3	9.48233021971703	9.68279606517011	9.02580750391899	9.62890908054337	8.96109980349308	9.26506683973203	9.54919576739093	9.89041631367783	9.58770059241388	9.27655009690396	9.11734056397393	9.08078571206719	8.762568324285	9.14159547994974	9.21394272091501	8.63850824032177	8.67939055631646	9.13760277917225	9.05111088602342	8.92446139732638	9.05406738196921	8.90313633380313
FHL1	12.4229099038943	12.7427734943818	12.9030737007662	12.9968045417094	12.9968045417094	12.8714930926459	12.8714930926459	12.7616762212212	11.4323329259484	12.8714930926459	12.6128054919966	12.8504749593444	12.6919951258745	11.9551757966031	12.9030737007662	13.120074946773	12.0887688640566	12.9030737007662	11.9294363555348	12.9030737007662	13.0637967433716	13.0637967433716
ZNHIT1	7.42643891436891	7.38706493988349	7.20632775449314	7.32844264355575	7.09818616110727	7.39098225192524	7.09050891254535	7.25476286393648	7.90885438437874	7.51680090150901	7.33798629487295	6.95113590252219	7.21489644998868	7.08437942973478	7.61244921945435	7.35556657799266	7.0862558080306	6.7186450403205	7.7357346490771	6.38724816770004	7.03701978103123	7.47194792418324
SAR1A	6.80272012977581	6.52393069753517	6.80319233438188	6.42533538375843	6.19675545705765	6.55467700962626	6.33622837512888	6.62631892844963	6.60717493019336	6.48280164739621	6.48335214459905	6.75838387106461	6.63023673166146	6.68936667337489	6.72217265999749	7.15180605793643	5.73784200451782	6.67968442835888	5.90711852173344	6.68541614802753	6.75396246381509	6.64224529441628
TRIP12	8.17767972510785	7.77778467380746	7.81167393693281	8.22270856729533	8.04064796758252	8.54704046714213	8.19094322432487	8.08946510934659	7.2395527466068	8.00975298243435	8.73114456039886	8.31020882800324	8.27824231027339	7.60598209949041	8.44810745802173	8.50376497186992	5.01563414230413	7.84068601628103	4.53622090448316	7.94204454622667	8.51568766982563	7.95063895290644
KDM5B	5.71159402666631	5.06154028411277	5.7336744355179	5.20674705994411	5.80494867852054	6.31351600354808	5.3335572883077	5.58719908682671	5.75968582274813	6.01419034216719	5.23879295417289	5.8000293872565	5.69494118746863	6.18860756831471	5.70728590234529	5.71694973372394	5.95360363586991	5.38916433579099	6.15607184413764	5.61294162511928	6.04033069555182	5.62544280322079
ACTG1	10.7229793106706	10.0770068204799	10.428972913074	10.0996554965236	10.369384716515	10.2371661879795	10.3046304081887	9.81971591802839	10.0212716550872	9.98811843021721	10.7780755714536	10.6977868554705	11.0191782783044	10.3578350287381	10.4510617930283	10.7929867293686	9.95782431184134	10.8720066371101	9.7666956930027	10.1125920661433	10.5938064468175	10.7406122214933
LAMP1	7.67182936042603	7.51505269965836	7.49691893339183	7.60217957224193	7.72530928332254	7.70002483367579	7.45325583534378	7.47234470035444	9.24303383531669	7.55506271374214	8.05071617694014	8.05600481079873	8.73414415010924	9.24702710814018	7.93457920053519	8.34326177879601	9.11903549120041	8.39939371094647	9.01885663323493	7.99765410590516	8.31517996823224	7.95707957452726
GYG1	11.4550581726252	11.5332571768366	11.1994568589537	11.4071960786746	11.2299675292799	11.3188152192502	11.5869933606135	11.4468804544431	10.6170251055392	11.3891930247136	11.3304482603725	11.3259077717063	10.9554437153764	10.7288999879612	11.4138251483677	11.3492718348849	10.8720066371101	11.1869983537845	11.0949296569886	11.1313559101635	11.2760449194069	10.964822790049
MCM3	7.31047306447429	6.727919192098	7.16980493209938	7.1382754482655	7.01156998886736	6.93820618029692	6.92065822552209	7.09610667683434	7.14162903227433	7.43966784268919	7.06957093623538	7.32603809413075	7.59058021813434	6.92582796055363	7.057298080041	7.33412734416144	7.09245261678369	7.3169930869002	7.09050891254535	7.21571059530887	7.28754050869689	7.05357898094851
VAMP2	7.45917355980972	7.55159431840151	7.6285409209391	7.19965927367322	7.50063304159201	7.71733884762146	7.88775792873758	7.01025467476174	7.29952775636261	7.09399570377542	8.13717167964237	7.46086133055615	7.61418627817239	7.67767011402595	7.42125629636765	7.14407371186688	7.26797483894252	7.67953757957168	7.76547183000639	7.77300847983237	7.74645292900477	7.39098225192524
RAE1	6.67596318719961	6.6307375970411	6.60771924004744	6.79230525353614	6.65208600439028	6.19750072723967	6.61674543557415	7.20213686417407	7.03895264690528	7.24428998565742	6.9915762010062	6.76897530051374	6.49458036786934	6.8426505825015	6.36585132771153	6.55306350424644	7.17341772072171	6.89325458051982	7.62450812757538	6.56411881757176	6.83911798795334	6.63448484329066
CLIC4	5.80701961004177	5.95212635775706	6.30451717917097	5.76979498628512	6.63191083330896	5.82177765154339	6.48132152087925	6.12935539375871	5.1598771990995	6.49861276271809	5.63175935379743	6.38081183230972	7.23791031163871	5.81571587064641	5.9428994877228	6.26597178443905	5.88167950502424	6.12232732498394	5.86423871589591	6.2879685615315	5.47116011232832	6.28659969097846
CLSTN1	7.22772669538282	7.14469004390744	7.24505595672355	7.00686225647287	7.15219827859939	7.28092650402938	7.36703730080317	7.4476611423323	7.47869468283581	7.84712716859447	7.25167246168081	7.48800132097689	7.52429126706521	7.69656235518487	7.39230922382964	7.70809245636295	7.1382754482655	7.54927017675559	7.69507048555369	7.38229228123161	7.47734220600414	7.15071874513311
SORD	6.43675020423629	5.94525296351882	6.67448117054634	6.65990521779148	6.87096180455227	6.70517188549669	6.72833240369773	6.72314562347344	7.06492420317854	6.98324437321852	6.54186845993897	6.71990032611677	6.38592397963935	6.39404925549722	6.49644653988915	6.25710647698701	7.53999725688507	6.30893701106659	7.3687040942136	6.79594958697707	6.22944101635761	6.73831135479252
FSCN1	4.38198257640812	2.83921842793615	3.25067479824042	3.38091378727926	3.41445031736234	3.04009730711189	2.91031297837435	4.38060824725773	3.47198503863435	3.67557847078723	3.45502066944792	3.58709205046787	3.83486014396567	4.68977202569264	3.18194975191167	4.2226015353834	4.82217472840242	4.63143546525784	4.25724831830006	3.38238008530189	4.79062471549164	4.48295372235098
ID2	6.12648244218447	5.6538680153339	7.24819739298299	5.74460778195826	5.6407317856766	5.50177867218587	6.15893944109717	5.77086697147684	5.93020865417568	5.58145758048726	6.4648298920672	5.93346213114023	7.3160730362452	6.25710647698701	6.23127964548136	6.19750072723967	3.83389586839297	5.69034803501115	6.03430746882211	5.33839144970663	5.54165005024464	6.56499031363144
GOLGA4	8.28122517329186	8.18307315351023	8.42738691315034	7.65916158988813	8.20283099503991	8.41949747748249	8.60292271154942	7.59896387993263	7.84778539401208	8.35638133307512	8.10428563523961	7.71733884762146	7.77047116159653	7.8957527384003	8.4887586276468	8.16813655706048	7.79096047045919	7.82149722871317	7.47947667844103	8.1473534432458	8.239850418651	8.16043429153073
UQCRQ	11.4252902463238	11.3891930247136	11.5694268836648	11.6919349224654	11.5869933606135	11.5332571768366	11.2910799509359	11.799607361483	12.1310070484908	11.6919349224654	11.1804641067951	11.1373782375787	11.0818106921139	11.8345394889981	11.1228617019984	11.486684519276	11.8671969061545	11.266273470279	12.1818561282339	11.4550581726252	11.486684519276	11.6919349224654
SAMM50	9.26295732322951	9.82772749772493	9.51769142278217	9.72318987035567	9.73594417899067	9.27655009690396	9.42654614383284	9.63240063333772	10.2086476635336	9.83611801295004	9.31994661139768	9.29319624425846	8.8149624627934	9.12757168346672	9.31241279169116	8.73483695098759	9.69563912341523	9.12302697305275	9.56621408224937	9.61021929787786	9.16946874419442	9.0691757934241
DCTD	7.02637454659055	7.31290163352211	7.00754515061187	7.15488632261697	7.04485660418308	7.21122464294928	6.54831026193711	6.85069394836458	6.33725105216294	7.08511886882616	7.05287229994957	6.99879134808776	6.75738828849747	6.45737516145699	7.10297716265209	7.08437942973478	6.11743089010348	6.88502001473268	6.15686109439672	6.52436919208119	6.75456395250789	7.14226534625283
ETF1	8.36532141880116	8.27782240226231	8.35120449908787	8.17350972230389	7.95362916355977	8.18121475676741	7.97067291308772	8.20057166073731	8.67893176876786	7.94908171447721	8.01587736986669	8.02309819821478	8.33488563781474	8.24790732433143	7.93852441147934	8.0570784296551	8.28252351589805	8.38088960877209	8.21377409627289	7.70962415610006	8.05850924172316	8.23527161258825
SNW1	7.7536945160066	7.73263324594213	7.58039043409932	7.58403464514432	7.73158517887987	7.5255414588854	7.69788823704653	7.65375624867016	8.04681157754592	7.77374286449211	8.01679981613337	7.77461604750623	7.84424901642784	7.97853341621818	7.92906442636829	7.84399844605947	8.27531101790932	7.57745742461789	8.35506409698535	7.54621212406161	7.89482416455123	7.90977445491736
GLB1	7.42125629636765	7.59670668376668	7.4250206466526	7.52141778805499	7.45750810725968	7.2756553436779	7.82425653472324	7.69234847986076	8.21859446336249	7.32305587728038	7.51811758647718	7.62947519977939	7.53540793051156	7.93795060741835	7.59646801072521	7.21393355108301	7.24708634198344	7.30450421944099	8.09423750306466	7.45307192163223	7.55357939982643	7.87498157878092
NME1	7.93508188631816	7.77147141025932	8.26453957751557	7.71010330357438	8.37399229894484	8.05134678892522	8.16248646730685	8.37471763513044	8.44615322189833	8.50376497186992	8.22180672964887	7.97219956019036	8.19017614150301	8.18695347001528	8.13404077865009	8.10162280430089	8.25888750489409	8.00590894673567	7.77960985474864	8.19646121513501	7.94868178186591	7.82814696033264
PODXL	7.27674738146716	6.7519208184519	7.6811895606327	7.13252992522026	7.07507314527107	7.05400360744683	7.06750597164081	6.44655318058333	7.16548476408337	7.10227547588569	7.142125872465	7.23390488786051	6.88275971777735	7.03860030671644	6.93352708417126	7.54833073627913	6.74017526889529	6.75817889891467	6.54520060881807	6.96268182253862	6.88428474017407	7.4015373485485
FAT1	6.34904511859416	6.55237123722138	6.58633630517791	6.06787129261176	6.73427068058552	5.92858074332284	6.54565729351451	6.56902803323898	5.13748587618125	5.94709317331847	5.7420783936766	6.53379433530433	7.70002483367579	6.18508630818765	5.99065183121845	6.10950070464695	4.75071183894618	6.91132386131271	6.07146184436568	6.44476845428174	6.24051480259392	6.25033749321317
TMX4	7.98872922731476	7.6191793645385	7.7712209491815	7.31063118544337	7.47118961804373	7.26715139356387	7.72693581515038	7.99207946395654	7.19812344471613	7.97271567644086	7.46349976567819	7.53146635338197	7.5533894955995	7.22298020353208	7.5730476740981	7.39289938677664	7.16382112720722	7.4620940090867	6.78649665259076	7.60387424025085	7.7743505076396	7.77488158737285
SEC23B	6.08590918695355	6.18004954604337	6.24432919545296	5.84484840346412	6.02894263900276	5.95901254544495	6.27456186073532	6.27372626427645	6.01681730237972	6.14835439673337	5.64582773926451	5.87718546334959	5.8205759661546	6.41921507309823	6.04710942264844	5.78926295800262	6.25699016955097	6.25388679708226	5.8916508959287	6.13557292646707	6.12250108468614	5.60819919322982
DDX39A	7.02587697614906	6.72047298795202	6.97297053070751	6.68177329490725	6.69923873621425	6.2345504530222	7.07477106639572	6.90712082753927	6.04979059176068	7.493063718421	6.63879929839126	6.99177404924962	6.85249021692508	6.79222387466111	6.70384188600393	6.706412366714	6.36142624514023	6.8696976948385	5.06494870490393	6.63191083330896	6.72544106502765	6.71172788269283
IRAK1	7.6783221416948	7.68408002643072	7.20632775449314	7.63904771832579	7.1989338061401	7.17037628263205	7.5255414588854	7.40053319280385	8.4556355908241	7.25298581474496	7.08264687542539	7.56695448134966	6.62290009930674	8.07524086746256	7.81062638990243	7.49138934767901	5.66058364418055	6.69742614450459	7.41347906149889	7.09667997644449	7.0583383523894	7.30667276596918
TXNL1	9.77518538679856	9.89896528552943	9.59848314562311	9.57926024036057	9.6472908061288	9.87539558722728	9.65006941522636	10.1125920661433	10.428972913074	9.86121953139518	9.55102711097114	9.63602284952103	9.47362858062355	10.0134151157682	9.55102711097114	9.52597845269037	10.7780755714536	9.66524218044617	10.4249047572015	9.59465534547479	9.62151897442283	9.58107918333331
SMC1A	5.3953726066446	4.24750671698553	5.15211530344016	4.39799440936005	5.38468240379886	5.70422835282847	4.92388744158299	4.25965126031391	4.99753026207095	4.71661252661968	4.8121277986685	5.04300715798116	5.08021447392407	4.91652014095903	5.28642879396955	5.14185578559116	4.7811853481371	5.23678443903933	4.69024868595026	4.58812149754866	4.92388744158299	5.37240782675413
ANXA2	8.96830785900872	9.6408721128679	9.48522139621091	9.56365103961604	9.53358323374368	8.96470900184475	9.51235476223857	9.81293747856299	9.20555501641215	9.12757168346672	9.50583011271392	9.42807284990292	10.7229793106706	9.54669032700436	9.28554293063817	9.86121953139518	9.51769142278217	9.76069765725945	9.05406738196921	9.29319624425846	9.28785537311368	9.429599555973
NISCH	7.46232851106073	6.26728969581926	6.79740206690493	4.3657877954122	7.64955560613788	7.19592922875489	7.08004151704309	4.59534696650267	8.92127566151049	7.41347906149889	7.61168683876572	7.35647275451816	8.08946510934659	8.71527818761512	7.59101296709151	7.84995561951416	9.1210273872163	7.58403464514432	9.1746313774799	7.88991485629304	7.75541299394174	7.29754793890422
EIF3H	10.063163955102	10.0511243153584	9.95971166669172	9.87539558722728	10.0427854705702	10.1169059530694	9.89472723925697	10.2148929698628	10.0271412299371	9.90902592886517	10.001118442284	10.0960561782863	9.92947967412941	10.0913478640781	9.91315140492678	9.95486667901019	9.86121953139518	10.1686155830891	9.43570239221907	10.0379060441682	10.0470212794063	9.89041631367783
ZC3H15	7.23867331112882	7.37358031340443	7.11790545125604	6.94822708206788	7.62603389998814	7.57369741597617	7.59325138950801	7.08211606854919	6.81080176436813	6.99799215191542	7.433066866614	7.14692295101599	7.39875692436391	6.73876744268048	7.43841382186885	7.14198639867718	6.3901841336105	7.43023119308898	6.96116159990454	7.28133861961873	7.52409602123052	7.25067650385625
PPP4R1	7.73294358297685	7.6854004795508	7.6299396242786	7.34744610119065	7.24321266097673	7.07203118860241	7.80693314247972	7.67060663601879	7.93547982809195	5.91335800336426	7.48657680095365	7.11418437919037	7.22933254346838	7.80072181045367	7.60691708502325	7.04287042801809	8.16846262128283	7.28644819294309	7.32329817483978	7.14839644652902	7.05400360744683	8.00305375117989
KRT18	6.26161416823298	6.56566748913521	6.50310055245276	5.36484283240263	6.43120357482997	6.80072849874665	6.33127174507064	6.33462792734336	6.58439405453061	5.06434123599796	6.51289228806443	6.40264525504898	6.67165570847376	6.48487976927338	6.47879967127397	4.55691904943894	7.3086711172375	6.695604624584	6.98459341788665	5.99616937276764	5.25934209413208	6.97153813891901
COX7A2	9.95486667901019	9.99133689261713	10.3093510863303	10.2676226544308	10.3000995528153	9.84286673116292	10.288998398972	9.75463499473102	11.2121765607745	10.1399256855941	9.52343409980415	9.78248313163549	10.0511243153584	10.2086476635336	9.58454440629463	9.66131432946422	11.4138251483677	9.66318318313182	11.0499922408467	9.7666956930027	9.97986217094241	9.71294298552346
INPPL1	8.1183292508239	8.07358731194018	7.97304818493962	7.80922569239712	7.88106839669794	8.04758540790311	7.90786021823001	7.64319189407544	8.10982271531131	7.66487257135035	8.30360973706526	8.06571177056294	8.10698019328467	8.07330295484855	8.11546913996238	8.29866109728798	8.27393095807374	7.58403464514432	8.24870762890224	8.18655471105326	7.90885438437874	7.72757120437733
OAT	7.91378771721324	8.05654823759676	8.30118028003439	8.14098381683022	8.22870170643668	8.37968513907826	8.17383012777606	8.56866860680191	6.52714170330331	7.75670268228839	8.42738691315034	8.09087428860779	8.45868873822555	6.75504028489793	8.2365798803676	7.77695496820236	7.30222486788617	8.26626080339881	6.71381636084829	7.85639140240784	7.67811773692942	8.50762184659954
PHB2	11.3001285819904	11.1611052042179	11.1070997853636	10.8123249712089	11.0949296569886	11.0249917812284	11.2299675292799	11.3738338601366	10.8123249712089	11.3188152192502	11.0660399311566	11.1431621609618	10.8879560061889	11.014354834301	11.0949296569886	10.8170318055995	10.7346805643957	10.9363188086594	10.9084733470507	11.0249917812284	10.8720066371101	10.9937676372758
PPP1R12A	5.98807014726682	5.7370449495743	5.62437462241128	5.27772323939558	5.83497733247413	6.34918306338112	5.87843333476614	5.65875091796719	5.30504516704078	5.91603936628101	5.96193836292783	5.54563188781073	6.92449567802661	5.68247549073549	6.24721318588219	6.54029387718488	4.65896895624819	6.05456162913616	4.71002775567028	6.1278864176624	5.83515144405533	6.15774177391963
CNN2	7.75842187563142	7.90474643211606	7.39681757937557	7.92853241022091	8.10162280430089	7.56756691514279	7.36556902555946	7.51109742723955	7.67344474120423	8.00167767119424	6.6748463970323	7.52726439978536	7.77525133745358	7.77092167915224	7.34110664496588	7.71559912310762	8.36718918883978	6.87376257496992	8.06439253449215	7.22281989249081	7.57118029736622	7.4964036953711
PWP1	6.96712454964866	7.08705626016745	6.9097872754675	7.04233535472183	7.29662273061093	6.99842596105195	7.0086018382699	6.83601585116654	7.00517943650197	6.87778558868482	7.31677677670746	7.13192241041976	7.1833824054385	7.12611496611161	7.07428197063871	7.43743387777721	7.20410426757477	7.4143699520978	7.12291722397143	7.03377188930248	7.10983528229615	7.16831298430279
ICMT	7.51469952289638	7.30884343419181	7.30838501154478	7.30368980428828	7.30317366316337	6.84916352422285	7.55031211698774	7.21252527478156	6.86130700371814	7.70314488772922	6.99775649270628	7.07080004182796	7.34654141402715	7.07845307854245	7.10526218486121	7.82286847175418	6.82807530043852	7.43186319735038	7.25401563773848	7.16485882542856	7.49454144293696	7.20226155332236
ALDH9A1	9.07115259860502	8.85732779555279	9.40819704012789	7.81223988401713	9.24303383531669	8.97457769555697	9.31477093115334	8.67150775403511	8.61580923672728	8.10141051169786	9.40310937239114	9.48853303298815	9.19388521864728	9.16422153014568	9.37219659529714	8.91798920123095	9.84900695304244	9.6408721128679	9.38139473987519	9.20918777569169	9.01885663323493	9.1746313774799
AP1G2	3.49474472394749	2.99553369255205	4.03347936649943	2.97979795289124	4.02271701937235	4.24591053813717	2.66324052179634	3.36162365513787	5.29245373863732	2.51362274501999	3.30881182230188	3.92623648540955	3.14587460149134	4.82237970953372	3.30605491404998	3.1170907579088	4.38897365097529	3.43149128034851	3.85560176374969	4.04244899885356	3.41888227752277	3.19725913215418
RUVBL1	3.90740394739016	4.25379625435018	3.77423609197803	4.66669773804859	4.28393456316243	4.26598106542764	3.43149128034851	3.01042514757126	4.72862296420757	5.04857539721782	3.20791351267789	3.90074927854888	4.40489728878357	4.24476217204986	5.05690518139205	5.51349789924216	3.67692309420964	3.00717720790982	3.79474830685132	4.16573010237903	5.469998172017	3.87269371213999
CALD1	6.24351210846041	6.04314044352986	6.58439405453061	5.93488074510355	6.13907688234321	6.14931370460585	5.84126520415247	5.95421162664395	6.28490911714153	6.20385977464723	5.81130023416715	6.48998743484192	8.0768255979352	6.15979204855606	6.27143623479674	6.24351210846041	5.87751209153993	6.58162891761476	5.98617258950789	6.30761178784951	6.20641135848531	6.51996591674195
GPAA1	7.9036747469114	7.77300847983237	7.54029131072002	7.48676466550923	7.72279043029006	7.80633765197178	7.71780887660627	7.42382027599533	8.32181196669272	7.67321439693695	7.79909850035735	8.04585135031068	7.63677478126725	8.87673181247032	7.70268724396784	8.22336173945284	8.52471646675079	7.88221526483548	9.10408494607605	7.53413149127606	7.76035909624166	7.40445725716239
PRDX3	8.78567997961223	8.84408164309232	8.84921187531638	9.00781014281182	8.7773062092569	8.81713510696942	9.00919636831619	9.0444528677319	7.69812116833631	9.2733018888785	8.90252357183616	8.81160044137275	8.60511046833438	7.97653630151767	8.90731423009409	8.70648473361823	7.03159839411359	8.6867117941872	6.42606521808971	8.89582911411076	8.98661633032947	8.88459474931988
MBTPS1	5.47395967117633	4.50182356397371	4.89768281162433	5.82135225918586	5.46764504610375	4.8787163825994	5.71747699475715	5.58061004956807	3.8620045666082	6.44990786039567	5.68725555375816	5.24619204206519	6.1972641726826	4.18110027933335	5.48942754797875	6.34602827291093	3.86875260139273	5.11157940414073	3.32923066395848	5.93379144648425	5.88477078402903	5.54971224394403
NBL1	4.31422262566364	4.82410036935354	4.36669591802586	3.98195341941131	4.40791267724635	4.97514121328314	4.13450014033655	3.81838399724334	5.84351538000822	3.25668440566605	3.7495801402969	5.03999574762433	6.2461821582967	4.85157754371334	4.65480542010722	4.02138077967539	5.73997611929491	6.3019048888796	6.15406830143989	4.63240838146529	4.99697572095812	4.66204958189088
SND1	7.76719342866192	7.6811895606327	7.16548476408337	7.01690397662663	7.22043438796723	6.95793270107626	6.92925827683303	7.02521572292204	7.44344981292122	7.31238642936637	7.78005757984616	7.5917099424814	7.37759077731805	7.96204967846757	7.56958786995171	7.13511380407453	7.62740753700654	7.75186235254302	6.04710942264844	7.17105525785582	7.16951940578971	7.10666191899859
DARS1	8.4887586276468	8.24934855117299	8.40273389255933	8.18879974188023	8.12994717480517	8.26820587954123	8.09087428860779	7.87779901164943	8.21088561187971	8.09499511265641	8.36432175579717	8.37715614503812	8.08316455071771	8.00093881645981	8.11171102615453	8.16005611973197	6.56515282787877	8.11976690449966	7.76123347050821	8.04978435730896	8.03158387808128	8.02309819821478
INSIG1	5.90711852173344	6.21262975495836	6.10205506876721	5.87823437564658	6.44141247007286	6.25405011683907	6.01077890076148	6.56482779938411	5.88078211690338	5.89576487984009	5.83345929367246	6.26754409406666	6.72984054208671	5.78385792956375	6.12827125711519	5.90728565938327	5.186948182665	6.53128857816036	5.48586314980239	5.89210088426757	5.95550551760839	6.21276743173016
RRAGA	8.74551874908473	9.34821559490672	8.87943036757283	8.81713510696942	9.33502159289917	9.32167223180446	9.01521970699072	9.039911385076	7.59238163513773	9.53149677759832	9.07115259860502	9.34641099234301	8.88738484809523	8.39355565551589	9.14769634382956	9.39713125049199	7.37803810212916	9.21394272091501	5.40323506841362	9.532540005671	9.34004776554626	9.45456759677938
ACP1	7.54857943064961	7.53390329874891	7.79621302717007	7.75801759373014	7.75928436276482	7.57091442383714	7.63773549776381	7.67715686742639	7.10486178272395	7.76848494878929	7.54477090834729	7.89615758503331	7.21803384864206	6.79594958697707	7.74766349883567	7.96768135595266	6.89002637430081	7.74390118851823	6.72606378656916	7.39842647277097	7.69026037654497	7.58443344994402
IER3	6.75887717912774	6.87230145262331	6.93642284287635	6.02379574489918	6.13965301716684	6.68393070441449	6.88974895839414	6.46611125688545	7.27815338009104	7.01514346591369	7.17720621792266	6.76342585456195	6.79252132239135	7.5477965886133	6.96659933313019	6.78109713026776	7.49454144293696	6.63448484329066	7.42643891436891	6.99750896508544	7.28606100397088	6.50164683882022
EIF2B1	7.54212061393206	7.75972972062632	7.77250411661831	7.82638495884278	8.04795204918543	7.87922071046143	7.52409602123052	7.93628209966338	5.22776848847773	7.79196325448806	7.36046402222659	8.07133124783718	7.80560772536226	5.96990706552358	8.01122289191946	7.61394788046296	4.087092027317	7.93628209966338	4.6228855120041	7.80257498853545	7.6872916309475	7.76685120966392
CYB5B	6.36315204819925	5.75198914511468	5.72344293488295	6.09005361356804	5.95260608596546	5.71519255631042	5.99575463971263	6.18313891583761	5.44679631604914	5.3043848367369	5.80424401786412	6.07553310688128	6.08612418096708	5.9051078802825	5.75283221656589	5.95715568162605	5.79893764904198	5.58118367807608	5.65341998280837	5.95060458515966	5.76915942784484	5.94783367885636
FXR1	10.1169059530694	10.2086476635336	10.0212716550872	9.80188365309778	10.1125920661433	10.2273238236239	10.2472762485231	9.97986217094241	9.31477093115334	9.90270411680592	10.147022951014	9.99585125757879	9.74140401852762	10.0713109285744	9.97496735759501	10.1062326869464	10.1752662243967	10.2655018190525	11.0660399311566	10.0271412299371	10.1838404216657	10.1790125130651
CPSF1	6.1776909581558	5.46854349401157	5.82669813850373	4.70413124716394	5.65875091796719	5.76266060686762	5.86152429553701	5.33397458374004	6.01289318043423	3.83353921506444	5.71098565659027	5.86951080930408	6.27372626427645	7.12993780370937	6.13065901042044	6.88371323808745	5.61927170505235	6.56283999525317	6.37617510633497	5.90097188033289	6.26041558774172	4.98684170688052
CLPTM1	7.57721775148954	7.85150018881127	7.49160886736873	8.06175122625377	7.51156983324279	7.58443344994402	7.53952088110488	7.53026957468336	7.82638495884278	7.98257228757439	7.69215061104613	7.74227382807408	7.27735122916163	7.8957527384003	7.58244134071786	7.79752077877361	7.6967887983287	7.66390881593161	8.27990875781865	7.5917099424814	7.73489284460361	7.35993713468777
BST2	5.5175978694346	3.13668885128659	6.39386250686244	4.64919339973223	5.37240782675413	5.20695883298491	3.95557225526206	5.09624858933443	7.61682251474804	7.11242177652121	4.26510773117038	4.35227308886238	4.56179305995208	7.09115365698264	4.0324733373434	3.18153675584838	3.28352714852444	5.16933707412913	5.83072277594213	4.0324733373434	4.20081831837268	4.34838249923578
IFNGR2	8.30118028003439	8.49078479971647	8.42446485670011	9.02580750391899	8.55600425551508	8.31517996823224	8.35328279054032	8.8809145299715	8.05134678892522	8.85601968080748	8.22870170643668	8.04978435730896	8.25939768457435	8.48545744102364	8.20961565907428	8.00704784738549	8.10531560760239	7.97585867074828	7.96332290566961	8.49078479971647	7.90977445491736	8.43378043365397
KDM3B	8.24044437577166	8.34751033699188	8.15443142831342	8.20498155886276	8.54742635420066	8.31372067200022	8.54781224125919	8.48050597155307	7.49359840918897	8.20536724696283	8.22983019500773	8.36010377967908	8.39305488905062	8.09310234832352	8.664972294478	8.4687822893459	7.98691215124115	8.67333642226224	8.0988395664291	8.5103776164759	8.53026694313338	8.33691463004243
GFUS	6.44319533345225	6.20628768702137	6.28304939409666	6.07743636533924	6.06737056675431	6.30612434609286	6.15607184413764	6.02063582930692	6.86752481040595	6.27467818466423	6.53982537778478	6.29983747873093	6.29255861870214	6.98606438843114	6.36733015186636	6.85051376344005	7.2392425608217	6.17697308435184	7.7297028081496	6.32343482489577	6.66219334665481	6.24305980759672
TNC	5.59321078960106	5.19169840132462	5.33085629915753	5.58118367807608	5.27863758761352	5.04116767241079	4.78006293147882	5.34288069992807	5.32275355330339	5.61700581047915	4.34272453452502	5.89664771324858	7.60691708502325	5.87475900408597	4.83860461696488	4.63203122577113	5.89678072378111	4.84485752806418	5.52131644439218	4.93810721482428	5.12230132271621	5.29506048255764
SCARB2	6.95728265551141	7.59466734378037	7.06031703299615	7.27957667881226	7.52695883269356	7.64389105430091	7.75401856756336	7.43690977444362	6.87514042091275	7.18886856083695	7.26814211762555	7.53087903474774	7.27217947025857	7.22298020353208	7.55357939982643	7.58152977557844	7.18747967324877	7.70002483367579	7.68214683231611	7.34174293312884	7.55543917208651	7.7208180725358
JAK1	8.84408164309232	8.86038178021402	9.00205431532512	8.97766810813218	8.82808988335958	8.88944919472834	8.59550351561928	8.63850824032177	7.27177314682352	8.84099701239765	8.43802820126967	8.61024431984491	8.91561991080716	8.13603038699499	9.0571748555269	8.76803292802324	6.52846639650153	8.82439567633693	5.90577178894497	8.82307566628625	8.95727047222788	8.75933663448393
UBE2L6	7.22370555228363	7.39188004341969	7.59984501783496	7.31779549686826	7.61969025740298	6.72053482730981	7.34174293312884	7.36653428839782	7.28332407209385	7.82683935330212	7.2834947771012	7.13370744818054	7.33883241005529	8.36010377967908	7.28948898358049	7.34057503864959	9.04662396671885	7.42301070427168	8.18510480714882	7.17215135015362	6.80082301404412	7.24221451335902
KRT19	2.44495259711105	2.13356715574547	2.35491191843233	2.8312197080145	3.47095319648368	3.24022270676155	2.12114515854012	2.58030121180729	3.37480506281059	4.276541271736	3.44497029340559	2.55427109530806	2.71533122849452	2.76677844522574	2.83788151909053	3.4410658399565	4.07191446994273	1.54911416879436	2.07799029067673	2.50050751725909	1.96923387749788	2.0902411967061
PACSIN2	8.2430711698612	8.11785834444841	8.12231332619327	8.28602742524589	8.01197127478572	8.45925176096042	7.85085739699311	8.37911215745721	8.64529731283333	7.93936754565639	8.02142480170624	8.60292271154942	8.49195554711016	8.23715765338777	8.32026732623406	8.51734426109032	7.6671002158393	8.00093881645981	7.86836530644081	7.79196325448806	7.97338069343838	8.01305067220635
COPS5	9.12503412384666	9.63805008385828	9.29319624425846	9.46868563243823	9.45714772356608	9.14570746385661	9.4779600473234	9.28785537311368	8.04896883889304	9.41972416808288	8.6720172508251	8.8066479340774	8.89739697076874	7.39121257627947	9.5157298612792	8.54149547292824	7.45049528342017	8.87249950811113	7.22183510226558	8.92934819286764	8.87673181247032	9.13578521605329
CNIH1	7.77147141025932	7.2905438287553	7.71235265353742	7.19613537298162	7.82510783661676	7.82149722871317	7.8941906245914	7.76848494878929	7.41954718017334	7.48676466550923	7.43791806976005	7.86147605688934	7.73407101766051	7.21378452390505	7.51094430772681	7.71330204508353	5.84739187214733	7.89324418339733	6.59099659561965	7.73811409214266	7.86836530644081	7.76174161430425
HSPG2	6.08869418197692	6.46390556335059	7.26042430766803	7.1488752690012	5.59294574962976	7.0146415413775	5.82401189326619	6.46782893286001	8.00167767119424	7.23266011267527	6.67380220384691	6.40557896377332	7.98064211193846	7.96513480382211	6.85431416707435	7.44515848317533	7.99860199475668	5.78680546087233	8.13404077865009	6.86696834324169	6.70912644099384	6.92558531368751
ITGA6	6.36703315135778	5.97025297870125	6.78380152077532	6.42074422938107	7.00023205888028	6.303707353089	6.94488144222492	6.30572033345031	6.30882455479513	6.99419148269779	5.82586227109719	6.22648831376864	6.53613172069469	4.64039291384385	6.81731328230202	6.04993927814652	5.93119861650655	6.28883410283861	5.24322950995275	6.42412652513647	5.81856111916377	6.78572357883817
ARL1	7.21750090809683	7.23029492378222	7.28289727133047	6.79080895524263	7.38921635533884	7.04455507362855	7.26673261736428	7.11507411439224	7.26634239725209	6.92331325247558	6.84690763131773	7.47892928413365	6.92639515058817	7.22298020353208	7.25495525463282	7.15096646492784	7.55008425043651	7.16937187238718	7.75761331182887	7.13192241041976	7.07953410968457	7.20834072353957
ACSL3	7.91293734318741	7.85307003990579	7.69788823704653	7.57611909068888	7.87438777704745	8.09789992973153	8.00305375117989	7.52651384864376	7.75458725285073	7.39026134724536	7.88072819223372	7.8756671776274	7.82286847175418	7.89244530841834	8.20668042313112	8.06858556106495	7.68091529765543	8.04090889496658	7.59622933768374	8.25169866608641	7.96657301141967	8.17262433017685
SMC4	5.31196668854381	5.4929294397139	5.7370449495743	5.05624134788099	5.5765724937921	5.75260961491647	5.54542783859965	4.91265075662194	4.72394503870017	5.60784764018915	5.51586670002526	5.61424010030057	5.73192593831431	5.28094527654304	5.90641958612354	6.00556568575744	4.98055900799784	5.67076086067209	5.54864945602536	5.81208574976736	5.75684052329869	6.27881200420067
RPS17	11.5254567075462	11.5417323095492	11.5022216942062	11.1804641067951	11.1933883760745	11.2910799509359	11.1933883760745	11.1003039681177	11.5583943466255	11.2174485513123	11.6403608964242	11.4468804544431	11.5583943466255	11.3566643989652	11.1483369321022	11.1804641067951	11.2121765607745	11.2910799509359	11.1611052042179	11.2346024392579	11.3188152192502	11.1373782375787
TIMP1	7.97700843629483	7.74001138150404	8.00824531981353	7.58578233769881	7.58097395391839	7.24967716486333	7.49983129958233	7.78572440371382	8.29141948291638	7.52849689496482	7.55915852857264	7.97606416674051	8.36283975122875	8.14485874084036	7.76219572153131	8.16182835245949	8.17350972230389	8.38676638107587	8.15443142831342	7.83269481649171	7.7391991250199	7.8375044968962
GJA1	6.16873361860403	6.54495287195749	6.57552155003024	6.89601668755167	6.68125889770368	6.37247784557201	5.93119861650655	6.26767488855764	5.89198921041186	6.85908327015447	5.96070853474725	6.14011261998611	7.04132824397593	5.99190866380608	6.32516734674158	6.41712441303027	3.39989082068219	6.50444119219149	4.66013746700226	6.50521420231791	6.43260515516134	6.55794991663026
MARCKS	6.68793488130412	6.53964547986375	6.73205726183821	6.77869112984516	6.87574625352189	6.97186881194408	6.36032162438766	6.67247077307493	6.38980500591786	6.93480169657552	6.52837371033108	6.66312983683651	6.99116224849815	6.67165570847376	6.6617759334067	7.07669088083857	6.74179549001602	7.44825822672928	6.12402313192912	5.99884408186636	6.90750963778888	7.03405423261853
USP14	8.79807618573325	8.90896874192875	8.61524236307158	8.8268281962984	8.80311431914992	8.87361029163851	8.81355730595709	8.96109980349308	8.38354670002331	8.78695218725167	8.93100452500582	8.59198972182995	8.58104821937764	8.38708170249715	8.8149624627934	8.84921187531638	8.43442036104041	8.762568324285	8.44298089430551	8.6344567231691	8.87943036757283	8.77374789622211
GYS1	10.6594087352718	10.7695937402752	10.8630154269338	10.6207128020472	10.7929867293686	10.433634758611	10.7859076676204	10.4908622118648	10.2472762485231	11.0191782783044	10.3795551701791	10.5681159277972	10.5450452273881	10.5681159277972	10.7028597419265	10.6901507382709	10.1229036650293	10.6831338166673	10.4156052208629	10.7076769228565	10.6640316449791	10.369384716515
AKAP1	9.20401961099684	9.30974773974899	9.30177392130096	9.35102629122275	8.95580020679992	9.23093870251229	9.5157298612792	9.34004776554626	9.75463499473102	9.17843426415	8.56135155671141	8.98097489591108	9.16137639072562	9.03660577726158	9.15370871006593	9.07365572343928	7.8756671776274	9.09998761064413	8.8066479340774	9.17276764047059	9.21394272091501	9.12943663392753
PSMA1	10.0538646077005	9.87182695839772	9.99133689261713	10.1713125994054	10.4045890555695	10.0350299029185	10.083123063155	10.0960561782863	8.94996796703492	10.0470212794063	9.73267873874855	10.0271412299371	9.68864492670213	9.29048962104344	9.72051458589463	9.81554566845523	7.2849450756627	9.99133689261713	7.2988077037054	9.99133689261713	9.86835814480488	9.84900695304244
HMCES	7.48994338216246	7.29648253426764	7.8382249637619	7.59984501783496	7.6299396242786	7.19692716994257	7.44515848317533	7.75928436276482	7.74717173136008	7.6148923793188	7.36156962542618	7.49861137098445	7.36599263142965	7.5386900741042	7.61577315415724	7.09610667683434	7.74717173136008	7.40212579849897	7.45250587695023	7.48512369450956	7.33488937745496	7.42258727148708
SRRT	7.42902589663023	7.52651384864376	7.39230922382964	7.21927248463518	7.45115889210612	7.27417845603165	7.24866681498854	7.18301120986904	7.68578343243257	7.53266260666813	7.42981227520618	7.3662491839074	7.31861146707005	8.00362311046146	7.13173886457031	7.13707894826784	8.15967794793321	7.29662273061093	8.49469103946668	7.72757120437733	7.33467927429058	7.27233607939102
DLG5	6.86770527095815	6.86033116035761	6.5486024475542	6.59046242325914	6.71747483846308	6.83981040429635	6.61949666026686	5.82876512302789	6.54448579644032	5.69355619648879	6.73144849522416	6.99043565842903	6.82617022139026	6.85515026300796	6.43831095446459	6.43890189887271	7.00907126600142	5.87924486834486	6.81080176436813	6.36441337223495	6.61504072934422	6.11572069645025
PMPCB	7.7391991250199	5.48180019281424	7.37268510675914	8.04719849272452	7.73969825235288	7.04901231033928	7.19562714399446	7.39891984992864	7.85402651282908	7.92070233041115	8.29234118674083	7.53087903474774	7.81086846343107	6.97523144911043	7.65863427602445	7.70472499660501	6.52614110611909	7.90733205042469	5.54864945602536	7.92646383857467	6.60259024797066	8.27913412714076
TOX4	7.21506531364447	6.97982527551244	6.98375126603706	7.03936616334015	7.07158670950088	7.2988077037054	7.04765896509967	7.32937908762013	7.43023119308898	7.48325692157892	7.18966914812743	7.41846703355731	7.10064625252394	7.48638893639808	7.33732290394092	7.14927127371081	7.02062429431492	6.77483500325839	7.46803441292473	7.14510507401135	7.27113177476694	7.0754914062548
API5	6.70056503959192	6.39906529339042	6.29051574748672	6.69457867418553	6.40700550811253	6.54448579644032	6.23141179793273	6.01017859634542	5.90963588258046	6.48520147406846	6.37214806535278	6.3957422582683	6.21528005117927	6.39302041486418	6.73401948969255	6.63517343890402	6.68136653717392	5.94300481923597	6.41053509516057	6.12604364090935	6.2221478885964	6.2256912156343
TPD52	5.42683690472896	5.01278925049913	5.56124378330117	5.88127559164767	5.45127586263019	5.48846976066596	5.69223765939267	5.3784738283997	5.65963469354332	5.13886735291259	6.07641176734758	5.4738692318344	4.8277906355661	5.07714114252786	5.44687318635082	5.05030122628141	4.42759886773963	5.37894300504348	4.68854297943791	5.29319837095702	5.34929089181318	5.50021713791909
SIGMAR1	5.70442250373889	5.6203501413027	6.08953862811877	5.47818495753283	5.32931498323288	5.83072277594213	5.62147112701738	5.72940382988567	4.38852357072841	5.62192448280504	5.59507361765091	5.78018802555115	5.46253658782832	6.04327674409792	5.59554454684055	6.47025319520443	5.93297184897076	6.20847340323472	5.65700573355792	5.97574099946205	5.69549614400394	5.47926571532815
EGR1	6.96090024950491	6.88974895839414	8.86158949184829	6.60166554303168	7.19283698268998	7.33965182840023	6.77225670169017	6.9017907910989	7.69483196121163	6.91070102313799	7.21667600136511	7.3162371575248	8.17533705191349	7.56678552676794	7.72787518638092	6.22368029099728	8.05516348338714	7.65948462485429	8.21201757581268	7.09504800716827	6.77048371498264	7.15071874513311
PNP	6.87266403027252	7.47932028193626	7.2607791864673	7.30998952683694	7.25664949760678	6.97327202601069	7.21850258844046	7.60790808475386	6.37269834798827	7.221377070066	6.48593851401491	6.50857269711381	6.67610185662793	7.18932237687601	6.76076793629319	6.84690763131773	8.14817173167357	7.48676466550923	7.6624154683943	7.05653930452105	6.94285836405255	7.07645846668963
SRSF4	8.52049905241597	8.66983507200423	8.51882824316232	8.70011960903022	8.54927881927413	8.83010838301723	8.65996379715934	8.70011960903022	7.85190057533025	8.45687305229419	8.37859553389864	8.60024081050284	8.79862011303828	8.06955541779916	8.73219534758531	8.56810140809891	7.76733461018904	8.7948485387378	7.47477522095696	8.54927881927413	8.54369638210419	8.62174167724671
DNMT1	5.58296409225652	4.52055812966626	5.0754268401164	5.20069063940527	4.89107154337549	5.140285230262	5.5831846311059	4.74335497839181	3.51918779355456	6.28134738950883	4.35068067021428	6.10400279162477	6.07358414929177	3.74729747400527	5.6841378338066	5.682230758217	4.07191446994273	5.99356420882977	3.46163266421089	5.21028423253892	4.86455208418146	5.77234825396665
PSMC6	7.55968629059243	7.08138266244069	7.05148052810688	7.72027857913839	7.95283081425913	7.90431776168094	7.52066541163235	7.55319959137257	5.91893473823843	7.22355297858611	7.93716618166743	7.46451474037585	7.30912025613264	6.47592307312847	7.62398568412635	7.66390881593161	5.80128773679288	7.68214683231611	4.20253510427471	7.10464991417006	7.78206250973804	7.67182936042603
CCND3	6.87266403027252	6.50360504441723	6.70164702341626	6.50386492925045	5.96357394119852	5.1846137088349	6.09231307160549	7.20610681860111	7.93965784939141	6.4458849831323	6.16381649805812	6.68749394107853	7.13436012124695	7.40445725716239	5.9074527970331	6.63714699085168	7.80672816414907	6.97117065899215	7.86291748373963	6.7322545968445	6.3369070675362	7.00818023580032
PGRMC2	6.85702737811667	5.99980606965141	6.8773633797742	6.71034004221131	6.57097922284475	6.79505152486126	6.59665466636891	6.2769360734969	6.73021043912669	6.7975810686911	6.29312617118159	6.57724817793591	6.4863926151495	6.70884105748933	6.92682836594764	6.55524654475975	5.66733949448834	6.54648339499839	5.90577178894497	6.56985159877065	6.6706993229165	6.78671986131843
PPP1R10	5.85104432359549	6.08771303531039	6.18427511477357	6.31242360203255	6.49035645135931	6.09066514559116	6.6142760260273	6.7665383015433	5.90963588258046	5.75988262231207	6.6574923626043	6.28982100733619	6.21528005117927	5.02921852478461	5.87945922861804	6.44966469574723	6.85744950141853	4.69462202604119	6.14203180017603	6.37418399126027	6.56103320993008	5.81419178155836
ENTPD6	5.62219707022889	5.93488074510355	5.75605935447811	5.25934209413208	5.65302052331279	6.5486024475542	6.04558458631639	5.49762120829793	8.54704046714213	5.08585901129883	5.89737461035871	5.60176522830312	5.07869187510753	6.96260584331087	5.8708239489886	6.44966469574723	6.21208717424103	5.12854841554253	8.14889276144607	5.20557437834997	5.57748620731582	4.36827780681403
PSMD7	9.27531366987906	9.3386923351126	9.18531548204187	9.38609157847097	9.40819704012789	9.29319624425846	9.39335559692209	9.13973044569227	9.20401961099684	9.78248313163549	9.32910328640919	9.32910328640919	9.00781014281182	9.41095948584184	9.10988614815967	9.40310937239114	9.68414789715075	9.22628389439769	9.34208817294025	9.18009217277106	9.30287160287499	8.84680627658678
PEX19	7.94908171447721	7.97015892752799	8.114505586492	7.85972752830138	7.42350379173249	7.10084009074753	7.68700504653839	8.12375492127265	8.09916083581256	7.54077897746827	7.45552554722113	7.8664268749294	8.03961842929872	7.6897248719871	8.02456880583035	8.00470984710451	7.23756695225778	7.68863970623881	8.05071617694014	7.49621833036356	7.81312054520805	8.05447667799898
NIPSNAP1	7.51109742723955	7.2770493053144	7.35895466885572	7.15848784216161	6.85792859668697	7.10350731404149	7.0339130609605	7.8953478917673	7.90289112560629	7.71672352918611	7.29387972121506	7.24276538053845	7.3621860903665	7.43097578597305	7.18060730547194	6.34303039063291	7.8365095394325	7.70839381056967	7.88968219147033	7.29387972121506	6.9967967976757	7.20036894425048
MYBL2	4.58460521491661	5.32659637368988	5.84596855577646	6.93721719332029	5.03784185897864	6.00775833916658	4.7300211927907	5.27378690038742	4.94408378059802	3.96289882139544	6.27007450647294	4.18346261154836	5.52844398120975	4.1178128867628	4.94589648623045	5.33454528079152	4.31798852031382	4.76036949056677	4.71589350534436	5.10610040290515	5.08822885690799	4.33679531845966
RANBP2	7.30912025613264	6.9893133549674	7.13916664624872	6.92471388161436	7.31798360845198	7.65750280106734	7.3367842602317	6.66486902260817	6.77767957219129	6.55289655876699	7.39026134724536	7.46803441292473	7.14469004390744	6.32162387311894	7.63648053125798	7.6745011214025	6.22160358311264	7.45444690748227	6.8868177004367	7.26900647533799	7.69311902898362	7.50301145681611
TUBG1	7.66864363596567	7.0889180743278	6.95414010492399	7.40498016687809	7.0930855522244	7.19592922875489	7.52779780910657	7.69483196121163	5.92346580964988	6.61051614536225	7.11983213364282	7.11997846812596	6.85631704656003	7.08705626016745	6.9023530580289	7.22787832116519	6.42453874077477	6.66150605132902	4.4815400742364	7.36906522803702	6.91685396686768	7.10968640543823
ACIN1	6.09205448996627	5.62219707022889	6.09620293352561	6.96054790110536	4.84910141573148	6.6748463970323	6.05778019491214	6.13644960981416	4.20066839252976	5.81586329935433	7.22887694886312	5.93047209536776	7.16850139666036	5.28858666137876	6.60364526556186	6.90960052824005	5.45149985585556	6.49293952716965	5.55564696451135	6.92049228645079	6.56303769141772	6.46370765093709
SNX1	6.65371434169311	6.6748463970323	6.60393625090299	6.51968758620804	6.64116809226562	6.88731661363744	6.28722521462845	6.34213780796154	6.55164382283828	6.5945443803329	7.10817246314318	6.35060140235271	6.8446532881475	6.0425722218718	6.79705408644916	7.07128291851944	5.76282807245102	6.72118363649287	6.51509248844112	6.8424565773245	6.80410215592784	6.78871558286475
MRPL49	8.44426800414274	8.03826596417338	8.41767306694607	8.67391236679899	8.76355445415004	8.30523203100167	8.38088960877209	8.65782423921372	8.12705078322456	8.42222087163608	8.88607003180275	8.62573684078369	8.5426652179191	8.2467260283966	8.03961842929872	8.28084333068139	8.68276043104813	8.44576913059083	8.34722920674642	8.16989278428433	8.47917971420685	7.88968219147033
EPB41L2	6.67824892176205	6.03973386493205	6.98007338074027	6.32425869782625	7.15452363259897	6.43107593243085	6.29570990871942	5.3160199003761	6.44163909677573	6.29098165656868	6.10856879569341	6.43493116376578	7.6271508858904	6.34834477668881	6.76976277692584	6.3957422582683	6.03371758871845	6.35927523542003	5.40991698813656	6.50279441408343	6.74693240960532	6.68333416744986
LAPTM5	6.54495287195749	6.53008576863434	6.16279127785382	6.29098165656868	6.4861655645822	6.17368627097618	5.67391785207265	6.46203044390993	7.35314806022786	6.16659030528747	5.80201519904456	6.7039831147009	7.42301070427168	6.85611270371865	6.56293884333544	7.06581304800605	6.85825185601403	6.95581366935705	6.12680673536983	5.90577178894497	6.53908221707876	6.62392514741512
GALNT1	7.47978035015779	7.47118961804373	7.57650910152261	7.51349925944742	7.59147554742982	7.78355930286806	7.6736750854715	7.74335491851247	7.40306566183113	7.66147491178695	7.51585130119419	7.4964036953711	7.28557012878134	7.61844720549914	7.69047843878835	7.48676466550923	8.16141938189386	7.62497751597852	8.04513499734033	7.55127418473219	7.78843008553979	7.46901326542557
CDC123	7.92295453195332	7.66731744178061	7.90943994493359	7.27202286112611	7.36119597186587	7.51448451192651	8.20320765064828	8.17802076892847	7.35876104202838	7.60598209949041	7.92604057266701	7.33696085728844	7.60104151189568	7.88542654233197	7.71733884762146	7.4143699520978	7.47436695500155	8.21518179539574	7.50168727954209	7.98999941768465	7.57348992758649	7.88221526483548
ELAVL1	8.02510915318964	7.22183510226558	7.54477090834729	7.76242683813989	7.68578343243257	7.83215672054964	7.74185507808534	7.66006327907904	7.13812911919789	7.46349976567819	7.52651384864376	7.76619845428802	7.82099202464923	7.24080296746548	7.57769709774625	7.84265424789237	6.46076336579353	7.77275629822534	5.96990706552358	8.00824531981353	7.54029131072002	7.58864242148134
BLTP2	7.55031211698774	7.90910543494982	7.55031211698774	7.68817726180293	7.15537018063154	7.58667890161798	7.69026037654497	7.69575962806219	7.25007343944924	7.54951167980571	7.34377582785737	7.68363172040675	6.94910745083209	7.0645605335362	7.63505291371478	7.36058554180037	6.79390602523481	7.3147781851951	7.36727145092123	7.38358825585159	7.69069650103172	7.71010330357438
TPR	7.59325138950801	7.68817726180293	7.80072181045367	7.35525893737569	7.86818908811676	8.06227959607311	8.10949120009349	7.83803697451471	7.60815350241525	7.45633950933019	8.03490245941833	7.84347970242841	8.03826596417338	8.06571177056294	7.82936419321601	8.21346061895669	8.25013570314077	8.28252351589805	7.93547982809195	8.24255929388597	8.20575293506289	8.29441151788063
CLCN3	6.70736156709901	6.46499469480509	6.77798932905061	6.587179872229	7.22587144982376	7.31998523431603	7.19525380293094	6.84852844729316	5.60073106600675	7.12497700811746	6.91858440426534	7.32379445160137	6.62741361364474	6.24188075007082	7.29596531474064	7.14301578576507	6.04838129021956	6.99544968993721	5.84026443492361	7.40306566183113	7.221377070066	7.2543631905812
MARCHF6	8.13058560868945	7.77250411661831	7.70314488772922	8.04513499734033	8.03550090323231	8.21053878061761	8.0609983510395	8.03420895010004	7.07262628673855	7.88140860116216	8.07610509067643	8.20575293506289	7.87123646252393	7.35993713468777	8.17601839504853	8.13404077865009	7.17682219838206	8.07064627069873	7.01210438476476	8.02655036389876	8.06571177056294	7.94618547570266
EIF1B	9.89041631367783	9.76069765725945	9.81554566845523	9.40819704012789	9.65914720615095	9.95971166669172	9.83611801295004	9.90902592886517	9.38891796619292	9.56365103961604	9.87955397076309	10.1062326869464	9.76069765725945	9.09998761064413	9.90574314469428	9.77173404129914	9.40819704012789	9.72051458589463	8.84278669228273	9.73594417899067	9.66131432946422	9.66318318313182
SGK1	9.10408494607605	9.06105270241295	9.18663844981143	8.72225105615845	8.64406468977323	9.46868563243823	9.07365572343928	9.68549972913139	8.02952626147395	8.27824231027339	8.96565851009005	8.52115652824221	6.43745729092493	7.14531507027313	7.87225905773105	9.87182695839772	6.56902803323898	9.0444528677319	6.22648831376864	9.0444528677319	9.15175269771922	8.03904329337934
NDUFS3	10.4662319192504	10.7406122214933	10.8501104128043	10.6977868554705	10.7288999879612	10.4862086755283	10.6207128020472	10.893178293488	10.8995137162443	10.9293303031651	9.92947967412941	10.3531984289737	10.1838404216657	10.3795551701791	10.4862086755283	10.3469515753687	10.8123249712089	10.4475693498269	10.3746107283364	10.3578350287381	10.2948119746134	10.6170251055392
SRSF1	7.26293805773956	7.31321632475465	7.123328114282	6.99927830316875	7.36368555718505	7.49393573885413	7.43629169840592	7.06591730641654	7.05925116347248	7.15235561822465	7.46008623962586	7.32699592846576	7.19577818637468	6.87984862837525	7.4361188954398	7.70356855760462	6.21734515061374	7.42350379173249	6.13226758107927	7.35731860931118	7.66487257135035	7.57328243919681
CD14	4.71840539791447	4.11393288468766	4.03347936649943	3.62062399464069	4.30620335712229	4.18676663669651	4.09461370835623	3.90145240246892	6.74351546562305	6.25819777537143	4.56162371215116	6.33905194786324	6.49422447001967	7.20632775449314	3.90973579677393	6.31186139989248	4.087092027317	4.9211120399163	6.13946108698506	3.85826427993362	6.68839508125621	4.68135850569886
LUM	6.48944185595652	6.07680785813896	5.99923491674781	5.44649417525323	6.55992672501216	6.67596318719961	5.45127586263019	4.78308811124262	5.98766313189031	6.2080656154972	6.10712063165313	6.36361118604208	8.0988395664291	6.99427151062285	6.99799215191542	7.39908277549337	5.0248397294363	7.49806992657871	4.20253510427471	5.77160054017726	6.29238318654834	7.69602603734831
TWF1	4.84550755000289	4.72481907585651	5.8278444337835	5.49951706817354	5.24619204206519	5.31820845026938	5.27720774901022	5.26160432496649	4.55802448520812	4.72833674238133	5.52399077114	5.52423763388188	5.49392796501472	4.75149515275538	5.20557437834997	5.12078703679599	4.7811853481371	5.23175828858144	4.86644690269087	5.29123809005092	5.10882687632681	5.53314250435076
TP53	5.38723649958168	5.20883345842327	5.83455304740812	5.20775995256176	5.46947473303093	5.55629668476205	5.43860171687623	5.63597804361616	5.71790131294454	5.64411678169872	5.46551368793764	5.48328864446433	5.75533092578622	5.9296239411241	5.40770200721726	5.21460528312777	5.66733949448834	4.59074255459458	5.59804541436184	5.21987960056607	5.85137728606358	5.49972751267827
SAFB	6.25405011683907	5.95003329766563	6.12935539375871	6.54801807632001	6.43459304190903	6.88643669456959	6.05081339788717	6.16196294216696	6.50616970302821	6.10228976990116	6.61807019770839	6.75267846520731	6.4750199936299	6.54897074583184	6.83821482200268	7.03342079251248	6.58050926800008	5.87028984235777	6.90736858862531	6.37772907243873	6.65581723688588	6.17557979964944
ECE1	5.51306152362243	5.88766587945227	5.31039490280507	5.67304251381685	5.74516711743745	5.98739070438969	5.30356211857317	5.00911902432625	6.90634074085878	4.91674290826887	6.14920006355018	5.69322651552113	6.5678154616988	6.90211614399722	5.18870618584861	6.58874981501108	7.23311369236519	5.81266509519148	7.16726825225733	5.63482167218432	4.8522893226661	5.43388561943937
JOSD1	5.1167515787359	4.86411703183993	5.12230132271621	5.0713550695495	5.06824926327138	4.82257383533513	5.14348351504411	5.69549614400394	5.33711588016547	4.20170347254046	5.12854841554253	5.38468240379886	6.52574310322969	5.42836681000879	6.23015259258756	5.15607285241311	4.56697102435339	5.81714691398706	4.99443816335347	5.01505459611356	5.13074172256658	5.32931498323288
COX6C	11.9458929449993	11.9551757966031	11.98071727616	11.5022216942062	11.9742790772385	11.7409455846165	11.9294363555348	11.3259077717063	12.1434364862487	11.8114407118812	11.4631640028188	11.3001285819904	11.7515724360702	11.4954399953219	11.7040898465822	11.7515724360702	11.2838613301658	11.799607361483	11.1994568589537	11.8345394889981	11.6804523965063	11.8422686816861
MCM5	4.15959018286394	3.66682002913822	3.21091585207835	3.49364032705883	3.94273237046999	3.75746618392735	3.48947285573691	3.29424314657807	4.82852912474926	3.2033091713798	3.59980206304717	4.30994696798541	4.78037136635121	4.03722816632333	4.03989944396857	3.5548630303364	3.81019973562537	4.20631211662078	4.00842105126789	3.58399612816198	3.4641364135436	3.62587003244828
RPA2	8.63679089407749	8.65857314135184	8.75021011203335	9.01609697506266	8.8543755811457	8.92301186533919	8.8543755811457	9.10588422469519	7.77488158737285	8.55364659941209	8.7328233484081	8.81554272760597	8.97766810813218	7.89707471502314	8.79081615091717	8.22578395226816	8.00931505297615	8.75513449050681	5.6900197008519	8.84921187531638	8.92127566151049	9.00205431532512
NDUFS5	10.3640260211251	11.1373782375787	11.1373782375787	11.1662766397946	11.1431621609618	10.7229793106706	10.7406122214933	10.7780755714536	11.98071727616	10.8123249712089	10.8123249712089	10.8774492423795	10.8170318055995	11.7273079224611	10.5391112547069	10.9592799363105	11.4252902463238	11.1313559101635	11.486684519276	10.8251927402231	10.8879560061889	10.6640316449791
TSG101	9.43975858764096	9.09048918280599	8.96109980349308	9.53149677759832	9.237991832965	8.88255699149366	9.05111088602342	9.27252653490284	8.71588872805765	8.95936998682919	9.27252653490284	9.24047701596105	8.87673181247032	8.55099131173405	9.27407724285417	9.06303517335782	8.07212747443654	9.29048962104344	6.93562432576757	9.14362357747487	9.26295732322951	9.15175269771922
TBCD	5.69848148175288	5.31795779857148	5.71913981835051	5.21944588570524	5.32363172512216	5.41227462666654	5.28161783263556	4.7993277088364	6.61847543931853	5.29353452770047	5.81556844193848	5.53235058194431	5.72817393042114	5.46192303441786	5.66402714939642	4.74757912087937	6.00353057609753	4.96544890579747	5.82895480564875	4.09181067124164	4.09247355528428	5.15211530344016
WSB2	9.13578521605329	9.19916844072365	9.19071954658726	9.05024299067514	8.76927214452992	9.0319625663509	9.36657860108281	9.28554293063817	8.31372067200022	9.32679724712343	9.35102629122275	9.02238114549069	8.8039005372649	8.44538503928334	9.22381088385228	9.29803931781991	7.35262149375294	8.96830785900872	7.461388163184	9.05536656776357	8.91561991080716	9.36850464304691
MTHFD2	7.59622933768374	7.72650928278719	6.96963952886002	7.48512369450956	7.16634089465287	7.41639030827874	6.93465304115968	6.63815007157264	6.3699802627775	6.57807012978797	7.93852441147934	6.95672242579197	6.7451407296372	5.83971879271593	7.11384395237023	7.71330204508353	3.42638153379356	7.53068558933744	5.02652313346547	6.44869383478502	7.05162328444686	7.41546870441598
PSME2	7.84598203080133	7.96857735057699	8.11738743807293	8.22633208911175	7.84117025159027	7.40417815214935	7.53266260666813	7.54029131072002	8.42158281602051	7.57007816003271	8.07483969881513	7.76174161430425	7.80287648377751	8.0323333568479	7.55059356758101	7.28792484616688	7.43858985095621	7.29000776388831	7.21378452390505	7.69788823704653	7.55251982912368	7.56348929447922
DAXX	5.40196761861957	5.71546579868188	5.47434535321409	5.7287415751341	5.63343983059907	5.74835907986831	5.53397796118783	5.34759922449006	6.1792351836553	6.04410118270172	5.90097188033289	5.22794054777629	5.70987476835541	5.68534690059778	6.18110227396144	5.65211354084528	5.02094468153582	6.02083344839108	5.36103513353211	6.0009719804326	5.99419412312931	5.23229916047953
TMEM106C	5.93119861650655	5.68046103493374	5.67336954224917	5.24791250330614	5.76667851256704	5.71098565659027	5.40177887292577	5.36944462722785	6.27881200420067	5.62126903438873	6.26108838371718	6.04800269321987	5.93099807870716	5.97748738339846	5.40263163499992	5.6407317856766	6.14984180839789	5.9496082759663	6.30403134699493	5.63175935379743	5.69947953752362	5.75429185488129
HEXA	5.00622289732896	4.61383802882606	5.38787300855767	5.42230519529708	5.85121157806829	5.48328864446433	5.8708239489886	4.7220610880072	7.05814814483135	6.39239496208686	4.26510773117038	4.70383140472861	5.93960759313743	5.72731845297126	5.7220213575363	5.97551960791732	6.22107343826505	6.53594432912266	5.93603291527248	4.58162571771253	6.01432981433477	5.8740772226949
ELAC2	6.3768462218946	4.89833943047013	4.66496227998101	6.69981842116488	5.72838827996754	5.90694355737204	6.54648339499839	5.74392525465123	6.49549055644146	5.4009566401316	5.54542783859965	6.02723660716257	6.45914855146461	4.24916584097959	5.80645793617787	6.64424944269704	4.54362049558129	4.9079403940931	4.42558193570885	5.47434535321409	4.24954268503642	6.13638571238979
CLINT1	8.10245313497885	8.1609268367123	8.15578800021444	8.07155128418179	8.41602694966906	8.02483897950999	8.15907674095587	8.07828321120922	7.14162903227433	7.45824907936418	8.17318931683172	7.93237194778779	7.89482416455123	6.86090309866705	8.07358731194018	7.87837774754861	7.34581277059941	8.10698019328467	7.11899929628449	8.03617156700289	7.9171517352978	7.86701346250114
SNRPA	7.63057903708956	7.38229228123161	6.49549055644146	7.43581640242481	7.47793321904643	7.16433716604925	6.90393327422343	7.59017522956471	7.50761552484905	7.35541275768417	7.60885900798951	7.3403978729104	7.33604283495195	8.19859292391479	7.46316811614638	7.51787699791736	6.00902584232711	7.50562617662659	7.88739910059909	7.01795017373457	7.41571235453954	6.52420552554778
SCAMP3	8.29392920743813	7.76685120966392	7.89075299060832	7.94511659822096	7.83215672054964	8.31517996823224	8.2735756702854	8.10214411594139	8.35399109619624	8.666486346841	8.22983019500773	8.06275162508984	8.03520168132532	8.762568324285	8.0139044712845	8.43906571328629	9.04662396671885	8.21859446336249	8.96745793867204	8.10245313497885	8.30309746758283	8.31701740458533
AZIN1	7.5368725885179	7.82447226655602	7.3289124058866	7.84424901642784	7.95746297508558	7.84265424789237	7.81764871083574	7.36315387151043	6.71034004221131	7.21432551252872	7.62766418812267	7.75561287903445	7.37823248889306	6.77090292017829	7.81764871083574	7.95362916355977	6.63991939143848	8.24358304583644	6.47473652578893	7.58336882061015	7.51469952289638	7.78245329958492
ADNP	7.82683935330212	7.38939514634694	7.78952282632933	7.77562108753432	7.61034676312125	8.19428562178818	7.83877184780159	7.94908171447721	6.60834535638023	7.45072632754182	7.74621892423195	7.83242576852067	7.76747579171617	6.36322801828412	8.04038704019845	7.84005028011406	6.32314272467707	7.7870623738609	4.95907175596189	7.80713812081038	7.92496507691225	7.96857735057699
NCAPD2	5.81419178155836	5.53148992589935	6.25353910070573	5.32340488180169	6.09177618616309	6.15834158828746	6.37693248659178	5.95296159099921	6.16642724542362	5.77775001327767	5.72996918571269	6.03715828466772	6.30797315495689	6.42886323116914	5.64849315052726	6.18860756831471	7.09504800716827	6.08571856911445	6.85702737811667	6.24051480259392	6.15193827414276	5.92937594905789
EFCAB14	8.11673661564256	8.25169866608641	8.20320765064828	8.16813655706048	8.2735756702854	8.16043429153073	8.41602694966906	8.54927881927413	8.03211128796619	8.56657392649352	8.13603038699499	8.22058845997952	8.21408757358909	8.20961565907428	8.27740249425123	8.1505568650896	8.43248719928557	8.39479314561695	8.12231332619327	8.29760097899828	8.32702909035102	8.38354670002331
RNF13	7.6671002158393	7.83559639707954	7.69788823704653	7.78595640363945	7.86739113350871	8.01552823241795	7.74456288378581	7.81803897275655	7.42902589663023	7.69549321877607	7.84712716859447	8.06744451931904	7.74645292900477	7.6333441288408	7.99376035284815	7.83934042583998	7.36653428839782	7.80317797901956	7.64199166212827	7.77374286449211	7.84005028011406	7.68578343243257
AIP	7.61335704352878	8.166562478039	7.53390329874891	8.01956269406202	7.71780887660627	7.67478897419372	7.88642086757917	7.86333499440182	8.4542813370091	8.27952144247971	7.82001102431026	7.71531681810544	7.69359757742663	8.1009178740812	7.38379650797699	8.01891347059607	9.24702710814018	7.52312802976569	8.69583736524669	7.66755684518962	7.95283081425913	7.90910543494982
RELA	7.73737084853747	8.2413093478204	8.1363145432108	8.23374501789688	7.73737084853747	7.62656008334187	8.34722920674642	8.42318741589166	7.55045284228437	8.14889276144607	7.80970039421834	7.6460119937013	7.52756996687717	8.166562478039	7.7791931890837	7.95020338669251	8.34785611404477	7.916305282753	8.01679981613337	7.84940280871223	7.67128187209131	7.93083846578546
RNASE1	7.7658351421472	8.03904329337934	7.70436390669674	7.57801225496778	8.13246135767823	7.38734583366467	8.06891268569557	7.84745628130328	8.09586045377992	8.44576913059083	7.62100373081211	8.24454022786058	8.23374501789688	8.41094417261556	8.07098875926795	8.31662488521901	8.1873522289773	8.12040814800129	7.93203271959266	7.95920135618883	8.5372529436352	8.00556082789415
ADAR	7.26160956750365	7.43507431337882	7.07905654060337	7.61244921945435	7.03002602296653	7.40498016687809	7.32423289939213	7.4836325565839	6.88428474017407	7.07112284654479	7.26525366598321	7.07007120898628	7.76965360185217	7.1311825344854	6.735767141207	7.39427965391451	7.13456079729411	7.07700023817698	7.11507411439224	7.11524708346423	7.5854562340729	7.2905438287553
FBLN1	6.65990521779148	6.57926649645473	6.52055717909227	6.29570990871942	6.64610578924962	6.04852660853994	6.72174336388077	6.35310078263922	6.87790751833294	6.96505267467445	6.24501299616331	6.80547287244137	7.76458654426276	6.93511403121059	6.32852610444793	6.61786238305957	6.74017526889529	6.67511349828156	7.00609572006551	6.5442349837542	6.58534406754466	6.85431416707435
DDX42	8.13530288977266	7.58244134071786	8.09764847634514	7.65396855225161	7.46484145093068	7.9301869866262	7.68380981981541	7.75561287903445	8.50890793283837	6.92480824703268	8.45222998388998	7.84858379947554	7.76276418253522	8.66187557486697	7.51811758647718	8.38222906302279	7.72757120437733	7.89707471502314	8.63034835645635	7.31090330173572	7.8152644386976	8.21162500947725
DHCR7	6.85889128954049	6.66004512472147	6.74710241652447	6.95963203494565	6.32948730493637	6.5963190111742	6.67426634704006	6.66303071910524	7.1271313880606	6.70797109802895	5.73977810930806	6.66312983683651	6.3227881046808	6.60963894549957	6.57886232727363	6.69923873621425	6.12870758240845	6.20112589110388	7.123328114282	6.87300298008326	5.37657639310705	6.68147417664415
AEBP1	5.21557684478792	6.05795462059629	5.9567140981096	4.11809673020449	5.91541894213614	4.70460974443879	5.0713550695495	4.14198531825745	6.51006888138103	5.80680774266656	4.70460974443879	5.33397458374004	7.59058021813434	5.64315971019441	3.97039241417591	4.98722059588261	6.98583417667489	5.76511519322937	6.83060703586168	4.50165901064778	5.49602774277137	5.17277784343616
SMG7	7.31957647806162	7.16726825225733	7.45424174545281	7.3680157243363	7.39996032985082	7.00530618881857	7.24505595672355	6.99964712229632	7.27939092503543	7.68916490959933	7.0462361103366	7.30838501154478	7.19319897183468	7.30569523552924	7.25220075811281	7.0513377717669	6.82584533839423	7.48879272830374	7.35179036018327	7.04722216383228	7.3338711496847	7.29827184248485
LBR	7.1165071125309	6.32357034668488	6.54381181052553	6.94339121832258	7.2168092775988	6.98170158965122	6.41347935876723	6.36361118604208	7.66961590746062	6.35044393657064	6.5356028761824	7.23933187797814	7.85972752830138	7.03860030671644	7.00729627457534	6.5126248813509	6.87419152262341	7.42171098316652	7.45094260982397	6.89765703777228	6.57035370378538	6.89376544820973
VARS1	6.22554217243259	6.29007028377398	5.62555879494179	5.22424250426698	5.15858229177281	5.80109112447369	5.96193836292783	5.74392525465123	6.52138300149432	5.31494105238615	5.80999529117633	6.50642497232047	5.74785076370832	6.36484998094646	6.72010113922126	6.46499469480509	6.67726339240245	5.65180432243979	6.65289026428503	5.89043279023666	5.97705049290639	4.62461688911873
MYOF	5.35847110937676	5.81959382754172	5.93918406693255	5.85409788234878	5.74614393780828	4.94817800921621	5.13939306355338	6.03371758871845	4.96156009423609	5.77234825396665	5.4103495111823	6.32497101679222	6.74098250954667	4.68645103760428	5.13818663030788	5.77662440675873	4.29645062629282	6.10056903724872	4.92388744158299	5.21871139061921	5.3993584588195	6.26108838371718
OSBP	8.03127853707808	7.69387729460803	7.24631618075241	8.15254265506706	8.08657842410599	8.29611855140605	8.12040814800129	8.5637586455746	7.41282532975217	8.2462278591476	8.25129377805761	8.17262433017685	7.79006611864358	7.67478897419372	8.14546477800387	7.89107160419181	7.88704027246061	7.97192755396018	7.33983367864507	8.26401695225689	7.99691600834472	8.12590349247041
SLC29A1	7.9962839020346	8.13404077865009	8.14817173167357	8.50142211611991	8.31740992395166	8.09366480318624	8.09423750306466	8.15907674095587	7.47172769379787	8.50762184659954	8.19362709058797	8.20423193989471	8.01717468740982	7.35771884828709	8.39305488905062	8.04472572776307	6.84852844729316	8.30118028003439	6.92360377531523	8.01717468740982	8.08231134370121	8.24255929388597
POLR2B	8.9122550703656	9.08877522388361	8.80067095613778	9.15522141630694	9.40310937239114	9.10408494607605	9.04578991078708	9.22628389439769	8.62422033106326	9.07725558199772	9.03386243890887	8.77895580058744	8.6921015723778	8.33691463004243	8.88738484809523	9.14159547994974	7.84424901642784	8.8268281962984	7.56695448134966	9.33227596976972	9.1210273872163	9.09998761064413
TBCB	7.63125664029148	7.51349925944742	7.23204047715496	7.503666449497	7.32989827579632	6.8978146284863	6.9779448666768	7.50149980927939	7.60973676725829	7.23018974969375	8.00305375117989	7.72514479669736	7.95707957452726	7.64199166212827	8.27824231027339	7.96604643860237	6.50990101487382	8.08583327073701	6.92889930856365	7.65458035391019	7.7650555500215	7.74131737280225
PRKAG1	9.21634140364337	9.41095948584184	9.59102274956324	8.81050293555759	9.11903549120041	8.82307566628625	9.51769142278217	9.42654614383284	8.55198932334899	8.97612290184458	8.55198932334899	9.12503412384666	8.78893246485811	8.52662833229364	9.21154251687009	7.82062625263118	6.88662719750314	8.23745483990386	7.23560579635862	8.59550351561928	8.78695218725167	9.08336394562671
ATXN2L	4.86938247344793	5.49972751267827	5.62821222959316	6.52762164581163	5.52019776009894	5.78501238795128	5.03072681761602	5.42836681000879	5.99124662441828	6.20906965361019	4.95629558106092	5.14548133727189	5.2866504015022	6.37199432977924	5.70038551772934	5.86660859501168	5.68484987974631	6.17124668678271	5.85846321215706	6.47459531586315	4.4718054939442	5.54020401266214
VPS26A	8.58982963979	8.53880076965158	8.5372529436352	8.35120449908787	8.65782423921372	8.62422033106326	8.49366218849275	8.22714006766337	7.16920667810232	8.09087428860779	8.6344567231691	8.762568324285	8.99090520940117	7.56933861623003	8.61405896918997	8.72777739131472	6.72984054208671	8.77895580058744	6.62274592183109	8.56923580550491	8.55541899188455	8.77374789622211
ENG	6.73559668650821	6.22245767272254	6.7451407296372	6.85404121867866	7.20305721430232	6.12935539375871	6.27576503274882	7.00413005917696	6.86489203174873	6.95357357807811	6.77025968382708	7.11754310586393	7.22695878441432	6.64654423906642	6.66972847300457	5.90455913435641	7.85663976890957	5.83548841974165	7.3338711496847	6.53660643657521	6.33425826625637	6.62898961648057
SH3BP5	6.45781111260186	6.48593851401491	6.43762079262706	6.44245710880757	6.61504072934422	6.15607184413764	5.87193710132676	6.40825745453083	5.66648452540564	6.14046538806097	7.45657914714142	7.24736030212173	7.12576161693793	7.08549620980003	6.53265509304564	7.43083215127442	6.01208065363808	6.49233967231699	5.93854081547037	7.12870640351208	6.88540168216938	6.39302041486418
TBC1D5	6.84972762572984	6.97834172342596	6.44831262431161	7.37425688807641	6.019881712277	7.14354683804619	6.95227290735973	7.19692716994257	7.50641050404629	6.93962890457298	6.96013994681456	6.55477260843176	7.18217161551512	7.18640087176569	6.86897050563918	7.21122464294928	7.77488158737285	7.12291722397143	7.79909850035735	6.76171941944181	6.95322372966762	7.19965927367322
NIPSNAP2	10.9363188086594	10.9416623064502	11.1611052042179	10.8423880420198	11.0499922408467	10.7985449192113	10.893178293488	11.0296486799694	9.03872831441912	10.8879560061889	10.6775710019746	10.1020656554673	10.6474889004968	9.4593147441064	10.9363188086594	10.3984587869195	8.1135111786796	10.7076769228565	7.70725458864118	10.8423880420198	10.8170318055995	11.0191782783044
UBE3C	8.26502742935848	8.0013565746923	7.78389969172667	8.20919330667995	8.18250570730975	8.20460674937874	8.21581129181363	8.44538503928334	8.04896883889304	8.00975298243435	8.27740249425123	8.10162280430089	7.81167393693281	6.95256400577467	7.9914882337269	8.27824231027339	7.13009303266271	7.53599084524012	6.60101209607224	8.114505586492	8.09739702295874	8.46572830862489
LPCAT1	3.37836735121514	3.41758494691943	2.97131773800587	3.60701493449523	3.26534269748925	2.5775351513773	3.79881062043616	2.66514641831473	5.15431163859235	3.01904131239635	3.09290240424024	3.36331033612871	3.96439188739854	3.87751575671455	4.11366131425299	3.83455633284359	2.89625820658297	3.27866787300464	4.71589350534436	3.75445799236692	4.00839806597171	4.35316758614871
SCARB1	5.99858908600247	6.10314311139514	5.5057087402072	6.21609391220205	5.18030913416509	5.94882742441006	5.61503168313316	6.08111293332984	6.16381649805812	6.31203150012119	5.84575894400885	5.94904519745998	5.17531987863384	6.48570990312184	5.7420783936766	5.09814435297404	6.11194457501802	6.04438180835259	6.27372626427645	5.85824500444371	5.99616937276764	5.40078729554212
KRT5	3.28267438796528	3.23980851014986	3.296678398112	3.81802872966906	3.70029477317387	3.09621776377664	4.26572063265431	3.7318421296817	4.15869412140987	3.81862038517999	3.97801636389915	3.02453923757479	3.65119230551938	5.02011817386869	2.74768627653894	2.90610405291121	4.33276615375869	3.41615614785086	4.81106294902339	3.55496695780788	4.08394622134535	3.38812409846099
TIMM17A	8.16380004829022	8.00052105822731	8.15205228251834	7.64890474654183	8.01019091189256	7.79304681086049	7.8756671776274	7.50995568576843	8.66129952301436	7.87159058035556	7.74185507808534	7.28428500120444	7.68916490959933	7.70314488772922	7.96082911330228	7.88406058007667	6.838543436742	7.39026134724536	7.23390488786051	7.96050339551442	7.94561390812229	7.96488192029337
RNF14	6.98258775204143	7.05509363284628	7.04537185593379	6.97755545296879	7.04287042801809	7.06832708769022	6.76897530051374	6.74464127822141	6.92480824703268	7.09270118931897	6.8051932422215	6.67326999553446	6.86788573151034	6.57762014676413	7.18589703348697	6.80893689895257	6.37214806535278	6.92809994896109	6.07146184436568	6.49060583018296	6.80503652856926	6.9487620601518
SCCPDH	7.33983367864507	7.07355735497224	7.76909248423887	7.20168442745946	7.47568081971592	7.82593749754828	7.3468544612939	6.55013560889398	7.18359366179912	7.60815350241525	7.35731860931118	7.36906522803702	7.02385266159895	6.71676353365716	7.37957309262748	7.2905438287553	5.79893764904198	6.81356945088883	6.73618585021549	7.37693146543242	6.94822708206788	6.76171941944181
SMARCD2	6.42886323116914	6.68407336574993	6.32049913326792	6.56657137216258	6.53544881481418	6.5282122073838	6.53128857816036	6.29537422384768	7.44710892423458	4.85307791347792	6.93803587232814	6.38534353563827	6.9721401811033	6.72738387811037	6.44869383478502	6.9120930248629	6.93921877023444	6.30948422990835	6.8371783955507	6.82192566824863	6.63360511346028	6.2466505599319
RTL8C	9.65914720615095	9.84600314865895	9.72318987035567	9.75463499473102	9.92081343586515	9.94056395278097	9.86569760549865	10.2418742494589	9.37118571097511	10.0960561782863	9.41972416808288	9.82398957522858	10.1518873434386	10.0055968366226	9.62151897442283	10.147022951014	10.2536528093067	9.84286673116292	9.92081343586515	10.0913478640781	9.82398957522858	10.1319515740658
NET1	6.59563887177208	5.73997611929491	6.20906965361019	6.30201919709659	6.50164683882022	7.137345686501	6.35269263970908	6.10736658832601	6.277308894026	6.5678154616988	6.53483588074123	6.96090024950491	7.47010948194969	6.41656522721561	6.79185883235961	6.83755575180141	5.89013692502097	6.46987557756144	5.77234825396665	6.33159528812216	6.80563657322269	6.34647312961857
USO1	9.48522139621091	9.71042251429994	9.25856061854197	8.95580020679992	9.46868563243823	9.5211220759154	9.57022541663759	9.11903549120041	7.73624742044452	9.05536656776357	10.1062326869464	9.78834079358297	9.53941859441583	8.8329187003363	10.1686155830891	9.83753121196186	7.62919930770723	9.72318987035567	6.53195047927172	9.72617895784214	9.77518538679856	9.51769142278217
HDAC2	7.37251017091482	6.55237123722138	7.18319680765377	7.08238147198729	7.0097301128202	7.59487820908978	7.16213299046398	6.44798780151841	6.9689124619551	6.94960767992085	6.93495786389305	6.91436976551236	7.42959541851468	6.73237440604862	7.50301145681611	7.40750513185737	5.84549004601513	7.8382249637619	6.1066251937644	7.01857072341015	7.57611909068888	7.03087175227116
PRKAB1	6.78753031296199	7.0916430672655	6.59907238313856	7.09829651558872	6.38813501346251	6.82740102944409	6.93642284287635	7.04948496536798	7.15948534796601	7.82959094070936	6.59484002956274	6.75754885846754	6.56250132415611	6.66708167129137	6.85561823207185	6.74776719095546	7.20168442745946	6.71563682289297	7.40928118406869	6.91552819969841	6.31270044921283	6.87790751833294
SUPT7L	6.88695189429306	6.95980762472405	6.96605832588762	6.95445191057326	6.75770942843761	6.8684032597795	6.65272165907228	7.01274997960773	6.64116809226562	6.85204546526066	6.71099246305539	6.80233904407977	6.58743433171829	6.23221212966321	6.91918712070143	6.91932112904152	6.47210827666903	6.8597937553889	6.63242518119421	6.91480954550789	6.54221443704951	7.00178459206074
EPCAM	2.58692283033157	2.8481723368537	5.26551418412925	1.9235214785252	4.61666294614362	3.39449007115094	4.93423802703666	3.1869749327775	4.60381321823832	1.9518881380389	4.14198531825745	3.26362110015432	3.26153129754242	2.32934923462054	2.44831630386204	4.71409711650949	5.65249447375202	3.30099992862191	5.13818663030788	5.02056966766921	3.16333214107016	3.25716497178392
NEDD8	8.79561230650168	8.59906390865289	8.60765240012826	8.63816819291923	8.73871795389976	8.58358703199977	8.65672365405288	7.53266260666813	8.67099825724511	9.02238114549069	8.76435978835722	8.5637586455746	8.65267762195544	8.69583736524669	8.89202018156319	9.08078571206719	5.04419561482267	8.59550351561928	7.37759077731805	8.32647343361043	8.76927214452992	8.5547058927705
HSPB1	12.0007365993506	11.7888009949637	11.2407337330773	11.7796541263065	11.5198146763585	12.0610389294027	11.5694268836648	11.7888009949637	10.0872450683308	11.1275501858788	12.044122279374	12.0887688640566	12.0610389294027	12.1952984778997	12.2379870469868	12.4959146946666	11.4401199950997	12.1434364862487	11.9653969995596	12.0887688640566	12.2044123393456	11.5332571768366
EFEMP1	6.19130701733762	6.17390043257087	6.30105083172033	6.20962579965586	6.5266804998848	6.29151378336788	6.3825761984945	5.4839845261077	3.87035605871273	6.32579354045022	5.18584838150345	7.00850769398984	8.8543755811457	6.63795899244516	5.95212635775706	7.15573591251434	5.85212646927558	7.44177656463104	5.48698904934451	6.40783044869657	7.1864678832789	7.51630573621153
RYBP	6.8597937553889	6.71034004221131	6.84835944402109	6.56948353073127	6.95653537992783	7.05488576085198	6.93310103857277	6.54932056870937	6.33071319469284	6.84128343851284	7.04948496536798	7.09840687007018	7.40600557812146	6.68749394107853	7.33883241005529	7.06315777292644	6.63762605744972	7.0895960972567	6.64486562521709	7.03068837039135	7.17437989248062	7.36954903073702
LIPA	7.47477522095696	7.6452315473053	7.90101803437055	7.84186764437671	7.61272691187918	7.22753877362167	7.7386795909211	7.93665143188675	7.24321266097673	7.24967716486333	7.56856378838109	7.47455462011247	7.79796371494876	7.21161451509565	7.60913354938017	7.30922476111916	7.63576875275108	7.68408002643072	7.02432804737083	7.4854755195613	7.42643891436891	7.53413149127606
BNIP3	8.05447667799898	8.36591347758931	8.47499259570373	8.65996379715934	8.6720172508251	8.36532141880116	8.3637196370494	8.8543755811457	8.83010838301723	8.87249950811113	8.1110239934388	8.40273389255933	8.5861331606839	9.22628389439769	8.43802820126967	8.82808988335958	9.05111088602342	8.75933663448393	8.69809954959391	8.43802820126967	8.54704046714213	9.10588422469519
CAPG	5.65917671897866	4.54712542584955	4.68977202569264	5.9713546860196	5.7290566934918	5.52296992375582	5.78521367110735	6.06142660459648	6.24739712075503	6.19006669015943	6.06325168845913	5.89065268253587	5.31768032226446	4.23594194866171	5.76045601404914	5.40923894822383	6.82451532904305	5.04627340039756	6.14489356376698	6.09999559717783	5.66522711098921	5.74378227730428
SH3GL1	3.19077036760185	4.60636185785958	3.28154119153351	4.26317538340286	3.41825017777787	3.56008224809468	4.43409924565104	2.98722017887913	3.81890300226519	4.40990783615859	3.57906709143516	4.47464635023227	4.3854639707938	4.18110027933335	4.29052813614789	5.4333606317859	5.36072263032215	4.6594496063681	6.13409453016333	4.2623846796024	3.7052851092202	4.51076420866538
COL3A1	8.10391301503846	7.90757104855263	8.17318931683172	8.52286868760777	8.17383012777606	7.76547183000639	7.78508591529557	8.08050136813813	7.48657680095365	8.04090889496658	7.23425704496268	7.58039043409932	9.38139473987519	8.10607323313051	7.63927735748025	8.48152591607613	5.46577622136551	8.11673661564256	6.55164382283828	7.20834072353957	7.59445647847096	7.77636034222502
CDC25B	7.0460101709175	7.51505269965836	7.43743387777721	7.71411406855007	7.16299713143087	7.30852806439114	7.45212374597978	7.56376526826074	7.79430912922274	7.57519744083409	6.59852286772458	7.26465046867867	7.08350551227675	7.39121257627947	7.56263986947264	7.09755804741158	8.02988214836015	7.49515763865046	7.56933861623003	6.9285636320491	6.77904068156339	7.33281650054296
ATMIN	7.21818135990769	6.75236179201221	6.8586993089265	7.15369857593872	6.84944557497634	7.2448538217838	6.60101209607224	6.70578943055637	5.33711588016547	6.48520147406846	6.7592504447541	6.956052890506	7.20016136168512	7.11401295056426	7.08004151704309	7.2834947771012	6.39395588117983	7.31117541802808	4.65465320484117	7.30838501154478	6.97431369881291	6.9162697929765
ZFR	7.29015895503951	7.14009954386249	6.81408168324011	6.68026268779309	7.12887152024081	7.19965927367322	7.37823248889306	7.30838501154478	6.97724859745733	6.95063142808427	7.21600464536218	7.35556657799266	7.32131649312372	7.11284751260599	7.40655525875761	7.24015960407662	6.78504561553491	7.27370680099198	6.98606438843114	7.16705117456588	7.39842647277097	7.2905438287553
SRGN	6.4318268835097	6.04314044352986	6.32197635986869	5.72713732383513	6.83776902841658	6.46982799520157	6.12250108468614	5.92197258260346	6.28084381839985	5.98367735001416	6.19438028073106	6.81237513600849	6.89204064410757	6.1689473808765	6.47210827666903	6.52099725449524	5.81610060343182	6.65642135199828	6.28513525946963	5.94179953144661	6.15133560340765	7.15407795785238
PLAT	6.1660921536859	6.25033749321317	7.0684595270249	6.0792337413806	6.46515949754298	6.05719701004368	6.29333231426283	6.63327683237833	5.70170719679362	5.08194507059538	6.56303769141772	6.56526619667298	6.87827619324795	6.9286846888521	5.81870209044178	6.33265327600149	6.43107593243085	6.83700128007374	6.20546401175831	6.77239693114134	6.4773372927601	6.61721908050916
LRRFIP1	8.12375492127265	8.2302298522976	8.08493249643361	7.80257498853545	8.03617156700289	8.09223331093589	8.18307315351023	7.76094831733065	9.16422153014568	7.23891327739704	8.43005532338121	8.25758690923088	8.42530473468563	9.36079254396839	7.9818991799898	8.4468709250521	9.39713125049199	8.02456880583035	9.68549972913139	7.91691729942278	8.29048134862195	8.04681157754592
FAM32A	7.41037800410692	7.3318718161138	7.32816608798616	7.53352072527296	7.48657680095365	7.13069472962381	7.48157169601363	7.54330006272852	8.06716233484676	7.44645720962625	7.38497719809407	7.43045985483239	7.42959541851468	7.69744633390456	7.2849450756627	7.51847596662404	7.88542654233197	7.6651711014864	7.30603463524195	7.86663579149358	8.07828321120922	7.22281989249081
GDI1	7.47477522095696	7.52579841624111	7.68345362099809	7.86663579149358	7.67094425405505	7.76242683813989	7.47978035015779	7.92140097330479	8.5565895191456	7.75561287903445	7.88436326726104	7.96452234478755	8.02655036389876	8.49417661397971	7.83474261444969	8.00012486424179	9.00298975893401	7.6651711014864	8.99483486996654	7.94976782047859	7.88968219147033	8.04758540790311
NR3C1	8.60624070313066	9.08536177304263	8.94711195997102	8.74152207827368	9.039911385076	8.73004137623442	8.75933663448393	9.01220186867749	8.10698019328467	8.4468709250521	9.09761112958904	8.71466764717258	8.73985400368448	8.53026694313338	9.20918777569169	9.23594221865975	8.48305704157143	8.92446139732638	8.32315245685042	9.09048918280599	8.91798920123095	9.18531548204187
TBL1X	4.73796510976437	5.07671858750626	4.8933469634002	4.79701167043393	4.74408297418491	4.17619418678138	4.68587463315681	4.52281322356716	4.75245609726574	4.86455208418146	4.73081013643034	3.74879826154081	4.91328780615746	5.27425923721878	4.70801341058253	4.48738661559453	4.78919682034333	4.27821175056726	5.47729374414227	4.91712023961053	4.95907175596189	4.33679531845966
TOMM34	7.97271567644086	8.17134998105217	8.22226995336674	8.46717499311909	8.08140190932901	8.1505568650896	8.13873874871745	8.42842748184162	8.37807891034007	8.31906862392238	8.12231332619327	7.95491231853126	7.92496507691225	8.32981790671819	7.73023990327902	7.96970909904516	8.92934819286764	8.04795204918543	8.74609431419938	8.2957780688271	8.16248646730685	8.05307302236996
UBXN1	7.3675056010393	7.57519744083409	7.05604608456922	7.20715841099756	7.44097437551641	7.41076152070281	7.12425844404855	7.16187157532344	8.32823376026199	7.67547488036001	7.66585798245942	6.91905311236134	7.08743589097215	8.00800622919825	7.23204047715496	7.88266687906467	7.62378583526602	7.43413139238131	8.38911176351114	7.32097117156548	7.84424901642784	6.89215269599515
ABCE1	6.43471809172374	6.46390556335059	6.83821482200268	6.53016048543185	6.85127864874997	7.00112203354119	6.77938325465596	7.12593047408676	7.46412314135239	6.89619060649146	6.3768462218946	6.55477260843176	6.60364526556186	6.51996591674195	6.72620095716962	6.75125363043483	7.45166313634181	6.64224529441628	6.48504062167092	6.72314562347344	6.75267846520731	6.6218942041736
MPZL1	6.56103320993008	6.32852610444793	6.65501207843447	6.48476416400348	6.61528983466769	6.62822649146561	6.58993472589058	6.75738828849747	5.97667459717614	6.68569337689235	6.66042388805679	6.24379015900692	6.99544968993721	6.65106655656035	6.7300254906067	6.99578970882082	6.58001977971533	6.70562620671683	6.85385196793184	6.61742217471194	7.0951637683426	7.06280585590578
PON2	6.23805857683901	5.89307188044459	6.27530663040489	5.82660591144634	6.22963361897542	6.26780568304863	5.94983546047069	5.33397458374004	5.97574099946205	5.74594215543016	6.38999456976418	4.51046845087174	6.33769505469982	5.72455332141355	6.10712063165313	6.20315208294968	4.88070482768136	6.27487189425073	5.53433197290705	5.50521882356992	6.18559638655798	5.67806527598356
PPP2R5C	6.57417324838049	6.72129619497133	6.31279914472413	6.20931309595708	6.95860099058602	6.63153732977514	6.727919192098	6.30222434828506	6.20995342133055	6.33622837512888	6.8978146284863	6.5736132338897	6.84527172936509	6.61934308568172	6.956052890506	6.82656642692172	6.00353057609753	6.7451407296372	6.06350678786321	6.72456180611571	6.73476037393777	7.01663894488236
ARIH1	7.55968629059243	7.72140968924933	7.65418085583306	7.79683578080942	7.70170979672962	8.03617156700289	7.80317797901956	7.9430164960004	6.73913696647252	7.81583321049951	7.8953478917673	7.9252911918358	7.61969025740298	7.0167714607545	7.7526729621619	7.62450812757538	6.84356487339158	7.90101803437055	7.34022070717121	7.81704313579206	7.78572440371382	7.67906678451401
B4GALT1	6.16367786073175	5.97667459717614	6.44365394955159	6.11030923367403	4.93922393506437	6.09149788235991	5.79662440719541	6.27947114473642	5.65963469354332	5.80091438949274	6.1497235705328	6.08691945927191	6.02374760811445	6.23784496047562	6.15774177391963	6.21826776785833	5.35409135283914	6.13386398391039	5.88881779873521	5.69879346400342	6.04710942264844	5.96642818450512
CEACAM5	6.19863466470969	6.7187106973362	6.22403220022235	4.81333575997008	6.21427604457769	6.1280612185858	6.50589738052899	6.53128857816036	7.53623396665159	6.29805273645185	6.34244693131826	6.14187488975283	6.34057039539109	6.68473426619485	6.34852719814297	6.82656642692172	7.49138934767901	6.77312433439561	7.71010330357438	6.06457609107965	6.56865746447198	5.97425757928498
CYB5R3	9.32910328640919	10.0350299029185	10.0134151157682	9.6472908061288	9.90270411680592	9.72617895784214	9.56239431598948	9.71042251429994	9.52343409980415	9.24500154147122	9.6525127389562	9.08877522388361	10.0427854705702	10.7695937402752	9.9506881370665	9.90270411680592	10.6067024147713	9.7666956930027	10.2418742494589	9.63602284952103	10.1435711090108	9.29803931781991
DCAF11	7.46569301675808	7.66585798245942	7.18918093455893	8.24044437577166	7.32772926633589	7.48408280481356	7.44996418719581	7.96694298382969	8.57020679411891	8.17642482788807	7.42085099207579	7.47793321904643	7.31253574787398	8.09542778321817	7.59357352381718	7.78540515950469	8.80205827467169	7.86114134891028	8.617502800446	7.71672352918611	7.62378583526602	7.75034076269546
IL13RA1	6.39302041486418	6.36541768511314	6.28780799871089	6.60522839505423	6.86447749238567	6.85204546526066	6.66689571385969	6.26502737546658	6.39633027397311	6.34213780796154	6.95462740401242	6.727919192098	6.81513460538546	6.78630009434112	6.21463441778575	6.31694984910504	6.44624744051186	6.45722395321842	6.34632835443887	6.51749555859486	6.67880884832609	6.59099659561965
FAM3C	6.95495179238066	6.432726681432	6.15746668239233	6.58481177377788	6.66486902260817	6.83455969013014	6.64590006019639	5.24820110435564	5.29245373863732	6.38375007164078	6.48593851401491	6.52614110611909	7.34913058523775	4.86095749677095	7.32423289939213	7.02138576197752	3.59053297665571	6.58029760111733	3.28045429800388	6.27487189425073	6.99427151062285	7.17982803547089
RRM2	5.08822885690799	6.61504072934422	6.08953862811877	6.11723780757906	5.96925960459992	5.73645476010084	6.25137244792916	6.36563450641234	5.4312123325818	6.45456744240612	6.49048114077114	5.81463588855791	5.86325767386422	6.25124618348102	5.34314184518482	5.73784200451782	6.49775410464068	5.86390426551026	6.08552795127534	5.63801281592404	6.07339836081975	6.09893490190487
B2M	10.9708165311124	11.2838613301658	11.5102889717846	11.2346024392579	11.486684519276	11.1373782375787	10.9937676372758	11.4323329259484	10.2273238236239	11.2486475049042	11.2486475049042	11.3961575483895	11.7409455846165	10.0470212794063	11.3259077717063	11.4631640028188	10.1713125994054	11.4954399953219	9.29529275100847	10.9482926914555	11.2838613301658	11.6477405306838
IMPDH2	9.43809974087893	9.14570746385661	9.04745802265061	8.6867117941872	8.94561858749307	9.15175269771922	8.655838188333	9.39110607055394	9.71042251429994	8.60341220134688	9.19279297880486	9.23594221865975	8.77449766532482	9.49892283090319	8.89942685447327	9.0444528677319	8.57832610870325	9.29803931781991	8.79018558973683	9.29529275100847	9.28306577818883	8.52286868760777
DCN	9.08336394562671	9.62890908054337	9.57625546719332	9.67692642205244	9.75102308034454	9.16946874419442	9.52873610550086	9.59848314562311	8.5426652179191	9.40310937239114	9.35627255138376	9.87182695839772	10.2848320175163	9.66524218044617	9.65914720615095	10.083123063155	8.84798698751791	10.1982441716027	8.69280723814419	9.26697134024005	9.81554566845523	10.2697434898091
ARAF	9.14159547994974	8.85601968080748	9.6167959631577	9.49892283090319	8.86350034440214	8.68529489779587	9.16946874419442	9.71571967652529	9.08685477053685	9.68046542400534	9.4419857466595	8.85601968080748	8.69122412260651	9.10588422469519	8.96996256835079	8.70834956380578	8.80601498022035	8.90731423009409	9.85263534476631	8.87249950811113	8.81160044137275	9.26506683973203
PSRC1	6.08210838150898	6.85069394836458	6.93012721385623	6.74122200286974	6.06826102828676	6.11723780757906	6.56176661833105	6.95271986227297	5.10807788824741	6.91164238295728	5.78413989974363	6.21237677239534	6.46665656397626	6.50589738052899	6.3949798145609	6.44071595996669	5.22162062345673	5.87771794084504	7.30912025613264	6.2250765676059	6.56482779938411	6.28659969097846
CKS1B	7.12878896187645	7.00530618881857	6.97297053070751	7.01690397662663	7.18768822481043	7.16791993854454	7.47300966328377	7.15557441897666	7.38706493988349	7.56229706742797	6.98950387544654	7.10983528229615	7.24763426226002	7.77092167915224	6.87376257496992	7.14995286172828	7.69723736205235	6.93511403121059	8.21780484081333	7.48695423171178	7.16705117456588	7.12870640351208
UBE2A	8.77895580058744	8.76086790034823	8.63564019142494	8.70648473361823	8.74441685839151	8.48976040702433	8.71381946454109	8.7842383714621	7.75761331182887	8.81713510696942	8.53026694313338	8.6344567231691	8.57832610870325	8.05828261073922	8.71381946454109	8.86350034440214	7.51654245188267	8.5103776164759	7.56333783469087	8.69753010147314	8.79637607426556	8.8268281962984
AKR1A1	7.374479022837	7.24015960407662	7.03982358247866	7.5457046240872	6.88805778372594	7.1570513924784	7.49549753151747	7.6787966654871	7.72757120437733	7.11155781078366	7.36639173615261	7.35952805855234	7.50466561308997	7.69283268882951	7.70400281678846	7.84995561951416	7.88542654233197	7.66272478256626	6.31525051940294	7.52141778805499	7.05550328101716	7.24015960407662
UQCRC1	11.6002108656709	11.486684519276	11.6804523965063	11.4550581726252	11.266273470279	11.2760449194069	11.3088720517732	11.2838613301658	11.5102889717846	11.5022216942062	10.964822790049	11.4071960786746	11.1313559101635	11.2838613301658	11.4401199950997	10.9846042883831	11.035831647363	11.2071116887195	11.3631446482983	11.3259077717063	11.0880593303205	11.0409786572006
CTDSPL	5.80138526745215	5.59539289056636	5.59376478677744	5.46740544108373	5.95395271509641	5.39721777618238	6.03495372228664	5.35531874748853	6.7990626472628	5.15607285241311	5.86745977877567	5.86401438127233	5.79828860498178	5.59186288993365	6.15256165442606	5.63285691958929	5.42780151388743	5.69836585033164	5.22134066795932	5.44550027178888	5.13464224799014	5.78826926271827
DVL3	7.59966539507636	7.36070706137414	7.42258727148708	7.47613310745618	7.69234847986076	7.8089561030657	7.66936009858052	7.49020696171776	6.82534910659688	7.62766418812267	7.484867347729	7.02149025811267	7.4250206466526	7.14828066175398	7.52066541163235	7.16505667296321	7.31720939709294	7.27507712330212	7.29437246344918	7.45212374597978	7.3086711172375	7.71602682685085
RPS4Y1	10.5159381331912	10.369384716515	10.1838404216657	10.1838404216657	10.3531984289737	10.2148929698628	10.2655018190525	10.6005678936707	10.0164019287931	10.0996554965236	10.3746107283364	10.4475693498269	10.1435711090108	10.1713125994054	10.3984587869195	10.2418742494589	9.78094548090936	10.4112877107714	9.7116827499117	10.4617760563902	10.2598560565021	10.4510617930283
FARP1	6.22073669877897	6.14788212703356	6.34513414732984	5.46947473303093	6.11629712503522	5.74478041521125	5.94525296351882	6.45125201272494	6.54085874396374	6.0281548336865	5.54841249128329	5.96511239022349	6.36541768511314	6.0220893392341	5.96429436078456	5.32097138080844	5.92612554355608	5.93943155933351	6.08552795127534	6.21226146660413	5.51849517404997	5.77419520720217
GSPT1	8.15486190360795	7.84482967247705	7.71935797750026	8.05957383240379	7.70314488772922	7.93587776986574	8.14944784826123	8.10802975905254	7.1241322760291	7.54707937261551	7.5882828766627	7.37957309262748	7.51426950095664	7.50678098652084	7.82784496970032	7.24370938623078	8.1555109037759	8.00436656513421	7.33553778484967	7.63358055188865	7.75622066696476	8.10183509690392
COASY	7.85480092036842	7.84399844605947	7.63949358763169	7.80396459818735	7.63648053125798	7.25457047324014	7.88466595444541	8.01081550750954	8.21377409627289	8.44867643794191	7.79841613000776	7.8451217128894	7.24447083625073	8.49417661397971	7.6967887983287	7.97918188044207	8.47443758476929	7.4476611423323	9.0660942280374	7.6207930770035	7.99303342239821	7.63421951366358
SEC63	6.2858443935607	6.08074565573924	6.13722400285044	6.21276743173016	6.48548129222878	6.28502218830558	6.25111991903287	5.7533006213123	6.43663509559869	6.35326661690129	6.21648314625781	6.42710942481905	6.60553603000686	6.04606616099775	6.46665656397626	6.16859647395105	6.0733302921587	6.29537422384768	6.14269896442002	6.21011885649209	6.51794613088417	6.46414766923826
SLC25A36	8.38547913599988	8.5057518526854	8.30523203100167	8.23172192875075	8.79081615091717	8.617502800446	8.68226831699607	8.34912184644846	7.86114134891028	8.30878279542478	8.79637607426556	8.18400637701048	8.65070329103914	8.15156190996962	8.57832610870325	8.59550351561928	8.43442036104041	8.9122550703656	8.60243322175196	8.69351290391058	8.81874104184183	8.86791910937015
SLC20A1	6.93317739757225	6.24263810640643	6.46665656397626	5.10644362125572	4.85285983821551	6.61071705819687	5.94783367885636	4.49939543045703	6.04558458631639	5.50844445981509	6.5266804998848	6.16015468271617	5.85875061839489	5.6004557762696	6.69981842116488	6.23015259258756	3.03598578485254	4.49851124302663	3.82049861206154	6.27108499970055	6.68014166138315	4.80545735223922
NSA2	9.32679724712343	9.71294298552346	9.71571967652529	9.30287160287499	9.74456846967131	9.20918777569169	9.6736097279038	10.1838404216657	9.09347077040244	9.64353468894369	9.93720644295035	9.51769142278217	9.31477093115334	9.3586383716197	9.30974773974899	9.76435151190427	9.03058741122197	10.2598560565021	8.71527818761512	10.3093510863303	9.34641099234301	9.22381088385228
PRDX4	8.23464284017129	8.04090889496658	7.77599071487967	8.11136750979666	7.84005028011406	7.83515462522351	7.95399345706051	8.25291575876193	7.96513480382211	7.42148363976708	7.85795886492068	7.98782121894415	7.71829048643944	8.1135111786796	7.96488192029337	7.82661215607245	7.14425357881784	7.9818991799898	7.36540197216702	7.60465847397147	7.92853241022091	7.84914173880603
AFF1	8.37911215745721	8.5103776164759	7.6573214842171	8.57372182823553	8.26820587954123	8.54781224125919	8.60124447546842	8.40470535327532	7.38379650797699	7.81256220276782	9.05111088602342	8.56493464211714	8.35506409698535	7.50905462524261	8.1110239934388	8.33488563781474	7.35825784623865	7.76797047795179	7.28092650402938	8.23464284017129	8.16781049283813	8.41021037533766
CD55	7.10064625252394	7.0930855522244	7.05884151182567	7.46863324286106	7.30068265693594	7.10968640543823	7.25025297319847	6.97933567547335	6.22615760788833	6.92480824703268	7.09011209934616	7.66897193886263	7.05183213342398	6.87790751833294	7.22956795552384	7.31957647806162	4.90089276903748	7.02547732254125	6.50153795269952	7.14354683804619	6.97365080626346	7.24221451335902
PKP4	5.58870608062579	5.48953447116071	5.18410252413001	5.30038131199933	5.62970860570245	5.62719557991753	5.53419067443653	5.55168596754214	5.69915742204406	5.97102711488369	5.51466469074064	5.71888915598957	4.98514057837864	5.16051412662705	5.32399159914778	5.45214940635104	5.69124992246896	5.29992924138626	5.33773904645356	5.37538739780168	5.13566769093229	4.87117741109746
MCM6	7.33732290394092	7.54149573933534	7.89823235454837	7.7650555500215	7.89482416455123	7.47455462011247	7.71865458183373	7.26429099267044	6.73322620110243	7.20247457059028	7.89324418339733	7.53309319880276	7.41517914964338	7.41954718017334	7.53390329874891	7.34633917582991	6.31297242108081	7.60815350241525	7.22247290784315	7.8635568714057	7.60189117685124	7.32366746200027
ETFA	9.17124885489623	9.17124885489623	8.6964407807657	9.47958915275482	9.21154251687009	9.03386243890887	8.9122550703656	8.95357202193628	8.84278669228273	9.38609157847097	8.75021011203335	9.21154251687009	9.14159547994974	8.55010180658183	9.34004776554626	9.01080520516155	8.40557286887682	9.25057551510026	8.20536724696283	9.35102629122275	9.237991832965	9.55458017447125
LRRC41	6.14468351937873	6.5426472719057	6.81099103747627	6.50537353261079	6.4599334234504	6.84211872152174	6.63570429346174	5.36758661257627	6.14800890324673	6.17886952993992	6.62483428973599	6.74327699996569	6.34632835443887	6.25991077517484	6.79120775335788	6.4368653128739	5.8409539570537	6.66340880671667	6.03834628309336	7.05287229994957	6.89492194538906	6.83078659118857
CHMP1A	7.25765246074878	6.73298310003509	6.69867612620383	7.24465168684404	6.68254868608919	6.86925025784738	6.73042162265717	6.80615636222464	8.44384194954424	7.0811320318482	7.26968387295939	6.98143309701437	6.84228764942312	7.70472499660501	6.96740474554061	7.43529411139432	8.11738743807293	6.63603841175033	8.53683817458013	6.89471434100995	7.3147781851951	6.79675262623041
WDR82	9.31477093115334	8.81160044137275	9.10498458538562	9.14159547994974	8.90057304294973	9.22856905966546	8.99090520940117	9.21973109258832	9.22128529850988	8.98097489591108	9.16946874419442	9.02580750391899	8.76865253627658	9.13453615791404	9.11372633386937	9.28069252470649	9.46571553959029	8.8456537108162	9.46571553959029	8.95280719197115	9.24047701596105	9.19916844072365
EIF4G3	7.34764501621958	7.59204578880956	6.87790751833294	6.65990521779148	6.58210155061269	7.25559682030066	7.2694482539613	6.71573822703781	5.50682380926985	7.02180904037944	6.84165186060788	6.6364577578159	6.80218183243924	7.83269481649171	7.16904148381746	7.67852654646018	6.68316561960917	7.03773966256492	6.9628696131467	7.03511791122092	7.98621048320656	7.11081354479592
DNPEP	7.60128221858179	8.0862058474215	7.62266641278379	7.6783221416948	7.28985657273711	7.60691708502325	7.44884432436831	7.69359757742663	8.39939371094647	7.73651526765809	7.55543917208651	7.64319189407544	7.39026134724536	8.02740469242895	7.8505523787015	7.20685298318539	7.78678754386926	7.31253574787398	8.1842657913594	7.36519617558068	7.67478897419372	7.53352072527296
CDK2AP1	8.65148114684255	8.73345134923089	9.19279297880486	9.25327702925565	8.8039005372649	8.39764531327448	8.79807618573325	9.70166091918776	8.21581129181363	8.92301186533919	8.78042739526179	8.25320978174165	8.56972129981191	8.6720172508251	8.6285635429968	8.74551874908473	8.58918415825438	8.58674067768441	7.95920135618883	8.54704046714213	8.29141948291638	9.24500154147122
PLK2	4.6877695420552	2.61981946935285	3.649942012735	4.02169287081846	5.36445407095592	2.92584163715873	2.51341456321805	1.71777647060878	4.66218300421017	5.22387414065421	5.95421162664395	4.36850706169025	5.28478269893295	3.28179148682265	2.71714382538546	4.02970549994763	3.19796046759033	5.25359241611639	1.63268718391466	4.51092206902955	3.86676825695944	3.98431522391207
CPD	4.9597954480902	5.32876392027574	5.28518164818184	5.30748517867412	5.32399159914778	5.44831524498685	5.30583239927112	4.85503137063009	5.81610060343182	5.30697152705452	4.80635695037307	5.37192906235518	5.55375158568769	4.89229354587585	6.14269896442002	5.63892433688547	6.08552795127534	5.76865440241052	4.14673188099607	5.63940660135494	5.54864945602536	5.37240782675413
HEXB	7.5255414588854	7.7060329739141	7.46232851106073	7.34581277059941	7.53176941168183	7.45714286654537	7.93547982809195	7.12629945813647	7.39629623486678	7.68801053910178	7.58758490986921	8.18975182770069	8.16571779163493	7.66731744178061	7.63576875275108	7.99078800922402	7.52378391471033	7.91046040225597	7.24782102221378	7.68863970623881	7.79621302717007	7.58039043409932
FURIN	7.52866406866364	7.32501322711454	7.55968629059243	7.39503393997891	7.39081442713161	6.82156760406945	7.36834618087487	6.98309005752162	6.46982799520157	6.63360511346028	7.33530566368679	7.61741612720068	6.96810061139253	7.17701420815236	7.05509363284628	7.29579081590891	7.26900647533799	6.94024864126606	7.70725458864118	7.13436012124695	6.3369070675362	6.93181370874834
CCT2	8.03455570475919	8.14485874084036	8.2568296501668	8.27740249425123	8.22453094905058	8.17134998105217	8.02380721523387	8.24790732433143	7.61741612720068	8.15324307099992	8.17683126072761	8.25837732521383	7.83594859644401	7.37693146543242	8.05600481079873	8.32981790671819	6.40603817748914	8.21678922698652	5.55564696451135	8.10042523646453	8.35926037864903	8.03420895010004
GNL2	6.21628852922993	6.44966469574723	5.58628962882826	5.69464584579569	6.08953862811877	6.48707862494226	6.31626253906523	5.69775824655209	6.6281458136019	5.95793268094613	6.69971920330652	6.6574923626043	5.88307742994069	5.57856720649362	6.1539832607657	5.93119861650655	5.22162062345673	5.71777833195276	5.77775001327767	6.18353244554795	5.97938179172414	5.87367899426789
CAPZB	8.96270565930679	8.99755825034615	9.03565347105759	8.83010838301723	9.07115259860502	9.05902011210013	8.88738484809523	8.73114456039886	8.60765240012826	8.84278669228273	9.28554293063817	9.09048918280599	8.88607003180275	8.94197812082305	8.79637607426556	8.71025417674447	8.6776313106295	9.05111088602342	9.22856905966546	9.00205431532512	9.0691757934241	8.91561991080716
ALCAM	5.79405567378536	5.5476938768374	5.94264585690172	4.87850161210412	5.56767968562786	5.54359508263121	5.97079588452506	6.0733302921587	6.29731284984557	5.15103387409197	4.56545954347131	4.23569403408282	5.92106265705538	5.71253965207967	5.40375886436302	4.87117741109746	5.72455332141355	5.43674608984928	6.53872413532653	4.98324445283206	5.60949968728563	5.42938840268602
CIB1	7.47234470035444	7.65889793295629	7.86739113350871	7.61988458680063	7.80560772536226	7.13566159092951	8.09739702295874	7.96970909904516	8.06716233484676	8.68799293144252	7.64494758063073	7.46692530782734	7.47276545471202	8.10465825544076	7.50725785325754	7.68008461047785	8.33862951966259	7.493063718421	8.91960882576688	7.75858088230924	7.6787966654871	7.61185305243073
ARPC1B	6.79041015712739	6.38401679363573	6.00262686743137	5.94970806246361	6.08183505001886	6.14835439673337	4.53781556197088	6.12346126342187	7.92295453195332	6.70035670690709	6.59133769888081	6.52750316466426	7.52257534768864	8.33054739957296	6.51434760489454	7.06157878453144	7.35485274797666	2.08142446184881	7.6207930770035	5.78838784246875	6.44523686537889	6.05719701004368
CCNC	7.04083724779753	7.0142594832633	6.58633630517791	6.96054790110536	7.46985321432465	6.8051932422215	6.45289304163712	6.77728645508184	7.49983129958233	6.63191083330896	7.50777704115343	7.26010094606401	7.55915852857264	6.80333477668604	7.38320531476083	7.56263986947264	6.92528899597888	7.37564724338558	6.87692696853084	7.32937908762013	7.48714379791433	7.29648253426764
GNPAT	9.29803931781991	9.11550946217767	9.26295732322951	9.00605072259526	9.23299731255091	9.19991135876819	9.26506683973203	9.32679724712343	9.38609157847097	9.43570239221907	9.20555501641215	9.10408494607605	8.90501019652272	9.43809974087893	9.14362357747487	9.1332870997748	8.74374149230758	9.13578521605329	8.97856408138619	9.00919636831619	9.11903549120041	8.94996796703492
PPP1R12B	8.5637586455746	8.44810745802173	8.72891824605431	8.73755273065628	8.64992543523572	8.92794908240602	8.87361029163851	8.69048315554032	7.71804968152285	8.84921187531638	8.00436656513421	8.70238457960697	8.86038178021402	8.03768073732196	8.81713510696942	8.64666429529652	6.58372412311339	8.74877925134901	6.89192859222	8.89739697076874	8.86791910937015	8.68529489779587
MYCBP2	7.13136892660313	6.98039071773874	6.93921877023444	6.85908327015447	6.72689110395377	7.51094430772681	6.59871153744951	6.89410544294867	7.46901326542557	6.05846134172296	7.66068113326972	6.72195801193913	7.85024736040988	7.9109780366134	7.03224821966392	7.69153754894625	7.35129115844641	7.22183510226558	8.24255929388597	6.98583417667489	7.61818792457551	7.51763640935753
RNF41	6.56372059673987	6.19316945033861	5.76642691409996	6.55021200796358	6.52323178833015	6.22843444980993	6.14536840530903	6.02794183715201	4.24869232239051	4.91177573254185	6.90001484333433	6.70786308573441	5.91070872783235	4.4550619107015	6.31867601199145	6.46215108743151	4.31798852031382	5.92456108907137	4.43965348564157	5.98766313189031	6.02794183715201	6.30904946733806
ACSL1	9.55703402218897	9.78622784684894	9.85263534476631	9.83611801295004	9.53668854214044	9.6408721128679	9.54178687345511	10.0134151157682	9.83611801295004	10.083123063155	9.0571748555269	9.74826761174534	10.2371661879795	9.18663844981143	9.81554566845523	9.59662734191043	7.97192755396018	9.88264403530051	7.19301797726233	9.67078487937393	9.97496735759501	10.3640260211251
SETX	5.97321424506341	5.56618930389208	5.80607970706245	6.3766244717093	5.62192448280504	6.15232175604939	6.4204028176694	5.8130199023441	6.90093360568856	4.59508990926243	7.01156998886736	5.91315464631613	6.50742062441417	6.57906441186418	6.34694260610465	7.46451474037585	6.63258573402921	6.79874478423474	5.9041768448864	6.63933976846355	6.91492938249327	6.91353984979983
NDUFS2	10.0099130726298	10.3046304081887	10.4617760563902	10.3246918570727	10.2948119746134	10.3984587869195	10.147022951014	10.4510617930283	10.3046304081887	10.5339816315007	9.99133689261713	9.87955397076309	9.96804137063948	9.9506881370665	10.0770068204799	10.428972913074	10.1790125130651	10.4045890555695	10.0318736217318	10.6267544808487	10.1790125130651	10.4389463795091
RBM6	7.30085133152602	7.09875645739624	7.53435968380321	7.14407371186688	7.19776346772134	7.34889945589704	7.19705909017869	6.76717472396686	7.63740226452017	7.22753877362167	7.41688090773214	7.29596531474064	7.22319030421033	7.82510783661676	6.9407525836424	6.7890756241826	7.19980652639649	7.26830939630858	7.8152644386976	7.18282284801272	7.15470497760797	6.7389522045765
PGM1	12.1643704117615	12.4569234960519	12.5713968580097	12.4959146946666	12.5155049710867	12.6335454597977	12.4569234960519	12.5908154278441	12.4229099038943	12.3918760414057	12.4402448244151	12.2812568531498	12.0145879719321	12.2379870469868	12.4569234960519	12.1818561282339	12.1952984778997	12.3748327053037	12.2044123393456	12.1310070484908	12.1643704117615	12.7616762212212
NASP	5.76511519322937	5.80888376076192	5.8748811498245	5.80335282633816	5.7370449495743	5.99884408186636	5.92448364541184	5.21253115194905	6.58978757704766	5.82120874671586	5.79025643084152	5.92106265705538	6.29816169534526	6.36563450641234	6.17502263372026	6.36637119171664	6.29079236047552	5.97344180846702	6.54029387718488	6.1089891075283	6.73290870879596	5.5897700345512
ATP6V1A	6.81588918482016	6.51749555859486	6.24051480259392	6.75139731570114	7.2770493053144	6.54381181052553	6.88708608814943	6.63226462835921	6.30882455479513	7.09504800716827	6.78630009434112	6.5583090786735	6.75236179201221	6.05671865612016	6.9581229519801	7.05162328444686	6.80842048865514	6.98048778144687	6.38783871610707	6.68343029057927	6.40825745453083	6.74058162301493
CCZ1	7.24221451335902	7.11954152620589	7.47568081971592	7.43858985095621	7.20700569709148	6.96403600674057	7.18500610019504	7.2169425538325	7.22484896738653	7.87050370915466	7.35001054064773	7.04994630927652	7.02159475424782	7.03319770287511	6.75715642920225	6.54977251462601	7.74717173136008	7.0895960972567	7.51385185066854	7.33822878034364	6.57202798024153	7.33060758098725
CLIP1	9.07365572343928	9.26697134024005	9.30757891315347	9.00059077354188	9.24047701596105	9.38366316432637	9.45714772356608	9.33502159289917	8.16043429153073	9.11223462502029	8.93657253831596	9.08336394562671	9.10408494607605	9.09542303619001	9.62679602978507	9.6472908061288	8.26401695225689	9.26295732322951	8.21053878061761	9.25856061854197	9.63096638500662	9.39335559692209
MYO10	6.43145457336783	5.59591526998595	6.29897884293044	6.25622887355427	6.27995520520693	5.60468048415336	6.10182036763327	6.11348058586924	5.45861389340361	5.41680689932172	5.62904506085258	6.03516270272471	6.42241847294023	5.3344900906849	6.22368029099728	5.55587699449347	4.07191446994273	5.80477473801179	5.54144757922163	6.30787341530028	5.6683683147722	5.57611873002983
DELE1	6.667551237187	6.47110934571721	7.0633352938972	7.27330262767822	6.8797237810451	7.20610681860111	6.67596318719961	6.77393642208143	7.62378583526602	7.1817751625397	6.67229398170335	6.55884453353221	6.96440622519827	7.50849857676446	6.69823037306329	6.91610476370741	6.97297053070751	7.04901231033928	7.24782102221378	8.06275162508984	7.39805249355187	7.0897736983363
PPP5C	6.63291436238775	5.71136998535597	6.40348314445546	6.74047908555723	6.47432442071025	6.31270044921283	6.5842410667146	5.76744163591246	5.21502315238886	6.13226758107927	6.39756139835485	6.14708579923771	6.2234880288695	5.46764504610375	6.58454704234661	6.69981842116488	6.44553840503252	6.43978599351701	5.64241566322977	6.64424944269704	6.58274691256911	6.03834628309336
RSU1	5.51180882819315	5.94927684346449	6.12402313192912	5.51482985011554	5.74037365350692	5.58870608062579	5.49795912917148	5.09800306033066	5.68002491712854	4.93407139328821	5.68401281591857	6.16132357889462	6.47341908311774	6.81476400487066	5.84650219905982	5.51815537562344	5.79893764904198	5.90676859301064	5.64241566322977	5.65180432243979	5.84182468093777	5.6907264127033
PAPPA	4.56258652911198	4.99064340841788	4.80470887938685	4.03525679021479	4.62497661184182	4.43371751167435	4.1418952557186	4.70285223751298	5.12289779275323	4.49768471654779	4.88809512531922	4.9287455090315	4.84134759180666	5.18030913416509	4.06912428305797	4.54734809018325	4.97599700347619	4.5309439557922	5.38507740156666	3.57861445832504	4.86455208418146	4.64813721018171
EGFR	6.60489602324272	6.69776376428126	6.40176245404074	6.56457166027316	6.80547287244137	6.57022773861674	6.81356945088883	6.50043720300754	6.07718075692831	6.76232094847669	7.01102070544991	6.57886232727363	6.73731011229861	6.41617092678361	6.50521420231791	6.45856428015548	5.96881904459507	7.07007120898628	6.59607136214234	6.59682551874612	6.70462530287555	6.51377190446589
WASHC5	6.88695189429306	6.82288040443508	6.37058065247433	6.72151977942605	6.38054827333865	6.36884489239431	6.6682110889484	6.59648683877155	6.04979059176068	6.68955137325532	6.69971920330652	6.89204064410757	6.21946663296977	6.1254873892729	6.47210827666903	6.4667684738502	6.43482462774476	6.09893490190487	5.60084126790321	6.49309478385058	6.1837355175132	5.96971322387142
MED13	8.56026802547211	8.11785834444841	8.2467260283966	8.37041354847689	8.69523394972768	8.64598080406492	8.63088023888817	8.04431645818582	7.97192755396018	8.51441846749362	8.91960882576688	8.67099825724511	8.77170963787187	8.42738691315034	8.64406468977323	8.27637582529336	7.87405622229781	8.47499259570373	7.149073271356	8.68102223562116	8.48305704157143	8.69122412260651
CREBL2	6.38927404227707	6.53660643657521	6.57304328158596	6.69065296391929	6.8835532835311	6.59699637112334	6.58612695716593	6.84013775059087	6.7975810686911	6.12207377924007	6.47406263250789	7.0302741902455	6.98654222409594	6.62245645722835	6.79937933757208	6.75092446122645	6.24449381074269	6.56624990626468	6.17143371353088	6.63153732977514	6.76386722989315	6.54728331394194
KIF5B	8.23951616283185	8.3390239253951	8.3637196370494	8.15967794793321	8.36532141880116	8.43652669906457	8.72039525503306	8.34694807650097	7.32423289939213	7.71935797750026	8.29697972084881	8.47643419741615	8.53950772224622	7.76797047795179	8.59085628745103	8.87361029163851	6.99256616001395	8.39764531327448	8.12832242309679	8.38911176351114	8.82307566628625	8.85289838107948
HNRNPDL	8.32547924136699	8.32479999016134	8.48976040702433	7.62603389998814	8.21678922698652	8.55198932334899	8.35926037864903	7.71103000709862	7.53803449024898	7.93271117598292	8.63990815989421	8.03074151462816	8.43110367217951	7.8929587427167	8.59306565882753	8.58982963979	7.33847126581433	8.44195280103362	7.0467383315964	8.30966136939088	8.63990815989421	8.2845350645039
MORF4L2	10.3833633385256	10.2371661879795	10.3531984289737	10.1062326869464	10.3833633385256	10.3469515753687	10.3746107283364	10.4743573048817	10.3246918570727	10.2273238236239	10.433634758611	10.2148929698628	10.5938064468175	10.65320404642	10.393139665652	10.5391112547069	10.8069559657462	10.5858910819582	10.6207128020472	10.5681159277972	10.5801979841365	10.6692568870358
EXT1	5.26950957068165	5.61241560252756	4.75071183894618	5.12704713184089	4.93336475332143	5.44626890475901	4.26353542226584	5.0878957302831	4.06256304603956	5.04857539721782	5.17041972475049	4.95789629760529	5.37957363582659	4.96229415080848	3.80227535441018	5.49113156078025	4.87710371225036	4.90089276903748	5.57878321692263	5.44487636151263	4.70898347843648	4.49881223149119
SPEN	7.12739066966327	7.57173209321755	7.39681757937557	7.44320813831491	7.57611909068888	7.7389393579705	7.64465599866667	7.57007816003271	7.35731860931118	7.48784591430608	7.95595246466734	7.48084420927007	7.60160278146056	7.60406651560138	7.54029131072002	7.43083215127442	7.02955320782927	7.59078478180479	8.23419392903408	7.68578343243257	7.74473184651329	7.76719342866192
ST6GAL1	6.95271986227297	7.12870640351208	6.19206276985403	6.27467818466423	6.382236648495	6.54932056870937	6.4475311895927	6.71836117750622	5.06100777593243	5.72176641389651	6.34632835443887	6.85431416707435	6.76276253836106	6.43107593243085	6.84819044074903	5.74819304954989	4.4909786163927	6.75359199783685	6.33526807834648	5.81788017476828	6.70056503959192	6.20674204329844
DYNLT1	8.90981023934707	8.78042739526179	8.37715614503812	8.45222998388998	8.86916004363506	8.61637611038298	8.47292069905932	8.70756856819372	8.76927214452992	8.65672365405288	8.48186507197665	8.45368269093914	8.47917971420685	8.69122412260651	8.27952144247971	8.61405896918997	8.8809145299715	8.53519473605778	8.72594422172116	8.37086591014351	8.72540578910346	8.22870170643668
NDUFA6	9.76435151190427	9.66318318313182	9.89472723925697	9.60018380115519	9.59102274956324	9.71042251429994	9.40616719500688	9.62151897442283	10.2371661879795	9.76069765725945	9.62679602978507	9.27407724285417	9.28554293063817	9.85263534476631	9.41420231277151	9.08536177304263	10.109771660393	9.26097758464646	9.49314013993042	9.59662734191043	9.46868563243823	9.4779600473234
ACAA2	7.28133861961873	7.58125186474842	7.17957261691938	7.89615758503331	7.47568081971592	7.15013985665166	7.28625459845698	7.1708588634883	7.19469777241415	6.86557445441815	7.39769849216197	7.71672352918611	7.47455462011247	7.68146382360998	7.32097117156548	7.23162968993785	6.5774617910011	7.55671988048279	5.91206554477461	7.20168442745946	7.3289124058866	7.56882657544473
SDHC	8.19899251636786	8.37041354847689	8.67629786095302	8.75379070903563	8.58358703199977	8.42318741589166	8.49283809917837	8.7948485387378	8.89582911411076	8.97946005464019	8.01019091189256	8.43248719928557	8.3198603404861	8.01679981613337	8.32181196669272	8.76927214452992	8.27067530063198	8.49469103946668	8.18374696266157	8.53642340552505	8.4887586276468	8.72648265433885
ST14	5.43107895530297	4.66723647858177	5.53419067443653	6.00719803665999	4.58751767969065	5.39660171304452	5.22624742646917	5.95178280949636	4.01226289140971	5.06579733176799	5.32706116905691	4.36288064130601	4.34058574687093	5.20115595966871	4.90879830261918	5.05702967194386	6.16147457643356	5.1913030028805	6.40092941468369	3.93420695106613	5.81190124199368	5.44113882199531
PTPN12	5.27130332101635	5.67391785207265	5.45587349660813	5.29992924138626	5.57382436530674	5.48055169354326	5.58608974974257	5.46328047337648	5.04653712241511	5.82544728064532	5.06379284271525	5.50591526359038	5.26844952244789	2.55043183175973	5.508210811755	5.60193624432705	3.79376754494958	5.55744200945365	3.48234026862025	5.38928760134436	5.30077579747688	6.01380191200284
NID1	5.85226477720896	5.83953871126362	5.48160660726911	6.07219414658832	6.5296286102849	6.10950070464695	6.02609590110268	5.73681143822303	5.1127918357493	6.1776909581558	4.92771894699455	6.05415369321583	6.55740390418569	6.00798372652981	6.3949798145609	5.9647056405949	5.61927170505235	6.2367802768651	5.50698160783662	5.49176090816731	5.61474690651648	6.04891485072875
TWF2	8.53365072687195	8.38867301045102	8.37471763513044	8.99295093462672	8.19819333146172	8.00305375117989	8.58918415825438	8.4770511346083	9.31702527517404	7.68453472144486	7.72996482503775	8.4981317593511	7.7712209491815	9.05536656776357	8.00752703829187	8.95727047222788	9.02238114549069	7.97788260765766	9.18009217277106	7.74905581251457	8.57372182823553	7.63773549776381
ZNF410	7.66210615422234	7.43816594581445	7.3055610315512	7.15573591251434	7.46412314135239	7.38440054630279	7.22467972128831	7.36499037899434	7.20128254401902	6.96571592744095	7.42085099207579	7.23977361523546	7.54176176956287	7.55793808467342	7.4335959537289	7.09998919803019	7.63274377891303	7.00517943650197	7.5754739668265	7.26559979857494	7.21954237811164	7.3675056010393
TJP1	7.67594646274314	7.74490080924077	8.11673661564256	7.82149722871317	7.98561978285983	7.71235265353742	7.84914173880603	7.68279655877761	6.88157948933162	7.53207246998169	7.53309319880276	7.72218701000773	7.87372466754817	7.32560406746285	7.84778539401208	7.75521310884903	7.22429872105613	7.84424901642784	6.97603109434684	7.82026048061313	7.8318748717255	7.78128336661743
EXT2	6.15358400920049	6.18974164989486	6.84284458767849	6.1908213055307	6.46097412649341	6.41053509516057	6.30612434609286	6.72633812777009	7.56136797439442	6.4250517737795	6.45662834539576	6.54529452141467	6.31274979696848	6.85908327015447	6.12155959157014	6.64259427472695	6.5774617910011	5.99616937276764	6.99273103523741	6.39847543497984	6.90093360568856	6.35019312318457
PPP1R15A	7.35952805855234	7.36499037899434	7.42937856182317	6.93597563132104	7.22265958144954	7.68008461047785	7.23696203957597	7.26797483894252	7.42791034222105	6.92682836594764	6.98276174693307	7.21850258844046	7.54516427604022	7.43944050726595	7.61507453451907	7.31223711085877	7.07446898752037	7.52257534768864	7.30388651631221	7.24866681498854	7.26136389873024	7.55095405106288
METAP2	7.07355735497224	7.20410426757477	6.82939573935817	7.05814814483135	7.40212579849897	6.96682034657548	7.37957309262748	6.59929653810265	5.90778006251416	7.07507314527107	7.25298581474496	7.16726825225733	7.08437942973478	6.51866592229862	7.20442208358149	7.36703730080317	5.44723007498751	7.07929532514397	6.01266796709084	7.221377070066	6.85652138940141	7.22501937077599
MEST	6.59780018089319	6.58862110028347	6.85652138940141	6.94097064285655	6.735767141207	6.21167032526274	6.90306087836229	6.56694890109792	6.57417324838049	6.32875804162117	5.68725555375816	6.40791796956971	8.60183884861019	7.33060758098725	6.81141892623766	7.20226155332236	7.25788735063611	6.90559442999105	6.53872413532653	6.53754049798555	6.82473190265601	6.55632846729192
EPHX1	8.57637313173745	8.762568324285	9.45456759677938	9.33502159289917	8.43698371427232	8.79722612999941	9.30067623972693	8.49417661397971	8.8089186145963	9.1164250130758	8.02988214836015	8.15907674095587	9.45456759677938	8.75568592670922	8.81160044137275	7.67547488036001	8.05236652606939	8.79081615091717	8.65267762195544	8.96270565930679	8.32067431198202	8.19899251636786
LTF	3.51373687291187	3.64375472032717	3.22786257852922	3.87678327431397	4.13425547556775	3.79565282051861	3.66132638158706	3.02216003562607	4.50377997992282	3.90921069059582	3.18529353150667	3.06790530800323	3.16647466302079	3.62358420712052	3.75308273572883	3.14587460149134	4.49794748555493	3.37188337984427	5.00560273219679	4.07421391641435	3.67337958141471	3.7550370515561
LANCL1	7.7536945160066	7.99883098581518	8.21268052255606	8.26028894010536	8.0587358727071	7.80210251812598	7.95920135618883	8.25013570314077	7.6285409209391	8.1842657913594	7.76035909624166	8.03550090323231	7.95524830814121	7.84399844605947	7.95828463002058	8.01829453205898	7.80922569239712	8.12231332619327	8.34326177879601	7.86147605688934	7.68578343243257	8.17913856133612
EIF1	11.799607361483	12.0267724170381	11.799607361483	11.8526553326806	12.1039128466572	12.0145879719321	12.1155629797624	11.98071727616	11.5022216942062	11.9929836721745	12.0145879719321	11.9742790772385	11.8924807469359	11.4252902463238	11.9742790772385	11.8422686816861	11.2346024392579	12.0610389294027	11.0409786572006	12.1039128466572	11.9036259944401	11.8526553326806
ALDOC	7.37139669420564	7.42467099380871	7.30222486788617	7.76333112287069	7.53933855915965	7.18833168833156	7.84598203080133	8.08140190932901	6.1275701354749	7.00729627457534	7.28133861961873	7.08421624699401	7.0684595270249	6.84527172936509	7.03716265556997	7.23791031163871	8.61993111624836	6.96239487316555	6.77376179564151	7.16669705114325	7.11869480845367	7.20528900491644
EFNA1	5.61031839859783	4.57411327985161	4.84241854164568	4.42729313451143	4.79324031002954	6.04993927814652	3.52361184300606	5.18106698395147	6.33911437967748	5.64849315052726	4.27864709069164	4.44137900011169	5.63437574895501	4.80545735223922	4.6111400349428	5.3953726066446	4.48448930845664	4.30244472593814	4.52055812966626	4.24935426300801	4.21589274341666	4.53563421767853
GET3	7.82638495884278	7.82868856324288	7.68756772367406	7.90860333380767	7.72530928332254	7.36400256726398	8.11271402885127	7.4518934411608	6.82068043649389	7.83537551115153	7.74621892423195	7.75561287903445	7.46024213463208	7.13436012124695	7.64084859596262	7.29579081590891	7.34969510713562	7.9226456186902	7.95200993133256	7.66366826516933	7.7391991250199	7.29984577105637
ACAA1	7.81842923467735	7.57519744083409	7.87704880917106	7.70962415610006	7.67243939464738	7.69459343686956	7.69459343686956	7.55589961292715	8.34820189109767	7.73223142236156	7.80633765197178	7.63591668687515	7.48200130855286	7.71010330357438	7.64685607788781	7.37693146543242	8.03617156700289	7.68501752666903	7.87123646252393	7.86818908811676	7.83076569227067	7.49515763865046
SDHD	8.44867643794191	8.34409448160909	8.5426652179191	8.7895550285565	8.83564765434479	8.76704610115982	8.50890793283837	8.71381946454109	7.42195024407277	8.58460948963814	8.35683723218767	8.15606509665299	8.23745483990386	7.22567063379006	8.52471646675079	8.2735756702854	6.32652188302641	8.28122517329186	5.90792912592352	8.57832610870325	8.49283809917837	8.87673181247032
TMEM184B	6.28258491764809	6.37885936083658	4.88224619551481	5.37894300504348	4.53628960752487	6.52300804594152	4.60687455798812	4.55713797003837	7.22772669538282	5.60784764018915	5.57369619693136	4.93440466078511	6.74195314724108	6.61807019770839	5.03409313608661	6.80063398344917	7.62524268202384	6.93325375657173	5.95539102510578	6.25675066693191	6.43923668643574	6.06717750588426
RPL38	10.8123249712089	11.1804641067951	11.1275501858788	11.035831647363	10.9244764334436	11.0296486799694	10.9244764334436	11.3088720517732	11.4954399953219	11.0818106921139	11.5022216942062	11.2407337330773	10.9592799363105	11.5332571768366	10.9293303031651	11.1373782375787	12.1155629797624	11.0949296569886	11.9458929449993	11.1149467803409	11.0818106921139	11.0249917812284
BCKDK	7.67981109502477	7.64389105430091	7.80257498853545	7.84623184625897	7.53599084524012	7.58667890161798	7.20055873700996	7.78066895379893	7.92295453195332	8.06923981032618	8.43698371427232	7.79683578080942	7.48815672764771	8.57020679411891	8.38547913599988	7.76619845428802	8.56135155671141	7.93457920053519	9.31241279169116	7.81288452151852	7.80359624460021	7.42056413385428
WIPI2	7.69215061104613	8.05169293819342	7.88642086757917	7.75928436276482	7.9818991799898	7.80163676124108	7.91229955520378	7.8756671776274	8.37715614503812	7.94461928831963	7.88991485629304	7.96160225477885	7.78305635073772	8.47212984379385	7.81111053695972	7.85517040185943	8.05071617694014	7.85150018881127	8.63816819291923	8.00052105822731	7.82936419321601	7.78794029279997
MAN2A2	7.2395527466068	7.62358598640569	7.41943229118581	7.77404668606586	7.40962963860922	7.62792335085704	7.56678552676794	7.62007891619829	7.65309188276455	7.09158181505525	7.42695942589792	7.81583321049951	7.38819571320441	7.40911708668721	7.75224786221815	7.27780428257702	6.92049228645079	7.29348471687062	7.02432804737083	7.493063718421	7.3955508800413	7.23029492378222
RB1CC1	6.95123590506799	7.34288892583366	7.11997846812596	6.98538438507568	7.69459343686956	7.65258089127691	7.63881807917134	6.99018468749572	6.84496376196253	7.4361188954398	7.06819464835555	7.3468544612939	7.35262149375294	6.2346988913706	7.63421951366358	7.66068113326972	6.5296286102849	7.49359840918897	6.41463283202538	7.38358825585159	7.72547376994773	7.55228588513304
SFRP1	5.43686689390211	5.71649895842493	5.6203501413027	5.75624079348796	5.91874125702038	5.74774947286581	5.56124378330117	5.37762448989942	4.53781556197088	5.31249345466827	6.04363452269495	5.90482013815838	7.26060174706767	5.65675200721885	5.68031481139229	5.90227361063512	5.85523429413218	5.70664689864392	5.80795917830567	6.1259081883075	5.95443148704402	5.8989666137351
UBE4A	8.22453094905058	8.04296367605641	8.40057712792317	8.10498693152158	8.1473534432458	8.762568324285	8.13140549237235	8.17383012777606	8.22523581542458	8.07177132052641	8.73928597879212	8.69753010147314	8.38547913599988	8.06227959607311	8.51568766982563	8.49283809917837	6.74017526889529	8.21201757581268	7.2607791864673	8.18400637701048	8.60341220134688	8.36718918883978
KDM5A	6.19535348420527	6.25241196006384	6.15232175604939	4.38746017008657	5.82660591144634	6.62691481345722	6.81449899727637	6.2466505599319	6.58221598641107	5.45324652751477	6.84338993175074	6.66486902260817	6.57849127869319	7.04887209975991	6.68333416744986	6.85344271076375	7.39769849216197	6.64191786048976	7.51921370104902	6.27108499970055	6.98039071773874	6.55876271849032
FIBP	8.41489031344085	8.76803292802324	8.64950959610671	8.07610509067643	8.47581726022399	8.11738743807293	8.53241930479999	7.89800949259063	8.45308404486919	8.24187466273689	8.56923580550491	8.39808016928112	8.25320978174165	8.68799293144252	8.39405642198116	8.49469103946668	8.24902809003762	8.49993332543205	8.84408164309232	8.42446485670011	8.47581726022399	8.44195280103362
HARS1	7.25855623079821	7.04026822075345	7.18319680765377	6.98324437321852	7.26559979857494	7.22160608616579	6.8571489445039	6.81699918897231	6.97569153957266	6.80943827780789	7.2834947771012	7.31798360845198	7.14601154425479	6.53253117403338	6.85011386640902	7.18886856083695	6.46076336579353	7.24080296746548	6.50310055245276	6.62505581105962	7.14256445129725	7.22043438796723
SMS	6.67824892176205	6.04913269082097	6.69316208523844	6.70797109802895	7.00023205888028	7.49751846707724	6.33479859091331	6.05760576922798	6.26278442120974	6.51105818010225	6.46718527264032	6.62977893765991	7.07235860322572	7.1784412431552	6.57562287824281	7.28008003469402	6.13923413361876	6.58162891761476	6.47892938246742	6.72129619497133	6.31270044921283	6.59871153744951
ARHGAP35	6.62109417533348	6.76118510661469	6.41629466526029	6.68147417664415	6.40621212549306	6.39230692071217	6.82985013911531	6.73197973603603	6.17235995610114	6.7491667257438	6.21294324581852	6.28304939409666	6.24660549174357	6.19683611416665	6.29437711823296	6.28853895461473	6.36142624514023	6.14718031094464	6.61807019770839	6.45010258415469	6.21139636672476	6.18559638655798
CBX6	7.46381145351529	7.25664949760678	7.20779952881098	6.88952409570019	7.49257256438357	7.38178286272306	7.15837306024637	7.34160319128578	7.00317750416435	7.42258727148708	7.46901326542557	6.63815007157264	7.7386795909211	7.75401856756336	7.01025467476174	7.06031703299615	6.45836569208546	7.09571444418878	7.22603150186653	6.86527074273634	7.21788633737643	7.34654141402715
ZMYM4	7.01808716315605	6.68655829146127	6.80082301404412	7.15452363259897	6.75797392676473	6.86351345753299	7.057298080041	6.68490410476683	6.25066300543079	6.96090024950491	6.93140852203319	7.1817751625397	6.80659132902608	6.58812737028858	6.91070102313799	6.61607453656583	6.5225864993076	6.88879645947432	6.15065217560334	6.68955137325532	7.06118700121559	7.00178459206074
RAI14	1.94863049682585	4.61826493802821	4.54153467056719	3.18572785657951	4.72518789177081	2.13095523882626	3.45720098751258	2.51998636881059	3.46281151309134	5.05283838534267	4.56162371215116	4.40954176492478	5.34427190285207	5.23713693143377	3.24286526148935	5.17166551600161	2.96876351508738	3.39921565049711	2.22233981299399	5.81115831205912	4.90549277524463	2.76808495572783
ALDH3A2	7.55825267576402	7.8929587427167	7.91738617117282	8.13826477561792	7.94461928831963	7.51811758647718	7.76619845428802	8.12164289637386	7.38903756433074	8.08583327073701	7.41037800410692	7.99765410590516	7.74717173136008	7.19112634055329	7.78245329958492	8.12040814800129	6.90001484333433	7.97995326812668	6.95928749483978	7.64494758063073	7.90814938790739	7.86022170129588
KPNA1	8.07889309034147	7.83671828305653	7.88991485629304	7.74269257806281	7.98782121894415	7.916305282753	7.9818991799898	8.12705078322456	7.09270118931897	7.5544411677352	7.62603389998814	8.10878571632387	7.51787699791736	7.41061148886017	7.98591513303319	8.09499511265641	7.03377188930248	7.86621795836522	7.00754515061187	7.88704027246061	8.06744451931904	7.75082924133296
CTR9	7.44799872991602	7.37636138770919	7.83594859644401	7.31948498992753	7.8212446266812	7.45872601395059	7.76393990747457	7.1136749541762	7.17584115146553	7.62685548461614	7.33231455251767	7.56214963422708	7.61370948275353	6.77428934395805	7.67811773692942	7.23678004094115	5.01563414230413	7.72011024506551	6.17471292672361	7.56856378838109	7.73599103476081	7.66307624848665
SEL1L	6.32802971844516	6.50616970302821	6.44071595996669	6.54801807632001	6.86752481040595	6.81846381329271	6.66340880671667	6.71969951301227	6.53947024408661	6.47131896900666	6.75545174665669	6.53265509304564	6.85744950141853	6.33011414934293	6.69457867418553	6.9450314767894	6.27971150114488	6.4204028176694	5.72599913374527	6.87079694305353	6.84128343851284	6.09758082422283
PPFIA1	5.77385087371542	5.96281298032718	5.89971021361625	6.29238318654834	5.7909498908019	6.39146909488853	6.22606096682384	5.85998699640696	6.45152840588977	5.97293001725428	6.26240063930672	6.39918532298033	5.87172960299043	6.27995520520693	6.03749273912352	6.15028726086853	6.35916417041112	6.24263810640643	6.26534240588809	6.49731823125483	6.35310078263922	5.99547305366942
LDLR	5.09919722192756	5.0053636016788	5.68174868994626	4.7980886358948	5.37032545867026	4.72667724808864	5.46192303441786	4.73545779840848	5.28094527654304	5.43912544619841	5.0878957302831	5.44723007498751	5.25413648753021	5.16308146888233	5.27378690038742	5.39721777618238	5.35325205447011	5.10506182635509	5.70366275982818	5.45127586263019	5.52290453663708	5.32340488180169
[truncated: 11,596 more rows]
