# Supplementary material for: Bioinformatics and systems biology approaches to identify potential common pathogeneses for sarcopenia and osteoarthritis
Source: Front Med (Lausanne). 2024 Jun 18;11:1380210. doi: 10.3389/fmed.2024.1380210 (PMC11221828; doi:10.3389/fmed.2024.1380210)
Supplement: Supplementary file 3 [file Data_Sheet_1.ZIP › raw data(1)/05.diff/GSE1428/s1.txt]

GSM23735	Young
GSM23742	Young
GSM23743	Young
GSM23744	Young
GSM23747	Young
GSM23748	Young
GSM23751	Young
GSM23754	Young
GSM23756	Young
GSM23757	Young
