# Supplementary material for: Bioinformatics and systems biology approaches to identify potential common pathogeneses for sarcopenia and osteoarthritis
Source: Front Med (Lausanne). 2024 Jun 18;11:1380210. doi: 10.3389/fmed.2024.1380210 (PMC11221828; doi:10.3389/fmed.2024.1380210)
Supplement: Supplementary file 3 [file Data_Sheet_1.ZIP › raw data(1)/05.diff/GSE1428/s2.txt]

GSM23736	Older
GSM23737	Older
GSM23738	Older
GSM23740	Older
GSM23741	Older
GSM23745	Older
GSM23746	Older
GSM23749	Older
GSM23750	Older
GSM23752	Older
GSM23753	Older
GSM23755	Older
