# Supplementary material for: Bioinformatics and systems biology approaches to identify potential common pathogeneses for sarcopenia and osteoarthritis
Source: Front Med (Lausanne). 2024 Jun 18;11:1380210. doi: 10.3389/fmed.2024.1380210 (PMC11221828; doi:10.3389/fmed.2024.1380210)
Supplement: Supplementary file 3 [file Data_Sheet_1.ZIP › raw data(1)/05.diff/GSE55235/GSE55235.all.txt]

id	logFC	AveExpr	t	P.Value	adj.P.Val	B
KLF9	-2.8839963614225	8.3625640345106	-17.8924588110924	2.11585616073614e-14	2.67507694401871e-10	22.2314506078576
FOSL2	-2.53349577922064	6.84203379949847	-15.0122349926274	7.0547575176524e-13	4.13563708693069e-09	19.1762557638382
BCL6	-1.92842910797489	9.55412668463277	-14.7627192052035	9.81326525412646e-13	4.13563708693069e-09	18.880889441626
RHOB	-1.96543669857785	11.3772113335887	-13.7715427316079	3.81633566607118e-12	9.70899435588215e-09	17.6528889572838
SLC19A2	-2.8507178754118	7.21671521884783	-13.7672190964845	3.83967189586417e-12	9.70899435588215e-09	17.6473334070024
GADD45A	-2.88042874470568	9.12389296770304	-12.6660896031378	1.91070103322129e-11	4.02616552716947e-08	16.1724759582269
CX3CR1	3.33778824126967	6.76716958201577	12.5119994259007	2.41249067986553e-11	4.35730280936284e-08	15.9561794130912
NFIL3	-3.77069908443196	9.09587621692783	-12.2651518803667	3.52142290663293e-11	5.56516872607002e-08	15.6043736955508
CEBPD	-2.36871643363215	10.1597323135762	-12.0299018317743	5.07707831691046e-11	7.13216679563322e-08	15.2628989461072
GADD45B	-3.29814006429351	9.11212945915151	-11.3649570882223	1.4712158794723e-10	1.86005823641683e-07	14.2638536308169
MAFF	-3.95486614192554	7.62389315433118	-11.1850061483171	1.97754174454962e-10	2.2670904543321e-07	13.9846117859901
TIPARP	-1.85225004461089	8.8732726002729	-11.1340074005509	2.1517903545033e-10	2.2670904543321e-07	13.9047682449119
EIF4A1	-2.01356435663896	8.15864261066241	-10.7659915688453	3.99087419761201e-10	3.88127865233912e-07	13.3192113667365
LTC4S	4.0274119125793	4.59316011989493	10.5986278275261	5.31142900509864e-10	4.38328198127726e-07	13.0473695341829
UCP2	1.75167116473102	8.47144440238349	10.5913905324961	5.37787145434965e-10	4.38328198127726e-07	13.0355349320616
KLF4	-1.70709442667148	10.6874041407865	-10.5463117293048	5.81161723549864e-10	4.38328198127726e-07	12.9616719727702
DDIT4	-3.22990829803638	9.92751482759564	-10.5381614544397	5.89383798795487e-10	4.38328198127726e-07	12.9482900527127
MYC	-2.57617064045839	9.15416194920754	-10.4779514392963	6.5399116557123e-10	4.44000920580953e-07	12.8491701187276
TPPP3	3.59414587984694	7.34536837375903	10.4663623448038	6.67248081233735e-10	4.44000920580953e-07	12.8300388058891
NFKBIA	-2.28702968218519	10.8230770774232	-10.2626011259759	9.51951022181914e-10	6.01775838672297e-07	12.4908584555556
MEST	2.69247809094578	8.23906750624307	10.0831764816098	1.30688876502232e-09	7.86809269341774e-07	12.1877405123722
DAB2	1.22297180086987	10.5600004608089	9.97108207494951	1.5960700558289e-09	9.17232441629306e-07	11.9962293069411
MT1M	-2.78580483101893	9.63926751191499	-9.87589040968003	1.89357939810709e-09	1.04089236218556e-06	11.8322917762159
DUSP2	-3.23246731671326	4.45615211039931	-9.83395918437522	2.04235519318562e-09	1.07589569614357e-06	11.7596962111507
BTG2	-1.62694105968483	8.69807076212093	-9.80725541658773	2.14337452649523e-09	1.08394736553917e-06	11.7133416351613
PLXNC1	2.2780796177954	5.79988807785365	9.69979266546372	2.60526310995865e-09	1.26685928843105e-06	11.5258329681995
MRC2	1.66303388503901	9.15885743427656	9.56457846785677	3.33701462182992e-09	1.56258799495539e-06	11.2876898638568
PER1	-2.05321940925087	8.43280764135438	-9.52951616218382	3.55954319587368e-09	1.60726087947968e-06	11.2255323036498
HLA-DMB	2.16585534603942	9.35652128582134	9.45115375229104	4.11425670759749e-09	1.79367405359155e-06	11.0860076090362
GAL3ST4	1.59726416791279	7.6180364810521	9.2798925236494	5.66115361877767e-09	2.37064142731816e-06	10.7781455182548
MXRA5	3.36907171039972	8.65070904994955	9.26492743038562	5.82227599149912e-09	2.37064142731816e-06	10.7510519885304
BTG1	-1.261129022589	10.7069079828373	-9.24878728872039	6.00138233355863e-09	2.37064142731816e-06	10.7217963702864
PPP1R15A	-2.45462030153963	8.72581766962198	-9.23251775680115	6.1877060113501e-09	2.37064142731816e-06	10.6922697173692
CDKN1A	-2.36342776802995	9.04144872787479	-9.21642837725842	6.37786366969144e-09	2.37162736399732e-06	10.6630339397926
DEPP1	-2.19895886286987	9.55592685761432	-9.16675833821307	7.0040084912078e-09	2.53004798155258e-06	10.5725525914301
RPGR	-1.78341658795789	5.62957513623627	-9.03496153443869	8.99338778986457e-09	3.12298302586581e-06	10.3307998614714
FLRT2	2.13311486377535	6.65482624322613	9.02650679654089	9.13947417203472e-09	3.12298302586581e-06	10.3152086424701
MTHFD2	-1.87339120280483	8.72956978071833	-8.97409037609847	1.01016910888777e-08	3.36093895886002e-06	10.2183249546497
ANOS1	2.17347260282656	7.14300608699331	8.94331149152938	1.07150057710301e-08	3.45754180273164e-06	10.1612552304149
APOLD1	-3.37204872967806	7.65075866448777	-8.93252325513664	1.09389917036515e-08	3.45754180273164e-06	10.1412203376265
ATF3	-3.16860771489601	8.59711014905667	-8.80406345083362	1.40108059024779e-08	4.32045412256165e-06	9.90139667436243
WNT5B	2.79870467472125	4.71287089597411	8.76315983192538	1.51663937829137e-08	4.5654456332709e-06	9.82454372998238
ZFP36	-2.35381429073678	10.6297894923764	-8.74167563390194	1.58124198888714e-08	4.64921917802329e-06	9.78408260400132
NREP	2.13046730852925	7.50096509140576	8.66071313495816	1.85140620790444e-08	5.28344287108759e-06	9.63101771009717
PLIN2	-2.50274125605243	8.24090493244707	-8.65272647440647	1.88052621370673e-08	5.28344287108759e-06	9.61586793677616
NPAS2	-1.79647856013539	5.20650890065421	-8.60473022077842	2.06579041006035e-08	5.67778003356369e-06	9.52463338448809
PIGA	-2.50083731751795	6.25756391933258	-8.5300069607835	2.39263717605052e-08	6.4098982622793e-06	9.38194086127519
IER5	-1.97451638522107	8.72120797193053	-8.52140314159491	2.43356099493322e-08	6.4098982622793e-06	9.36545973561858
SLC16A7	-2.35357878675241	6.94282733557661	-8.50643073766538	2.50651075040772e-08	6.46730926885811e-06	9.33675399471862
KDELR3	1.36385132609775	8.12901794623568	8.45804555873904	2.75810055601464e-08	6.97413306593863e-06	9.24376871851531
C1orf54	1.52717094194902	8.31371235943079	8.43647017579435	2.8785678812026e-08	7.03158599509553e-06	9.20219778237822
ADCY2	-1.73556015289645	5.56296502966762	-8.43411302589765	2.89205466855151e-08	7.03158599509553e-06	9.19765204402552
PPIC	1.1885410112071	9.18569742431847	8.40674149163946	3.05353331255761e-08	7.24321554621139e-06	9.14480806464359
HLA-DPB1	1.76503763680703	10.8989072001835	8.40016895269683	3.09367744598129e-08	7.24321554621139e-06	9.13210302176843
SORL1	1.74647726955822	7.74316095038426	8.36137366467608	3.34200702698292e-08	7.68236269857184e-06	9.0569836690888
TNFAIP3	-2.29318812899398	8.47223906236664	-8.33763457647906	3.50403607448528e-08	7.87524639427908e-06	9.01091120223786
ADAMTS1	-1.74047416346997	9.12204701548281	-8.33103679632729	3.55049469646372e-08	7.87524639427908e-06	8.99809196993414
CXCL2	-3.61230999231256	8.12745634883274	-8.31602027851366	3.65862219059536e-08	7.97516557856848e-06	8.96889216293611
CRIP1	2.25248656799867	9.34385633400333	8.25423083811243	4.14060690339952e-08	8.87282933553901e-06	8.84840107169235
NEDD9	-1.50294619723939	6.7839465704712	-8.17973119529464	4.81014955831354e-08	1.00732012158198e-05	8.70239510008393
RGS2	-2.05627228018953	9.22129568691702	-8.17460750616639	4.86012239314251e-08	1.00732012158198e-05	8.69232424910924
CSK	1.41785726386313	7.41519047107618	8.1085162267889	5.55498242098511e-08	1.11288761740483e-05	8.56208009210028
DOCK10	2.50557248617624	4.18351259072217	8.10269935892058	5.62085831831202e-08	1.11288761740483e-05	8.5505868571445
MCL1	-1.27242484036666	9.1301723357308	-8.10158791144029	5.63353693853586e-08	1.11288761740483e-05	8.54839025381176
BAG3	-1.86162890795166	9.13642606350037	-8.08464826079917	5.8304691781278e-08	1.12256957159375e-05	8.51488965290116
NID2	2.25459685406805	8.43079064005994	8.08214840746629	5.86012747964783e-08	1.12256957159375e-05	8.50994233415027
SLCO4A1	-3.74979369389177	6.31168170316599	-8.07029355535114	6.00290891904595e-08	1.12363533278727e-05	8.48646881327928
FCER1A	1.97039980302164	5.7333597545728	8.06628277765856	6.0520243454301e-08	1.12363533278727e-05	8.47852258287334
SLC39A14	-1.78577962163871	10.5375808747838	-8.05876599527552	6.14519423177301e-08	1.12363533278727e-05	8.46362394925995
WEE1	-1.29366710649026	6.43177437991606	-8.05272159318588	6.22118747885065e-08	1.12363533278727e-05	8.45163774406611
LRRC17	2.25409537495498	7.28951029100169	7.99975641359074	6.93004786522001e-08	1.23403655154897e-05	8.34638136944582
ADM	-2.79439464107486	9.69549781233555	-7.97626261031134	7.27068559814383e-08	1.27671219468517e-05	8.29956336614385
TNFSF11	2.33961305218207	4.82701540316362	7.96468221543088	7.4449027077394e-08	1.2893959579993e-05	8.27645692600624
CYP4B1	-5.8287812079636	5.88747935283969	-7.91729315390902	8.20394563602678e-08	1.4016551983282e-05	8.18169997787546
CCNL1	-2.02259206299556	9.14368540851575	-7.90244693635638	8.45782763624964e-08	1.42576419740139e-05	8.15194764726512
KLF2	-1.54116351430193	10.5286888216317	-7.89352895658335	8.61421608767262e-08	1.43302018416375e-05	8.13406045092671
SPEN	-1.03949173373966	8.16588125427795	-7.88589197152633	8.75051111619401e-08	1.43678846807845e-05	8.11873350181185
SCRG1	2.96380051130354	8.43637391187972	7.86195729068571	9.19225930682609e-08	1.48997095405387e-05	8.07064370520574
PTGDS	2.64861251781457	10.206341661735	7.79297430156134	1.05987411807222e-07	1.69620107275786e-05	7.93158113660321
SRSF7	-1.18034372456431	8.58990256631717	-7.76208770645911	1.12987103347248e-07	1.78561993452408e-05	7.8690950804247
LST1	2.22535694429584	6.65911008848717	7.7312470637901	1.20452987175632e-07	1.86910730084079e-05	7.80656514233627
BTG3	-1.17623872364592	7.75547374524009	-7.7281647105864	1.21226606556153e-07	1.86910730084079e-05	7.80030810403454
CXCL8	-3.51020620610756	7.1854071712171	-7.71404629786977	1.24836115596014e-07	1.90156989094024e-05	7.77163091606308
MT1X	-1.47392848133467	12.2133164074493	-7.70356108982977	1.27588338329739e-07	1.91638818939578e-05	7.7503149307224
MT1G	-1.52888063502336	10.2025977209564	-7.69886778217517	1.28840461993705e-07	1.91638818939578e-05	7.74076851882516
RND3	-1.21064644868691	9.83376094375028	-7.69250665277101	1.3055779501298e-07	1.91935139808036e-05	7.72782462902907
ZFAND5	-1.60556894876808	9.71403112418701	-7.67816536684924	1.34516680398376e-07	1.95482113824904e-05	7.69862107280623
MT1E	-1.27320219665319	11.7118704441848	-7.65010033829761	1.42626046469002e-07	2.04911489262226e-05	7.64138607782163
NAMPT	-2.53625063261547	8.80448758813193	-7.60804626746104	1.55732561979999e-07	2.21227728214958e-05	7.55541078561119
CCDC59	-1.34615920310567	7.23608259913081	-7.57269752232854	1.67707314957156e-07	2.35591509222591e-05	7.48294783916691
PLBD1	1.29685616616431	8.95275252047436	7.52954536187129	1.83622338556857e-07	2.55113980920258e-05	7.39424594714301
PRSS23	1.50025217670023	9.03845789513425	7.49696257879499	1.96664974603909e-07	2.70264703686654e-05	7.32709371038487
THBS4	1.36929767397661	11.5570229070078	7.46060845040158	2.12349333608961e-07	2.88680927399795e-05	7.25198999010982
GOLM1	2.0037645238664	8.06043591404052	7.37839915743588	2.52750077229239e-07	3.39948853873327e-05	7.08146034437993
FOSB	-5.08703107957245	9.03103026260121	-7.34918497871224	2.68946402390025e-07	3.57925196359693e-05	7.02062907352742
VKORC1	1.37921556915153	9.99397090338791	7.32968583685738	2.8034805059785e-07	3.66557270129055e-05	6.9799596196148
COPZ2	1.2286775410414	8.52716070097256	7.3240680133941	2.83724415293803e-07	3.66557270129055e-05	6.96823250562759
ABTB2	-1.31465335686252	6.6948754427638	-7.32319471155103	2.84253025166607e-07	3.66557270129055e-05	6.96640910115819
CCN1	-2.29112528645542	9.70177631845415	-7.31863466439145	2.87029737742438e-07	3.66557270129055e-05	6.95688622923401
THY1	1.76450079733025	7.77581903111643	7.28865145522674	3.0599624455964e-07	3.86871051996753e-05	6.89419822299744
DNAJB1	-1.5492671176085	8.8433870201277	-7.28126710464934	3.10862332677498e-07	3.87103197126918e-05	6.87873974350612
SERF2	0.886350810336431	11.0278664378219	7.2791030006081	3.12303457304007e-07	3.87103197126918e-05	6.8742079257003
TLR7	2.51273352706478	6.44717427911736	7.26518666952872	3.21736413513512e-07	3.92077654361656e-05	6.84505015330854
RAC2	0.939090392732565	6.87609147564741	7.26405106490404	3.22518991169914e-07	3.92077654361656e-05	6.84266960619103
EPB41L2	1.10668879878548	8.72001486407739	7.24045331627382	3.39231814066004e-07	4.08467411927284e-05	6.79316093957101
COL14A1	1.67712597162206	8.06556513285309	7.23122261676935	3.46009552635737e-07	4.12697997544682e-05	6.77377335755072
SLC2A3	-3.04569757273885	7.08223317986682	-7.2172113384276	3.56564884265576e-07	4.20954893095899e-05	6.74432203475822
APOD	-4.0492121084162	9.5725720476512	-7.21327268831649	3.59591303127082e-07	4.20954893095899e-05	6.73603812893503
PNRC1	-1.65213894667708	9.6252643462706	-7.20077038845113	3.69374229100105e-07	4.28440218212168e-05	6.70972841382611
DOK2	1.38935922464549	7.21464944895113	7.18650207723948	3.80874336549802e-07	4.37763112454468e-05	6.67967550141512
PIM1	-2.117493253565	7.94416797749091	-7.17809512575966	3.87822091575959e-07	4.41732856197735e-05	6.66195481974756
ANGPTL7	-4.32698119498028	5.61563378613766	-7.15004055171025	4.11965497748037e-07	4.65042838216825e-05	6.60274801442412
COL3A1	1.90945164971899	11.3636230582934	7.1444678450147	4.1694252423437e-07	4.66495958751782e-05	6.59097417174474
IFRD1	-1.54884016171425	6.9103499169293	-7.14020935919192	4.20787471637616e-07	4.66668070518805e-05	6.58197404683337
FAM107A	-2.34564936441318	6.20435018386187	-7.1191717715657	4.40324261619084e-07	4.84088664317398e-05	6.5374748366401
LY86	1.4213295784333	8.30784368678814	7.08524565284314	4.73817621380194e-07	5.15617477321854e-05	6.465583420431
C1QTNF3	2.00511956532187	7.07138254455448	7.08199709301346	4.7715925687461e-07	5.15617477321854e-05	6.45869112298595
ARID5B	-1.35500455437046	9.91293181950996	-7.06946545975728	4.90278652231534e-07	5.25304491539261e-05	6.43208966743193
VEGFA	-2.32036683290032	7.4057912007108	-7.05761042945239	5.03031196012963e-07	5.34438942116966e-05	6.40690437767327
GABARAPL1	-1.51940544455544	8.15312860855951	-7.02687043354066	5.37711568813742e-07	5.66523947042678e-05	6.34150829320358
SAV1	-0.983652150103421	7.42471068330002	-7.02155271898535	5.4395592811147e-07	5.67512809172258e-05	6.33018213645944
AASS	-1.81615882209697	5.2343617564811	-7.0153412863459	5.51344225761076e-07	5.67512809172258e-05	6.31694750274532
CALML4	1.97055020434299	5.29403096515161	7.01469706075636	5.52116392693093e-07	5.67512809172258e-05	6.31557455268752
TREM2	2.91226917773506	7.02681588761836	6.98870013108983	5.84222050861808e-07	5.95670918471438e-05	6.26012300163888
GAS2L1	0.986073764082438	6.57323110539231	6.97264242824126	6.05005836479236e-07	6.11927103248559e-05	6.22582527578701
YBX3	-0.9822788505903	10.0992390928156	-6.96429924658228	6.16103069184762e-07	6.18205643151028e-05	6.20799101360947
MGAT4C	2.21221090898121	4.48013470205792	6.95313278625758	6.312837559956e-07	6.28450435200974e-05	6.18410676819852
MT1F	-1.57808248352456	10.6445131130352	-6.94043560439032	6.49013349556312e-07	6.34547551938505e-05	6.15692760338007
JUND	-1.22335575880081	9.93173006763201	-6.93925256559281	6.50691122620538e-07	6.34547551938505e-05	6.15439410272809
LGALS1	1.13114354372726	11.1898947066523	6.93583186646008	6.55567440409962e-07	6.34547551938505e-05	6.14706752850685
TYROBP	1.64393162242713	9.81854558328158	6.93449441687272	6.57484215011818e-07	6.34547551938505e-05	6.14420249527245
IL1B	-1.4759084156619	6.59666768312275	-6.92114472225453	6.76934977046237e-07	6.48370372332998e-05	6.11559185236756
SDC2	0.8798805127407	9.13810666206791	6.90989402310694	6.9378618899735e-07	6.59514194548383e-05	6.09146075776451
EPYC	2.44290173603137	5.38654772567135	6.87719629020865	7.4524975040309e-07	7.03148701070617e-05	6.02123073966547
SLC5A3	2.10294174540214	7.61685018099741	6.85925721852452	7.75134500801245e-07	7.24089208659032e-05	5.98263827685219
OAS1	1.15381010194077	6.67631055787285	6.85704833512362	7.78898460631403e-07	7.24089208659032e-05	5.97788326152989
ZBTB16	-2.66833324172415	8.71433465226604	-6.84953970930558	7.91834199959823e-07	7.30741590517667e-05	5.96171464775461
CSF1R	1.68433211580057	8.97380470171179	6.84102785108891	8.06765463862091e-07	7.39125779681769e-05	5.94337647571039
HLA-DQA1	2.73982696553159	7.82205676226091	6.8334982425751	8.20214670433018e-07	7.42375246036908e-05	5.92714629480803
ADAMTSL3	1.09388029719284	7.70495182160255	6.8324772691951	8.22055955431204e-07	7.42375246036908e-05	5.92494498002702
PMAIP1	-3.02916036195764	5.6033040852266	-6.82768914056528	8.30747960623419e-07	7.44904004692333e-05	5.91461943922595
CEBPB	-1.18891032711383	11.7073500230017	-6.81817804532916	8.48294733378007e-07	7.5054115489341e-05	5.89409967058923
DUSP5	-1.69461523988471	7.19274678883514	-6.81784951924372	8.48907578500021e-07	7.5054115489341e-05	5.89339067131388
NR4A2	-2.50235317813807	7.26811318336612	-6.81078001016646	8.62206048315603e-07	7.57004935337095e-05	5.8781302739931
AKR7A2	0.981133220200031	7.89662309326892	6.79916589975629	8.84519621085514e-07	7.66904835208867e-05	5.85304514032352
BLNK	1.32678432576228	6.73044976060253	6.79860433819606	8.8561342988606e-07	7.66904835208867e-05	5.85183177082228
ISLR	1.69698809679381	9.65510883435028	6.79213018854896	8.98324538977706e-07	7.72620214033683e-05	5.83783996369011
ARPC1B	1.05059741294395	9.81990110174131	6.76909023208913	9.45100172351733e-07	8.07358208043444e-05	5.78800064977319
FUCA1	1.47556353276028	9.68126845350625	6.7195685878441	1.05429226835034e-06	8.9459175494989e-05	5.68063579295971
JCHAIN	3.86422894172299	4.6755045605782	6.70220321142067	1.0955800946624e-06	9.2342794245445e-05	5.64290934752433
SLC23A2	1.07509227575329	6.01633145515405	6.69589428337628	1.11098799494962e-06	9.29220359497308e-05	5.62919319400646
HLA-DPA1	1.58356607368172	10.2642074864893	6.69117067081547	1.12266963152777e-06	9.29220359497308e-05	5.61892018717137
PTGS2	-3.25047598693032	5.87700562283817	-6.69043454072634	1.12450142373715e-06	9.29220359497308e-05	5.61731896963169
ARPC1A	0.983217929953743	8.13941513486593	6.67990926981753	1.15103061496578e-06	9.43316926527846e-05	5.59441670902368
TIMP1	1.32037477251153	11.9802375757012	6.67723140568987	1.15788215825994e-06	9.43316926527846e-05	5.58858751567013
RBPMS	-1.28033825299515	7.52978693397326	-6.67487570930823	1.1639440048908e-06	9.43316926527846e-05	5.58345883300343
HMGB2	-1.52913447020824	8.5172155645386	-6.66240375061169	1.19658470583881e-06	9.59111364497349e-05	5.55629337078464
ADH1B	-2.72306256903825	7.22459226584659	-6.66164341245794	1.19860472665175e-06	9.59111364497349e-05	5.55463659459355
ABHD5	-1.00123133336812	6.01575718071958	-6.62714576215143	1.29403529901524e-06	0.000102896152738678	5.47938592572774
CXCL3	-3.48196841475429	5.52399722500954	-6.60928262423175	1.34647901251827e-06	0.000106397088470428	5.44035898707223
LTA4H	1.79802742070806	9.54442314137512	6.59544446247132	1.38860136452802e-06	0.000109044018954831	5.41009693553825
TNS3	1.29243044671784	8.90818214800873	6.59169083695751	1.40025850002676e-06	0.000109280667999002	5.40188397775651
FZD8	1.93320233433907	3.77017946142623	6.56047426249766	1.50117739296376e-06	0.000116348392947907	5.33351062779024
RRAD	-2.80969993888947	5.16787577877317	-6.55807819441727	1.50922537716181e-06	0.000116348392947907	5.32825729688142
CLTC	0.863522556861509	9.82530166986954	6.52843112156724	1.61254495726343e-06	0.000122878473531588	5.26319503005495
KAZALD1	1.30297805689591	6.45677199903634	6.52820252521224	1.61336918502282e-06	0.000122878473531588	5.26269291935048
TGIF1	-1.07588668803125	7.71576833506343	-6.51713314173894	1.65380224820551e-06	0.000125203723497379	5.23837099549894
IGLV2-14	4.01629055129229	6.48735358108437	6.50827323725997	1.68691241215064e-06	0.000126809112484604	5.21889239921879
AIF1	1.95403230979707	8.0591502498488	6.50611835471094	1.69506762713739e-06	0.000126809112484604	5.21415333695404
PCOLCE	1.39468109761009	10.2628118626849	6.49444834917028	1.73994054419546e-06	0.000129400401766254	5.18847803764949
DHRS9	0.936786400465042	6.69079671574191	6.48131333109516	1.79190581655522e-06	0.000132485761629869	5.15955861989602
EIF1B	-0.820093322553598	9.28210492653596	-6.47018906219236	1.83715912578914e-06	0.000134687807704726	5.13504898122546
CXADR	2.19155265906064	5.758019585943	6.46877486251237	1.84299539135629e-06	0.000134687807704726	5.1319319994831
ZFP36L2	-1.26670285071928	9.94325237078582	-6.46217702508106	1.87047619382232e-06	0.000135910520221239	5.11738658851466
KDM3A	-0.947443711265466	7.86386610909658	-6.45837385233134	1.88650732438843e-06	0.000136292069155674	5.10899969292779
EMP1	-1.11089436932356	9.41408701557898	-6.44656015688222	1.93720826195176e-06	0.00013915979577191	5.0829359384832
B3GALNT1	1.16756364684542	5.01007593008536	6.44142979942124	1.95965911875298e-06	0.000139977232985277	5.07161164517845
ZNF423	1.11935824545138	7.64823158140426	6.42862506976474	2.01686416866581e-06	0.000142946286330401	5.04333303777086
ME2	1.29434617360067	7.91479004359338	6.42708953650049	2.02383811224724e-06	0.000142946286330401	5.0399404920623
NAP1L3	1.3889276309166	6.76590026982043	6.41777557171955	2.06667216942876e-06	0.000145160756878266	5.01935619085675
SSR4	1.09013300032674	10.2362818839842	6.40717410255127	2.11655936145512e-06	0.000147843425452359	4.99591309199913
CXCL12	0.995032542954021	10.8999246789099	6.4030541488026	2.13627794996013e-06	0.000148400890776626	4.98679878196103
EIF1	-0.789182558024194	11.3823172277211	-6.38863377283517	2.2067901513858e-06	0.00015200469345674	4.95488066359811
PLXNB2	1.37982817568707	7.58030206220373	6.3858358478782	2.220745193333e-06	0.00015200469345674	4.94868469491932
IRS2	-1.60357904947161	8.18918035978174	-6.38514109947235	2.22422433674736e-06	0.00015200469345674	4.94714603111821
OLR1	2.21874102871421	6.59367369265952	6.3803623341366	2.24830708896433e-06	0.000152416734752062	4.93656082642923
SULF1	1.27325989678077	8.24447244804874	6.37744231189973	2.26315394752186e-06	0.000152416734752062	4.93009142040637
PHC2	-1.07910295195401	9.11964275840109	-6.37680262044102	2.2664198476143e-06	0.000152416734752062	4.92867402000469
HLA-DQB1	1.96894602077739	8.72842375675108	6.36204060608149	2.34314241178604e-06	0.00015671129734322	4.89595075701393
CDC42EP3	-1.2630743198448	6.32629284924175	-6.35979024997232	2.35506972199729e-06	0.00015671129734322	4.89095995206723
CYBA	1.51350873862574	9.22145570842886	6.35327189018011	2.38997038976542e-06	0.000158201024281697	4.87650006686593
GLT8D2	1.33324913997802	8.18851749119441	6.34712583776778	2.4233628398114e-06	0.000159575918665289	4.86286123006653
GBE1	-0.936165396312928	8.72125378803448	-6.34209093156755	2.45107409688188e-06	0.000160201576984199	4.85168465659398
GPR183	-1.90705828601111	7.26487895635411	-6.33983171374558	2.46361371157623e-06	0.000160201576984199	4.84666858012388
ARRB1	1.27610222924627	6.79845557843198	6.33852835634951	2.47087775938613e-06	0.000160201576984199	4.84377448450758
PRDX4	0.947172156791972	9.59719103140482	6.3320997578931	2.50702869553052e-06	0.000160912318195588	4.82949674133871
ITGAM	0.983602988361002	7.8965819358577	6.33205281072328	2.50729468358229e-06	0.000160912318195588	4.8293924540758
BGN	1.71866793275033	9.34633344201771	6.32976884867163	2.52026986288326e-06	0.000160928140790066	4.82431858797942
HPGDS	1.41967047292749	7.31285156401673	6.32200026107991	2.56492012845297e-06	0.000162956206954929	4.80705567965717
ADAP2	1.19928317066985	8.27585712014305	6.31082804806812	2.63055729136064e-06	0.000165541666578458	4.78221633820608
GRB10	-0.969694961269494	7.0785909764808	-6.30877813384766	2.6427860990034e-06	0.000165541666578458	4.77765706038044
MTSS1	-1.06216061995674	7.70914568638624	-6.30842547980441	2.64489572481598e-06	0.000165541666578458	4.77687265930446
TRIL	1.43425441871571	6.51749976762094	6.30480794101554	2.6666361625534e-06	0.000166008275040889	4.76882535708713
SCARA3	1.11897985677961	7.87766339490906	6.30282812049822	2.67861173047072e-06	0.000166008275040889	4.76442051557161
CD4	1.13886992620249	7.00057720599539	6.29216109369778	2.74408873083128e-06	0.000169236652799512	4.74067947295221
TTC3	1.18441984012005	8.70686091388752	6.28321455684421	2.8002673116466e-06	0.000171863007869651	4.72075685247828
MID1IP1	-1.44917087812272	8.35489747913759	-6.27965513127608	2.82294438992898e-06	0.000172282582111315	4.71282780581492
CFI	1.36199551107504	9.75022913365641	6.27668566207495	2.84200664788277e-06	0.000172282582111315	4.70621177016811
CBLB	-1.60856509768024	7.71723371071106	-6.27575874813315	2.84798383779679e-06	0.000172282582111315	4.70414636665387
ARL4C	-1.13985593062575	6.9609045615304	-6.27034271968054	2.88316719103345e-06	0.00017358039426779	4.69207595619905
PYCARD	1.03074941604519	7.29703406892884	6.26457186030887	2.92114542109586e-06	0.000175033372317133	4.6792108088642
RND1	-2.0257441622234	5.11439361412483	-6.2564943651388	2.97516546349817e-06	0.000176777013860347	4.66119658705311
KLF6	-1.45722534154767	8.23624733862277	-6.25139987070232	3.00976078254535e-06	0.000176777013860347	4.64983089020549
BNIP3	-1.30250815587272	7.39424536325229	-6.25037365118086	3.01677923054181e-06	0.000176777013860347	4.64754103663796
CBX6	1.08994355788982	7.76484985665238	6.25027030275697	3.0174869714935e-06	0.000176777013860347	4.64731042317299
LGMN	1.50517709553868	9.55872579929848	6.24814409147325	3.03208526111726e-06	0.000176777013860347	4.64256567035938
RORA	-1.29246038955078	5.80248220062466	-6.24784589408026	3.03413841712372e-06	0.000176777013860347	4.64190018319686
SEPTIN8	0.74652926022916	7.228116349156	6.23656614445915	3.11285598650139e-06	0.000180531368061179	4.61671923917358
CD52	2.61914915275694	5.03521049065597	6.21371198476732	3.27881759543789e-06	0.000188563661369312	4.56565235446242
EPHB2	0.805136632967857	5.79752943134297	6.21339478062119	3.28118369858804e-06	0.000188563661369312	4.56494312870133
PTGS1	1.04773412593619	7.56516219834397	6.19625597941271	3.41165838776604e-06	0.000194071450484259	4.52660509919455
EDNRB	-1.53938961257811	7.10981765028637	-6.19587766116977	3.41459759247463e-06	0.000194071450484259	4.52575843613939
LIPA	1.40027388596831	10.1631762855144	6.19478839749496	3.42307470204775e-06	0.000194071450484259	4.52332060622606
MARCKS	1.31424975400491	8.1863750655272	6.19260921472568	3.44009870367976e-06	0.000194165928172425	4.51844305312703
PLA2G15	1.19934300267009	6.65916602988705	6.18837216741914	3.47344731046116e-06	0.000195176863760713	4.50895786090708
COL1A2	1.53927610032071	11.6479788802065	6.17543291119063	3.57735030317245e-06	0.000199253451304714	4.47997834831019
JUN	-2.13876714062889	9.46537783906756	-6.17541259812125	3.57751589386776e-06	0.000199253451304714	4.47993283828127
ABLIM1	-1.36901898905751	8.28462188374411	-6.17023987471891	3.61993982179695e-06	0.000200732013890258	4.46834211007181
FBP1	1.58074017985517	8.03159952828656	6.16286208297393	3.68134072436375e-06	0.000203245374576991	4.45180489289195
FNDC4	-2.1127329970645	6.29566131879206	-6.15929914053242	3.71137335865819e-06	0.00020401257988485	4.44381629360789
GTPBP4	-1.01575897461606	6.59999589072464	-6.14668803230238	3.8197025947564e-06	0.000208313875048764	4.41552840370526
ANGPTL2	1.38049170821128	9.65911527718907	6.14635861131863	3.82257525993145e-06	0.000208313875048764	4.41478922975606
FCGRT	0.892956006395112	9.83466118130985	6.12339926234672	4.02833104660445e-06	0.000217946467746601	4.36324021100383
C1RL	-0.947642299401683	8.27492154186053	-6.12198666342965	4.04135431358905e-06	0.000217946467746601	4.36006657857311
BTN3A1	1.06943807605107	6.60514217727789	6.12093806219935	4.05104958636805e-06	0.000217946467746601	4.35771057468684
IGKV1D-13	2.32198941621677	8.02001730181269	6.11735811344231	4.08432903548591e-06	0.000218805813540883	4.34966615260223
RASSF2	0.718240557774932	7.45639881610358	6.1111769845618	4.14244870179004e-06	0.000220119835294338	4.33577314734679
RNASET2	1.14165341071132	9.32922898559638	6.11104720738303	4.14367798782349e-06	0.000220119835294338	4.33548140599227
DDX21	-1.5531101537562	9.18457570890486	-6.1083331662776	4.16947178785182e-06	0.000220563313028496	4.32937974370406
GLRX	-1.49836337806745	9.71181178495793	-6.10426934924125	4.2084009309324e-06	0.000221695054040743	4.32024193029605
HTRA1	0.822830692851184	12.136887257264	6.09922958589272	4.25719579293638e-06	0.000222405634203586	4.30890695073429
IL1R1	-1.39373907010678	9.25958332675241	-6.09888284366574	4.26057413465954e-06	0.000222405634203586	4.30812698076053
IGHM	2.65839680266183	5.64222365275051	6.09743979259793	4.27466337985221e-06	0.000222405634203586	4.30488079809633
ABCC3	2.26195087233308	6.00995638358317	6.09394473941979	4.30898509216835e-06	0.000223272534919199	4.29701757726521
COL5A1	1.86318824259698	8.04743127854525	6.08788669207291	4.36914444726306e-06	0.000225465686721416	4.28338473411911
THAP9-AS1	-1.11841156754505	6.43620259281742	-6.08442806247634	4.4038746604474e-06	0.000226334094845677	4.2755996315949
SOCS3	-1.74069858284567	6.9990130693116	-6.08022150546478	4.44649590541783e-06	0.000227599383531164	4.26612913605322
CRISPLD2	-2.06278610518391	9.02355381753736	-6.07751206605982	4.4741712446254e-06	0.00022809252841048	4.26002811479618
PART1	1.64017525559006	4.94093958106102	6.07563482367667	4.49344938088848e-06	0.000228155343464149	4.25580050817124
C2	1.32816825052346	8.36681683428535	6.06466007853242	4.60786499723179e-06	0.000233028948640006	4.23107691217207
OSBPL3	1.12392645001964	5.86045473669034	6.06226705068987	4.63320610157723e-06	0.00023317181997922	4.22568412398808
IER2	-1.51844542952812	11.1137159037423	-6.05990134841484	4.6583978613436e-06	0.00023317181997922	4.22035226777339
PTPN6	0.882936316385847	7.21862909315188	6.05918829715035	4.66601838604309e-06	0.00023317181997922	4.21874505569618
SPRY2	-1.43805970141736	7.80704838679217	-6.05268040031688	4.73616114531401e-06	0.000235745217953563	4.20407360849439
UAP1	-1.26605383278551	10.6015748525239	-6.04817939433412	4.78530301612628e-06	0.000237257200128959	4.19392366894712
NCF1	2.50283029311113	6.3267700661383	6.03413119687603	4.94205853391223e-06	0.000244072054860361	4.16222955214846
GSAP	0.831837672818746	7.39920846271448	6.02848330589781	5.00654994570805e-06	0.000246294984294112	4.14948101161937
LAMA2	-1.88329146300914	6.81654973617521	-6.02459376680689	5.05146277409535e-06	0.00024754125524375	4.14069935132427
NBL1	1.4279332704963	8.95995454022444	6.01390520559716	5.17701649399139e-06	0.000252320285147714	4.11655826612764
SLC38A1	-1.07324104503503	6.5071836572745	-6.01290722412125	5.18890090472243e-06	0.000252320285147714	4.11430357399977
H1-2	-1.38709928592943	6.26234257228092	-6.00168736494256	5.32444604444628e-06	0.000257919430421204	4.0889473376749
EPHA3	1.48922145417456	6.38060416623094	5.99984322843794	5.3470684613887e-06	0.000258026666249379	4.08477833695059
SELENOW	0.930355168544105	9.21542127645177	5.99504657331062	5.40637103212472e-06	0.000258955038842733	4.07393284717324
NAGK	1.36941360246106	8.53900291897253	5.99497417554944	5.40727123740263e-06	0.000258955038842733	4.07376913220697
TWF2	0.852937094868325	6.93377991413591	5.97934022703754	5.60529785642038e-06	0.000267425587919709	4.038401902216
STC1	-1.64839217018085	6.18753762576849	-5.96514424773542	5.79152493156389e-06	0.000275271615450234	4.00626399557803
ACADL	-1.97170182109697	3.90743726986314	-5.96198740831089	5.83378913262094e-06	0.000276241932598227	3.99911426085488
CD2	1.38517173901429	6.30612457644977	5.9500142472776	5.99697110832507e-06	0.000282909349711022	3.97198692822148
RCN3	1.26342544657034	7.83062148989996	5.94115822703028	6.12066278210077e-06	0.000287671150758736	3.95191183735411
UBA7	0.951986191611122	7.13112606151646	5.92734663505717	6.3187912649337e-06	0.000295883251713173	3.9205860786028
OGFRL1	-1.1148522631728	6.26152650819726	-5.89731200586703	6.77255701867073e-06	0.000315961027258502	3.85239323614755
TBC1D8	-0.747674284441382	7.46984959199464	-5.87343150837546	7.156999418639e-06	0.0003326689104774	3.79810344710702
COL5A2	1.48999256535614	9.68916830425864	5.86521450858263	7.29437270157558e-06	0.000337812285956118	3.77940880017247
SLC18A2	2.22034797250282	4.8847317245385	5.84003883942086	7.7322532977185e-06	0.000356488037827454	3.72208638225818
MAGI2	-1.06162632977696	6.13801883233641	-5.83882502205081	7.75403072075852e-06	0.000356488037827454	3.71932094631215
ETS2	-1.27100450021961	7.98872247876549	-5.82888621685192	7.93471612309664e-06	0.000363473246175039	3.69667155493333
LRRC15	2.61055903791442	7.3205357716977	5.82603585246109	7.98732359281831e-06	0.000364562210050548	3.69017398452432
EFEMP2	0.869277587249009	8.45459822775437	5.82245527379399	8.0539127850408e-06	0.000365145847783246	3.68201063952381
SPARC	1.03207685418299	10.6572593030901	5.82224326731775	8.05787325251329e-06	0.000365145847783246	3.68152724475129
ZC3H15	-0.755280451002974	7.88016028210138	-5.8041023802188	8.40422623304534e-06	0.000378263529205963	3.64014690486429
LDLR	-1.95527966941058	5.98129033805219	-5.80395066849804	8.40718592951639e-06	0.000378263529205963	3.63980069758549
BTN3A3	1.07420017186013	5.97777375873122	5.79071095584943	8.66961339485066e-06	0.000388687667202471	3.60957837585073
ARHGEF40	0.988286192133064	7.51607413436492	5.78742822822285	8.73596406584484e-06	0.000390278422913344	3.60208207932974
AREG	-1.67181980708622	3.9415215548188	-5.76958277785807	9.10582528591488e-06	0.000405369539048668	3.5613115641103
TIMP4	-1.99711616676477	8.03963580935437	-5.76530457804931	9.19684325621275e-06	0.000407984874695782	3.55153254483737
MMP1	4.01429933097748	6.34056013351009	5.76093029192305	9.29086484166057e-06	0.000410714699975925	3.54153196129604
COL1A1	2.50444184065206	8.68538806685076	5.74929188429038	9.54582424334181e-06	0.000420515177381779	3.51491450993397
H1-10	-1.78708104473976	9.00712460727466	-5.74483643014346	9.64530677023958e-06	0.000423422269083816	3.50472109165724
SULT1A1	0.872069534177376	8.31490068230292	5.72706664811921	1.0052704794545e-05	0.000439779746427102	3.46404654836826
DUOX2	-2.79401761425249	5.01751422461808	-5.71853702573476	1.02544475840011e-05	0.000447058554498366	3.44451122172659
NXF1	-0.72573740706097	8.85402746139422	-5.71619601090063	1.03105356911384e-05	0.000447959115955542	3.43914834331599
IGKV1-17	3.64063771800229	6.12257047725999	5.71047148304444	1.04490098611991e-05	0.000452420656421711	3.42603209643628
CYBB	1.35379877950997	7.26980490316424	5.69643390938362	1.07966521991454e-05	0.000464693814780439	3.39385493636374
SVEP1	-1.01932803877467	6.80583728729295	-5.69606370845188	1.08059781337854e-05	0.000464693814780439	3.39300609199441
ZFHX3	-1.4459829245321	6.44259002156303	-5.69182187162784	1.09134243104563e-05	0.000467723469685083	3.38327889848106
ARHGAP25	1.22198089308158	6.08113414223235	5.66198789883494	1.17005269894389e-05	0.000499762711917149	3.31481516787501
NUP153	-0.808501119288327	8.24016862999433	-5.65538697741443	1.18823543633935e-05	0.000505820222950786	3.29965552227757
NAP1L1	-0.626436307915041	9.70498691964146	-5.65385121374495	1.1925069309238e-05	0.000505935071398308	3.29612789139408
IQSEC1	0.830609611465564	7.68322987306491	5.63441256200312	1.2479443524211e-05	0.000527684295908358	3.25145796161708
CCDC69	-1.65291096020725	6.15060974633784	-5.63272998285872	1.25286469717177e-05	0.000527998945544754	3.24758970349584
GABRA4	1.19893173907496	7.82248900900068	5.6271306181487	1.26938158797025e-05	0.000533182439093284	3.23471479554156
SEMA3C	1.21366843697113	9.1634568484824	5.61910412829264	1.29344558625026e-05	0.000541491143939139	3.21625388631643
TASOR2	-0.733075383956914	6.70857449516331	-5.58354157962709	1.40578217853828e-05	0.000585509247133301	3.13438728546007
PAM	0.867874467800721	10.5557811104839	5.58177914620719	1.41160108472415e-05	0.000585509247133301	3.13032702159038
ARHGEF6	0.937924753489907	7.63554922745966	5.58151245058007	1.41248374891764e-05	0.000585509247133301	3.12971258778252
L1TD1	1.14028323967009	6.05264477711769	5.57505052270594	1.43404293875172e-05	0.000591312683618525	3.11482309851658
SEL1L3	1.09739483495288	6.74814162287368	5.5745169671071	1.43583796465149e-05	0.000591312683618525	3.11359351486033
SIAH2	-1.73141722105838	5.73697367896848	-5.57287325797129	1.44138223751308e-05	0.000591668689249281	3.10980540794838
SELPLG	1.10164774488307	6.7962132676999	5.56456366002951	1.4697460915612e-05	0.00060135921798085	3.09065124045702
LAMA4	1.10814875912145	6.80176391777328	5.55818716530768	1.49189627887943e-05	0.000608453053350731	3.07594872253562
WASF3	-1.15048625826803	8.11212795741302	-5.55580935742367	1.5002428386848e-05	0.000609889717347009	3.07046517568483
CD74	1.21658111563418	11.8825845083623	5.54699251951396	1.53160863898461e-05	0.000619594525633714	3.05012787608241
SV2B	1.10843128551064	8.28186426288057	5.54497618992816	1.53887498543188e-05	0.000619594525633714	3.04547593489152
VOPP1	0.847001849890173	8.87021901644208	5.5444514204077	1.54077186998326e-05	0.000619594525633714	3.04426516146237
ZNF395	-1.33467033939286	8.53888383828582	-5.54293513374123	1.54626617287431e-05	0.000619594525633714	3.04076657253509
JMJD4	1.40871727183946	5.38167967550899	5.54218155015858	1.54900421443866e-05	0.000619594525633714	3.03902772188788
ADA2	2.11819915994896	8.50764251896722	5.54094178896752	1.55351945444821e-05	0.000619594525633714	3.03616693318099
EGR1	-1.39061084525774	9.88242189558948	-5.53883878201116	1.56120930723775e-05	0.000620703436207763	3.03131386093894
INPP5D	0.677334094211541	7.09962570750745	5.53739699102178	1.566503728605e-05	0.000620856007547116	3.02798643550034
AHR	1.07159653213491	8.07274110767837	5.53136813468416	1.58884104537451e-05	0.000626370428644543	3.01407076935846
PKD1P6-NPIPP1	-1.46871982556306	4.89700138590157	-5.53097042502846	1.59032593209601e-05	0.000626370428644543	3.01315267074987
TAF1D	-0.737228841903923	7.43138239756984	-5.52534423273064	1.61148377179495e-05	0.000632732587788929	3.00016329256005
GPC3	-0.907943145831233	5.70297000573545	-5.52054573983596	1.6297551609947e-05	0.000637925526329905	2.98908262362561
PCIF1	-0.658892651736472	6.2222620435345	-5.51910041923699	1.63529975747909e-05	0.000638120210920005	2.98574469169265
ENAH	1.09480779542055	8.49464765993996	5.5161209732237	1.64679026263483e-05	0.000640626747399757	2.97886315090375
TDO2	1.3706594773414	6.03095597949112	5.51432057576046	1.65377343976214e-05	0.000641369864997322	2.97470444370237
MAOA	-1.90840653876709	7.80725009251818	-5.51215357977123	1.66221850294546e-05	0.000642673655435456	2.96969855687634
JUNB	-1.61860175120518	10.125806874561	-5.51008091548766	1.67033699188618e-05	0.000643580510400096	2.96491019393101
IGKC	2.82527972316832	6.34775167330355	5.5089598769868	1.67474482260248e-05	0.000643580510400096	2.96232016216076
STK24	-0.849887300676345	9.05260755574011	-5.49800091959448	1.71846277763422e-05	0.000658379542352408	2.93699492235958
OGN	3.10403950877955	7.05314940514468	5.49618185341747	1.72583102849044e-05	0.000658669253681736	2.93279019352197
DOCK4	1.26628004141497	7.01644103580753	5.49420319728075	1.73388220362045e-05	0.000658669253681736	2.92821624823417
IKZF1	0.936530591093127	5.2831549391031	5.49396641534292	1.73484822807892e-05	0.000658669253681736	2.92766887020716
MT1H	-1.36519430126122	11.7472685021315	-5.49132810474065	1.74564912903035e-05	0.000660785686776368	2.92156945443062
CRABP2	1.44473124093549	6.22972907829261	5.47992376392851	1.79312950120048e-05	0.00067635069106879	2.89519721500322
HSD11B1	-1.13676888850803	7.24478479484405	-5.47889714070961	1.79746762792939e-05	0.00067635069106879	2.89282262364446
SNORA21	-2.03794821310648	3.63660447422017	-5.466274186011	1.85168822683508e-05	0.000694685289373173	2.86361817497489
RAP2B	0.856574064609189	7.93508862119856	5.45891225430176	1.88407558051476e-05	0.000704744602498465	2.84657932676163
IGLJ3	2.49401141290573	5.29225585539444	5.445008517016	1.94682224398025e-05	0.000726067068750511	2.81438722965625
MAP3K8	-1.82302891865259	6.38901185953198	-5.43735565708002	1.98226147671443e-05	0.000737109760297075	2.79666118808059
RLF	-0.927708090417039	7.33072834554573	-5.43529501133611	1.99191560653192e-05	0.000738527537049357	2.79188735106572
ADGRG1	-1.53642091991566	5.41578824536508	-5.43312253400383	2.00214543298856e-05	0.00074014984530042	2.78685405321808
WBP4	-0.613665126808978	6.4964171056094	-5.42893661891859	2.02200703640862e-05	0.000745312972633067	2.77715481923953
ARL4A	-1.29087466120121	7.28858833253522	-5.41539304394662	2.08765245784402e-05	0.000767272965829127	2.7457628885541
FOXO3	-1.49968385608051	9.81889838539951	-5.40934183058877	2.1176787478874e-05	0.000776052533609868	2.73173222021848
SERPING1	-0.699309104934372	10.9424121694999	-5.39665416904358	2.18206814893576e-05	0.000797337792109677	2.70230421824855
HERC1	0.732407838844068	7.24625955034344	5.3923083740761	2.20457742231842e-05	0.000801640983144227	2.69222149527289
MAGED1	0.933719145171905	9.75308897881487	5.39193432144891	2.20652584144737e-05	0.000801640983144227	2.69135358067154
WASF1	-1.00819111478612	6.00857100167532	-5.39031171701724	2.21499817524561e-05	0.000802413235806023	2.6875885197199
NECAP2	0.602391131329265	8.07762397064125	5.38406593718869	2.24791981190846e-05	0.000812012862341675	2.6730939520878
CCL8	-1.56325620008338	6.96639595721364	-5.37980560110453	2.27066095203232e-05	0.000817890781098139	2.66320520480475
NR4A1	-1.83857395429548	6.70034071898343	-5.37387093418013	2.30272962221723e-05	0.000827085528798082	2.64942772147392
GALNT1	0.995490561673195	8.26563245010304	5.3707957462501	2.31952735995103e-05	0.000830758765208525	2.64228749112846
MT2A	-0.778649247919699	12.7977573462333	-5.36828683686152	2.33332406286763e-05	0.000833339438611172	2.63646153871298
FAP	2.89032211548047	7.32959736943882	5.3648827036016	2.35217707441527e-05	0.000837706331037527	2.62855598620911
INHBB	-1.85965809789901	6.78451083707471	-5.35320833020807	2.41801627423749e-05	0.00085873538638159	2.60143720556399
RAI1	1.14687416724011	3.68441821425925	5.35151772237841	2.42770465232257e-05	0.000859761062165666	2.59750915329725
GAMT	1.69105047880528	3.55171272637665	5.34824232542168	2.44658733149261e-05	0.000864028034415113	2.58989828016329
VEGFC	1.46057218228683	7.52399157013151	5.34440200564324	2.46891687648116e-05	0.00086948512727998	2.58097366281344
ANKMY2	0.979884114504875	8.09842999232609	5.3406867234824	2.49071637237729e-05	0.00087236626654791	2.57233853630428
EMP3	1.1422704075634	10.6290201529766	5.34065592363567	2.4908979057486e-05	0.00087236626654791	2.57226694628025
ZNF331	-1.12084717734039	7.9384328216281	-5.33646075333761	2.5157500933322e-05	0.000877601474054788	2.56251516415189
BZW1	-1.17612587358711	9.967991599442	-5.33579300826167	2.51972898111119e-05	0.000877601474054788	2.56096284839771
PHKA1	-2.030546077422	4.60051690964338	-5.3314608110143	2.54569890114688e-05	0.000884210747450548	2.55089090090407
ALDH3A2	0.908925524568011	8.0167802524765	5.32929819550917	2.55876452329672e-05	0.00088631396898741	2.54586248698224
NAGA	0.706835164153366	7.65288393888386	5.32517623898293	2.58385655979909e-05	0.000892560067910927	2.53627731436978
MMP9	2.18171213430299	7.80228593891677	5.32261744480605	2.59955853412379e-05	0.000895537290107006	2.53032645892109
CLU	1.08003324669378	11.7745861158286	5.31635508857712	2.63839730156572e-05	0.00090442927290837	2.51576032496754
MAP1LC3B	-0.611265764027513	9.15065470545452	-5.31615029750391	2.63967730525341e-05	0.00090442927290837	2.51528393431693
GNA15	0.878026530365076	6.671983199199	5.31462114517734	2.64925490264935e-05	0.00090525756038367	2.51172667788611
CD300C	0.809580668288463	6.38309032835464	5.31189489129143	2.66641796284658e-05	0.000908666369387314	2.505384175237
GLB1	0.966540579698338	8.41088077681176	5.30335609457485	2.72090772639428e-05	0.000924742913569971	2.48551545214503
DUSP8	-1.53917999691906	5.97629421377289	-5.29485958684384	2.77624993494559e-05	0.00093972926730794	2.46573973133548
PTPRC	1.37715190086911	7.30439153300565	5.29431007728691	2.77986827472253e-05	0.00093972926730794	2.46446055704989
GJA4	-1.70507125141157	6.72366457308032	-5.27846365357909	2.8862969259115e-05	0.000973105387581311	2.42756294345447
CDH19	-2.41206468595828	3.99891820493139	-5.27701900598376	2.89620294292852e-05	0.000973848239559714	2.42419823915958
RHOBTB3	-1.08817933306074	7.6300138867849	-5.27474761831737	2.91184777721384e-05	0.000976511709477841	2.41890768173366
RTN1	1.59540322769628	5.91932312765428	5.27361023344522	2.91971404004376e-05	0.000976559381171251	2.41625832352028
LHFPL2	0.948142021335773	9.45380475247601	5.26037979763954	3.01281715186987e-05	0.00100011914576853	2.38543325499207
CEBPA	1.75305542117902	7.81984822645381	5.26034159675778	3.01309028984865e-05	0.00100011914576853	2.38534423406589
LGALS3BP	0.985513817691007	9.55736355208217	5.26023056426572	3.01388431968529e-05	0.00100011914576853	2.3850854903549
RPS6KB1	-0.984593873118443	5.62780118212944	-5.25889003456889	3.02348766060296e-05	0.00100067943698961	2.38196152778755
RCBTB2	0.938207639365479	7.58248165838663	5.25639519532776	3.04144303308966e-05	0.00100399384510059	2.37614722754131
AHCTF1	-0.700120197178879	6.13541096388772	-5.25149036287912	3.07705921749429e-05	0.0010131057210099	2.36471507204403
FOLR2	1.11797900130845	9.31938178242686	5.24168929173237	3.14950205853163e-05	0.00103426375392248	2.34186569354046
CTSO	0.747636210874084	9.30743191027689	5.23968119166229	3.16455684495869e-05	0.0010365153417309	2.33718334703859
LGI2	2.35451389366001	4.58752340746434	5.22657039490447	3.26465951689775e-05	0.00106653980031365	2.30660560442563
SNX5	0.690028783972305	8.23754361953476	5.22420744293315	3.28303972569608e-05	0.00106978018690659	2.30109332756802
CAPG	1.57970730118805	8.38080981498689	5.22094138224817	3.30861769460873e-05	0.00107478558864136	2.29347365289702
ENC1	1.34401965343338	5.71611995807302	5.22006086070396	3.3155479750818e-05	0.00107478558864136	2.29141928292694
DALRD3	0.789603997449296	6.53434253220244	5.21900168869888	3.3239038610992e-05	0.00107478558864136	2.28894802808384
SPRY1	-1.29333692896007	8.14973125656476	-5.20487165808129	3.4374416223082e-05	0.00110732521882114	2.25597260221542
UBA2	-0.858425550858146	8.33323664629398	-5.20430776101741	3.44205339711072e-05	0.00110732521882114	2.25465634819575
TRAC	0.994169561944936	6.42144633721721	5.20253806194438	3.45656748406078e-05	0.00110917214977108	2.25052536042653
MAP1B	-1.16133709245246	7.45912005833103	-5.20105955918538	3.46874091408926e-05	0.00111026054118558	2.24707394743877
ANKH	2.16149928967872	7.19337866265553	5.19785831697817	3.49524790611601e-05	0.00111567811434696	2.23960047386391
PRUNE2	0.930903703303293	7.65292372761288	5.19605352955058	3.5102823869743e-05	0.00111567811434696	2.23538679765096
BMAL1	-1.63830815143032	5.7326723960387	-5.1958310521674	3.5121402318286e-05	0.00111567811434696	2.23486735984697
SEMA3A	1.15681735247658	6.78030190989543	5.19357703893	3.53101916156448e-05	0.00111886404159548	2.22960452800613
TSKU	-1.32118940651316	8.01658513957425	-5.19099852671858	3.55274221578139e-05	0.0011229329958531	2.22358361838662
BIN3-IT1	-1.20236980318077	5.60822324140168	-5.18712048365362	3.58566878514386e-05	0.00113051397632354	2.21452743240066
ELF1	-0.880164001024688	7.87475383332607	-5.18413802740814	3.61120169767838e-05	0.00113378558021063	2.20756198676114
GRPEL1	-0.847551931355849	7.37170100023586	-5.18381469952924	3.61398077058361e-05	0.00113378558021063	2.20680682808342
PLPP3	-1.18788397243253	10.8629355532574	-5.18080696120816	3.63993705554039e-05	0.00113910208399003	2.19978168046216
HNMT	1.13890301642598	7.29131184510936	5.17477413831635	3.6925704702632e-05	0.00115272020877871	2.1856890851775
SNAPC1	-0.992869673901174	6.37224008180707	-5.1711589322965	3.72448039844434e-05	0.00115981787383083	2.17724287569889
ATP6V0E2	1.23176759905467	6.64383409288093	5.16834809819133	3.74948351318334e-05	0.00116473513653997	2.17067533600961
HK3	2.48261356156095	5.099685868271	5.15550253452635	3.86593157550037e-05	0.00119572859053945	2.14065509409598
SCML1	-0.992125808391132	6.9246122894006	-5.15525924626798	3.86817205988005e-05	0.00119572859053945	2.14008642471986
DDX24	-0.737309731086382	8.83718867438364	-5.15112814510582	3.90641761850589e-05	0.00120460580367732	2.13042969017909
CCNH	-0.693295745609149	8.35255654373631	-5.14730714438914	3.94213338387565e-05	0.00121266161489878	2.12149687667508
TRIB1	-1.31447634789266	9.09371085070613	-5.14506247792124	3.96326890987546e-05	0.00121515267674357	2.11624882114422
OLFML2B	1.21251039960462	8.56706916960276	5.14358350130661	3.97725750655115e-05	0.00121515267674357	2.11279078439083
CHD1	-1.25681705574628	7.22500898893161	-5.14339276767584	3.97906515994494e-05	0.00121515267674357	2.11234481476011
TMCO3	1.19265484070989	6.56068109826169	5.1367023483372	4.04300231022029e-05	0.00123170308935217	2.09669997108692
ANK3	1.29797626413115	7.34581354276456	5.12708468592114	4.13674225361869e-05	0.00125305062116595	2.07420521698457
NID1	-1.06268746739285	7.53655057700272	-5.12630487917281	4.14443859573511e-05	0.00125305062116595	2.0723810773369
NASP	-0.731240099782276	6.99518282908911	-5.12604172849756	4.14703904700569e-05	0.00125305062116595	2.07176550157699
RHOBTB1	1.56641891337028	5.29379700213168	5.12546757315266	4.15271858157503e-05	0.00125305062116595	2.07042239279598
LOC730101	0.90879021035657	5.9866464143633	5.12316567228075	4.17556818611811e-05	0.0012569454423117	2.06503740523288
RRM2	0.662689583728048	5.462098210466	5.12207858826538	4.18640326266437e-05	0.00125721369239586	2.0624942060083
HNRNPA1	-0.653211914345327	10.2540590720651	-5.11500126003016	4.25764347585895e-05	0.00127557787832428	2.04593526294252
HSPD1	-0.73089568565501	9.92155709465032	-5.11131871391653	4.29519639196581e-05	0.00128378647715423	2.03731795192111
TOP2A	1.5558311501263	3.59680120508835	5.11004877248127	4.30822432861814e-05	0.00128464340063017	2.03434604728713
TMEM38B	-1.47810330085223	5.73705946372026	-5.10258173561524	4.38564004415591e-05	0.00130465051948855	2.01686981185653
ADAMTS5	-1.72867927985975	9.2630796247054	-5.10054344796754	4.40701609247589e-05	0.0013079320295111	2.0120987233644
DOK5	0.838570659362515	6.86524865266603	5.09491701333994	4.46657126397062e-05	0.00132250258759673	1.99892746595496
PLXDC1	0.969993952890831	7.35894120918554	5.09314921779209	4.48545095491801e-05	0.00132498963605206	1.99478874358149
CITED2	-1.27381271460044	7.86967930005189	-5.09128879947673	4.50540712844434e-05	0.00132778233857627	1.99043297746364
FAM172A	0.860346334760523	7.1017182480328	5.08935873489808	4.52620541372754e-05	0.00133080965222691	1.98591393628141
H3-3B	-0.754270596341321	11.5794001371314	-5.07683705872299	4.66352055019416e-05	0.00136800209550127	1.95659052298341
FEM1C	-0.677763052859185	6.88845557340726	-5.06317324114695	4.81817957152788e-05	0.00140857455584433	1.92458221084405
MYOC	-2.44498656203672	7.27151510655967	-5.06265779812648	4.82411439279124e-05	0.00140857455584433	1.92337454865312
ACOT7	0.82971273600045	6.08611857734762	5.05799051103453	4.87819166495554e-05	0.00142108242442472	1.91243860798527
KCNMA1	1.39887704649383	6.72777084659096	5.05643820179494	4.89631307349556e-05	0.00142308244110815	1.90880111679873
CRLF3	0.730993463826246	7.80312318473871	5.05310276494092	4.93548128356359e-05	0.00143117637312143	1.90098481148312
DDIT3	-0.782322008420878	7.97647185302532	-5.04954676294863	4.97758900741678e-05	0.00144008370299246	1.89265095531239
PELI1	-1.44637219206467	8.01971281291773	-5.04776061047058	4.9988764032065e-05	0.00144294051063333	1.88846466146955
ATRAID	0.573782448294663	9.78231625304581	5.04130579344727	5.07657617380925e-05	0.00146203081014739	1.87333473654641
FHL5	-1.18889768573259	6.46290410476464	-5.03744585563727	5.12362300807807e-05	0.00147222649298025	1.86428606234405
ZNF710	0.924387626435701	5.52451395849031	5.03352797312943	5.17182740438378e-05	0.00148270779758785	1.85510073115638
FAM114A1	0.729160348386969	9.68786519154334	5.02875900554866	5.23112311010358e-05	0.00149631424165248	1.8439189551724
DIMT1	-0.690560558338602	7.47819086974557	-5.02305572228606	5.30293988906439e-05	0.00151076077551116	1.83054490967704
ZC3H12A	-2.69900077196875	6.65187499400223	-5.02285172620112	5.30552704521833e-05	0.00151076077551116	1.83006651258545
HCFC1R1	1.1198003633416	6.82056284101463	5.02058021448472	5.3344216558941e-05	0.00151557512349369	1.82473937747344
MOCS1	-1.00221384664115	5.80333587020823	-5.0166179096992	5.38520554103383e-05	0.00152607327023133	1.81544635898933
HAS1	-1.94629873134198	9.13449510827688	-5.01581828224885	5.39551334171799e-05	0.00152607327023133	1.81357084810893
CNOT8	-1.00663950584039	7.64002733195013	-5.01383209151259	5.4212032947852e-05	0.00152991681374931	1.80891213214399
DAAM2	-0.992950183726521	7.79470580684769	-5.01064574233386	5.46267521655587e-05	0.00153816768369939	1.80143795441942
MXI1	-0.872259725361207	9.27246229989747	-5.00972091748551	5.47477226658804e-05	0.00153816768369939	1.79926850681885
CCL4	-1.19347354316845	7.77754097739515	-5.00550146038365	5.53030914798068e-05	0.00155032591037516	1.78936997723139
CCDC102B	2.26471820309293	3.216500538867	5.00388216816954	5.55177344574515e-05	0.00155289981580876	1.7855709976253
TIMP2	0.870362460887304	8.36087744332734	4.99607648619926	5.65642880578007e-05	0.00157791058125934	1.76725642339828
CORO1A	1.8200397197701	5.91174663387149	4.99442790167818	5.67878636175582e-05	0.00157791058125934	1.76338793516966
CLIP1	-0.779481233943121	7.73666155535427	-4.99402674918768	5.68424016687355e-05	0.00157791058125934	1.76244658965529
ARPC5	0.860911325491967	9.77034060290084	4.99352188595486	5.69111148504515e-05	0.00157791058125934	1.76126186479282
ARMCX2	0.923410507023736	7.79589476324212	4.9906494084548	5.73036683823919e-05	0.00157911601161519	1.7545209941521
CDC42EP4	-1.10166096973855	7.69631766557987	-4.99062199571602	5.73074277775761e-05	0.00157911601161519	1.75445666243386
PTPRF	0.919516290995414	6.40992402424401	4.99046259623388	5.73292928364608e-05	0.00157911601161519	1.75408258587957
PNMA8A	1.22616234599327	5.9405474864747	4.98689733974997	5.78205553231178e-05	0.00158918539336995	1.74571536066274
CCND1	0.902259070564332	6.8902471781274	4.98512480673534	5.80663779398419e-05	0.00159247986180785	1.7415552064082
LINC00312	-1.18118254297826	7.90596501291828	-4.97813902222084	5.90455328975574e-05	0.00161582829528965	1.7251579927123
DHRS1	0.928369469343129	7.39193102305269	4.97588480374863	5.93650432714935e-05	0.00162054871883135	1.71986632519416
CEBPZ	-0.913085719098852	7.16008975746417	-4.97511621416186	5.94743815184488e-05	0.00162054871883135	1.71806204247435
C1QA	1.14368617783155	10.5432675040823	4.97015791959635	6.01846512142966e-05	0.00163365551391522	1.70642164100664
KLF5	-0.861336362000037	5.44675588885747	-4.96995548469438	6.0213831328363e-05	0.00163365551391522	1.70594636711583
MCOLN3	2.16156198556862	5.07268537373812	4.96905771971188	6.03434127615026e-05	0.00163366545512565	1.70383858314877
TGFBR3	-1.31492261672123	9.83067563267467	-4.96700700588792	6.06404670012736e-05	0.00163819962456646	1.6990237469298
NNMT	-1.4375039559687	11.1097257844868	-4.96570400921796	6.08299791462796e-05	0.00163981540798809	1.6959643590613
IFI30	1.93163227872094	10.9060494950802	4.96472224324153	6.09731659337592e-05	0.00164017816361812	1.69365915567233
PCDH12	1.74464288628372	5.77859760525329	4.96010900757797	6.16505650893028e-05	0.00165487918136742	1.68282658865103
VASH1	1.28585614898479	6.47460715145441	4.94464020619622	6.39780081566297e-05	0.0017137160108565	1.64649628320811
RABGGTB	-0.772782040478388	7.42181551479926	-4.93682340951798	6.5187710934199e-05	0.00174242754617564	1.62813344457264
CBR3	1.08747673676617	7.81649398355086	4.92861644366304	6.64826863100332e-05	0.00177318195521717	1.60885109062311
HMGXB4	-0.669049484071037	7.13679079434357	-4.92776324721532	6.66187952802463e-05	0.00177318195521717	1.60684632512433
GPR65	2.07002608737257	5.56670332472484	4.92233135084772	6.74919648137927e-05	0.00179264897298483	1.5940821867618
ARHGEF18	0.610440463605769	7.78676236389539	4.91714855867567	6.83358722773911e-05	0.00181125876981773	1.58190220850042
THSD7A	-0.992784057649306	5.72437202460298	-4.91479528787446	6.87225645390245e-05	0.00181769745495165	1.57637145055817
NOVA1	-0.968845616519025	7.8254269064616	-4.90734297486932	6.99617865092542e-05	0.00184531519798761	1.55885514649193
SOCS2	-1.0040138272727	7.1414117347881	-4.90676619987785	7.00586328430002e-05	0.00184531519798761	1.55749936653911
AKR1A1	0.851505255752437	9.13402407546209	4.90580536462318	7.02202676233873e-05	0.00184572732549373	1.55524077504156
GRAMD4	0.632781441885294	7.32457724618783	4.903956461278	7.05323568754884e-05	0.00185008420742075	1.55089453354682
LAIR1	1.1333261476193	7.88014514370738	4.90195517863033	7.08717468863824e-05	0.00185513767263878	1.54618993100555
DPYSL4	-1.17924592947924	4.28434857829314	-4.89573024394515	7.19379940735247e-05	0.00187915714684209	1.53155533215987
ACP2	0.703206338209167	8.49126886044316	4.88917418630285	7.30784861313947e-05	0.00190501299001902	1.51614055698036
CLK1	-0.932710476351009	8.067772501228	-4.88718943973667	7.34273413479258e-05	0.00191016847049758	1.51147362503473
SLC6A8	-1.18906144070372	6.14386027552584	-4.88385760107972	7.40167587991375e-05	0.00192154801128849	1.50363878577977
HLA-DMA	1.32553075324969	9.36941681668846	4.88255019131004	7.42493490117185e-05	0.00192363631056385	1.50056428243534
IGLL3P	2.25701038783697	7.18957733251715	4.88135018401717	7.44634818487909e-05	0.00192523885687988	1.49774228680617
SOCS6	1.0595609187474	5.84846270431513	4.87568835557356	7.54822397095058e-05	0.00194759582989241	1.48442688769621
GTPBP2	-0.798537309067157	6.98746484999588	-4.87298427467851	7.59737523985324e-05	0.00195342913534842	1.47806702936332
MAN2B1	0.939376981165491	8.51260674241429	4.87274536997614	7.60173324837003e-05	0.00195342913534842	1.47750512418232
USP9X	0.593294568061821	8.26005421487069	4.86935076544435	7.66392981141783e-05	0.00196541713196259	1.46952075675018
SELL	1.15019280300815	6.42366937200372	4.86297719233587	7.78209925854025e-05	0.00198616432087392	1.45452843383903
TGFBR2	-0.700000471638951	9.46713636630446	-4.86253841845828	7.79030173163404e-05	0.00198616432087392	1.45349626519639
PIK3R3	-0.69817953058161	6.83968083590212	-4.86244976945275	7.79196000279574e-05	0.00198616432087392	1.45328772700255
ADGRA3	1.24250485399663	7.14164440758894	4.85275679652205	7.97544397936802e-05	0.00202884382758853	1.43048416904447
SDC4	-1.47880450624001	8.93384764182002	-4.85109145661649	8.00740451592817e-05	0.00203288384126265	1.42656596142928
POMT1	1.17959994335767	5.30673213842753	4.84945673789421	8.03890314313052e-05	0.00203679063003205	1.42271970020292
MTUS2	2.24669534325998	5.47531228165469	4.84811865069798	8.06477919827001e-05	0.00203926006807456	1.41957129813244
SLC5A6	-1.17164774541901	6.79095508664053	-4.84577300317098	8.11034261528486e-05	0.00204308990807763	1.41405203752353
SAT1	-0.691114801814495	10.8852631173534	-4.84567535675892	8.11224498817506e-05	0.00204308990807763	1.41382227318781
DDX54	-0.679071518897751	6.63010229480298	-4.84197772549786	8.18461567343376e-05	0.00205721860753923	1.40512140554233
RETREG1	-1.09729688346336	8.22423510750472	-4.83831536345812	8.25693852961469e-05	0.00207127924265711	1.39650304672859
S100A10	0.817057018352145	11.7630655813749	4.83713538003707	8.28037750445358e-05	0.00207304579779815	1.39372617967583
UBAP1	-0.659943892019379	8.10994508777416	-4.82371675659176	8.55169440424671e-05	0.00213674056033382	1.36214457276198
PPP3CC	-0.654327581305736	5.4430554038021	-4.81989523022054	8.63059253496212e-05	0.00215194860612339	1.35314922956038
ABHD14A	0.720001273412971	7.58001593982497	4.81912409579432	8.6466020083104e-05	0.00215194860612339	1.35133402629185
KIAA0930	0.630631979360682	7.83732929225146	4.81553393720926	8.72153251905952e-05	0.00216633272374203	1.34288275055728
MLEC	0.567655949711416	7.63338429548726	4.8127117232721	8.78089492502905e-05	0.00217612044146708	1.33623892490472
ZBTB43	-1.0308922064788	6.63327736945378	-4.81202687265326	8.79536142995871e-05	0.00217612044146708	1.33462666586418
TTLL1	1.56307094402357	5.26759371980404	4.80278723948304	8.99290297707937e-05	0.00221891648764331	1.31287344797935
SEMA3B	1.18360239622663	4.08339555405977	4.80230043748292	9.00343398055064e-05	0.00221891648764331	1.31172727534153
LASP1	0.739851938295768	9.19743919976814	4.80076912505519	9.03664210655651e-05	0.0022227678239921	1.30812175943548
ZMYM5	-0.630300707168487	4.76694353045616	-4.79778333586782	9.10174789065634e-05	0.00223195338765588	1.30109142567379
MICAL2	0.820602526849451	6.59914897408728	4.79743869452784	9.10929326924332e-05	0.00223195338765588	1.30027991572266
STOM	-0.678051255996872	9.48655153423348	-4.79233062008772	9.22186924009999e-05	0.002255166205079	1.28825175016798
CCN3	1.1068125277998	7.40070021400364	4.78219084929162	9.44951334930031e-05	0.00230519160931878	1.26437289648409
GPX3	-0.825617217314598	12.29642273152	-4.78160227284176	9.46289998605113e-05	0.00230519160931878	1.2629867215299
HLTF	0.733620985942905	7.5943070041834	4.7777272024003	9.55151373118572e-05	0.00231720567619269	1.253860164462
PPARGC1A	-2.01592912741654	4.5578580944569	-4.77757951246452	9.55490755973391e-05	0.00231720567619269	1.25351231669864
ITGB2	1.09160770037282	8.89004689500859	4.7766215829938	9.57694976535001e-05	0.00231720567619269	1.25125613102191
SYK	1.36589933966859	5.5917532525591	4.77607093875283	9.58964343657992e-05	0.00231720567619269	1.24995920120158
ABCA5	-0.889670680858446	6.43836317481362	-4.77545518833524	9.60385805841151e-05	0.00231720567619269	1.24850891662024
ELL2	-1.73677943266087	5.87357771288091	-4.77125156078594	9.70146832167803e-05	0.00233629836173286	1.23860776669587
NFKB2	-1.20260201709061	5.49842891482288	-4.76818434183213	9.77332141178503e-05	0.00234912742603038	1.23138297293299
TFRC	-1.51157383761719	7.96880037619985	-4.76550511413647	9.8365243626906e-05	0.00235545612674025	1.22507186880985
AGFG1	-0.814146550542898	7.2202526097943	-4.76503596045016	9.84763402221269e-05	0.00235545612674025	1.22396672438836
CAPZB	0.695177962848788	9.28150190694496	4.76470229804678	9.85554291738979e-05	0.00235545612674025	1.22318074120576
HERPUD1	-0.628201142129393	9.86643581840958	-4.76220366146426	9.91497273805495e-05	0.00236518868541941	1.21729479385854
KIF20A	1.43488564745513	3.37183798379291	4.76004699792488	9.96655924296329e-05	0.00237301710939331	1.21221428050841
PTTG1IP	0.50471476454155	10.2656656264409	4.75593143193174	0.000100657540733988	0.00239213023966131	1.2025187705299
FOXO4	-1.21516313627662	4.56889495151979	-4.75031785596903	0.000102026613151018	0.002420117204631	1.18929348784774
GRN	1.08653292615849	10.1086530745725	4.7452592413869	0.000103276413263853	0.00244517545485935	1.17737494757334
TPD52L1	0.979632164056078	9.39591995210838	4.74382224491591	0.000103634249674366	0.00244906134323927	1.17398913572239
SAP30	-0.953877201847499	6.28478760374699	-4.74126587162308	0.000104273922064969	0.00245958059079739	1.1679657470105
DUSP1	-1.36437969177424	11.1445345679721	-4.73423477975214	0.000106053890160382	0.00249690751079649	1.15139806093652
DCAF1	-1.09477400158891	4.80382935602221	-4.73132789090238	0.000106798707580459	0.00250976962814078	1.14454806374402
EIF2AK3	-1.03867999281848	7.79862544013346	-4.72947910952375	0.000107275151979704	0.00251628895450723	1.14019135734449
PROS1	0.725680760682399	9.25792783751989	4.72782264107738	0.00010770385518144	0.00252166637233138	1.13628777121282
MKNK2	-1.13501181574253	9.43001716843784	-4.72047951752127	0.000109625185002946	0.00256190612567882	1.11898238465975
ATXN1	1.39186590158655	7.12144916975759	4.71806998186912	0.000110263137403069	0.00257206060182104	1.11330360532097
DDX60	0.964338912392189	6.39544620099404	4.71539253729364	0.000110976410874795	0.00258393142300189	1.10699326240715
SDC3	1.82604419777407	6.62242424121846	4.70978027752402	0.000112486644537529	0.00261145148405746	1.09376546307883
CDH11	1.40102268719436	8.33951143165013	4.70946731944013	0.000112571467121041	0.00261145148405746	1.0930278166412
MNDA	1.24945032680621	6.68230563864265	4.70760370365007	0.000113077908305298	0.00261839559469575	1.08863520409388
ACKR3	-0.920732767375393	10.6918165509976	-4.7063012462358	0.0001134332157897	0.00262182111010818	1.0855652175484
TMEM51	2.09060389135713	5.93402128534257	4.70216353124035	0.000114569455044116	0.00264325113161087	1.07581207843255
STAB1	0.89157064428246	9.78615588610085	4.70071106898124	0.000114971022295342	0.00264768421653918	1.07238834628469
RRAS2	-0.602695690911658	6.17888456668494	-4.6894239793831	0.0001181403133949	0.00271572360409403	1.04578100812007
FSTL3	-0.907526028159016	6.69066702631237	-4.68285080366568	0.000120026386074961	0.00275407186777809	1.03028471079548
EML1	1.04179149610632	8.05377545514268	4.68002976774209	0.000120845112255279	0.00276783469971647	1.02363384555036
LAMA3	-2.53440894335193	4.97112035127046	-4.67927381682592	0.000121065459646801	0.00276786728085806	1.02185159229205
TBL1XR1	1.1958471066714	7.10780844328323	4.67509273549464	0.000122291504957899	0.00279085107794715	1.01199395159084
CTH	-1.15885899172105	5.06784352832698	-4.67412632679186	0.000122576665663145	0.00279231852969215	1.00971542546582
PER3	1.76130595103852	7.30590904246104	4.65713762990018	0.000127700345114896	0.00290380479008567	0.96965803650756
BEX3	1.25680216814203	10.6320792289889	4.65443040843105	0.0001285365170033	0.00291757124680919	0.963274266822266
MYCBP2	-0.781208422294133	8.56241387256666	-4.65337713830683	0.000128863325016314	0.00291974734441085	0.960790568663882
ARHGAP15	1.00166490056657	6.47814148825812	4.65000877196417	0.000129914085160153	0.0029382894072984	0.952847562953118
RTP4	1.65836507188224	4.94659933561686	4.64042582613017	0.000132950893494291	0.00300160383294342	0.930248885522844
EGLN1	-0.626993152760875	6.8546342651394	-4.6342418543685	0.000134948405996949	0.00304127040466922	0.915665011969613
AP4M1	1.36913006104288	4.76452593952911	4.63228366348233	0.000135587205240425	0.00305022960116495	0.911046830745614
SRSF5	-0.740731475610142	9.73107651597181	-4.6296218328217	0.000136460427802661	0.00306442129433224	0.904769107222826
NCKAP1L	0.853729558936736	7.03586438738119	4.62774748747911	0.000137078706633369	0.00306805879835552	0.900348550365832
SLC7A7	0.932732319539124	8.81360931368998	4.62765966515385	0.000137107745081932	0.00306805879835552	0.900141424329106
OSBPL8	-0.77160657106546	8.97702038679052	-4.62437084533145	0.000138199661109808	0.00308702882581502	0.892384779550019
DNAJA1	-0.829218331619225	9.54115772263759	-4.62155262705357	0.000139142292626661	0.00310260318461883	0.885737932936972
MED13L	-0.837224160693774	7.10873706176423	-4.61492454392821	0.000141384818174653	0.00314705678905306	0.870105027352615
LAPTM5	1.00382621665641	10.8188765298757	4.61276979814642	0.000142121652619748	0.00315789816181279	0.865022761064957
PPT1	0.825314015979185	10.072801304947	4.61172017728146	0.000142481977853588	0.00315859503091887	0.862547065542199
CEP72	-1.42723082566341	4.33000646986581	-4.61122387309643	0.000142652674417043	0.00315859503091887	0.861376449873201
IL10RA	0.85220691949633	8.3304888683706	4.60933547762578	0.000143304043124036	0.00316747030982026	0.856922330878516
HCK	1.12828259835843	7.75410237914949	4.60526454478414	0.000144718435297524	0.00319315039697485	0.847320173071232
IGHG1	1.44262947740885	4.38003802153574	4.59957575770202	0.000146718484291287	0.00322189658763698	0.833901670148686
CYTH4	0.633779600905086	6.56715142735381	4.59943379829127	0.000146768747994043	0.00322189658763698	0.833566817270768
VAV1	1.03116312484124	6.50614019693843	4.59930733684949	0.000146813538902934	0.00322189658763698	0.833268520726238
GABRB1	1.21740624088801	6.65390252862795	4.5986668494528	0.000147040601998461	0.00322189658763698	0.831757740187625
BAZ1A	-0.770447864241556	6.54659805915281	-4.59735576413977	0.000147506505016984	0.00322651339607219	0.82866514189134
PARD3	-0.884606908185761	6.03474242202355	-4.59623355988839	0.000147906467041502	0.00322967437444855	0.826018064458945
LDB3	-0.717981741136529	5.19026856611248	-4.59497030601876	0.000148358005386807	0.00323394872776793	0.823038261995051
TNFRSF11A	1.71071385773079	4.70953147644595	4.58982195206683	0.000150212620933207	0.00326874038977373	0.810894011615085
CBLL1	-0.966593573222602	4.93807476671411	-4.58825093028282	0.000150783187286861	0.00327551862004773	0.807188142539172
RSRC2	-0.600066802613085	8.51077756088756	-4.5844120285963	0.000152186592793835	0.00330033463583611	0.79813250315332
C14orf132	1.26429691160136	8.63165032112302	4.57856564268903	0.00015434916020352	0.00333698872961983	0.784341150826582
RRS1	-1.20020562031294	6.6684047570587	-4.57841662659392	0.000154404682972997	0.00333698872961983	0.783989625332616
DYRK3	-1.74831228165479	5.8403901806065	-4.57290574863559	0.000156472178319983	0.00337590059812209	0.770989478946907
KRR1	-0.647610293175129	6.54498277851375	-4.57203417569399	0.000156801702769586	0.00337724689627917	0.76893342112433
SCML2	-0.640892969405008	7.05090974725955	-4.57094837041626	0.00015721320041495	0.00338035117830988	0.766371977809111
FBL	-0.604768906881946	9.61351386686124	-4.57024247303946	0.000157481303031149	0.00338036691718645	0.764706743060406
DPYSL3	1.16612755836354	8.47420384004152	4.56929692050859	0.000157841147994247	0.00338234853235807	0.76247614894667
MUC1	-1.09407214997431	5.76912990251805	-4.56695127726181	0.000158737392536207	0.00339579839904445	0.75694266335722
MGST3	0.606169494789953	10.1689322797545	4.56522896748658	0.000159398723974632	0.00340418592434336	0.752879629841875
MYO1F	0.607579336092373	7.59322020607838	4.56349446394932	0.000160067536892859	0.00341270466937001	0.748787812648232
CSRP2	-1.15405932328137	7.08156709263654	-4.56164517919904	0.000160783716167667	0.00341858786725975	0.744425199369641
ACVR1B	-0.589189235621887	6.4922776107437	-4.56138620597514	0.000160884266473112	0.00341858786725975	0.743814258923801
ARHGAP6	-1.58836940374459	6.564890976619	-4.55881726787681	0.000161885125707319	0.00343408329583496	0.737753890006552
APLNR	1.90012370996783	5.57262262998758	4.55741850394929	0.000162432713820264	0.00343992763958058	0.734454058526042
PTN	1.34952725122495	7.15997533442864	4.55610838206732	0.000162947288794037	0.00344037426314574	0.731363334035672
LIPC	1.60395101361426	3.62898530523955	4.55597940073776	0.000162998037145005	0.00344037426314574	0.731059052153112
SPSB1	-1.20751494550806	7.09788701820686	-4.55430486242083	0.000163658336383116	0.00344855391148623	0.727108615232495
DDAH2	0.670266999786723	8.29797755611246	4.54830704375432	0.000166045517147354	0.00349303406538102	0.712958937624284
LIMCH1	0.79200857504199	7.04320698978579	4.54622124146392	0.000166883858956768	0.00350483825380467	0.708038209089568
FCGR1BP	1.47925569047514	7.38479286700675	4.54419368880771	0.000167702865663904	0.00351619789484037	0.703254884968396
TRA2A	-0.786612883498732	6.87787014232759	-4.54049495422426	0.000169207346607212	0.00354186834959434	0.694528936916624
HIRIP3	1.07733359541983	5.61004663904288	4.53208868294164	0.000172677278854445	0.00360852700257314	0.674696960144813
DPT	1.78801686877728	9.0510911259586	4.52774942779677	0.000174496320160529	0.00364052306235902	0.664459780287251
SHISAL1	1.70420999500184	5.26668034703262	4.52445404455776	0.000175890615720863	0.00365872095413138	0.656685286068384
FSCN1	0.974104768113559	5.64545760925828	4.5240714335339	0.000176053224135879	0.00365872095413138	0.655782626268532
SASH1	-1.18852970872568	9.87801616235806	-4.52304890503573	0.0001764885368485	0.00365872095413138	0.653370265961103
AVEN	-0.987985406408443	6.38360244339553	-4.52296073418434	0.00017652612370641	0.00365872095413138	0.653162252287058
SOX13	-0.960551112515125	6.32515668035067	-4.52045171205919	0.000177599086007609	0.00367493493354206	0.64724293617356
MOCOS	-0.770535175770653	5.76599206635486	-4.51882937787725	0.000178296348754016	0.00368333453806703	0.643415503130798
S100A11	0.861601135143077	10.3414946650331	4.51764050130264	0.000178809061159118	0.00368790042452647	0.640610688519588
TM9SF2	0.767552895285647	9.67920544878952	4.51620673268567	0.000179429355589428	0.00369466668194974	0.637228120639062
PLK2	-1.32380233832129	6.30941543506591	-4.51434607036069	0.000180237561671703	0.00370089262688455	0.632838418686317
MARK4	-0.70819682804326	6.35417020263619	-4.51416327083298	0.000180317160338597	0.00370089262688455	0.632407155363482
ATM	0.730218239662666	6.66064325013818	4.5125270826719	0.000181031200315533	0.00370952587615767	0.628547036629646
FBLN1	-0.971990249008337	7.97551284462387	-4.50897566951947	0.000182590840543373	0.0037354304158412	0.620168495542502
ASNSD1	-0.670946063992117	7.843849237486	-4.50520973676956	0.000184259434824132	0.0037622279026274	0.611283868126139
FRMD4B	0.814865871336846	5.94969440915956	4.50467888401844	0.000184495871203748	0.0037622279026274	0.610031476124449
TNS2	-0.832616094757933	8.90933244573556	-4.50276594454498	0.000185350404862024	0.0037686543899639	0.605518457448735
TTC9	1.15422665445397	3.67802025246207	4.5026391534637	0.000185407184256707	0.0037686543899639	0.605219331335478
KLF11	-0.873363812700804	7.9384197096524	-4.49514959185665	0.000188792323249033	0.00383130231595108	0.587549976067049
PHTF2	0.780900925675954	6.27035214671534	4.49419110337996	0.00018922999774529	0.00383403022675273	0.585288721446841
VWA5A	0.618390996584581	8.03293767399684	4.49111413760943	0.000190641929115066	0.00385645745568284	0.578029597165076
CASP1	0.864061627014398	7.23777987198367	4.48569229390072	0.000193155647771195	0.0039010652632128	0.565238548791675
ADCY7	1.15924023559166	6.89968850592133	4.48472433723025	0.00019360790781665	0.00390396296415616	0.562954985701126
CUL7	0.59011375129098	6.19297907046457	4.48045614406925	0.00019561485592223	0.00393815067424325	0.552885685897314
SLC7A1	-0.754424009138422	6.36101818707005	-4.47757220562946	0.00019698272342035	0.00395938405755722	0.546082091943895
GCH1	-2.04853887129153	6.65818915722961	-4.4758310319864	0.000197813215610489	0.00396976584914828	0.541974450624696
SACS	0.903807513407688	6.20210160434546	4.47448644179011	0.000198456952629464	0.00397637282423821	0.53880240822288
NDUFS3	0.611193341709434	8.56193206249458	4.47030043762985	0.000200474541446718	0.00400790953407797	0.528927204552287
ZNF528	1.67784983757961	4.81681342229893	4.46990760937874	0.000200664931983814	0.00400790953407797	0.528000488189384
TXNL4A	0.576762299665473	7.79493908547586	4.46662085798357	0.000202265036976711	0.00403349662854346	0.520246787647438
SNRPA1	-1.01522931442258	7.30457461931663	-4.46040269138504	0.000205327370974032	0.00408811645862156	0.505577834467197
RGS19	0.8157751718591	7.53897159730514	4.45816880578778	0.000206438842993601	0.004099265323547	0.500308054127869
DDX3X	-0.684076504092221	8.81144251511041	-4.45797452714123	0.000206535791433951	0.004099265323547	0.499849748612612
ICMT	0.519130528128708	7.16573949584337	4.45702134471864	0.000207012108481759	0.0041022791340672	0.497601184462913
SLC46A3	1.06999047721134	6.61583664478068	4.45583822116308	0.000207604863473433	0.00410758730656434	0.494810196719927
SCAF4	-0.868580956812647	5.80095116734368	-4.44757234286093	0.000211793926346578	0.00418392282937467	0.475311295777222
IGHD	1.73597348128052	4.63100762727265	4.44379352680259	0.000213737137878062	0.00421572329827199	0.466397396646506
CBX1	0.679503613735283	8.06506940606478	4.43872340937763	0.000216372514970517	0.00425521570052651	0.454437631318458
TAF7	-0.629115389466854	9.06717834884631	-4.43864689221269	0.000216412536220719	0.00425521570052651	0.454257138855164
CYFIP1	0.791126620557845	9.89617102715856	4.43634727787407	0.000217618789153311	0.00427228936531881	0.448832721574569
ARHGAP26	-0.693209234563954	5.2214242303536	-4.43372091461559	0.000219004688915767	0.00429283144490239	0.442637620616796
CD69	-1.27770150139831	6.15658995608393	-4.43201090837	0.000219911793384861	0.0043039393247133	0.438604072650319
DENND2B	0.688737120491586	7.87668253209538	4.42874361214678	0.000221655483563878	0.0043243994795915	0.430897287967047
CMKLR2	2.19720632943553	7.30218352028744	4.42830009915596	0.000221893244015285	0.0043243994795915	0.429851153788438
AK4	-0.930341583720984	7.1973034419873	-4.42813217618114	0.00022198333166613	0.0043243994795915	0.429455066822179
IGFBP5	1.20110467407762	9.19493915424705	4.42161910910724	0.000225505923382243	0.00438626367587953	0.414092666160196
FKBP11	1.08499633535569	7.64924047144742	4.41939171787864	0.000226723427441578	0.00440317095721025	0.408839021285208
PRMT2	0.533900705258469	6.80125448528996	4.41175599432711	0.000230947404954341	0.0044783252160088	0.390829455738549
REV3L	-1.05708032650912	8.57281165586735	-4.40600243679749	0.000234182244286258	0.00453409818455001	0.377259653877885
GLT8D1	0.662593523992304	7.67900117988359	4.403703770738	0.000235487294635418	0.00455239429063545	0.371838361785115
SMCO4	0.786395009192137	7.67661024474625	4.40259459400991	0.000236119626796129	0.00455268784677076	0.369222448980337
GUCA1A	1.01672653564885	5.32509941972598	4.40241412618747	0.000236222670844073	0.00455268784677076	0.36879683037357
FLNB	1.00966157728235	7.32192204492999	4.40025739524708	0.000237457621601627	0.00456952315054699	0.363710392941529
MRM2	0.673256963022284	6.74715318313228	4.39653492036576	0.000239604366940785	0.00459938526753159	0.354931462695315
PHACTR1	-1.29979931867354	4.26937428836766	-4.39630603126594	0.000239737000023991	0.00459938526753159	0.354391666876062
CD180	1.41302965085608	6.48197366457557	4.3945634337205	0.000240749189160745	0.00461180605842318	0.35028207441996
NAT1	0.614817223041832	6.49885366219884	4.39191511407005	0.0002422956755189	0.00463440881329115	0.344036593894043
DOCK2	1.31543011709138	6.87426257975718	4.39086777416552	0.000242910013671655	0.00463914094086214	0.341566702793561
OLFM1	-0.840282827653574	7.13136879344267	-4.39016622992483	0.000243322391339765	0.0046400075319889	0.339912294576611
PELO	-0.735884526925834	7.45846893620593	-4.38911294028651	0.000243942847891391	0.00464483347272719	0.33742840172028
CD3D	0.894140290154444	6.1797117139852	4.3821803574752	0.000248066345640069	0.00471624482395096	0.321080269388408
IL15RA	-1.82489779879049	5.51618307911146	-4.3800619674898	0.000249340242809322	0.00473334638113853	0.316084929334999
SOX21	-0.921935264503071	5.32901443890746	-4.37755765428985	0.000250854673902728	0.00475495598523567	0.310179649922905
RBM7	-0.77012006175232	8.18761178398424	-4.37615950820859	0.000251704179382649	0.00476391607774676	0.306882808401656
POU2AF1	2.16782374896659	4.36578593257714	4.37548798789864	0.00025211321537861	0.00476452523472612	0.305299369535672
ACOT13	0.648140288675968	7.78328929915923	4.3687159727921	0.000256275590192119	0.00482857800266177	0.28933147459446
ARC	-2.79190637991394	4.24251255764546	-4.36813113104958	0.000256638273125886	0.00482857800266177	0.287952502068685
CD28	0.929978570847668	5.23789399980404	4.36779285859242	0.000256848283616918	0.00482857800266177	0.287154907308921
RARG	0.894218642120359	5.74240776859834	4.36750003981242	0.000257030214014978	0.00482857800266177	0.286464487114649
GATA6	-1.44436386009499	5.12252821411972	-4.36453634245629	0.000258878862005729	0.00485609117557631	0.279476650970455
P3H1	0.588820157902519	7.74620189766315	4.3634867452101	0.000259536752187925	0.00486121949320288	0.277001940199535
ARHGEF9	0.996075649871839	5.38820361120094	4.3608716624265	0.000261183186832009	0.00488482105194836	0.270836265185544
SCP2	0.633826267121503	8.93258801800074	4.35885686775923	0.000262458817435302	0.00490142810758423	0.266086003197991
MAPK1IP1L	-0.639608902961598	8.65147752835697	-4.3569278360295	0.000263685996432226	0.00491378085811697	0.261538019874552
FADS1	-1.16303313350043	7.6191565476071	-4.35659613968016	0.000263897587808386	0.00491378085811697	0.260756003273817
PTPRD	0.881276860446976	6.80685710355762	4.3538370667385	0.000265664223147904	0.00493940113714551	0.254251222853622
TRAF3IP2	-1.20382097463044	7.16108824204944	-4.35151256413162	0.000267161793702721	0.00495995089248679	0.248771106157662
ZMYM4	0.475903575025125	6.89962319876013	4.34927440000157	0.000268611729723978	0.00497469940122586	0.243494643544902
FZD1	0.716302187472447	7.1095698223431	4.34907212863262	0.000268743153605732	0.00497469940122586	0.243017794876852
ZMPSTE24	0.643412657447284	9.20209652834703	4.34766980617669	0.000269656071786821	0.00497906264840483	0.239711885956198
SMC4	0.789216910326248	6.35804180282826	4.34750049456665	0.000269766504323128	0.00497906264840483	0.239312744695829
PTHLH	1.1282745545322	4.54438370648097	4.34100532561298	0.000274037312252005	0.00505051565423046	0.2240012734931
TYMS	0.85341749405691	5.73390994764753	4.33997970120125	0.000274717859926218	0.00505568835960287	0.221583590037526
LRCH1	-1.62952425640903	3.40742079748917	-4.33763771241169	0.000276278225412792	0.00507701395914816	0.216062957052804
IGKV1OR2-108	3.31106125880706	5.40342247693935	4.32833255986157	0.000282566012633019	0.00517244666008219	0.194129724327062
PDGFC	1.04876715606493	9.45080436745184	4.32815471106646	0.000282687575813859	0.00517244666008219	0.193710535864355
APLP2	0.78439095091986	10.5184481237211	4.32813832689107	0.000282698777356386	0.00517244666008219	0.193671918507134
LILRB2	1.3887207852537	6.2159997931092	4.32570423601345	0.000284367864410234	0.00518409772588739	0.187934860229468
CPA3	1.42882131059057	8.44406586503436	4.32566311723056	0.000284396144653268	0.00518409772588739	0.187837946087675
KLHL24	-0.819720930358684	6.35032540411814	-4.32521090106799	0.000284707350931343	0.00518409772588739	0.186772106449601
NKG7	1.72552722236193	2.50078034767868	4.32482134159821	0.000284975711420686	0.00518409772588739	0.185853947978333
PCYT1B	1.17596979821051	4.03191033302654	4.32330180464788	0.000286024915466557	0.00519434439330174	0.182272564718056
LDLRAD4	0.627648237391567	6.30890040088553	4.32281670731093	0.000286360677223073	0.00519434439330174	0.181129255140597
TAPBPL	1.02793184421781	6.37455724037187	4.32060515832961	0.000287896414863944	0.00521471973227056	0.175917004390008
IL6	-2.81392364208292	7.27279475054799	-4.31954957491968	0.000288632334054007	0.00522057024241031	0.173429214407537
ATF4	-0.665311588763005	10.655986002782	-4.31508621073115	0.000291764920290329	0.00526969126747234	0.162910310209744
GBP2	-0.530793743443905	8.55929014221089	-4.31321654720453	0.000293087224470548	0.00528602250924556	0.158504188046798
XYLT1	1.06156942620601	8.33926178823694	4.31166105065478	0.000294191906282925	0.00529838785061969	0.154838513949206
TCIM	-1.65685853054452	5.26639878146873	-4.31089477956716	0.000294737627385398	0.00530066546661961	0.153032747480948
UVRAG	-0.634009888349261	7.10441234953764	-4.3058885522618	0.000298327966261095	0.00535490382580541	0.141235641714832
FKBP5	-3.5313776416593	5.72145078729803	-4.30551088966547	0.000298600585082086	0.00535490382580541	0.140345712500826
HEXA	0.643737022601109	8.03609183040956	4.30199759468072	0.000301148662660233	0.00539294977622284	0.132067124696178
TLR5	0.662317242681748	7.48861650701255	4.30022220106871	0.00030244456139633	0.00540849588364045	0.127883788329211
IRAG2	1.34155861772576	5.42088574086346	4.29580766380237	0.00030569106682211	0.00545161703735297	0.117482257737718
KCNN4	1.42558563038704	6.03540778084258	4.29577083002917	0.000305718300995275	0.00545161703735297	0.117395472352046
PLD1	0.717077027597447	5.89272572235441	4.29438363901547	0.000306745732137496	0.00546223421325967	0.11412708979296
ISG15	0.811434761199933	7.43280921083038	4.29032541991927	0.000309771354688464	0.00550835335770219	0.104565776237292
PREPL	0.954783672709077	7.27460403172131	4.28846168682475	0.000311170855377773	0.00552546787154661	0.100174914302732
BTN3A2	1.13018736478258	6.48310456287153	4.28512454886525	0.000313692575395739	0.00556122830991583	0.0923130424499199
PLXNA1	0.857474749820042	6.70434880977084	4.28463467954172	0.000314064463598822	0.00556122830991583	0.0911590008798573
TJP2	-1.00242102767444	6.27279070240504	-4.2766897101673	0.000320157898300933	0.0056611976338723	0.0724431461745301
FASN	-1.23604388356577	6.20089368461366	-4.27528889594851	0.000321244457429499	0.00567247720011335	0.0691434706041694
TAF15	-1.00371434861451	6.66443007259813	-4.27136363369558	0.000324308822432172	0.00571860033753131	0.0598976846794432
AGTR1	-1.12590846173539	8.19011443040103	-4.27005779515421	0.000325334728062457	0.00572624127708939	0.05682194751805
TSPYL2	-0.811724115713785	8.54770500419211	-4.26965988179972	0.000325647985306278	0.00572624127708939	0.0558847239767006
ST8SIA4	1.41523594451809	5.05536684226589	4.26292062470186	0.000330999513107373	0.00581225950585627	0.0400122280566597
CD82	1.14409871706816	7.58766991871529	4.26001959841731	0.000333330158210576	0.00584506683808088	0.0331801088793044
CCR5	1.53208840815128	5.70272451492527	4.25895985813733	0.000334185624737771	0.00585195132071973	0.0306844171802698
AOX1	-1.31210385074597	7.36461197563232	-4.25698587911174	0.000335784959595215	0.0058718246807224	0.0260357918556213
EIF5B	-0.674498570525659	6.79352995211548	-4.25448115219573	0.000337825330726972	0.00589388238493817	0.020137472481327
PBK	0.904611884705105	4.63036845734183	4.25397486088628	0.00033823926328574	0.00589388238493817	0.0189452458371617
TBC1D15	-0.701807430576632	7.90297158770383	-4.25372359675173	0.000338444879495777	0.00589388238493817	0.0183535664515704
CD63	0.524970146242604	12.0887344112104	4.25137298869808	0.000340374508086357	0.00591933274516617	0.0128184363894013
KIF4A	1.30077557979057	4.46905346488048	4.24720779065882	0.000343820793913068	0.00596678551782772	0.00301084825199194
ASS1	-0.828273204770454	9.71039622097926	-4.24693581814617	0.000344047033338322	0.00596678551782772	0.00237046920617168
IGLV3-25	3.17480161205699	4.70011603857596	4.2453249879537	0.000345390050962156	0.00598187180043087	-0.00142229350018841
SLC38A4	1.50312087412452	2.6358586270745	4.24111976826814	0.000348920869015661	0.0060347558782011	-0.0113232083763588
ITGBL1	1.07192926561468	9.76612405606414	4.23302817378009	0.000355816600271892	0.00614561376671794	-0.030372517939302
KIF1C	-1.53068109177823	4.36313111438777	-4.23121060123058	0.000357384189013596	0.0061642678058648	-0.0346511290275862
VPS41	0.509789016745554	7.29619379942383	4.22285125057675	0.000364683141247994	0.0062815925814692	-0.0543276257318759
PSG7	-1.32158385955089	4.78922079489491	-4.2219947851736	0.000365439323198888	0.00628605355537896	-0.0563434476434344
RGS16	-1.33581274685826	7.93654637635793	-4.21957959969299	0.000367580162631484	0.00631428803824708	-0.0620277998209229
RHOQ	-0.702104820883427	9.05917622621122	-4.21787097512336	0.00036910226396078	0.00633183164620915	-0.0660490593848237
NPL	1.44141784529161	6.8750538369032	4.21507454194967	0.000371607019847366	0.00635882682888584	-0.0726302329871844
CDC7	-0.667860164790629	6.10295133012891	-4.21499134088441	0.000371681802305357	0.00635882682888584	-0.0728260349967274
SUN2	-0.648337029610891	8.48555428022817	-4.21389550507551	0.000372668161257742	0.00636708589565085	-0.0754049045021103
THBS3	0.915243753316378	7.88905982695939	4.21274196007028	0.000373709289130726	0.00637260700603556	-0.0781195307483902
DPM3	0.822969379900723	6.96843033224856	4.21242109733153	0.000373999398756496	0.00637260700603556	-0.0788746043343025
MAGED2	0.586521571053455	7.94519627197959	4.20826224660985	0.000377780061077715	0.00642836246595632	-0.0886610834164205
GM2A	0.972240203629606	7.3468895279508	4.20738292629879	0.000378584295474075	0.00643338877376174	-0.0907301819357862
TFAM	-0.663077376590413	6.14596379870116	-4.2057592424123	0.000380073828294161	0.00645003142432629	-0.094550732866721
HFE	0.539428469378937	6.66730331141991	4.20360492213174	0.000382059194486625	0.00647503270227131	-0.099619709446257
PRKACB	0.690781131102887	7.65364200109376	4.1987854903691	0.000386538241325622	0.00654217267078961	-0.110958815464369
DNAJC10	0.87797951409056	6.19893754720345	4.19468270154375	0.000390392556272969	0.0065985736483411	-0.120611033096087
ACKR1	-2.27789579112832	8.85438245509851	-4.19217617194683	0.000392766144986421	0.00662982960088561	-0.126507535470092
PDK3	-0.48434958521867	6.35016766486073	-4.18996305727031	0.00039487385595341	0.00665652021442529	-0.131713564518019
EGFR	-0.934523288094014	7.11728056389007	-4.18873461572925	0.000396048660718386	0.00666743437744681	-0.13460320115314
IRAK3	-1.16886615920643	5.78231874806094	-4.18415048087676	0.000400463531669155	0.00673279312618766	-0.145385773663739
QDPR	0.784330089487853	7.65842322981705	4.18195340365569	0.000402596867386313	0.00674523367731177	-0.150553296205373
TRIP6	0.611188852766766	7.28561254501919	4.18174312612656	0.000402801638266049	0.00674523367731177	-0.151047857273555
ZMAT3	0.911598809814511	7.10383924502724	4.18174066460859	0.000402804035938494	0.00674523367731177	-0.151053646615257
SDC1	0.787958624452452	5.7678313225393	4.18033255182478	0.000404177963709964	0.0067592687203709	-0.154365398038355
SF1	-0.844352385565743	8.16146150887043	-4.17978711485925	0.000404711415116727	0.0067592687203709	-0.155648191361806
TSPAN2	1.37796542474281	2.68383551788477	4.17773963753462	0.000406720179133294	0.0067838564970742	-0.160463457948421
RYBP	-0.726066364627498	8.01238126236511	-4.17576522699764	0.000408666683115569	0.0067986037037389	-0.165106704252965
BRD2	-0.798890781999093	8.88969998281629	-4.17478924089989	0.000409632305946316	0.0067986037037389	-0.167401876973279
ARAP1	0.596830537850163	7.03219077815653	4.17475657063524	0.000409664668672005	0.0067986037037389	-0.167478705074572
PEX2	0.558938241291179	7.23100924477101	4.1742124558236	0.000410204036841548	0.0067986037037389	-0.168758249992951
CPVL	1.20728326895183	7.99214226521814	4.17412276027272	0.000410293017950865	0.0067986037037389	-0.168969177483046
CLDN5	-1.99275252342822	6.50498144457639	-4.17297873008902	0.000411429627026166	0.00680851410273797	-0.171659438949405
OLFML1	1.15761486710592	7.83520908860022	4.17190814732502	0.000412496111417649	0.006817239655756	-0.174176928997917
PUS7	-0.904647890890765	7.23597838948658	-4.16886529741688	0.000415542401945273	0.00685861956631081	-0.181331940129239
NKX3-2	1.4213691189354	5.52960602912021	4.16735931357782	0.000417058384150006	0.0068746664286943	-0.184872976323944
PLGRKT	1.30634020623878	6.13119240273695	4.16516942172469	0.000419272668427832	0.00690216711840245	-0.190021901461265
PDIA5	0.675651368061267	8.62920052123819	4.16143596988125	0.000423074788940931	0.00695570163404446	-0.198799553948245
LYZ	1.16776161258855	10.1252445329936	4.15944747037693	0.000425113884995527	0.00697267608936548	-0.203474406426456
LYRM9	0.533079065567751	6.86677603744233	4.15849924645011	0.000426089686190445	0.00697267608936548	-0.205703561094819
LTB	1.26598447055663	5.30208504112838	4.15833683930239	0.000426257040665953	0.00697267608936548	-0.206085355403455
LILRB4	0.9570973096192	5.98229582263942	4.15828229075803	0.000426313265607808	0.00697267608936548	-0.206213590381701
STON1	-0.734369049311486	6.70862878093579	-4.1553089917347	0.000429389161028937	0.00701391106316388	-0.213203125336334
ARVCF	0.925924929241167	6.28884005677534	4.15011437962447	0.000434816246023329	0.00708961460198543	-0.225413407390604
TMEM230	0.856722563012278	8.64182622443099	4.14973506614132	0.000435215205268289	0.00708961460198543	-0.226304956554605
ARHGAP22	1.34486998578955	5.81963802173173	4.14926894589309	0.000435705967392445	0.00708961460198543	-0.227400528961181
IGK	2.43711138827932	4.06283196086899	4.14818849860544	0.000436845657490289	0.00709071667359675	-0.229939978288079
MLXIPL	-1.2461256396123	5.18531437730789	-4.14814142483168	0.0004368953799519	0.00709071667359675	-0.230050617675634
HTR2B	2.01867157280693	5.08505503749805	4.14734012527672	0.000437742632532412	0.00709535910654779	-0.231933927245635
AZI2	-0.777187131308113	6.62489449653832	-4.14403115209126	0.00044125876282986	0.00714319403131616	-0.239710726913532
RGS1	-2.40937994260584	7.08712625682005	-4.14209415235852	0.000443330085618168	0.00716754766300575	-0.244262835736498
PDE4B	-1.28326521023231	7.56310066946788	-4.14076776731824	0.000444754041489519	0.00718138613863601	-0.247379839255216
VCAN	1.10273405757868	10.2956079138259	4.13522285361219	0.000450756410489512	0.00726451387089119	-0.260409399619766
NCOA4	0.625278593022758	10.5151892217513	4.13495220882443	0.000451051442588751	0.00726451387089119	-0.261045325879248
IFI27	1.21062304804036	9.64950750761929	4.13137472730978	0.000454969429489563	0.00731829325322716	-0.269450870741804
BLTP2	0.533906066048787	7.28104133402148	4.12696125093285	0.000459849772426693	0.00738739602641763	-0.279819713762627
TM6SF1	0.880028304420223	7.3249936698278	4.12612810437237	0.00046077689111439	0.0073928962364965	-0.281776958280931
LPXN	0.655716361710804	8.20453711858495	4.12380662953447	0.000463370052754166	0.00742470111443976	-0.287230416945596
AKAP13	-0.820451355351427	7.5694514600213	-4.12330374204157	0.000463933708803877	0.00742470111443976	-0.288411729534224
GUSBP11	1.66427177724991	6.41750407263748	4.12195983729447	0.000465443366765137	0.00743944435652544	-0.291568574567316
A4GALT	-0.932781362731588	5.80295018476615	-4.12028137686705	0.000467335723786571	0.00744792427016681	-0.295511156597258
USP46	1.01742740941236	5.22953527831677	4.12025941544359	0.0004673605346609	0.00744792427016681	-0.29556274137608
DYNLL1	0.742244935060208	10.4656119142227	4.11992262243795	0.000467741190422561	0.00744792427016681	-0.296353824908583
LTBP3	1.05161563072815	9.21925917005193	4.11694948089022	0.00047111498006343	0.00749220967665654	-0.303337083885137
NELL1	1.85218888843142	4.35637736551461	4.11392349023571	0.000474573651459733	0.00752904975714856	-0.310443974988502
IDH2	0.763221464568082	6.39124933187333	4.1138808834678	0.000474622530763854	0.00752904975714856	-0.310544038326663
TIA1	0.536068612629557	6.76723492064324	4.11085865181109	0.000478102526710325	0.00757474968070004	-0.317641587240987
DIAPH2	-0.776688069115657	7.97199262851931	-4.10975138155388	0.000479383866664435	0.00758554471369017	-0.320241824458852
ADH5	-0.775426462471335	8.75526613884655	-4.10824625574557	0.000481131097920008	0.00759603589294761	-0.3237762479707
CD84	0.880796292124193	6.75334492503819	4.10814531932597	0.000481248497211978	0.00759603589294761	-0.324013268153325
JMJD6	-0.741048573157057	6.46649191788043	-4.10745701408942	0.000482049827571717	0.00759919697006136	-0.325629539945631
UNC119B	0.816045887539843	7.14890959782247	4.10487484537522	0.000485067879329276	0.00763725180368623	-0.331692725199449
HIBCH	0.671405462105676	6.32957282479501	4.10191179601615	0.000488554316856707	0.00768257739803402	-0.338649788467614
APOB	-1.12029597424297	6.09199032484613	-4.09862979310535	0.000492445204430672	0.00773414250884097	-0.346355148312252
ALAD	0.793764804539265	5.63739518625032	4.09760800013135	0.000493662854710431	0.00774364698772205	-0.348753947593877
SEMA4D	1.52576282166457	4.34899435377848	4.0964511414419	0.000495045081850055	0.00775570628231753	-0.351469759123547
SRSF4	-0.846600194321843	8.70304181491351	-4.09005075493853	0.000502762312454593	0.007866861282628	-0.366493727922041
SLF2	0.76596201671598	5.86206937280353	4.08943759960232	0.000503507883298305	0.00786878883626758	-0.367932893621642
PNMT	-1.55352649966207	5.13361609851868	-4.08794907594666	0.000505322451149382	0.00788739722207609	-0.371426584682126
POU2F1	-0.695109680338154	6.60333626069612	-4.08600336093225	0.000507704180465278	0.00791480142246919	-0.37599314375269
TMEM258	0.533112533311991	10.3680921614179	4.08454483609163	0.000509496876221866	0.0079329667562476	-0.379416127641616
CNIH4	-0.719529059053793	7.06193430437549	-4.08152625645117	0.000513227115066868	0.00798121822360444	-0.386499967992943
CYP26B1	-1.01056897225351	6.76235987113092	-4.07971836657255	0.000515474245832222	0.00800631558975035	-0.390742363059716
SGCD	0.645647519941442	5.46317745083851	4.07651773155774	0.000519476560105214	0.00805857932442972	-0.39825248660106
TOP1	-0.629233972699974	7.76435346825801	-4.07422458529306	0.000522363100390063	0.00809342730175438	-0.403632849237293
MSX1	-1.02823952364601	6.73387438539409	-4.07351903985477	0.000523254428361537	0.00809731424452254	-0.405288191077199
RAG1	1.23734773257664	3.0051927959756	4.06910884629662	0.000528860331226963	0.00815770374248263	-0.415634632802514
MFAP4	0.928870468813582	8.30446752122424	4.06907035554626	0.000528909520105925	0.00815770374248263	-0.415724927888522
CPQ	0.780761852979019	8.19804579116896	4.06892716679989	0.000529092546771791	0.00815770374248263	-0.416060832197124
NLGN1	-0.99272197215659	4.0817105518367	-4.06751764279672	0.000530897597796073	0.00817556434705938	-0.419367344718435
BTC	1.9591225548722	4.64761331660732	4.06005251543634	0.000540560254889994	0.0083086695293913	-0.436877222931942
SLC6A3	-1.99826398934737	6.22294780861102	-4.05982657837282	0.000540855415857711	0.0083086695293913	-0.437407115892221
WDR43	-0.697836248774419	6.36877376799483	-4.05927529810378	0.000541576274177211	0.00830964664371659	-0.438700026551014
LINC01140	1.01751081907768	8.03771533021214	4.05716849534399	0.000544339969947771	0.00833230413496901	-0.443640904946599
SYNE2	-0.828898863892634	7.15934816226246	-4.05714486138007	0.000544371052399304	0.00833230413496901	-0.443696329752179
ALDH5A1	1.09474589848287	3.61014119996022	4.05487082966557	0.000547370048173977	0.0083600063046449	-0.449029069696
SSRP1	-0.588320543860664	7.32253145608486	-4.05477001788616	0.000547503378964326	0.0083600063046449	-0.449265471592972
PRRC2C	-0.688256926648894	7.72075096628503	-4.05411917699846	0.000548364941129299	0.00836306146043151	-0.450791666486221
NTAN1	0.754656421234643	7.71341919321452	4.05139736988522	0.000551982630454157	0.00840809204437579	-0.457173893089503
SP100	-0.447915650466872	6.58786410519755	-4.04942812228945	0.000554614859567213	0.00843802126294618	-0.461791179862104
CD55	0.719637161129871	8.83129152969332	4.04623066650917	0.000558915434781135	0.0084883793881882	-0.469287698800786
HSP90AA1	-0.666141473250685	10.7417581803296	-4.04596993305594	0.000559267581298803	0.0084883793881882	-0.469898965477944
HYMAI	-0.927429781564049	5.9699317678295	-4.04398908778939	0.000561950132206969	0.00851886753176583	-0.474542736085514
NOP14	-0.803856236197948	7.00799061620658	-4.04081852217061	0.000566270535661383	0.00857408189505013	-0.481975069670284
ID2	-1.00297388622173	9.17917255509999	-4.03717377510966	0.000571277945528012	0.00863955390587399	-0.49051813098554
YIPF2	0.747812740475922	6.28009495567871	4.03623687931704	0.000572572222778056	0.00864878209388645	-0.492714011923093
WDR74	-0.626987282985835	6.5086439031959	-4.03517906636542	0.000574037048943395	0.0086605613481997	-0.495193225028899
DOCK9	-0.95345688822021	5.47226756182991	-4.02979828871269	0.000581546108628573	0.00876339386339814	-0.507803059014289
MARCHF2	0.653620041508245	7.1003995035489	4.02727964369725	0.000585094467231134	0.00880636827286099	-0.513704812197068
SEMA5A	0.843917030838735	8.18524956434013	4.0264423158621	0.000586278889745509	0.00881370273846905	-0.515666763018261
ITPKC	-0.883469107423466	7.44442713696312	-4.02234534516049	0.000592108643299087	0.00888072001287736	-0.525265711434983
FLT1	-0.837151444314494	5.49593116938845	-4.02232225853154	0.000592141657111098	0.00888072001287736	-0.525319798656836
PLA2G2E	-1.51684827469931	4.13075918467186	-4.02105950608584	0.00059395018144768	0.00889728927019315	-0.528278110950511
TIAL1	-0.535058169975785	6.72966745437581	-4.02045357115072	0.000594819956355492	0.00889977361917454	-0.529697624808514
TSPAN4	0.757759801747978	8.5711441354658	4.01573332993545	0.000601639035769375	0.00899116114566455	-0.54075476997069
TSPO	0.742741526348787	9.46111251009369	4.01311575427116	0.000605453965832653	0.00903749054311952	-0.546885748345948
DOK1	0.51209793850182	6.48983631759599	4.00797076444077	0.000613022682405009	0.00912944479637424	-0.558935094757238
MRPL48	0.705320583245937	6.93350043646001	4.00794656631017	0.000613058501314699	0.00912944479637424	-0.558991761237324
TMSB10	0.551979044129347	10.9034362311089	4.00500487438786	0.00061742843768865	0.0091837032208207	-0.565880213635542
PRR5L	1.21178525398283	5.19874463277875	4.00144133556747	0.000622763647918539	0.00925217485385909	-0.574223977374505
CKLF	0.745518965151462	6.35961210983069	3.99984574144362	0.000625167352073761	0.00927698454491616	-0.577959641694648
FDX1	0.75300632744565	7.42713910220009	3.99862459005644	0.000627013201699581	0.00928995438795931	-0.580818520028447
PPP1CC	0.691555249299045	10.0287551546093	3.99829590301199	0.000627510958421043	0.00928995438795931	-0.581588001444193
TPP1	0.662669130099777	9.17147139934305	3.9960019834557	0.000630995777882691	0.00933061943832849	-0.5869580191152
STC2	-0.964241442167062	5.44838936693376	-3.99467049570307	0.000633027332664449	0.00934002792800182	-0.590074824780053
MSR1	1.466277895666	6.75159984239299	3.9946167051777	0.000633109541588037	0.00934002792800182	-0.590200737255458
AOC2	-0.94227528982685	6.34234959479084	-3.98983136062953	0.000640465693844021	0.00943175180783331	-0.601401370974417
RAI2	-0.930814726469223	6.2635131145746	-3.98960289474271	0.000640819014706068	0.00943175180783331	-0.601936077896061
BTK	0.709787640063254	6.33102559307552	3.98824585645429	0.000642921661766417	0.00945169601129396	-0.605112040959812
NUCB2	0.724748201374046	8.27139074257102	3.98725841328967	0.000644455953407923	0.00945337375069286	-0.607422929518564
PRRG1	-0.634004789735498	6.81811196466774	-3.98721003528491	0.000644531216728407	0.00945337375069286	-0.607536145456269
EGLN3	-1.42242325388865	5.70757506380685	-3.98070402681011	0.000654732839886824	0.00959187403787847	-0.622760115453548
HSPA9	-0.571300886327389	8.44573049786312	-3.97630511842366	0.000661721241046275	0.00968303431776395	-0.63305165905302
PLAAT4	1.00415110292641	7.43607635783286	3.97510018221991	0.000663648383579735	0.00969597427042845	-0.635870427312042
ITFG1	0.596090204913169	8.39197901215469	3.97447035744963	0.000664657926903277	0.00969597427042845	-0.637343763333587
ANKRD42-DT	-1.66745281536932	3.47756715927046	-3.97431558285267	0.000664906247920705	0.00969597427042845	-0.637705819607861
PPP1CB	-0.580652709976452	7.70738432042111	-3.97296214842575	0.000667081635498109	0.00971648976682327	-0.64087175969532
HS3ST2	-1.22026486345598	7.31986422463657	-3.97156964897472	0.000669327194302418	0.00973797896152529	-0.644128930812876
SHCBP1L	1.11828829538695	3.17522181079008	3.96870053698927	0.000673977662260669	0.00979436733788694	-0.650839540583831
LONRF1	-1.13298036017629	6.31998932328166	-3.96700383195334	0.000676742898710559	0.00982326115774696	-0.654807684509434
PPP2R2A	-0.666086146092131	8.21132911763407	-3.96558010141601	0.00067907194571717	0.0098380820662447	-0.658137237483936
AKAP1	-0.668804173300588	7.32437392568159	-3.96425813016629	0.000681241656610409	0.0098380820662447	-0.661228670857345
TRIM14	0.828242636533713	6.1982023152642	3.96420237927052	0.000681333310047179	0.0098380820662447	-0.661359041423075
RFX5	0.512856965489875	7.18505655729623	3.96415647174126	0.000681408790369448	0.0098380820662447	-0.661466393603097
CHPF2	0.541526929415158	7.17781982335311	3.9640069664246	0.000681654661870629	0.0098380820662447	-0.661816002229366
CMKLR1	0.62270955445799	6.80092453047344	3.9627395147623	0.00068374261501133	0.00985696451720438	-0.664779785308319
NDUFC1	0.705569236338837	9.10452314131199	3.96009763509966	0.000688115196336807	0.00990701433887381	-0.670957089729003
NCOA3	-0.689083804338785	6.69316527118518	-3.95969647217961	0.000688781586954843	0.00990701433887381	-0.671895049224339
ELL	-0.945589581019309	5.5367571014511	-3.95700059477887	0.000693276495776582	0.00995713711559156	-0.678197947092936
INSR	-0.980079111314199	6.13604184193261	-3.95666296904356	0.000693841477405375	0.00995713711559156	-0.67898726676327
ZPR1	-0.574328741332063	6.89413601418048	-3.95574730647951	0.000695376046875345	0.00996784508009636	-0.681127905679812
PHGDH	-0.934075420096009	6.51998112775406	-3.95265166546195	0.00070058907463865	0.010031197815013	-0.688364401094415
GPRC5B	-0.689293727969345	6.30694483440019	-3.95138459475689	0.000702733987323454	0.0100505269250344	-0.691326131444173
ROBO1	0.880395094905799	7.72839205105923	3.95045854228727	0.000704305744319463	0.0100616243225209	-0.693490661359006
HMGN1	0.721622854612495	9.42412530594768	3.94890919432333	0.000706943210264139	0.0100879040715232	-0.697111907967328
CCDC86	-0.582730652193789	7.60402690823191	-3.94526437220826	0.000713186559320025	0.0101655216115931	-0.705630066603796
ATOX1	0.595602020088355	7.64744711713545	3.9430118321789	0.000717072361807991	0.0102093985026334	-0.710893832149408
ITGA4	1.01305724001852	4.18334669503965	3.94073202135063	0.000721026615002194	0.0102541501613867	-0.716220894335009
CNR1	-0.915352128608841	5.0309866801086	-3.93207856176468	0.000736233786332186	0.0104586559107841	-0.736436807460119
GPR137B	0.930648087373806	7.76907554119476	3.93152336608868	0.000737220259212071	0.0104609155299868	-0.737733619986476
ATP13A2	1.0037149476999	3.17462027888352	3.93018936462558	0.000739595883187435	0.0104743087993575	-0.740849440645776
TRPS1	0.640561132198594	7.8611266126281	3.93006313595525	0.000739821067612615	0.0104743087993575	-0.741144264461878
KCTD9	-0.672169606375408	7.07986993428556	-3.92172868130987	0.000754840813687576	0.0106635682401194	-0.760607459610575
ERO1B	-1.60922311881797	4.0728964172403	-3.92170396002246	0.00075488581175533	0.0106635682401194	-0.760665181541285
PNN	0.482657431411498	9.58035274047933	3.92086950456306	0.00075640626301516	0.0106635682401194	-0.762613527062511
FOXC2	-1.87222943188062	4.22529145047397	-3.92078380838284	0.000756562580984508	0.0106635682401194	-0.762813613123919
PFKFB3	-1.27142242642064	7.936774110895	-3.91784139685519	0.000761949311647453	0.0107275335714463	-0.769683256890439
IER3	-1.85269935662625	9.71901559995558	-3.91729594169144	0.000762952060942758	0.0107297028993318	-0.770956647065288
SIX1	0.704660122756205	5.9805597167683	3.91352903395678	0.000769912878323976	0.0108155650229445	-0.779749952887509
EIF4A3	-0.583211409309087	9.467693574144	-3.91204991221877	0.000772663325507089	0.0108363916671725	-0.783202408272148
RAB20	-0.698529311990284	7.93523929153309	-3.91181038375285	0.000773109648326313	0.0108363916671725	-0.783761479492548
AKAP8	-0.449215499938922	7.62552142352845	-3.90969496852988	0.000777062507111046	0.0108649650467089	-0.788698741652685
TFPI	-0.998676664504711	8.14491816155837	-3.90968490664407	0.000777081356558377	0.0108649650467089	-0.788722224587532
CTSB	0.712442368785146	10.8662965803276	3.90871951469875	0.000778891986328215	0.0108649650467089	-0.790975262905037
ATRN	0.5740597434962	6.93174886855493	3.90850531306136	0.000779294296814544	0.0108649650467089	-0.79147515689132
SEPTIN6	0.477247778159532	6.2524190261755	3.90842509577603	0.000779445012842279	0.0108649650467089	-0.791662363270426
SYT17	1.55037132835489	4.79355035280829	3.90088595666518	0.000793739745403565	0.011052039208301	-0.809254187684163
PLXND1	0.535844462853722	8.38588317251836	3.89753353878175	0.00080017940711265	0.0111195300801454	-0.817075070119177
BCOR	-0.960365913061769	5.1850707428403	-3.89744725419728	0.000800345833499354	0.0111195300801454	-0.81727635062663
FAM200C	1.82047203581149	4.32649408808195	3.89674799507602	0.000801695837198774	0.0111260597911132	-0.818907523463696
RNF138	-0.586125470158346	7.78215353011965	-3.88935762651842	0.000816102637683453	0.0113135807546402	-0.836144414042125
ATP6V0D1	0.673293793114544	9.35540001181404	3.88847871168831	0.000817832989374616	0.0113251505856115	-0.838194011902958
KLHDC10	0.585973069801291	7.08965185774155	3.88752331645045	0.000819718037931245	0.0113367129559173	-0.840421878101585
TPSAB1	1.29749857683918	7.29498003446768	3.88691954087753	0.000820911542295529	0.0113367129559173	-0.841829766046541
NEUROG3	-1.65762441060505	3.57845804523639	-3.88669391350354	0.000821357990003977	0.0113367129559173	-0.842355876778778
ADAM9	0.721433663155091	9.12547953499852	3.88553327303142	0.000823658350776341	0.0113493745764489	-0.845062146435215
VCAM1	1.36326126162398	10.6179835200001	3.88532556314027	0.000824070700085432	0.0113493745764489	-0.845546451113186
FOXF1	-0.774144315097935	5.67238750371042	-3.88454831718145	0.000825615519303522	0.0113537081791385	-0.84735867312561
TRMT5	0.639780145716392	10.1494864997775	3.88408009494345	0.000826547522451004	0.0113537081791385	-0.848450350060353
PTAFR	0.720571870713665	6.92096748621511	3.88381310841307	0.000827079429960182	0.0113537081791385	-0.849072829555333
POLR2D	-0.484479011866958	5.7921305076667	-3.88238612960591	0.000829928107782602	0.0113766582499978	-0.85239971966708
WSB2	0.684081588632687	8.06475816871545	3.88146846183592	0.000831765185519403	0.0113766582499978	-0.854539089858648
INTS6	-0.647656548872627	6.31721796162496	-3.8812181789697	0.000832266925820371	0.0113766582499978	-0.855122563668567
PSMB9	0.717171564535637	8.18329213415833	3.88117644469509	0.000832350619413745	0.0113766582499978	-0.855219856436845
TMEM97	-0.61047711900515	6.46898302422942	-3.87997429527673	0.000834764985940312	0.0113973366276926	-0.858022289476171
NIP7	-1.02029143805846	5.43104254560251	-3.87757138121396	0.000839611767376222	0.0114511451725324	-0.863623519089367
PHLDA1	-0.860977278631497	6.96457012224596	-3.87635317617961	0.00084207958654513	0.0114724269533298	-0.866462965203564
PRG2	-1.72545164037343	4.46266064722758	-3.87514322466144	0.000844537803700888	0.0114935322413244	-0.869283034346222
DDOST	0.59633361876759	9.480652579697	3.87408087127311	0.000846702015153198	0.0115105952447117	-0.871758977526303
PLK3	-1.00214243165743	6.54881816571561	-3.87191649462446	0.000851128277926825	0.0115583402984198	-0.876802986532115
GCDH	-0.702669777615907	6.27026450384681	-3.87120481714717	0.000852588700391852	0.0115657499346075	-0.878461429848588
TMED10	0.585462185034347	9.80963349353524	3.86838790477368	0.000858393656709521	0.0116116260158607	-0.885025288550324
SH2B3	0.559672975460716	8.33457123588089	3.868325583118	0.000858522528119201	0.0116116260158607	-0.885170499406708
SORBS1	-0.620109846374114	7.08700170529198	-3.86806974727444	0.000859051757492889	0.0116116260158607	-0.885766598745793
SLC3A2	-0.665128002438257	7.83770882268367	-3.86778352608443	0.000859644226120825	0.0116116260158607	-0.886433488687752
MAPRE2	0.600750939259599	7.5259945850851	3.86629428341722	0.000862733452316304	0.0116409167957684	-0.889903268364056
NDUFA3	0.753889888749713	8.25703460233812	3.86444712192173	0.000866580422339291	0.0116803585070743	-0.894206663684464
RAB21	-0.530862442428225	8.28692058784399	-3.86163523753064	0.000872469222981627	0.0117472080789741	-0.900756971506165
MFGE8	-0.893304672609823	7.92301265896164	-3.85819067116144	0.00087973708954048	0.0118324638543195	-0.908780066728537
MYL6B	0.64457447226922	7.56151573693555	3.85632184835194	0.000883705285582951	0.0118732050219184	-0.913132448493916
AK1	0.869074313564945	8.30037695300166	3.85127700577858	0.000894506113372085	0.0120055634727848	-0.924879879888577
INPP4B	-0.702683190792614	4.600030487808	-3.84852717656839	0.000900448368924466	0.0120725013025578	-0.931282075411663
ADCK2	0.483077908328063	6.03444184315957	3.84686807630407	0.000904052507163017	0.0121079828898962	-0.935144453926307
PTBP2	-0.856116514940966	6.43905548667348	-3.84528621003134	0.000907502173693165	0.012141322732278	-0.938826775461232
PKIA	1.30272534682403	4.98034682040353	3.8445202870933	0.000909177147886268	0.0121508738696893	-0.940609626439723
COMT	0.638885443711018	8.19262294591726	3.84293666247987	0.000912650047350541	0.0121799717603179	-0.944295667493178
KCNE4	-1.10752528511911	6.93413138263862	-3.84248472875879	0.000913643548917133	0.0121799717603179	-0.945347541061599
PCYOX1L	0.719641652051027	6.54740149943418	3.84114273553338	0.000916600017029135	0.0121799717603179	-0.948470902358641
SH3BP5	-0.772088435865234	9.53587641041555	-3.84109710980891	0.00091670069882592	0.0121799717603179	-0.948577088684058
SH3BGRL3	0.885277722243304	9.77973712767704	3.84096938321935	0.000916982609979834	0.0121799717603179	-0.94887435007055
PRKCA	0.722711675195565	5.3490193820036	3.84090052345841	0.000917134629108807	0.0121799717603179	-0.949034608483742
LMOD1	-1.9832639602428	6.3867098239108	-3.84032804428744	0.000918399436855147	0.0121839707032105	-0.95036692975534
CD37	1.80347107275124	6.69405877195939	3.83535896107467	0.000929450716840477	0.0123176576656333	-0.961929996655547
CLCN3	0.622861789412055	7.24245400580802	3.83348264284892	0.000933657830140624	0.0123604564884481	-0.966295538100883
GPRC5A	-1.79750659595966	7.7433564228844	-3.83198747276819	0.000937023823202974	0.0123920420468151	-0.969774021755433
APOE	1.26378435360055	9.26083907642766	3.83026617462527	0.000940913768176495	0.0124304835643212	-0.973778303322444
ZSCAN26	0.942208232374577	5.76248642720732	3.82928060816846	0.000943148234905393	0.0124469970082556	-0.976070903830389
SLC1A4	0.550062942552481	7.23635859240873	3.82738900358018	0.000947451592663398	0.0124907512888877	-0.980470826836079
ETF1	-0.473430605927639	8.48141474966554	-3.82665877948721	0.00094911803224956	0.0124996867518033	-0.982169248543297
NXT1	-0.924684153420092	7.5199213669598	-3.82400804810248	0.000955191672809037	0.0125431468325575	-0.988334095629722
WWC1	1.28988403384101	4.10458659592968	3.82372516989545	0.000955842101786215	0.0125431468325575	-0.98899194667497
RRAGC	-0.523025900752893	9.14686432558913	-3.82345583192244	0.000956461804870351	0.0125431468325575	-0.989618301300362
FST	-0.71876029765607	6.43226223298187	-3.82314957586492	0.000957166933795301	0.0125431468325575	-0.990330500992451
TFDP1	0.68710287013853	7.08150284996508	3.82305771973905	0.000957378525145771	0.0125431468325575	-0.990544110873816
SLC25A28	-0.82972455563076	7.04604791057971	-3.81970738073652	0.000965127786350085	0.0126315844749732	-0.998334664934856
CHST7	-2.51986032832539	5.13558321360075	-3.81899640578489	0.000966780225490211	0.0126382686743619	-0.999987745899126
PRPF3	-0.995588794514068	6.18590616087912	-3.81862792297101	0.000967637750279392	0.0126382686743619	-1.0008444808094
GDF15	-1.97841673351487	5.6882446672978	-3.81596686701041	0.000973852891347389	0.0127063179621311	-1.00703110059123
AGMAT	0.631720663094264	5.8854130633082	3.81518666174947	0.00097568261220238	0.0127141287887237	-1.00884483777267
DDX10	-0.604190122297834	7.54587470211558	-3.8148544290237	0.000976462789990563	0.0127141287887237	-1.00961715708721
LMCD1	-0.787334939015788	8.20460362636652	-3.81433833558401	0.000977675950313902	0.0127168282302661	-1.01081686198718
BCL7A	-0.844506088803702	5.22357735817737	-3.81052869443752	0.000986677391750477	0.0128083313012189	-1.01967183517242
CD47	0.436832855744743	8.41691889257895	3.81042227354406	0.000986930017780432	0.0128083313012189	-1.01991917333573
TCOF1	-0.636102485052116	6.13026998073933	-3.8100770423422	0.000987749981704379	0.0128083313012189	-1.02072153425514
CLEC4A	1.38237161078104	5.25463729151595	3.80918370203494	0.000989874898908645	0.0128195285927405	-1.02279771087927
FADS3	-0.948736143859056	7.25503047944814	-3.80886191449436	0.000990641416998142	0.0128195285927405	-1.02354554358499
PTP4A2	-0.447816182520965	9.6156139421556	-3.80834337929111	0.000991877836501546	0.0128224043833221	-1.02475059360475
ZFP36L1	-0.733996561116644	8.83781636025552	-3.80756109938129	0.000993746031667318	0.0128334331750459	-1.02656851870815
TICAM1	-0.978953767884686	5.37068986307429	-3.80424457637715	0.00100170510990461	0.0129169685982514	-1.03427499226048
CEP55	1.13905235641305	3.45262793933593	3.80401521414842	0.00100225786560821	0.0129169685982514	-1.03480790843836
PEX5	-0.865905714943627	7.34668910372558	-3.80103323895602	0.00100947186103059	0.0129966932169143	-1.04173591993766
ARHGAP10	-0.665389953529713	6.97004977647406	-3.80013461975507	0.00101165585796908	0.0130086806219563	-1.04382348963267
ATP5F1E	0.486019484712624	10.4349553907401	3.79980391061538	0.00101246078715534	0.0130086806219563	-1.04459173334056
NES	-1.04219509352311	7.10649260468596	-3.79882633591581	0.00101484386103818	0.0130260618630515	-1.04686258870615
PLEKHA2	1.5672113977126	5.87090569813502	3.79580677781521	0.00102223986172666	0.013097183029486	-1.05387620810835
GCHFR	1.36138156713911	7.18189438921448	3.79571858907367	0.00102245666772939	0.013097183029486	-1.05408103181313
SPIDR	-0.939955419469156	5.62821647251827	-3.79245710281824	0.00103050683919084	0.0131791836646524	-1.06165543286395
PILRA	0.976188496923466	5.94628891673461	3.79228110559121	0.00103094302336006	0.0131791836646524	-1.06206413157535
SPTAN1	0.661546484814838	7.47042113998104	3.79184997445663	0.00103201229256468	0.0131795266817124	-1.06306528487152
PGPEP1	0.650779506611588	6.76445177927983	3.79102232194808	0.00103406806910233	0.0131924546898696	-1.06498716485676
CKAP2	0.71110764117909	6.18465908539022	3.79002486663686	0.00103655099613537	0.0132108006493341	-1.06730324109679
HIF3A	-0.927331127256301	5.0588506445489	-3.78894416546678	0.00103924780020171	0.0132318327673215	-1.06981248891837
ICAM3	1.12223555152869	5.62132371148184	3.78760619743814	0.00104259620994796	0.013261110545646	-1.07291889789859
PSMB10	0.923210034763772	7.28542083686741	3.78693802170884	0.00104427238494044	0.0132690811686452	-1.07447015145406
CD48	0.66402481964241	7.13775107329676	3.78602758837086	0.00104656057437256	0.0132758075171698	-1.07658375655494
PDE7B	-0.870312238876084	5.41822040803237	-3.78589196893774	0.00104690185040087	0.0132758075171698	-1.07689859426474
SDF4	0.53397452590746	8.95271509532166	3.77976845353598	0.00106242643323449	0.0134591757468775	-1.09111206990532
NQO2	1.09332898688094	7.84517201779325	3.77853533725186	0.00106558010881224	0.0134856149306438	-1.09397378486094
LDLRAP1	0.625303554050034	6.93733578200263	3.77806807614777	0.00106677753872378	0.0134866549268663	-1.09505812132716
TNFSF9	-0.916880345572635	6.7260059478316	-3.77733815758482	0.00106865073286566	0.0134866549268663	-1.09675193726675
TRA2B	-0.502382070578824	8.97466196993219	-3.77723790249815	0.00106890827198018	0.0134866549268663	-1.09698457998417
LRPAP1	0.732370407509093	8.07181488386183	3.77684070899212	0.00106992920126923	0.0134866549268663	-1.09790625949039
IL1R2	-1.7474946840747	4.3496198680503	-3.77112948156496	0.00108471614534894	0.0136594285116003	-1.11115707196196
ANTXR1	1.06445952223659	4.3778838797474	3.7704334046092	0.00108653211636632	0.013659448400028	-1.11277181023442
CLEC7A	1.02567946598765	7.01249230852098	3.77030075697046	0.00108687851699978	0.013659448400028	-1.11307951594532
UQCRQ	0.608656715556085	9.65503168896268	3.76850536856002	0.00109157781016633	0.0137036874200257	-1.11724412109307
MARK1	-0.659161838212847	6.5825560423069	-3.76812864811411	0.00109256639400347	0.0137036874200257	-1.11811791969633
PDIA6	0.633309894220153	9.64964580137477	3.76677168097885	0.00109613466723793	0.0137348172427048	-1.12126525405396
GADD45G	-0.900989356239874	6.48454495030515	-3.76604395534761	0.00109805303384431	0.0137452321850431	-1.12295304567342
RASL10A	0.862789041741753	6.36628570897519	3.76497541350855	0.00110087584613587	0.013766937015525	-1.12543117149314
RASA1	0.608803299604277	8.51266780705197	3.75901138695408	0.00111676351811917	0.0139329254829959	-1.13926031768849
REX1BD	0.654328228420936	7.13988895720192	3.75896013747416	0.00111690101986813	0.0139329254829959	-1.13937913506985
LSP1	0.796159225723412	7.58433983895463	3.75875363714235	0.00111745522737941	0.0139329254829959	-1.13985788471044
ANKFY1	0.822139534093311	6.6710005143636	3.75716331554799	0.00112173246356543	0.0139724763909928	-1.14354471438747
NOLC1	-0.75132619111195	7.68601971702828	-3.75669246726055	0.00112300193124348	0.0139745210794403	-1.14463622161247
NRP1	0.713347319511899	7.07797271136908	3.75303439793964	0.00113291304168717	0.0140839917266971	-1.15311537201085
RSL1D1	-0.566246710432188	7.46455913779149	-3.7515599942983	0.00113693216257264	0.0141155940606888	-1.1565324935428
ARIH1	-0.519634848387163	7.22311377047272	-3.75127697843302	0.00113770525421634	0.0141155940606888	-1.15718839024915
POLR3E	-0.494197346606971	6.99708233808766	-3.75087487129645	0.0011388045512855	0.0141155940606888	-1.15812026789103
PPRC1	-0.946278044903542	6.55691497563699	-3.75038047967272	0.00114015757811764	0.0141185232714411	-1.15926598743098
PERP	-0.85926464802037	5.70344182344624	-3.74847551628133	0.00114538585668694	0.0141693868748464	-1.16368034314352
CRY1	-1.1619459517616	6.81798514133424	-3.74796348993329	0.00114679517633567	0.0141729534842736	-1.16486678439864
KMO	0.607932825385737	5.54577044394323	3.7460863237565	0.00115197662599008	0.0142129955505532	-1.1692161922479
FADD	1.06941749337743	6.53248195233801	3.74597540519012	0.00115228351177071	0.0142129955505532	-1.16947317830776
IFFO1	0.618031121867334	8.09853141632374	3.74392593720197	0.00115796846751679	0.0142691962327629	-1.17422130604344
ZNF671	1.36876300880828	4.47133462385329	3.74227043907615	0.0011625808265843	0.0143027905020935	-1.17805633452669
RAB31	0.581420601779897	9.26603772835885	3.74207133398307	0.00116313677159887	0.0143027905020935	-1.17851754751023
NPC2	0.531276658417799	11.2972277235247	3.74173068716314	0.00116408854122077	0.0143027905020935	-1.17930662099387
MRPS34	0.871782093930079	5.67575722378558	3.74093714641008	0.00116630868439973	0.0143123795013675	-1.1811447231077
THBS1	-1.24150328796426	6.33684218060349	-3.74064287189359	0.00116713305907696	0.0143123795013675	-1.18182634079742
CERK	0.647714863996756	7.37084207573007	3.73862574761008	0.0011727993060654	0.0143589465582648	-1.18649825530795
ODR4	-0.599565882942557	6.95232695546982	-3.73848279006201	0.00117320191368248	0.0143589465582648	-1.18682934451117
SHMT1	-0.840202303648313	4.67020877819729	-3.73784293233109	0.00117500560200841	0.0143671139518301	-1.18831122277971
ATP5IF1	0.931971668016205	7.85268432050245	3.73337603804773	0.0011876738152629	0.0145023170460322	-1.19865495046284
FIBP	0.434033893990636	8.27234622349777	3.73313640130061	0.00118835723006323	0.0145023170460322	-1.19920979521419
RNMT	-0.465398931166072	6.64205179242213	-3.73183367325348	0.00119207925206081	0.0145337106883364	-1.20222595464337
SLC15A3	0.906387410511019	7.75725851657974	3.73039310870361	0.00119620849235854	0.0145700038235925	-1.20556100206329
SLC1A5	-0.752099806089984	6.46668905877507	-3.72991871391855	0.0011975713889194	0.0145725650337902	-1.20665921701195
CD14	1.10617939449693	10.1963057522675	3.72758578903871	0.0012042960322032	0.0146256690588111	-1.21205949480649
ZBTB14	0.944274184448006	4.9260966950115	3.72734726577347	0.00120498567179755	0.0146256690588111	-1.21261159340095
MYDGF	0.626156786582916	8.62421974317461	3.72720197899033	0.0012054059289157	0.0146256690588111	-1.21294787848254
RMI1	1.10537746700849	5.56000994924096	3.72617248002811	0.00120838801096451	0.0146442184210047	-1.21533071321649
ARHGDIB	0.667526721861837	9.85640120579645	3.72587492070699	0.00120925128779	0.0146442184210047	-1.21601940725485
ABL2	-0.791180044580714	6.57812578202599	-3.72485815909524	0.0012122057070198	0.0146659490467477	-1.21837259613803
NR4A3	-1.38442594753899	5.38258429630365	-3.72304202591589	0.00121750061781475	0.0147159276396098	-1.22257553140656
GTF2H5	0.485710528832986	7.66168052534368	3.72223949846948	0.00121984764429305	0.0147302137218692	-1.22443262876884
FDXR	1.12482995133924	3.68449224539289	3.72121758799515	0.00122284273285829	0.0147398925724358	-1.22679727691166
RAB23	1.17215413644572	5.75136073157544	3.72079951242725	0.00122407015051557	0.0147398925724358	-1.22776464507301
EDN1	-1.63575619033508	6.09954959434104	-3.72076935461715	0.00122415873710149	0.0147398925724358	-1.22783442517638
CRY2	-1.70462797851395	5.44787875861359	-3.72037674104173	0.00122531259144428	0.0147398925724358	-1.22874285674235
ASB1	0.499175527294383	6.36387325828575	3.71963121183973	0.00122750658775095	0.0147522488487978	-1.23046781408227
FBXO42	-0.487096187795502	6.43364085601636	-3.71472758611687	0.00124203428520762	0.0148951287771787	-1.24181178911526
COQ9	0.411765485483271	7.38084763669378	3.71456198760394	0.00124252784607161	0.0148951287771787	-1.24219483005292
RAN	-0.611968074011092	8.82295009762857	-3.71429528826097	0.0012433231416238	0.0148951287771787	-1.24281171708859
P4HB	0.773646784090984	10.46060326949	3.71403229259819	0.00124410788489289	0.0148951287771787	-1.2434200286623
VTI1B	0.433829099968616	8.90371156315958	3.71329977916989	0.0012462961835663	0.0149072115882958	-1.24511429395784
MDFIC	0.600544052295839	8.255312729957	3.71197836505089	0.00125025336777927	0.014935265887448	-1.24817048616002
OLFM4	-1.48069836914613	2.7277721185397	-3.71172809477775	0.0012510042375075	0.014935265887448	-1.24874929148858
ZCCHC8	-0.636149469863548	7.93916354180726	-3.70999682223102	0.00125621066625251	0.0149733638939158	-1.25275302692089
CCR2	0.624855474526273	5.77971818433665	3.70975327806951	0.00125694478661273	0.0149733638939158	-1.25331621620043
SYNE3	0.885524183327796	9.12479389929364	3.70932809684404	0.00125822743449617	0.0149733638939158	-1.25429941840865
EXOSC7	-0.490579007735507	6.81913877473021	-3.70909450071131	0.00125893267572827	0.0149733638939158	-1.2548395836535
YTHDC1	-0.625937336961359	8.61152514984925	-3.70843398140358	0.00126092893650095	0.0149830117896442	-1.25636692441879
PIK3R5	0.494103534468144	7.12012875851195	3.7070444166065	0.00126513876712936	0.0150189196552267	-1.25957988192519
CDKN2D	-0.939478185639539	4.41163426936622	-3.7044089893537	0.00127316120473709	0.0150746022138902	-1.26567285819282
CSTB	0.746375428337286	10.3918706258859	3.70434462509037	0.00127335776109194	0.0150746022138902	-1.26582165416508
HSPG2	0.858598196351629	8.07657971273725	3.70399689427208	0.00127442018364713	0.0150746022138902	-1.26662552199762
ATN1	-0.565306749323185	6.48354138142391	-3.70388920497976	0.00127474938429241	0.0150746022138902	-1.26687446995598
AGPS	0.598053314630904	6.82386983299338	3.70354868079258	0.00127579090159476	0.0150746022138902	-1.26766165833227
ANK1	0.706035727650705	4.29015291226488	3.70217970519631	0.00127998649092306	0.0150968398057838	-1.27082616513922
POU5F1P3	-0.704501131720759	2.93291386070463	-3.70188059494301	0.00128090500460672	0.0150968398057838	-1.27151755295392
SLC7A5	-2.35732528330421	5.79497151050707	-3.70176662079492	0.00128125516978613	0.0150968398057838	-1.27178099909455
ADA	-0.69194498681478	6.61083490444888	-3.70093490657899	0.00128381332425579	0.0151086320779767	-1.27370341923031
TAF4B	-0.564487474919942	6.6424458137841	-3.70036176955392	0.00128557908952137	0.0151086320779767	-1.27502811405985
S1PR1	-0.868104546889363	7.93706796332971	-3.70027681502702	0.00128584102791291	0.0151086320779767	-1.27522446637353
HSPA6	-1.20176870548107	8.18917823317343	-3.69872458916274	0.00129063625317533	0.0151508952171733	-1.27881190755948
HLA-DRA	1.66614978137438	10.9341842248474	3.69791911065531	0.00129313153304972	0.0151661057257399	-1.28067337538809
DENND1B	1.47889943697256	5.79696228430621	3.69608510262751	0.00129883085076126	0.0152188308120247	-1.28491147405481
BCAS2	-0.640844547368656	7.9514834623769	-3.69455216229119	0.00130361358699928	0.0152607283152147	-1.28845352250185
CDV3	-0.558921387759498	7.94812113166891	-3.6934192165191	0.00130715951220505	0.0152879158181703	-1.29107113983179
NDUFB11	0.406738169102324	8.63114141169778	3.69303811918293	0.00130835441867122	0.0152879158181703	-1.29195160995656
RB1CC1	-0.650470286907888	7.31145280406587	-3.69172457106847	0.00131248122913616	0.015321976158789	-1.29498622885569
CBR1	1.74842953324038	5.70504416835961	3.68923196364299	0.00132034765717287	0.0153995898797386	-1.30074415151526
TRAK1	0.429232615627328	6.80687363940382	3.68409806738184	0.0013366965666149	0.0155759029416702	-1.31260090982561
SNW1	-0.405696868539455	8.19684031917146	-3.6787539534615	0.00135392700531114	0.015762153893323	-1.32493950912466
GABARAPL2	0.471557643447154	10.1477503479724	3.67779773742454	0.00135703304687758	0.0157837799555411	-1.32714684445446
DNAJB9	-0.533127463771649	8.70511389583247	-3.676232168543	0.00136213360354861	0.0158285433360892	-1.33076055348333
RGS10	0.524011671429254	7.1389309997519	3.67443730835385	0.00136800444402316	0.0158821672964048	-1.33490312328919
HSPH1	-0.8160958595572	7.55351243826606	-3.67240904017653	0.00137466877389963	0.0159448966132229	-1.33958388908598
LAMTOR2	0.663477411943888	7.27858269804908	3.6709826440194	0.00137937467936448	0.0159848158306188	-1.34287534845047
SMC5	-0.730972479729727	6.294759230644	-3.67030738810085	0.00138160799069981	0.0159960346395767	-1.34443343078035
VARS1	-0.679628123032913	5.68635871237509	-3.66956747824112	0.00138405922896046	0.0160097537344438	-1.34614062550067
TFAP2C	-0.759565037681016	4.99489101488494	-3.66712785801442	0.00139217182998988	0.0160888742655961	-1.35176904543414
KLHL26	-1.07102440522789	6.54145284387497	-3.66574356031796	0.00139679593732677	0.0161275717220295	-1.35496238844871
MFAP5	-2.09932904673209	7.63046190246204	-3.66452634268964	0.00140087443791444	0.0161599046702119	-1.35777009320343
ADAMTS3	0.849349051653101	5.67201228401668	3.66270938399963	0.00140698432472638	0.0162155905355657	-1.36196082467697
SMARCD1	-0.484374231146031	6.03531425756258	-3.66188616886441	0.00140976118935828	0.0162261730920451	-1.36385938598908
DARS1	-0.55158906984984	8.2216269035574	-3.66151793002362	0.00141100507849921	0.0162261730920451	-1.36470861678361
HAPSTR1	-0.650222472023036	5.69941670199922	-3.66129673558771	0.00141175278029341	0.0162261730920451	-1.36521872561405
AFF1	-0.870545810374979	8.62106669796577	-3.65875080576358	0.00142038693196913	0.0163105830889062	-1.37108955996548
FBN1	0.805414026859189	9.90122151193845	3.65823670734296	0.00142213672743674	0.0163158572096032	-1.37227494823708
NOX4	-1.03028984268431	7.13625660085489	-3.6575684918073	0.00142441425449146	0.0163271708246016	-1.37381564018126
CLN6	1.30023829525178	4.44327184152549	3.65671670107874	0.0014273226863142	0.0163456890607522	-1.37577951002879
TBCB	0.502988167350427	8.54297230705406	3.65585847603166	0.00143025900691794	0.0163644928728177	-1.37775811488844
GRB2	0.555371876072077	7.78970788311853	3.65362066944861	0.00143794343782127	0.0164375396784577	-1.38291681985411
ENTPD1	0.744921064936738	7.16273965612091	3.65167566024457	0.00144465546638923	0.0164888722165561	-1.38739999776392
RBM39	-0.499207579373989	9.58319923742936	-3.65156382118898	0.0014450423488052	0.0164888722165561	-1.38765776711362
AMPH	-1.0688366774045	6.31865758014073	-3.65024340614038	0.00144961775699395	0.0165261652855496	-1.39070096186702
ZNF550	0.763763931878308	4.86712215826969	3.64827471110518	0.00145646605799472	0.0165892796137183	-1.39523781960981
DPEP2	0.92992588408505	2.88573977279364	3.64788428333886	0.0014578279825407	0.0165898462495608	-1.39613749703824
NUP210	0.818436818120949	4.73264552099014	3.64638479094273	0.00146307031739085	0.016627640661616	-1.39959263860022
PIGV	0.793970282886738	6.11369983858031	3.64603470778298	0.00146429690540208	0.016627640661616	-1.40039925815085
DST	0.515905987769358	7.91290138158724	3.64580717594175	0.00146509465293365	0.016627640661616	-1.40092350060188
RNASEL	1.13745794790617	5.51223752337733	3.64429648608488	0.00147040213991438	0.0166613024677379	-1.40440400882972
TMED3	0.519783922581963	8.1386622799185	3.64421291015751	0.00147069631843672	0.0166613024677379	-1.40459655184108
ZBTB10	-0.756623484648993	5.31765149562974	-3.64338660399676	0.00147360795194047	0.0166793422886153	-1.40650015169777
AKR1B10	-1.3741248941176	6.44568650975238	-3.64188198308444	0.00147892433693778	0.0167245441788053	-1.4099661734822
POLR1D	-0.54875362556453	8.02737431889006	-3.6404294777699	0.00148407450015983	0.0167677872256664	-1.4133118441196
TNFRSF10B	-0.996350318091729	6.67610364628826	-3.63979187162929	0.00148634084277688	0.0167680058017624	-1.41478040013039
ARPC2	0.51021443741589	9.85660299350074	3.63967787952798	0.00148674638169545	0.0167680058017624	-1.41504294462079
TRANK1	0.46769329550176	6.80170488033473	3.63739759944089	0.00149488165310146	0.0168315002940894	-1.42029446240039
GABRA2	-0.662451140421317	4.35770886698795	-3.63735368818439	0.0014950387431988	0.0168315002940894	-1.42039558352484
PTEN	-0.76469035179264	7.35814671229721	-3.63662558039578	0.0014976458798713	0.0168458512982321	-1.42207226866905
DOP1B	0.54705650361253	4.85122860457781	3.63597288733955	0.00149998678484568	0.0168571848184924	-1.42357522582522
BMP2	-0.983787871352897	6.0321011275622	-3.63396992082154	0.0015071930109201	0.0169231272087592	-1.42818708646012
EFHD1	-0.856008888357855	7.82319223227021	-3.63323920593277	0.00150983043923737	0.0169367266844762	-1.42986942822174
PRKAA1	-0.894497522688952	5.41538677319428	-3.63289250020348	0.0015110834216633	0.0169367266844762	-1.43066763055361
ZHX2	-0.584562307751617	7.82288299169654	-3.63180355155942	0.00151502550705468	0.0169567678634447	-1.43317454956167
COQ10B	-0.782665434109587	8.56687501252067	-3.63165780809126	0.00151555387848553	0.0169567678634447	-1.4335100596567
ATP5MF	0.654010890439439	9.5390897515239	3.63029233154622	0.00152051303494233	0.0169965373462964	-1.43665332194798
SECISBP2L	-0.567221424119889	7.32344632938525	-3.62993949603905	0.0015217970636722	0.0169965373462964	-1.43746548975213
TM4SF1	-1.53856931922925	8.00905804298659	-3.6277038396889	0.00152995785211048	0.0170636734884969	-1.44261118405226
SIAH1	-0.549635249583778	7.82646823253491	-3.62739827293283	0.0015310766008122	0.0170636734884969	-1.44331443620111
ZDHHC13	-0.598754658493268	5.75579505829795	-3.62718522128353	0.00153185710744633	0.0170636734884969	-1.44380475994306
OSER1	-0.533767132899322	7.46726118005535	-3.62676085401849	0.00153341292836738	0.0170659680047084	-1.44478139286867
SPATS2L	0.489897920190852	8.24584711242429	3.62600070894493	0.00153620367287204	0.0170819903571866	-1.44653071623603
CLN8	0.911795246027869	5.27451199413493	3.62319115747892	0.00154656193476865	0.0171609241941351	-1.45299562905694
TRADD	0.512179528185997	6.91677144834838	3.62259640435077	0.00154876347536435	0.0171609241941351	-1.45436404022607
HEXB	0.511834172914334	10.2637875169261	3.62243851542378	0.00154934843573357	0.0171609241941351	-1.45472730342586
MRPS2	-0.739731548054079	6.47051595204275	-3.62242064740555	0.00154941464839142	0.0171609241941351	-1.45476841307288
EIF1AX	-0.476341673184067	8.17025391469648	-3.62223870668019	0.00155008901603277	0.0171609241941351	-1.45518700860459
SCG2	1.35064343152644	6.71862861367435	3.61696176180248	0.00156977435827975	0.0173636546034391	-1.46732574300275
MGAT5	0.434422510101294	6.76726199924256	3.61546645059387	0.0015753971392622	0.01741061716057	-1.47076473011961
GOLPH3	-0.538573546489305	9.19389014368917	-3.61498421961692	0.00157721468423836	0.0174154805701534	-1.4718737188606
SREK1	-0.554173841841441	8.36602272995948	-3.61280576185368	0.00158545112081253	0.0174911505413899	-1.47688310919414
IGHV1-69	1.79620253435119	4.90457671600075	3.61209959670422	0.00158813010466088	0.0175054306131015	-1.47850679721282
SRD5A1	0.694072128939696	4.53011579886385	3.61112248218286	0.00159184433984241	0.0175310870981077	-1.48075336084799
LPP	-0.727150210335177	8.50764072063863	-3.60855317341997	0.00160165171221402	0.0176237446453629	-1.48666000619851
QKI	-0.482768724473754	8.26421284302704	-3.60597329437443	0.00161155925769752	0.0177173423435389	-1.49258998417334
STAT1	0.553688371399812	7.64996527359374	3.60440694801695	0.0016176039166354	0.0177683460625729	-1.49618983322647
GASK1B	2.21840743439737	5.82946439557331	3.60368944032186	0.00162038028266294	0.0177833922862045	-1.49783872231891
GNE	-0.584568914864702	7.26545189223947	-3.6025759392484	0.00162469821552469	0.0178122527604702	-1.5003974857806
FPR3	1.4914665367639	7.60623391453727	3.60198150208753	0.00162700795622434	0.0178122527604702	-1.50176339472296
SNX10	0.897990909068809	7.06370827971297	3.6019227113127	0.00162723656872127	0.0178122527604702	-1.5018984824541
ACYP1	-0.954723474157637	6.25815326279127	-3.59838597253856	0.00164104774731218	0.0179478950426193	-1.5100241615029
IQCG	0.552086734467509	5.79185590091538	3.59780946313034	0.00164330995662376	0.0179571026634349	-1.51134852046229
GET1	0.714261604560781	7.78482027378715	3.59682470259346	0.00164718123172611	0.0179838621007886	-1.51361060131521
MAT2A	-0.82900951313181	8.82661402105354	-3.59588797173463	0.00165087201872319	0.0180086064993246	-1.51576222055309
DPYS	1.37230243631352	4.48801973360427	3.59497858128574	0.00165446286465442	0.0180322189636429	-1.51785091592074
BRD4	-1.04306147745562	8.12909374918349	-3.59439975535089	0.00165675243418774	0.0180416201769471	-1.51918030410001
IFIT1	1.61210895929141	7.0872199648866	3.59261518839781	0.00166383099666221	0.018103111265749	-1.5232786014011
EBF2	-0.894263184787526	6.5463563738505	-3.59186257248768	0.00166682519133818	0.0181200953517529	-1.52500685828333
OSGEP	0.630290902011196	5.96453722892692	3.58591690176289	0.00169066640196291	0.0183634839519047	-1.5386571234322
FNBP4	-0.590930580480981	8.25581221949826	-3.58260105778704	0.00170410775685673	0.018479982153462	-1.54626744125076
SEPHS2	-0.472906502513384	8.03315720989246	-3.58255004432957	0.00170431536747107	0.018479982153462	-1.54638451120245
CD46	0.550719018028808	7.86690774068888	3.58075578878013	0.00171163333191641	0.0185424199210681	-1.55050186884145
MSH2	0.618706398174135	5.97363174853006	3.58041984687884	0.00171300691827949	0.0185424199210681	-1.55127271546982
SIN3B	-0.472433128783876	6.85950201043476	-3.57787636444688	0.00172344183817378	0.0186394141659804	-1.55710839232951
ADNP2	-0.716500070580945	7.07441761196899	-3.57445024794993	0.00173759670909835	0.018765014360006	-1.56496759923939
NDC80	1.53960393979832	2.71205784127145	3.57407445096854	0.00173915623853861	0.018765014360006	-1.56582953522383
IGKV4-1	2.68031864358767	3.9181062661246	3.57395948969816	0.00173963359403266	0.018765014360006	-1.5660932085412
MYOF	0.483485363432242	8.53065672107959	3.57361583375208	0.0017410613301755	0.018765014360006	-1.56688140024214
PLEK	0.646904636172124	7.33224207162924	3.57327554293824	0.00174247622072665	0.018765014360006	-1.56766185606225
SPDL1	1.58181093028476	3.73873966361515	3.57173259139156	0.00174890583261849	0.0188040610097912	-1.57120038789296
UTY	-0.625201864398234	5.26189950832844	-3.57169168183902	0.00174907662323139	0.0188040610097912	-1.57129420295791
TRIM68	0.586341403388259	6.33120018697123	3.57026835897077	0.00175502897956863	0.0188444034281863	-1.57455805168575
PDLIM2	0.82734023673865	7.07979201245321	3.57008192763938	0.00175581011139788	0.0188444034281863	-1.57498553789115
RGS3	1.03751468940914	7.09894453675964	3.56786465054318	0.0017651265605647	0.0189283249408138	-1.58006933470636
TECR	0.659362099985647	7.82384487031001	3.56704755100449	0.00176857204809103	0.0189492003423855	-1.58194259850664
RPN2	0.472927887203383	10.366573310144	3.56503329903179	0.00177709386010049	0.0190243841433112	-1.58655998679442
TWIST1	-1.03117800845336	6.85656869458847	-3.56177072115877	0.00179098273153502	0.0191568482866305	-1.59403765432136
KIF11	1.16905343596523	4.05369005105649	3.56098963713391	0.00179432361857733	0.0191763596869596	-1.59582761540603
DKC1	-0.633787641573676	7.49620034486663	-3.55645067066334	0.00181385942378674	0.0193687708572092	-1.60622739906663
NUP88	-0.544895646234485	5.58923346967883	-3.55471998550697	0.00182136323416859	0.0194324855439608	-1.61019193697536
SLC25A36	-0.50208936135007	8.49425047732694	-3.55305613963033	0.00182860599766518	0.019493309973424	-1.61400292126188
SLC29A3	0.920214407323521	7.01494567857567	3.5523833906037	0.00183154251800779	0.0195081651686374	-1.61554370736792
UBE2D3	-0.425344006639927	9.63783690847476	-3.55170252254173	0.00183451919441568	0.0195234227062268	-1.61710301590691
ODC1	-0.67728583399146	8.74335236646316	-3.55081056425427	0.00183842592494997	0.0195485441287994	-1.61914564806738
PENK	1.41946362009618	6.63445650711523	3.54980704037191	0.00184283107758005	0.0195750852480335	-1.62144362153281
RYR2	1.08516460351296	2.90987082378068	3.54953692920668	0.00184401855021814	0.0195750852480335	-1.62206212306942
KDM4B	-0.618799713744412	6.19597181073055	-3.54895829320614	0.00184656490142456	0.0195856711818043	-1.62338704714152
BCL2L1	-0.794559160739642	6.77396756401281	-3.54469732668127	0.00186542240989269	0.0197690993531209	-1.63314190715006
PTP4A1	-0.61994268499409	7.62378724792983	-3.54376877765186	0.00186955686690459	0.0197963211627092	-1.63526730225322
ESYT1	0.836958845097356	7.44322484826459	3.54152381159077	0.00187959002033703	0.0198859051272979	-1.6404053330359
UCK2	-1.25356030828412	5.89069864148728	-3.54107965157746	0.00188158130731262	0.0198903281507972	-1.64142178231187
DNASE2	0.575537028839593	8.11599292945442	3.53824413776372	0.0018943425850285	0.0199947566518537	-1.64791004307268
AP1S2	0.512055273080225	8.18951257130767	3.53790296607248	0.00189588375065881	0.0199947566518537	-1.64869062999544
TCF7L2	-0.644102289555816	8.76418259953869	-3.53783199991535	0.00189620447880824	0.0199947566518537	-1.64885299532666
ASTE1	1.33599938813436	5.219291711414	3.53536964852289	0.00190736601360063	0.0200956904249606	-1.65448617316347
TOB1	-1.02611022241047	9.00988830044559	-3.53183062836431	0.00192352102072303	0.0202048781330663	-1.66258076236147
SPAG9	-0.424431188189526	7.29854053201057	-3.53174628973152	0.00192390764610185	0.0202048781330663	-1.6627736404259
CSN1S1	3.34302964916923	8.02893713920594	3.53135614159026	0.00192569715724728	0.0202048781330663	-1.66366587396577
PTPRG	-0.905290876132634	7.07634515946488	-3.53103408705155	0.00192717557132999	0.0202048781330663	-1.66440236505198
MMP3	1.77228709493216	10.3648313760822	3.53098688515844	0.00192739234855685	0.0202048781330663	-1.66451030738942
EIF3A	-0.443611579630304	8.1325310057035	-3.53084601775602	0.00192803943199627	0.0202048781330663	-1.66483244395122
USP3	-0.497612220686141	7.94992755675886	-3.53065521628983	0.00192891623084798	0.0202048781330663	-1.66526876496111
TK1	1.27275930988167	5.14100463977606	3.52947599061696	0.00193434387362626	0.0202449582733914	-1.6679652640927
EXOC2	1.02545397884703	5.24227856307874	3.52845777311096	0.00193904250120096	0.0202773485051148	-1.67029340951526
GUSB	0.534316667359304	9.22925779545183	3.52742243367181	0.00194383162674624	0.02031063079087	-1.67266053158927
HILPDA	-1.69759494259113	8.20264514051038	-3.52489131408544	0.00195558866263208	0.0204166040145808	-1.67844675882106
CD86	0.894854363641839	6.49973824940051	3.52372860641133	0.00196101280229505	0.0204563406430828	-1.68110439906169
KCNA1	0.976341589056012	4.89387526953604	3.52326890199326	0.0019631614372083	0.0204618714349749	-1.68215510012717
POLR2A	-0.752314285863725	6.38144273442492	-3.52224030782443	0.00196797740626485	0.0204951716205984	-1.68450593133661
NDST2	0.488639765744751	7.36549428250808	3.52174322407729	0.00197030895043135	0.020502564658686	-1.6856419441925
AGA	0.565638513005296	6.46679595331827	3.51820504854644	0.00198698307216707	0.0206590682412897	-1.69372676151145
KDM7A	-0.809102316442176	7.91162124415928	-3.51762659003178	0.00198972227355788	0.0206703988056743	-1.69504835778139
RERE	-0.655721822344472	7.15041867338667	-3.51728475990306	0.00199134269914667	0.0206703988056743	-1.69582930652838
ABCA2	0.687880602782513	5.5109608917273	3.51522706613374	0.00200112447094351	0.0207548947384239	-1.70052992886886
TMEM106C	1.27773670040171	6.00759913469424	3.51487545318023	0.00200280066287431	0.0207552530989507	-1.70133308819524
LAMB4	-0.702085081076609	3.88750294584507	-3.51246182308817	0.00201434404538846	0.0208577819540101	-1.70684578491439
PTX3	-2.39094876962233	6.85859252566055	-3.50866684805233	0.00203262595341381	0.0210298608257044	-1.71551150111771
PRKD1	-0.628351336278756	5.39792989102963	-3.50770175019961	0.00203730111646584	0.021060995924348	-1.71771489237661
ITPKB	1.16536847344968	6.56376009232222	3.50699085030806	0.00204075162977747	0.0210794304373175	-1.71933783122114
ZNF44	-0.441035417268073	6.42672736739099	-3.50314129985072	0.00205953609925476	0.0212560937982677	-1.72812464168527
PAPSS1	0.538833141567306	8.6648988286808	3.50223576494436	0.00206397937556317	0.0212845768721412	-1.73019121440294
CRYBG1	0.480983334329525	7.98508137296021	3.50073852146791	0.00207134667944655	0.0213431426799044	-1.73360785693633
ECM2	0.834135879715577	9.00037104231553	3.49982761853618	0.00207584146130693	0.0213720387583905	-1.73568631223268
HES1	-0.840772741573807	6.70357531201242	-3.49918688116714	0.0020790088610468	0.0213872327341048	-1.73714823282979
AKIP1	0.727813342219314	6.51491385956989	3.49516446021756	0.00209900171339746	0.0215753485060847	-1.74632429529815
RGCC	-0.861509382086446	10.4050954016578	-3.49207733445397	0.00211447357762786	0.0217167257854988	-1.75336487778136
HNRNPDL	-0.449960377881078	8.78205118723842	-3.49148580198617	0.00211745092329651	0.0217167891433463	-1.75471375794151
CREBL2	0.610378381316721	8.53144686402143	3.49139364752256	0.00211791513198971	0.0217167891433463	-1.75492389375759
NDFIP1	0.573617693558699	9.51386188782587	3.4906111833103	0.002121860653108	0.0217396144548172	-1.75670805463534
LGALSL	-1.20319089804661	3.69419428429774	-3.4893966080278	0.00212799934341411	0.0217506114417995	-1.75947730083124
YPEL5	-0.517125650697295	9.47966086522506	-3.48898309217767	0.00213009330031815	0.0217506114417995	-1.76042006452083
C3orf36	1.24348168115663	3.12534636431946	3.48877636729063	0.00213114086871226	0.0217506114417995	-1.76089136010225
TRRAP	0.55953615451833	6.59783230860758	3.48845809936475	0.00213275466356523	0.0217506114417995	-1.761616939498
FMO2	-1.13951818702442	8.32952650854862	-3.48841863979773	0.00213295482890838	0.0217506114417995	-1.76170689724391
LARGE1	-0.383217608520321	5.83548816410101	-3.48835923509823	0.00213325620405215	0.0217506114417995	-1.76184232430191
CD300A	0.739250415342155	5.34058664039506	3.48677129854057	0.002141327700705	0.0218016327909335	-1.7654621775837
NOC2L	-0.695509903823892	6.57075418930495	-3.48669641314988	0.00214170908220671	0.0218016327909335	-1.76563287534605
SLC22A18	0.843880281309705	6.9735542623473	3.48265760513534	0.00216237714104987	0.02199431552236	-1.77483772594764
MYH4	0.955993927118796	2.33122426736988	3.48223496883275	0.00216455119242479	0.0219987304869989	-1.77580079473799
GNG7	1.13011513216882	4.95058378993136	3.48123516673203	0.00216970273124128	0.0220333748040831	-1.77807893897811
LMO2	0.640884708996404	8.77139927486295	3.48065530602996	0.00217269600137942	0.0220460638406421	-1.77940012785686
SLC12A8	1.06438697934911	4.26566642278219	3.47865364309169	0.00218305981916719	0.0221334605402813	-1.78396038907932
ATP1A2	-0.93283348282719	5.67352789438486	-3.47782452777994	0.00218736682682188	0.0221593580060169	-1.78584910690007
GALNT7	0.731672865721661	7.17696081348441	3.47368817108756	0.00220897868356839	0.0223603823029265	-1.79526991334389
LEPROTL1	0.377290896743024	7.36277241415892	3.4731861204356	0.00221161602261537	0.0223691690991409	-1.79641316227969
MAN1A2	0.41103109282454	6.6998696387389	3.4722597486074	0.00221649047888911	0.0224005508589888	-1.79852254261315
ACAT2	-0.635520409829926	6.53403848697863	-3.47170667509922	0.00221940570170876	0.0224120976730861	-1.79978183861368
SINHCAF	-0.567669747398764	7.80186473960655	-3.47122126816167	0.00222196735277441	0.0224200584526152	-1.80088702028522
KCTD2	0.451939724563952	6.81262448177047	3.47028778995541	0.00222690176753719	0.0224519290645715	-1.80301226163752
PDK1	-1.03377819535468	3.33782675228952	-3.46974158366598	0.00222979402015617	0.0224631759337326	-1.80425573394433
TACSTD2	-0.777506205230303	4.65690150793165	-3.46862685433054	0.00223570812124035	0.0225048230707339	-1.80679332214492
CDK17	-0.570124131781093	7.49772954112113	-3.46789935278204	0.00223957610332023	0.0225258239254397	-1.80844930134121
LOC728392	0.837963924744241	7.22584245731951	3.4675481131694	0.00224144592106061	0.0225267096820105	-1.80924877915075
SAMSN1	1.10869758514073	6.93642687216115	3.46676317370608	0.00224563006194239	0.0225508346887511	-1.81103534933902
SLC38A2	-0.824779105793347	9.79218508897936	-3.46630277772956	0.00224808777435355	0.022557598199327	-1.81208318842002
EXOC7	0.466509882092247	6.34255662405113	3.4647363850386	0.00225646933247688	0.0226145334884507	-1.81564794395294
C1QTNF1	-0.777641085176805	8.5801527359789	-3.46457411998754	0.00225733933895633	0.0226145334884507	-1.81601719785566
EXOSC8	-0.569642573273574	6.53544879089108	-3.46213237542454	0.00227047083357095	0.0227108145646114	-1.82157312533605
IFI44	0.629238391332419	6.54339635641186	3.46211907588297	0.00227054256186576	0.0227108145646114	-1.82160338413607
UBE4B	0.412620343681968	6.48821809402002	3.46072657009936	0.00227806504609231	0.0227652147251833	-1.82477140726596
IGLV@	0.975213631520825	7.25356061880687	3.46038725083804	0.00227990178547419	0.0227652147251833	-1.82554332432323
PHF10	0.374153571971108	8.36337987560641	3.46011378011873	0.00228138314140688	0.0227652147251833	-1.82616542777741
C3	-0.71630804950729	9.88188807302554	-3.45817678501433	0.00229190261647445	0.0228521488801944	-1.83057141207132
IDH3A	-0.616362571448712	6.97044955218377	-3.45667263825662	0.00230010412416534	0.0229158522000176	-1.83399235934921
SRRM2	-0.783788119453198	8.22372583576145	-3.45556534383919	0.00230616011682487	0.0229580963441077	-1.83651047101387
NUP98	-0.546842360618488	6.47248217035485	-3.45463160730684	0.00231127902359073	0.0229909525533105	-1.83863372306512
GAA	0.812707463204001	8.83744586619129	3.4540665506417	0.0023143821653677	0.0230037214754275	-1.83991854727997
ZCCHC2	-0.691131710665723	7.24618824027577	-3.45348444882357	0.00231758318094381	0.0230038169605612	-1.84124206920221
MEF2C	0.530479955092222	7.3328854776293	3.453403121025	0.00231803075280827	0.0230038169605612	-1.84142697899024
GAP43	1.28538589308248	5.56520820686263	3.45140912154394	0.00232903086043442	0.0230948526811548	-1.84596023804991
TPX2	1.02792117058823	5.16848521162018	3.45098867852605	0.0023313567952054	0.0230997993430892	-1.84691600372016
PTTG1	0.461625318489706	7.74142999121822	3.44936365768202	0.00234036798306026	0.0231709259278237	-1.850609760043
UIMC1	-0.487608013878083	7.44013987225027	-3.44683018513596	0.0023544848550622	0.0232924507218712	-1.85636752931287
SMG6	-0.587430560148144	4.94288261120787	-3.44441314382693	0.0023680306458913	0.0234081403096198	-1.86185961196685
TARS1	-0.864088246282368	7.43449881361009	-3.44257505079131	0.00237838288544576	0.0234921053286646	-1.86603548370861
ELOB	0.678283935269132	8.41038277270109	3.43916149628999	0.00239772586753416	0.0236646745848824	-1.87378894638707
SNAI2	-0.854530752816457	9.27051488058372	-3.43858914408668	0.00240098415219781	0.0236783483902005	-1.87508876612026
ADGRF5	-0.853437379764342	7.47744635283669	-3.43780400730552	0.0024054608268935	0.0237040071975172	-1.87687172575517
THEG	-1.05387121210411	4.97706683408504	-3.43665046072341	0.0024120529140581	0.0237504556015861	-1.87949110037011
DSG2	-0.777372233906411	4.99916341674953	-3.4359288904956	0.00241618540328348	0.0237726319484148	-1.88112945699199
ITGB1BP1	0.487541340881501	7.24781650348463	3.43501601957435	0.00242142341562578	0.0238056424912571	-1.88320203421642
TOP3A	-0.472145674225816	5.71696839590604	-3.43352688327788	0.00242999187166678	0.0238713187517351	-1.8865826349125
MAST3	1.22199122253343	5.78089792562597	3.43288191705101	0.00243371219446404	0.0238893037846342	-1.8880466956919
KRT9	0.635472032723124	5.3954904806291	3.43151643701154	0.00244160701784687	0.0239482059942886	-1.89114605768332
ITGAL	1.25421651575375	4.25020295821663	3.42997479831541	0.00245055046129989	0.0240172941722593	-1.8946448534533
STXBP6	-0.722679019829728	5.20715839791629	-3.42957498422218	0.00245287511546803	0.0240214563012102	-1.89555217246215
IL11RA	1.7225639420384	6.75311692489097	3.4279975339737	0.00246206801272306	0.0240928218923047	-1.89913167621832
COLGALT1	0.747190664023387	8.48874573147238	3.42687760975474	0.00246861504099713	0.024134694321631	-1.9016726975229
RPA1	0.53243634565861	8.09368624554137	3.4265603075635	0.00247047307032934	0.024134694321631	-1.90239258962466
FZD7	0.722704088433921	7.68382767180271	3.42628713124232	0.00247207380736472	0.024134694321631	-1.90301235452158
SMARCAL1	1.41311730380931	4.61170988189013	3.42115134416311	0.00250235763654238	0.024411502776856	-1.91466153290694
ADCY3	-0.529398482557967	7.49445501710199	-3.41993607828949	0.00250957653307605	0.0244488696671401	-1.91741732829627
RIPOR2	-0.653546850965369	5.59057712328091	-3.4195843535366	0.00251166963917982	0.0244488696671401	-1.91821486510233
NDUFB2	0.68828778181407	9.24179958727942	3.41946128790473	0.00251240240316489	0.0244488696671401	-1.91849391131879
RGS13	1.62404105563291	4.32049871135508	3.41920599237245	0.00251392316438204	0.0244488696671401	-1.91907277437337
STK17B	-0.654869358759202	5.85358088064431	-3.41822289741172	0.00251978774272246	0.0244870687403844	-1.9213017536475
ICAM1	-1.32729663765948	7.94996428360396	-3.41737648567835	0.00252484766578199	0.0245173955748707	-1.92322068580537
H1-0	-1.27621782614808	8.67535893977606	-3.41659900496775	0.00252950426891606	0.0245281604633374	-1.92498322420507
INSIG1	-0.78760217253769	7.56240408433606	-3.41642430227584	0.00253055177944013	0.0245281604633374	-1.92537925736873
TRIM29	-0.654078525385846	5.25788717495519	-3.41622014601126	0.00253177643001308	0.0245281604633374	-1.92584205155994
CNPY2	0.51811914797444	8.00254708977191	3.41445999520755	0.00254235892887609	0.0246118253734919	-1.92983174874809
ABHD10	0.54379068677083	8.22362361479181	3.41391159430972	0.00254566489178506	0.0246249741597846	-1.93107467934717
PLEC	1.14055007563348	6.77013820004534	3.41284329381621	0.00255211707703459	0.0246685139181562	-1.93349578178034
FMO1	1.35237812930501	4.99702048117682	3.4124927344524	0.00255423782362956	0.024670151874827	-1.9342902121636
DNTTIP2	-0.626087580115884	8.62081698492437	-3.41208943063361	0.00255667978525179	0.0246713327427534	-1.93520414244932
TAC1	1.96863682435254	5.10255966375875	3.41180910862063	0.00255837844985155	0.0246713327427534	-1.9358393646316
CNN1	-1.34030418730132	6.59870313089011	-3.41150636304582	0.00256021423384422	0.0246713327427534	-1.93652538304999
ZNF106	0.760553711269249	7.96690592720852	3.41079747379253	0.00256451782632739	0.0246939823901426	-1.93813165165588
ZNF223	0.477856585939909	5.74342343872447	3.40936055560492	0.00257326291820512	0.024759332629275	-1.94138726777602
NOP16	-0.856275352048867	6.2099554387643	-3.40888817252872	0.00257614420756186	0.0247682062480643	-1.9424574582164
FIS1	0.453035575063392	9.14221450492644	3.40839790933623	0.00257913789198805	0.0247729111549687	-1.94356811189417
MXRA8	0.801406207698292	9.92921496132355	3.40794480576881	0.00258190769365982	0.0247729111549687	-1.94459454304092
BCL7C	0.981051255609379	6.28175970439452	3.40784604217496	0.00258251181699349	0.0247729111549687	-1.94481827048376
ADH1C	-1.89792116677794	5.51283902428746	-3.40736546312322	0.0025854534259924	0.0247823257504336	-1.94590689157134
MARCO	1.11819462480659	9.76575449123274	3.40657184015799	0.0025903183400134	0.0248101475551435	-1.94770453312279
COL16A1	0.86284556901975	7.19714053097882	3.40529841343799	0.0025981431614646	0.0248656282291284	-1.95058873344567
SRRM1	-0.400410195398321	8.42824103392686	-3.40498957903429	0.0026000443343279	0.0248656282291284	-1.95128817023665
MRTFA	-0.491760923242517	5.49689510700461	-3.40378352611841	0.00260748178486231	0.0249179079410538	-1.95401942169498
GGT5	-1.30550611578883	6.1959554402748	-3.40281539238555	0.00261346708728073	0.0249456230048637	-1.95621167735969
KLHL29	-1.7524565988294	3.96005402403608	-3.40267629634027	0.0026143281247682	0.0249456230048637	-1.95652663381073
CANX	0.49015867257426	10.1822657559315	3.4010436056871	0.00262445562056075	0.0250233728587855	-1.96022327582493
ZNF135	1.65743707282923	3.08239990944239	3.39944885598358	0.00263438478885941	0.0250991159649959	-1.96383352529409
PSTPIP1	0.630014637986227	6.13550617824359	3.3947300307791	0.00266398049816485	0.0253619769866703	-1.97451332612126
RRN3	-0.828505718440429	6.81759007796447	-3.39329069649873	0.0026730722668379	0.025429385003485	-1.97777002782454
IPP	0.53971574016442	5.6920657043597	3.39291773611481	0.00267543306863931	0.0254327069825615	-1.97861383979967
CDO1	-1.30387759388129	10.3838036917329	-3.3910068103228	0.00268756103659065	0.0255280896047387	-1.98293683480991
UQCR10	0.677989667801651	9.9643504905686	3.39070125110849	0.00268950528778866	0.0255280896047387	-1.98362802159131
CFAP298	-0.421361999180957	7.26054534973115	-3.38795178304864	0.0027070618870475	0.0256698084531808	-1.98984661649753
HSPA5	-0.772143234029013	10.7107240026095	-3.38686906925138	0.00271400619169643	0.0256698084531808	-1.99229503877623
CETN2	0.767017521749096	7.61262888090685	3.38684270289444	0.00271417551700322	0.0256698084531808	-1.99235466018255
KANSL1L	-0.842025416581456	5.46032887564035	-3.38666734631892	0.00271530192328713	0.0256698084531808	-1.99275118502594
ATXN7	-0.663748860344094	6.54428542538386	-3.38658951822879	0.00271580199981849	0.0256698084531808	-1.99292717179677
GFOD1	-0.623810000974027	7.17803780142822	-3.38646252350473	0.00271661818479443	0.0256698084531808	-1.99321433284342
CLCA2	0.453917062348706	4.49163376469282	3.38588731560127	0.00272031800204202	0.0256855716951585	-1.99451495653202
ZNF688	0.765888751528601	5.49344904814609	3.38508613291973	0.00272547952517037	0.0257151027139769	-1.99632643344831
C11orf24	0.515641638986462	7.28570747580907	3.38408926866141	0.00273191506278193	0.0257566011474661	-1.99858017363119
CES3	0.543410131369769	6.18035609004674	3.38291024081837	0.00273954577194278	0.0258092974624982	-2.0012455060454
ASAP2	0.695784384970327	8.45773015602651	3.37960637635043	0.00276103958155389	0.0259841726633376	-2.00871284571479
HSPBP1	-0.902119561044439	6.14743288075564	-3.37942589479873	0.00276221846551655	0.0259841726633376	-2.00912070594896
PDE1A	0.81072550304948	7.75452221131267	3.37871226631803	0.00276688461865805	0.0260087154153857	-2.01073333314381
ATP6AP2	0.482600201207864	9.06596830296546	3.37792798804911	0.00277202160466047	0.026037644240507	-2.01250549717396
TCTA	0.477245729227847	7.75679828377516	3.37694022559235	0.00277850465764799	0.0260791643553404	-2.01473728554644
CCL25	-1.15411437031691	4.09595509160183	-3.37566236334861	0.00278691371752687	0.0261386870405728	-2.01762425361672
YAF2	-0.527191373510306	6.46553829016245	-3.37492157458122	0.00279179990380327	0.0261651046581058	-2.01929770988906
URGCP	-0.753948428008229	7.23683151954026	-3.37382256659132	0.00279906429281908	0.0262137554474901	-2.02178019233909
EXT1	0.558776151369725	6.97779474670768	3.37291621248671	0.0028050691349983	0.0262505470568346	-2.02382732241679
DAPK3	-0.796568729417747	5.86397332312237	-3.37177894444992	0.00281262164209314	0.0263017569681831	-2.02639577641445
GNPDA1	0.70203630141432	7.29418589536639	3.3714179469076	0.00281502314735748	0.0263047580576797	-2.02721101531425
MSL3	0.395303630143456	6.69111794354008	3.37098822606122	0.00281788443882819	0.0263120479764438	-2.02818141828896
SMNDC1	-0.510428080824534	8.01725298825608	-3.37033762470064	0.00282222186597101	0.02633310040699	-2.02965054827516
USP47	-0.685845258760602	8.14230546102067	-3.36986174563996	0.00282539858231766	0.0263432996137479	-2.03072508317069
ATOSB	0.457418703013482	7.21586440601887	3.3693786583075	0.00282862698827193	0.0263539653741504	-2.03181584871128
PWWP3A	0.873869162565502	5.29399150044435	3.36882432531466	0.00283233595698938	0.0263690894729136	-2.03306742354086
FNDC3A	0.715102137693281	7.15237961174641	3.36749330511447	0.00284126103628531	0.0264133937773358	-2.0360723577142
H3C1	-0.819473826737656	2.2622476487242	-3.36749151191973	0.00284127307895094	0.0264133937773358	-2.03607640582564
PPIG	-0.615372224286272	7.20875949350071	-3.36667427703968	0.00284676662210042	0.0264450186651106	-2.03792123573447
YRDC	-0.523283175974805	6.7082563690245	-3.36615671856325	0.00285025106907834	0.0264579473321273	-2.03908950641283
MCF2L	-0.85497552605905	5.88319070493146	-3.3656729364482	0.00285351188254427	0.0264594346406482	-2.04018148670857
CH25H	-1.28843050540709	5.92868856986051	-3.36551207746692	0.00285459691923153	0.0264594346406482	-2.0405445631179
RBMS1	-0.412697674932689	9.66901235646927	-3.36436926140094	0.00286231712202548	0.0265115570503796	-2.04312387710165
PPP2R5C	0.535464969596778	7.06136101101536	3.36344020545269	0.00286860830230355	0.0265343007055927	-2.04522054780208
EFCAB2	-0.617002894528937	4.41970093202189	-3.36338683608485	0.00286897010713796	0.0265343007055927	-2.04534098528269
MAPK8	-0.874748035494899	5.04130207977575	-3.36148568886768	0.00288188757513905	0.0266342869974291	-2.04963089345598
SRSF3	-0.585823708977349	9.22097561275614	-3.35938667211779	0.00289621542445129	0.0267471523822773	-2.0543664559341
MS4A2	0.73356017121247	5.99692812842012	3.35766976403522	0.00290798667966094	0.0268049023121068	-2.05823929531151
USP19	-0.776728982221513	5.1799430759058	-3.35754919824812	0.00290881504040726	0.0268049023121068	-2.05851123413113
ANXA4	0.606860697507688	9.72712245019797	3.35754715610265	0.00290882907317967	0.0268049023121068	-2.05851584021073
HTR6	-0.656122932576356	5.88622747072841	-3.35677514414047	0.00291413875393901	0.0268342725899861	-2.06025706122238
TBX2	-0.92781209136272	5.387490798051	-3.35626447161066	0.00291765621236236	0.0268471088012353	-2.06140878324581
SH3YL1	0.699772139745908	7.7413867306428	3.35593351644351	0.00291993800899816	0.0268485645438282	-2.06215516003748
H2BC4	-1.09963109796705	3.95752421880654	-3.35539202247342	0.0029236751383487	0.0268633900974873	-2.06337630091127
REL	-0.518152611120261	5.9606986763941	-3.35480126938196	0.00292775755429635	0.0268813643855982	-2.06470846066202
HERC4	0.998997208089043	3.89386810074341	3.35403310863816	0.00293307427119293	0.0269106371630567	-2.06644057351149
UQCR11	0.491447253298857	9.27186848949522	3.3533891716786	0.00293753844908202	0.0269320512050355	-2.06789248501898
SLC37A4	0.576682165137279	5.66076488024539	3.35170382532411	0.00294925374305188	0.0270198659952209	-2.07169211149876
ZNF544	0.650497093479489	6.46694142440145	3.35080709011679	0.00295550575905986	0.0270539554189952	-2.07371357520972
TMEM135	-0.548216011441911	7.28149471307806	-3.3503400688009	0.00295876693960853	0.0270539554189952	-2.07476629305319
OVGP1	-0.854149590759867	5.99380380189907	-3.35025030476631	0.0029593941583857	0.0270539554189952	-2.07496862610937
DDX3Y	-2.71204495946768	5.95141620105289	-3.34967337425755	0.00296342851019928	0.0270712620335618	-2.07626902035764
HMGN2	0.462817942303818	10.8547845771574	3.34827730851325	0.00297321311536977	0.0271410349585704	-2.07941545757755
CDK14	0.507219973283924	7.57703018015228	3.34732727376208	0.00297988963893134	0.0271823554870194	-2.08155641018159
PANX1	-0.686684336032758	6.97119719058454	-3.34678853964255	0.00298368217707762	0.0271973278765626	-2.08277039441955
ABCF1	-0.523317828811136	8.56915583711938	-3.34611569233495	0.00298842544841242	0.0272209387206615	-2.08428650705831
KLF3-AS1	1.44571772294619	4.10069219164844	3.34577738683316	0.0029908131286759	0.027223074431857	-2.08504876908822
AKAP11	0.54028647409282	7.81559407851382	3.34518219381965	0.0029950183783762	0.0272417391063384	-2.0863897877793
DCXR	-1.6383879438253	6.6793160529116	-3.34302646231201	0.0030102977191534	0.0273610309584878	-2.09124622653163
DNASE1L1	0.600493626800287	7.55645577252624	3.3366963339324	0.0030556049912809	0.0277528835522733	-2.10550129538027
TANK	-0.450638603149614	7.45337866649315	-3.33080220535437	0.00309838910797289	0.0281212731458013	-2.11876714963161
TOE1	-0.877524218631526	5.90476192559866	-3.33008127320905	0.00310366211144898	0.0281489240136654	-2.12038925402238
PIAS1	-0.437498770894359	7.57907917951828	-3.32962771893526	0.00310698395657849	0.0281588517297648	-2.12140970068993
ITGAV	0.605536532657229	9.51866591385772	3.32857941962538	0.00311467500243244	0.0281887447406529	-2.12376809516448
TUBA1B	0.549019666212097	11.7246897031905	3.32857037104258	0.00311474146980085	0.0281887447406529	-2.1237884510805
SRSF11	-0.626954224033431	7.97901433386113	-3.32775695973866	0.00312072212559854	0.0282226679784995	-2.12561825221695
SRRD	-0.713166522814722	6.32848837453032	-3.32703455664369	0.00312604302347184	0.0282391363786035	-2.12724321212742
NUDT11	1.39976490513595	5.62326826571273	3.3269033641917	0.00312701027683658	0.0282391363786035	-2.12753830237924
ADD3	0.68304317509212	9.50861469319224	3.3264805018163	0.0031301299352139	0.0282471325987932	-2.12848941948728
TRIB3	-0.445665215546101	6.87976061111204	-3.32403928157448	0.00314819939167664	0.0283899321747273	-2.13397957494153
SMAD7	-0.856134615745843	7.90928058151342	-3.32300320844208	0.00315589890921028	0.0284375962668491	-2.13630926662426
NUP43	0.822645222729256	6.94562767145122	3.32272312514949	0.00315798348166228	0.0284375962668491	-2.13693901758908
DCP2	0.65435241643512	7.16224425732017	3.32235393052598	0.00316073333257099	0.0284421007286086	-2.13776910528075
TCERG1	-0.652610282276872	7.65124590239915	-3.32062366643493	0.00317365188872724	0.0285380375740957	-2.14165900873357
NME4	0.658576124651306	7.60085312023013	3.31887792837262	0.00318673812665159	0.028635344801177	-2.14558306806695
FAM171A1	0.623740275161142	7.76639167390843	3.31717402905117	0.0031995614427786	0.0287301529268819	-2.14941246916326
SPART	-0.641617944427609	7.00416238150285	-3.31639807444283	0.00320541782365317	0.028762311954895	-2.15115617473748
SLC2A1	-0.654960176454604	7.21310031344402	-3.31609032187543	0.00320774342392965	0.0287627660345692	-2.15184771363096
TAAR3P	-0.939782323158155	3.13690477320994	-3.31446576512337	0.0032200470198742	0.0288526254232951	-2.15549786352519
ITGA5	-0.769000735836566	8.3085008083572	-3.31326651943822	0.00322915900842908	0.0289137799883632	-2.15819204436653
UBL5	0.49402418181534	8.10782314547576	3.31242533264395	0.00323556541669659	0.0289506394644692	-2.16008164318553
WTAP	-0.593297500996536	7.97868458186802	-3.31047632365881	0.00325045652907465	0.0290633111011958	-2.1644592250787
TDG	-0.572181099839893	6.63563373478028	-3.30938508666031	0.00325882309859377	0.0291175268095555	-2.16690985434244
GRAMD2B	-1.29648320669535	6.04887171261776	-3.30607175130143	0.00328435537265493	0.0293116466152403	-2.17434918764279
PTRH2	-0.592849721164703	7.10513224738652	-3.3059644165006	0.00328518573548963	0.0293116466152403	-2.17459014446132
FAM53C	-0.451414562270144	8.0642845544754	-3.30437498931223	0.00329750581381186	0.0294008222877457	-2.17815797759847
CCNB1IP1	-0.744340386048778	7.84569379824161	-3.30381057147386	0.00330189158744146	0.0294191792389164	-2.17942481376353
RUNX1-IT1	1.25065739311291	5.18336300476225	3.30340621576201	0.00330503710104044	0.0294264676538411	-2.18033234882901
TP53I3	0.753941587046381	7.20525781027789	3.30110472539978	0.00332299622690756	0.0295655463031613	-2.18549714715585
ZNF780B	1.17817084364597	1.75847101437013	3.29771236913721	0.00334964106872494	0.0297295018384014	-2.19310791242495
SNAI1	-1.52428299406828	5.75794687796273	-3.29743952384909	0.00335179311531736	0.0297295018384014	-2.19371993524905
AQP8	-1.0069919770136	4.80933687608602	-3.2974099050885	0.00335202681204969	0.0297295018384014	-2.19378637252002
TRIM27	0.482219847786705	7.1819769902946	3.29729021206322	0.00335297137068765	0.0297295018384014	-2.19405485172808
TRIM32	0.514359168884189	7.53779682505843	3.2972636301775	0.00335318117705928	0.0297295018384014	-2.19411447620386
NT5C2	-0.529422409234956	7.2813313227739	-3.29487275588999	0.00337210432370121	0.0298663689358127	-2.19947670644872
SDR39U1	-0.463620988919	7.99042080312575	-3.29471671637353	0.00337334294394847	0.0298663689358127	-2.19982662784944
MAPK1	0.464110415743427	7.30266293697766	3.29363002312059	0.00338198125917108	0.0299013148740152	-2.20226341207943
LRP3	1.03145972053967	5.51454991053711	3.29362514163431	0.00338202011151164	0.0299013148740152	-2.20227435767762
PRMT7	1.27309260987482	2.80456816763701	3.29275540746738	0.00338894937191525	0.029941640048305	-2.20422445271156
MCM9	-0.35965153932494	6.09376917919018	-3.29160945822712	0.00339810037330585	0.0299985797012341	-2.20679362178861
JAG1	-0.713500470354262	8.53926226869661	-3.29135450457408	0.00340013958015253	0.0299985797012341	-2.2073651785535
ATP5F1A	0.391870629797882	10.6167081154834	3.29007075431032	0.0034104255711992	0.0300683476266886	-2.2102428857179
SLC25A32	-0.548764385338228	7.317312012743	-3.28931423063317	0.00341650136243679	0.0300727721304687	-2.21193857393801
OXSR1	-0.468325860338619	7.59733431674759	-3.28890477973684	0.00341979413708852	0.0300727721304687	-2.21285627440108
NAPG	-0.515333764784713	6.2709975797456	-3.28890001065256	0.00341983250791663	0.0300727721304687	-2.21286696311533
CAMSAP1	0.408809672812582	5.92373735725177	3.28882428277972	0.00342044185111239	0.0300727721304687	-2.21303668761781
KDELR2	0.426700085057153	9.42433147750383	3.28726270976411	0.00343303061142652	0.0301624781238815	-2.2165362749813
CARS1	-0.471579816644391	8.85650164619511	-3.28651352999554	0.00343908618908058	0.0301946990892679	-2.21821504889211
CTSS	1.10981004423087	8.9090613954679	3.28546247147911	0.00344759936425794	0.0302484377254081	-2.22057007285206
PRSS3P2	1.24176547132537	4.3197478569009	3.28487721782439	0.0034523485838712	0.0302691006559525	-2.22188130091789
TPM2	-1.00651853825199	6.22644028743663	-3.2840705303407	0.00345890513470485	0.0303055700748949	-2.22368851743603
NME3	0.789538932348618	6.81327019041081	3.28343642931628	0.00346406745261535	0.030329781719817	-2.22510899062273
ERP29	0.491268197993518	9.26931079172507	3.28016066636234	0.00349085561854497	0.0305431747994907	-2.23244575752867
PDE4D	-0.913457046554774	5.66382206551683	-3.27968456665294	0.00349476575462838	0.0305562402736975	-2.23351188964565
GATM	0.741059739864913	6.91800461237154	3.27936188269744	0.00349741833289139	0.0305582999189674	-2.23423444912899
GTF2E1	0.444181979591074	6.99090551475607	3.27856730237516	0.00350395842391941	0.030575306359969	-2.23601359033648
RAMP2	-2.19134180725433	6.16921997048983	-3.27853780419888	0.00350420144867477	0.030575306359969	-2.23607963691884
PIP4K2B	0.399154095399016	6.93280414707636	3.27701061069881	0.0035168058717729	0.0306641218184998	-2.23949877228049
DUSP10	-0.768149915146998	7.17619679059467	-3.27560669220163	0.00352843177613759	0.0307442887289507	-2.24264146557201
VGLL4	-0.767289998952073	8.52721998397465	-3.27437670153701	0.00353864810312898	0.0308120716032092	-2.24539446423369
HMGCL	0.493301132036216	7.99155031990497	3.27338446174397	0.00354691063449421	0.0308627606000759	-2.2476150808251
CADM4	-0.662990364239533	2.91296655681896	-3.2722108961665	0.00355670732293853	0.0309267198651388	-2.2502412227695
ECHS1	0.451762045443694	8.82611481609411	3.27141406970744	0.00356337406874961	0.030954366256587	-2.25202414575927
TEAD3	-1.13054533452991	5.81384986273186	-3.27124580153404	0.0035647834587986	0.030954366256587	-2.25240063297375
APOBEC3F	1.20608602099992	3.08178700610252	3.2703935346628	0.00357193025690598	0.0309932358303874	-2.25430741950001
JPT1	1.52246581782332	5.30951307535163	3.27012766338779	0.00357416260703194	0.0309932358303874	-2.25490222367106
DDX18	-0.4982191675617	7.47333166800098	-3.26847205244232	0.00358809427692119	0.0310799718492492	-2.25860578716593
CCZ1B	-0.929951310565579	5.3860974703092	-3.26824731425842	0.00358998947564258	0.0310799718492492	-2.25910847472399
GLUL	-0.888407434358891	10.8623627301904	-3.26806354701476	0.0035915398933602	0.0310799718492492	-2.25951951144479
CCL23	-1.29805445362653	4.273201454916	-3.26744152596998	0.00359679262991549	0.0310999854480749	-2.26091074593557
TFB1M	0.523011960286228	6.27119437439246	3.26720732081001	0.00359877234125869	0.0310999854480749	-2.261434555429
RELA	-0.594572908090049	8.47385981055004	-3.26617491636257	0.00360751178696863	0.031154215520932	-2.26374342609365
CTPS1	-0.588413562762975	6.30101241949191	-3.26402314347759	0.00362579323739149	0.031290719385898	-2.26855489609447
LY96	0.724360096308579	8.19859307260236	3.2637162089144	0.00362840828349825	0.0312919276454764	-2.26924113331242
H2AJ	-0.8668500572975	5.68846741027945	-3.26232817976381	0.00364025704817174	0.0313727129243594	-2.27234419601628
CCR1	0.865909653268107	7.8984898735558	3.26153200223201	0.00364707050691151	0.0314100220837073	-2.27412392875795
RNPS1	-0.44337930602339	8.70014784012294	-3.25999650832983	0.00366024586148634	0.0314502279140895	-2.27755589197875
ATPAF2	0.580866816759741	5.17278756419137	3.25983901272658	0.00366159987175414	0.0314502279140895	-2.27790787877562
ILK	0.526089064360679	8.98208317314271	3.25965162852539	0.00366321147267063	0.0314502279140895	-2.27832665638326
TRPV2	0.532315915996884	6.87967605179226	3.25948617401286	0.0036646350402954	0.0314502279140895	-2.27869641769048
GALNT10	0.676913817569835	7.69964016118328	3.25920740223457	0.00366703480443066	0.0314502279140895	-2.27931940907461
EFNB2	-0.822859475331388	7.50490318628559	-3.25879204230799	0.00367061320141464	0.0314502279140895	-2.28024761172571
MFSD13A	0.866172916834945	5.37327381605539	3.2586932130174	0.00367146513261763	0.0314502279140895	-2.28046845936195
FOS	-1.42719711711171	11.3946251361212	-3.25867300455978	0.00367163935784197	0.0314502279140895	-2.28051361767056
ELF2	-0.393338412633826	7.39496283384991	-3.25820626387223	0.00367566555436092	0.0314633985130569	-2.28155658237911
AP1B1	0.656622969596086	7.32478630567803	3.25535724428607	0.00370033498930895	0.0316531361771536	-2.28792186177239
KIF5C	0.51838266098387	5.15988772075369	3.25395378042451	0.00371254657751381	0.0317361233127161	-2.29105681355787
KCNJ8	-0.818754232747479	6.3753869088483	-3.25214055235935	0.00372838155603788	0.0318304801753325	-2.29510641239297
ATG7	0.512344376752459	6.99854849979259	3.25211331966609	0.00372861987974907	0.0318304801753325	-2.29516722729722
VAMP8	1.32793902099888	8.59820122430557	3.25117974332221	0.00373679892480137	0.0318566089194924	-2.29725194999854
ANG	-1.26486144424813	6.81187208057837	-3.25094010754332	0.00373890118067967	0.0318566089194924	-2.29778703711329
ARL6IP5	0.562916635081033	10.6202264694714	3.25080600591649	0.00374007811737728	0.0318566089194924	-2.29808646945808
PLN	-0.930289952450224	6.59054518316818	-3.25061450826263	0.00374175941196284	0.0318566089194924	-2.29851405302462
MYL2	-1.12168479113042	4.67109850452978	-3.24991778582113	0.00374788263661434	0.0318872679506831	-2.3000696529919
RMDN3	0.529856844184073	8.00148717811524	3.24961306597194	0.0037505637622317	0.0318886198022162	-2.30074997882565
SYTL2	1.20020403560379	4.97236853724551	3.24839452462052	0.0037613039358796	0.0319306530882613	-2.30347031851282
AP2S1	0.601942717844612	8.91050881130222	3.24833514325254	0.00376182808398476	0.0319306530882613	-2.30360287624523
ATP1A1	-0.716587245736498	9.55179034130203	-3.2479006893648	0.003765665086636	0.0319306530882613	-2.30457268863787
SERPINE1	-1.537992227802	7.09511079098199	-3.24776273552327	0.00376688426058117	0.0319306530882613	-2.30488062805818
PDZRN3	-1.02786977985384	5.32212772433818	-3.24762122279714	0.00376813528495498	0.0319306530882613	-2.30519650713254
SOX17	-1.01747989271076	6.51450286265795	-3.24667818960897	0.00377648236169243	0.0319799507695093	-2.3073013929222
ST3GAL6	0.8371510325424	4.77677381712117	3.24571475204912	0.00378502860068282	0.0320252349016361	-2.30945161472648
GMEB1	-0.918501274613692	4.55415276180513	-3.24550451676165	0.00378689600395048	0.0320252349016361	-2.30992079473956
XIST	2.37976341753516	7.47291562515932	3.2448578671423	0.00379264544741596	0.0320437589591218	-2.3113638536748
TNC	1.20201726899619	9.76493033514661	3.24453815176495	0.00379549121026847	0.0320437589591218	-2.31207729342194
RIOK3	-0.43896068272343	8.17650998607657	-3.24439887832662	0.00379673152156273	0.0320437589591218	-2.31238807263926
PLEKHB2	0.508748693077153	8.03797179191529	3.24411908369827	0.00379922444670756	0.0320437589591218	-2.31301240208013
PSEN1	0.504613549738094	7.90103821519154	3.2435322144776	0.0038044585254183	0.032066512757909	-2.31432187548538
CDA	-1.3338082897588	4.14523003812228	-3.24251697133524	0.00381352966999711	0.0321215560411549	-2.31658698963874
DNAJC15	0.512862863946935	8.05741057729566	3.24056732866795	0.00383100859566156	0.0322472980525626	-2.32093619180266
P2RX4	0.755236613802349	7.72759321043393	3.23921207713442	0.00384320452502091	0.0323284330072118	-2.3239589360185
C5orf15	0.376297336162281	9.10999798821899	3.23883437419054	0.00384661019579967	0.032335566958441	-2.32480128777262
SF3A1	-0.368016244344144	8.3357465537776	-3.2382934698386	0.00385149252736868	0.0323550963611443	-2.32600755417011
NFAT5	-0.675762241255772	5.91308861089656	-3.23655575282725	0.00386721834951076	0.0324460445484828	-2.3298823716596
RNF126	-0.656783289032938	6.26555026706114	-3.23653004274399	0.0038674514857679	0.0324460445484828	-2.32993969566402
BCL2L11	-0.967762651522124	3.74423873932545	-3.23608308000671	0.00387150667823959	0.0324585271438881	-2.33093623363295
PHF20	-0.550629607216078	7.30437415988777	-3.23545614601188	0.00387720167069498	0.0324847320891959	-2.3323339545792
TSPAN3	0.495956689171139	9.40819330252303	3.23485800256313	0.00388264271900033	0.0324963105620429	-2.3336674046134
ANP32B	-0.424383962445985	10.2498418346163	-3.23473800192471	0.00388373520509891	0.0324963105620429	-2.33393491396347
NDUFA4L2	1.23164517578005	8.06860051892103	3.2342942515757	0.00388777770375109	0.0324963105620429	-2.33492410816506
IL10	-0.714385552427266	5.40163629642192	-3.23417499421943	0.00388886481692406	0.0324963105620429	-2.33518994520332
ZNF112	1.19738401751371	4.50566657124585	3.23344722067259	0.00389550537767409	0.0325252240615231	-2.33681215753848
DDX5	-0.338193696820076	11.1973381796362	-3.23300163587079	0.00389957654571816	0.0325252240615231	-2.33780530934755
RAF1	-0.432770360851505	8.63064544838146	-3.23295064618651	0.00390004268585534	0.0325252240615231	-2.33791895596478
SLC13A4	-0.694500598511817	5.85443217466487	-3.23148704739592	0.00391344578617377	0.0325963040357783	-2.3411807941849
HIP1R	-0.519244834942361	5.64938812421156	-3.23145691682326	0.00391372218036158	0.0325963040357783	-2.34124793929516
ALOX5	0.645658672139636	6.82772471418769	3.22941726652139	0.00393247647728954	0.0327309414762157	-2.34579275648464
MT3	-0.511140828440938	6.23963242961261	-3.22766316785973	0.00394867495163645	0.0328340837121746	-2.34970053310654
DRD1	-0.650909872784693	2.2659025725594	-3.22751322853837	0.00395006259006703	0.0328340837121746	-2.35003453469528
AKR7A3	0.574290519760535	6.43891713614598	3.2264645478682	0.00395978102728515	0.0328782211769647	-2.35237040825602
JARID2	-0.484425168152648	7.55669779081195	-3.22629934394838	0.0039613141369536	0.0328782211769647	-2.3527383670057
ZNF580	-0.939213102415072	6.1705564582379	-3.22609901162848	0.00396317401516208	0.0328782211769647	-2.35318455880864
P4HTM	0.417317071249178	8.4529277473887	3.22542404878687	0.00396944659000496	0.0329086644179887	-2.35468780717904
UBAP2L	-0.398717813546268	7.1828118554282	-3.22513378689118	0.00397214701957452	0.0329094723253477	-2.3553342337234
PA2G4	-0.524181799913729	7.82310883887635	-3.22424263277038	0.00398044895517594	0.0329566575902354	-2.3573187532066
TSC22D3	-0.951317343283486	10.3382473088072	-3.22300031862648	0.00399205039603581	0.0330310819090843	-2.36008496789962
FANCF	1.38639905952483	4.18219630191748	3.22271190242272	0.00399474848399602	0.0330317888052071	-2.36072712246076
NDRG1	-0.786169458279796	10.2325352877422	-3.22141496938399	0.00400690298498789	0.0331106368883673	-2.36361448727705
DUS4L	0.837112978773796	4.26323791056759	3.21885092511377	0.00403103825457682	0.0332883191721847	-2.36932167656921
NDUFA1	0.691711656723164	9.22227932891242	3.21833064492282	0.00403595283189133	0.033307148598957	-2.3704795581672
LRIG2	-0.49477285364093	6.58184223044645	-3.21783430369598	0.00404064670239141	0.0333241332409227	-2.37158410501573
CCL20	-2.91204342266944	3.83954427706758	-3.2170513597472	0.00404806173325896	0.0333635231379355	-2.3733263347146
TMEM59	0.497299432137059	10.5296968234	3.21576439396528	0.00406027891625606	0.0334424145525898	-2.37618981825315
STAC	-0.693598572970652	7.0254090935973	-3.21506368878461	0.00406694576032829	0.033475517739473	-2.37774871657834
KCNK3	-1.28979405404932	6.82464825142152	-3.21311383770165	0.00408555354604222	0.0335528832778811	-2.38208605694037
METTL25B	-0.543771851279007	6.10354636700844	-3.21309792024111	0.00408570578879734	0.0335528832778811	-2.38212146083157
PPOX	0.465249821095734	6.64912755541057	3.21304144299448	0.00408624601057523	0.0335528832778811	-2.38224707802295
GPX1	0.823699831713947	10.6154284285072	3.2129667693333	0.00408696039293972	0.0335528832778811	-2.38241316669536
APC2	-0.681638452181335	4.00955087770202	-3.21210953137544	0.00409517004053557	0.0335700107363167	-2.38431973635502
SCAMP2	0.390675870308552	8.41655491880162	3.21193766434994	0.00409681791195914	0.0335700107363167	-2.38470196244781
PTP4A3	-0.739825248451329	6.09869998128815	-3.21191739433301	0.00409701230452715	0.0335700107363167	-2.38474704178166
CSF2RA	1.1494115861983	5.18746822332639	3.20973133649522	0.00411802955927773	0.0337203676929717	-2.38960814171192
TIMM8B	0.576268581297386	9.22605648724906	3.20828388966785	0.00413200317584128	0.0338004931693746	-2.39282618789506
MAEA	0.578577094576024	8.41172100916496	3.20816410574507	0.0041331616261847	0.0338004931693746	-2.39309247628215
RPE65	1.11274207453571	1.84892462843576	3.20722625702651	0.00414224261803982	0.0338528593535084	-2.39517726571026
GMFB	0.450083491164008	8.01421342188179	3.20415747729634	0.00417209248524778	0.0340747837797078	-2.40199755768297
CTSH	0.623244951000144	9.3855216299713	3.20010785462837	0.00421180253680509	0.0343769008862665	-2.41099434749713
KCNK1	-0.879102128294321	6.35371590725744	-3.19891221099396	0.00422359679890541	0.0344509253732652	-2.41364989067667
ENTPD4	-0.711995531864263	7.20322219964351	-3.19745292492717	0.00423803514240961	0.0345464076760056	-2.41689052810121
PCDH1	-0.787056067881752	5.09720182520744	-3.19678622806241	0.00424464743931127	0.034569118712717	-2.41837089384517
TNFSF15	0.857213517754036	5.01073504073585	3.19662079486161	0.00424628975408127	0.034569118712717	-2.41873821330492
GNAI2	0.640809019008188	8.37370118634453	3.19547308950361	0.00425770041870516	0.0346261992680271	-2.42128634057841
DAG1	0.538425898331963	7.83351897689682	3.19536478231625	0.00425877875992899	0.0346261992680271	-2.42152678723402
SPCS1	0.373879669112689	9.94869562213032	3.19425353581013	0.00426985799981668	0.0346939683108498	-2.42399364126119
COLEC12	0.604336685317094	11.1334096140851	3.19252103633395	0.00428718697786805	0.0347902372395716	-2.42783902611037
SMAD5	-0.595847045679742	5.4601659440918	-3.19251878976483	0.00428720949294096	0.0347902372395716	-2.42784401203798
ZKSCAN4	0.934284570207494	5.88593244106843	3.19071915625041	0.00430528226995241	0.0348852004187402	-2.43183764471362
SPON1	1.05806517257671	6.96531381081762	3.19058419135695	0.00430664062574341	0.0348852004187402	-2.43213711903131
NOS3	-1.47762462647179	4.40051530727627	-3.19045860443688	0.0043079049700726	0.0348852004187402	-2.43241578059846
SLC35G2	-0.466207439227171	7.38391670019044	-3.19025566407733	0.00430994882971385	0.0348852004187402	-2.43286607173128
CLSTN2	-1.34039443305293	5.2502954735989	-3.18908795767158	0.00432172735599718	0.0349581567254461	-2.43545682769126
ERAP1	0.577670347830016	6.04169647608981	3.18832919799335	0.00432939760471345	0.0349978094094579	-2.4371400903775
TRAPPC4	0.522779748812085	8.10044551281442	3.18774680039448	0.00433529397375183	0.0350230809649485	-2.43843201072425
TGFB3	0.662205914474673	7.2347274409354	3.18262101111121	0.0043875259191103	0.0354224075321274	-2.44979892439872
TMSB4X	0.404261590311686	11.9604471524025	3.18191411409288	0.0043947769160986	0.0354583053926194	-2.45136603749587
ZNF415	0.759629039208188	5.4102260049606	3.18006376636711	0.00441381189877775	0.0355891733649535	-2.45546748381002
BANK1	1.03405872458501	5.39131803492583	3.17789880394505	0.00443618485748722	0.0357467719268393	-2.46026524760561
TMEM104	1.00070996116967	5.04271262518294	3.17705119141711	0.00444497408440246	0.0357947817510193	-2.46214332863021
DCTN3	0.47206991097771	8.82405816933988	3.1733452439547	0.0044836011027606	0.036082857251561	-2.47035266043265
LDHB	-0.486862361528461	10.1207536668509	-3.17172216472874	0.00450062066735541	0.0361967856853527	-2.47394701653939
EVL	0.666023624274284	7.1171867315441	3.16993891867007	0.00451939190539262	0.0363204199606119	-2.47789532572883
ARSB	0.552068886784784	6.0398575126545	3.1697164909715	0.00452173859194836	0.0363204199606119	-2.47838775141143
MAPK6	-0.522892462260323	8.73920520443657	-3.16713149969494	0.00454909784400167	0.0365169803439448	-2.4841096944782
DYNLT3	-0.501098904994851	8.94033658666865	-3.16663945955605	0.00455432367739487	0.036535732394228	-2.48519865225619
C6orf15	-0.704654000809865	3.90073727020222	-3.16545653304933	0.00456691104709998	0.0366041485974453	-2.48781640099779
ING1	-0.724955165302107	7.29556985750692	-3.16529406776034	0.00456864244932127	0.0366041485974453	-2.48817590057178
IL15	0.584652080911442	5.49082576009948	3.16481656463825	0.00457373490990111	0.0366217419036604	-2.48923247132385
RRAS	0.990170822348126	7.45605636169819	3.16252387518325	0.00459826258882851	0.0367883687308003	-2.49430472267326
SOCS1	-0.799713251926845	4.68042630891602	-3.16232793435087	0.00460036470484816	0.0367883687308003	-2.49473815407269
TSPAN14	-0.400118047188952	8.51986959175517	-3.16020414361011	0.00462320921218718	0.0369476827241988	-2.49943548349676
SULT1A2	0.435667801781222	7.76247851626086	3.15986143732413	0.00462690580433096	0.0369538661302314	-2.50019336555751
CASQ2	-1.44478506214724	5.33132212870465	-3.15947938901407	0.00463103013235262	0.0369551216645164	-2.50103821684076
UGGT1	0.659648213634247	6.00729960137825	3.15930545810851	0.00463290894868769	0.0369551216645164	-2.50142283099152
PAGR1	0.968368365882617	4.8218511831931	3.15882361484442	0.00463811771619199	0.0369733431814724	-2.50248829401446
ACACB	-1.09456019329201	6.99791981301356	-3.15815397245043	0.00464536602691786	0.037007789967437	-2.50396892753857
JOSD1	-0.593133175527544	7.57754562464628	-3.15779755862658	0.00464922837577307	0.0370152357398608	-2.50475694212583
SEL1L	0.45738417133805	7.3325668073536	3.15539526442427	0.00467534254527162	0.0371997204530328	-2.51006748380063
CLEC11A	0.749597082978914	5.7508101863625	3.1541640818254	0.0046887811214637	0.0372831822129972	-2.51278859695074
SCCPDH	0.544426933180174	6.5185334423712	3.15268736245812	0.00470494910993695	0.0373882285335845	-2.51605188962442
LCK	0.87604972965264	4.5175946161448	3.15120065039209	0.00472128102299416	0.0374944447071075	-2.51933671658041
FAM98A	0.545151921156863	7.64358411749921	3.14981351421007	0.00473656855221178	0.0375922386727016	-2.52240103844703
SLC5A2	1.04506084823426	5.33332842002095	3.14830957515686	0.0047531974973254	0.0377005495349342	-2.52572284724566
SIK2	0.848330703952604	5.31041339136467	3.14472484523756	0.00479306178420108	0.0379929029076202	-2.53363830013818
CX3CL1	-0.798339212261715	6.8058618650713	-3.14115230583672	0.0048331123434223	0.0382863655124612	-2.54152363025953
KARS1	-0.395719033332769	9.86931793670369	-3.14058105074314	0.00483954645479599	0.0383024778099225	-2.54278421042723
DCUN1D4	0.514675174551588	6.13543970838829	3.14043388214525	0.00484120537374485	0.0383024778099225	-2.54310895189112
GPR88	1.00637609330111	6.78385817500374	3.13944642247495	0.0048523504913174	0.038366646192449	-2.5452877342025
NOC4L	-1.08277797487048	5.42009734661473	-3.13733716324804	0.00487624018726049	0.038531440429709	-2.54994089002918
TRIT1	-0.430757453830072	7.02168884559922	-3.13682235431381	0.00488208822260123	0.0385509332026093	-2.55107641978335
CLDN4	-0.853727254102637	3.54927350065724	-3.13658335897954	0.00488480542518233	0.0385509332026093	-2.55160355631871
TSC22D1	-0.666594808642662	10.1770453399741	-3.13518558818633	0.004900726384785	0.0386479609865309	-2.5546862396676
SNX17	1.21766623404103	7.48086651689086	3.13496762236136	0.0049032135903184	0.0386479609865309	-2.55516690313556
LTBP1	0.661546438579167	8.3125832321579	3.13334740345937	0.00492174020367021	0.0387698201838021	-2.5587394716391
TPD52L2	0.494906060998467	8.07558281061062	3.13296847132498	0.00492608291550864	0.038773968949958	-2.55957491769155
RAB15	0.618139734623573	5.3985965492972	3.13276637400286	0.00492840054596081	0.038773968949958	-2.560020474435
CA4	-0.411267577280745	5.20241503794143	-3.1322964407936	0.00493379376826279	0.0387922603309369	-2.56105647932747
ACBD3	-0.588473719932942	8.11708315002563	-3.13118233994418	0.00494660264726369	0.0388687988000962	-2.56351237869563
MMP13	1.57405946883795	3.22992303543966	3.13029439608211	0.00495683441490965	0.0389250046631694	-2.56546951677127
TAGLN2	0.727094870481269	9.94513193815571	3.12972931345907	0.00496335651146811	0.0389520275446873	-2.56671492436533
ZFYVE26	0.509280480795276	6.75354330862146	3.12927467021187	0.00496860995842142	0.0389690668140956	-2.56771687134222
RBM4	-1.27704767982758	3.94407868809126	-3.12882538693001	0.00497380675349945	0.0389856409079315	-2.56870695428997
GRIA2	1.31775032322714	2.13883381409325	3.12651519696857	0.00500061150665915	0.0391714568021633	-2.57379709421947
FARP1	0.445289435852716	7.17812526968739	3.12560406709532	0.00501122156428849	0.0392268100711787	-2.57580425107376
LPCAT3	-0.595990038234179	5.98416841003793	-3.12525047668802	0.00501534496600138	0.0392268100711787	-2.57658312946886
FGGY	1.40063593332487	5.14850529371031	3.12510984707343	0.00501698583287953	0.0392268100711787	-2.57689289530599
TAF1C	-0.901577108586634	5.46063824121924	-3.12448066045057	0.00502433354398735	0.0392505272625678	-2.57827874717799
SEPHS1	0.454785600702307	6.77593450555501	3.12431856138497	0.00502622823998238	0.0392505272625678	-2.57863577157557
HSPB8	-0.774826568143817	8.32519132738509	-3.12383012580127	0.00503194150077364	0.0392708866631365	-2.57971151393857
FASTKD3	0.481307321767543	5.887621586938	3.12291791798833	0.00504262847094068	0.0393300134226422	-2.5817204190139
GNL3	-0.617164444365451	8.06635252288098	-3.12243861358538	0.00504825255320696	0.0393496035944486	-2.58277587932117
TSC22D2	-0.577584440662612	6.28554517860322	-3.12172977242488	0.00505658110202454	0.0393902371367198	-2.58433668697598
XAF1	0.7827826442784	6.09244037142392	3.12143897266209	0.00506000170353968	0.0393926117843917	-2.58497696593196
PRPF40A	-0.51264473952811	8.26933715779169	-3.11897197489448	0.00508911048495927	0.0395948454531324	-2.5904078947749
CD58	0.775138609458539	7.08703830119586	3.1178867878879	0.00510196611065314	0.0396436722946047	-2.59279636523538
PPM1B	-0.647474672614043	7.37160511038503	-3.11775906022315	0.00510348129485367	0.0396436722946047	-2.59307747081521
H2BC5	-0.457637345650936	6.55612746588527	-3.1176485111498	0.00510479304718946	0.0396436722946047	-2.59332076601939
SLK	-0.428493511188626	7.82456789287254	-3.11682807470188	0.0051145383658987	0.0396748305690795	-2.59512627532027
SCRN1	-0.675580198071978	6.66162744051318	-3.1167521964947	0.00511544057138924	0.0396748305690795	-2.59529324940065
MEX3C	-0.751655361973024	7.16829748542596	-3.11651856465855	0.00511821946200812	0.0396748305690795	-2.59580735951764
USP36	-1.15436921455188	5.28366905499378	-3.11370406629959	0.005151810873646	0.0399107505364622	-2.60199959585881
SH3BGRL	0.498402010170228	9.72623206085217	3.11244704359278	0.0051668823516958	0.0400029966763564	-2.60476453655294
TMED5	-0.478587152360233	8.22771136808216	-3.11192701821218	0.00517312981635622	0.0400121914303405	-2.60590826216498
KLHL4	1.40204366839283	3.74634330150834	3.11182140599494	0.00517439950870891	0.0400121914303405	-2.60614053342435
NPTN	0.471721809831793	10.6387103162188	3.11109379410248	0.00518315520096805	0.0400553980475788	-2.60774068010518
QTRT1	-1.6344515392073	4.21393396261383	-3.11079581827582	0.00518674501360891	0.0400586543720571	-2.60839594183045
FBLN2	-0.987715260897116	7.34681307943244	-3.11000063439499	0.00519633662038109	0.0401082319239793	-2.61014447288516
SAMM50	0.401623789289968	7.20233609919855	3.10915155414466	0.00520659725413884	0.0401629097523352	-2.61201133566484
BMP2K	0.816303783817832	5.20801233632309	3.10810811167254	0.00521923345632625	0.0402358345050809	-2.61430528402009
CCND2	0.657976169534731	8.35321351817079	3.10783547321238	0.00522254001776241	0.0402367906426387	-2.61490461740451
WNT11	-1.1191077934827	3.96449270467998	-3.10756503437554	0.00522582190183849	0.0402375556059342	-2.61549909632968
AGPAT4	1.24142803846205	5.78963409980725	3.10601376784959	0.00524468567879389	0.0403582233943951	-2.61890872441726
SIGLEC1	0.766175039108333	7.73011925172253	3.10535433583907	0.00525272444489145	0.0403954958374468	-2.62035794251867
VCPKMT	-0.889276285869819	5.5303755295802	-3.10479112637509	0.0052595996403463	0.0404212831705087	-2.62159560489283
UROS	0.846832306476442	6.61253594410822	3.10452502542426	0.00526285100423181	0.0404212831705087	-2.62218033749116
GARS1	-0.550413582051924	9.24530917666528	-3.10429451962695	0.00526566901699184	0.0404212831705087	-2.62268683805569
RSAD1	-0.45660325397546	7.69988672002171	-3.10336072106912	0.00527709994809309	0.0404844506333379	-2.62473857301506
RPS4Y1	-2.89884197610392	7.78971493954402	-3.10202022983871	0.00529355125310349	0.0405860330460809	-2.62768349192275
CTSK	0.839949348100655	10.3478293223404	3.1015411327645	0.00529944302652763	0.0406065807178114	-2.628735904121
TRAF3	0.397767528392248	6.17238306413471	3.09998400118368	0.00531863588667121	0.0407289603362714	-2.63215597414676
IGF1	0.803762667351601	8.64369776588326	3.09828781995571	0.00533961904406133	0.0408603996791578	-2.63588072881078
GPATCH4	-0.475569216892252	6.0058695857467	-3.09783979646444	0.00534517479875952	0.0408603996791578	-2.63686444675363
ESF1	-0.691146741639205	6.79891669036289	-3.0978139390948	0.00534549561570253	0.0408603996791578	-2.63692121975447
PLS1	-1.40488323901383	5.28938051136381	-3.09688009639442	0.00535709443903684	0.0409243172161588	-2.63897146735235
ZNF668	0.91508008650919	3.5944335412441	3.0939494617166	0.00539365252775888	0.0411787131089708	-2.64540417431284
FAM110D	-1.49536704386136	4.46079932959965	-3.09313341977474	0.00540387501936367	0.0412083182325187	-2.64719497378735
SEC14L1	-0.447970924945379	7.62389648734012	-3.09311954336577	0.00540404900969042	0.0412083182325187	-2.6472254239712
CYB5A	-0.455876644229607	7.66641076872755	-3.09219918732479	0.00541560104395317	0.0412715153699216	-2.64924492607246
LDHA	-0.529270534386937	11.6533581801851	-3.09160734219465	0.00542304230063935	0.0412837802861002	-2.65054347113704
COL6A1	0.553728151455701	8.91138408246465	3.09137707706177	0.00542594008637778	0.0412837802861002	-2.6510486621824
SRPX	-0.689640865580962	9.59318309739984	-3.09129236928027	0.00542700647279116	0.0412837802861002	-2.65123450361137
CCL7	-0.873291161390498	4.04967835173214	-3.08986087734505	0.00544505816203136	0.0413961938319678	-2.65437478432995
ZKSCAN7	1.60213299197973	4.42990851076242	3.08938966955281	0.00545101295429573	0.0413963836123264	-2.65540835986749
TCEAL2	-1.0212116802091	5.89045703762796	-3.08934074161686	0.0054516316312998	0.0413963836123264	-2.65551567798054
VAX2	-0.718248983160567	5.23952092010283	-3.08812448487762	0.00546703258794803	0.0414651024285446	-2.65818320132665
VIPAS39	0.386834377732508	7.76391581289237	3.08810806250244	0.0054672408248346	0.0414651024285446	-2.65821921659144
ABCC10	0.404374654027063	7.11147853977014	3.08751481813443	0.00547476834234511	0.0414972998514804	-2.65952018954338
HEG1	0.626888025276044	8.24293243520058	3.08717926811482	0.00547903047506761	0.0415047227658956	-2.66025600266821
TBC1D9B	0.375820874980104	8.33350113077678	3.08640111631096	0.00548892683559307	0.041514057496239	-2.66196226316628
TRIM62	-0.449564638345336	5.57480192039918	-3.08638227950292	0.00548916661168663	0.041514057496239	-2.66200356481386
DNASE1L3	1.37013919945607	7.53300916493281	3.08612124049116	0.00549249045116863	0.041514057496239	-2.66257591011779
NKX3-1	-0.588916543709654	6.05108816640305	-3.08605007129334	0.00549339699368883	0.041514057496239	-2.66273195015445
ST14	0.729375881137763	4.8121637570621	3.08551282244502	0.00550024505077135	0.0415409786003	-2.66390983671085
F13A1	-0.764082534843279	9.97181938718077	-3.08367931776387	0.00552367797334537	0.0416288928424062	-2.66792911050021
TADA3	0.858949652015597	6.03642078094128	3.0836320197351	0.00552428373422227	0.0416288928424062	-2.6680327819225
AKIRIN1	-0.857966420373316	5.29664962123743	-3.08356321786983	0.00552516501604271	0.0416288928424062	-2.66818358602883
MEIS3P1	-0.44773893641799	7.42215609197395	-3.08337872407898	0.0055275288634783	0.0416288928424062	-2.66858796450437
THBD	-1.09682981018929	8.03166715249128	-3.08331476463784	0.00552834857884996	0.0416288928424062	-2.6687281504207
TOMM40	-0.566658575772461	6.85437514485945	-3.0829023985391	0.00553363635237168	0.041643907382759	-2.66963194579594
LOXL1	1.51917120002657	7.57044457426536	3.07866877194542	0.00558820726319731	0.0420151936576802	-2.67890829229867
PPP1CA	0.716326019804534	7.81503341509016	3.0785597626792	0.00558961921476059	0.0420151936576802	-2.67914708051333
EFEMP1	0.48575780592544	11.4168879310802	3.07674085291889	0.00561322965262985	0.0421478136517401	-2.68313099022722
HK2	-0.967692101717989	7.06762060260861	-3.07668700481706	0.00561393009487704	0.0421478136517401	-2.68324891879412
LIF	-2.50506296326099	5.8683439837225	-3.07603434122389	0.00562242648372718	0.0421700671749963	-2.68467820512013
RIPK2	-0.611129456318866	7.1609920126615	-3.07594695076521	0.00562356507609299	0.0421700671749963	-2.68486957527231
ZNF74	1.11366100783137	3.93342140701818	3.0753025138684	0.00563196818442322	0.0421981428588936	-2.68628071858621
GTF3C1	0.534962285118187	7.6970647631496	3.07514802541897	0.00563398442978821	0.0421981428588936	-2.68661899014848
UBQLN2	-0.464967678645582	8.08287060605833	-3.07487396980726	0.00563756287274957	0.0421999451747619	-2.68721905304157
NDUFB7	0.853701889439433	5.80906457001588	3.07418837548799	0.00564652453279551	0.0422333516622961	-2.68872011886869
PCCA	-0.532476888818803	4.95063642526562	-3.07391914099307	0.0056500475549626	0.0422333516622961	-2.68930955642243
RPA3	0.911429350621418	6.63419132308319	3.07376640774234	0.00565204706261212	0.0422333516622961	-2.68964392807641
ELOVL2	-0.629559114396817	4.48729815895725	-3.07226712128472	0.00567171125203609	0.0423537928027389	-2.69292591189112
PCSK6	0.62221775831181	7.2329092054088	3.07202709108034	0.00567486553886258	0.0423537928027389	-2.69345128919826
TOR1B	0.50637638898601	7.33713253383664	3.07112126919649	0.00568678438355778	0.0424177079417823	-2.69543380942266
SCN3A	-1.67825807748816	2.51241618710503	-3.07075575002172	0.00569160073646814	0.0424286014806407	-2.69623373763689
TMEM14A	0.505948534559973	8.00807284437087	3.06539920926322	0.00576263545382751	0.0429122866930826	-2.70795223775585
OAS2	0.523784368934463	6.33944445563005	3.0653514091107	0.00576327317921808	0.0429122866930826	-2.7080567751945
GNAT2	-0.531384443775503	2.94622271098562	-3.06379148245881	0.00578412232379841	0.0430244049895182	-2.71146794624794
CBX5	0.603195085723221	6.13172371226834	3.06371569492131	0.00578513711003567	0.0430244049895182	-2.7116336579132
ITIH5	0.852466471525962	7.77157256266023	3.0625715839562	0.00580047749737369	0.0431007733484377	-2.71413510062713
AATF	-0.448375533990187	7.72675371046979	-3.06224100577538	0.00580491723180297	0.0431007733484377	-2.71485779860331
ZNF200	0.508137685619505	5.99388958574884	3.06218773914027	0.00580563292038198	0.0431007733484377	-2.71497424540408
ATP6V0B	0.561327103172477	9.12255373348579	3.06091890110876	0.00582270615678273	0.0432021560681949	-2.71774783883143
PXDC1	-0.532045341708542	8.70343967170392	-3.059710348363	0.00583901321742776	0.0432977384797297	-2.72038924562233
NAB1	0.408681785859359	7.16707252831002	3.05342722151961	0.00592450375903442	0.043904839295325	-2.73411519782013
USP6	-0.522814139074746	7.76209354469191	-3.05318449514699	0.00592783047355215	0.043904839295325	-2.7346452349077
CUTA	0.440541525715805	9.38307079855742	3.05223335012421	0.00594088386253705	0.0439627280502491	-2.7367220771144
CAVIN3	0.522997946265913	8.1458011056699	3.05210839225026	0.00594260082558536	0.0439627280502491	-2.73699490644161
PDE8B	-0.674404437648482	6.08531215065036	-3.0510854319357	0.00595667463839078	0.0440410745340202	-2.73922824668997
PVALB	0.802284551438603	3.75057304536384	3.04996492318724	0.00597212738032181	0.0440755846612381	-2.74167422630047
GOLGA7	0.382956630738752	8.92435142058714	3.04994490783154	0.00597240375954135	0.0440755846612381	-2.74171791506139
MAN1A1	-0.88593475679723	9.30581711917883	-3.04984583553172	0.00597377196696053	0.0440755846612381	-2.74193416470686
DYNLRB1	0.390424361096958	9.63664737619486	3.04973616525364	0.00597528688676438	0.0440755846612381	-2.7421735438991
MYH11	-1.16594427509635	7.71435722808719	-3.04895908846014	0.00598603157285294	0.0441290945630202	-2.74386958799786
CPED1	0.387345710843697	6.8908841584878	3.04711209537541	0.0060116448285634	0.0442920894915659	-2.74790015954053
SLCO2B1	0.896332744717747	8.37073784887729	3.04496292013274	0.00604158155558156	0.0444867301148617	-2.7525889800609
N4BP2L2-IT2	-0.720982487791082	4.94897895374313	-3.04467179424954	0.00604564779553669	0.0444907596501574	-2.75322402663319
NOP2	-0.681697397291614	7.62678677135696	-3.0438430392479	0.00605723770080118	0.0445223500611481	-2.7550317006979
PLEKHO2	0.44294725562537	9.10113102747407	3.04383880793343	0.00605729692943446	0.0445223500611481	-2.7550409295217
TMEM185B	-0.599236183240641	6.50177698563617	-3.04337946923672	0.00606372992990041	0.0445223500611481	-2.75604275328196
ORC1	0.935012117014664	3.97471628966935	3.04335830574114	0.00606402648147568	0.0445223500611481	-2.75608890973953
ARRB2	1.33136484771553	7.33218108138759	3.04292572254272	0.00607009107721963	0.0445410107308693	-2.75703232353404
LRP1B	1.46917781754534	4.68279792145098	3.04105086930555	0.00609644317410658	0.0447084286834278	-2.76112056244994
CRK	0.423204051140636	7.61151321401846	3.03942374020826	0.00611940267118087	0.044850787229994	-2.76466783342182
RESF1	0.589394150103313	6.87486552786356	3.03748221830778	0.00614690738304403	0.0450262746487982	-2.76889954422585
YARS1	-0.613912875660439	8.35118208019429	-3.03587376720385	0.00616978377321591	0.0451676758800051	-2.7724045054519
ASNS	-0.785475929017596	6.24492390374302	-3.03502451424733	0.00618189543064468	0.0451949294958821	-2.77425481435737
CPSF7	-0.507498649390632	8.7358839269825	-3.0348724395622	0.00618406666623994	0.0451949294958821	-2.77458612569081
PDE6H	0.638460745571408	2.5862708440261	3.03486095657026	0.00618423064366654	0.0451949294958821	-2.7746111423829
HPD	0.578757745212839	2.36899469995409	3.03335822268342	0.00620572589213924	0.0453056224682886	-2.77788466101316
TCP1	-0.357086697827125	7.83718671062178	-3.03330111497319	0.00620654418374404	0.0453056224682886	-2.77800905062266
USP49	-1.03787373088792	2.81424938902853	-3.03276541760787	0.00621422520718157	0.045329532058556	-2.77917583973973
ITGB5	0.624487271057955	8.57143104060475	3.03257272665748	0.00621699031792582	0.045329532058556	-2.77959551551453
EEIG1	0.7131601551117	7.16859149443044	3.02965557515646	0.00625899639166777	0.0456095051180724	-2.78594772606487
CDC16	0.459927690664898	7.74804380692623	3.02904757469649	0.00626778575901602	0.0456265203339077	-2.78727137073539
ZNF529	0.737234084037583	4.61943119238202	3.02899481215037	0.00626854906430418	0.0456265203339077	-2.78738623231547
TGOLN2	0.461243037449844	8.65241334773673	3.02834574171864	0.00627794636316489	0.0456686282333105	-2.78879916426111
TBC1D13	0.345987025387863	6.34254031367033	3.02734137064816	0.00629251447350391	0.0457482809019608	-2.7909853011742
MDK	1.41336939006992	5.52162131065784	3.02693027214285	0.0062984867200884	0.045765383679355	-2.7918800258846
C1GALT1C1	0.647423891932197	7.78314403309111	3.0260280653061	0.00631161269385174	0.0458344165929739	-2.79384344425458
CMTM6	0.41098096847389	9.32770931410692	3.02558840613582	0.00631801872068055	0.0458545985565811	-2.79480016513038
SEMG2	1.02810037412256	2.74138620679657	3.02257250515371	0.00636213074329305	0.046131336643563	-2.80136145408246
P2RY2	-1.20585661646272	3.73442742510837	-3.02248287360067	0.00636344626325824	0.046131336643563	-2.80155641416133
BET1	0.56906410582808	7.33494139745768	3.02110465749082	0.00638370729912192	0.0462516970675063	-2.80455392497854
ABHD6	0.729225970507843	5.76603624827455	3.01959215279358	0.00640601395604667	0.0463867322143746	-2.80784288566417
KIT	0.763636935398945	7.44823845199961	3.0192472236178	0.00641111152010891	0.0463970709494774	-2.80859284801355
ECSIT	-1.33939416151951	4.84444003013771	-3.01836206201955	0.00642421082228958	0.0464652731271208	-2.81051725686764
GMNN	-1.00660794608753	6.67158149654218	-3.01793758771565	0.0064305016531533	0.0464792269094038	-2.81144001773758
GPR4	-0.90465898261646	5.74252643159867	-3.01766195487108	0.00643458978497959	0.0464792269094038	-2.81203918618137
KDSR	-0.522577309568982	7.12059829339757	-3.017488151128	0.00643716889332959	0.0464792269094038	-2.81241698828891
VCPIP1	1.09124851218099	3.7234930166691	3.01715533715335	0.00644211036268728	0.0464883569152142	-2.81314041154966
STK3	-0.824307017295683	6.30966659823577	-3.01652669222099	0.00645145415539712	0.0465292269747209	-2.81450678406173
HBBP1	0.51100264262898	5.54656180483058	3.01595828215749	0.00645991387928696	0.0465636779793758	-2.8157421384169
MN1	0.757984208655871	7.88883181450234	3.01443247043313	0.00648267555798309	0.0467011208430657	-2.81905780893169
CCL5	0.816437474746259	5.73988813614463	3.01342864137592	0.00649769249221233	0.0467696807945884	-2.82123882259256
TMEM70	-0.509976832042732	7.62375823719769	-3.01330189104134	0.00649959101131788	0.0467696807945884	-2.82151419195502
HDAC4	0.509322364742274	6.31232281981988	3.01108399875593	0.00653289802040234	0.0469801794397676	-2.82633189769642
DAZAP1	-0.499102011622972	7.18208076991264	-3.01085967880962	0.00653627585498309	0.0469801794397676	-2.82681908749623
IGLV3-10	2.69669165794536	3.74287174225821	3.01044883953921	0.00654246667509643	0.0469979580529796	-2.8277113325404
CALHM2	0.345322820072187	8.65955046699858	3.00927314107281	0.00656021412372512	0.047098686636148	-2.83026440363253
CZIB	0.435325077215677	8.03041795783079	3.00824500242934	0.00657577206958945	0.0471835903949032	-2.83249671998542
ABCA3	0.996094929060959	5.22761439677486	3.007353768332	0.00658928706610718	0.047253747235844	-2.8344315419643
COPG2IT1	0.691791722615966	5.48749114927945	3.00681708573306	0.00659743839929509	0.0472853819060589	-2.83559654189564
IL33	-0.979934228411692	5.90215180363612	-3.00558411211765	0.0066162020084655	0.0473929982963339	-2.83827269845404
ABR	0.598971475836073	8.04822129723412	3.00220066852055	0.00666795587323769	0.0477366738988359	-2.84561419001578
MAN1B1	0.399922529562964	6.44001601443005	2.99759383661235	0.00673904915621703	0.0482183353039343	-2.85560493498901
CCDC47	-0.741707459504645	8.02806590495211	-2.9952402190267	0.00677565121533369	0.0484337235444427	-2.86070681737696
IDS	0.353123291336981	7.24126501184925	2.99516566154017	0.00677681380606812	0.0484337235444427	-2.86086840776411
RIMBP2	1.23148711455187	3.95011774756835	2.99470498321938	0.00678400151496848	0.0484577012168059	-2.86186681226708
H2AZ2	0.372717945925116	8.61051481391912	2.9941354704653	0.00679289743709032	0.0484669417275868	-2.86310100320228
WBP11	-0.635270526349329	7.69246952638024	-2.99413132879133	0.0067929621720544	0.0484669417275868	-2.86310997827907
MECOM	-0.595006297206446	5.57341197866526	-2.99263320349109	0.00681641702854138	0.0485966097746335	-2.86635611507131
ADAM10	0.470423250154634	8.00335200902941	2.99245851988219	0.00681915696113673	0.0485966097746335	-2.86673457706204
RPA4	-0.761031573554349	4.52207866063084	-2.99223481943033	0.00682266727437907	0.0485966097746335	-2.86721922392024
SLC52A2	-0.682188656949148	6.52611822288624	-2.99160918512987	0.00683249396731439	0.0486392011423175	-2.8685745831226
CDKAL1	1.06639267937523	3.67919519919234	2.98992156170572	0.00685906895898945	0.0488009053733842	-2.87223004381302
AP1AR	-0.476078060816066	5.70542424141883	-2.98810047628348	0.00688785699782265	0.0489781642426725	-2.87617366041933
GUK1	0.485825461010415	7.96697490544435	2.98705442152533	0.00690444567978354	0.0490685254241165	-2.87843848796439
SFXN3	0.636903170661994	7.98360828735912	2.98679874006486	0.00690850619555924	0.0490697999047503	-2.87899201895072
ACOT11	0.687784821980336	4.9371044726297	2.98536511350045	0.00693131637137699	0.0492041734325206	-2.88209535890635
AMT	0.469285842830597	7.42563495640524	2.98374583068893	0.00695716751573377	0.0493498821724132	-2.88559986375946
SMARCA1	0.373715151977809	6.58983292717563	2.98359070971204	0.00695964881067886	0.0493498821724132	-2.88593554146509
RNFT2	0.590631173586359	3.12618562301013	2.98271156940852	0.00697372749585689	0.0494219936828019	-2.88783784504294
SETD6	-0.567277803152791	5.02548879583013	-2.98053223132534	0.00700874581888393	0.0496081464528134	-2.89255257088524
UGCG	-1.13474167133407	7.72402644699812	-2.98041845212443	0.00701057869258393	0.0496081464528134	-2.89279867978066
ADGRL1	0.504683943456028	6.28019448729034	2.98027403181659	0.00701290582821926	0.0496081464528134	-2.89311106113433
HGF	0.518161354466887	5.22465676091271	2.98010132245379	0.00701568977755519	0.0496081464528134	-2.89348462373244
TBXAS1	1.04593078818194	6.76903358250392	2.97825841641802	0.00704546225764833	0.0497908213099205	-2.89747020206925
NUSAP1	0.519262859667106	5.37182704461708	2.9770374309663	0.007065254291986	0.0499027988902676	-2.90011022882861
CDKN2B	0.592003578721462	1.67800810899785	2.97617145467744	0.00707932402392297	0.049948225755127	-2.90198238570366
NDUFA8	0.513255228339627	8.11108177592782	2.97615527426212	0.00707958716706379	0.049948225755127	-2.90201736409581
ABCC5	0.362707886030396	7.96283629620054	2.97414051729911	0.00711242679911239	0.0501376214322585	-2.90637220998459
TPST2	0.71474269324853	7.50576787444994	2.97402200077134	0.00711436311393433	0.0501376214322585	-2.90662834320889
FIG4	0.439656804552538	7.42517358452435	2.97336823485088	0.00712505339743112	0.0501849861302071	-2.90804116179749
DUSP4	-1.27949618002097	4.45692926575681	-2.97254350535827	0.0071385612562483	0.0502521324959617	-2.90982326081406
PUS1	-1.05499311350727	5.18384934346383	-2.97157472321009	0.00715445989401334	0.0503360247301116	-2.91191637650948
ST6GAL1	0.528206773685087	6.43775014851374	2.97057902535768	0.00717083566966451	0.0504231787383584	-2.9140673564059
BHLHE40	-0.954016152533701	9.69321963489867	-2.96890043853078	0.0071985241044981	0.0505897388844744	-2.9176928996675
PRKCB	0.488271086741802	5.79094577440508	2.96858085271563	0.00720380731850247	0.0505987421821259	-2.91838307162955
EIF3M	-0.412086535879547	8.26124086650759	-2.96714386121785	0.0072276088916901	0.0507377341574891	-2.92148599950683
C7orf25	0.708888244117433	4.90248208617665	2.96667532966447	0.00723538570924973	0.0507641406892588	-2.92249757781755
HNRNPU	-0.417343663637793	8.68252043708379	-2.96613803500633	0.00724431376334939	0.0507985906322941	-2.92365753824129
PNPLA2	-0.874976224628485	8.65291769448188	-2.9634702651694	0.00728880007310723	0.0510822058338663	-2.92941569179154
AACS	-0.586959586810187	7.52750590240919	-2.96293572649524	0.00729774523285645	0.0511165612072045	-2.93056919340073
IDI1	-0.624436394560805	7.65302483348574	-2.96244732681933	0.00730592749670371	0.0511455378409884	-2.93162305552336
ARK2N	-0.515017802899959	4.82427194618356	-2.96209188134247	0.00731188788533841	0.0511589366543075	-2.93238998623526
GBA3	0.750208022634314	4.4094262503384	2.96044017043634	0.00733964635088982	0.0513247504503872	-2.93595332379885
PALM2AKAP2	-0.719033721391927	8.48118711368006	-2.95990517757855	0.00734865904243623	0.0513593677576126	-2.93710732234272
KLHL2	-0.596907092667315	6.68643961035126	-2.9592002660744	0.0073605504640054	0.0514140549814477	-2.9386277109679
IFNGR2	0.419839090610276	10.0158675398266	2.9578893762606	0.00738271347931224	0.0515403901264189	-2.94145470940118
TTBK2	-0.511662532426856	5.45766666324818	-2.9574925921685	0.00738943446228267	0.0515588410080794	-2.94231029254794
ACOX2	0.567291080725929	6.57187110797272	2.95718065950145	0.00739472229890268	0.051564843526168	-2.94298287801185
LPAR6	0.607716446212592	8.37854605937504	2.95696078243554	0.00739845180388109	0.051564843526168	-2.94345695680129
VPS54	-0.370071047035647	7.14125421991687	-2.95665452568463	0.00740364946910804	0.0515726392495498	-2.94411725544176
COQ8A	-0.486576634085467	7.55430331590664	-2.95596586738666	0.0074153498975352	0.0516256986533797	-2.94560192059022
BATF	-1.10395110154248	4.78807461712299	-2.95472369775223	0.00743649945679282	0.0517444483391479	-2.94827953086161
ETV5	0.423623621990735	6.85013660999843	2.95437070806176	0.00744252011844075	0.0517494716962328	-2.94904034801896
GNG5	0.281717361810566	10.2027224382932	2.95420150964321	0.00744540765763248	0.0517494716962328	-2.94940501697541
TRPA1	-0.525602328795125	4.88402951696366	-2.95321047676971	0.00746234221375727	0.0518386772574358	-2.95154079184827
ACO2	0.661839731604222	6.85346850605883	2.95238202132941	0.00747652703040211	0.0519086937097056	-2.95332596978599
RAB38	1.07087424120536	3.48888409056546	2.95171618810601	0.00748794617256254	0.0519426151879007	-2.95476057552653
RNF14	0.521615947052577	6.87547013803791	2.95155507939349	0.00749071172445128	0.0519426151879007	-2.95510768068809
IHH	-0.865885893106853	3.20443555270942	-2.95137884482834	0.00749373804498385	0.0519426151879007	-2.95548736522503
TBC1D5	0.369242569206842	7.92803219096917	2.94921425511091	0.00753100442528903	0.052172322711742	-2.96015005364381
ANXA2	0.468323170655705	12.0256521282791	2.94874933056769	0.00753903189580992	0.0521993320146357	-2.96115135181532
CHRM3	-1.00395025354748	5.32301245003428	-2.94776109503206	0.00755612221698084	0.0522680245313377	-2.96327947730115
MTUS1	-0.550748070458123	7.96539493973339	-2.94769761497027	0.00755722129583843	0.0522680245313377	-2.96341616899087
ARHGAP45	0.549444209184412	6.70851707653962	2.94704356874145	0.00756855422945577	0.0523177862892342	-2.96482445665925
MPZL1	0.372840752553637	7.53109738399665	2.94649437424611	0.00757808293976637	0.0523550287472493	-2.96600687855818
STATH	-1.37968110586062	4.19198338784015	-2.94310614896715	0.00763712470198394	0.0527341166614871	-2.97329974865388
MYOM2	1.08813477181944	4.22824933541155	2.94284715162742	0.00764165597965927	0.0527366029207599	-2.97385707567026
MAP4K3	-0.454821408352793	6.13227346243838	-2.94026963212794	0.0076868915651965	0.0530198418214836	-2.97940243801697
CTSD	0.984011099689663	8.65442424415698	2.93883566981369	0.00771216869011319	0.0531651847050715	-2.98248663945322
CCDC88A	0.753894080553438	5.16108683087677	2.93848891923438	0.00771829297753433	0.0531656548985479	-2.98323234525662
ITPR3	-0.564779470500151	6.96241462939656	-2.93823009203246	0.00772286740601899	0.0531656548985479	-2.98378894325529
SUOX	0.470098935331105	7.26907201457463	2.93811782794826	0.0077248523331988	0.0531656548985479	-2.98403035653573
PCCB	0.436473608602221	6.72912212196251	2.93653552493578	0.00775288090549458	0.0533070765542491	-2.98743254107907
RBM25	-0.342362952830586	7.74847463657615	-2.93648185837999	0.00775383325027794	0.0533070765542491	-2.98754791870513
POU6F1	-0.55699599997574	4.89427722957936	-2.9360242787892	0.00776195782581326	0.0533339308650854	-2.9885316325392
ADAMTS9	-0.89333981167519	6.82516212704906	-2.93534171189729	0.00777409233899849	0.053380658096098	-2.98999890995221
NIT2	-0.503499375266967	7.74477993762705	-2.93516692514137	0.00777720257953117	0.053380658096098	-2.9903746168026
YWHAH	0.500648716790293	8.98366462098683	2.93213122874185	0.00783141183461107	0.0537235701709104	-2.99689840512578
BTG4	0.709432004179618	2.38424916498971	2.9318840912107	0.00783584094038038	0.0537248031503412	-2.99742938590897
FOCAD	0.489900426148379	6.60865475530235	2.93154502765681	0.007841921415533	0.0537373509249776	-2.99815784149289
RNF113A	-0.500592128243469	7.17199037709176	-2.9309678945335	0.00785228162533785	0.0537791964188226	-2.99939769283199
MTPAP	-0.446063911609608	6.92758186119351	-2.93063761890702	0.00785821635538164	0.0537907035089822	-3.00010717592047
MKI67	0.386816748627392	5.62695054988054	2.92982930025112	0.0078727591878849	0.0538610900500156	-3.00184342830651
NAV2	-0.753615520495471	7.36978478191836	-2.92910619472486	0.00788579076196142	0.0539210668488255	-3.00339647482758
NISCH	0.436641771375477	9.18900530395402	2.92814840586567	0.00790308354352692	0.0540086166816484	-3.00545331440201
BAZ2A	-0.389657301053129	6.45822193377189	-2.92791424412376	0.00790731683400201	0.0540086166816484	-3.00595613096672
SLC38A6	0.5991769955082	7.17213102560661	2.92768794105434	0.00791141011582796	0.0540086166816484	-3.0064420565669
ASXL2	0.546933893721263	8.59145045137986	2.92703538089927	0.00792322473966397	0.0540600811568114	-3.0078431676927
CD68	0.636045100315331	6.82486036526625	2.92658805270008	0.0079313333948135	0.05407787581971	-3.00880354992504
TP53BP2	-0.485148639335985	7.09455356608662	-2.92630714329375	0.00793642946301867	0.05407787581971	-3.0094066112462
RAB32	0.469029981596302	8.25711574151765	2.92617149325443	0.00793889145712135	0.05407787581971	-3.00969781847975
GGA2	0.374548628982417	6.55492501934311	2.9259484069558	0.00794294197557554	0.05407787581971	-3.01017671752425
ISG20L2	-0.310404421423507	6.80901892535095	-2.92235500485921	0.00800845981721196	0.0544945949779391	-3.01788855707674
STEAP1B	-0.998643504401681	4.30065952837175	-2.92027418560766	0.00804663533813049	0.0547249115545905	-3.02235240486028
COX6C	0.484863750811897	10.7896827994344	2.9198379321906	0.00805466108364259	0.0547500430540286	-3.023288101596
SGMS1	0.699525214875952	7.13273593771808	2.91918565803125	0.00806667525991902	0.0548022435847159	-3.02468701990977
PSG1	-0.494932309841746	4.18453218034607	-2.9185388370597	0.00807860593966923	0.0548538211037798	-3.02607411286124
PAQR3	-0.690453356052855	5.29630522611311	-2.91695052213614	0.00810797430522502	0.0550236817718518	-3.02947966849088
ATG12	-0.531735327952953	6.87088481591424	-2.91653249058071	0.00811572079739749	0.0550467049578844	-3.03037585300753
SOX9	-0.798983144484033	7.7940574030382	-2.91601178712433	0.00812537980160121	0.0550542330516987	-3.03149207180772
ALDH7A1	0.515321713393881	6.16011447536466	2.91585588714542	0.00812827387322423	0.0550542330516987	-3.03182625427412
RC3H1	-0.669443978320861	5.97972170799051	-2.91554155110732	0.00813411209680012	0.0550542330516987	-3.0325000325308
NOL4	0.952618319170246	2.88614369481319	2.91553419446564	0.00813424878118905	0.0550542330516987	-3.03251580110053
FBXW4	-0.46100298514001	7.65426939333396	-2.91424912771886	0.00815815874226734	0.0551865173774671	-3.03527001532081
LIN7A	-0.957347643184538	3.0661666555391	-2.91282292660758	0.00818477342562627	0.0553369467487663	-3.03832611422552
TUSC2	0.535263582032783	6.29492345125455	2.91245381024381	0.00819167512373414	0.0553540077976327	-3.0391169627834
HNRNPR	-0.47000120916519	9.1775670749868	-2.91191155977906	0.0082018241694549	0.0553929823581294	-3.04027868207972
SNX24	0.625628505198556	6.74490951011309	2.91139619715295	0.00821148112385337	0.0554285936192622	-3.04138271189422
IGF1R	-0.818286624137665	6.37980093144288	-2.90914361761905	0.0082538182497254	0.0556846446805114	-3.04620730325145
FASTKD1	0.501426049725321	6.23246099333588	2.90726462340207	0.00828929360755543	0.0558795513787771	-3.05023053505931
ASPM	1.267955387874	2.31527164800107	2.9071454895193	0.00829154776450097	0.0558795513787771	-3.05048558284924
RAB11FIP4	-1.01819576940379	3.82088810300622	-2.90625701845889	0.00830837722128168	0.0559631396956123	-3.0523875262168
GPM6B	-0.998167174217863	6.08358014343505	-2.905509580796	0.00832256053099846	0.0560288247036281	-3.05398736908814
SLC30A1	0.53371803845365	8.04535469092346	2.90472807567011	0.00833741507913694	0.0560616634641018	-3.05565994407586
CCL13	-0.846308526686985	5.7604886396174	-2.90469558586631	0.00833803318178552	0.0560616634641018	-3.05572947451547
HOXB6	0.631235227713187	5.94236280357219	2.90432654028718	0.00834505717220443	0.0560616634641018	-3.05651923449456
COL8A1	0.654901278278436	4.08082144209543	2.90432033912679	0.00834517524633707	0.0560616634641018	-3.05653250465403
RASSF7	0.417885401511429	7.18556407163088	2.90351847001566	0.00836045683237979	0.05613449587455	-3.05824836108359
SSPN	0.856122769200408	7.41774102943237	2.90132528277274	0.00840239029307655	0.0563630199125047	-3.0629403584882
SCUBE2	1.21742497950441	5.46758359223474	2.9012721639162	0.00840340841058858	0.0563630199125047	-3.06305397962622
ZC3HAV1	0.541929849214849	7.36288010297617	2.9005947556792	0.00841640250075699	0.0564202422147776	-3.06450287682065
TMEM126B	0.480167318205806	8.61423948928574	2.89990144415713	0.00842972155282893	0.0564795811300562	-3.06598563982072
STYXL1	0.695889939732067	6.47603259050539	2.89931968524733	0.00844091314931253	0.0565246106709525	-3.0672297121139
TSPAN8	-0.67796331731653	5.43640939426113	-2.89833460116078	0.00845989613954969	0.0565920690061268	-3.0693360389824
SLC35D2	-0.551760776756356	6.41631653804485	-2.89833237265451	0.00845993913007828	0.0565920690061268	-3.0693408036733
SHTN1	0.684739816315374	6.80829840315603	2.89782163960408	0.00846979729045112	0.0566280524289654	-3.07043274275817
ELOVL4	1.32029484312597	3.73397803624134	2.89703885899408	0.00848492783827421	0.0566364882780052	-3.07210615552532
SLC7A11	-0.464553616373641	4.92747500525792	-2.89679739994196	0.0084896002715671	0.0566364882780052	-3.07262230285804
TRAF4	-0.796487970260449	4.02387246624305	-2.89665518722114	0.0084923533574161	0.0566364882780052	-3.07292629078903
PTDSS2	-1.06325440516302	4.47011148170654	-2.89657517887292	0.00849390260863216	0.0566364882780052	-3.07309731046346
GOLGA1	0.320402697076185	6.98071050712699	2.89650974765264	0.00849516979482861	0.0566364882780052	-3.07323716969158
MRS2	0.501686921708655	5.62897477103546	2.89622995200511	0.00850059055073943	0.0566364882780052	-3.07383521761907
ARID5A	-1.0816679892512	6.01606009526368	-2.8961357309307	0.00850241673271011	0.0566364882780052	-3.07403660446057
PPP2R5B	-0.472589272610908	5.37153626373861	-2.89572326513984	0.0085104155148354	0.0566496118418273	-3.07491817022587
RNPEP	0.453476121950239	8.53766035162921	2.89557212605238	0.00851334829545771	0.0566496118418273	-3.07524118730844
CHORDC1	-0.740460916097912	7.25415576305841	-2.89398604546871	0.00854418377563438	0.0568248897818756	-3.07863055084983
SOAT1	-0.751113472340404	6.21782900596157	-2.8900840471685	0.00862049899773606	0.0572848962873551	-3.08696550855053
H1-6	-0.77587931993076	3.31608300909885	-2.88998664937617	0.00862241221504681	0.0572848962873551	-3.08717349569998
ATP2C2	-0.453780592279873	4.39485265562161	-2.88973068453304	0.00862744215357305	0.0572882096363572	-3.0877200789277
OAZ1	0.451346503615902	11.3940312896602	2.88903246258258	0.00864117710932723	0.0573492924898815	-3.08921094511406
CARD9	0.865575313627178	5.03162089322143	2.8880416744302	0.00866070311947769	0.057448724837123	-3.09132624229122
ARMCX6	0.394018195530602	8.25172245361064	2.88748953969348	0.00867160264100651	0.0574908611380416	-3.09250489472411
SKAP2	0.493239543401262	5.59830576854884	2.88623967892051	0.00869632422126376	0.0576245425206696	-3.09517263774317
MTMR11	0.568076475884886	7.12694751641439	2.88532673098709	0.00871442441136068	0.0577142314472672	-3.09712094876568
MRPL41	-0.6378152409402	3.62855032176979	-2.88473444712741	0.0087261863408539	0.0577618711557151	-3.09838479244151
PI4K2A	0.413429336386344	7.020132552754	2.88365636280027	0.00874763454960705	0.0578735445372485	-3.10068497325283
RBKS	0.472445214821204	5.95511344849914	2.8818401552069	0.0087838815272442	0.0580829571908726	-3.1045591611094
SELE	-1.8945015306217	5.80567903537409	-2.87984236229361	0.00882391828263532	0.0583171975156081	-3.1088194741211
MGAT4B	0.547647372863864	6.70574110538896	2.87937063471554	0.008833397356121	0.058349343141817	-3.10982525136365
CDKL2	-0.754091797380881	3.18559800285736	-2.87873872671211	0.0088461104057223	0.0584028061929749	-3.111172439906
EDEM3	0.529026953381122	6.3001452999967	2.87809669936357	0.00885904494727149	0.058457674983483	-3.11254107117361
FECH	0.344993853350748	6.81522165979132	2.87731994304055	0.00887471795277742	0.0584822383650589	-3.11419673198805
PTK7	0.568970079686384	5.81185697977012	2.87727881119397	0.00887554862909467	0.0584822383650589	-3.1142843993713
PTPRJ	0.691010797704386	4.86620401181632	2.87722455745471	0.00887664442162051	0.0584822383650589	-3.11440003359608
ZNF136	-0.526707934701886	6.94155976062454	-2.8767082590764	0.00888707885378046	0.0585204885147637	-3.11550040379003
DPP4	-1.26118744862803	5.91527656349587	-2.87594243605017	0.00890257778677537	0.0585348262702522	-3.11713242021702
TLR1	0.660055033012551	5.93745416641632	2.87581874858859	0.00890508342819185	0.0585348262702522	-3.11739598820601
CLMN	-0.873148734443522	5.26377142621295	-2.87580422647385	0.00890537765913671	0.0585348262702522	-3.11742693333693
CHRNB1	0.699475778859719	5.95489177751899	2.87563708631707	0.00890876473592012	0.0585348262702522	-3.11778308691876
CD83	-0.849439407200729	7.31253663953403	-2.87545750374088	0.00891240532865898	0.0585348262702522	-3.11816574364558
SLC25A37	-0.742462521176911	6.38525056902709	-2.87517566766293	0.00891812172442267	0.0585419589625523	-3.11876626246936
ABLIM3	-0.720774017793384	5.95840190132692	-2.87467901733852	0.00892820365911334	0.0585777264463778	-3.1198244319966
HECTD3	0.408415805699837	7.19520621440375	2.87329700518104	0.00895631566130741	0.0587123016714647	-3.12276854707517
AMD1	-0.551820698831589	7.33954950268867	-2.87311753586408	0.00895997250848589	0.0587123016714647	-3.12315082734484
PPIF	-0.952248319956458	6.82691707214412	-2.87284536543719	0.00896552094528534	0.0587123016714647	-3.12373054666942
TNFRSF1B	-0.666382441479128	7.12611028795187	-2.87275859351451	0.00896729055822182	0.0587123016714647	-3.12391536467307
HIPK2	-0.458651194706641	6.11510060623823	-2.8721300399592	0.00898011914689559	0.0587658625125264	-3.12525406645064
SFSWAP	-0.424299779088296	7.10537232834913	-2.87026694078447	0.0090182475181922	0.0589616576263072	-3.12922137150143
C1QB	0.824618272689779	10.7249356373554	2.87016671932491	0.00902030292963974	0.0589616576263072	-3.1294347524925
STRA6	0.595075890134643	6.37489798281984	2.86998505831284	0.00902402970077548	0.0589616576263072	-3.12982151774564
GDF3	0.652156954640334	5.55472575400429	2.86951961991391	0.00903358487034625	0.0589936020226176	-3.13081241041002
CHD7	-0.467788559274396	5.77815519164841	-2.8691092585852	0.0090420173562943	0.0590181855630505	-3.13168598897397
H1-1	-0.919835992413727	2.52541135527204	-2.86797596666898	0.00906534436079597	0.0591339780521906	-3.13409826181517
CGA	-0.82141637685902	3.89599926381437	-2.86779318375131	0.00906911203378926	0.0591339780521906	-3.13448728619197
TBC1D12	0.489691534353352	7.3421203648119	2.86750127466619	0.00907513220730093	0.0591427301530441	-3.13510854584594
BDKRB2	-0.983305064827381	7.98810395632538	-2.86713538667779	0.00908268347142662	0.05916144622836	-3.13588721320224
NDRG3	0.653181730769111	7.5542300486454	2.86666007229384	0.00909250205908154	0.0591949039819608	-3.13689869246448
PLSCR1	-0.600274186270561	8.50525836845573	-2.86553109007661	0.0091158641361894	0.0592885812359491	-3.13930089761179
SPA17	0.491241679836596	5.71842131589817	2.86551149977122	0.00911627002473187	0.0592885812359491	-3.13934257746757
GMEB2	-0.386257847589921	7.63663323285423	-2.86514550115205	0.00912385626799627	0.059307411206312	-3.14012124432146
PTGER2	-0.666875709077252	6.76942784026026	-2.86485760501918	0.0091298278761483	0.059315731674277	-3.14073371658863
CYB5R1	0.501160062211255	8.88590326892578	2.86426001437472	0.00914223515534751	0.0593658341392186	-3.14200494931625
NAIP	1.28472269200675	5.3254952343721	2.8638643842927	0.00915045815102798	0.0593749463023736	-3.14284649496297
DCAF6	0.466169671150123	7.55110954493317	2.86374066968721	0.00915303095335966	0.0593749463023736	-3.14310963815271
CDK5R1	-0.802922118102182	3.35524863490842	-2.86238887310557	0.00918118832415972	0.0594739985759531	-3.14598460985832
NYNRIN	0.971467791388164	6.35286664355334	2.86235469872964	0.00918190123318434	0.0594739985759531	-3.14605728348587
NR1H3	0.612423146190743	8.0600738159823	2.86224939859216	0.00918409822358376	0.0594739985759531	-3.14628120744011
ITGA8	-0.614552761147276	5.8927168382271	-2.86210475390943	0.00918711691994276	0.0594739985759531	-3.14658879289312
MRPS33	0.625120189482435	7.34455120666726	2.86135765235908	0.00920272382090555	0.0595445431257466	-3.14817738844701
PUM1	-0.307402368671491	8.85479780337328	-2.86074163216943	0.00921561147821432	0.0595974301376285	-3.14948712322718
NCKIPSD	-0.444297862146444	6.01145593178731	-2.86050776379704	0.0092205087110335	0.0595986153545994	-3.14998432383867
SLC8B1	0.633890276742829	7.39630816699201	2.85973664223013	0.00923667369992969	0.0596725935555499	-3.15162359041273
CALM2	0.397487442340234	11.9218081263634	2.85889185624727	0.00925441396639425	0.0597566679147714	-3.15341923198706
MRPS31	-0.393326537715322	6.94845965527469	-2.85846500241345	0.00926339014081345	0.0597698207584141	-3.15432644607821
VN1R1	0.642172161994952	4.88205290256638	2.85834543712751	0.00926590593106792	0.0597698207584141	-3.15458055358825
CD177	-0.8683906111363	5.58213069990631	-2.85710505031356	0.00929204359489448	0.0599078567925808	-3.15721642484344
MAP3K6	-0.872836679340723	6.45214260203157	-2.85587605599827	0.00931801059377583	0.0600446523634596	-3.15982759110752
HEY1	-0.601588878709305	6.94409150823929	-2.85512128876334	0.0093339921247362	0.0600831910600078	-3.16143095250222
MYO1B	0.641420562728038	7.41552009157779	2.85498505705438	0.00933687949677925	0.0600831910600078	-3.16172033136334
PBXIP1	0.71925153898386	6.93226827871155	2.8549204988967	0.00933824807663651	0.0600831910600078	-3.16185746153272
ZNF175	0.519077545330055	5.85176670332874	2.85425997138012	0.00935226172169338	0.0601427492102591	-3.1632604320518
FOXD2	-1.01810511372525	4.46611641730061	-2.85194455274793	0.00940154392029686	0.0604289373585731	-3.16817728831663
PLA2G4C	0.507272596860378	7.00871705270342	2.85160815800017	0.00940872445111215	0.0604443614001072	-3.16889148578067
C1orf21	-1.65234937783836	4.69825668710187	-2.85115928344134	0.00941831407604315	0.0604482732122377	-3.16984443056868
SIL1	1.4447088393546	6.32820625906273	2.85113207300652	0.00941889569153747	0.0604482732122377	-3.1699021952325
S100P	-1.32820312425869	3.45515937724717	-2.84986394231077	0.00944603968229697	0.0605761502291899	-3.17259402308147
PMVK	0.465564809816029	7.31973893814116	2.8496369518162	0.00945090622079311	0.0605761502291899	-3.17307579413258
CRYZ	0.686724730664566	7.44405923847346	2.84953023452643	0.00945319500135978	0.0605761502291899	-3.17330228807833
TMEM255A	-1.52327279274308	4.05472121198721	-2.84807386358841	0.00948448289428128	0.0607458547276587	-3.17639287694034
CAPNS1	0.454089623352536	10.6528215686178	2.84710471823315	0.00950535821445189	0.0608487310912989	-3.17844912965801
KCNQ1	1.18176003037386	5.22765358841089	2.84678200340774	0.00951231919099179	0.0608624754715127	-3.17913377073825
ENO2	-1.03046951113059	6.41106463109555	-2.84585174819919	0.0095324120704861	0.0609601850314394	-3.18110711971147
CRIM1	-0.606907003027756	7.51047031864363	-2.84492222661594	0.00955252953887916	0.0610452138738771	-3.18307862751029
VDAC2	-0.342634897666819	9.82854078581355	-2.84479137040359	0.00955536488621394	0.0610452138738771	-3.18335614960011
LY6G6C	-0.65279820933744	5.86489374287684	-2.8441139874182	0.0095700550251883	0.0610928630807807	-3.18479266466816
GDF11	0.445110290238786	3.25249888378421	2.84386745497054	0.00957540682238855	0.0610928630807807	-3.18531544442195
AP2M1	0.531645003497601	9.42546250728126	2.84377936342074	0.00957731983121944	0.0610928630807807	-3.18550224043755
USP53	-1.43357139604975	2.59958242232189	-2.84241538634188	0.00960698671347891	0.0612512017239102	-3.18839419393126
LYL1	1.13191354800914	5.25281028069696	2.84211247618844	0.00961358697717443	0.0612538920054875	-3.18903635154459
LMAN2	0.580172131819682	6.5983305427867	2.84195140298821	0.00961709844426897	0.0612538920054875	-3.18937780803805
CDH10	-0.416615180287174	5.45540869021903	-2.84146601298385	0.00962768756003208	0.0612904601316644	-3.19040672662684
NPM1	-0.34089212071826	10.2674858166787	-2.84044515759865	0.0096499945167641	0.0614015504154245	-3.19257045801334
MAST4	-0.635430893477427	6.49142550423503	-2.83942085927	0.00967242623867409	0.0615133224021914	-3.19474113994959
TULP4	0.414964002131796	7.31679825507758	2.83802313172107	0.00970311614063045	0.0616774747943644	-3.1977026279645
BZW2	-0.528029706602389	8.52539652873173	-2.8357308367018	0.00975364915446365	0.0619675307838613	-3.20255811079537
COG7	1.1974556512666	4.6331977407647	2.83493470400946	0.00977125831141452	0.0620482264345624	-3.20424405087531
YKT6	1.09837249747299	4.95335937620683	2.83409853987145	0.00978978552941779	0.0621074180497453	-3.20601453698646
P3H2	1.11021413266564	4.21965377558671	2.83394593764963	0.00979317040859049	0.0621074180497453	-3.20633763038827
OR7E14P	-0.681373290419145	4.63104948216781	-2.83384919225385	0.0097953169019372	0.0621074180497453	-3.20654245824586
TNFRSF21	0.94649959353011	6.8576827067671	2.83285685518016	0.00981735982666178	0.0622159800944787	-3.20864323898221
WIPI1	-0.539186809503868	6.93831626197977	-2.83250459490798	0.00982519600002198	0.0622234764515865	-3.2093888961829
ZNF654	-0.598095655578164	5.49495861699602	-2.83236127734649	0.00982838586362558	0.0622234764515865	-3.20969225597102
SNRPE	-0.380486435646189	8.52965911645407	-2.83148481698999	0.00984791500335916	0.0623159106043393	-3.21154730755127
ABCD3	0.548389061726263	7.18115071608449	2.83094509411601	0.00985995941160368	0.0623609138773914	-3.212689517818
[truncated: 10,644 more rows]
