# Supplementary material for: Bioinformatics and systems biology approaches to identify potential common pathogeneses for sarcopenia and osteoarthritis
Source: Front Med (Lausanne). 2024 Jun 18;11:1380210. doi: 10.3389/fmed.2024.1380210 (PMC11221828; doi:10.3389/fmed.2024.1380210)
Supplement: Supplementary file 3 [file Data_Sheet_1.ZIP › raw data(1)/05.diff/GSE55235/GSE55235.diff.txt]

id	logFC	AveExpr	t	P.Value	adj.P.Val	B
KLF9	-2.8839963614225	8.3625640345106	-17.8924588110924	2.11585616073614e-14	2.67507694401871e-10	22.2314506078576
FOSL2	-2.53349577922064	6.84203379949847	-15.0122349926274	7.0547575176524e-13	4.13563708693069e-09	19.1762557638382
BCL6	-1.92842910797489	9.55412668463277	-14.7627192052035	9.81326525412646e-13	4.13563708693069e-09	18.880889441626
RHOB	-1.96543669857785	11.3772113335887	-13.7715427316079	3.81633566607118e-12	9.70899435588215e-09	17.6528889572838
SLC19A2	-2.8507178754118	7.21671521884783	-13.7672190964845	3.83967189586417e-12	9.70899435588215e-09	17.6473334070024
GADD45A	-2.88042874470568	9.12389296770304	-12.6660896031378	1.91070103322129e-11	4.02616552716947e-08	16.1724759582269
CX3CR1	3.33778824126967	6.76716958201577	12.5119994259007	2.41249067986553e-11	4.35730280936284e-08	15.9561794130912
NFIL3	-3.77069908443196	9.09587621692783	-12.2651518803667	3.52142290663293e-11	5.56516872607002e-08	15.6043736955508
CEBPD	-2.36871643363215	10.1597323135762	-12.0299018317743	5.07707831691046e-11	7.13216679563322e-08	15.2628989461072
GADD45B	-3.29814006429351	9.11212945915151	-11.3649570882223	1.4712158794723e-10	1.86005823641683e-07	14.2638536308169
MAFF	-3.95486614192554	7.62389315433118	-11.1850061483171	1.97754174454962e-10	2.2670904543321e-07	13.9846117859901
TIPARP	-1.85225004461089	8.8732726002729	-11.1340074005509	2.1517903545033e-10	2.2670904543321e-07	13.9047682449119
EIF4A1	-2.01356435663896	8.15864261066241	-10.7659915688453	3.99087419761201e-10	3.88127865233912e-07	13.3192113667365
LTC4S	4.0274119125793	4.59316011989493	10.5986278275261	5.31142900509864e-10	4.38328198127726e-07	13.0473695341829
UCP2	1.75167116473102	8.47144440238349	10.5913905324961	5.37787145434965e-10	4.38328198127726e-07	13.0355349320616
KLF4	-1.70709442667148	10.6874041407865	-10.5463117293048	5.81161723549864e-10	4.38328198127726e-07	12.9616719727702
DDIT4	-3.22990829803638	9.92751482759564	-10.5381614544397	5.89383798795487e-10	4.38328198127726e-07	12.9482900527127
MYC	-2.57617064045839	9.15416194920754	-10.4779514392963	6.5399116557123e-10	4.44000920580953e-07	12.8491701187276
TPPP3	3.59414587984694	7.34536837375903	10.4663623448038	6.67248081233735e-10	4.44000920580953e-07	12.8300388058891
NFKBIA	-2.28702968218519	10.8230770774232	-10.2626011259759	9.51951022181914e-10	6.01775838672297e-07	12.4908584555556
MEST	2.69247809094578	8.23906750624307	10.0831764816098	1.30688876502232e-09	7.86809269341774e-07	12.1877405123722
DAB2	1.22297180086987	10.5600004608089	9.97108207494951	1.5960700558289e-09	9.17232441629306e-07	11.9962293069411
MT1M	-2.78580483101893	9.63926751191499	-9.87589040968003	1.89357939810709e-09	1.04089236218556e-06	11.8322917762159
DUSP2	-3.23246731671326	4.45615211039931	-9.83395918437522	2.04235519318562e-09	1.07589569614357e-06	11.7596962111507
BTG2	-1.62694105968483	8.69807076212093	-9.80725541658773	2.14337452649523e-09	1.08394736553917e-06	11.7133416351613
PLXNC1	2.2780796177954	5.79988807785365	9.69979266546372	2.60526310995865e-09	1.26685928843105e-06	11.5258329681995
MRC2	1.66303388503901	9.15885743427656	9.56457846785677	3.33701462182992e-09	1.56258799495539e-06	11.2876898638568
PER1	-2.05321940925087	8.43280764135438	-9.52951616218382	3.55954319587368e-09	1.60726087947968e-06	11.2255323036498
HLA-DMB	2.16585534603942	9.35652128582134	9.45115375229104	4.11425670759749e-09	1.79367405359155e-06	11.0860076090362
GAL3ST4	1.59726416791279	7.6180364810521	9.2798925236494	5.66115361877767e-09	2.37064142731816e-06	10.7781455182548
MXRA5	3.36907171039972	8.65070904994955	9.26492743038562	5.82227599149912e-09	2.37064142731816e-06	10.7510519885304
BTG1	-1.261129022589	10.7069079828373	-9.24878728872039	6.00138233355863e-09	2.37064142731816e-06	10.7217963702864
PPP1R15A	-2.45462030153963	8.72581766962198	-9.23251775680115	6.1877060113501e-09	2.37064142731816e-06	10.6922697173692
CDKN1A	-2.36342776802995	9.04144872787479	-9.21642837725842	6.37786366969144e-09	2.37162736399732e-06	10.6630339397926
DEPP1	-2.19895886286987	9.55592685761432	-9.16675833821307	7.0040084912078e-09	2.53004798155258e-06	10.5725525914301
RPGR	-1.78341658795789	5.62957513623627	-9.03496153443869	8.99338778986457e-09	3.12298302586581e-06	10.3307998614714
FLRT2	2.13311486377535	6.65482624322613	9.02650679654089	9.13947417203472e-09	3.12298302586581e-06	10.3152086424701
MTHFD2	-1.87339120280483	8.72956978071833	-8.97409037609847	1.01016910888777e-08	3.36093895886002e-06	10.2183249546497
ANOS1	2.17347260282656	7.14300608699331	8.94331149152938	1.07150057710301e-08	3.45754180273164e-06	10.1612552304149
APOLD1	-3.37204872967806	7.65075866448777	-8.93252325513664	1.09389917036515e-08	3.45754180273164e-06	10.1412203376265
ATF3	-3.16860771489601	8.59711014905667	-8.80406345083362	1.40108059024779e-08	4.32045412256165e-06	9.90139667436243
WNT5B	2.79870467472125	4.71287089597411	8.76315983192538	1.51663937829137e-08	4.5654456332709e-06	9.82454372998238
ZFP36	-2.35381429073678	10.6297894923764	-8.74167563390194	1.58124198888714e-08	4.64921917802329e-06	9.78408260400132
NREP	2.13046730852925	7.50096509140576	8.66071313495816	1.85140620790444e-08	5.28344287108759e-06	9.63101771009717
PLIN2	-2.50274125605243	8.24090493244707	-8.65272647440647	1.88052621370673e-08	5.28344287108759e-06	9.61586793677616
NPAS2	-1.79647856013539	5.20650890065421	-8.60473022077842	2.06579041006035e-08	5.67778003356369e-06	9.52463338448809
PIGA	-2.50083731751795	6.25756391933258	-8.5300069607835	2.39263717605052e-08	6.4098982622793e-06	9.38194086127519
IER5	-1.97451638522107	8.72120797193053	-8.52140314159491	2.43356099493322e-08	6.4098982622793e-06	9.36545973561858
SLC16A7	-2.35357878675241	6.94282733557661	-8.50643073766538	2.50651075040772e-08	6.46730926885811e-06	9.33675399471862
KDELR3	1.36385132609775	8.12901794623568	8.45804555873904	2.75810055601464e-08	6.97413306593863e-06	9.24376871851531
C1orf54	1.52717094194902	8.31371235943079	8.43647017579435	2.8785678812026e-08	7.03158599509553e-06	9.20219778237822
ADCY2	-1.73556015289645	5.56296502966762	-8.43411302589765	2.89205466855151e-08	7.03158599509553e-06	9.19765204402552
PPIC	1.1885410112071	9.18569742431847	8.40674149163946	3.05353331255761e-08	7.24321554621139e-06	9.14480806464359
HLA-DPB1	1.76503763680703	10.8989072001835	8.40016895269683	3.09367744598129e-08	7.24321554621139e-06	9.13210302176843
SORL1	1.74647726955822	7.74316095038426	8.36137366467608	3.34200702698292e-08	7.68236269857184e-06	9.0569836690888
TNFAIP3	-2.29318812899398	8.47223906236664	-8.33763457647906	3.50403607448528e-08	7.87524639427908e-06	9.01091120223786
ADAMTS1	-1.74047416346997	9.12204701548281	-8.33103679632729	3.55049469646372e-08	7.87524639427908e-06	8.99809196993414
CXCL2	-3.61230999231256	8.12745634883274	-8.31602027851366	3.65862219059536e-08	7.97516557856848e-06	8.96889216293611
CRIP1	2.25248656799867	9.34385633400333	8.25423083811243	4.14060690339952e-08	8.87282933553901e-06	8.84840107169235
NEDD9	-1.50294619723939	6.7839465704712	-8.17973119529464	4.81014955831354e-08	1.00732012158198e-05	8.70239510008393
RGS2	-2.05627228018953	9.22129568691702	-8.17460750616639	4.86012239314251e-08	1.00732012158198e-05	8.69232424910924
CSK	1.41785726386313	7.41519047107618	8.1085162267889	5.55498242098511e-08	1.11288761740483e-05	8.56208009210028
DOCK10	2.50557248617624	4.18351259072217	8.10269935892058	5.62085831831202e-08	1.11288761740483e-05	8.5505868571445
MCL1	-1.27242484036666	9.1301723357308	-8.10158791144029	5.63353693853586e-08	1.11288761740483e-05	8.54839025381176
BAG3	-1.86162890795166	9.13642606350037	-8.08464826079917	5.8304691781278e-08	1.12256957159375e-05	8.51488965290116
NID2	2.25459685406805	8.43079064005994	8.08214840746629	5.86012747964783e-08	1.12256957159375e-05	8.50994233415027
SLCO4A1	-3.74979369389177	6.31168170316599	-8.07029355535114	6.00290891904595e-08	1.12363533278727e-05	8.48646881327928
FCER1A	1.97039980302164	5.7333597545728	8.06628277765856	6.0520243454301e-08	1.12363533278727e-05	8.47852258287334
SLC39A14	-1.78577962163871	10.5375808747838	-8.05876599527552	6.14519423177301e-08	1.12363533278727e-05	8.46362394925995
WEE1	-1.29366710649026	6.43177437991606	-8.05272159318588	6.22118747885065e-08	1.12363533278727e-05	8.45163774406611
LRRC17	2.25409537495498	7.28951029100169	7.99975641359074	6.93004786522001e-08	1.23403655154897e-05	8.34638136944582
ADM	-2.79439464107486	9.69549781233555	-7.97626261031134	7.27068559814383e-08	1.27671219468517e-05	8.29956336614385
TNFSF11	2.33961305218207	4.82701540316362	7.96468221543088	7.4449027077394e-08	1.2893959579993e-05	8.27645692600624
CYP4B1	-5.8287812079636	5.88747935283969	-7.91729315390902	8.20394563602678e-08	1.4016551983282e-05	8.18169997787546
CCNL1	-2.02259206299556	9.14368540851575	-7.90244693635638	8.45782763624964e-08	1.42576419740139e-05	8.15194764726512
KLF2	-1.54116351430193	10.5286888216317	-7.89352895658335	8.61421608767262e-08	1.43302018416375e-05	8.13406045092671
SPEN	-1.03949173373966	8.16588125427795	-7.88589197152633	8.75051111619401e-08	1.43678846807845e-05	8.11873350181185
SCRG1	2.96380051130354	8.43637391187972	7.86195729068571	9.19225930682609e-08	1.48997095405387e-05	8.07064370520574
PTGDS	2.64861251781457	10.206341661735	7.79297430156134	1.05987411807222e-07	1.69620107275786e-05	7.93158113660321
SRSF7	-1.18034372456431	8.58990256631717	-7.76208770645911	1.12987103347248e-07	1.78561993452408e-05	7.8690950804247
LST1	2.22535694429584	6.65911008848717	7.7312470637901	1.20452987175632e-07	1.86910730084079e-05	7.80656514233627
BTG3	-1.17623872364592	7.75547374524009	-7.7281647105864	1.21226606556153e-07	1.86910730084079e-05	7.80030810403454
CXCL8	-3.51020620610756	7.1854071712171	-7.71404629786977	1.24836115596014e-07	1.90156989094024e-05	7.77163091606308
MT1X	-1.47392848133467	12.2133164074493	-7.70356108982977	1.27588338329739e-07	1.91638818939578e-05	7.7503149307224
MT1G	-1.52888063502336	10.2025977209564	-7.69886778217517	1.28840461993705e-07	1.91638818939578e-05	7.74076851882516
RND3	-1.21064644868691	9.83376094375028	-7.69250665277101	1.3055779501298e-07	1.91935139808036e-05	7.72782462902907
ZFAND5	-1.60556894876808	9.71403112418701	-7.67816536684924	1.34516680398376e-07	1.95482113824904e-05	7.69862107280623
MT1E	-1.27320219665319	11.7118704441848	-7.65010033829761	1.42626046469002e-07	2.04911489262226e-05	7.64138607782163
NAMPT	-2.53625063261547	8.80448758813193	-7.60804626746104	1.55732561979999e-07	2.21227728214958e-05	7.55541078561119
CCDC59	-1.34615920310567	7.23608259913081	-7.57269752232854	1.67707314957156e-07	2.35591509222591e-05	7.48294783916691
PLBD1	1.29685616616431	8.95275252047436	7.52954536187129	1.83622338556857e-07	2.55113980920258e-05	7.39424594714301
PRSS23	1.50025217670023	9.03845789513425	7.49696257879499	1.96664974603909e-07	2.70264703686654e-05	7.32709371038487
THBS4	1.36929767397661	11.5570229070078	7.46060845040158	2.12349333608961e-07	2.88680927399795e-05	7.25198999010982
GOLM1	2.0037645238664	8.06043591404052	7.37839915743588	2.52750077229239e-07	3.39948853873327e-05	7.08146034437993
FOSB	-5.08703107957245	9.03103026260121	-7.34918497871224	2.68946402390025e-07	3.57925196359693e-05	7.02062907352742
VKORC1	1.37921556915153	9.99397090338791	7.32968583685738	2.8034805059785e-07	3.66557270129055e-05	6.9799596196148
COPZ2	1.2286775410414	8.52716070097256	7.3240680133941	2.83724415293803e-07	3.66557270129055e-05	6.96823250562759
ABTB2	-1.31465335686252	6.6948754427638	-7.32319471155103	2.84253025166607e-07	3.66557270129055e-05	6.96640910115819
CCN1	-2.29112528645542	9.70177631845415	-7.31863466439145	2.87029737742438e-07	3.66557270129055e-05	6.95688622923401
THY1	1.76450079733025	7.77581903111643	7.28865145522674	3.0599624455964e-07	3.86871051996753e-05	6.89419822299744
DNAJB1	-1.5492671176085	8.8433870201277	-7.28126710464934	3.10862332677498e-07	3.87103197126918e-05	6.87873974350612
TLR7	2.51273352706478	6.44717427911736	7.26518666952872	3.21736413513512e-07	3.92077654361656e-05	6.84505015330854
EPB41L2	1.10668879878548	8.72001486407739	7.24045331627382	3.39231814066004e-07	4.08467411927284e-05	6.79316093957101
COL14A1	1.67712597162206	8.06556513285309	7.23122261676935	3.46009552635737e-07	4.12697997544682e-05	6.77377335755072
SLC2A3	-3.04569757273885	7.08223317986682	-7.2172113384276	3.56564884265576e-07	4.20954893095899e-05	6.74432203475822
APOD	-4.0492121084162	9.5725720476512	-7.21327268831649	3.59591303127082e-07	4.20954893095899e-05	6.73603812893503
PNRC1	-1.65213894667708	9.6252643462706	-7.20077038845113	3.69374229100105e-07	4.28440218212168e-05	6.70972841382611
DOK2	1.38935922464549	7.21464944895113	7.18650207723948	3.80874336549802e-07	4.37763112454468e-05	6.67967550141512
PIM1	-2.117493253565	7.94416797749091	-7.17809512575966	3.87822091575959e-07	4.41732856197735e-05	6.66195481974756
ANGPTL7	-4.32698119498028	5.61563378613766	-7.15004055171025	4.11965497748037e-07	4.65042838216825e-05	6.60274801442412
COL3A1	1.90945164971899	11.3636230582934	7.1444678450147	4.1694252423437e-07	4.66495958751782e-05	6.59097417174474
IFRD1	-1.54884016171425	6.9103499169293	-7.14020935919192	4.20787471637616e-07	4.66668070518805e-05	6.58197404683337
FAM107A	-2.34564936441318	6.20435018386187	-7.1191717715657	4.40324261619084e-07	4.84088664317398e-05	6.5374748366401
LY86	1.4213295784333	8.30784368678814	7.08524565284314	4.73817621380194e-07	5.15617477321854e-05	6.465583420431
C1QTNF3	2.00511956532187	7.07138254455448	7.08199709301346	4.7715925687461e-07	5.15617477321854e-05	6.45869112298595
ARID5B	-1.35500455437046	9.91293181950996	-7.06946545975728	4.90278652231534e-07	5.25304491539261e-05	6.43208966743193
VEGFA	-2.32036683290032	7.4057912007108	-7.05761042945239	5.03031196012963e-07	5.34438942116966e-05	6.40690437767327
GABARAPL1	-1.51940544455544	8.15312860855951	-7.02687043354066	5.37711568813742e-07	5.66523947042678e-05	6.34150829320358
AASS	-1.81615882209697	5.2343617564811	-7.0153412863459	5.51344225761076e-07	5.67512809172258e-05	6.31694750274532
CALML4	1.97055020434299	5.29403096515161	7.01469706075636	5.52116392693093e-07	5.67512809172258e-05	6.31557455268752
TREM2	2.91226917773506	7.02681588761836	6.98870013108983	5.84222050861808e-07	5.95670918471438e-05	6.26012300163888
MGAT4C	2.21221090898121	4.48013470205792	6.95313278625758	6.312837559956e-07	6.28450435200974e-05	6.18410676819852
MT1F	-1.57808248352456	10.6445131130352	-6.94043560439032	6.49013349556312e-07	6.34547551938505e-05	6.15692760338007
JUND	-1.22335575880081	9.93173006763201	-6.93925256559281	6.50691122620538e-07	6.34547551938505e-05	6.15439410272809
LGALS1	1.13114354372726	11.1898947066523	6.93583186646008	6.55567440409962e-07	6.34547551938505e-05	6.14706752850685
TYROBP	1.64393162242713	9.81854558328158	6.93449441687272	6.57484215011818e-07	6.34547551938505e-05	6.14420249527245
IL1B	-1.4759084156619	6.59666768312275	-6.92114472225453	6.76934977046237e-07	6.48370372332998e-05	6.11559185236756
EPYC	2.44290173603137	5.38654772567135	6.87719629020865	7.4524975040309e-07	7.03148701070617e-05	6.02123073966547
SLC5A3	2.10294174540214	7.61685018099741	6.85925721852452	7.75134500801245e-07	7.24089208659032e-05	5.98263827685219
OAS1	1.15381010194077	6.67631055787285	6.85704833512362	7.78898460631403e-07	7.24089208659032e-05	5.97788326152989
ZBTB16	-2.66833324172415	8.71433465226604	-6.84953970930558	7.91834199959823e-07	7.30741590517667e-05	5.96171464775461
CSF1R	1.68433211580057	8.97380470171179	6.84102785108891	8.06765463862091e-07	7.39125779681769e-05	5.94337647571039
HLA-DQA1	2.73982696553159	7.82205676226091	6.8334982425751	8.20214670433018e-07	7.42375246036908e-05	5.92714629480803
ADAMTSL3	1.09388029719284	7.70495182160255	6.8324772691951	8.22055955431204e-07	7.42375246036908e-05	5.92494498002702
PMAIP1	-3.02916036195764	5.6033040852266	-6.82768914056528	8.30747960623419e-07	7.44904004692333e-05	5.91461943922595
CEBPB	-1.18891032711383	11.7073500230017	-6.81817804532916	8.48294733378007e-07	7.5054115489341e-05	5.89409967058923
DUSP5	-1.69461523988471	7.19274678883514	-6.81784951924372	8.48907578500021e-07	7.5054115489341e-05	5.89339067131388
NR4A2	-2.50235317813807	7.26811318336612	-6.81078001016646	8.62206048315603e-07	7.57004935337095e-05	5.8781302739931
BLNK	1.32678432576228	6.73044976060253	6.79860433819606	8.8561342988606e-07	7.66904835208867e-05	5.85183177082228
ISLR	1.69698809679381	9.65510883435028	6.79213018854896	8.98324538977706e-07	7.72620214033683e-05	5.83783996369011
ARPC1B	1.05059741294395	9.81990110174131	6.76909023208913	9.45100172351733e-07	8.07358208043444e-05	5.78800064977319
FUCA1	1.47556353276028	9.68126845350625	6.7195685878441	1.05429226835034e-06	8.9459175494989e-05	5.68063579295971
JCHAIN	3.86422894172299	4.6755045605782	6.70220321142067	1.0955800946624e-06	9.2342794245445e-05	5.64290934752433
SLC23A2	1.07509227575329	6.01633145515405	6.69589428337628	1.11098799494962e-06	9.29220359497308e-05	5.62919319400646
HLA-DPA1	1.58356607368172	10.2642074864893	6.69117067081547	1.12266963152777e-06	9.29220359497308e-05	5.61892018717137
PTGS2	-3.25047598693032	5.87700562283817	-6.69043454072634	1.12450142373715e-06	9.29220359497308e-05	5.61731896963169
TIMP1	1.32037477251153	11.9802375757012	6.67723140568987	1.15788215825994e-06	9.43316926527846e-05	5.58858751567013
RBPMS	-1.28033825299515	7.52978693397326	-6.67487570930823	1.1639440048908e-06	9.43316926527846e-05	5.58345883300343
HMGB2	-1.52913447020824	8.5172155645386	-6.66240375061169	1.19658470583881e-06	9.59111364497349e-05	5.55629337078464
ADH1B	-2.72306256903825	7.22459226584659	-6.66164341245794	1.19860472665175e-06	9.59111364497349e-05	5.55463659459355
ABHD5	-1.00123133336812	6.01575718071958	-6.62714576215143	1.29403529901524e-06	0.000102896152738678	5.47938592572774
CXCL3	-3.48196841475429	5.52399722500954	-6.60928262423175	1.34647901251827e-06	0.000106397088470428	5.44035898707223
LTA4H	1.79802742070806	9.54442314137512	6.59544446247132	1.38860136452802e-06	0.000109044018954831	5.41009693553825
TNS3	1.29243044671784	8.90818214800873	6.59169083695751	1.40025850002676e-06	0.000109280667999002	5.40188397775651
FZD8	1.93320233433907	3.77017946142623	6.56047426249766	1.50117739296376e-06	0.000116348392947907	5.33351062779024
RRAD	-2.80969993888947	5.16787577877317	-6.55807819441727	1.50922537716181e-06	0.000116348392947907	5.32825729688142
KAZALD1	1.30297805689591	6.45677199903634	6.52820252521224	1.61336918502282e-06	0.000122878473531588	5.26269291935048
TGIF1	-1.07588668803125	7.71576833506343	-6.51713314173894	1.65380224820551e-06	0.000125203723497379	5.23837099549894
IGLV2-14	4.01629055129229	6.48735358108437	6.50827323725997	1.68691241215064e-06	0.000126809112484604	5.21889239921879
AIF1	1.95403230979707	8.0591502498488	6.50611835471094	1.69506762713739e-06	0.000126809112484604	5.21415333695404
PCOLCE	1.39468109761009	10.2628118626849	6.49444834917028	1.73994054419546e-06	0.000129400401766254	5.18847803764949
CXADR	2.19155265906064	5.758019585943	6.46877486251237	1.84299539135629e-06	0.000134687807704726	5.1319319994831
ZFP36L2	-1.26670285071928	9.94325237078582	-6.46217702508106	1.87047619382232e-06	0.000135910520221239	5.11738658851466
EMP1	-1.11089436932356	9.41408701557898	-6.44656015688222	1.93720826195176e-06	0.00013915979577191	5.0829359384832
B3GALNT1	1.16756364684542	5.01007593008536	6.44142979942124	1.95965911875298e-06	0.000139977232985277	5.07161164517845
ZNF423	1.11935824545138	7.64823158140426	6.42862506976474	2.01686416866581e-06	0.000142946286330401	5.04333303777086
ME2	1.29434617360067	7.91479004359338	6.42708953650049	2.02383811224724e-06	0.000142946286330401	5.0399404920623
NAP1L3	1.3889276309166	6.76590026982043	6.41777557171955	2.06667216942876e-06	0.000145160756878266	5.01935619085675
SSR4	1.09013300032674	10.2362818839842	6.40717410255127	2.11655936145512e-06	0.000147843425452359	4.99591309199913
PLXNB2	1.37982817568707	7.58030206220373	6.3858358478782	2.220745193333e-06	0.00015200469345674	4.94868469491932
IRS2	-1.60357904947161	8.18918035978174	-6.38514109947235	2.22422433674736e-06	0.00015200469345674	4.94714603111821
OLR1	2.21874102871421	6.59367369265952	6.3803623341366	2.24830708896433e-06	0.000152416734752062	4.93656082642923
SULF1	1.27325989678077	8.24447244804874	6.37744231189973	2.26315394752186e-06	0.000152416734752062	4.93009142040637
PHC2	-1.07910295195401	9.11964275840109	-6.37680262044102	2.2664198476143e-06	0.000152416734752062	4.92867402000469
HLA-DQB1	1.96894602077739	8.72842375675108	6.36204060608149	2.34314241178604e-06	0.00015671129734322	4.89595075701393
CDC42EP3	-1.2630743198448	6.32629284924175	-6.35979024997232	2.35506972199729e-06	0.00015671129734322	4.89095995206723
CYBA	1.51350873862574	9.22145570842886	6.35327189018011	2.38997038976542e-06	0.000158201024281697	4.87650006686593
GLT8D2	1.33324913997802	8.18851749119441	6.34712583776778	2.4233628398114e-06	0.000159575918665289	4.86286123006653
GPR183	-1.90705828601111	7.26487895635411	-6.33983171374558	2.46361371157623e-06	0.000160201576984199	4.84666858012388
ARRB1	1.27610222924627	6.79845557843198	6.33852835634951	2.47087775938613e-06	0.000160201576984199	4.84377448450758
BGN	1.71866793275033	9.34633344201771	6.32976884867163	2.52026986288326e-06	0.000160928140790066	4.82431858797942
HPGDS	1.41967047292749	7.31285156401673	6.32200026107991	2.56492012845297e-06	0.000162956206954929	4.80705567965717
ADAP2	1.19928317066985	8.27585712014305	6.31082804806812	2.63055729136064e-06	0.000165541666578458	4.78221633820608
MTSS1	-1.06216061995674	7.70914568638624	-6.30842547980441	2.64489572481598e-06	0.000165541666578458	4.77687265930446
TRIL	1.43425441871571	6.51749976762094	6.30480794101554	2.6666361625534e-06	0.000166008275040889	4.76882535708713
SCARA3	1.11897985677961	7.87766339490906	6.30282812049822	2.67861173047072e-06	0.000166008275040889	4.76442051557161
CD4	1.13886992620249	7.00057720599539	6.29216109369778	2.74408873083128e-06	0.000169236652799512	4.74067947295221
TTC3	1.18441984012005	8.70686091388752	6.28321455684421	2.8002673116466e-06	0.000171863007869651	4.72075685247828
MID1IP1	-1.44917087812272	8.35489747913759	-6.27965513127608	2.82294438992898e-06	0.000172282582111315	4.71282780581492
CFI	1.36199551107504	9.75022913365641	6.27668566207495	2.84200664788277e-06	0.000172282582111315	4.70621177016811
CBLB	-1.60856509768024	7.71723371071106	-6.27575874813315	2.84798383779679e-06	0.000172282582111315	4.70414636665387
ARL4C	-1.13985593062575	6.9609045615304	-6.27034271968054	2.88316719103345e-06	0.00017358039426779	4.69207595619905
PYCARD	1.03074941604519	7.29703406892884	6.26457186030887	2.92114542109586e-06	0.000175033372317133	4.6792108088642
RND1	-2.0257441622234	5.11439361412483	-6.2564943651388	2.97516546349817e-06	0.000176777013860347	4.66119658705311
KLF6	-1.45722534154767	8.23624733862277	-6.25139987070232	3.00976078254535e-06	0.000176777013860347	4.64983089020549
BNIP3	-1.30250815587272	7.39424536325229	-6.25037365118086	3.01677923054181e-06	0.000176777013860347	4.64754103663796
CBX6	1.08994355788982	7.76484985665238	6.25027030275697	3.0174869714935e-06	0.000176777013860347	4.64731042317299
LGMN	1.50517709553868	9.55872579929848	6.24814409147325	3.03208526111726e-06	0.000176777013860347	4.64256567035938
RORA	-1.29246038955078	5.80248220062466	-6.24784589408026	3.03413841712372e-06	0.000176777013860347	4.64190018319686
CD52	2.61914915275694	5.03521049065597	6.21371198476732	3.27881759543789e-06	0.000188563661369312	4.56565235446242
PTGS1	1.04773412593619	7.56516219834397	6.19625597941271	3.41165838776604e-06	0.000194071450484259	4.52660509919455
EDNRB	-1.53938961257811	7.10981765028637	-6.19587766116977	3.41459759247463e-06	0.000194071450484259	4.52575843613939
LIPA	1.40027388596831	10.1631762855144	6.19478839749496	3.42307470204775e-06	0.000194071450484259	4.52332060622606
MARCKS	1.31424975400491	8.1863750655272	6.19260921472568	3.44009870367976e-06	0.000194165928172425	4.51844305312703
PLA2G15	1.19934300267009	6.65916602988705	6.18837216741914	3.47344731046116e-06	0.000195176863760713	4.50895786090708
COL1A2	1.53927610032071	11.6479788802065	6.17543291119063	3.57735030317245e-06	0.000199253451304714	4.47997834831019
JUN	-2.13876714062889	9.46537783906756	-6.17541259812125	3.57751589386776e-06	0.000199253451304714	4.47993283828127
ABLIM1	-1.36901898905751	8.28462188374411	-6.17023987471891	3.61993982179695e-06	0.000200732013890258	4.46834211007181
FBP1	1.58074017985517	8.03159952828656	6.16286208297393	3.68134072436375e-06	0.000203245374576991	4.45180489289195
FNDC4	-2.1127329970645	6.29566131879206	-6.15929914053242	3.71137335865819e-06	0.00020401257988485	4.44381629360789
GTPBP4	-1.01575897461606	6.59999589072464	-6.14668803230238	3.8197025947564e-06	0.000208313875048764	4.41552840370526
ANGPTL2	1.38049170821128	9.65911527718907	6.14635861131863	3.82257525993145e-06	0.000208313875048764	4.41478922975606
BTN3A1	1.06943807605107	6.60514217727789	6.12093806219935	4.05104958636805e-06	0.000217946467746601	4.35771057468684
IGKV1D-13	2.32198941621677	8.02001730181269	6.11735811344231	4.08432903548591e-06	0.000218805813540883	4.34966615260223
RNASET2	1.14165341071132	9.32922898559638	6.11104720738303	4.14367798782349e-06	0.000220119835294338	4.33548140599227
DDX21	-1.5531101537562	9.18457570890486	-6.1083331662776	4.16947178785182e-06	0.000220563313028496	4.32937974370406
GLRX	-1.49836337806745	9.71181178495793	-6.10426934924125	4.2084009309324e-06	0.000221695054040743	4.32024193029605
IL1R1	-1.39373907010678	9.25958332675241	-6.09888284366574	4.26057413465954e-06	0.000222405634203586	4.30812698076053
IGHM	2.65839680266183	5.64222365275051	6.09743979259793	4.27466337985221e-06	0.000222405634203586	4.30488079809633
ABCC3	2.26195087233308	6.00995638358317	6.09394473941979	4.30898509216835e-06	0.000223272534919199	4.29701757726521
COL5A1	1.86318824259698	8.04743127854525	6.08788669207291	4.36914444726306e-06	0.000225465686721416	4.28338473411911
THAP9-AS1	-1.11841156754505	6.43620259281742	-6.08442806247634	4.4038746604474e-06	0.000226334094845677	4.2755996315949
SOCS3	-1.74069858284567	6.9990130693116	-6.08022150546478	4.44649590541783e-06	0.000227599383531164	4.26612913605322
CRISPLD2	-2.06278610518391	9.02355381753736	-6.07751206605982	4.4741712446254e-06	0.00022809252841048	4.26002811479618
PART1	1.64017525559006	4.94093958106102	6.07563482367667	4.49344938088848e-06	0.000228155343464149	4.25580050817124
C2	1.32816825052346	8.36681683428535	6.06466007853242	4.60786499723179e-06	0.000233028948640006	4.23107691217207
OSBPL3	1.12392645001964	5.86045473669034	6.06226705068987	4.63320610157723e-06	0.00023317181997922	4.22568412398808
IER2	-1.51844542952812	11.1137159037423	-6.05990134841484	4.6583978613436e-06	0.00023317181997922	4.22035226777339
SPRY2	-1.43805970141736	7.80704838679217	-6.05268040031688	4.73616114531401e-06	0.000235745217953563	4.20407360849439
UAP1	-1.26605383278551	10.6015748525239	-6.04817939433412	4.78530301612628e-06	0.000237257200128959	4.19392366894712
NCF1	2.50283029311113	6.3267700661383	6.03413119687603	4.94205853391223e-06	0.000244072054860361	4.16222955214846
LAMA2	-1.88329146300914	6.81654973617521	-6.02459376680689	5.05146277409535e-06	0.00024754125524375	4.14069935132427
NBL1	1.4279332704963	8.95995454022444	6.01390520559716	5.17701649399139e-06	0.000252320285147714	4.11655826612764
SLC38A1	-1.07324104503503	6.5071836572745	-6.01290722412125	5.18890090472243e-06	0.000252320285147714	4.11430357399977
H1-2	-1.38709928592943	6.26234257228092	-6.00168736494256	5.32444604444628e-06	0.000257919430421204	4.0889473376749
EPHA3	1.48922145417456	6.38060416623094	5.99984322843794	5.3470684613887e-06	0.000258026666249379	4.08477833695059
NAGK	1.36941360246106	8.53900291897253	5.99497417554944	5.40727123740263e-06	0.000258955038842733	4.07376913220697
STC1	-1.64839217018085	6.18753762576849	-5.96514424773542	5.79152493156389e-06	0.000275271615450234	4.00626399557803
ACADL	-1.97170182109697	3.90743726986314	-5.96198740831089	5.83378913262094e-06	0.000276241932598227	3.99911426085488
CD2	1.38517173901429	6.30612457644977	5.9500142472776	5.99697110832507e-06	0.000282909349711022	3.97198692822148
RCN3	1.26342544657034	7.83062148989996	5.94115822703028	6.12066278210077e-06	0.000287671150758736	3.95191183735411
OGFRL1	-1.1148522631728	6.26152650819726	-5.89731200586703	6.77255701867073e-06	0.000315961027258502	3.85239323614755
COL5A2	1.48999256535614	9.68916830425864	5.86521450858263	7.29437270157558e-06	0.000337812285956118	3.77940880017247
SLC18A2	2.22034797250282	4.8847317245385	5.84003883942086	7.7322532977185e-06	0.000356488037827454	3.72208638225818
MAGI2	-1.06162632977696	6.13801883233641	-5.83882502205081	7.75403072075852e-06	0.000356488037827454	3.71932094631215
ETS2	-1.27100450021961	7.98872247876549	-5.82888621685192	7.93471612309664e-06	0.000363473246175039	3.69667155493333
LRRC15	2.61055903791442	7.3205357716977	5.82603585246109	7.98732359281831e-06	0.000364562210050548	3.69017398452432
SPARC	1.03207685418299	10.6572593030901	5.82224326731775	8.05787325251329e-06	0.000365145847783246	3.68152724475129
LDLR	-1.95527966941058	5.98129033805219	-5.80395066849804	8.40718592951639e-06	0.000378263529205963	3.63980069758549
BTN3A3	1.07420017186013	5.97777375873122	5.79071095584943	8.66961339485066e-06	0.000388687667202471	3.60957837585073
AREG	-1.67181980708622	3.9415215548188	-5.76958277785807	9.10582528591488e-06	0.000405369539048668	3.5613115641103
TIMP4	-1.99711616676477	8.03963580935437	-5.76530457804931	9.19684325621275e-06	0.000407984874695782	3.55153254483737
MMP1	4.01429933097748	6.34056013351009	5.76093029192305	9.29086484166057e-06	0.000410714699975925	3.54153196129604
COL1A1	2.50444184065206	8.68538806685076	5.74929188429038	9.54582424334181e-06	0.000420515177381779	3.51491450993397
H1-10	-1.78708104473976	9.00712460727466	-5.74483643014346	9.64530677023958e-06	0.000423422269083816	3.50472109165724
DUOX2	-2.79401761425249	5.01751422461808	-5.71853702573476	1.02544475840011e-05	0.000447058554498366	3.44451122172659
IGKV1-17	3.64063771800229	6.12257047725999	5.71047148304444	1.04490098611991e-05	0.000452420656421711	3.42603209643628
CYBB	1.35379877950997	7.26980490316424	5.69643390938362	1.07966521991454e-05	0.000464693814780439	3.39385493636374
SVEP1	-1.01932803877467	6.80583728729295	-5.69606370845188	1.08059781337854e-05	0.000464693814780439	3.39300609199441
ZFHX3	-1.4459829245321	6.44259002156303	-5.69182187162784	1.09134243104563e-05	0.000467723469685083	3.38327889848106
ARHGAP25	1.22198089308158	6.08113414223235	5.66198789883494	1.17005269894389e-05	0.000499762711917149	3.31481516787501
CCDC69	-1.65291096020725	6.15060974633784	-5.63272998285872	1.25286469717177e-05	0.000527998945544754	3.24758970349584
GABRA4	1.19893173907496	7.82248900900068	5.6271306181487	1.26938158797025e-05	0.000533182439093284	3.23471479554156
SEMA3C	1.21366843697113	9.1634568484824	5.61910412829264	1.29344558625026e-05	0.000541491143939139	3.21625388631643
L1TD1	1.14028323967009	6.05264477711769	5.57505052270594	1.43404293875172e-05	0.000591312683618525	3.11482309851658
SEL1L3	1.09739483495288	6.74814162287368	5.5745169671071	1.43583796465149e-05	0.000591312683618525	3.11359351486033
SIAH2	-1.73141722105838	5.73697367896848	-5.57287325797129	1.44138223751308e-05	0.000591668689249281	3.10980540794838
SELPLG	1.10164774488307	6.7962132676999	5.56456366002951	1.4697460915612e-05	0.00060135921798085	3.09065124045702
LAMA4	1.10814875912145	6.80176391777328	5.55818716530768	1.49189627887943e-05	0.000608453053350731	3.07594872253562
WASF3	-1.15048625826803	8.11212795741302	-5.55580935742367	1.5002428386848e-05	0.000609889717347009	3.07046517568483
CD74	1.21658111563418	11.8825845083623	5.54699251951396	1.53160863898461e-05	0.000619594525633714	3.05012787608241
SV2B	1.10843128551064	8.28186426288057	5.54497618992816	1.53887498543188e-05	0.000619594525633714	3.04547593489152
ZNF395	-1.33467033939286	8.53888383828582	-5.54293513374123	1.54626617287431e-05	0.000619594525633714	3.04076657253509
JMJD4	1.40871727183946	5.38167967550899	5.54218155015858	1.54900421443866e-05	0.000619594525633714	3.03902772188788
ADA2	2.11819915994896	8.50764251896722	5.54094178896752	1.55351945444821e-05	0.000619594525633714	3.03616693318099
EGR1	-1.39061084525774	9.88242189558948	-5.53883878201116	1.56120930723775e-05	0.000620703436207763	3.03131386093894
AHR	1.07159653213491	8.07274110767837	5.53136813468416	1.58884104537451e-05	0.000626370428644543	3.01407076935846
PKD1P6-NPIPP1	-1.46871982556306	4.89700138590157	-5.53097042502846	1.59032593209601e-05	0.000626370428644543	3.01315267074987
ENAH	1.09480779542055	8.49464765993996	5.5161209732237	1.64679026263483e-05	0.000640626747399757	2.97886315090375
TDO2	1.3706594773414	6.03095597949112	5.51432057576046	1.65377343976214e-05	0.000641369864997322	2.97470444370237
MAOA	-1.90840653876709	7.80725009251818	-5.51215357977123	1.66221850294546e-05	0.000642673655435456	2.96969855687634
JUNB	-1.61860175120518	10.125806874561	-5.51008091548766	1.67033699188618e-05	0.000643580510400096	2.96491019393101
IGKC	2.82527972316832	6.34775167330355	5.5089598769868	1.67474482260248e-05	0.000643580510400096	2.96232016216076
OGN	3.10403950877955	7.05314940514468	5.49618185341747	1.72583102849044e-05	0.000658669253681736	2.93279019352197
DOCK4	1.26628004141497	7.01644103580753	5.49420319728075	1.73388220362045e-05	0.000658669253681736	2.92821624823417
MT1H	-1.36519430126122	11.7472685021315	-5.49132810474065	1.74564912903035e-05	0.000660785686776368	2.92156945443062
CRABP2	1.44473124093549	6.22972907829261	5.47992376392851	1.79312950120048e-05	0.00067635069106879	2.89519721500322
HSD11B1	-1.13676888850803	7.24478479484405	-5.47889714070961	1.79746762792939e-05	0.00067635069106879	2.89282262364446
SNORA21	-2.03794821310648	3.63660447422017	-5.466274186011	1.85168822683508e-05	0.000694685289373173	2.86361817497489
IGLJ3	2.49401141290573	5.29225585539444	5.445008517016	1.94682224398025e-05	0.000726067068750511	2.81438722965625
MAP3K8	-1.82302891865259	6.38901185953198	-5.43735565708002	1.98226147671443e-05	0.000737109760297075	2.79666118808059
ADGRG1	-1.53642091991566	5.41578824536508	-5.43312253400383	2.00214543298856e-05	0.00074014984530042	2.78685405321808
ARL4A	-1.29087466120121	7.28858833253522	-5.41539304394662	2.08765245784402e-05	0.000767272965829127	2.7457628885541
FOXO3	-1.49968385608051	9.81889838539951	-5.40934183058877	2.1176787478874e-05	0.000776052533609868	2.73173222021848
WASF1	-1.00819111478612	6.00857100167532	-5.39031171701724	2.21499817524561e-05	0.000802413235806023	2.6875885197199
CCL8	-1.56325620008338	6.96639595721364	-5.37980560110453	2.27066095203232e-05	0.000817890781098139	2.66320520480475
NR4A1	-1.83857395429548	6.70034071898343	-5.37387093418013	2.30272962221723e-05	0.000827085528798082	2.64942772147392
FAP	2.89032211548047	7.32959736943882	5.3648827036016	2.35217707441527e-05	0.000837706331037527	2.62855598620911
INHBB	-1.85965809789901	6.78451083707471	-5.35320833020807	2.41801627423749e-05	0.00085873538638159	2.60143720556399
RAI1	1.14687416724011	3.68441821425925	5.35151772237841	2.42770465232257e-05	0.000859761062165666	2.59750915329725
GAMT	1.69105047880528	3.55171272637665	5.34824232542168	2.44658733149261e-05	0.000864028034415113	2.58989828016329
VEGFC	1.46057218228683	7.52399157013151	5.34440200564324	2.46891687648116e-05	0.00086948512727998	2.58097366281344
EMP3	1.1422704075634	10.6290201529766	5.34065592363567	2.4908979057486e-05	0.00087236626654791	2.57226694628025
ZNF331	-1.12084717734039	7.9384328216281	-5.33646075333761	2.5157500933322e-05	0.000877601474054788	2.56251516415189
BZW1	-1.17612587358711	9.967991599442	-5.33579300826167	2.51972898111119e-05	0.000877601474054788	2.56096284839771
PHKA1	-2.030546077422	4.60051690964338	-5.3314608110143	2.54569890114688e-05	0.000884210747450548	2.55089090090407
MMP9	2.18171213430299	7.80228593891677	5.32261744480605	2.59955853412379e-05	0.000895537290107006	2.53032645892109
CLU	1.08003324669378	11.7745861158286	5.31635508857712	2.63839730156572e-05	0.00090442927290837	2.51576032496754
DUSP8	-1.53917999691906	5.97629421377289	-5.29485958684384	2.77624993494559e-05	0.00093972926730794	2.46573973133548
PTPRC	1.37715190086911	7.30439153300565	5.29431007728691	2.77986827472253e-05	0.00093972926730794	2.46446055704989
GJA4	-1.70507125141157	6.72366457308032	-5.27846365357909	2.8862969259115e-05	0.000973105387581311	2.42756294345447
CDH19	-2.41206468595828	3.99891820493139	-5.27701900598376	2.89620294292852e-05	0.000973848239559714	2.42419823915958
RHOBTB3	-1.08817933306074	7.6300138867849	-5.27474761831737	2.91184777721384e-05	0.000976511709477841	2.41890768173366
RTN1	1.59540322769628	5.91932312765428	5.27361023344522	2.91971404004376e-05	0.000976559381171251	2.41625832352028
CEBPA	1.75305542117902	7.81984822645381	5.26034159675778	3.01309028984865e-05	0.00100011914576853	2.38534423406589
FOLR2	1.11797900130845	9.31938178242686	5.24168929173237	3.14950205853163e-05	0.00103426375392248	2.34186569354046
LGI2	2.35451389366001	4.58752340746434	5.22657039490447	3.26465951689775e-05	0.00106653980031365	2.30660560442563
CAPG	1.57970730118805	8.38080981498689	5.22094138224817	3.30861769460873e-05	0.00107478558864136	2.29347365289702
ENC1	1.34401965343338	5.71611995807302	5.22006086070396	3.3155479750818e-05	0.00107478558864136	2.29141928292694
SPRY1	-1.29333692896007	8.14973125656476	-5.20487165808129	3.4374416223082e-05	0.00110732521882114	2.25597260221542
MAP1B	-1.16133709245246	7.45912005833103	-5.20105955918538	3.46874091408926e-05	0.00111026054118558	2.24707394743877
ANKH	2.16149928967872	7.19337866265553	5.19785831697817	3.49524790611601e-05	0.00111567811434696	2.23960047386391
BMAL1	-1.63830815143032	5.7326723960387	-5.1958310521674	3.5121402318286e-05	0.00111567811434696	2.23486735984697
SEMA3A	1.15681735247658	6.78030190989543	5.19357703893	3.53101916156448e-05	0.00111886404159548	2.22960452800613
TSKU	-1.32118940651316	8.01658513957425	-5.19099852671858	3.55274221578139e-05	0.0011229329958531	2.22358361838662
BIN3-IT1	-1.20236980318077	5.60822324140168	-5.18712048365362	3.58566878514386e-05	0.00113051397632354	2.21452743240066
PLPP3	-1.18788397243253	10.8629355532574	-5.18080696120816	3.63993705554039e-05	0.00113910208399003	2.19978168046216
HNMT	1.13890301642598	7.29131184510936	5.17477413831635	3.6925704702632e-05	0.00115272020877871	2.1856890851775
ATP6V0E2	1.23176759905467	6.64383409288093	5.16834809819133	3.74948351318334e-05	0.00116473513653997	2.17067533600961
HK3	2.48261356156095	5.099685868271	5.15550253452635	3.86593157550037e-05	0.00119572859053945	2.14065509409598
TRIB1	-1.31447634789266	9.09371085070613	-5.14506247792124	3.96326890987546e-05	0.00121515267674357	2.11624882114422
OLFML2B	1.21251039960462	8.56706916960276	5.14358350130661	3.97725750655115e-05	0.00121515267674357	2.11279078439083
CHD1	-1.25681705574628	7.22500898893161	-5.14339276767584	3.97906515994494e-05	0.00121515267674357	2.11234481476011
TMCO3	1.19265484070989	6.56068109826169	5.1367023483372	4.04300231022029e-05	0.00123170308935217	2.09669997108692
ANK3	1.29797626413115	7.34581354276456	5.12708468592114	4.13674225361869e-05	0.00125305062116595	2.07420521698457
NID1	-1.06268746739285	7.53655057700272	-5.12630487917281	4.14443859573511e-05	0.00125305062116595	2.0723810773369
RHOBTB1	1.56641891337028	5.29379700213168	5.12546757315266	4.15271858157503e-05	0.00125305062116595	2.07042239279598
TOP2A	1.5558311501263	3.59680120508835	5.11004877248127	4.30822432861814e-05	0.00128464340063017	2.03434604728713
TMEM38B	-1.47810330085223	5.73705946372026	-5.10258173561524	4.38564004415591e-05	0.00130465051948855	2.01686981185653
ADAMTS5	-1.72867927985975	9.2630796247054	-5.10054344796754	4.40701609247589e-05	0.0013079320295111	2.0120987233644
CITED2	-1.27381271460044	7.86967930005189	-5.09128879947673	4.50540712844434e-05	0.00132778233857627	1.99043297746364
MYOC	-2.44498656203672	7.27151510655967	-5.06265779812648	4.82411439279124e-05	0.00140857455584433	1.92337454865312
KCNMA1	1.39887704649383	6.72777084659096	5.05643820179494	4.89631307349556e-05	0.00142308244110815	1.90880111679873
PELI1	-1.44637219206467	8.01971281291773	-5.04776061047058	4.9988764032065e-05	0.00144294051063333	1.88846466146955
FHL5	-1.18889768573259	6.46290410476464	-5.03744585563727	5.12362300807807e-05	0.00147222649298025	1.86428606234405
ZC3H12A	-2.69900077196875	6.65187499400223	-5.02285172620112	5.30552704521833e-05	0.00151076077551116	1.83006651258545
HCFC1R1	1.1198003633416	6.82056284101463	5.02058021448472	5.3344216558941e-05	0.00151557512349369	1.82473937747344
MOCS1	-1.00221384664115	5.80333587020823	-5.0166179096992	5.38520554103383e-05	0.00152607327023133	1.81544635898933
HAS1	-1.94629873134198	9.13449510827688	-5.01581828224885	5.39551334171799e-05	0.00152607327023133	1.81357084810893
CNOT8	-1.00663950584039	7.64002733195013	-5.01383209151259	5.4212032947852e-05	0.00152991681374931	1.80891213214399
CCL4	-1.19347354316845	7.77754097739515	-5.00550146038365	5.53030914798068e-05	0.00155032591037516	1.78936997723139
CCDC102B	2.26471820309293	3.216500538867	5.00388216816954	5.55177344574515e-05	0.00155289981580876	1.7855709976253
CORO1A	1.8200397197701	5.91174663387149	4.99442790167818	5.67878636175582e-05	0.00157791058125934	1.76338793516966
CDC42EP4	-1.10166096973855	7.69631766557987	-4.99062199571602	5.73074277775761e-05	0.00157911601161519	1.75445666243386
PNMA8A	1.22616234599327	5.9405474864747	4.98689733974997	5.78205553231178e-05	0.00158918539336995	1.74571536066274
LINC00312	-1.18118254297826	7.90596501291828	-4.97813902222084	5.90455328975574e-05	0.00161582829528965	1.7251579927123
C1QA	1.14368617783155	10.5432675040823	4.97015791959635	6.01846512142966e-05	0.00163365551391522	1.70642164100664
MCOLN3	2.16156198556862	5.07268537373812	4.96905771971188	6.03434127615026e-05	0.00163366545512565	1.70383858314877
TGFBR3	-1.31492261672123	9.83067563267467	-4.96700700588792	6.06404670012736e-05	0.00163819962456646	1.6990237469298
NNMT	-1.4375039559687	11.1097257844868	-4.96570400921796	6.08299791462796e-05	0.00163981540798809	1.6959643590613
IFI30	1.93163227872094	10.9060494950802	4.96472224324153	6.09731659337592e-05	0.00164017816361812	1.69365915567233
PCDH12	1.74464288628372	5.77859760525329	4.96010900757797	6.16505650893028e-05	0.00165487918136742	1.68282658865103
VASH1	1.28585614898479	6.47460715145441	4.94464020619622	6.39780081566297e-05	0.0017137160108565	1.64649628320811
CBR3	1.08747673676617	7.81649398355086	4.92861644366304	6.64826863100332e-05	0.00177318195521717	1.60885109062311
GPR65	2.07002608737257	5.56670332472484	4.92233135084772	6.74919648137927e-05	0.00179264897298483	1.5940821867618
SOCS2	-1.0040138272727	7.1414117347881	-4.90676619987785	7.00586328430002e-05	0.00184531519798761	1.55749936653911
LAIR1	1.1333261476193	7.88014514370738	4.90195517863033	7.08717468863824e-05	0.00185513767263878	1.54618993100555
DPYSL4	-1.17924592947924	4.28434857829314	-4.89573024394515	7.19379940735247e-05	0.00187915714684209	1.53155533215987
SLC6A8	-1.18906144070372	6.14386027552584	-4.88385760107972	7.40167587991375e-05	0.00192154801128849	1.50363878577977
HLA-DMA	1.32553075324969	9.36941681668846	4.88255019131004	7.42493490117185e-05	0.00192363631056385	1.50056428243534
IGLL3P	2.25701038783697	7.18957733251715	4.88135018401717	7.44634818487909e-05	0.00192523885687988	1.49774228680617
SOCS6	1.0595609187474	5.84846270431513	4.87568835557356	7.54822397095058e-05	0.00194759582989241	1.48442688769621
SELL	1.15019280300815	6.42366937200372	4.86297719233587	7.78209925854025e-05	0.00198616432087392	1.45452843383903
ADGRA3	1.24250485399663	7.14164440758894	4.85275679652205	7.97544397936802e-05	0.00202884382758853	1.43048416904447
SDC4	-1.47880450624001	8.93384764182002	-4.85109145661649	8.00740451592817e-05	0.00203288384126265	1.42656596142928
POMT1	1.17959994335767	5.30673213842753	4.84945673789421	8.03890314313052e-05	0.00203679063003205	1.42271970020292
MTUS2	2.24669534325998	5.47531228165469	4.84811865069798	8.06477919827001e-05	0.00203926006807456	1.41957129813244
SLC5A6	-1.17164774541901	6.79095508664053	-4.84577300317098	8.11034261528486e-05	0.00204308990807763	1.41405203752353
RETREG1	-1.09729688346336	8.22423510750472	-4.83831536345812	8.25693852961469e-05	0.00207127924265711	1.39650304672859
ZBTB43	-1.0308922064788	6.63327736945378	-4.81202687265326	8.79536142995871e-05	0.00217612044146708	1.33462666586418
TTLL1	1.56307094402357	5.26759371980404	4.80278723948304	8.99290297707937e-05	0.00221891648764331	1.31287344797935
SEMA3B	1.18360239622663	4.08339555405977	4.80230043748292	9.00343398055064e-05	0.00221891648764331	1.31172727534153
CCN3	1.1068125277998	7.40070021400364	4.78219084929162	9.44951334930031e-05	0.00230519160931878	1.26437289648409
PPARGC1A	-2.01592912741654	4.5578580944569	-4.77757951246452	9.55490755973391e-05	0.00231720567619269	1.25351231669864
ITGB2	1.09160770037282	8.89004689500859	4.7766215829938	9.57694976535001e-05	0.00231720567619269	1.25125613102191
SYK	1.36589933966859	5.5917532525591	4.77607093875283	9.58964343657992e-05	0.00231720567619269	1.24995920120158
ELL2	-1.73677943266087	5.87357771288091	-4.77125156078594	9.70146832167803e-05	0.00233629836173286	1.23860776669587
NFKB2	-1.20260201709061	5.49842891482288	-4.76818434183213	9.77332141178503e-05	0.00234912742603038	1.23138297293299
TFRC	-1.51157383761719	7.96880037619985	-4.76550511413647	9.8365243626906e-05	0.00235545612674025	1.22507186880985
KIF20A	1.43488564745513	3.37183798379291	4.76004699792488	9.96655924296329e-05	0.00237301710939331	1.21221428050841
FOXO4	-1.21516313627662	4.56889495151979	-4.75031785596903	0.000102026613151018	0.002420117204631	1.18929348784774
GRN	1.08653292615849	10.1086530745725	4.7452592413869	0.000103276413263853	0.00244517545485935	1.17737494757334
DUSP1	-1.36437969177424	11.1445345679721	-4.73423477975214	0.000106053890160382	0.00249690751079649	1.15139806093652
DCAF1	-1.09477400158891	4.80382935602221	-4.73132789090238	0.000106798707580459	0.00250976962814078	1.14454806374402
EIF2AK3	-1.03867999281848	7.79862544013346	-4.72947910952375	0.000107275151979704	0.00251628895450723	1.14019135734449
MKNK2	-1.13501181574253	9.43001716843784	-4.72047951752127	0.000109625185002946	0.00256190612567882	1.11898238465975
ATXN1	1.39186590158655	7.12144916975759	4.71806998186912	0.000110263137403069	0.00257206060182104	1.11330360532097
SDC3	1.82604419777407	6.62242424121846	4.70978027752402	0.000112486644537529	0.00261145148405746	1.09376546307883
CDH11	1.40102268719436	8.33951143165013	4.70946731944013	0.000112571467121041	0.00261145148405746	1.0930278166412
MNDA	1.24945032680621	6.68230563864265	4.70760370365007	0.000113077908305298	0.00261839559469575	1.08863520409388
TMEM51	2.09060389135713	5.93402128534257	4.70216353124035	0.000114569455044116	0.00264325113161087	1.07581207843255
EML1	1.04179149610632	8.05377545514268	4.68002976774209	0.000120845112255279	0.00276783469971647	1.02363384555036
LAMA3	-2.53440894335193	4.97112035127046	-4.67927381682592	0.000121065459646801	0.00276786728085806	1.02185159229205
TBL1XR1	1.1958471066714	7.10780844328323	4.67509273549464	0.000122291504957899	0.00279085107794715	1.01199395159084
CTH	-1.15885899172105	5.06784352832698	-4.67412632679186	0.000122576665663145	0.00279231852969215	1.00971542546582
PER3	1.76130595103852	7.30590904246104	4.65713762990018	0.000127700345114896	0.00290380479008567	0.96965803650756
BEX3	1.25680216814203	10.6320792289889	4.65443040843105	0.0001285365170033	0.00291757124680919	0.963274266822266
ARHGAP15	1.00166490056657	6.47814148825812	4.65000877196417	0.000129914085160153	0.0029382894072984	0.952847562953118
RTP4	1.65836507188224	4.94659933561686	4.64042582613017	0.000132950893494291	0.00300160383294342	0.930248885522844
AP4M1	1.36913006104288	4.76452593952911	4.63228366348233	0.000135587205240425	0.00305022960116495	0.911046830745614
LAPTM5	1.00382621665641	10.8188765298757	4.61276979814642	0.000142121652619748	0.00315789816181279	0.865022761064957
CEP72	-1.42723082566341	4.33000646986581	-4.61122387309643	0.000142652674417043	0.00315859503091887	0.861376449873201
HCK	1.12828259835843	7.75410237914949	4.60526454478414	0.000144718435297524	0.00319315039697485	0.847320173071232
IGHG1	1.44262947740885	4.38003802153574	4.59957575770202	0.000146718484291287	0.00322189658763698	0.833901670148686
VAV1	1.03116312484124	6.50614019693843	4.59930733684949	0.000146813538902934	0.00322189658763698	0.833268520726238
GABRB1	1.21740624088801	6.65390252862795	4.5986668494528	0.000147040601998461	0.00322189658763698	0.831757740187625
TNFRSF11A	1.71071385773079	4.70953147644595	4.58982195206683	0.000150212620933207	0.00326874038977373	0.810894011615085
C14orf132	1.26429691160136	8.63165032112302	4.57856564268903	0.00015434916020352	0.00333698872961983	0.784341150826582
RRS1	-1.20020562031294	6.6684047570587	-4.57841662659392	0.000154404682972997	0.00333698872961983	0.783989625332616
DYRK3	-1.74831228165479	5.8403901806065	-4.57290574863559	0.000156472178319983	0.00337590059812209	0.770989478946907
DPYSL3	1.16612755836354	8.47420384004152	4.56929692050859	0.000157841147994247	0.00338234853235807	0.76247614894667
MUC1	-1.09407214997431	5.76912990251805	-4.56695127726181	0.000158737392536207	0.00339579839904445	0.75694266335722
CSRP2	-1.15405932328137	7.08156709263654	-4.56164517919904	0.000160783716167667	0.00341858786725975	0.744425199369641
ARHGAP6	-1.58836940374459	6.564890976619	-4.55881726787681	0.000161885125707319	0.00343408329583496	0.737753890006552
APLNR	1.90012370996783	5.57262262998758	4.55741850394929	0.000162432713820264	0.00343992763958058	0.734454058526042
PTN	1.34952725122495	7.15997533442864	4.55610838206732	0.000162947288794037	0.00344037426314574	0.731363334035672
LIPC	1.60395101361426	3.62898530523955	4.55597940073776	0.000162998037145005	0.00344037426314574	0.731059052153112
SPSB1	-1.20751494550806	7.09788701820686	-4.55430486242083	0.000163658336383116	0.00344855391148623	0.727108615232495
FCGR1BP	1.47925569047514	7.38479286700675	4.54419368880771	0.000167702865663904	0.00351619789484037	0.703254884968396
HIRIP3	1.07733359541983	5.61004663904288	4.53208868294164	0.000172677278854445	0.00360852700257314	0.674696960144813
DPT	1.78801686877728	9.0510911259586	4.52774942779677	0.000174496320160529	0.00364052306235902	0.664459780287251
SHISAL1	1.70420999500184	5.26668034703262	4.52445404455776	0.000175890615720863	0.00365872095413138	0.656685286068384
SASH1	-1.18852970872568	9.87801616235806	-4.52304890503573	0.0001764885368485	0.00365872095413138	0.653370265961103
PLK2	-1.32380233832129	6.30941543506591	-4.51434607036069	0.000180237561671703	0.00370089262688455	0.632838418686317
TTC9	1.15422665445397	3.67802025246207	4.5026391534637	0.000185407184256707	0.0037686543899639	0.605219331335478
ADCY7	1.15924023559166	6.89968850592133	4.48472433723025	0.00019360790781665	0.00390396296415616	0.562954985701126
GCH1	-2.04853887129153	6.65818915722961	-4.4758310319864	0.000197813215610489	0.00396976584914828	0.541974450624696
ZNF528	1.67784983757961	4.81681342229893	4.46990760937874	0.000200664931983814	0.00400790953407797	0.528000488189384
SNRPA1	-1.01522931442258	7.30457461931663	-4.46040269138504	0.000205327370974032	0.00408811645862156	0.505577834467197
SLC46A3	1.06999047721134	6.61583664478068	4.45583822116308	0.000207604863473433	0.00410758730656434	0.494810196719927
IGHD	1.73597348128052	4.63100762727265	4.44379352680259	0.000213737137878062	0.00421572329827199	0.466397396646506
CD69	-1.27770150139831	6.15658995608393	-4.43201090837	0.000219911793384861	0.0043039393247133	0.438604072650319
CMKLR2	2.19720632943553	7.30218352028744	4.42830009915596	0.000221893244015285	0.0043243994795915	0.429851153788438
IGFBP5	1.20110467407762	9.19493915424705	4.42161910910724	0.000225505923382243	0.00438626367587953	0.414092666160196
FKBP11	1.08499633535569	7.64924047144742	4.41939171787864	0.000226723427441578	0.00440317095721025	0.408839021285208
REV3L	-1.05708032650912	8.57281165586735	-4.40600243679749	0.000234182244286258	0.00453409818455001	0.377259653877885
GUCA1A	1.01672653564885	5.32509941972598	4.40241412618747	0.000236222670844073	0.00455268784677076	0.36879683037357
FLNB	1.00966157728235	7.32192204492999	4.40025739524708	0.000237457621601627	0.00456952315054699	0.363710392941529
PHACTR1	-1.29979931867354	4.26937428836766	-4.39630603126594	0.000239737000023991	0.00459938526753159	0.354391666876062
CD180	1.41302965085608	6.48197366457557	4.3945634337205	0.000240749189160745	0.00461180605842318	0.35028207441996
DOCK2	1.31543011709138	6.87426257975718	4.39086777416552	0.000242910013671655	0.00463914094086214	0.341566702793561
IL15RA	-1.82489779879049	5.51618307911146	-4.3800619674898	0.000249340242809322	0.00473334638113853	0.316084929334999
POU2AF1	2.16782374896659	4.36578593257714	4.37548798789864	0.00025211321537861	0.00476452523472612	0.305299369535672
ARC	-2.79190637991394	4.24251255764546	-4.36813113104958	0.000256638273125886	0.00482857800266177	0.287952502068685
GATA6	-1.44436386009499	5.12252821411972	-4.36453634245629	0.000258878862005729	0.00485609117557631	0.279476650970455
FADS1	-1.16303313350043	7.6191565476071	-4.35659613968016	0.000263897587808386	0.00491378085811697	0.260756003273817
TRAF3IP2	-1.20382097463044	7.16108824204944	-4.35151256413162	0.000267161793702721	0.00495995089248679	0.248771106157662
PTHLH	1.1282745545322	4.54438370648097	4.34100532561298	0.000274037312252005	0.00505051565423046	0.2240012734931
LRCH1	-1.62952425640903	3.40742079748917	-4.33763771241169	0.000276278225412792	0.00507701395914816	0.216062957052804
IGKV1OR2-108	3.31106125880706	5.40342247693935	4.32833255986157	0.000282566012633019	0.00517244666008219	0.194129724327062
PDGFC	1.04876715606493	9.45080436745184	4.32815471106646	0.000282687575813859	0.00517244666008219	0.193710535864355
LILRB2	1.3887207852537	6.2159997931092	4.32570423601345	0.000284367864410234	0.00518409772588739	0.187934860229468
CPA3	1.42882131059057	8.44406586503436	4.32566311723056	0.000284396144653268	0.00518409772588739	0.187837946087675
NKG7	1.72552722236193	2.50078034767868	4.32482134159821	0.000284975711420686	0.00518409772588739	0.185853947978333
PCYT1B	1.17596979821051	4.03191033302654	4.32330180464788	0.000286024915466557	0.00519434439330174	0.182272564718056
TAPBPL	1.02793184421781	6.37455724037187	4.32060515832961	0.000287896414863944	0.00521471973227056	0.175917004390008
IL6	-2.81392364208292	7.27279475054799	-4.31954957491968	0.000288632334054007	0.00522057024241031	0.173429214407537
XYLT1	1.06156942620601	8.33926178823694	4.31166105065478	0.000294191906282925	0.00529838785061969	0.154838513949206
TCIM	-1.65685853054452	5.26639878146873	-4.31089477956716	0.000294737627385398	0.00530066546661961	0.153032747480948
FKBP5	-3.5313776416593	5.72145078729803	-4.30551088966547	0.000298600585082086	0.00535490382580541	0.140345712500826
IRAG2	1.34155861772576	5.42088574086346	4.29580766380237	0.00030569106682211	0.00545161703735297	0.117482257737718
KCNN4	1.42558563038704	6.03540778084258	4.29577083002917	0.000305718300995275	0.00545161703735297	0.117395472352046
BTN3A2	1.13018736478258	6.48310456287153	4.28512454886525	0.000313692575395739	0.00556122830991583	0.0923130424499199
TJP2	-1.00242102767444	6.27279070240504	-4.2766897101673	0.000320157898300933	0.0056611976338723	0.0724431461745301
FASN	-1.23604388356577	6.20089368461366	-4.27528889594851	0.000321244457429499	0.00567247720011335	0.0691434706041694
TAF15	-1.00371434861451	6.66443007259813	-4.27136363369558	0.000324308822432172	0.00571860033753131	0.0598976846794432
AGTR1	-1.12590846173539	8.19011443040103	-4.27005779515421	0.000325334728062457	0.00572624127708939	0.05682194751805
ST8SIA4	1.41523594451809	5.05536684226589	4.26292062470186	0.000330999513107373	0.00581225950585627	0.0400122280566597
CD82	1.14409871706816	7.58766991871529	4.26001959841731	0.000333330158210576	0.00584506683808088	0.0331801088793044
CCR5	1.53208840815128	5.70272451492527	4.25895985813733	0.000334185624737771	0.00585195132071973	0.0306844171802698
AOX1	-1.31210385074597	7.36461197563232	-4.25698587911174	0.000335784959595215	0.0058718246807224	0.0260357918556213
KIF4A	1.30077557979057	4.46905346488048	4.24720779065882	0.000343820793913068	0.00596678551782772	0.00301084825199194
IGLV3-25	3.17480161205699	4.70011603857596	4.2453249879537	0.000345390050962156	0.00598187180043087	-0.00142229350018841
SLC38A4	1.50312087412452	2.6358586270745	4.24111976826814	0.000348920869015661	0.0060347558782011	-0.0113232083763588
ITGBL1	1.07192926561468	9.76612405606414	4.23302817378009	0.000355816600271892	0.00614561376671794	-0.030372517939302
KIF1C	-1.53068109177823	4.36313111438777	-4.23121060123058	0.000357384189013596	0.0061642678058648	-0.0346511290275862
PSG7	-1.32158385955089	4.78922079489491	-4.2219947851736	0.000365439323198888	0.00628605355537896	-0.0563434476434344
RGS16	-1.33581274685826	7.93654637635793	-4.21957959969299	0.000367580162631484	0.00631428803824708	-0.0620277998209229
NPL	1.44141784529161	6.8750538369032	4.21507454194967	0.000371607019847366	0.00635882682888584	-0.0726302329871844
ACKR1	-2.27789579112832	8.85438245509851	-4.19217617194683	0.000392766144986421	0.00662982960088561	-0.126507535470092
IRAK3	-1.16886615920643	5.78231874806094	-4.18415048087676	0.000400463531669155	0.00673279312618766	-0.145385773663739
TSPAN2	1.37796542474281	2.68383551788477	4.17773963753462	0.000406720179133294	0.0067838564970742	-0.160463457948421
CPVL	1.20728326895183	7.99214226521814	4.17412276027272	0.000410293017950865	0.0067986037037389	-0.168969177483046
CLDN5	-1.99275252342822	6.50498144457639	-4.17297873008902	0.000411429627026166	0.00680851410273797	-0.171659438949405
OLFML1	1.15761486710592	7.83520908860022	4.17190814732502	0.000412496111417649	0.006817239655756	-0.174176928997917
NKX3-2	1.4213691189354	5.52960602912021	4.16735931357782	0.000417058384150006	0.0068746664286943	-0.184872976323944
PLGRKT	1.30634020623878	6.13119240273695	4.16516942172469	0.000419272668427832	0.00690216711840245	-0.190021901461265
LYZ	1.16776161258855	10.1252445329936	4.15944747037693	0.000425113884995527	0.00697267608936548	-0.203474406426456
LTB	1.26598447055663	5.30208504112838	4.15833683930239	0.000426257040665953	0.00697267608936548	-0.206085355403455
ARHGAP22	1.34486998578955	5.81963802173173	4.14926894589309	0.000435705967392445	0.00708961460198543	-0.227400528961181
IGK	2.43711138827932	4.06283196086899	4.14818849860544	0.000436845657490289	0.00709071667359675	-0.229939978288079
MLXIPL	-1.2461256396123	5.18531437730789	-4.14814142483168	0.0004368953799519	0.00709071667359675	-0.230050617675634
HTR2B	2.01867157280693	5.08505503749805	4.14734012527672	0.000437742632532412	0.00709535910654779	-0.231933927245635
RGS1	-2.40937994260584	7.08712625682005	-4.14209415235852	0.000443330085618168	0.00716754766300575	-0.244262835736498
PDE4B	-1.28326521023231	7.56310066946788	-4.14076776731824	0.000444754041489519	0.00718138613863601	-0.247379839255216
VCAN	1.10273405757868	10.2956079138259	4.13522285361219	0.000450756410489512	0.00726451387089119	-0.260409399619766
IFI27	1.21062304804036	9.64950750761929	4.13137472730978	0.000454969429489563	0.00731829325322716	-0.269450870741804
GUSBP11	1.66427177724991	6.41750407263748	4.12195983729447	0.000465443366765137	0.00743944435652544	-0.291568574567316
USP46	1.01742740941236	5.22953527831677	4.12025941544359	0.0004673605346609	0.00744792427016681	-0.29556274137608
LTBP3	1.05161563072815	9.21925917005193	4.11694948089022	0.00047111498006343	0.00749220967665654	-0.303337083885137
NELL1	1.85218888843142	4.35637736551461	4.11392349023571	0.000474573651459733	0.00752904975714856	-0.310443974988502
APOB	-1.12029597424297	6.09199032484613	-4.09862979310535	0.000492445204430672	0.00773414250884097	-0.346355148312252
SEMA4D	1.52576282166457	4.34899435377848	4.0964511414419	0.000495045081850055	0.00775570628231753	-0.351469759123547
PNMT	-1.55352649966207	5.13361609851868	-4.08794907594666	0.000505322451149382	0.00788739722207609	-0.371426584682126
CYP26B1	-1.01056897225351	6.76235987113092	-4.07971836657255	0.000515474245832222	0.00800631558975035	-0.390742363059716
MSX1	-1.02823952364601	6.73387438539409	-4.07351903985477	0.000523254428361537	0.00809731424452254	-0.405288191077199
RAG1	1.23734773257664	3.0051927959756	4.06910884629662	0.000528860331226963	0.00815770374248263	-0.415634632802514
BTC	1.9591225548722	4.64761331660732	4.06005251543634	0.000540560254889994	0.0083086695293913	-0.436877222931942
SLC6A3	-1.99826398934737	6.22294780861102	-4.05982657837282	0.000540855415857711	0.0083086695293913	-0.437407115892221
LINC01140	1.01751081907768	8.03771533021214	4.05716849534399	0.000544339969947771	0.00833230413496901	-0.443640904946599
ALDH5A1	1.09474589848287	3.61014119996022	4.05487082966557	0.000547370048173977	0.0083600063046449	-0.449029069696
ID2	-1.00297388622173	9.17917255509999	-4.03717377510966	0.000571277945528012	0.00863955390587399	-0.49051813098554
PLA2G2E	-1.51684827469931	4.13075918467186	-4.02105950608584	0.00059395018144768	0.00889728927019315	-0.528278110950511
PRR5L	1.21178525398283	5.19874463277875	4.00144133556747	0.000622763647918539	0.00925217485385909	-0.574223977374505
MSR1	1.466277895666	6.75159984239299	3.9946167051777	0.000633109541588037	0.00934002792800182	-0.590200737255458
EGLN3	-1.42242325388865	5.70757506380685	-3.98070402681011	0.000654732839886824	0.00959187403787847	-0.622760115453548
PLAAT4	1.00415110292641	7.43607635783286	3.97510018221991	0.000663648383579735	0.00969597427042845	-0.635870427312042
ANKRD42-DT	-1.66745281536932	3.47756715927046	-3.97431558285267	0.000664906247920705	0.00969597427042845	-0.637705819607861
HS3ST2	-1.22026486345598	7.31986422463657	-3.97156964897472	0.000669327194302418	0.00973797896152529	-0.644128930812876
SHCBP1L	1.11828829538695	3.17522181079008	3.96870053698927	0.000673977662260669	0.00979436733788694	-0.650839540583831
LONRF1	-1.13298036017629	6.31998932328166	-3.96700383195334	0.000676742898710559	0.00982326115774696	-0.654807684509434
ITGA4	1.01305724001852	4.18334669503965	3.94073202135063	0.000721026615002194	0.0102541501613867	-0.716220894335009
ATP13A2	1.0037149476999	3.17462027888352	3.93018936462558	0.000739595883187435	0.0104743087993575	-0.740849440645776
ERO1B	-1.60922311881797	4.0728964172403	-3.92170396002246	0.00075488581175533	0.0106635682401194	-0.760665181541285
FOXC2	-1.87222943188062	4.22529145047397	-3.92078380838284	0.000756562580984508	0.0106635682401194	-0.762813613123919
PFKFB3	-1.27142242642064	7.936774110895	-3.91784139685519	0.000761949311647453	0.0107275335714463	-0.769683256890439
IER3	-1.85269935662625	9.71901559995558	-3.91729594169144	0.000762952060942758	0.0107297028993318	-0.770956647065288
SYT17	1.55037132835489	4.79355035280829	3.90088595666518	0.000793739745403565	0.011052039208301	-0.809254187684163
FAM200C	1.82047203581149	4.32649408808195	3.89674799507602	0.000801695837198774	0.0111260597911132	-0.818907523463696
TPSAB1	1.29749857683918	7.29498003446768	3.88691954087753	0.000820911542295529	0.0113367129559173	-0.841829766046541
NEUROG3	-1.65762441060505	3.57845804523639	-3.88669391350354	0.000821357990003977	0.0113367129559173	-0.842355876778778
VCAM1	1.36326126162398	10.6179835200001	3.88532556314027	0.000824070700085432	0.0113493745764489	-0.845546451113186
NIP7	-1.02029143805846	5.43104254560251	-3.87757138121396	0.000839611767376222	0.0114511451725324	-0.863623519089367
PRG2	-1.72545164037343	4.46266064722758	-3.87514322466144	0.000844537803700888	0.0114935322413244	-0.869283034346222
PLK3	-1.00214243165743	6.54881816571561	-3.87191649462446	0.000851128277926825	0.0115583402984198	-0.876802986532115
PKIA	1.30272534682403	4.98034682040353	3.8445202870933	0.000909177147886268	0.0121508738696893	-0.940609626439723
KCNE4	-1.10752528511911	6.93413138263862	-3.84248472875879	0.000913643548917133	0.0121799717603179	-0.945347541061599
LMOD1	-1.9832639602428	6.3867098239108	-3.84032804428744	0.000918399436855147	0.0121839707032105	-0.95036692975534
CD37	1.80347107275124	6.69405877195939	3.83535896107467	0.000929450716840477	0.0123176576656333	-0.961929996655547
GPRC5A	-1.79750659595966	7.7433564228844	-3.83198747276819	0.000937023823202974	0.0123920420468151	-0.969774021755433
APOE	1.26378435360055	9.26083907642766	3.83026617462527	0.000940913768176495	0.0124304835643212	-0.973778303322444
WWC1	1.28988403384101	4.10458659592968	3.82372516989545	0.000955842101786215	0.0125431468325575	-0.98899194667497
CHST7	-2.51986032832539	5.13558321360075	-3.81899640578489	0.000966780225490211	0.0126382686743619	-0.999987745899126
GDF15	-1.97841673351487	5.6882446672978	-3.81596686701041	0.000973852891347389	0.0127063179621311	-1.00703110059123
CLEC4A	1.38237161078104	5.25463729151595	3.80918370203494	0.000989874898908645	0.0128195285927405	-1.02279771087927
CEP55	1.13905235641305	3.45262793933593	3.80401521414842	0.00100225786560821	0.0129169685982514	-1.03480790843836
NES	-1.04219509352311	7.10649260468596	-3.79882633591581	0.00101484386103818	0.0130260618630515	-1.04686258870615
PLEKHA2	1.5672113977126	5.87090569813502	3.79580677781521	0.00102223986172666	0.013097183029486	-1.05387620810835
GCHFR	1.36138156713911	7.18189438921448	3.79571858907367	0.00102245666772939	0.013097183029486	-1.05408103181313
ICAM3	1.12223555152869	5.62132371148184	3.78760619743814	0.00104259620994796	0.013261110545646	-1.07291889789859
NQO2	1.09332898688094	7.84517201779325	3.77853533725186	0.00106558010881224	0.0134856149306438	-1.09397378486094
IL1R2	-1.7474946840747	4.3496198680503	-3.77112948156496	0.00108471614534894	0.0136594285116003	-1.11115707196196
ANTXR1	1.06445952223659	4.3778838797474	3.7704334046092	0.00108653211636632	0.013659448400028	-1.11277181023442
CLEC7A	1.02567946598765	7.01249230852098	3.77030075697046	0.00108687851699978	0.013659448400028	-1.11307951594532
CRY1	-1.1619459517616	6.81798514133424	-3.74796348993329	0.00114679517633567	0.0141729534842736	-1.16486678439864
FADD	1.06941749337743	6.53248195233801	3.74597540519012	0.00115228351177071	0.0142129955505532	-1.16947317830776
ZNF671	1.36876300880828	4.47133462385329	3.74227043907615	0.0011625808265843	0.0143027905020935	-1.17805633452669
THBS1	-1.24150328796426	6.33684218060349	-3.74064287189359	0.00116713305907696	0.0143123795013675	-1.18182634079742
CD14	1.10617939449693	10.1963057522675	3.72758578903871	0.0012042960322032	0.0146256690588111	-1.21205949480649
RMI1	1.10537746700849	5.56000994924096	3.72617248002811	0.00120838801096451	0.0146442184210047	-1.21533071321649
NR4A3	-1.38442594753899	5.38258429630365	-3.72304202591589	0.00121750061781475	0.0147159276396098	-1.22257553140656
FDXR	1.12482995133924	3.68449224539289	3.72121758799515	0.00122284273285829	0.0147398925724358	-1.22679727691166
RAB23	1.17215413644572	5.75136073157544	3.72079951242725	0.00122407015051557	0.0147398925724358	-1.22776464507301
EDN1	-1.63575619033508	6.09954959434104	-3.72076935461715	0.00122415873710149	0.0147398925724358	-1.22783442517638
CRY2	-1.70462797851395	5.44787875861359	-3.72037674104173	0.00122531259144428	0.0147398925724358	-1.22874285674235
OLFM4	-1.48069836914613	2.7277721185397	-3.71172809477775	0.0012510042375075	0.014935265887448	-1.24874929148858
SLC7A5	-2.35732528330421	5.79497151050707	-3.70176662079492	0.00128125516978613	0.0150968398057838	-1.27178099909455
HSPA6	-1.20176870548107	8.18917823317343	-3.69872458916274	0.00129063625317533	0.0151508952171733	-1.27881190755948
HLA-DRA	1.66614978137438	10.9341842248474	3.69791911065531	0.00129313153304972	0.0151661057257399	-1.28067337538809
DENND1B	1.47889943697256	5.79696228430621	3.69608510262751	0.00129883085076126	0.0152188308120247	-1.28491147405481
CBR1	1.74842953324038	5.70504416835961	3.68923196364299	0.00132034765717287	0.0153995898797386	-1.30074415151526
KLHL26	-1.07102440522789	6.54145284387497	-3.66574356031796	0.00139679593732677	0.0161275717220295	-1.35496238844871
MFAP5	-2.09932904673209	7.63046190246204	-3.66452634268964	0.00140087443791444	0.0161599046702119	-1.35777009320343
NOX4	-1.03028984268431	7.13625660085489	-3.6575684918073	0.00142441425449146	0.0163271708246016	-1.37381564018126
CLN6	1.30023829525178	4.44327184152549	3.65671670107874	0.0014273226863142	0.0163456890607522	-1.37577951002879
AMPH	-1.0688366774045	6.31865758014073	-3.65024340614038	0.00144961775699395	0.0165261652855496	-1.39070096186702
RNASEL	1.13745794790617	5.51223752337733	3.64429648608488	0.00147040213991438	0.0166613024677379	-1.40440400882972
AKR1B10	-1.3741248941176	6.44568650975238	-3.64188198308444	0.00147892433693778	0.0167245441788053	-1.4099661734822
TM4SF1	-1.53856931922925	8.00905804298659	-3.6277038396889	0.00152995785211048	0.0170636734884969	-1.44261118405226
SCG2	1.35064343152644	6.71862861367435	3.61696176180248	0.00156977435827975	0.0173636546034391	-1.46732574300275
IGHV1-69	1.79620253435119	4.90457671600075	3.61209959670422	0.00158813010466088	0.0175054306131015	-1.47850679721282
GASK1B	2.21840743439737	5.82946439557331	3.60368944032186	0.00162038028266294	0.0177833922862045	-1.49783872231891
FPR3	1.4914665367639	7.60623391453727	3.60198150208753	0.00162700795622434	0.0178122527604702	-1.50176339472296
DPYS	1.37230243631352	4.48801973360427	3.59497858128574	0.00165446286465442	0.0180322189636429	-1.51785091592074
BRD4	-1.04306147745562	8.12909374918349	-3.59439975535089	0.00165675243418774	0.0180416201769471	-1.51918030410001
IFIT1	1.61210895929141	7.0872199648866	3.59261518839781	0.00166383099666221	0.018103111265749	-1.5232786014011
NDC80	1.53960393979832	2.71205784127145	3.57407445096854	0.00173915623853861	0.018765014360006	-1.56582953522383
IGKV4-1	2.68031864358767	3.9181062661246	3.57395948969816	0.00173963359403266	0.018765014360006	-1.5660932085412
SPDL1	1.58181093028476	3.73873966361515	3.57173259139156	0.00174890583261849	0.0188040610097912	-1.57120038789296
RGS3	1.03751468940914	7.09894453675964	3.56786465054318	0.0017651265605647	0.0189283249408138	-1.58006933470636
TWIST1	-1.03117800845336	6.85656869458847	-3.56177072115877	0.00179098273153502	0.0191568482866305	-1.59403765432136
KIF11	1.16905343596523	4.05369005105649	3.56098963713391	0.00179432361857733	0.0191763596869596	-1.59582761540603
PENK	1.41946362009618	6.63445650711523	3.54980704037191	0.00184283107758005	0.0195750852480335	-1.62144362153281
RYR2	1.08516460351296	2.90987082378068	3.54953692920668	0.00184401855021814	0.0195750852480335	-1.62206212306942
UCK2	-1.25356030828412	5.89069864148728	-3.54107965157746	0.00188158130731262	0.0198903281507972	-1.64142178231187
ASTE1	1.33599938813436	5.219291711414	3.53536964852289	0.00190736601360063	0.0200956904249606	-1.65448617316347
TOB1	-1.02611022241047	9.00988830044559	-3.53183062836431	0.00192352102072303	0.0202048781330663	-1.66258076236147
CSN1S1	3.34302964916923	8.02893713920594	3.53135614159026	0.00192569715724728	0.0202048781330663	-1.66366587396577
MMP3	1.77228709493216	10.3648313760822	3.53098688515844	0.00192739234855685	0.0202048781330663	-1.66451030738942
TK1	1.27275930988167	5.14100463977606	3.52947599061696	0.00193434387362626	0.0202449582733914	-1.6679652640927
EXOC2	1.02545397884703	5.24227856307874	3.52845777311096	0.00193904250120096	0.0202773485051148	-1.67029340951526
HILPDA	-1.69759494259113	8.20264514051038	-3.52489131408544	0.00195558866263208	0.0204166040145808	-1.67844675882106
TMEM106C	1.27773670040171	6.00759913469424	3.51487545318023	0.00200280066287431	0.0207552530989507	-1.70133308819524
PTX3	-2.39094876962233	6.85859252566055	-3.50866684805233	0.00203262595341381	0.0210298608257044	-1.71551150111771
ITPKB	1.16536847344968	6.56376009232222	3.50699085030806	0.00204075162977747	0.0210794304373175	-1.71933783122114
LGALSL	-1.20319089804661	3.69419428429774	-3.4893966080278	0.00212799934341411	0.0217506114417995	-1.75947730083124
C3orf36	1.24348168115663	3.12534636431946	3.48877636729063	0.00213114086871226	0.0217506114417995	-1.76089136010225
FMO2	-1.13951818702442	8.32952650854862	-3.48841863979773	0.00213295482890838	0.0217506114417995	-1.76170689724391
GNG7	1.13011513216882	4.95058378993136	3.48123516673203	0.00216970273124128	0.0220333748040831	-1.77807893897811
SLC12A8	1.06438697934911	4.26566642278219	3.47865364309169	0.00218305981916719	0.0221334605402813	-1.78396038907932
PDK1	-1.03377819535468	3.33782675228952	-3.46974158366598	0.00222979402015617	0.0224631759337326	-1.80425573394433
SAMSN1	1.10869758514073	6.93642687216115	3.46676317370608	0.00224563006194239	0.0225508346887511	-1.81103534933902
GAP43	1.28538589308248	5.56520820686263	3.45140912154394	0.00232903086043442	0.0230948526811548	-1.84596023804991
TPX2	1.02792117058823	5.16848521162018	3.45098867852605	0.0023313567952054	0.0230997993430892	-1.84691600372016
THEG	-1.05387121210411	4.97706683408504	-3.43665046072341	0.0024120529140581	0.0237504556015861	-1.87949110037011
MAST3	1.22199122253343	5.78089792562597	3.43288191705101	0.00243371219446404	0.0238893037846342	-1.8880466956919
ITGAL	1.25421651575375	4.25020295821663	3.42997479831541	0.00245055046129989	0.0240172941722593	-1.8946448534533
IL11RA	1.7225639420384	6.75311692489097	3.4279975339737	0.00246206801272306	0.0240928218923047	-1.89913167621832
SMARCAL1	1.41311730380931	4.61170988189013	3.42115134416311	0.00250235763654238	0.024411502776856	-1.91466153290694
RGS13	1.62404105563291	4.32049871135508	3.41920599237245	0.00251392316438204	0.0244488696671401	-1.91907277437337
ICAM1	-1.32729663765948	7.94996428360396	-3.41737648567835	0.00252484766578199	0.0245173955748707	-1.92322068580537
H1-0	-1.27621782614808	8.67535893977606	-3.41659900496775	0.00252950426891606	0.0245281604633374	-1.92498322420507
PLEC	1.14055007563348	6.77013820004534	3.41284329381621	0.00255211707703459	0.0246685139181562	-1.93349578178034
FMO1	1.35237812930501	4.99702048117682	3.4124927344524	0.00255423782362956	0.024670151874827	-1.9342902121636
TAC1	1.96863682435254	5.10255966375875	3.41180910862063	0.00255837844985155	0.0246713327427534	-1.9358393646316
CNN1	-1.34030418730132	6.59870313089011	-3.41150636304582	0.00256021423384422	0.0246713327427534	-1.93652538304999
ADH1C	-1.89792116677794	5.51283902428746	-3.40736546312322	0.0025854534259924	0.0247823257504336	-1.94590689157134
MARCO	1.11819462480659	9.76575449123274	3.40657184015799	0.0025903183400134	0.0248101475551435	-1.94770453312279
GGT5	-1.30550611578883	6.1959554402748	-3.40281539238555	0.00261346708728073	0.0249456230048637	-1.95621167735969
KLHL29	-1.7524565988294	3.96005402403608	-3.40267629634027	0.0026143281247682	0.0249456230048637	-1.95652663381073
ZNF135	1.65743707282923	3.08239990944239	3.39944885598358	0.00263438478885941	0.0250991159649959	-1.96383352529409
CDO1	-1.30387759388129	10.3838036917329	-3.3910068103228	0.00268756103659065	0.0255280896047387	-1.98293683480991
CCL25	-1.15411437031691	4.09595509160183	-3.37566236334861	0.00278691371752687	0.0261386870405728	-2.01762425361672
CH25H	-1.28843050540709	5.92868856986051	-3.36551207746692	0.00285459691923153	0.0264594346406482	-2.0405445631179
H2BC4	-1.09963109796705	3.95752421880654	-3.35539202247342	0.0029236751383487	0.0268633900974873	-2.06337630091127
DDX3Y	-2.71204495946768	5.95141620105289	-3.34967337425755	0.00296342851019928	0.0270712620335618	-2.07626902035764
KLF3-AS1	1.44571772294619	4.10069219164844	3.34577738683316	0.0029908131286759	0.027223074431857	-2.08504876908822
DCXR	-1.6383879438253	6.6793160529116	-3.34302646231201	0.0030102977191534	0.0273610309584878	-2.09124622653163
NUDT11	1.39976490513595	5.62326826571273	3.3269033641917	0.00312701027683658	0.0282391363786035	-2.12753830237924
GRAMD2B	-1.29648320669535	6.04887171261776	-3.30607175130143	0.00328435537265493	0.0293116466152403	-2.17434918764279
RUNX1-IT1	1.25065739311291	5.18336300476225	3.30340621576201	0.00330503710104044	0.0294264676538411	-2.18033234882901
ZNF780B	1.17817084364597	1.75847101437013	3.29771236913721	0.00334964106872494	0.0297295018384014	-2.19310791242495
SNAI1	-1.52428299406828	5.75794687796273	-3.29743952384909	0.00335179311531736	0.0297295018384014	-2.19371993524905
AQP8	-1.0069919770136	4.80933687608602	-3.2974099050885	0.00335202681204969	0.0297295018384014	-2.19378637252002
LRP3	1.03145972053967	5.51454991053711	3.29362514163431	0.00338202011151164	0.0299013148740152	-2.20227435767762
PRMT7	1.27309260987482	2.80456816763701	3.29275540746738	0.00338894937191525	0.029941640048305	-2.20422445271156
CTSS	1.10981004423087	8.9090613954679	3.28546247147911	0.00344759936425794	0.0302484377254081	-2.22057007285206
PRSS3P2	1.24176547132537	4.3197478569009	3.28487721782439	0.0034523485838712	0.0302691006559525	-2.22188130091789
TPM2	-1.00651853825199	6.22644028743663	-3.2840705303407	0.00345890513470485	0.0303055700748949	-2.22368851743603
RAMP2	-2.19134180725433	6.16921997048983	-3.27853780419888	0.00350420144867477	0.030575306359969	-2.23607963691884
TEAD3	-1.13054533452991	5.81384986273186	-3.27124580153404	0.0035647834587986	0.030954366256587	-2.25240063297375
APOBEC3F	1.20608602099992	3.08178700610252	3.2703935346628	0.00357193025690598	0.0309932358303874	-2.25430741950001
JPT1	1.52246581782332	5.30951307535163	3.27012766338779	0.00357416260703194	0.0309932358303874	-2.25490222367106
CCL23	-1.29805445362653	4.273201454916	-3.26744152596998	0.00359679262991549	0.0310999854480749	-2.26091074593557
FOS	-1.42719711711171	11.3946251361212	-3.25867300455978	0.00367163935784197	0.0314502279140895	-2.28051361767056
VAMP8	1.32793902099888	8.59820122430557	3.25117974332221	0.00373679892480137	0.0318566089194924	-2.29725194999854
ANG	-1.26486144424813	6.81187208057837	-3.25094010754332	0.00373890118067967	0.0318566089194924	-2.29778703711329
MYL2	-1.12168479113042	4.67109850452978	-3.24991778582113	0.00374788263661434	0.0318872679506831	-2.3000696529919
SYTL2	1.20020403560379	4.97236853724551	3.24839452462052	0.0037613039358796	0.0319306530882613	-2.30347031851282
SERPINE1	-1.537992227802	7.09511079098199	-3.24776273552327	0.00376688426058117	0.0319306530882613	-2.30488062805818
PDZRN3	-1.02786977985384	5.32212772433818	-3.24762122279714	0.00376813528495498	0.0319306530882613	-2.30519650713254
SOX17	-1.01747989271076	6.51450286265795	-3.24667818960897	0.00377648236169243	0.0319799507695093	-2.3073013929222
XIST	2.37976341753516	7.47291562515932	3.2448578671423	0.00379264544741596	0.0320437589591218	-2.3113638536748
TNC	1.20201726899619	9.76493033514661	3.24453815176495	0.00379549121026847	0.0320437589591218	-2.31207729342194
CDA	-1.3338082897588	4.14523003812228	-3.24251697133524	0.00381352966999711	0.0321215560411549	-2.31658698963874
NDUFA4L2	1.23164517578005	8.06860051892103	3.2342942515757	0.00388777770375109	0.0324963105620429	-2.33492410816506
ZNF112	1.19738401751371	4.50566657124585	3.23344722067259	0.00389550537767409	0.0325252240615231	-2.33681215753848
FANCF	1.38639905952483	4.18219630191748	3.22271190242272	0.00399474848399602	0.0330317888052071	-2.36072712246076
CCL20	-2.91204342266944	3.83954427706758	-3.2170513597472	0.00404806173325896	0.0333635231379355	-2.3733263347146
KCNK3	-1.28979405404932	6.82464825142152	-3.21311383770165	0.00408555354604222	0.0335528832778811	-2.38208605694037
CSF2RA	1.1494115861983	5.18746822332639	3.20973133649522	0.00411802955927773	0.0337203676929717	-2.38960814171192
RPE65	1.11274207453571	1.84892462843576	3.20722625702651	0.00414224261803982	0.0338528593535084	-2.39517726571026
SPON1	1.05806517257671	6.96531381081762	3.19058419135695	0.00430664062574341	0.0348852004187402	-2.43213711903131
NOS3	-1.47762462647179	4.40051530727627	-3.19045860443688	0.0043079049700726	0.0348852004187402	-2.43241578059846
CLSTN2	-1.34039443305293	5.2502954735989	-3.18908795767158	0.00432172735599718	0.0349581567254461	-2.43545682769126
BANK1	1.03405872458501	5.39131803492583	3.17789880394505	0.00443618485748722	0.0357467719268393	-2.46026524760561
TMEM104	1.00070996116967	5.04271262518294	3.17705119141711	0.00444497408440246	0.0357947817510193	-2.46214332863021
CASQ2	-1.44478506214724	5.33132212870465	-3.15947938901407	0.00463103013235262	0.0369551216645164	-2.50103821684076
ACACB	-1.09456019329201	6.99791981301356	-3.15815397245043	0.00464536602691786	0.037007789967437	-2.50396892753857
SLC5A2	1.04506084823426	5.33332842002095	3.14830957515686	0.0047531974973254	0.0377005495349342	-2.52572284724566
GPR88	1.00637609330111	6.78385817500374	3.13944642247495	0.0048523504913174	0.038366646192449	-2.5452877342025
NOC4L	-1.08277797487048	5.42009734661473	-3.13733716324804	0.00487624018726049	0.038531440429709	-2.54994089002918
SNX17	1.21766623404103	7.48086651689086	3.13496762236136	0.0049032135903184	0.0386479609865309	-2.55516690313556
MMP13	1.57405946883795	3.22992303543966	3.13029439608211	0.00495683441490965	0.0389250046631694	-2.56546951677127
RBM4	-1.27704767982758	3.94407868809126	-3.12882538693001	0.00497380675349945	0.0389856409079315	-2.56870695428997
GRIA2	1.31775032322714	2.13883381409325	3.12651519696857	0.00500061150665915	0.0391714568021633	-2.57379709421947
FGGY	1.40063593332487	5.14850529371031	3.12510984707343	0.00501698583287953	0.0392268100711787	-2.57689289530599
USP36	-1.15436921455188	5.28366905499378	-3.11370406629959	0.005151810873646	0.0399107505364622	-2.60199959585881
KLHL4	1.40204366839283	3.74634330150834	3.11182140599494	0.00517439950870891	0.0400121914303405	-2.60614053342435
QTRT1	-1.6344515392073	4.21393396261383	-3.11079581827582	0.00518674501360891	0.0400586543720571	-2.60839594183045
WNT11	-1.1191077934827	3.96449270467998	-3.10756503437554	0.00522582190183849	0.0402375556059342	-2.61549909632968
AGPAT4	1.24142803846205	5.78963409980725	3.10601376784959	0.00524468567879389	0.0403582233943951	-2.61890872441726
RPS4Y1	-2.89884197610392	7.78971493954402	-3.10202022983871	0.00529355125310349	0.0405860330460809	-2.62768349192275
PLS1	-1.40488323901383	5.28938051136381	-3.09688009639442	0.00535709443903684	0.0409243172161588	-2.63897146735235
FAM110D	-1.49536704386136	4.46079932959965	-3.09313341977474	0.00540387501936367	0.0412083182325187	-2.64719497378735
ZKSCAN7	1.60213299197973	4.42990851076242	3.08938966955281	0.00545101295429573	0.0413963836123264	-2.65540835986749
TCEAL2	-1.0212116802091	5.89045703762796	-3.08934074161686	0.0054516316312998	0.0413963836123264	-2.65551567798054
DNASE1L3	1.37013919945607	7.53300916493281	3.08612124049116	0.00549249045116863	0.041514057496239	-2.66257591011779
THBD	-1.09682981018929	8.03166715249128	-3.08331476463784	0.00552834857884996	0.0416288928424062	-2.6687281504207
LOXL1	1.51917120002657	7.57044457426536	3.07866877194542	0.00558820726319731	0.0420151936576802	-2.67890829229867
LIF	-2.50506296326099	5.8683439837225	-3.07603434122389	0.00562242648372718	0.0421700671749963	-2.68467820512013
ZNF74	1.11366100783137	3.93342140701818	3.0753025138684	0.00563196818442322	0.0421981428588936	-2.68628071858621
SCN3A	-1.67825807748816	2.51241618710503	-3.07075575002172	0.00569160073646814	0.0424286014806407	-2.69623373763689
MYH11	-1.16594427509635	7.71435722808719	-3.04895908846014	0.00598603157285294	0.0441290945630202	-2.74386958799786
ARRB2	1.33136484771553	7.33218108138759	3.04292572254272	0.00607009107721963	0.0445410107308693	-2.75703232353404
LRP1B	1.46917781754534	4.68279792145098	3.04105086930555	0.00609644317410658	0.0447084286834278	-2.76112056244994
USP49	-1.03787373088792	2.81424938902853	-3.03276541760787	0.00621422520718157	0.045329532058556	-2.77917583973973
MDK	1.41336939006992	5.52162131065784	3.02693027214285	0.0062984867200884	0.045765383679355	-2.7918800258846
SEMG2	1.02810037412256	2.74138620679657	3.02257250515371	0.00636213074329305	0.046131336643563	-2.80136145408246
P2RY2	-1.20585661646272	3.73442742510837	-3.02248287360067	0.00636344626325824	0.046131336643563	-2.80155641416133
ECSIT	-1.33939416151951	4.84444003013771	-3.01836206201955	0.00642421082228958	0.0464652731271208	-2.81051725686764
GMNN	-1.00660794608753	6.67158149654218	-3.01793758771565	0.0064305016531533	0.0464792269094038	-2.81144001773758
VCPIP1	1.09124851218099	3.7234930166691	3.01715533715335	0.00644211036268728	0.0464883569152142	-2.81314041154966
IGLV3-10	2.69669165794536	3.74287174225821	3.01044883953921	0.00654246667509643	0.0469979580529796	-2.8277113325404
RIMBP2	1.23148711455187	3.95011774756835	2.99470498321938	0.00678400151496848	0.0484577012168059	-2.86186681226708
CDKAL1	1.06639267937523	3.67919519919234	2.98992156170572	0.00685906895898945	0.0488009053733842	-2.87223004381302
UGCG	-1.13474167133407	7.72402644699812	-2.98041845212443	0.00701057869258393	0.0496081464528134	-2.89279867978066
TBXAS1	1.04593078818194	6.76903358250392	2.97825841641802	0.00704546225764833	0.0497908213099205	-2.89747020206925
DUSP4	-1.27949618002097	4.45692926575681	-2.97254350535827	0.0071385612562483	0.0502521324959617	-2.90982326081406
PUS1	-1.05499311350727	5.18384934346383	-2.97157472321009	0.00715445989401334	0.0503360247301116	-2.91191637650948
BATF	-1.10395110154248	4.78807461712299	-2.95472369775223	0.00743649945679282	0.0517444483391479	-2.94827953086161
RAB38	1.07087424120536	3.48888409056546	2.95171618810601	0.00748794617256254	0.0519426151879007	-2.95476057552653
CHRM3	-1.00395025354748	5.32301245003428	-2.94776109503206	0.00755612221698084	0.0522680245313377	-2.96327947730115
STATH	-1.37968110586062	4.19198338784015	-2.94310614896715	0.00763712470198394	0.0527341166614871	-2.97329974865388
MYOM2	1.08813477181944	4.22824933541155	2.94284715162742	0.00764165597965927	0.0527366029207599	-2.97385707567026
ASPM	1.267955387874	2.31527164800107	2.9071454895193	0.00829154776450097	0.0558795513787771	-3.05048558284924
RAB11FIP4	-1.01819576940379	3.82088810300622	-2.90625701845889	0.00830837722128168	0.0559631396956123	-3.0523875262168
SCUBE2	1.21742497950441	5.46758359223474	2.9012721639162	0.00840340841058858	0.0563630199125047	-3.06305397962622
ELOVL4	1.32029484312597	3.73397803624134	2.89703885899408	0.00848492783827421	0.0566364882780052	-3.07210615552532
PTDSS2	-1.06325440516302	4.47011148170654	-2.89657517887292	0.00849390260863216	0.0566364882780052	-3.07309731046346
ARID5A	-1.0816679892512	6.01606009526368	-2.8961357309307	0.00850241673271011	0.0566364882780052	-3.07403660446057
SELE	-1.8945015306217	5.80567903537409	-2.87984236229361	0.00882391828263532	0.0583171975156081	-3.1088194741211
DPP4	-1.26118744862803	5.91527656349587	-2.87594243605017	0.00890257778677537	0.0585348262702522	-3.11713242021702
NAIP	1.28472269200675	5.3254952343721	2.8638643842927	0.00915045815102798	0.0593749463023736	-3.14284649496297
FOXD2	-1.01810511372525	4.46611641730061	-2.85194455274793	0.00940154392029686	0.0604289373585731	-3.16817728831663
C1orf21	-1.65234937783836	4.69825668710187	-2.85115928344134	0.00941831407604315	0.0604482732122377	-3.16984443056868
SIL1	1.4447088393546	6.32820625906273	2.85113207300652	0.00941889569153747	0.0604482732122377	-3.1699021952325
S100P	-1.32820312425869	3.45515937724717	-2.84986394231077	0.00944603968229697	0.0605761502291899	-3.17259402308147
TMEM255A	-1.52327279274308	4.05472121198721	-2.84807386358841	0.00948448289428128	0.0607458547276587	-3.17639287694034
KCNQ1	1.18176003037386	5.22765358841089	2.84678200340774	0.00951231919099179	0.0608624754715127	-3.17913377073825
ENO2	-1.03046951113059	6.41106463109555	-2.84585174819919	0.0095324120704861	0.0609601850314394	-3.18110711971147
USP53	-1.43357139604975	2.59958242232189	-2.84241538634188	0.00960698671347891	0.0612512017239102	-3.18839419393126
LYL1	1.13191354800914	5.25281028069696	2.84211247618844	0.00961358697717443	0.0612538920054875	-3.18903635154459
COG7	1.1974556512666	4.6331977407647	2.83493470400946	0.00977125831141452	0.0620482264345624	-3.20424405087531
YKT6	1.09837249747299	4.95335937620683	2.83409853987145	0.00978978552941779	0.0621074180497453	-3.20601453698646
P3H2	1.11021413266564	4.21965377558671	2.83394593764963	0.00979317040859049	0.0621074180497453	-3.20633763038827
NUP58	-1.299046748598	5.25694812973838	-2.82969778447973	0.00988784800391669	0.0625060311567594	-3.21532881496007
SNCAIP	1.28930385402277	5.29069689055634	2.82404138682998	0.0100152655450225	0.0630592640865139	-3.22729117426124
KDM5D	-2.15491272646995	5.82659945577896	-2.81590201858567	0.0102013632225734	0.0638675793603946	-3.24448574846303
ACP5	1.08201769602308	8.71411729567	2.80559132499708	0.0104418366081429	0.0650325813974141	-3.26623511813648
NALF1	1.43397623631317	5.03292209278054	2.79805509456083	0.010621004764842	0.0657795835079887	-3.282109127214
P2RY13	1.6148362376741	4.21241755749649	2.79608369822099	0.0106683536630651	0.0660205557328109	-3.28625838609656
NAA15	-1.24534309655199	5.81212556712958	-2.78507364382604	0.0109365061888951	0.0671214794884468	-3.30940697128193
PPP1R1A	1.34059906883892	5.91065913963842	2.770145551469	0.0113103310179649	0.0685505824832838	-3.34072601041209
TENM3	1.13033933224893	3.89243526556829	2.76564308247972	0.011425442535449	0.0690826733503979	-3.35015685089469
IGHV3-47	1.30040639663108	3.82042152029811	2.76316739099791	0.0114892099928662	0.0693000576483963	-3.35533937600485
ST8SIA1	1.08088501757414	2.85805196472011	2.76050619735793	0.0115581322886531	0.0696186119701958	-3.36090781203044
AOAH	1.21673731471996	3.89083375852255	2.7524352916189	0.0117695688728618	0.0704224606055806	-3.37778050137084
CDON	1.63240051730784	4.97620122585869	2.75053242996064	0.0118199508610762	0.0706570395917666	-3.38175516926917
TEAD1	-1.17150309120234	4.83540204820261	-2.74681977968083	0.0119188401913166	0.0710696159980313	-3.38950637655263
NOX5	1.0566112899852	4.19285577287635	2.74531663408089	0.0119591004122405	0.0712194566707283	-3.39264321682904
MS4A6A	1.00712184888759	10.056578118449	2.74355882547801	0.0120063451348911	0.071433516019025	-3.39631047436462
FHOD3	-1.2333151037385	4.3095795831231	-2.74216509562801	0.0120439302449613	0.0715799249384238	-3.3992173790583
RARRES1	-1.26016604671351	8.05934325390854	-2.73898288733798	0.0121301643778748	0.0720007832063244	-3.40585190122673
EREG	-1.31298070752103	5.62611043887151	-2.73670704645354	0.012192195701532	0.0721319280554372	-3.41059452138874
PCK1	-1.5027548776633	6.46766123021699	-2.72821627585922	0.012426287698004	0.0730223418328309	-3.42827191268111
FMNL1	1.04439597388555	6.06401111224444	2.72344596603498	0.0125596679496697	0.0735147601331824	-3.43819200616735
PDK4	-2.00207933937024	7.03355628809183	-2.70675829308987	0.0130370100268816	0.0754117668956397	-3.47282939396252
CALCB	1.0762672619764	3.88788533142547	2.69967011621757	0.0132449152761248	0.0761853793612582	-3.48751077226019
KLHL36	-1.13083030198915	4.35026120974967	-2.68328975386343	0.0137374309404911	0.0780244112222051	-3.52136703928793
CDK5	1.03506301447952	3.6964564870532	2.68137655304475	0.0137960718756434	0.0782796773823537	-3.52531484212644
DNALI1	1.13483687648247	3.91746364388075	2.67719201870619	0.0139251560485905	0.0786314193489638	-3.53394463043027
FOSL1	-2.26074786812685	4.9198481330425	-2.66136109718425	0.0144239002324774	0.080133299983782	-3.5665327828052
PELI2	-1.01502445878684	6.16640485796285	-2.65143239442568	0.0147452489251965	0.0814588516104308	-3.58692230249481
PLEKHA4	1.25606457136094	4.97309769623561	2.64898632691922	0.0148254476512304	0.0816723898276713	-3.59193970863326
P3H4	1.08476570409568	4.71429315610866	2.64499861374613	0.0149570742920697	0.0821469549411979	-3.60011440331376
LBP	-1.12684820337367	6.88451346976343	-2.62543510643254	0.0156189351245702	0.0847875469214004	-3.64012943367651
SYCP2	-1.05983555397112	2.99160668715278	-2.62171349283501	0.0157479245989795	0.0853777918974688	-3.64772462428541
TNFSF12	1.19145720066218	4.98092393143776	2.61554490206162	0.0159639354999228	0.0862702026805754	-3.66030165260422
LFNG	1.06868261303029	3.65944854921945	2.60316202795523	0.0164059970154046	0.0879275202483089	-3.68550330726067
USP9Y	-1.51726907456249	3.95901457260447	-2.5987177417214	0.0165674427635329	0.0884179733471281	-3.69453341047687
SAP30L	-1.17248843351028	5.28566628833857	-2.58258608855492	0.0171660785545261	0.0906939954721579	-3.72724367805555
ANKRD1	-1.17224255034356	2.98514199320835	-2.58163450225424	0.0172020181252584	0.0907426761219136	-3.72916992924457
BCCIP	-1.09854208466548	4.9765409711388	-2.57814294764485	0.0173344931926781	0.0912026622700914	-3.73623456537847
STMN2	1.04528779948351	4.38344176005594	2.57027472169027	0.0176365431912495	0.0925607370556113	-3.75213651769188
NUDT6	1.04901872502328	3.35065778939944	2.568366203077	0.0177105487830563	0.0927566148567444	-3.75598988259121
ERAP2	1.6215673918261	5.98953789994883	2.56595525521266	0.0178044530826008	0.0930925535868829	-3.76085553323759
MCM3AP-AS1	-1.01194850072323	4.38834757238681	-2.5630395257588	0.0179186417864924	0.0934978902627418	-3.76673671648333
PRR16	-1.73832114097943	3.80216008229273	-2.5366970517743	0.0189818491055035	0.097397531753604	-3.81971129291821
NSUN5P1	1.24610784128281	5.79980198333984	2.53226451609033	0.0191664522754145	0.0981455877351421	-3.82859661733174
KLF13	-1.38348047697267	3.25997909142853	-2.52895723061333	0.0193052841932913	0.0986983391432567	-3.83522091111947
SRGAP2	1.06632139834285	5.25336247854776	2.52635797232609	0.0194150541388061	0.0989996398740794	-3.84042382903057
CYP3A7	1.09150992084176	4.23140909376484	2.51852883774786	0.0197492239867651	0.100154672951228	-3.8560780679303
EHHADH	1.175969097759	3.32753421846732	2.51099229863507	0.0200759749432477	0.101366034827268	-3.87112264072961
WDR41	1.0689878144394	5.99637359367484	2.50363325756996	0.0203998959307224	0.102510287858555	-3.88578945182263
ZNF134	1.01197558769517	5.28767451378583	2.49428825136254	0.0208182635937159	0.103992614229692	-3.90438078864477
NLGN4Y	-1.36027190671653	4.22674680634157	-2.49103393747577	0.0209658254758458	0.104523237969684	-3.91084619449154
MAP3K1	1.19757574668429	3.40686115530528	2.48054402380829	0.02144813878976	0.105907394017153	-3.93165537945981
CEMIP	1.23254314032159	7.39550752663866	2.47584695685711	0.0216674380785161	0.106675007642788	-3.94095754048428
SP1	1.25336015905071	4.11132143155204	2.4720562476227	0.0218459417207487	0.107261452883661	-3.94845768188945
WIF1	1.60662241857873	4.43902246589198	2.4626514915903	0.0222947387338152	0.10870512217957	-3.96703823316736
FBXO5	-1.11974926542422	4.13425757864307	-2.45678298582292	0.0225791163385231	0.109626638966186	-3.97861256050804
COQ4	1.06434241758192	5.09999780172263	2.44880982284682	0.0229708890698951	0.111102123378226	-3.99431332871177
ANKRD11	-1.11835294352328	6.12153337610122	-2.44646544669235	0.0230872798262444	0.111380457545439	-3.99892448254816
SBNO2	-1.56572730502079	5.33004476726128	-2.44296651347034	0.0232620102754036	0.112038703204544	-4.00580195899606
BST1	1.23431414187041	4.7135239626326	2.42787939300081	0.0240295924195633	0.114669374634831	-4.03539402576287
ZIC1	1.26647743328236	9.76768970403514	2.42569702001759	0.0241425505933702	0.114991602564948	-4.03966604302954
FOXD1	-1.50775985034731	4.86475416880788	-2.42314205978678	0.0242754195118546	0.115337891352265	-4.0446646561233
ASPA	1.22271798732647	4.86405610780593	2.41446038007824	0.0247319884229228	0.117067214388249	-4.06162758427601
NTHL1	1.30779010205901	4.29441765676068	2.41262943569027	0.0248292885106091	0.117264361090635	-4.06520062739655
SERPINE2	-1.06125495515831	8.39551205113167	-2.40702626209184	0.0251292607332579	0.118442813538436	-4.07612553574162
PFAS	-1.04429143741603	5.26897778128135	-2.40588254958946	0.0251909017977856	0.118597282153767	-4.0783537416684
DNAJB14	-1.13598407399977	6.57434281215223	-2.39498623223582	0.0257852271447445	0.120251798890079	-4.09955193776592
GSTZ1	1.04188074877356	3.87759416290822	2.39411706538357	0.0258331893081858	0.12034230376691	-4.10124049007386
FANCE	-1.36422679078021	4.82464753462257	-2.37983626228979	0.0266331410873825	0.122801897435367	-4.12893383952301
HS3ST3A1	1.05215583135117	2.80191107899469	2.374921996796	0.0269136720236951	0.123689405814459	-4.13844154773374
HPSE	1.01916386676145	5.52858797226227	2.34707915397069	0.028555274298696	0.128845229464102	-4.19209418436387
MUC6	-1.0504714540167	3.25231097326052	-2.34141451122611	0.0289003621436396	0.12966191574948	-4.20296464334744
HACD3	1.16470978774561	6.32886335792726	2.33396549560369	0.0293600015010885	0.13098041601209	-4.2172358435015
RUFY2	-1.06047702047865	6.22564169466476	-2.32409097827824	0.0299796809851064	0.132900808798983	-4.23611262873844
TST	1.07908252137369	6.09661640529479	2.30681642677222	0.031092757872924	0.135942853063383	-4.26902168819973
TRIM36	1.0639172362413	3.92316667636146	2.30534237949436	0.0311894741697926	0.136210197557405	-4.27182306997623
LMAN1	1.10780553328023	4.71857984862426	2.30346286895044	0.0313131947258411	0.136703287610086	-4.27539347205791
SPP1	1.42074493459661	8.24211757667796	2.30040151066417	0.0315156765487273	0.137350120167376	-4.2812052395101
TUT1	-1.01964066757862	4.14365536615324	-2.29694564244231	0.0317456953996851	0.138066919172116	-4.2877603984129
OSGEPL1	1.28386040866912	4.78377663481578	2.2575880866427	0.0344760929157149	0.145877256604211	-4.36199471764864
TNF	-1.22240061521022	5.03896816199288	-2.25240332100059	0.0348513741487615	0.147022330117715	-4.37171583661144
PMEPA1	1.24181674580712	4.91998385022018	2.2515936154288	0.0349103177746294	0.147025698742385	-4.37323275151858
CLIC3	1.15504250678298	3.35541307192827	2.24431002383874	0.0354446458879999	0.148731051431126	-4.38686292064826
HSD11B2	1.26117071388684	3.712047487623	2.23607789293495	0.0360575421104989	0.150702646248938	-4.40223547692235
RASGRP1	1.12905534506597	3.57801850265203	2.22028550824543	0.0372604507090882	0.154403106625697	-4.4316282726765
TRPM1	-1.01157856646902	2.53414478276087	-2.21331426362336	0.0378029935106999	0.155783326908663	-4.44456204437761
LRP5L	-1.09394057687986	3.46551630721071	-2.19073097074856	0.0396102932394119	0.160974907562162	-4.48628635416803
STX11	-1.02477392125822	2.65976733917785	-2.14836887362659	0.0432134555788671	0.170787033098974	-4.56382333579519
GBAP1	1.06998179311525	6.30840673123435	2.14603699530069	0.0434201539139625	0.17144316237796	-4.56806342536842
IL18	1.06534758576062	5.33869909167281	2.13620867456697	0.0443011964426251	0.173948887715426	-4.5859019053099
RERGL	-1.17771448779216	5.13801570065817	-2.13315660173109	0.0445780620564468	0.174759825916173	-4.59143071769641
PDZRN4	1.04038055354622	5.83627830417854	2.12657100180968	0.0451807969590204	0.175922641192761	-4.60334311303149
SLC16A4	1.21624795535746	5.71257706272334	2.10495152102109	0.0472115034896663	0.180533358986725	-4.64228159849123
BTBD2	1.00275427976087	5.56590732138928	2.10409649603016	0.0472934793429515	0.180618528010434	-4.64381624448242
LSR	-1.04756923991894	3.771654938634	-2.08692580192324	0.0489670663818894	0.184683387385568	-4.67454871319105
