# Supplementary material for: Bioinformatics and systems biology approaches to identify potential common pathogeneses for sarcopenia and osteoarthritis
Source: Front Med (Lausanne). 2024 Jun 18;11:1380210. doi: 10.3389/fmed.2024.1380210 (PMC11221828; doi:10.3389/fmed.2024.1380210)
Supplement: Supplementary file 3 [file Data_Sheet_1.ZIP › raw data(1)/05.diff/GSE55235/GSE55235.normalize.txt]

id	GSM1332201_ND	GSM1332202_ND	GSM1332203_ND	GSM1332204_ND	GSM1332205_ND	GSM1332206_ND	GSM1332207_ND	GSM1332208_ND	GSM1332209_ND	GSM1332210_ND	GSM1332211_OA	GSM1332212_OA	GSM1332213_OA	GSM1332214_OA	GSM1332215_OA	GSM1332216_OA	GSM1332217_OA	GSM1332218_OA	GSM1332219_OA	GSM1332220_OA
DDR1	6.5482358034007	6.73267816670649	7.17807177951361	6.94686803557938	7.54063000954974	6.91960744449406	7.322558255304	7.31326184881815	6.90231117916781	7.70051497773307	7.26917635098464	6.94303692184941	7.16242181489279	7.22558547728014	7.22357572767072	7.46391599104189	7.18717000495651	7.39417200276694	7.51490730180368	7.69207260074673
RFC2	7.09281142377762	6.36819659713643	6.38509130177674	6.23761835378571	6.62461420400751	5.39209402778027	6.38621262566792	5.91826603253819	6.05071671009971	5.95262799209423	5.82181674899975	5.93737468777382	7.1207088408376	6.25002650126527	6.29904430978607	6.32872031783703	5.88953973295358	6.05611233989158	6.32275019225312	5.24159719344819
HSPA6	8.61967680208193	9.65609034892743	9.59085074605731	7.2918005234163	10.3645392469528	9.00257862811303	8.42237630656496	8.71068748252546	7.32685113706764	8.9151746374327	7.23048006106446	7.94299873648606	7.02402770731983	7.05911914451783	6.99507901037718	7.99064494372257	7.69278615584612	8.45696620958313	7.71493494092164	7.7759018944901
PAX8	6.12748923094561	6.19767426045468	6.59437347030212	6.38043899095031	6.67059196857819	6.78388416932568	6.87731906692696	6.73073640984297	6.70498929562472	6.66781369955357	6.29485259122536	6.36897999205561	6.44388937065765	6.28845558246057	6.4565459702368	6.5173038284851	6.44049806785195	6.91150064207654	6.7626464629855	6.84490261394479
GUCA1A	3.97378163773711	4.79636502122939	5.66550065617384	3.76296548388307	4.73776355483945	4.76132951684955	5.35752862817053	5.19875983514001	4.74399073628974	5.16937644870287	6.2028543870462	5.2635523095728	6.79138367195059	5.81553886725934	5.50232090538077	6.10408836073272	6.06270923776305	5.67081412455952	5.54183167034031	5.37953334089879
UBA7	6.44860743286816	6.776808335079	6.79438844651554	7.00095258276162	6.46646709216519	5.79206487683075	6.11969365612623	7.13260784235506	7.06887510070326	6.95086429170418	7.91823716172735	7.48836052150743	7.76707952846296	7.66099586867138	7.34257050592649	7.61926026075928	7.61789372600613	7.28446754192051	7.76416898442373	7.60815747381491
THRA	5.02991050500548	5.0708043979968	5.55951601532527	5.45560863955335	5.1184768552064	5.8058318748615	5.02947544473554	5.42187793937476	5.340801143143	5.10751074687292	5.17751559818143	4.94925218718364	5.56298998083173	4.93520945013791	4.6727531870012	5.30676001654731	4.9092267667072	4.86077158973963	5.26564376391906	5.60509336753241
PTPN21	4.42080094910041	4.70000007972181	4.20138203243445	3.68736746007824	3.49881795831396	3.92636791747835	4.24377635609754	3.53987523912673	3.06214745347893	2.69712044562655	3.98322951905951	4.674937818239	4.5729838299545	4.47245604551326	4.25269069642086	5.04071357649305	4.24816135510266	4.04364709563995	3.93115956209832	3.212357589619
CCL5	4.56840126457261	4.1119057750957	5.54183167034031	5.19361038497249	4.98890468568876	5.3402900064718	5.9436443026912	5.78403018691671	5.11108132170325	6.73299438926216	7.28093339013721	5.89341340340854	6.32275019225312	5.65771527869263	6.1277108339667	5.58447080439633	6.67275058710988	6.1747113620462	5.96689017063542	5.79972271253156
CYP2E1	4.32154185000544	5.02864454668135	3.89290084983048	4.72199526367119	4.80241257278292	4.67172787817194	3.81841921170727	3.74472629125759	4.09672560534445	3.52452352546	4.42311444242261	3.41722354728396	4.86693801865528	4.25537675321627	3.58229671876033	3.208470796292	3.98185263780173	4.1029302196723	4.05967540453605	4.71571620988841
EPHB3	3.55781161944781	4.73492150349801	5.45717565446066	4.44842894152794	5.74282144055403	6.09355535211276	5.04071357649305	5.47367479642417	5.71050174909369	4.88504689196575	6.24012094144562	5.73903893797567	5.50836442363795	6.55018608496483	4.74276032156754	4.11147376157404	5.74951726837097	6.09788692707887	5.9088847626102	6.10461631060039
ESRRA	6.72602698730122	6.8185594287376	6.60185004008193	6.71013932738632	6.68526845124331	5.99497973195064	6.43869220297029	6.75640951989816	6.63765710454084	6.76351392320354	6.68723140171277	6.737553854482	6.61791279545182	6.34803851951806	6.54939592716251	6.72087924278175	6.69502994155509	6.71145127467779	6.6893642340966	6.44555966304193
CYP2A6	5.92558760489448	6.11818960744064	7.05500535992926	6.52839778655853	6.67445088970245	6.56141387007829	7.1439033870827	6.79956922142444	6.33673552113947	6.74025013310417	6.35780184095925	6.38533294726855	6.2863954541641	6.29776713132598	6.53707262774826	6.59012411057212	6.48559349987155	6.41580318683858	6.58987925297298	7.00853811458045
GAS6	8.28863645913384	9.03470312086472	9.18402537915668	8.26333735969763	9.83231893480602	9.00412499912639	9.91260435934099	9.81953859776581	9.43423572833253	9.82188627344595	9.14653860584684	9.31264085166763	8.68263053605184	9.38209830974906	9.18230773370626	9.53346201824405	9.67839236029693	9.6621342734727	9.45944912356854	10.2263695603286
MMP14	7.16786633880247	7.43098386768159	8.12930873570759	7.62787115570114	7.93773260071419	7.14855320122233	7.94695555152042	8.13292104553621	7.77471584603597	7.68400843610091	7.93960464001868	7.68646893308002	7.30693163948931	7.15892520455841	7.37149555200423	6.46361534529623	7.63000731746767	7.20350179854197	7.37172137525351	7.57526121885826
TRADD	7.47973061472237	6.69418889980401	6.22148486392039	6.62937148975658	6.45857991052792	6.36547183767656	6.83257529908357	6.58963439537384	6.83456059316858	6.50121893852001	6.95986477356125	7.36850616914602	7.54736457550654	7.195679735169	6.98155723646658	7.28377501084663	6.94797186769085	7.10872917810477	7.00639453691205	7.32876904101012
PLD1	6.09884222140389	5.69547827645441	6.19880738296906	5.67646750876433	4.72380361675545	5.52440509828048	5.39650180729104	5.60865084770011	5.46966313875452	4.94925218718364	6.12572186915216	6.22941461571405	6.27127033067999	5.99641612158741	6.81737653141016	6.37546577181076	6.02599757780968	6.1498146201571	6.26266060533212	6.25850431787794
DTX2P1-UPK3BP1-PMS2P11	7.45076334232076	7.57708097192354	7.76235101450757	7.37028035089971	7.6482495269921	7.42847705325544	8.26802099872784	7.95471162391932	7.42091400145402	7.84687792453903	7.96953951545968	8.01659428205399	7.94653729843508	7.96895110900699	8.01081377054292	7.78643672775716	7.92401552929449	8.06706030913758	7.80437786708806	8.1655865510751
BAD	6.63337422167245	6.93508211856895	6.81557395174983	6.15645520667694	6.93112979235343	6.48895272855444	6.48895272855444	6.87306293092433	6.97675677200537	6.63708117222806	7.17954848809808	6.91705705897372	7.01456203854917	7.07174410246735	6.47698709739435	7.02449506551778	7.41871504252379	6.8164090231305	7.05463475715472	7.14058329327604
PRPF8	8.53006920004455	8.84968940419867	9.12452935244019	9.39946602878792	9.13230032906318	7.83542947213961	8.61317400426458	8.8404800743977	9.02012399252629	8.94682226392019	8.57990357523993	9.0087234871102	8.8818225410597	8.94597089582375	8.66037757179394	8.81530471304025	9.04512474866013	8.59385867590817	9.00682680054481	8.84287947583215
CAPNS1	10.0272738109521	10.1700400303188	10.3645392469528	10.6902004919533	10.6617843445992	9.45052283892243	10.4842250327664	10.8814837733063	10.8079250924077	10.7197729072358	10.5429259569519	10.9998438497952	10.978825196285	10.8017366258486	10.7426246164071	10.9367472345256	10.8753980106077	11.2414659310794	10.871171289032	10.8079250924077
RPL35	11.2905501748291	11.1138267833363	11.4371667380219	11.4221567707606	11.6608393194204	10.6764239471035	11.4708548103989	11.2905501748291	11.1067360711447	11.3402099163153	11.2045040179424	11.0816133479327	11.7209251491784	11.3474438260671	11.0066612944661	11.4221567707606	11.2766966476864	11.1978766218963	11.5956645896851	11.4371667380219
RPL28	11.1978766218963	10.8079250924077	11.1370813161829	11.047610633929	10.9671301551358	10.1139936258833	11.0895241965833	10.8234922718811	10.7676207857256	10.8814837733063	11.0768212259315	10.9429908765698	11.6340245792711	11.0225594637168	11.1067360711447	10.8753980106077	11.2987338503975	11.0175642969759	11.2281690501091	11.3063344937374
EIF4G2	9.3143369415465	9.5073629911957	9.68715983050322	9.99907160523601	9.92617525551443	10.0359876484632	9.63630137383114	9.5859544753229	9.41844980404152	9.55039912612488	10.0859077982442	9.93386807977846	9.0893650658536	9.93912199222262	9.70584867316452	9.8661566055061	10.1162785966179	9.94446957340843	9.82524921843008	9.9315558565444
EIF3D	10.0138575791246	10.1232784160641	9.946584477914	9.72477213554236	10.088941826204	9.11681344337218	9.88557402285407	9.73851738918757	9.65609034892743	9.69685046145455	9.82524921843008	9.949408173439	9.59225141901285	10.0031694893991	9.96412372673459	9.95553759015694	9.7507797883609	9.43591094726576	9.81340602953778	9.54607955337909
PARK7	11.3994769919224	10.7043295628116	10.7426246164071	11.2905501748291	10.3354071478116	10.6169012432049	10.6534556243562	10.6713809365341	10.7043295628116	10.7128009047372	11.0595550456296	10.8017366258486	10.6990072683253	11.1821553708096	11.0117208340253	11.1370813161829	10.9080871963163	10.5073111728689	11.1179059033605	10.8753980106077
SRP14	11.5624633571033	10.9021838179105	10.9671301551358	10.9884089534316	10.5754177554977	11.3063344937374	10.890853908969	10.5626821430095	10.9734499190348	10.8864990121886	11.1370813161829	11.1821553708096	11.6917970080012	10.9884089534316	11.0534294737835	11.1246256585273	10.7471669336407	10.7287449369535	11.1138267833363	11.0117208340253
GDI2	10.0859077982442	9.98581862945601	10.3812043816154	9.899729582505	9.67077367092898	9.83231893480602	10.0376949775897	9.39763534396327	9.72736615618505	10.1031172286802	9.89163978595994	10.1431488803301	10.1431488803301	10.3194830097125	10.2148408777514	10.3719112466347	10.0976055633479	9.96412372673459	10.2874870014221	10.1360397120834
RPL11	11.6773079659318	11.8808892022987	11.3775589781124	11.502666558772	11.8808892022987	11.7285305008103	11.8595497479671	11.5699236862922	11.9328826734386	12.0046723219767	11.7753551123118	11.6687994122876	10.5234512593743	11.8595497479671	11.5956645896851	11.7113534901511	11.5956645896851	11.8469256262267	11.7753551123118	12.0120726990119
ARF3	8.11703133187285	8.27724909658413	7.95086427519584	8.51654299969187	8.31217536850411	7.72752216601269	8.43499476809904	8.28050980567768	8.42886343232016	8.36783011370103	8.24142908807934	8.61822318923123	8.39384576220862	8.35759802249631	8.55710788082049	8.60743309105654	8.51886918889904	8.69453846573021	8.70099286274595	8.66404408413488
RPL24	12.4085276795747	12.1268376726551	11.9851203477451	11.7951912572348	11.8595497479671	11.8257248738573	11.6773079659318	11.7285305008103	11.3697149706986	11.6852486003517	12.1435839748428	11.7860928674835	11.8257248738573	11.9030984968344	11.6917970080012	12.0635578388001	11.4618163732628	11.5444083753165	11.8927954842628	11.6518676739785
HNRNPC	9.78593643691238	10.0449363226547	9.71231369359333	9.62983719208259	8.76687670471784	9.18230773370626	9.99907160523601	9.31579279996489	9.03765677734682	8.63880444597551	9.18791850410065	9.26264808495103	7.48942416804557	9.25369377150324	9.17101064028186	9.24342267116855	8.71620064829485	9.1364645225072	9.22510002068526	9.16974282287315
SEPTIN2	10.4012821533461	9.63939477401604	9.58915514194224	10.1551284909921	10.1395708588348	9.94446957340843	10.1009000297479	9.68231622782919	9.67259469931889	9.76785791726029	10.078753086037	10.3719112466347	10.5516882308191	9.9174088634521	10.1232784160641	10.0593087867748	10.2119158001113	10.1891437800868	10.16602733923	10.2931769989262
HNRNPA1	10.9191973523126	10.3812043816154	10.7471669336407	10.9243410172683	10.4325764282215	10.8079250924077	10.4459123826883	10.487090249167	10.4790752846448	10.1821611704111	10.0422010239159	9.87273760239883	9.49270972446134	10.2569299284975	10.0859077982442	10.1725691749634	9.92617525551443	9.76120058334107	9.66843389682878	9.99566616075845
RPS27A	11.8595497479671	11.9851203477451	11.3309622497501	11.616306980871	12.3005289006066	12.0738661302385	12.2134444135552	11.9657879844392	12.0852039013016	12.0948934148525	11.4275150159628	11.7951912572348	11.9765971475661	11.4872904436443	11.6687994122876	11.5189006546967	11.4783687543559	12.2014684096299	12.2134444135552	12.1347331803159
RPS13	11.9328826734386	12.1802969770232	11.7753551123118	11.7560489054029	12.1629973592835	12.2666780742013	12.1552810796791	12.0635578388001	12.0224409966912	12.1268376726551	12.0948934148525	12.1629973592835	11.5189006546967	11.9430464346978	11.749104942484	11.9928043265856	11.9030984968344	12.0120726990119	12.0738661302385	12.1552810796791
FAU	11.5273865938198	11.9765971475661	11.5861952372218	11.7017704256853	11.7414230200751	11.1978766218963	11.3939653748651	11.5344474279793	11.5097144394468	11.8375496344255	11.6852486003517	11.3215916309052	12.0314233186444	11.7753551123118	11.2766966476864	11.7860928674835	11.5523119761558	11.4618163732628	11.9537089856638	11.9851203477451
TARDBP	8.02782401270071	7.85295322090676	8.01144946555058	7.95162208471617	7.93960464001868	8.07909202673938	8.05876010675293	7.52892875344649	7.7397786151452	8.04989708599243	7.69136292198142	7.73740501697991	7.47067364030784	7.58350442157035	7.65003531646342	7.84208255161426	7.7452132087127	8.07261312203156	7.7664543897092	7.52590668087063
CFL1	12.0314233186444	12.0314233186444	12.396333791128	12.633098222135	12.2666780742013	12.2014684096299	12.1629973592835	12.1629973592835	12.2666780742013	12.5975336027979	12.6898898434535	12.6522188509539	12.3516286000288	12.5189685988379	12.4562905333698	11.4708548103989	12.1712626154868	12.5005456449859	12.5488702399917	12.6522188509539
RPL18	11.047610633929	10.9627925593572	10.9564598885126	10.8649034382798	10.978825196285	9.83001607235357	10.5145392790672	10.3557083743174	10.589089206429	10.8496068262727	10.9486438628591	10.7822143144046	11.2491238931059	10.7522992511545	10.9136074064071	10.9884089534316	10.7148948588646	10.5380759781784	10.9080871963163	11.2132894549532
EIF3F	9.4483005622439	9.53081736227193	9.12344334198851	9.03704763605759	9.61059826002504	9.3526738145867	9.35940482501289	9.17947251505659	9.29501378266134	9.07251077826367	9.28995790242783	8.99721825753304	10.0449363226547	9.60884523436597	9.3864308058527	9.32255672553861	9.20526517607572	9.27048431150191	9.41141073962916	9.34938185533003
RPS5	11.2491238931059	11.0816133479327	11.3474438260671	11.1978766218963	11.502666558772	10.4284653596647	11.5956645896851	11.3402099163153	11.2698816985251	10.6866729856396	10.556201600204	11.1917326119129	11.7414230200751	11.2698816985251	11.4371667380219	11.0895241965833	11.3939653748651	10.832938763429	11.5624633571033	11.2414659310794
RPL27	11.2987338503975	11.0895241965833	10.9734499190348	10.9833803913444	10.9243410172683	11.4783687543559	11.0364013181233	10.871171289032	10.7287449369535	11.0175642969759	11.3402099163153	10.978825196285	10.9931060627972	10.9486438628591	10.9243410172683	11.1564966103174	10.75819235209	10.7522992511545	10.9367472345256	11.1246256585273
RPL34	12.1347331803159	12.1890473943343	12.0852039013016	11.8469256262267	11.6852486003517	11.8469256262267	11.9851203477451	11.5754103820275	11.4371667380219	12.0505750910935	12.1063967167394	12.0224409966912	11.8375496344255	12.1179788181368	12.0314233186444	12.3005289006066	11.7113534901511	11.1483416178125	12.3289789840464	11.4119038524027
NARS1	10.4366892575186	9.93912199222262	9.86188277510783	10.2362233559344	9.43056616408798	9.68414370054992	9.83537646727882	8.99856223767529	9.63386443957567	10.0112058740147	10.0302322982206	9.88669948446116	9.949408173439	9.90271222853077	10.0112058740147	9.87974410914901	9.58915514194224	9.71754586726719	9.69452918509666	9.67259469931889
STARD7	8.91767478412304	8.6187350028786	9.21252097331432	8.9134766457981	8.20641207740822	9.47454880759458	8.01331859928364	8.70893943682155	9.34445363813066	9.50599494430348	9.62754284625172	9.07515426301123	8.92072433223771	9.22817451072991	9.159846203138	9.22192100820975	9.10892301232357	10.1511214289256	9.35341268641715	8.69264556846591
RPL19	12.2549534164574	11.8060263130178	12.0224409966912	12.0738661302385	12.1890473943343	12.0948934148525	12.0738661302385	12.1802969770232	12.0120726990119	11.9657879844392	11.8808892022987	12.0120726990119	12.5975336027979	12.2666780742013	11.9765971475661	11.8375496344255	11.9851203477451	11.8927954842628	11.8808892022987	11.9537089856638
SLC25A3	10.8143458809928	10.579281033743	10.733206449108	10.8753980106077	11.1483416178125	11.2045040179424	10.7376732115152	10.680475903841	11.1564966103174	10.6439969563011	10.6665412338699	10.9310343043937	11.1313740826252	10.9243410172683	10.8965936071537	10.8649034382798	11.1681218192056	10.9884089534316	11.1067360711447	10.9564598885126
RPS11	11.7285305008103	11.7285305008103	11.8375496344255	11.6917970080012	11.4708548103989	10.7822143144046	11.3137924873034	11.2698816985251	11.0364013181233	11.3309622497501	11.9030984968344	11.7113534901511	12.2324704885557	11.7951912572348	11.6608393194204	11.8257248738573	11.6608393194204	11.1246256585273	11.625899928329	11.8257248738573
RPL9	11.7951912572348	12.5775200388032	12.2549534164574	12.3626080667236	12.5609677549041	12.3392528623297	12.2462888044254	12.2785572586798	12.3392528623297	12.2785572586798	12.4718336221213	12.3144045911373	12.3144045911373	12.4833608432327	12.2666780742013	12.5488702399917	12.1552810796791	12.4085276795747	12.4718336221213	12.4085276795747
DDX5	11.2281690501091	11.0364013181233	11.4452824322432	11.5754103820275	11.4275150159628	11.6852486003517	11.2207930354646	11.4618163732628	11.385837451021	11.1978766218963	11.1917326119129	11.1138267833363	11.0678706310121	10.890853908969	11.162348003407	10.890853908969	11.1413290611142	10.9671301551358	10.8267160538755	11.0297521945299
CTDNEP1	7.54675529767515	7.62020180103932	7.3260126725625	8.20974066124246	8.42844892705057	8.20758491017213	8.49051119270775	8.73725567238321	8.6889798824386	8.34653575842443	8.09662457431284	7.70413494193985	7.59148572522862	8.35333755089309	8.08702821018039	6.88400367728743	8.77152333724788	8.42200255253599	7.9021322720397	8.14832530804239
RPL10A	12.1802969770232	11.8927954842628	11.6852486003517	11.3697149706986	11.1413290611142	10.9931060627972	11.234801003593	11.1821553708096	10.9367472345256	11.047610633929	11.616306980871	11.6061644842217	12.3005289006066	11.6687994122876	11.5444083753165	11.7661867312863	11.0364013181233	10.795309529499	11.4221567707606	11.5523119761558
CBX3	9.34604727946092	8.74457494294788	8.33873804243585	8.99721825753304	8.86669169912233	9.33493222904127	8.93946187530514	9.0893650658536	8.89954678459084	8.46185588700983	8.69853437641881	8.54531178136402	9.37283446627021	8.39500618718749	8.57817883129361	8.71561322223323	8.77772774339246	8.80979234563416	8.35759802249631	8.27083304812986
PSMB2	8.42448174332328	7.90432884252374	8.02636688577012	8.33670164588324	8.07715631640194	8.25235332923488	8.36575695710942	8.49227816750928	8.21188987126954	8.3804741531212	8.51197516623166	8.68075934044415	8.86141791017093	8.34234186843978	8.3099980967506	8.19477616829357	8.4696084452634	8.56842452712537	8.44439012481048	8.44778423525718
KHDRBS1	7.81181790111537	8.61407150519636	8.54531178136402	8.42448174332328	8.84175630209899	8.98494482711114	8.72164784480269	8.7933578454143	8.83852896467725	8.52320270659	8.88652109853733	8.35384608065358	8.20247704396796	8.29850678846739	8.49815888349178	8.45934225792906	8.57062238418508	8.45779510227039	8.81847455353913	8.94489273557357
RTCB	8.89272421825012	8.55372741868049	8.72400318389314	8.38460973608265	8.79435892497093	8.48837633175495	8.36243924767457	8.54633541263872	8.16238019141263	8.95244270082571	8.71620064829485	8.57781240620828	7.95333394885744	8.7933578454143	8.413963153392	8.59953542293808	8.5578198763802	8.6889798824386	8.99616967993036	9.04237195029043
ERH	10.8753980106077	10.2230693247487	10.0063946787909	10.4790752846448	10.3242215619148	10.6534556243562	10.518392290816	9.68043368588127	10.3274997498892	10.1755850017469	10.2984167187923	10.4969365046477	9.34938185533003	10.3296322475957	10.5282266492432	9.88669948446116	10.1395708588348	10.3603406923597	10.3719112466347	10.024074772546
SRSF9	9.12528793727308	8.6692486186079	8.61003641503957	8.73687040052308	8.74911343551961	8.53690387478492	9.02150073014903	8.81530471304025	8.78294898530763	9.03765677734682	8.57062238418508	8.59232737134927	9.27308804528639	8.98903170480317	8.92507635027462	8.80447417367873	9.05784592088798	8.63617865055803	8.83683518053668	8.94682226392019
ABCF1	8.65408123716641	9.05966651981863	8.77073352682856	9.30302550118349	9.0994192984167	7.85506585767101	9.16494521057745	9.22192100820975	8.50950668130796	8.66978267406951	8.47821594390583	8.399585640076	8.26802099872784	8.28695935823609	8.22169088094389	8.6187350028786	8.21580862108304	8.25834362299238	8.0618420834026	8.26576707489186
DAD1	9.73186768982897	8.87223404927755	9.77460843119074	9.47029425592391	8.57205431548291	9.33203614365768	9.23585126116762	9.20139121242129	9.39049286230071	9.15834451033927	9.52205958586901	9.73633201608987	7.50060231145227	10.0394023067161	9.96180936292024	9.77460843119074	9.8509271607856	9.49843155005659	10.024074772546	9.62059400576178
YY1	8.10273636872071	8.16370782861436	8.40940700275055	8.23205315895892	8.08734514828437	8.2842481717453	8.08914398659445	7.94150470943325	8.18869185048688	8.38552234362549	8.27581573940925	8.07442765776395	8.24500483440445	7.86520193705921	8.3945662695451	7.90055090674536	7.91056400131217	8.03429567912763	7.96124585029789	7.86904825380526
JTB	9.5859544753229	10.3603406923597	10.0681026533059	9.949408173439	10.3889602784193	10.4705730774313	10.3603406923597	10.2569299284975	10.4284653596647	10.4969365046477	10.5038089049527	10.6573504088973	10.4082761947848	10.2507848576791	10.1360397120834	10.2402367704187	10.4422570835419	10.6314694591177	10.4212089621354	10.4325764282215
KAT7	7.16198486699286	7.46261610955565	7.82081389309451	7.47494379250534	7.96690480541222	7.88968191519849	7.95620223687191	7.39035998500783	7.86195096601686	8.25181699008412	6.9241795897978	7.30836779729099	6.84037712205605	7.8433796532388	7.36480151626313	7.18340443698081	7.87852485059565	7.92108609901703	7.96058205558065	8.25834362299238
ZNF146	8.68363989216255	8.27551995073765	8.16502824131749	8.63207065996677	7.95447259758452	8.6712933346942	7.95223554678465	7.40822762413485	8.21853909488046	8.16283983742706	8.53281738728833	8.1287909785388	8.01888509380602	8.24857926266004	8.22766413387929	7.78226648563247	8.15195130732591	7.65376650467303	7.98726499247955	6.78498670404126
SART1	7.33619419109402	7.23905800932728	7.29197688824887	7.6535477112808	7.02832159709912	6.30600966077212	7.05676742101609	6.91135704526535	6.55527685795929	7.01911010796606	7.19877356324368	6.96066173148106	7.55209543274793	7.33571113301957	6.92945489204884	7.37247972727647	6.99160135066932	6.15953382655156	6.85573401987954	7.25360284724565
ILF2	9.39946602878792	8.63207065996677	7.60515067226838	8.42997383864961	8.42237630656496	7.90322472176939	8.60245441467907	8.10502290605977	8.11512233392653	8.12792283758495	7.95423357124973	8.34308474689246	6.45381641340547	8.26153510342636	8.37288786708388	8.5435037025538	8.17198722312945	7.99656185823783	8.00763880182259	7.60617555609327
SPAG7	8.17198722312945	8.10528828076763	8.18792163112132	8.19477616829357	8.68075934044415	7.70431461878362	8.48046165762223	8.64557431252474	8.19020752915898	8.7031657344868	8.21294062933852	8.14886170757273	8.57618366048769	8.24711050190495	8.19536573719937	8.25562227048655	8.78955775189549	8.47821594390583	8.54010633486851	8.66037757179394
ZPR1	7.1651090101791	6.97327419365985	7.16198486699286	7.2026513899915	6.94147695948424	6.83257529908357	7.83292695013376	7.32962018697102	7.03438703420221	7.33899795776698	6.47632406377864	6.06955178303633	6.65042381761441	6.67390653530993	6.38202236287711	6.6419734869509	7.30996067569738	6.68080334937659	6.61054054898908	6.57420981151408
TAF10	7.9021322720397	8.36384326423922	8.74124086454584	9.00412499912639	9.01164378531007	8.61822318923123	9.33947023601935	9.24912099002271	9.33203614365768	9.08060286120511	8.73262686965169	8.80540059234162	8.45178949568682	8.63245067819807	8.74811809249467	8.72164784480269	9.62059400576178	9.26404498501868	9.04300129890987	9.01724342785007
C1D	7.32335256984626	7.65977026387255	6.67331902471344	6.8391124162219	6.90373523841119	8.01996373043466	6.92451724112923	7.11291264575472	7.27563807774727	7.08906090982867	6.86555308977433	6.60396305069314	7.31463646023473	6.5672511077046	6.84793659649949	7.00597891176079	7.08668745392015	7.23348429419433	6.89927610184337	6.82840426388354
NONO	9.74802349492881	9.81340602953778	9.714505590579	9.52741532190198	9.55876198722149	9.22192100820975	9.3143369415465	9.3202210134083	9.35940482501289	9.3864308058527	9.71022731425692	9.64155620149665	9.36445524691481	9.60226246144301	9.4286545217332	9.65838585366063	9.30859854747947	9.15304389636828	9.34762665790017	9.59442161850695
SNRNP200	7.38672542461993	7.43699654935137	7.78750678998034	8.03129405350884	7.50326462846444	6.89116096275258	7.18038996979116	7.24372493914828	7.50036141978794	7.62563913156837	7.79253628227498	7.70593991035336	8.04409880636319	7.5153338699755	7.50326462846444	7.51366853206503	7.50216906740704	7.25219586495843	7.42932078200724	7.51226096531312
RHOA	11.3215916309052	11.5097144394468	11.385837451021	11.7661867312863	11.8060263130178	11.3939653748651	11.4872904436443	11.0678706310121	11.7951912572348	11.4954847191609	11.2207930354646	11.7285305008103	11.7113534901511	11.5861952372218	11.6852486003517	11.6340245792711	11.8257248738573	11.921768269779	11.7113534901511	11.7860928674835
RNPS1	9.1364645225072	8.97560348156574	8.62432799086638	9.21908660055061	9.09716100493264	8.38258952521622	9.0418139133415	9.10767827115715	8.75306137164185	8.88058824956711	8.33281176438438	8.32666050825818	9.14218325918329	8.2173988230626	8.42003149821853	8.54271946866876	8.23731667656348	8.70951006122985	8.42376070684104	8.4321891047024
RPS24	11.8257248738573	12.2014684096299	12.4085276795747	12.4297454782179	12.2462888044254	12.3845631179319	12.1435839748428	12.5005456449859	12.2233593781996	12.3005289006066	12.3516286000288	12.1179788181368	12.0120726990119	12.3144045911373	12.2134444135552	12.1802969770232	12.2462888044254	12.2233593781996	12.0948934148525	12.373971759433
RPL30	12.2666780742013	12.7254901589008	12.373971759433	12.2324704885557	12.6898898434535	12.6522188509539	12.6522188509539	12.6683027043224	12.7076255733018	12.5488702399917	12.4562905333698	12.4190278181296	12.396333791128	12.3005289006066	12.4085276795747	12.4833608432327	12.396333791128	12.3005289006066	12.6146086621518	12.4562905333698
NPM1	10.556201600204	10.6314694591177	10.4969365046477	10.4663903475398	10.3959229165192	10.5473101130637	10.4790752846448	10.3194830097125	10.2061231727035	10.2804063622256	10.4790752846448	10.1465515303928	9.43938810513571	10.2148408777514	10.290854211029	10.2230693247487	10.0063946787909	9.93386807977846	10.0302322982206	10.2061231727035
HSP90AB1	11.2207930354646	11.3551944474415	11.2837094981277	10.9931060627972	11.5273865938198	9.96180936292024	11.162348003407	11.0117208340253	10.5073111728689	10.9486438628591	10.694290737027	10.8540184597789	8.93356440366745	10.6902004919533	10.6713809365341	10.9627925593572	10.5380759781784	10.4663903475398	11.0983993013766	10.7628730406713
ARF1	10.1102387981533	10.0183631724003	9.88444856124699	10.2984167187923	10.3155878019841	8.32749291967501	10.2230693247487	10.1789587127366	10.0681026533059	10.2569299284975	9.9479963256765	10.1198383466201	10.3959229165192	9.89450935890249	9.69685046145455	10.0112058740147	10.1725691749634	9.92061104755498	10.1068292246121	10.12614498973
IK	9.1496949972361	9.12938041078202	8.85839278958277	8.68739818548022	8.11148916653218	8.28493971748098	8.0011164851443	8.02063993232579	8.18246936468285	8.38956414435912	8.59429333727282	8.45208931423948	7.04441470565665	8.46242955774753	8.87656205781568	8.74766050174384	8.21893156355279	7.65746495655793	8.0608093549471	8.10418869150022
SNX3	10.1009000297479	10.3847890621487	10.4046115546046	10.1956984578622	10.093649728297	10.4543254949737	10.0741173404824	9.56704029503794	10.076463693834	10.1725691749634	10.2030725494976	10.1956984578622	10.4705730774313	9.94163771589568	10.088941826204	10.3155878019841	9.9809874317186	10.2507848576791	10.1725691749634	10.3767673290745
CANX	10.6534556243562	9.9522413018881	10.2263695603286	10.0593087867748	9.4516433832396	9.61394546887824	10.078753086037	9.55674223730695	9.79358611817818	9.98581862945601	10.4586647971473	10.6496989811006	10.0716686459599	10.5516882308191	10.4543254949737	10.6212845567838	10.5234512593743	10.0394023067161	10.5429259569519	10.3603406923597
SART3	7.42742707341631	7.47437924406016	7.16909591909575	6.76816787035356	7.195679735169	6.92012712527295	6.55807578848475	6.24912448531132	7.15399291133215	7.14645580301798	6.72636048526718	6.99636252076177	7.38782989722865	6.80099851576165	6.82127212185271	6.69888983017584	6.18048944751898	6.44216491660467	6.94246054841334	6.56910202482127
CNPPD1	7.00681508836778	6.2653457773018	7.09187555251397	6.77547095423285	6.87091433844475	6.45790568674412	6.50878239093886	6.55658771677898	7.03769274164923	6.8920660057732	6.22372308117762	6.78115286183147	7.02212829667155	6.41360235141772	6.67708055432568	6.72880989149141	6.65027563418946	6.6567339742355	6.87447152902655	6.66970672237137
SMNDC1	8.51886918889904	8.52009322108417	7.8520970097454	7.95620223687191	8.49227816750928	8.76687670471784	8.52320270659	7.68628000995341	8.27447614762603	8.13429489368641	7.60577993041477	7.59597130119919	8.21580862108304	7.68166317324133	7.82803689329591	7.95953279755484	7.7029525605441	7.97942315869133	7.83683349503225	7.21438754738141
HNRNPM	8.63103730702444	8.67031672953111	8.26479104925113	8.71425715471082	8.61083527373746	7.76995264532446	8.04341760559097	8.52009322108417	7.82008749989114	8.06777143312583	8.28557248526928	8.35891880440088	8.6712933346942	8.36611804597063	7.94809592111045	8.35891880440088	8.08989974172664	7.33644507171695	8.07715631640194	7.59436554232404
HNRNPD	8.96917281108001	8.59317420975463	8.77969391772118	9.16974282287315	8.76169203896216	8.70893943682155	8.5358554046175	8.52686328473336	8.19266477993733	8.36943225561603	8.42670182712239	8.11341862144621	9.10767827115715	8.27180390011606	8.32428942733866	8.33994587399684	8.41511404085368	7.8806071728412	8.00526626643514	8.45238913279215
RPL14	10.9367472345256	10.7197729072358	10.6496989811006	10.5954504759418	10.4012821533461	10.3080246499472	10.487090249167	10.4790752846448	10.2984167187923	10.12614498973	10.7148948588646	10.2769147683849	10.4751880683961	10.6990072683253	10.3812043816154	10.4247229642772	10.2061231727035	9.85920276465732	10.12614498973	10.1413598695824
GUK1	7.51246293931167	7.40847087604816	7.17682788614189	8.07715631640194	7.96436680435105	6.90973139301315	8.09619021213474	8.12057071279567	7.84916932032238	8.12567528887076	7.82413486849187	8.31670669570484	8.31363865342545	8.02208122329169	7.93960464001868	8.26370955391697	8.45178949568682	8.31438888828149	8.23007228008383	8.42275006059393
KXD1	7.70092338973457	7.86151714316559	7.42215050124922	7.42908662938562	7.28573635939332	6.9124892222078	7.57484969692919	7.20044614213565	7.13918219334028	7.14097222511051	7.90877500083098	7.63491972297027	7.6703785007411	7.58982938933822	7.78982314568084	7.85725906484795	7.4207586703639	7.2062042164651	7.26600939779557	7.24837042761937
OAZ1	11.6917970080012	11.4371667380219	10.9931060627972	11.2207930354646	11.1370813161829	10.5038089049527	10.9998438497952	10.9136074064071	11.502666558772	11.2837094981277	11.3474438260671	11.5523119761558	12.4190278181296	11.2837094981277	11.5624633571033	11.6773079659318	11.5444083753165	11.7860928674835	11.4618163732628	11.5624633571033
ATP6V0B	8.95578367192366	9.09472848273806	8.79718985450709	8.62376406082642	8.73725567238321	7.80115567854181	8.99616967993036	8.59755146659155	9.36700268930951	9.4483005622439	8.87455770775968	9.40446322418044	9.58331373990755	9.01867103313888	9.11733109798703	9.42453970656149	9.62267279506479	9.93912199222262	9.72064773454351	9.32685381935433
KARS1	10.6713809365341	9.81675547533865	9.91516769961987	10.0859077982442	9.96180936292024	10.1997075912032	10.1317766445501	9.88948738179153	9.79094679809042	10.2088348454085	9.68414370054992	9.5073629911957	10.2441244113682	9.69685046145455	9.56297927500234	9.59085074605731	9.52474328641661	9.59629642612823	9.71638215614294	9.59085074605731
RPS6	11.9928043265856	12.0420998980406	11.9430464346978	11.8257248738573	12.1268376726551	12.0635578388001	12.1063967167394	12.1063967167394	11.9030984968344	11.9851203477451	12.0505750910935	11.9537089856638	10.2295403732651	12.0224409966912	11.9657879844392	12.0948934148525	11.8927954842628	11.7285305008103	12.0120726990119	11.9030984968344
RPS7	11.4221567707606	11.2045040179424	11.0364013181233	10.9310343043937	11.2132894549532	11.2905501748291	11.1746881349694	10.9931060627972	10.9884089534316	11.0297521945299	11.4618163732628	11.1978766218963	10.7522992511545	11.3137924873034	10.8753980106077	11.3994769919224	11.1483416178125	10.8079250924077	11.1917326119129	11.0816133479327
USP22	6.57211661166946	6.52562969314192	6.6622050220133	6.84385931317197	6.63811971062194	6.1960195130701	5.94252600129827	6.84404630757687	6.42698284586704	5.76957238958985	6.98071569438089	6.42322697963552	7.2625842093441	6.58435178512082	6.70108230564641	6.75701696674643	6.58231785981809	6.8185594287376	6.59891452589165	6.66915593824358
C11orf58	10.3317647453021	9.82524921843008	9.48538508412272	9.29762483164618	9.29288523801263	9.9809874317186	9.65838585366063	8.79679330964331	9.65152547485054	9.51330088785317	9.16718585975404	9.35415155824759	9.99284352533029	9.41640640186257	9.70772559995851	9.79768665493603	9.66420794230195	9.71340964208617	9.52906590415237	9.15366656987621
ELOB	8.79679330964331	8.30389728727766	8.42911071030818	8.38223543307634	7.65233283352278	7.10945655626543	8.37760904891595	7.71361630581199	7.93799015229144	8.00936641355218	8.71740313330331	8.59799770874975	9.63215408162582	9.07136098424944	8.67248891331381	8.99129700816363	8.59042837193685	8.39780197905812	8.43670743572385	8.38760778723203
COX4I1	10.1725691749634	9.88669948446116	9.53346201824405	9.39763534396327	9.29123024109495	9.40974396824259	9.58331373990755	9.44243515507769	9.24912099002271	9.54607955337909	9.84821915078755	9.86956936070897	10.589089206429	9.91516769961987	9.71638215614294	9.949408173439	9.51177468788693	9.72064773454351	9.88176697766714	9.86449601898656
TMED2	9.63771303399583	8.80869238399867	8.9134766457981	8.9490831426193	8.89838602128745	9.08271308148971	9.00783537129242	8.46310155958496	8.70420563821659	8.72862116576231	9.0893650658536	9.18086513648382	9.93386807977846	9.37843108131205	9.48894251146822	9.49270972446134	9.53876879055148	9.19868567868079	9.11055201606518	8.91665951608071
RPL4	12.3289789840464	12.0224409966912	12.0948934148525	11.9765971475661	11.7860928674835	11.749104942484	11.7661867312863	11.7661867312863	11.616306980871	11.4452824322432	11.9537089856638	11.8375496344255	11.1746881349694	12.0738661302385	12.0420998980406	11.9851203477451	11.6917970080012	11.234801003593	11.6852486003517	11.6773079659318
FNTA	8.76887207939189	8.70640056821988	9.40122982514132	8.86039973435209	8.64071393381995	9.31264085166763	8.6816671160787	8.42803442178097	8.65207251950961	8.64373503332678	8.86181924286789	8.94173019700424	9.00528072450276	8.87708371053545	9.1364645225072	9.22074600769712	8.77388333034335	8.85788950941432	9.00528072450276	8.99616967993036
RPS25	10.8469386820593	11.1681218192056	10.871171289032	10.7822143144046	11.2551486799064	11.2626834178011	11.1564966103174	10.8192332641284	11.1313740826252	10.9734499190348	11.1067360711447	10.8234922718811	10.6902004919533	10.6405752271492	10.7724964189915	10.9998438497952	11.2905501748291	10.7779358105023	10.9564598885126	11.3215916309052
RPL37	12.5609677549041	11.9537089856638	11.9112504184727	11.7285305008103	11.7951912572348	11.9851203477451	11.8257248738573	11.9030984968344	11.5344474279793	11.7209251491784	12.1890473943343	11.8595497479671	12.0046723219767	11.7860928674835	11.9328826734386	12.0505750910935	11.7860928674835	11.5861952372218	11.7860928674835	11.8808892022987
HINT1	9.51963962371798	9.72477213554236	9.02432714516148	8.95017886431647	9.4286545217332	9.68043368588127	9.72961693780883	9.07663419472359	9.49084640813652	9.83231893480602	9.64155620149665	9.79358611817818	9.73633201608987	9.66420794230195	9.50225379457715	9.73186768982897	9.70175060936096	9.70175060936096	9.55876198722149	9.714505590579
EEF2	11.1681218192056	11.0983993013766	11.5523119761558	11.4119038524027	11.6687994122876	11.3137924873034	11.4783687543559	11.8469256262267	11.6518676739785	11.3994769919224	11.3775589781124	11.3551944474415	11.9537089856638	11.2414659310794	11.3637938372228	10.8234922718811	11.616306980871	11.6608393194204	11.4708548103989	11.616306980871
ATP6V0E1	10.12614498973	9.58101703764054	9.50225379457715	9.34445363813066	8.87356807317428	9.26098323617149	9.15304389636828	8.97986907233025	9.48323016693545	9.41844980404152	9.49843155005659	9.54607955337909	9.5073629911957	9.39431550054332	9.62754284625172	9.64376370350768	9.46670748518926	9.84821915078755	9.4483005622439	9.36779965911812
HNRNPK	9.69685046145455	9.99907160523601	10.1618049381979	10.3557083743174	10.8234922718811	10.5282266492432	10.5516882308191	10.3767673290745	10.5699570403966	10.2327832649377	10.1317766445501	9.81675547533865	10.1855009053562	9.52741532190198	9.81675547533865	9.392541383341	10.2729507904686	10.3436295940344	10.0183631724003	9.89450935890249
ANAPC5	8.65631154155023	8.11672424313277	8.52501654484753	8.98103000600151	8.33323178762529	8.1764970444089	8.55509379659124	8.21517353549216	8.33821372346926	8.56470931356175	8.6611075607012	8.60133786868813	8.93814739859398	8.57744598112294	8.45838988739837	8.41170575039745	8.69986418872849	8.74911343551961	8.70839776323084	8.48204632620407
RPS3A	11.616306980871	12.7981065173631	12.7254901589008	12.4412401819574	12.7254901589008	12.7410332765782	12.7076255733018	12.5775200388032	12.6522188509539	12.6522188509539	12.7642258266436	12.9170628994288	12.1712626154868	12.7254901589008	12.6146086621518	12.8824294532787	12.4085276795747	12.5775200388032	12.7981065173631	12.5975336027979
HNRNPU	9.31055478902536	8.96170941527578	9.37101591227003	9.18898002542309	8.5607761753388	8.63944035824752	9.03402268116286	8.77700749588484	8.41260182640038	8.65581400999821	8.75732196005907	8.61648617236315	8.38139421799693	8.80225716226613	8.45359082695075	8.5912921635083	8.18728120818411	8.11341862144621	8.37534056612713	8.46010315374718
EIF3A	8.27235704351783	8.77543662683754	8.34373886724472	8.52833763470539	8.41511404085368	8.60133786868813	8.07124676481246	8.27381790788739	8.36143029389408	7.90055090674536	8.29297737300233	7.98028201172409	7.79729114081401	7.93773260071419	7.81840079766622	8.23760893511711	7.86828047331123	7.88483177616798	7.55439764998126	7.73544940038508
HSP90B1	10.511145404084	9.30302550118349	8.80329263544946	9.24912099002271	9.24787648851799	9.09472848273806	9.56115462499668	9.19548736909861	8.90505703521031	8.61407150519636	9.13401379051066	9.73851738918757	9.72064773454351	9.50454342812805	9.65609034892743	9.39763534396327	9.65609034892743	9.39763534396327	9.35750475668024	9.47875079927384
MSN	10.0063946787909	9.76565908325073	9.99021474221361	10.5009041962358	11.2987338503975	10.6212845567838	10.733206449108	10.7287449369535	10.680475903841	10.9136074064071	10.6359756358903	10.6359756358903	10.1821611704111	10.4619543791816	10.680475903841	10.6990072683253	10.9310343043937	10.9136074064071	10.8592780283339	10.7197729072358
ACTN4	7.6795427841358	8.21264193717532	8.93621098666138	8.32105892015845	10.4663903475398	8.21517353549216	8.82938686529412	9.47193228105096	8.45023318822342	9.77681674291534	9.57998289357343	9.31960562975179	9.42658262603203	8.97879086593158	8.49958185494885	8.39673670645788	9.68231622782919	8.61250425893865	8.95244270082571	9.10476185932416
APP	10.0333209366884	9.3864308058527	10.2230693247487	10.2650929138203	9.42267316803716	10.2931769989262	9.51330088785317	9.35577597846456	9.75930180840806	9.09623620924444	9.13520943007608	9.71231369359333	9.91260435934099	9.30614478217341	10.1997075912032	8.64653094247562	9.98581862945601	9.77202161250217	9.94163771589568	10.1997075912032
PRKAR1A	9.9315558565444	9.87769508989892	9.76785791726029	9.43772990243713	9.35750475668024	9.91260435934099	9.52906590415237	9.12161784012945	9.86449601898656	9.25201801400602	9.33947023601935	9.87769508989892	9.96412372673459	9.57466126463948	10.0333209366884	10.0394023067161	9.98324188660888	9.72736615618505	9.59802207787215	9.57894874950631
DSP	5.41618189809104	5.6905415533245	5.28036628423705	5.67283235616023	5.45344879266732	6.51115856620999	6.15996033616728	6.31297225429782	5.892485585464	6.08733039745619	6.26211087280151	5.57953291957559	5.21458356104981	5.20238903860655	5.51597375615923	5.70405385848276	5.49790250039777	5.04903455237261	6.20480846011783	5.76188928085477
RAD21	8.74811809249467	8.4321891047024	8.33209773523467	7.75209675237285	8.49717210167344	8.24711050190495	8.08082306266444	7.63860847681361	8.42376070684104	8.14999674503558	7.5908047816687	8.22016259108245	8.50045554150981	8.17254002144399	8.2018568427401	8.60245441467907	7.91789577630092	7.76923140415247	7.89677570006322	7.68560040289367
WDR1	8.09954790152223	8.18728120818411	8.11917942344502	8.10720967293174	8.52009322108417	8.25046556901607	8.33994587399684	8.20709172870728	8.20573898599606	8.26802099872784	8.32500602996838	8.65764317893576	8.79571108465919	8.3514251691719	8.38760778723203	8.57681482080532	8.34373886724472	8.77969391772118	8.4135390931664	8.08128852624415
NCL	11.1246256585273	11.0405236299801	10.6070161706558	11.0175642969759	11.0768212259315	10.733206449108	10.680475903841	10.5331012355725	10.5282266492432	10.2441244113682	10.6713809365341	10.4586647971473	11.2132894549532	9.66843389682878	10.6573504088973	10.3274997498892	10.4586647971473	10.1585262499403	10.511145404084	10.3354071478116
AP2B1	7.65864660657498	7.69815977117019	8.49429934275273	8.37288786708388	7.70395526509608	7.32207130296498	8.17918010351353	7.64729502957378	7.80870976280606	7.97060627662726	7.84830036418284	8.17254002144399	6.2393405740014	7.92736780573163	8.06375782548966	7.21325674724912	8.1883067408041	8.36675180496085	8.53511521252001	8.68596503317954
AP2M1	8.94730152703495	9.43423572833253	8.87995984050859	9.69931528168357	9.03991198341078	7.92285957692268	8.98044953916588	9.28538544025658	9.84821915078755	9.55876198722149	9.55876198722149	9.82786976391667	10.0153304336837	9.53606762198827	9.60624563472068	9.42062265749853	9.84547074242546	9.49507873704191	9.91516769961987	9.69223481218404
CLTC	9.82188627344595	9.11502956343096	9.76565908325073	9.74317921615285	9.24342267116855	9.47702514519566	9.15703240420843	9.15703240420843	9.14653860584684	9.30859854747947	10.2507848576791	10.5145392790672	9.67839236029693	10.4082761947848	10.4459123826883	10.2263695603286	10.290854211029	10.2327832649377	10.2931769989262	10.2295403732651
MLEC	7.30133551657852	6.98659355694779	7.24879371677011	7.70931612909537	7.24038801822589	7.32314338905078	7.3944653508423	7.41934299548835	7.35317978681455	7.51900474650183	8.25929633245212	7.77987159317167	7.83086379202028	7.90679205069502	8.07939880239555	7.65517016227024	8.04222888347605	8.07442765776395	7.4826083341516	8.06146509503319
LASP1	8.18140494129666	8.37375311552389	8.74911343551961	8.89617398766782	9.02301247574957	9.0893650658536	8.54271946866876	9.10973751419437	9.30302550118349	9.00682680054481	9.9809874317186	9.37654589886368	9.22817451072991	9.23949563834785	9.39516387051109	9.56297927500234	9.39601224047886	9.7517258767624	9.89163978595994	9.8509271607856
SF3B2	8.37288786708388	8.89838602128745	8.54229544665847	8.97743036673849	8.77152333724788	6.96813464158084	7.82848893342876	8.43965715759537	8.53203452704272	8.34838753158449	7.87752625037938	8.19695140132429	8.399585640076	8.21389482789714	8.30389728727766	8.09101327245587	8.42803442178097	7.59506227448095	7.54694773279255	7.28722909015693
TMEM59	10.8017366258486	10.4459123826883	10.7197729072358	10.2874870014221	10.0624566672964	10.5380759781784	9.97196683522329	9.64735147443602	10.1431488803301	10.1925623206557	10.1585262499403	10.9833803913444	11.1564966103174	10.9191973523126	11.0895241965833	10.8386408007191	10.5699570403966	10.7148948588646	10.6764239471035	10.6764239471035
CSRP1	8.92751322656557	9.14541317538008	9.85360075447916	9.69007630123042	9.44243515507769	9.62983719208259	9.35112424440704	10.4969365046477	9.80919976803939	10.290854211029	9.64735147443602	9.30444912623373	9.83001607235357	9.76565908325073	9.33345735362641	9.8968847973864	9.33345735362641	9.35189902949687	10.0112058740147	10.1755850017469
MATR3	9.52474328641661	10.1618049381979	10.4705730774313	10.268725927326	9.64950809805341	10.1317766445501	9.69685046145455	9.70345523083769	9.72477213554236	9.75562405700595	10.1360397120834	10.2187081900887	9.19693711036167	9.99566616075845	10.1855009053562	9.99152913377195	10.2263695603286	9.63771303399583	10.1551284909921	9.93706276926243
CAP1	8.97560348156574	9.86449601898656	9.69931528168357	9.78593643691238	9.62983719208259	10.3155878019841	9.87485636975438	9.4440777385328	10.2263695603286	10.3691177781335	10.2327832649377	10.2230693247487	10.0063946787909	9.69007630123042	9.79538672716211	10.3454841828119	10.4212089621354	10.3889602784193	10.5234512593743	10.3691177781335
PTGES3	10.3645392469528	10.4619543791816	10.4247229642772	9.97513640889603	10.2119158001113	10.2804063622256	10.2133783389314	9.86956936070897	9.949408173439	10.417722238525	9.9522413018881	10.2061231727035	10.6534556243562	10.16602733923	10.1789587127366	10.1700400303188	10.1821611704111	10.1465515303928	10.4842250327664	10.0741173404824
WARS1	8.20104574978666	7.66240264913131	7.7957356679615	9.96180936292024	8.86101657747398	7.29419592430249	9.14791123719292	9.03538356056658	7.93188638105464	8.7915970274397	7.79017128363781	7.9602875797977	8.44695549465557	8.18658467278446	8.35384608065358	8.72862116576231	7.89853777434269	7.61576571538701	7.71950333654767	7.93898020174667
SET	8.45554036776314	9.6621342734727	9.37843108131205	9.62059400576178	9.74052501649078	9.35112424440704	9.71870957839145	9.49420529576351	9.26720679943238	9.91260435934099	9.76565908325073	9.25655541903427	8.74720291099302	9.2366650113496	9.26098323617149	9.26264808495103	8.97986907233025	8.97501732510036	9.23195479098686	9.51177468788693
NDRG1	9.68043368588127	10.2838330017051	10.75819235209	10.978825196285	11.0364013181233	9.66420794230195	11.5189006546967	11.8595497479671	10.694290737027	9.78156553274349	9.5770602104803	9.56297927500234	9.68043368588127	9.86956936070897	9.56903774614637	10.1102387981533	10.0659324833071	9.96180936292024	10.0333209366884	9.96412372673459
UBB	12.4718336221213	12.3516286000288	12.2014684096299	12.1890473943343	12.3289789840464	12.7076255733018	12.0948934148525	12.2549534164574	12.1890473943343	12.2666780742013	12.6146086621518	12.4718336221213	12.2014684096299	12.4562905333698	12.3626080667236	12.4562905333698	12.2324704885557	12.4562905333698	12.1712626154868	12.5609677549041
PFN1	9.38522485874111	9.37843108131205	9.43056616408798	9.64950809805341	10.1855009053562	8.65498233587008	10.75819235209	10.0209618403576	10.4422570835419	9.97513640889603	9.60884523436597	9.71870957839145	10.1956984578622	9.82188627344595	9.89163978595994	10.0670175683065	11.1067360711447	11.3402099163153	10.5840714204615	10.0624566672964
PTPRF	5.57259420086088	5.33120987060599	6.29811965705869	6.21518562319509	6.36065913829505	5.67064970831744	5.4139490827901	6.17865531655326	6.15074440719187	6.30989178259471	6.66915593824358	7.01245952671476	7.70194768853582	6.68220195346248	6.61931283338293	6.51425116850287	6.74765751294526	6.40252098367663	7.3944653508423	6.95284874111057
YWHAZ	8.51265017270534	9.22333444188659	9.28402375283883	9.40122982514132	9.17691107623437	8.98218490690108	9.24133962200583	9.33345735362641	9.11055201606518	9.14791123719292	9.19439812748584	9.5706562761953	8.87128636016405	9.42267316803716	9.42453970656149	9.65609034892743	9.61059826002504	9.23949563834785	9.67635930288462	9.38831521562031
SOD1	10.2874870014221	10.8965936071537	10.6016645012707	10.1232784160641	10.6212845567838	11.1246256585273	10.6764239471035	10.6534556243562	10.8592780283339	11.1821553708096	10.4012821533461	10.7724964189915	11.1246256585273	10.6866729856396	10.589089206429	10.5669983501931	10.4842250327664	10.6990072683253	11.1370813161829	11.2698816985251
HDLBP	9.06281212355171	8.9490831426193	9.05149751437281	8.99381942260945	8.66455040906429	8.27447614762603	8.73514522477283	8.94730152703495	8.97292409049578	8.72258496340338	9.61201900636864	8.97743036673849	9.37843108131205	9.29932122663836	9.05556404511666	9.12452935244019	8.76362909098039	8.55145157606803	8.65680907310226	8.83767512993077
MARCKSL1	6.80037675037938	6.71414685541171	6.75583154658331	7.29913136002707	7.62806926279151	7.27866164477836	8.14886170757273	8.14629757811442	6.96084650854658	7.81486006957922	7.82347361921498	7.38711158752718	7.23761246356093	7.78555461266038	6.78703149251488	7.0280917777752	7.15503688369429	7.44173762392127	7.48037233747077	7.87631587770451
GABARAP	9.70772559995851	11.0768212259315	10.8864990121886	10.9367472345256	11.1067360711447	11.2551486799064	10.832938763429	10.7107069506098	11.3775589781124	11.5861952372218	11.3994769919224	11.4618163732628	8.90169610150764	11.0816133479327	11.1978766218963	11.2207930354646	11.3215916309052	11.6812782831417	11.5344474279793	11.4954847191609
NUCB1	8.08574423076571	8.1655865510751	7.94555777922709	8.43860740964774	8.57447643150269	7.13124076406488	8.86458138913863	9.12452935244019	8.83359378663183	8.55145157606803	8.52501654484753	8.79941687891463	8.48373200455133	8.90076185533345	8.76052881912015	8.78217117816416	9.5770602104803	9.33203614365768	9.27938655951603	9.1496949972361
GLUL	12.4833608432327	12.396333791128	11.5344474279793	11.5523119761558	10.487090249167	10.7471669336407	10.7676207857256	9.96672885413097	11.5861952372218	11.5444083753165	10.2187081900887	10.8192332641284	10.579281033743	9.64376370350768	10.890853908969	10.3603406923597	10.5331012355725	10.8234922718811	10.1009000297479	10.2119158001113
LDHA	11.4371667380219	11.5699236862922	11.3215916309052	12.2887879292903	12.0224409966912	12.1268376726551	12.1712626154868	12.2462888044254	12.0738661302385	11.921768269779	11.4954847191609	11.616306980871	10.4012821533461	11.7017704256853	11.3215916309052	11.6852486003517	11.7017704256853	11.4119038524027	11.3697149706986	11.1821553708096
RACK1	11.4708548103989	11.1483416178125	10.890853908969	10.6573504088973	11.0225594637168	10.7148948588646	11.0405236299801	10.832938763429	10.9998438497952	10.832938763429	10.7376732115152	10.733206449108	11.8060263130178	11.3994769919224	11.1313740826252	11.3063344937374	10.8017366258486	10.5429259569519	10.7779358105023	10.8496068262727
SSR2	10.0478732407372	9.29589033246862	9.20262570890129	9.48323016693545	9.40974396824259	8.88652109853733	9.55039912612488	9.55499730436698	9.0791939067081	9.44648389175215	9.83231893480602	9.85550963604798	7.91948242804694	9.63771303399583	9.80919976803939	9.62581461330091	9.51634612009745	9.74684088781946	9.99566616075845	9.83231893480602
P4HB	9.89450935890249	9.46203094284181	9.80550202571623	10.5840714204615	10.4705730774313	8.69736753040084	10.351340345358	10.5516882308191	10.4543254949737	10.4663903475398	11.0225594637168	10.6902004919533	10.6405752271492	10.7779358105023	10.7376732115152	10.3645392469528	11.2132894549532	11.0983993013766	11.047610633929	10.8814837733063
SLC25A5	10.1031172286802	9.88948738179153	9.43938810513571	10.8496068262727	10.3812043816154	10.2984167187923	10.4120453590468	9.69007630123042	10.0561416736243	10.511145404084	9.60039258244809	10.4422570835419	10.5429259569519	9.949408173439	10.3847890621487	9.74802349492881	9.78387479772488	10.1431488803301	10.3155878019841	10.2468737504531
PHB1	8.80657965297938	7.82775173402581	7.15377163989098	8.15580620835917	6.58338784244551	5.84908653598509	7.72170411260076	6.2316147481843	6.88470856312548	7.19828757370752	7.21607649293143	7.34115581793907	8.06706030913758	7.81073204400787	7.37568645427101	7.93038169095425	7.44126241589288	7.34661229622914	7.15322195567627	7.13407322124731
S100A11	9.54811406454321	9.65152547485054	9.66960378387888	10.3691177781335	9.46467175626579	9.29932122663836	10.7724964189915	10.2804063622256	10.0333209366884	10.0183631724003	10.871171289032	11.162348003407	10.1925623206557	10.7043295628116	10.5754177554977	10.6016645012707	11.3309622497501	11.2045040179424	10.7676207857256	10.3123718399541
CTSA	8.90389192932261	9.00528072450276	8.81530471304025	9.46301776263988	8.72350919454756	7.30385629759454	9.12003344257285	8.74319571365512	9.85920276465732	9.11864714395521	9.65152547485054	9.78593643691238	9.13401379051066	9.12490864485664	9.37654589886368	8.57062238418508	9.96672885413097	9.53876879055148	10.0681026533059	9.29589033246862
TOMM20	9.15123009518314	9.5859544753229	9.21546864085992	9.19298253379714	9.17947251505659	9.08530301030523	8.661911318027	8.93621098666138	8.93814739859398	8.79941687891463	9.01724342785007	9.06553843231756	9.28402375283883	9.01164378531007	9.37843108131205	9.08643773950051	8.76740749804073	8.48122226569731	8.84382704039397	8.82156308104522
CD63	12.1629973592835	11.5273865938198	11.4954847191609	11.8927954842628	12.0420998980406	11.4043505332027	11.8060263130178	11.8808892022987	11.9765971475661	12.0738661302385	12.4297454782179	12.4297454782179	12.4562905333698	12.2014684096299	12.633098222135	12.1347331803159	12.1268376726551	12.6146086621518	12.3144045911373	12.1712626154868
DNAJB1	9.35845479084656	10.4082761947848	9.76120058334107	8.59913187904364	10.6070161706558	10.0478732407372	9.90509690696347	9.56903774614637	8.80329263544946	9.12082564135115	7.88913167389859	8.3181129565081	7.87800927936052	8.28050980567768	8.00249946664217	8.06777143312583	7.90995129115075	8.15132155805584	8.27008704806612	7.92014010074893
SPARC	10.2030725494976	9.456372073242	9.89163978595994	10.2838330017051	10.1925623206557	10.6617843445992	9.67419826316291	10.8386408007191	10.0209618403576	10.1891437800868	12.0420998980406	11.2698816985251	10.8143458809928	11.2987338503975	10.9884089534316	10.8496068262727	11.3637938372228	11.0768212259315	11.0117208340253	11.0175642969759
UBE2D3	9.714505590579	10.0561416736243	9.70772559995851	9.67259469931889	10.1755850017469	10.1618049381979	10.1102387981533	9.78834724307861	9.63939477401604	9.47875079927384	9.03643849476836	9.4483005622439	9.62267279506479	9.39946602878792	9.52906590415237	9.6161579575603	9.49843155005659	9.49507873704191	9.36779965911812	9.23823736275373
XBP1	8.74423117468618	9.83231893480602	8.78561726460121	9.76785791726029	9.79094679809042	9.56476669487989	9.53876879055148	9.67259469931889	8.8597828912302	8.75359224629974	8.79571108465919	8.99856223767529	9.37101591227003	9.02432714516148	9.14218325918329	8.93621098666138	8.82097086490146	9.01015422653586	8.46771115063689	9.70772559995851
SPTBN1	8.27581573940925	8.72963447326866	8.69208897296014	8.10418869150022	8.42106987842103	8.47989016805809	8.38888840919788	8.40490610111037	8.60915959000746	8.71425715471082	8.5676444960567	8.75925268794104	8.57990357523993	9.04363064752932	8.60291843809039	9.37433371883729	8.31670669570484	7.51226096531312	8.57062238418508	8.70222281251847
LAPTM4A	11.5699236862922	11.2698816985251	11.6445024548697	11.3474438260671	11.0297521945299	11.7661867312863	10.9136074064071	10.9191973523126	11.2987338503975	11.1413290611142	11.2698816985251	11.4872904436443	12.2233593781996	11.5523119761558	11.8060263130178	11.502666558772	11.4371667380219	11.385837451021	11.4275150159628	11.4221567707606
RPL32	11.9030984968344	12.373971759433	12.3144045911373	12.0852039013016	12.5312672764097	12.3144045911373	12.5005456449859	12.5312672764097	12.2785572586798	12.3289789840464	12.2462888044254	12.2462888044254	11.1917326119129	12.4190278181296	12.373971759433	12.2324704885557	12.3516286000288	12.1802969770232	12.396333791128	12.3845631179319
CD81	10.7887933510317	11.2766966476864	10.8814837733063	11.3309622497501	11.6112357325464	11.2837094981277	11.2551486799064	11.234801003593	12.0420998980406	11.8257248738573	11.502666558772	11.5861952372218	11.6852486003517	11.3939653748651	11.4618163732628	11.1681218192056	12.0635578388001	12.1063967167394	11.8595497479671	12.0314233186444
UBE2L3	8.73644950827596	8.36898897104188	8.06504106306631	8.22016259108245	8.18792163112132	7.44743380377257	8.12655063332345	7.71399684996402	7.94070941725037	8.1435128116489	8.62248709829989	8.34068622143789	8.22863660426216	8.30456042829448	8.45114564704669	8.24221285059015	8.15386948578761	8.41577060243569	8.31886266226708	8.04099960382671
PTTG1IP	10.0976055633479	9.95553759015694	9.74052501649078	10.1997075912032	10.1360397120834	9.80919976803939	10.2804063622256	9.899729582505	10.1551284909921	9.85920276465732	10.6617843445992	10.518392290816	10.5331012355725	10.5145392790672	10.16602733923	10.5626821430095	10.3317647453021	10.6016645012707	10.6496989811006	10.6405752271492
GRN	9.12938041078202	9.92356635282441	9.55499730436698	9.9315558565444	9.51963962371798	8.53511521252001	9.31579279996489	8.93946187530514	10.7107069506098	10.093649728297	10.4842250327664	11.0595550456296	10.5009041962358	10.1068292246121	10.3473387715893	10.5073111728689	11.0066612944661	11.4275150159628	10.6169012432049	10.4619543791816
HMGB1	10.978825196285	10.7822143144046	11.1917326119129	11.4954847191609	10.9998438497952	11.4119038524027	10.9021838179105	11.0816133479327	10.9486438628591	11.162348003407	11.1564966103174	10.9243410172683	10.8540184597789	11.234801003593	10.8864990121886	11.0678706310121	10.3812043816154	10.4247229642772	10.9734499190348	11.1370813161829
GLO1	8.76052881912015	9.0994192984167	8.9630966363934	8.97560348156574	9.00117312057818	9.38737301073651	9.06220225984806	8.91008634942635	8.97986907233025	8.80979234563416	8.89272421825012	9.36062986010668	9.00117312057818	9.08530301030523	9.16143522854676	9.41141073962916	8.71188829905941	8.87356807317428	8.88762247087224	8.78109159058046
SRSF11	7.98877503095801	8.13534460950035	7.83130594019953	8.44081576876238	8.59913187904364	9.28402375283883	8.07772980859044	8.32356493571164	8.25721388767977	7.98700884549382	7.74265836660299	7.3515446982077	8.53093238057068	7.0827851009475	7.69525663527492	7.24640099679331	8.07124676481246	7.72330104657367	7.51366853206503	7.69757769659585
SF3B3	7.32085071862858	6.94487196058258	7.29294414919974	7.05384396191166	6.61405988155725	6.72768911188005	7.20792686083146	6.90181472789431	6.7350300441561	7.0122239395979	6.54149514143754	6.78878243685728	5.8997183976313	6.86467166652375	6.60185004008193	6.70316287671771	6.634442303649	6.60517766392441	7.0401024922554	7.25668538896845
EEF1G	11.8927954842628	12.1435839748428	12.3289789840464	12.3845631179319	12.0120726990119	11.8595497479671	12.0852039013016	12.2134444135552	12.0046723219767	11.8469256262267	12.1552810796791	12.3392528623297	12.2549534164574	12.3289789840464	12.3289789840464	12.0852039013016	12.0224409966912	11.9851203477451	12.1268376726551	12.1179788181368
HSPA9	9.02692538250628	9.08804324529812	8.58630832395301	9.11733109798703	8.54010633486851	8.33180372932588	8.81847455353913	8.79115227198858	8.20826387845995	8.80540059234162	8.09559722560034	8.34519873753839	8.26610743574268	8.36675180496085	8.55509379659124	8.37617256113679	8.12173978357413	7.72265695754611	7.95842185326702	7.7930603910367
YWHAQ	10.5282266492432	10.3473387715893	10.4619543791816	10.6261965041273	10.6534556243562	11.1821553708096	10.2468737504531	10.3847890621487	10.6496989811006	10.5073111728689	10.5473101130637	10.589089206429	10.9564598885126	10.6665412338699	10.4366892575186	10.9243410172683	10.487090249167	10.417722238525	10.7197729072358	10.6496989811006
DDX24	9.26036130771638	9.58331373990755	9.26851462615221	9.34762665790017	8.97743036673849	9.35415155824759	8.70222281251847	9.64950809805341	9.08530301030523	8.83000322172875	8.90122897842054	8.72350919454756	8.22695217405563	8.64187767618096	8.65324143157537	8.62376406082642	8.31886266226708	8.29131378720302	8.23920469407368	8.0653834292542
PPP2R1A	8.19292064345606	8.40041632468535	8.69364454244836	8.16835159407734	8.21323932150171	7.39206337722561	8.22016259108245	8.71425715471082	8.19020752915898	8.57062238418508	8.31670669570484	8.6776945270679	8.76052881912015	8.10133508055931	8.42376070684104	8.26370955391697	8.29534769642393	8.1397232129895	8.65581400999821	8.60434410886874
GSN	11.1313740826252	12.0852039013016	12.3392528623297	11.5624633571033	11.3775589781124	11.2414659310794	10.6496989811006	11.385837451021	11.7017704256853	12.1179788181368	10.8267160538755	11.1681218192056	11.5956645896851	11.4275150159628	11.0595550456296	11.9030984968344	10.7249856042635	9.94163771589568	11.2626834178011	11.2766966476864
HK1	8.51500297215195	8.56718540237244	8.81970661432026	9.24643098917413	9.79358611817818	8.71425715471082	9.42062265749853	10.0716686459599	9.46670748518926	9.50454342812805	9.22946954939303	8.58863484396732	8.88058824956711	9.04237195029043	8.23989417110162	8.7725579177006	9.20683198092743	9.39431550054332	8.76499539667918	9.03991198341078
KDELR2	9.31899024609529	8.65498233587008	9.22192100820975	9.46893287280161	9.33345735362641	8.87223404927755	9.28243585325457	9.3303684616269	9.08380441618916	9.54268775280121	9.82894291813512	9.70175060936096	9.3202210134083	9.83231893480602	9.54607955337909	9.46104412304375	10.0031694893991	9.42267316803716	9.81009255183212	9.45052283892243
NPC2	11.5344474279793	11.1746881349694	10.7628730406713	10.7724964189915	10.6573504088973	11.1746881349694	10.7426246164071	10.6573504088973	11.4618163732628	11.3775589781124	11.4530471978961	11.7560489054029	11.2905501748291	11.4452824322432	11.5861952372218	11.7285305008103	11.5097144394468	11.9765971475661	11.5189006546967	11.3637938372228
DYNLL1	10.5209217750951	10.0333209366884	10.7043295628116	10.3812043816154	9.14653860584684	9.92881350948123	10.2729507904686	9.70175060936096	9.74052501649078	10.5145392790672	10.579281033743	10.8386408007191	11.0768212259315	10.9136074064071	10.5516882308191	10.9833803913444	10.5669983501931	11.0225594637168	11.3637938372228	10.4705730774313
LITAF	8.18606893586337	8.45359082695075	8.20923832294428	8.91902738522372	9.08804324529812	9.16143522854676	9.67259469931889	9.55290381646209	8.78294898530763	9.01015422653586	9.27616805071727	9.74317921615285	8.34150339687456	8.8760404050959	9.05907640583019	8.66404408413488	9.43591094726576	9.52741532190198	9.1496949972361	9.12452935244019
EEF1B2	11.5956645896851	11.3637938372228	11.2281690501091	11.3775589781124	11.1313740826252	11.7414230200751	11.2766966476864	11.1370813161829	11.0225594637168	10.9998438497952	11.3637938372228	11.4783687543559	11.3637938372228	11.3637938372228	11.2626834178011	11.4618163732628	11.047610633929	10.9367472345256	11.4783687543559	11.3474438260671
PRKCSH	8.01996373043466	8.25083839499161	8.4648061030459	8.33994587399684	8.54823805255052	8.24117262342858	8.69986418872849	8.81903457988282	8.51826473830954	8.32960417343971	8.6909123564192	8.73126321166249	8.3099980967506	8.73725567238321	8.64949971152031	8.73850768929529	9.03765677734682	8.84640306432449	8.6889798824386	8.64705224156916
GOT2	7.80164029939522	7.78185698551274	7.80900375908754	7.82369323431521	7.70593991035336	7.45470580003443	7.8806071728412	7.77432662745849	7.96176120177341	7.95447259758452	7.96261057265177	8.22110508013206	7.51777129968416	7.70144957438589	8.12261030031962	8.1996763369359	7.64252169042033	7.82661991302402	7.92853812983746	8.42106987842103
FKBP1A	8.29766343251192	7.83733312742731	7.92853812983746	8.52234101178447	8.89132047124806	8.43065112320524	9.8433050546819	9.02956947783142	8.90076185533345	8.83173746324652	8.19317650697479	8.2037155262874	7.7772692047309	8.24194920166013	8.33180372932588	8.76887207939189	9.24342267116855	9.21252097331432	8.661911318027	8.77388333034335
ACADVL	9.09623620924444	9.11733109798703	9.47875079927384	9.40830588954448	9.01724342785007	8.16283983742706	8.98218490690108	9.20526517607572	9.69452918509666	9.4334944401683	9.73742470263872	9.24133962200583	9.92881350948123	9.02576804234704	9.2366650113496	9.41509459522413	9.43938810513571	9.16782498282822	9.85550963604798	9.98324188660888
SKP1	10.0168032882427	10.2263695603286	9.95553759015694	9.81340602953778	10.0031694893991	10.3354071478116	9.9174088634521	9.87485636975438	9.99021474221361	10.0333209366884	9.96672885413097	9.88444856124699	9.89163978595994	10.0183631724003	10.1925623206557	10.1956984578622	10.12614498973	10.076463693834	10.0624566672964	10.2984167187923
MAPRE1	9.41339550551431	8.71980984382747	8.44550997094543	8.79571108465919	8.36997164363316	8.6909123564192	8.77772774339246	8.65498233587008	8.25011752587078	8.5603213510826	8.5824888009885	8.98903170480317	9.25072183766189	8.86554948433601	9.02576804234704	8.96808659021819	8.56954896081342	8.76218007673058	8.58213840737263	8.34838753158449
OS9	9.37433371883729	9.85360075447916	10.1891437800868	9.73284249169846	9.85920276465732	9.4872609512327	9.90271222853077	10.1162785966179	10.1855009053562	10.1789587127366	9.72477213554236	10.2468737504531	9.99021474221361	9.62983719208259	9.95864327198501	9.58745238519013	9.91388602948043	10.2874870014221	10.2119158001113	10.3385708020612
RPL13A	12.5005456449859	12.6898898434535	12.7410332765782	12.6522188509539	12.7076255733018	12.3516286000288	12.5775200388032	12.5488702399917	12.5312672764097	12.6683027043224	12.5609677549041	12.633098222135	12.8537201517669	12.7076255733018	12.7076255733018	12.6683027043224	12.3005289006066	12.4833608432327	12.8236076850956	12.6898898434535
RPL7	11.385837451021	12.4412401819574	12.4562905333698	12.3005289006066	12.5189685988379	12.5189685988379	12.2666780742013	12.3392528623297	12.4190278181296	12.2549534164574	12.3626080667236	12.2666780742013	11.8469256262267	12.1629973592835	12.2549534164574	12.2233593781996	12.2666780742013	12.2887879292903	12.2462888044254	12.4297454782179
ACTR1A	7.81050139353981	7.76608117694485	7.63748996482565	7.63913328318648	7.97420564995922	7.409693776214	7.90679205069502	7.40631531729317	7.5985893856075	7.91789577630092	7.88212091738639	7.9628476270548	8.19126209375109	7.78838510460354	7.7984087504762	8.05370880700921	7.75323529872536	7.75868262759992	8.05329345451769	7.90877500083098
CAPRIN1	9.03871957743286	8.74588718122228	8.71740313330331	8.82326563181241	8.47616024638945	8.20247704396796	9.12528793727308	8.00916389687924	7.99871268221221	8.09559722560034	8.25834362299238	9.51546791551803	9.06281212355171	9.35750475668024	9.35577597846456	9.0994192984167	9.12674119161162	8.93151857028791	8.89272421825012	8.55022027273147
RPL10	10.3603406923597	10.3719112466347	10.7887933510317	10.3847890621487	10.2362233559344	10.1431488803301	10.3767673290745	10.3436295940344	9.76985436902065	9.85733832502211	10.5840714204615	10.2729507904686	10.4120453590468	10.6212845567838	10.5009041962358	10.8017366258486	10.518392290816	10.0659324833071	10.0827844134103	10.6261965041273
PPP1CC	9.59802207787215	9.70175060936096	9.60226246144301	10.024074772546	10.0532798720672	10.5954504759418	9.21252097331432	8.99187057861421	9.53876879055148	9.51177468788693	10.2551855373941	10.6534556243562	10.75819235209	10.5331012355725	10.417722238525	10.417722238525	9.76785791726029	10.16602733923	10.351340345358	10.4247229642772
ACTR2	8.5334231123596	8.90627331051701	8.98714279208274	9.04237195029043	8.68676771647575	8.46682289918994	8.81673024226604	7.82391405140354	8.42106987842103	8.97986907233025	9.01867103313888	9.63939477401604	8.27008704806612	9.2107229968609	9.69007630123042	9.32878072456982	9.00412499912639	9.31264085166763	8.95483777776371	8.95374606721943
PTP4A1	7.33960061340938	8.45838988739837	8.13453507917361	8.01973712778288	7.69207260074673	7.98451129927052	7.99248701194776	8.5334231123596	7.77313539596594	7.409693776214	7.27362881788774	7.51818897527106	7.01692926413455	7.43608883264352	7.74372466913632	7.55354523030531	7.47799416609498	7.58818998013323	7.00147133216264	6.52839778655853
NACA	11.9765971475661	11.6340245792711	11.6687994122876	11.5189006546967	11.4043505332027	11.7753551123118	11.3402099163153	11.4371667380219	11.3551944474415	11.5344474279793	11.4452824322432	11.3637938372228	10.5282266492432	11.5273865938198	11.4783687543559	11.5444083753165	11.4530471978961	11.0678706310121	11.385837451021	11.3994769919224
GPX1	11.1179059033605	11.2207930354646	10.2838330017051	10.2749327794267	9.47702514519566	9.08380441618916	9.70772559995851	9.53213969025799	10.8192332641284	10.518392290816	10.6439969563011	11.0117208340253	11.9112504184727	10.7676207857256	11.0405236299801	10.7043295628116	11.0534294737835	11.3939653748651	11.234801003593	10.511145404084
PGK1	9.88669948446116	8.79679330964331	8.31670669570484	9.18995870669379	9.43591094726576	8.62095353962902	9.97513640889603	9.41844980404152	9.17947251505659	8.9374050983149	8.43412273060406	9.1556925483169	8.02636688577012	8.99129700816363	8.95066568880504	9.0087234871102	9.0791939067081	9.20957823386421	8.6909123564192	8.78377541274233
SUMO3	9.48323016693545	9.27308804528639	8.36287322796207	9.43056616408798	9.55674223730695	9.33813328737838	9.04627351721569	8.86244255531822	9.21908660055061	9.13401379051066	9.08271308148971	9.3143369415465	9.77868839524168	9.25824157423374	9.33656957679075	9.26851462615221	9.18402537915668	9.2718162202195	9.03538356056658	8.86382362845359
RPS27	12.2324704885557	12.5005456449859	12.5005456449859	12.2462888044254	12.6683027043224	12.633098222135	12.5312672764097	12.3845631179319	12.373971759433	12.396333791128	12.2887879292903	12.0948934148525	12.3289789840464	12.1712626154868	12.2785572586798	12.3392528623297	12.373971759433	12.2666780742013	12.2887879292903	12.6146086621518
TPP1	8.60133786868813	9.33203614365768	8.87356807317428	8.62248709829989	8.58078519852853	8.82720379447091	8.87455770775968	8.40490610111037	9.53346201824405	8.7510243389981	9.20526517607572	9.88948738179153	9.05556404511666	9.04917454005555	9.63939477401604	9.40122982514132	9.34938185533003	10.1700400303188	9.60431407378183	9.66420794230195
GNB1	9.36062986010668	9.23064110617748	9.59629642612823	9.50037083483402	9.22817451072991	9.03871957743286	9.0791939067081	9.37283446627021	9.47309799857141	9.42453970656149	9.64541409202153	9.93912199222262	9.42453970656149	9.64735147443602	9.80550202571623	9.60431407378183	9.31750155082549	9.37843108131205	9.54811406454321	9.71231369359333
NUMA1	6.70976195795291	7.45051940529071	7.35450378724857	6.84838897823495	6.60984753997238	6.46433994778033	5.95812096568837	6.5432067673603	7.32450897791072	6.59925571116345	6.75383525882681	6.88191645748189	7.60672728286109	7.23977846074988	6.89589124578262	7.09028953746809	6.90166056574988	6.7421705197975	7.17180180186049	6.99120887387417
FTH1	11.9657879844392	11.4119038524027	10.978825196285	11.625899928329	11.2837094981277	10.978825196285	12.1347331803159	11.2987338503975	11.921768269779	11.5624633571033	11.3551944474415	11.7661867312863	12.0505750910935	11.4708548103989	11.625899928329	11.6687994122876	12.0314233186444	12.1435839748428	11.1821553708096	11.1917326119129
RAN	9.77460843119074	8.98218490690108	8.57892036264447	9.68231622782919	8.911207591058	8.72449717323872	9.70584867316452	9.22510002068526	8.66821946486087	9.03643849476836	8.38760778723203	8.69000310748932	8.56842452712537	8.74185454178176	8.78163138437231	8.72691568622277	8.3099980967506	8.3181129565081	8.46556035018183	8.17955216856617
CAPN1	6.86171946370131	6.41382066581663	6.78603078220511	6.88853080464318	7.21179923271231	6.57052877173905	7.00158310165585	7.58317416787415	7.2918005234163	6.86493846191673	6.85651191783548	6.94147695948424	7.05967292222856	7.05066549108702	6.68369616542922	6.9570551492339	7.37925277991459	6.5320891288122	7.09167317600454	7.08231586896893
SRSF2	9.2366650113496	8.95950747131208	8.81970661432026	9.51330088785317	9.66046493126388	9.28995790242783	9.41141073962916	9.0313476338551	8.89132047124806	9.25369377150324	8.84968940419867	9.53606762198827	9.38053796901699	8.93814739859398	9.02301247574957	9.21546864085992	9.73851738918757	9.14069114965232	8.89733206041309	9.42267316803716
CALU	7.83623880965888	7.97256036927421	8.06146509503319	8.47919465458391	8.35333755089309	8.000577736061	8.5408546446644	8.06146509503319	8.31438888828149	8.37534056612713	8.66305065199523	8.79487485601602	7.07922190834077	8.69736753040084	8.52394855585694	8.82326563181241	8.85678399806454	8.61003641503957	8.4696084452634	8.11071152057716
NFE2L1	9.20957823386421	10.093649728297	10.290854211029	9.38053796901699	9.42658262603203	9.71638215614294	9.05047458946036	9.26720679943238	9.88176697766714	10.1465515303928	9.63386443957567	9.76120058334107	9.9809874317186	9.85920276465732	9.74565828071011	10.1162785966179	9.75562405700595	9.55499730436698	10.1031172286802	9.8968847973864
ARL6IP5	10.7724964189915	10.0681026533059	10.9310343043937	10.4969365046477	10.0504689139352	10.8192332641284	9.51963962371798	9.71638215614294	10.6212845567838	10.3921031232621	10.8496068262727	11.0175642969759	10.5754177554977	11.1978766218963	11.1746881349694	11.1413290611142	10.7197729072358	10.6617843445992	10.8965936071537	10.7822143144046
DPYSL2	10.9564598885126	10.8267160538755	10.7522992511545	11.0816133479327	10.9080871963163	11.1179059033605	10.7287449369535	10.4751880683961	10.9310343043937	10.3959229165192	11.2837094981277	10.8753980106077	10.5380759781784	11.2626834178011	11.0175642969759	11.2281690501091	11.2281690501091	11.0595550456296	11.0678706310121	10.9486438628591
RPLP1	12.373971759433	12.3289789840464	12.3845631179319	12.4190278181296	12.3516286000288	12.1179788181368	12.3845631179319	12.4562905333698	12.4718336221213	12.1347331803159	12.3289789840464	12.2887879292903	12.7254901589008	12.1552810796791	12.0738661302385	12.2666780742013	12.3626080667236	12.0948934148525	12.3626080667236	12.3516286000288
CTNNA1	9.12003344257285	9.01015422653586	9.33813328737838	9.29413723285407	8.97292409049578	8.95483777776371	8.90076185533345	9.16782498282822	8.93490814648001	8.84968940419867	9.12344334198851	9.19298253379714	9.63630137383114	9.40974396824259	9.15428924338415	9.34300765927207	9.24133962200583	8.89954678459084	9.0313476338551	9.1556925483169
CTSD	7.77495845954276	8.55145157606803	7.20142659118114	8.71620064829485	7.4655148139713	7.01935611965526	8.27381790788739	8.18140494129666	9.9315558565444	8.50850002867968	9.56297927500234	9.41509459522413	8.72350919454756	8.26576707489186	8.39632274550902	8.33821372346926	10.0112058740147	10.4120453590468	9.06734387809296	9.2718162202195
FAM120A	7.95223554678465	8.56954896081342	8.19604401173134	8.52609821518398	8.46865074752712	8.50950668130796	8.75306137164185	8.27008704806612	8.86101657747398	8.83767512993077	8.48373200455133	8.66037757179394	8.19604401173134	8.27083304812986	8.41511404085368	8.47028874365816	8.55239963577173	8.83852896467725	8.78217117816416	8.70893943682155
MAT2A	9.29589033246862	9.48894251146822	8.03167454366706	9.90710210405292	9.33947023601935	8.9151746374327	8.86922395618758	10.7148948588646	8.98903170480317	8.8597828912302	8.55831415448388	8.72862116576231	8.06777143312583	8.4696084452634	8.42670182712239	8.23851893903782	8.71008068563815	8.40210932266949	8.34989931451631	8.16946735725679
LAMC1	9.0791939067081	9.29123024109495	10.0449363226547	9.21705133658229	9.7507797883609	10.1102387981533	9.24342267116855	9.60884523436597	9.97513640889603	9.33656957679075	9.77460843119074	9.00117312057818	8.71464147544122	9.43938810513571	8.82589663953421	9.12003344257285	8.87055329049283	8.73974111866884	9.56704029503794	9.21396146973703
PTMA	11.0175642969759	10.7287449369535	10.6169012432049	10.7779358105023	10.8864990121886	10.5234512593743	11.5273865938198	11.2766966476864	10.7779358105023	10.6573504088973	10.978825196285	10.5429259569519	11.2698816985251	10.7197729072358	10.6261965041273	10.3767673290745	10.4082761947848	10.1956984578622	10.4459123826883	10.7376732115152
BZW1	10.4422570835419	11.4872904436443	10.8143458809928	10.8386408007191	9.88444856124699	11.0816133479327	10.2362233559344	9.87273760239883	10.8965936071537	10.0063946787909	9.02838328985904	9.25973937926127	8.5676444960567	9.10677181479383	10.0359876484632	9.42658262603203	9.72961693780883	9.8968847973864	9.60226246144301	9.14541317538008
ATF4	11.0066612944661	11.3137924873034	10.7148948588646	11.0066612944661	10.9833803913444	10.795309529499	10.6405752271492	11.4530471978961	10.6169012432049	11.3551944474415	10.9367472345256	10.0716686459599	10.3889602784193	10.3767673290745	9.86449601898656	10.518392290816	10.0741173404824	9.92356635282441	10.4120453590468	10.6665412338699
GNAS	9.65354441699195	10.2327832649377	10.6405752271492	10.5282266492432	10.5282266492432	10.7376732115152	10.5473101130637	10.6016645012707	10.832938763429	10.556201600204	11.0175642969759	11.2491238931059	10.16602733923	11.0678706310121	11.0768212259315	10.8079250924077	11.0983993013766	10.7197729072358	10.7522992511545	11.1067360711447
RPS15A	11.4452824322432	11.8707262216689	11.921768269779	11.6687994122876	12.1435839748428	11.6687994122876	11.921768269779	11.3309622497501	11.7285305008103	12.0120726990119	12.0738661302385	11.7753551123118	11.5861952372218	11.5624633571033	11.7414230200751	11.9537089856638	12.0120726990119	11.6518676739785	11.8707262216689	12.0635578388001
ANXA5	10.8267160538755	10.3032380942888	10.6359756358903	11.0297521945299	10.4543254949737	10.5840714204615	10.5840714204615	10.9649613572465	10.9080871963163	10.9310343043937	11.1483416178125	10.75819235209	10.9833803913444	11.1413290611142	10.9486438628591	10.9931060627972	10.5754177554977	10.8814837733063	10.9627925593572	10.9671301551358
STMN1	6.34152960567539	5.7585189161965	3.97727776225057	5.98673086911338	3.30847666417645	5.58796927069001	4.74662226099625	6.29117823931735	4.98362394980398	5.99413747150946	6.08733039745619	6.29537217424827	6.34560230552938	6.01861960220314	6.1277108339667	6.31648805756608	4.09402901748674	5.63988534106464	5.93935878464659	5.81663581645497
LRP1	9.22074600769712	8.64373503332678	9.08643773950051	8.72090169269635	9.31579279996489	7.77987159317167	8.68596503317954	8.6660506352694	9.39431550054332	8.50199235423122	9.52741532190198	9.48894251146822	9.86449601898656	9.33203614365768	8.76992221441135	8.63818363810465	10.076463693834	9.76785791726029	9.16782498282822	9.07663419472359
PSMB7	9.59629642612823	8.92693480786131	8.90755959012549	8.7277687854777	9.07663419472359	8.90122897842054	9.30444912623373	9.18791850410065	8.87708371053545	9.18086513648382	8.59953542293808	8.80447417367873	7.55598004490927	9.02150073014903	9.03538356056658	9.04125587639258	8.70839776323084	8.63103730702444	8.89549688686295	8.95754632251652
PEA15	9.24715373884606	9.159846203138	8.82720379447091	9.26098323617149	9.70772559995851	9.04363064752932	10.0681026533059	9.83537646727882	9.43938810513571	9.60884523436597	9.43591094726576	9.53081736227193	8.46310155958496	9.49595217832032	8.96170941527578	9.53876879055148	9.58745238519013	9.75562405700595	9.80063620482464	9.27686709877412
ECH1	7.60515067226838	8.03167454366706	8.30456042829448	7.86690480290137	7.42595225835388	7.75074146602361	7.73224515941776	7.7852903586359	8.0477521400689	7.84380313180628	7.66433090408016	8.21893156355279	8.5542485078372	7.95471162391932	8.49429934275273	8.14859350780756	7.47930389639302	8.12655063332345	8.43499476809904	8.18207418774797
ODC1	9.03991198341078	8.6816671160787	9.37433371883729	9.37654589886368	9.32878072456982	9.27468802406824	9.72736615618505	9.57466126463948	7.95192881575041	8.49006913218544	8.33623249497698	8.46556035018183	8.46771115063689	8.08414266795992	8.55609757790388	7.94448573800729	8.3804741531212	8.48293073917118	8.5730932819209	8.75636634079423
IQGAP1	8.62248709829989	9.31055478902536	9.3662057195009	9.06431773886957	8.62522419426918	8.80447417367873	8.3514251691719	8.81304700361025	9.16336194466449	8.95694072990944	9.19868567868079	9.43772990243713	7.90507520382097	9.24133962200583	9.32255672553861	9.59225141901285	9.14218325918329	9.07728399318926	9.43056616408798	9.17691107623437
XRCC6	9.53081736227193	9.29288523801263	9.29413723285407	9.42267316803716	9.0000550410063	8.23397527999454	9.09472848273806	8.87933143145007	8.98494482711114	8.98632561656617	8.94173019700424	9.21252097331432	9.95864327198501	9.18995870669379	9.41640640186257	9.31750155082549	8.9511525132936	8.8476848668263	9.04773431570194	8.76543315275385
ACO2	7.02250852308518	7.32045450134666	6.89445750659321	7.09786312239959	5.70299956818343	5.32876988190625	6.51447767772683	6.32304683942176	6.43008312723181	6.59082565467245	6.6150590392587	7.10753439897147	7.34789744275702	7.57657840569282	7.42632442105677	7.57657840569282	7.01311454433884	7.49266758862323	7.10377768709688	6.58435178512082
DAZAP2	10.8592780283339	10.5699570403966	10.2507848576791	10.1585262499403	10.7779358105023	10.832938763429	10.3557083743174	10.1085340113827	10.4751880683961	10.3557083743174	10.0593087867748	10.4543254949737	9.8433050546819	10.0561416736243	10.4046115546046	10.4751880683961	10.4012821533461	10.5840714204615	10.3473387715893	10.0956276458224
SPARCL1	12.1712626154868	12.2233593781996	12.0505750910935	11.9430464346978	11.7209251491784	12.7254901589008	11.7414230200751	11.749104942484	11.9928043265856	12.1552810796791	11.9328826734386	12.0505750910935	11.5624633571033	12.1435839748428	12.1890473943343	12.2014684096299	12.1629973592835	11.8808892022987	12.0852039013016	12.3005289006066
MCL1	9.76268624101937	9.47454880759458	10.1700400303188	10.088941826204	10.2769147683849	9.58915514194224	9.9775559566628	9.86188277510783	9.25529003097938	9.20683198092743	8.54972974362006	8.73514522477283	8.46556035018183	8.81673024226604	8.6585258941939	8.24414584870903	8.23790119367075	8.60874096658379	8.69499001053538	7.92812968094112
ACTB	12.2014684096299	12.2666780742013	12.1890473943343	12.5975336027979	12.5005456449859	12.2549534164574	12.3516286000288	12.633098222135	12.5609677549041	12.6146086621518	12.633098222135	12.8236076850956	12.6146086621518	12.6898898434535	12.5005456449859	12.6898898434535	12.7981065173631	12.7076255733018	12.7410332765782	12.7642258266436
SARS1	9.44648389175215	9.54607955337909	9.68715983050322	9.67635930288462	9.4516433832396	9.07793379165493	9.72248622073308	9.59085074605731	9.12452935244019	9.66420794230195	9.20849317294073	9.27938655951603	9.41141073962916	9.31960562975179	9.1496949972361	9.4872609512327	9.09472848273806	8.83948478970637	9.392541383341	9.26264808495103
TMBIM6	9.80323747885256	10.3921031232621	10.0138575791246	9.76268624101937	9.86188277510783	9.6621342734727	9.67839236029693	9.60039258244809	10.0302322982206	9.90390456774712	10.4366892575186	10.7249856042635	9.33493222904127	10.1102387981533	10.0741173404824	10.16602733923	9.54444544644489	10.3691177781335	10.2327832649377	10.3317647453021
LMAN2	7.05943838241232	6.60853286607377	6.27401712297007	6.7608151213273	5.87935545508881	4.91415701139588	6.59178732160082	6.44216491660467	6.33126083821374	6.22091573308118	6.82220506355862	6.43731718460662	7.42529085454014	6.78585174651423	7.05777571744332	6.59640595141395	7.04043754920782	6.78518907009825	6.83286796707986	7.10082498250259
HSPD1	10.1431488803301	10.5626821430095	10.351340345358	10.1755850017469	10.5954504759418	10.5331012355725	10.6573504088973	10.2148408777514	9.33813328737838	10.2984167187923	9.63771303399583	9.71022731425692	9.18995870669379	9.54607955337909	9.67839236029693	9.56704029503794	9.4440777385328	9.56704029503794	9.56903774614637	9.65152547485054
ZYX	7.51490730180368	7.86904825380526	8.05780372159968	8.55239963577173	8.57990357523993	7.7957356679615	8.97879086593158	9.1364645225072	9.00783537129242	8.585199371121	8.33281176438438	8.13818563246562	8.18060667307806	8.4143872136176	8.26610743574268	8.3647291685541	8.80782674270421	9.05149751437281	8.0603129628374	8.5598665268264
RPL12	12.6146086621518	12.2785572586798	12.6146086621518	12.5189685988379	12.1712626154868	12.0224409966912	11.9328826734386	11.7560489054029	11.8162091453652	12.0224409966912	12.3845631179319	12.396333791128	12.8236076850956	12.4085276795747	12.4297454782179	12.4190278181296	11.9657879844392	11.7753551123118	12.4562905333698	12.3392528623297
CIRBP	10.0091148981791	9.74052501649078	10.1956984578622	9.99284352533029	10.6016645012707	10.4619543791816	8.95483777776371	9.98581862945601	10.2030725494976	9.67168418512394	10.0716686459599	9.83802056415605	11.2626834178011	9.70772559995851	10.1891437800868	9.40830588954448	9.82786976391667	9.71754586726719	9.90965348771857	10.3194830097125
CCT7	9.40274623539113	8.9511525132936	8.3653958682482	8.93555956657069	8.0608093549471	7.37306682347331	8.68403250746216	7.79815724482744	8.27814757702721	8.54854164913513	7.7984087504762	8.23205315895892	9.2718162202195	8.69000310748932	8.37414943393469	8.83683518053668	7.92014010074893	8.08449824615447	7.94674642497775	7.04441470565665
PAFAH1B1	8.017762324996	7.63748996482565	7.52197584030239	7.57887949707806	7.4826083341516	7.46294911682663	7.27959625641711	7.59165862054354	7.28377501084663	7.6229167929017	7.73409204167968	8.01052716581725	7.61060299225283	7.91857854715377	7.81125724002955	7.89010272844218	7.85340034237573	7.84263936008643	7.86332769279004	7.75263487621309
PSME1	9.06159239614442	8.66696365026239	9.54925659533405	9.85550963604798	10.0422010239159	9.77202161250217	10.0859077982442	9.92061104755498	9.81675547533865	10.4212089621354	10.1232784160641	9.899729582505	9.4483005622439	9.79358611817818	9.98324188660888	10.3847890621487	10.1139936258833	10.078753086037	10.4619543791816	10.4422570835419
RPS10	11.7560489054029	12.0738661302385	11.8595497479671	11.6608393194204	12.2134444135552	11.2698816985251	12.1890473943343	12.3626080667236	12.1802969770232	12.1802969770232	12.0120726990119	12.1063967167394	12.2134444135552	12.3626080667236	11.9112504184727	12.2462888044254	11.9765971475661	12.2324704885557	12.1063967167394	12.1890473943343
ATP5PO	9.28870397757289	9.18995870669379	9.17404680914672	8.98494482711114	8.78853483078285	8.89272421825012	8.93814739859398	8.86101657747398	9.00528072450276	9.2366650113496	9.24643098917413	9.33947023601935	8.65498233587008	9.22646070390403	9.13461161029337	9.28243585325457	9.09716100493264	9.01449463767656	9.21705133658229	9.05047458946036
RPS15	12.3626080667236	12.5609677549041	12.5312672764097	12.4085276795747	12.3144045911373	11.9657879844392	12.2887879292903	12.3144045911373	12.3144045911373	12.373971759433	12.5005456449859	12.3516286000288	12.5005456449859	12.5609677549041	12.1268376726551	12.6146086621518	12.2549534164574	12.0224409966912	12.373971759433	12.4412401819574
PSMD8	8.61043584438851	8.63524276004755	7.87752625037938	8.73602861602883	7.68324176651198	7.50142908479974	8.39097257852007	8.17389305902777	8.06472956520052	7.75074146602361	7.76039040290611	8.0817907141884	8.87885396020307	8.26802099872784	8.52501654484753	8.38294361735611	7.73299076916217	7.25343945645293	7.4565536861538	7.72507286961909
LAMP2	8.78638641982086	8.85227671066721	7.98028201172409	7.95953279755484	7.97154623151747	8.57408877150329	8.20709172870728	7.60859331797993	8.77772774339246	8.18140494129666	8.50692830142551	8.81082514095109	9.18654985573087	8.44778423525718	8.77772774339246	8.5676444960567	8.59232737134927	9.25201801400602	8.60434410886874	8.2073383194397
TPI1	8.73320951695669	8.75412312095764	8.84640306432449	9.76120058334107	9.99907160523601	8.85839278958277	10.7628730406713	9.96180936292024	9.59000294399978	9.50037083483402	8.97292409049578	9.00257862811303	8.64114876894651	8.89272421825012	8.89733206041309	8.60386328518522	9.41141073962916	9.47454880759458	9.02838328985904	9.0222566029493
RPL29	11.4783687543559	11.6917970080012	11.8808892022987	11.6340245792711	11.6773079659318	10.890853908969	11.6608393194204	11.6917970080012	11.3939653748651	11.1313740826252	11.6917970080012	11.4708548103989	12.1802969770232	11.7285305008103	11.5189006546967	11.7209251491784	11.2837094981277	11.0895241965833	11.6340245792711	11.4043505332027
GSTP1	8.33960411769964	9.2366650113496	8.96170941527578	9.12938041078202	9.18898002542309	8.32960417343971	9.12807866728291	9.056625527654	9.29932122663836	9.05047458946036	9.67419826316291	8.86980965239156	8.95882969321784	9.0893650658536	8.9134766457981	9.28538544025658	9.3526738145867	9.10892301232357	8.86306586776856	9.24787648851799
HYOU1	9.34123544024375	8.72164784480269	8.69364454244836	9.73851738918757	9.02150073014903	8.13913781059373	9.7526719651639	9.90509690696347	9.05505426526669	9.48090695034046	8.9511525132936	9.50963135264973	8.5334231123596	9.06159239614442	8.9374050983149	9.0791939067081	9.52906590415237	9.42453970656149	9.41640640186257	9.0994192984167
SNRPD2	10.8386408007191	10.2507848576791	10.16602733923	10.0138575791246	9.72606914586371	9.47193228105096	10.1198383466201	9.80550202571623	9.34604727946092	9.5770602104803	10.3123718399541	9.7576824057294	10.8267160538755	10.4120453590468	9.72248622073308	10.5954504759418	9.55499730436698	9.64950809805341	9.95553759015694	9.76565908325073
PLOD1	7.40529415575798	7.61654759725386	6.82127212185271	8.13613945903245	7.30498015366044	7.14415125450175	7.90251026885144	7.90127405375863	7.64541676502877	7.94886276575697	7.75415346072645	8.17992423361881	7.40921423758012	7.70695958126722	7.73176698804788	7.60515067226838	8.1708537554107	8.42886343232016	8.03246386838096	7.85725906484795
ZNF207	9.70584867316452	9.50037083483402	9.32580600410859	9.53346201824405	9.72064773454351	9.38053796901699	9.7507797883609	9.30444912623373	9.12807866728291	9.59085074605731	9.12938041078202	9.60624563472068	9.25655541903427	9.5073629911957	9.35415155824759	9.47875079927384	9.34445363813066	9.32475818886285	9.47454880759458	9.27468802406824
PSMD2	9.44243515507769	8.61317400426458	8.66696365026239	9.056625527654	8.56182129717911	7.45470580003443	8.51197516623166	8.50950668130796	8.23760893511711	8.45838988739837	9.22074600769712	8.53006920004455	9.40446322418044	9.06870069569627	8.94062817004538	8.93050941164896	8.57205431548291	8.36029129071209	8.3160125828813	8.2833087940496
SCD	7.66531379184282	6.82618754208121	7.48713357975843	8.55577003358339	8.98563522183865	5.14299363335222	8.0120689184469	6.80571151419112	6.39425241043369	9.72248622073308	5.57118496291195	6.37468545749001	7.47031032036453	6.9263462000248	6.40337320159943	7.85617837010628	6.82498532660562	6.9572193157592	5.53327629746331	6.85505900613717
RAP1B	9.60328826761242	9.48090695034046	9.42556116629676	9.9809874317186	9.82071243560588	10.3719112466347	9.73381729356794	9.89450935890249	9.81098533562486	9.87273760239883	9.19141100993978	9.714505590579	10.0659324833071	9.79538672716211	9.81340602953778	9.81953859776581	9.9315558565444	10.0209618403576	9.98211465916374	9.7576824057294
RPS21	11.0405236299801	10.8017366258486	10.7676207857256	10.5699570403966	10.4913603038864	9.92356635282441	10.511145404084	10.3123718399541	10.1789587127366	10.5840714204615	10.8192332641284	10.5626821430095	11.3994769919224	10.7471669336407	10.2279549667969	11.0816133479327	10.4366892575186	10.1360397120834	10.6902004919533	10.5234512593743
MAP4	8.22261195245198	8.12717125627984	8.22459811138141	8.78294898530763	8.05905532185597	7.92014010074893	7.96567400361294	8.42448174332328	8.16835159407734	8.02233651651126	8.6033824615017	7.91857854715377	8.18998350375795	8.26576707489186	7.93898020174667	8.74588718122228	8.3514251691719	7.94150470943325	8.01844942801833	7.9474070863563
BCAP31	8.79896678371146	8.40123810625257	9.09237807207475	9.02150073014903	7.98488834720355	7.47598454040283	8.31974897248313	8.5578198763802	8.71980984382747	8.86306586776856	8.49051119270775	8.76362909098039	9.38401891162952	9.09472848273806	9.18654985573087	8.73725567238321	8.97560348156574	8.73126321166249	8.73204422234668	8.5408546446644
CTSB	11.1138267833363	10.5009041962358	10.4120453590468	11.0768212259315	10.3274997498892	9.9775559566628	10.6169012432049	9.70678713656151	10.9671301551358	10.4012821533461	11.2905501748291	11.3939653748651	11.0895241965833	10.6120372479043	11.2491238931059	10.8592780283339	11.4954847191609	11.8257248738573	11.1746881349694	11.234801003593
EPRS1	7.38672542461993	7.024233269441	7.30291739831895	7.55684997013451	7.22591600363881	7.20521823509864	7.93289734007631	7.56652103316137	7.01085076116131	7.52305462562622	7.70978593382006	7.61926026075928	7.43450563770369	7.52092425775504	7.7783621679101	7.24543165858347	6.76778503577844	7.74878317296022	7.22113916454206	7.60953844786975
PRDX6	10.1891437800868	10.2729507904686	9.77681674291534	10.0624566672964	9.11055201606518	9.7526719651639	9.64541409202153	9.15123009518314	9.51963962371798	9.37101591227003	9.17947251505659	9.30707741755432	9.99566616075845	9.43591094726576	9.64541409202153	9.24912099002271	9.3202210134083	9.03538356056658	9.29932122663836	9.19298253379714
PPP1CA	7.95447259758452	7.9325257553571	6.96758421184146	7.97452793889031	7.3621313528016	5.81553886725934	7.88535124423576	7.03752615594655	7.97908481202089	7.65996111594137	7.79162366482212	8.08608394290299	8.71980984382747	8.09075048536443	7.83491692455934	7.91823716172735	8.28493971748098	8.31670669570484	8.5031299807858	8.18576583274891
SARAF	9.69931528168357	10.2874870014221	9.7576824057294	9.6161579575603	9.53606762198827	9.66644608483375	8.56470931356175	8.5629096619119	9.45276392755678	9.62059400576178	9.88948738179153	9.63771303399583	9.84547074242546	9.85455519526357	10.0168032882427	9.87769508989892	9.54100583042744	9.59085074605731	9.67839236029693	9.41509459522413
AHCYL1	8.0149184352288	8.87356807317428	8.46617610232439	8.78109159058046	8.91221949673297	8.92507635027462	8.60915959000746	8.76992221441135	8.9581519151236	8.76266811449899	8.61730111529263	8.10580842274143	7.63217318584193	8.55710788082049	8.28270027317435	8.34838753158449	8.61822318923123	8.66821946486087	8.5633571955202	8.5824888009885
IST1	9.54268775280121	9.67259469931889	9.6621342734727	9.61059826002504	10.1789587127366	9.36445524691481	9.12938041078202	9.87974410914901	9.54268775280121	9.63215408162582	9.52474328641661	9.67635930288462	8.88456818625738	9.41141073962916	9.49595217832032	9.17691107623437	9.43772990243713	9.13943429042497	9.82188627344595	9.48894251146822
GNB2	8.08378708976537	8.59385867590817	8.18792163112132	8.79896678371146	9.46024662330614	8.05995571764082	9.16654673667987	9.39601224047886	9.4483005622439	9.41509459522413	8.34068622143789	8.84335325811306	8.49227816750928	8.11981804468521	8.20923832294428	8.57121837594931	9.51963962371798	9.12161784012945	9.24643098917413	9.57466126463948
H2AZ1	10.0681026533059	9.30614478217341	9.30707741755432	9.06159239614442	9.77868839524168	9.21546864085992	9.45052283892243	8.55543191508732	9.27308804528639	8.89617398766782	9.06553843231756	9.11681344337218	10.1360397120834	8.9630966363934	8.82285283641735	9.08060286120511	8.93490814648001	8.97879086593158	8.69893406828878	8.31145470658503
NCOR1	7.16707792733301	7.38732689163839	7.35300702204291	7.25965551997012	7.29197688824887	7.35740880628657	6.99560381198129	7.04235638067807	6.98471200589062	7.28019061659126	7.30605055239751	7.16350499130173	6.96776919082513	7.36621185026258	7.16849162547035	7.48476622309871	7.29361834606527	7.20304829955456	7.33311515123545	7.38711158752718
RPS8	10.417722238525	10.2088348454085	10.2327832649377	10.128453107316	10.4422570835419	10.8386408007191	10.6314694591177	10.6496989811006	10.3691177781335	10.3123718399541	10.0532798720672	9.86781719202564	10.9191973523126	10.0827844134103	10.1568273704662	9.9174088634521	10.6573504088973	10.0422010239159	10.1360397120834	10.4497481339754
FLNA	7.96308468145784	8.83278502184904	9.24787648851799	9.24342267116855	9.29847302914227	8.24414584870903	9.25072183766189	10.1085340113827	9.69007630123042	9.87485636975438	9.62267279506479	9.15304389636828	8.9224107515206	9.46893287280161	8.67801322214937	9.41339550551431	9.946584477914	9.41509459522413	9.71022731425692	9.81675547533865
CNOT1	7.9996699045289	8.10310986316088	8.50815801248015	7.8544991110914	8.34341180706859	8.04434293902292	8.18286454161773	8.11174447171076	7.83843349667876	8.07529817688545	8.35693625997486	8.73262686965169	7.52514018788426	8.32105892015845	8.4713815462388	8.64187767618096	8.45359082695075	8.38380976061486	8.28863645913384	8.24823832933192
DHCR24	7.33408883304275	7.53458203127402	9.22333444188659	8.88058824956711	7.33537545449802	7.12166556801364	7.4620533101283	6.96312728586233	8.00546908751176	7.10784365582884	7.12328860988968	6.77263133902019	7.20935920244338	7.45345225806386	7.37009880016385	7.29505082060559	6.39425241043369	7.09047876678754	6.82810538096476	6.68554108085823
RAB11A	8.70491265382238	8.33180372932588	8.83852896467725	8.35547777299499	8.8476848668263	8.96126723618853	8.81362721569424	8.54884524571973	8.65027565738798	8.87885396020307	8.6650567339937	8.84871367653312	8.75684415042665	8.97560348156574	8.8492015403659	8.95017886431647	8.61317400426458	8.88322846144723	8.94682226392019	8.80447417367873
PSAP	11.7017704256853	12.0505750910935	12.1347331803159	12.0224409966912	11.7560489054029	10.8814837733063	11.749104942484	11.5861952372218	12.1347331803159	12.1435839748428	12.1629973592835	12.3289789840464	12.633098222135	11.9112504184727	12.3516286000288	12.0046723219767	12.2014684096299	12.2134444135552	12.1435839748428	12.1629973592835
RNF114	8.15643165468738	8.10217797859415	7.7168470209755	7.69207260074673	7.93215417063789	7.88581928531606	7.74372466913632	7.85340034237573	7.80276046763453	7.70395526509608	7.43027734283917	7.74724736184556	8.55071080184288	7.57413285541499	7.90572882463526	7.96567400361294	7.79653190446194	7.90929836539023	7.79790573917868	7.62160049088765
RPL18A	11.9851203477451	11.9430464346978	12.0046723219767	12.0948934148525	12.1347331803159	10.694290737027	11.8375496344255	11.7860928674835	11.8469256262267	11.5699236862922	11.6445024548697	11.3402099163153	12.1063967167394	12.0046723219767	11.5754103820275	11.8707262216689	11.8060263130178	11.4452824322432	12.0505750910935	11.9112504184727
STRAP	9.48090695034046	9.4483005622439	9.07793379165493	9.73284249169846	9.59535902231759	9.79094679809042	9.50037083483402	9.5706562761953	9.15428924338415	9.36001734255978	9.25824157423374	9.51722432467688	9.76785791726029	9.47875079927384	9.56115462499668	9.63855390400594	9.46301776263988	9.66843389682878	9.22333444188659	9.37358409255375
S100A10	10.9080871963163	10.8192332641284	11.0895241965833	11.1917326119129	11.7753551123118	11.6445024548697	11.2905501748291	11.7017704256853	11.1917326119129	11.9328826734386	12.0635578388001	11.9657879844392	11.6061644842217	12.3516286000288	12.0948934148525	12.7981065173631	12.1063967167394	12.0738661302385	12.633098222135	12.0224409966912
CCT8	8.25453804365481	8.399585640076	8.88538694925092	8.45838988739837	8.22459811138141	8.30245862189541	8.57892036264447	8.03278289874062	8.10217797859415	8.479542411321	8.05208453098918	8.15806828515392	7.46985218262698	8.04613640015182	8.24976948272549	8.12717125627984	8.40527678311882	8.09662457431284	8.2173988230626	7.97767881005688
NOP56	7.63306817906065	7.45712376785512	7.4565536861538	7.84958524801699	7.46010967942382	7.31417023093483	7.60145727281779	7.53131044113911	6.7827499111945	7.30446104563372	7.46434178546195	7.10906324609248	6.78388416932568	7.1221490822997	6.96880319615421	7.34101726114189	7.32132524779664	6.84172301325091	6.90116368435571	7.35740880628657
PSMB1	10.2263695603286	9.45276392755678	9.28933094000036	9.59085074605731	9.62267279506479	9.9315558565444	9.69223481218404	9.23064110617748	9.38401891162952	9.66644608483375	9.3526738145867	9.62754284625172	10.1585262499403	9.47193228105096	9.47309799857141	9.67259469931889	9.33813328737838	9.37654589886368	9.37654589886368	9.44088721828951
CCT4	9.65152547485054	10.16602733923	9.94163771589568	9.81675547533865	9.946584477914	9.01015422653586	10.1891437800868	9.10173101208087	9.54100583042744	9.43772990243713	10.0976055633479	10.1755850017469	10.0624566672964	10.1789587127366	10.0681026533059	10.2362233559344	9.68043368588127	9.99566616075845	10.0209618403576	10.1102387981533
EPAS1	9.54444544644489	9.0791939067081	9.81675547533865	9.65838585366063	9.80323747885256	9.65838585366063	10.5429259569519	10.0112058740147	9.44648389175215	9.25973937926127	9.53081736227193	8.88652109853733	9.7576824057294	9.46670748518926	9.50037083483402	9.01313119492318	9.20372782269213	8.7253642806792	9.16143522854676	9.48090695034046
DNAJA1	9.61821045906144	9.83802056415605	10.1198383466201	9.70175060936096	10.7107069506098	10.6359756358903	10.5009041962358	9.59442161850695	9.07515426301123	9.76268624101937	9.21546864085992	9.27048431150191	9.46301776263988	9.05454448541672	9.15703240420843	9.20262570890129	8.83173746324652	9.1127058738982	8.97292409049578	8.98494482711114
PSMD4	9.60884523436597	8.62095353962902	8.5158966002053	8.49607332114286	7.7957356679615	7.54063000954974	7.98700884549382	7.77520107304956	8.12173978357413	7.65815599182087	8.56672630868818	8.18341662323629	9.60624563472068	8.63524276004755	8.46818094908201	8.79009765168755	8.05846489164989	7.74168281130652	7.92401552929449	7.36185616953935
UQCRC2	9.78834724307861	9.12807866728291	9.27756614683098	8.93050941164896	8.83278502184904	8.94682226392019	8.96016626420668	8.63524276004755	8.87356807317428	8.92967224155227	8.84640306432449	9.15123009518314	9.03643849476836	8.95950747131208	9.17544433245787	9.15703240420843	8.94597089582375	8.87128636016405	8.94293774532911	8.71620064829485
CKB	5.44482989269009	6.57070513706214	6.43216179893482	6.62247330633679	7.10753439897147	5.82565507068267	5.89707954478951	6.74624239762988	7.31157283142989	6.86772614109577	7.04539137616825	5.91929362748515	7.05287594023499	6.69686872518974	6.60853286607377	6.42107005711151	7.38494152708312	6.60691529025574	6.75752967366565	6.73008459837924
PGAM1	9.90271222853077	9.63771303399583	9.39601224047886	10.2230693247487	9.73186768982897	9.93706276926243	10.2441244113682	10.024074772546	9.80063620482464	9.93706276926243	10.2148408777514	10.3080246499472	10.4459123826883	10.2263695603286	10.2769147683849	10.290854211029	10.0518743930012	10.0138575791246	9.80550202571623	9.55499730436698
STAT1	7.86878616727648	7.26398246557428	7.17180180186049	7.19134952131301	7.05911914451783	7.74878317296022	8.00171202806094	6.85784568487036	6.98071569438089	7.5871151981239	7.81027074307175	7.95359675150381	8.09954790152223	7.87442219630953	8.1655865510751	8.26673481601204	8.02836805459879	7.81099464201871	7.61060299225283	7.64796994457173
RPL23	11.3474438260671	10.9486438628591	11.4119038524027	10.9671301551358	9.99021474221361	9.90965348771857	10.1789587127366	10.1891437800868	9.73381729356794	9.6621342734727	11.5523119761558	10.8496068262727	9.78834724307861	11.2491238931059	10.8442705378459	11.2987338503975	10.6070161706558	9.68231622782919	10.7249856042635	10.7724964189915
SSR1	9.24238114658719	8.68075934044415	8.27651193943902	8.62609066449431	8.48755883392892	9.10329609677673	8.7871262808765	7.95566525436078	8.4135390931664	8.5730932819209	9.43938810513571	8.99503445855245	9.48323016693545	9.16143522854676	8.63944035824752	8.86101657747398	9.15428924338415	9.21396146973703	8.5676444960567	8.26871741188729
TRA2B	9.43772990243713	9.18654985573087	9.20683198092743	9.39601224047886	9.34123544024375	9.64376370350768	9.29288523801263	9.23823736275373	8.76939714690162	8.74588718122228	8.77204062747424	8.68442512276178	9.16974282287315	8.8717602047208	8.9993086393408	8.52165801516196	8.36854568646772	8.6800410369971	8.6033824615017	8.56380472912851
FKBP4	7.30291739831895	7.47973061472237	7.36798930309649	7.39082834423749	7.02012472847559	6.92153230484495	8.25682049967573	7.17496710335521	6.94272678122836	8.23043098565316	6.7007095801237	6.82840426388354	6.9148487290631	7.50745602926983	6.8036273212405	7.0263806655194	7.39706825018926	7.17214571996579	7.54463643081219	7.62951111152669
HDGF	8.42803442178097	9.44648389175215	9.10767827115715	10.0532798720672	10.3385708020612	9.79358611817818	10.024074772546	9.54925659533405	9.47193228105096	10.2279549667969	9.53606762198827	9.06870069569627	8.73514522477283	9.0087234871102	8.96082505710128	9.23823736275373	9.30302550118349	9.44648389175215	9.38831521562031	9.47193228105096
PALLD	8.33576334407072	8.90076185533345	8.84175630209899	8.68596503317954	8.52394855585694	9.10059857965912	8.07442765776395	8.48573186978598	9.18230773370626	9.39601224047886	9.00682680054481	7.93929242088267	7.45202275288887	9.12344334198851	7.91722094913571	9.00528072450276	7.99547353021526	8.00714094483306	8.34150339687456	8.58734170307547
OGA	7.41466880803169	8.35693625997486	8.48122226569731	7.94362802479798	7.32626081679971	7.90832308041061	6.7878313423767	7.64039567390176	7.6227371019113	7.18908486446519	7.71950333654767	7.90251026885144	7.35478279923896	7.95192881575041	7.61926026075928	7.59749127508884	7.16287594092669	7.28804796004143	8.08251089935368	7.85090044338983
M6PR	8.82821381498727	7.87036174429126	7.80139798896852	7.98068155827618	7.43063742790479	7.30059102447464	7.90127405375863	6.80952039623702	7.70646121440386	7.81864634203765	7.51341722535091	8.47222173014031	8.27941601820664	7.88023737089826	8.48962707166312	8.36611804597063	8.54633541263872	8.64281184783569	8.09101327245587	7.83027346420043
SELENOF	9.64541409202153	9.26851462615221	8.45469516443506	9.01089900592297	9.0313476338551	9.43591094726576	8.92381917595099	8.31401377085347	9.4872609512327	9.02576804234704	9.34445363813066	9.36445524691481	9.54811406454321	8.94378029163591	9.24238114658719	9.64541409202153	9.31579279996489	9.57466126463948	8.96440132793955	9.33493222904127
AHCY	7.81050139353981	7.59478819036483	7.68944708818998	8.6187350028786	7.10575432438914	7.03224304976641	7.95734273478153	7.25801142322518	7.303464102203	7.60200936442529	7.04886604155818	7.74000871201096	7.27761444493163	7.5018981829402	7.61405702395876	7.44763266706361	7.2568935391281	7.11970430638142	7.73740501697991	7.53612381955493
HLA-E	9.79653669104907	10.1395708588348	10.4325764282215	10.4120453590468	10.8143458809928	10.518392290816	10.6070161706558	10.6764239471035	10.6261965041273	11.0364013181233	10.5145392790672	10.3354071478116	10.7197729072358	10.2534411462907	10.1102387981533	10.4325764282215	10.4663903475398	10.518392290816	10.6534556243562	10.8267160538755
RPLP2	10.4082761947848	10.5234512593743	10.9191973523126	10.7376732115152	10.6866729856396	10.0091148981791	10.5626821430095	10.2931769989262	10.268725927326	10.3767673290745	10.7628730406713	10.3123718399541	10.8234922718811	10.6496989811006	10.5073111728689	10.556201600204	10.6665412338699	10.1925623206557	10.4325764282215	10.7043295628116
CCT3	9.63215408162582	8.81362721569424	9.05047458946036	9.29288523801263	8.67870813230847	7.80409852555212	9.29589033246862	8.73056069444821	8.74371344417065	9.12082564135115	8.81420742777823	8.35063794259785	9.04700391645882	8.72862116576231	8.79679330964331	8.79487485601602	9.06870069569627	8.84335325811306	8.82720379447091	8.19721607467837
TACC1	9.27686709877412	9.62581461330091	9.52741532190198	9.17947251505659	8.87885396020307	9.34445363813066	8.65128403544072	9.1496949972361	9.35577597846456	9.62581461330091	9.10892301232357	8.89371813490981	8.41844224791042	9.23503751098564	8.43065112320524	9.48090695034046	8.94778079014972	8.70420563821659	8.8760404050959	9.22646070390403
EIF4A2	11.5523119761558	12.1347331803159	11.6061644842217	11.2045040179424	11.1138267833363	11.8808892022987	11.2281690501091	10.4046115546046	11.4221567707606	11.4275150159628	11.2987338503975	11.2766966476864	10.6573504088973	11.1313740826252	11.2045040179424	11.1483416178125	11.0595550456296	11.2698816985251	11.3215916309052	11.4872904436443
PPM1G	6.15429102458043	6.01564680941791	6.21423858773265	7.40595102570079	6.95306346412243	5.53732016363269	6.91271790754255	6.8694450866368	6.90566274794774	5.99152745462288	7.09038415212782	6.00522651411615	6.84117746035982	6.5432067673603	6.61006789945688	6.59803041688358	6.74641606717467	6.52186838296806	6.3360517487586	6.40414707196538
KTN1	8.44778423525718	9.43938810513571	9.34445363813066	9.02301247574957	9.72961693780883	9.58331373990755	9.40446322418044	9.14069114965232	9.39946602878792	9.57268347183504	8.99381942260945	8.80782674270421	8.66404408413488	9.06281212355171	8.79009765168755	9.20849317294073	8.67248891331381	9.02576804234704	8.72258496340338	9.11502956343096
TAGLN2	10.0112058740147	9.61201900636864	9.0980680948576	9.86781719202564	10.3557083743174	8.39882204011039	10.4543254949737	9.76268624101937	9.17247962997362	9.08271308148971	10.2263695603286	9.66743999083127	10.7148948588646	10.3557083743174	9.60226246144301	10.7287449369535	10.4543254949737	10.2295403732651	10.579281033743	10.5282266492432
SRPRA	8.25332022465302	8.26977083301666	8.00171202806094	8.49531560170612	8.80979234563416	7.92736780573163	8.83464957929711	8.22133430764593	8.19748074803245	8.38888840919788	8.03907180906499	8.85099903727922	8.33395925950211	8.17504967421357	8.60103774914284	8.38633569533515	8.25121122096715	8.31217536850411	8.10108290313254	7.84537823685745
PHC2	9.47111326848744	10.0209618403576	9.19439812748584	9.66960378387888	9.82786976391667	8.80825956335144	10.1956984578622	9.6161579575603	10.2468737504531	9.54100583042744	8.77483394956038	8.59086026772258	8.65027565738798	8.1712655578967	8.38592901948032	8.26072325244944	8.65128403544072	9.06025663380706	8.72862116576231	8.52686328473336
BTG1	10.7197729072358	11.1370813161829	11.4783687543559	11.5444083753165	11.6518676739785	11.5523119761558	11.3063344937374	11.5956645896851	11.2207930354646	11.1681218192056	9.92356635282441	9.74802349492881	10.3557083743174	10.3691177781335	10.1465515303928	9.60226246144301	10.0209618403576	10.1789587127366	10.1855009053562	10.2327832649377
KDELR1	7.2120180713052	7.63697783129204	7.53475586700259	7.58535240217323	7.72580298304069	7.19301180750518	7.65584195522669	7.61760371050001	8.13100006510831	7.30059102447464	7.32045450134666	7.61175394611935	7.4578575766165	7.7168470209755	7.28573635939332	7.63934589796283	8.17418669116758	7.93586900129949	7.68628000995341	7.13707256577927
LGALS3BP	8.83173746324652	9.70772559995851	8.89549688686295	8.98903170480317	8.42997383864961	8.31334276556519	8.71980984382747	9.43591094726576	9.50963135264973	9.81340602953778	9.67259469931889	10.1102387981533	10.0859077982442	9.96877655799922	9.92356635282441	9.88176697766714	10.3123718399541	9.80063620482464	10.1891437800868	10.556201600204
SLC3A2	8.46310155958496	8.77772774339246	8.58178801375676	8.59639574082587	7.83906758706125	7.21553921604964	8.08734514828437	7.90596521017969	8.32852345522005	7.90727456467293	7.29485676098992	7.66385608900593	7.89229603341604	7.55354523030531	7.46960719487212	7.54532661859247	7.52611257434387	7.05706447387012	7.33644507171695	7.7123381675327
COX6A1	10.6405752271492	9.95864327198501	10.2468737504531	10.1395708588348	9.93706276926243	9.5073629911957	9.86781719202564	9.79094679809042	9.99907160523601	10.3812043816154	10.3155878019841	10.2441244113682	11.4275150159628	10.795309529499	10.2634544176858	10.5754177554977	9.77681674291534	10.0593087867748	10.3767673290745	10.16602733923
RPS23	12.8236076850956	12.8236076850956	12.7076255733018	12.7981065173631	12.7410332765782	12.8537201517669	12.633098222135	12.9170628994288	12.8824294532787	12.9587281950922	13.0343142024668	12.7642258266436	12.6683027043224	12.9170628994288	12.6898898434535	12.9170628994288	12.7410332765782	12.6898898434535	12.9587281950922	12.8236076850956
RAB14	7.90877500083098	7.91722094913571	8.51361032943324	7.85752530517088	7.70431461878362	7.64123973920347	7.6225574109209	7.56005998706158	7.65405334392104	7.78838510460354	8.18998350375795	8.20493868595895	8.32749291967501	8.12123501841469	8.29766343251192	7.66347833735299	7.69883092235176	7.80870976280606	7.89422015728781	8.12792283758495
TMED10	10.2327832649377	9.64376370350768	9.4286545217332	9.81953859776581	9.31899024609529	9.58745238519013	9.22074600769712	9.05279002635203	9.58331373990755	9.28099151699422	9.88669948446116	10.3691177781335	10.5840714204615	10.1232784160641	10.4422570835419	10.0359876484632	9.92061104755498	9.9522413018881	10.0716686459599	9.63771303399583
VCL	8.08801449961482	8.52320270659	8.99616967993036	8.57618366048769	9.16974282287315	9.392541383341	8.9511525132936	9.29932122663836	8.9218802322538	8.89481978605809	9.23949563834785	8.77152333724788	9.01164378531007	8.90228228658864	8.10528828076763	8.33450966040331	8.48373200455133	8.41170575039745	8.54187142464819	8.49429934275273
DCTN2	7.10494395617656	7.23596006226245	7.43899064072273	7.66366721317946	6.97486777587147	7.3515446982077	6.84117746035982	7.34661229622914	7.38973571688112	7.14281488074236	7.45712376785512	7.78355656748245	6.93532857559166	7.78982314568084	7.4538866369118	7.86952879460551	7.45696356954168	7.13164581085417	7.12166556801364	7.55478006200987
RPS4X	12.1552810796791	12.3626080667236	12.5189685988379	12.2233593781996	12.3626080667236	12.4412401819574	12.4833608432327	12.4718336221213	12.2887879292903	12.3144045911373	12.7254901589008	12.5488702399917	11.1413290611142	12.5488702399917	12.4718336221213	12.4412401819574	12.4297454782179	12.1347331803159	12.5189685988379	12.633098222135
DEK	9.11733109798703	9.81953859776581	8.77204062747424	8.93356440366745	9.92881350948123	9.62754284625172	8.88652109853733	9.63630137383114	9.21324122152568	8.91902738522372	8.58896057481081	8.6795626921916	9.0791939067081	9.04512474866013	9.10173101208087	9.39049286230071	8.42520747525716	8.8760404050959	8.48204632620407	8.68802865448468
CALR	8.38380976061486	8.29297737300233	8.00674530650298	8.65808453656483	9.05966651981863	7.90322472176939	9.55674223730695	9.54100583042744	9.05149751437281	8.69623422414383	9.07251077826367	8.9151746374327	8.49457981775517	8.55880843258756	8.72862116576231	9.20526517607572	9.69931528168357	9.67419826316291	8.71980984382747	9.12938041078202
RPL8	12.1890473943343	12.1629973592835	12.1712626154868	12.1629973592835	11.9030984968344	10.6866729856396	12.0046723219767	11.921768269779	11.7661867312863	11.6687994122876	11.8927954842628	12.0635578388001	12.6898898434535	11.9765971475661	11.9430464346978	12.2134444135552	11.625899928329	11.3309622497501	12.1802969770232	12.0420998980406
RPL5	11.2414659310794	11.0225594637168	10.9998438497952	11.0405236299801	10.9931060627972	11.3637938372228	10.9367472345256	11.1413290611142	10.7822143144046	10.8267160538755	11.2766966476864	10.7779358105023	10.9486438628591	11.1138267833363	10.8496068262727	11.162348003407	10.9998438497952	10.6764239471035	10.8386408007191	11.0534294737835
RERE	6.85873570387381	7.94334722200999	8.07197459495737	7.37837736449008	7.84687792453903	7.48457691229122	6.33493324521167	7.38429689780592	7.88268225935321	7.5969937210568	6.70316287671771	6.42087132577928	6.99140521719642	7.10737287869753	6.68688809788951	6.81034323683292	6.89846439093912	6.72441832782288	7.17896012114298	6.703691149126
HSBP1	9.46893287280161	8.71842622502123	8.38592901948032	8.46617610232439	7.94577308908058	8.19126209375109	8.5334231123596	8.23851893903782	8.3647291685541	8.43499476809904	8.89733206041309	8.7253642806792	8.13493984433698	9.02838328985904	8.85488490916533	9.16494521057745	8.98218490690108	8.69320216397169	9.15123009518314	9.06734387809296
HMGN1	9.96180936292024	8.69736753040084	8.67476203770024	9.58745238519013	8.60245441467907	9.50599494430348	9.40122982514132	8.80277489885779	8.7510243389981	8.6482690482231	9.86449601898656	9.85733832502211	10.4325764282215	9.71870957839145	9.86956936070897	9.39601224047886	9.76417266213505	9.65609034892743	9.76565908325073	9.52474328641661
SEC31A	9.61201900636864	9.51177468788693	9.9809874317186	9.99566616075845	9.68043368588127	10.2187081900887	9.54268775280121	9.92881350948123	9.62267279506479	9.9809874317186	10.3921031232621	9.97196683522329	9.2366650113496	10.290854211029	9.91628828153599	10.0716686459599	9.9522413018881	9.76985436902065	9.93386807977846	9.95864327198501
GLUD1	8.69986418872849	9.10677181479383	8.78109159058046	8.58896057481081	8.41577060243569	8.77772774339246	8.61083527373746	8.55710788082049	8.28863645913384	8.3514251691719	8.36943225561603	8.9134766457981	8.8899734237842	8.86458138913863	9.04627351721569	9.50963135264973	9.08643773950051	8.76793829136362	8.88849210219499	8.41080074985827
MLF2	7.75804137380354	8.33994587399684	7.98191335301327	8.61730111529263	9.18086513648382	8.09662457431284	9.09623620924444	8.9490831426193	9.06734387809296	8.97292409049578	8.37700926832217	8.59536793209633	8.32920063213029	8.00249946664217	8.30039494863088	8.54010633486851	8.64027909869339	8.85933948049071	9.14287502512867	8.82938686529412
RPS20	11.9430464346978	11.5754103820275	11.8927954842628	11.3994769919224	11.5699236862922	11.8375496344255	11.6518676739785	11.625899928329	11.2905501748291	11.4530471978961	11.7017704256853	11.6608393194204	12.3392528623297	11.6445024548697	11.5097144394468	11.6445024548697	11.5344474279793	11.3697149706986	11.5097144394468	11.5956645896851
ARPC1A	7.73544940038508	7.24612695312894	8.10580842274143	7.36185616953935	7.37385144812028	7.33766518626066	7.83783379168381	7.4981715265623	7.92428975806405	8.05700904240471	8.37051103165029	8.65408123716641	9.12807866728291	8.64557431252474	8.5435037025538	8.7510243389981	8.55880843258756	8.08967795546991	8.66821946486087	8.90076185533345
CCND2	9.16143522854676	8.46386000079833	8.79287269690275	8.04522450109378	7.67806496108725	7.45941413810749	7.68560040289367	7.550506709459	7.24656896860147	8.15870672654379	8.93266503969952	8.9218802322538	8.25046556901607	8.55071080184288	8.88849210219499	8.94597089582375	8.86306586776856	8.27688051801158	8.66354736806506	8.52833763470539
ATP6V0C	8.90505703521031	9.78156553274349	9.06281212355171	9.57466126463948	9.79538672716211	8.90505703521031	9.77202161250217	9.52474328641661	9.89450935890249	9.93386807977846	9.43275315200406	9.49270972446134	9.23823736275373	9.15703240420843	9.34300765927207	9.49595217832032	9.92881350948123	9.97513640889603	9.60039258244809	9.55876198722149
IMMT	8.3160125828813	8.15033449785074	8.25489598849275	8.37954902050215	8.27008704806612	8.20607553170214	8.61648617236315	8.09412351188226	8.33180372932588	8.6018961416836	7.77706375052981	8.26046469847277	7.24238427118206	8.2018568427401	8.42911071030818	8.0456804506228	8.27485015484604	7.84958524801699	7.86545592679713	8.36854568646772
SSRP1	7.83880277680603	7.83653615234556	7.23649120192349	7.93960464001868	7.83733312742731	7.094246268613	8.0477521400689	7.34199136321677	7.30855920683852	7.68560040289367	7.31887744685363	6.82986246830175	6.6454036689924	6.87612569801672	6.80700089277128	7.22215060714938	7.39952918484771	6.92589328916431	7.14415125450175	7.11471733094637
SDCBP	10.5073111728689	10.795309529499	10.4543254949737	10.9136074064071	10.8592780283339	10.8592780283339	11.1138267833363	10.4586647971473	10.8386408007191	10.7822143144046	10.7471669336407	11.1392051886485	10.3385708020612	10.6261965041273	11.0225594637168	10.7822143144046	11.0768212259315	11.3474438260671	10.7724964189915	10.7522992511545
FUS	7.59652929828111	7.23048006106446	7.37073317864144	8.08495138239145	7.57837732003739	6.71514727140099	7.54063000954974	7.85725906484795	7.05500535992926	6.9038233944006	7.61760371050001	7.71070342763557	8.46617610232439	7.40508802233972	7.38847805740974	6.97142558062008	7.45810700289823	7.07342049258992	7.18118931557111	7.37587099787496
CLTA	8.80869238399867	8.8892327629896	8.50272210003058	8.48204632620407	8.48475605082604	8.6150405819308	9.07663419472359	8.52320270659	8.82244004102228	8.94062817004538	8.88058824956711	8.80657965297938	8.64513898166739	8.6816671160787	8.80540059234162	8.6611075607012	8.82589663953421	9.11629578875732	8.88538694925092	8.81206996646108
SEPHS2	8.26705258882203	8.58443942316315	8.1552314482436	8.29297737300233	8.16983879895715	8.75732196005907	8.12314451503924	7.80090275932742	8.67666242458363	7.86853332029386	7.58960221466143	7.8070093024617	7.86952879460551	7.70695958126722	8.16283983742706	7.81330490772757	7.71970619896629	7.951243179956	7.7406700131916	7.60617555609327
RPL31	11.2698816985251	10.8864990121886	11.2987338503975	10.75819235209	10.7249856042635	11.0175642969759	11.0297521945299	10.8267160538755	10.3921031232621	10.6405752271492	11.1138267833363	10.871171289032	10.8192332641284	11.1246256585273	10.9367472345256	11.2905501748291	10.9243410172683	10.6573504088973	10.8442705378459	10.9833803913444
UBA1	8.61407150519636	8.97932996913092	9.71638215614294	9.8433050546819	9.57586073755989	8.07261312203156	9.2718162202195	9.65152547485054	9.52205958586901	9.69452918509666	9.85733832502211	9.19548736909861	8.76687670471784	9.43056616408798	9.38053796901699	9.48894251146822	10.1465515303928	9.54100583042744	9.96412372673459	9.85733832502211
ABLIM1	8.51654299969187	9.88176697766714	9.03402268116286	9.06734387809296	8.72090169269635	9.21705133658229	8.40527678311882	8.87128636016405	9.68414370054992	8.29297737300233	7.53064469608969	6.95516845027411	7.44199032542303	8.15778389843471	7.2532760656602	8.6585258941939	7.51045411771093	7.2382818123678	7.60496331553576	7.65003531646342
ALDOA	10.3847890621487	10.6169012432049	10.8649034382798	11.3215916309052	10.9627925593572	9.40122982514132	10.978825196285	11.0175642969759	11.1821553708096	10.6314694591177	10.6314694591177	11.1067360711447	11.4371667380219	11.0117208340253	11.0983993013766	10.6359756358903	11.3137924873034	10.9833803913444	10.9833803913444	10.7779358105023
PPIB	10.5954504759418	9.04773431570194	9.53876879055148	10.0112058740147	9.6621342734727	9.11681344337218	10.2507848576791	10.3603406923597	10.1232784160641	9.84547074242546	9.80063620482464	9.91260435934099	11.1681218192056	10.6617843445992	10.5331012355725	9.93386807977846	10.5473101130637	10.4366892575186	10.417722238525	10.2187081900887
SERP1	9.0980680948576	9.18468800216032	8.60133786868813	8.50545436151823	8.26072325244944	9.08804324529812	8.97178337877636	9.20957823386421	9.13401379051066	8.47295637519425	9.07663419472359	9.14218325918329	9.51546791551803	8.79679330964331	9.07251077826367	8.56591990359503	9.20139121242129	9.26851462615221	8.72603229219523	8.51361032943324
TSPAN3	9.62983719208259	8.83464957929711	8.86554948433601	9.51546791551803	8.97178337877636	9.46104412304375	8.77388333034335	8.7725579177006	9.32685381935433	9.45052283892243	9.24342267116855	9.77681674291534	10.1009000297479	9.64155620149665	9.92881350948123	9.18402537915668	9.50225379457715	9.64735147443602	9.90271222853077	9.63386443957567
ACTA2	9.37101591227003	9.22510002068526	9.69223481218404	9.4286545217332	9.91516769961987	10.3959229165192	9.26851462615221	10.1855009053562	9.81340602953778	10.0478732407372	9.74052501649078	8.3160125828813	8.32428942733866	10.3032380942888	9.01164378531007	9.18654985573087	9.14791123719292	8.72963447326866	9.42267316803716	9.83001607235357
PPT1	10.4790752846448	9.76985436902065	9.49084640813652	9.62502900911594	9.08643773950051	9.68715983050322	9.5706562761953	8.82285283641735	10.1139936258833	9.95553759015694	10.5516882308191	10.6070161706558	10.9627925593572	10.1700400303188	10.3317647453021	10.2984167187923	10.1009000297479	10.8864990121886	10.4790752846448	10.4663903475398
TAX1BP1	8.59536793209633	8.93266503969952	8.55320632952378	8.02636688577012	8.15317655000292	8.33821372346926	8.38956414435912	8.40797200489062	8.20709172870728	8.4373856786738	8.65581400999821	8.49607332114286	8.04458707168266	8.5292157287351	8.50399363969389	8.46010315374718	8.42935798829619	8.14688526631935	8.29131378720302	8.34519873753839
MDH1	10.0716686459599	9.16336194466449	9.33947023601935	9.19494274829222	8.53929257180521	8.89954678459084	9.20526517607572	8.66074256624757	9.02576804234704	10.0168032882427	9.49420529576351	10.024074772546	9.08060286120511	9.74802349492881	9.946584477914	9.97196683522329	9.35112424440704	9.85550963604798	9.64541409202153	9.56206694999951
PDHA1	7.47733832402267	7.51045411771093	7.8075083577543	7.77370396084516	7.18056318348332	7.67806496108725	7.74097331384011	7.45470580003443	7.57657840569282	7.95789275099263	7.60091451052407	7.57484969692919	7.5027066134529	7.5985893856075	7.50015803195014	7.34760076290675	7.36771485223416	7.41038701992806	7.63260839294378	7.65679029883446
ANXA6	8.3585384446973	8.24221285059015	9.13230032906318	8.87837648895608	8.02261193916025	7.64576179830645	8.32960417343971	7.72752216601269	8.66404408413488	8.65764317893576	9.25072183766189	8.77543662683754	8.46865074752712	8.72734223585023	8.42580153531585	7.90127405375863	8.0863976074897	8.2478973960038	9.20262570890129	8.87656205781568
CD59	9.83231893480602	9.43772990243713	9.26098323617149	9.3143369415465	9.89450935890249	9.17404680914672	10.3242215619148	9.98324188660888	9.68043368588127	10.0561416736243	9.89450935890249	10.4366892575186	7.89820873877574	10.1511214289256	10.0504689139352	10.0532798720672	9.83802056415605	10.2729507904686	9.78593643691238	9.88444856124699
SERPING1	10.795309529499	11.3402099163153	11.5956645896851	11.1138267833363	11.5189006546967	10.8496068262727	11.4119038524027	11.2414659310794	11.5754103820275	11.4783687543559	10.5009041962358	10.5331012355725	10.5954504759418	10.694290737027	10.1068292246121	10.6534556243562	10.8864990121886	10.6070161706558	10.6212845567838	10.7287449369535
PSME3	7.75922635538995	7.55187104779439	7.05706447387012	7.67431382651603	7.60253543801748	7.12429375450644	7.82462741655089	6.77811794860352	7.14251664914283	7.40028046435113	7.02901767058499	7.47333185837719	7.1854400081977	7.23100791367817	7.50783373639295	7.61837455181524	7.45247821059671	7.55313650343406	7.03479724277758	7.40136622316225
HIF1A	10.3032380942888	10.4284653596647	10.0359876484632	11.0983993013766	10.6405752271492	10.7249856042635	11.5624633571033	11.5273865938198	10.6439969563011	9.87974410914901	10.5331012355725	10.2569299284975	9.9522413018881	9.89163978595994	10.3123718399541	10.1431488803301	10.7287449369535	10.5669983501931	10.1232784160641	9.81953859776581
TRIM28	7.60698784410842	8.22110508013206	7.77685829632872	8.28557248526928	8.9879599675993	7.47834618123576	8.5958818364611	8.56182129717911	8.64600964338209	8.76793829136362	8.02706894588222	7.98700884549382	7.83708331122978	7.73810396308071	7.77156791979021	7.85549289905385	8.72258496340338	8.50900335499382	8.37182138231328	8.23851893903782
SNX17	8.09075048536443	7.75106344170014	7.70769091419477	7.42132595922843	7.0251539836951	5.05338341029155	5.24099105342508	5.06593147132725	7.81728798180157	7.54675529767515	7.06458951867877	8.27651193943902	8.54823805255052	8.0120689184469	7.82008749989114	8.43612346296209	8.1416422466316	8.38223543307634	8.33040775723555	7.88509151020187
IPO7	7.87036174429126	8.99616967993036	8.23790119367075	8.25151410552563	8.54884524571973	8.0938099873527	8.83683518053668	8.53093238057068	8.0730969870239	8.27447614762603	8.32356493571164	8.19266477993733	7.22324905943422	8.2350112089995	8.2842481717453	8.55509379659124	8.14688526631935	8.25235332923488	8.11341862144621	7.84015411601029
ACTR3	9.92061104755498	9.43591094726576	9.58745238519013	9.68414370054992	9.30070486895427	9.90509690696347	10.0478732407372	9.4872609512327	9.51722432467688	9.86449601898656	9.81098533562486	10.2148408777514	10.0976055633479	9.81675547533865	9.96672885413097	9.96412372673459	10.0183631724003	10.4497481339754	10.1465515303928	9.68414370054992
CKAP4	8.77073352682856	8.34519873753839	8.76052881912015	9.91260435934099	9.10476185932416	8.83948478970637	8.96170941527578	9.31899024609529	8.72164784480269	8.77073352682856	9.99566616075845	9.33656957679075	9.25369377150324	9.17101064028186	9.52741532190198	8.28208979533806	8.44833359198012	8.74423117468618	9.12938041078202	9.17947251505659
AARS1	8.97178337877636	8.93621098666138	9.18230773370626	9.13520943007608	9.02897638384523	8.37617256113679	9.61059826002504	9.06990129132148	8.77882569515648	9.46893287280161	9.36779965911812	9.01015422653586	9.15123009518314	9.30707741755432	9.12807866728291	9.05149751437281	9.04363064752932	8.91767478412304	8.80540059234162	9.31264085166763
SSR4	10.1956984578622	9.52205958586901	9.9174088634521	10.093649728297	9.3662057195009	8.64114876894651	10.0209618403576	9.65838585366063	9.94163771589568	9.55499730436698	10.4325764282215	10.5754177554977	11.0066612944661	10.7426246164071	11.0816133479327	10.4842250327664	10.6212845567838	10.8442705378459	11.0364013181233	10.9884089534316
CD9	10.2061231727035	10.0168032882427	10.680475903841	9.86449601898656	10.7043295628116	11.2132894549532	9.96877655799922	10.7887933510317	11.1413290611142	10.8965936071537	9.79094679809042	10.4284653596647	11.0534294737835	11.2766966476864	10.6534556243562	11.2698816985251	11.2551486799064	10.4046115546046	11.0405236299801	10.6713809365341
PRDX2	7.51754671208311	7.51454849511229	6.87818422963019	7.90877500083098	6.66359540720812	6.6034801875658	6.97154798442647	7.18932013996276	7.20125978143513	6.88372482440229	7.54572812004256	7.25710168928775	8.17418669116758	7.41850922112118	7.52492083433272	7.51435519105243	6.92205285837285	6.70739131179946	6.98723167768949	7.21813239836534
HADHB	9.77681674291534	9.15123009518314	9.26583928670053	8.98632561656617	8.6585258941939	9.77868839524168	9.04917454005555	9.36945754739222	9.52906590415237	9.0000550410063	9.08380441618916	9.56704029503794	9.33947023601935	9.20683198092743	9.4872609512327	9.10476185932416	9.25655541903427	9.41339550551431	9.34604727946092	9.20262570890129
TXNIP	12.7642258266436	12.6146086621518	12.8537201517669	12.5005456449859	11.4530471978961	12.3005289006066	10.5669983501931	9.85360075447916	12.4562905333698	12.7254901589008	11.0364013181233	11.385837451021	10.3274997498892	11.2281690501091	11.8808892022987	11.2551486799064	11.0117208340253	11.1413290611142	11.6518676739785	11.6061644842217
RPN1	9.64155620149665	8.37208453361566	8.42275006059393	9.05149751437281	7.71421245373648	7.91252466510962	8.25993842449396	8.00819258637782	8.69045773195426	8.40041632468535	9.11864714395521	8.46617610232439	9.77202161250217	9.21546864085992	9.07515426301123	8.9151746374327	8.69499001053538	8.27083304812986	8.54445238820682	7.682929889572
ANXA1	10.093649728297	11.8162091453652	11.5444083753165	11.5956645896851	12.0635578388001	12.1063967167394	10.9734499190348	11.5523119761558	11.4783687543559	11.616306980871	11.5344474279793	11.5097144394468	10.3354071478116	11.502666558772	11.7860928674835	11.9430464346978	11.4872904436443	11.4708548103989	11.7414230200751	11.3775589781124
PAICS	7.637944707457	6.93884563159656	6.67642699599068	7.637944707457	6.74409500749501	6.66660777043996	7.90378213809309	6.90305161974367	6.42308258158485	7.46822804462979	6.49517786727408	6.89589124578262	6.76366063480288	6.69997985051097	7.16662288471593	6.71830659428596	6.49040860747244	6.42922233539476	6.51702762066539	6.48150065293616
JUP	5.40508696027506	7.35542161682265	8.2478973960038	7.03646244504609	6.62247330633679	6.87015786854816	3.89919851854757	6.48389029321486	7.27866164477836	6.29811965705869	6.0942741905272	5.32444123167703	6.18622112971433	6.97129809442739	6.78539143615524	6.00858435739233	6.51321097017414	5.88917820027973	6.57703981251393	5.58517394935726
EIF1AX	8.50120212642534	8.51735918420657	8.56380472912851	8.51447961612054	8.34898590885363	8.53093238057068	8.94843196638451	8.1704419529247	8.08449824615447	7.90411140211615	8.15317655000292	8.0973562196725	7.76947221817353	7.98935155002709	8.04854483094667	7.95223554678465	7.58241108361254	7.60771294152966	7.98305980166926	8.1375100386256
YWHAH	8.37454575234548	8.13784783554561	8.43455874935155	8.85488490916533	9.12807866728291	9.46301776263988	8.80329263544946	8.71340063893643	8.76266811449899	8.6611075607012	8.44550997094543	9.54444544644489	9.32255672553861	8.97292409049578	9.14356679107405	9.11055201606518	9.41339550551431	9.22192100820975	9.76985436902065	9.39516387051109
DSTN	10.5473101130637	10.8753980106077	11.1138267833363	10.8192332641284	10.694290737027	11.2207930354646	10.4751880683961	10.890853908969	10.8442705378459	11.0534294737835	10.9310343043937	10.6439969563011	10.9998438497952	11.1564966103174	10.9310343043937	11.3215916309052	10.9671301551358	10.694290737027	10.9931060627972	10.7107069506098
TAF7	9.01867103313888	9.55290381646209	9.58101703764054	9.62502900911594	9.5706562761953	10.0209618403576	9.20006841271863	9.09472848273806	9.2366650113496	8.91665951608071	8.55710788082049	8.79287269690275	8.6033824615017	8.92444776311281	9.15834451033927	8.84871367653312	8.40243112650087	8.64114876894651	8.87933143145007	8.71842622502123
EIF5B	7.26682293842551	7.20602002083134	6.65382803032128	6.99893943725758	7.29784193759505	7.45712376785512	7.29958136971108	7.45513544909621	6.64440764491475	7.0280917777752	7.1308781830256	6.5804502664213	6.89513903756871	6.38062401473872	6.28123110054704	6.737553854482	6.01261919088184	6.08455282612605	6.13715218455975	6.32260601017553
CD99	10.1162785966179	10.7724964189915	10.3080246499472	10.733206449108	10.8079250924077	10.5429259569519	10.7471669336407	11.0595550456296	11.2045040179424	11.2281690501091	11.4708548103989	10.8649034382798	10.8649034382798	10.9627925593572	10.8386408007191	11.1821553708096	11.4275150159628	11.7017704256853	11.2905501748291	11.385837451021
LDHB	10.4543254949737	10.4212089621354	10.2984167187923	10.4247229642772	9.9775559566628	10.6439969563011	10.2327832649377	9.97513640889603	10.6120372479043	10.6016645012707	10.1789587127366	10.1317766445501	8.9224107515206	10.2618159215512	10.1568273704662	9.8661566055061	9.86449601898656	9.76565908325073	9.80323747885256	9.82188627344595
HNRNPH1	8.52394855585694	8.40691034466051	7.93674448840333	7.89487502247133	8.85227671066721	8.9630966363934	8.54884524571973	8.80540059234162	8.3804741531212	7.769712431749	8.22724571785663	7.85385440456607	9.06159239614442	7.64980239212474	7.69136292198142	7.69234750733188	8.72350919454756	8.45023318822342	7.5791199158786	7.91439187393582
BLCAP	8.30627014937949	8.29401756295816	7.92903044827793	8.3160125828813	8.44439012481048	8.18728120818411	8.19604401173134	8.33239174114347	8.4321891047024	8.31670669570484	8.24142908807934	8.53690387478492	8.39780197905812	8.44348576186272	8.32293273362605	8.29367180090661	8.85227671066721	8.77543662683754	8.7933578454143	8.74062718730992
RPLP0	12.5775200388032	12.2549534164574	12.6683027043224	12.6683027043224	12.4833608432327	12.2462888044254	12.4562905333698	12.5609677549041	12.4085276795747	12.3626080667236	12.4412401819574	12.5189685988379	12.9587281950922	12.633098222135	12.4833608432327	12.5775200388032	12.1802969770232	12.3845631179319	12.5312672764097	12.4718336221213
ADD3	8.93266503969952	8.87708371053545	10.1102387981533	9.06553843231756	8.82720379447091	10.0859077982442	8.11641715439269	9.10476185932416	9.3303684616269	9.22074600769712	10.0138575791246	9.63386443957567	9.39049286230071	10.128453107316	10.0827844134103	9.95864327198501	9.56704029503794	9.55674223730695	10.1511214289256	10.0183631724003
HADH	7.682929889572	7.69608744588697	7.70893564447139	7.49691334632397	6.46487555781809	7.07007131893862	6.93578606392106	6.72104489084517	7.34496843816583	6.97446632549841	7.14625325127202	7.53111440706497	7.97154623151747	7.74621553577209	7.95671356743049	7.50216906740704	7.30253281020307	7.1221490822997	7.36964968210404	7.03752615594655
PFKP	7.83880277680603	8.38139421799693	8.76266811449899	9.58331373990755	9.51722432467688	8.16983879895715	8.8476848668263	9.42453970656149	9.78834724307861	9.946584477914	8.26223780861658	8.71620064829485	9.18844926476187	8.92817414901057	8.75511025579041	9.51177468788693	8.63723354612441	7.76084662031353	8.80782674270421	8.38658066715421
ANP32A	8.01579368597167	7.88212091738639	7.91789577630092	8.17504967421357	7.85699282452502	7.89561277713384	7.80276046763453	8.0247564972614	8.10108290313254	7.47834618123576	7.5985893856075	7.98305980166926	6.80262062370198	7.84916932032238	8.26479104925113	8.15906078121445	7.59749127508884	7.83405607908845	7.97729938327582	8.06375782548966
RAD23A	7.7406700131916	7.81940246554059	7.74241269783155	8.23103553043855	8.76992221441135	7.31157283142989	8.91902738522372	8.32570936638642	8.18606893586337	8.82821381498727	7.55991516433508	7.93735792680301	7.84916932032238	7.50409936111404	7.7120936313157	7.76416898442373	8.07380987389395	8.34234186843978	7.83623880965888	8.64789541041992
GNAI2	7.32653081361025	7.85655297604421	8.03026913922341	7.89917184570398	8.13882841396796	7.6482495269921	8.19856431977688	8.78464843809031	8.6240460258464	8.0261052691489	8.52877668172024	9.19141100993978	8.31942206050275	8.48017591284016	8.1290498571232	8.62812845321926	9.52741532190198	8.95483777776371	9.05279002635203	8.1290498571232
DUSP1	11.9112504184727	11.7661867312863	12.0635578388001	11.6773079659318	11.6917970080012	11.9430464346978	11.8162091453652	12.0224409966912	11.6340245792711	11.7414230200751	10.8814837733063	11.0405236299801	11.4954847191609	11.385837451021	11.1564966103174	10.5009041962358	9.19693711036167	10.3385708020612	9.97513640889603	8.65207251950961
TGM2	5.74149398265341	5.60843777224175	5.18945617360748	5.76289851046639	6.60886309100422	5.95670897800932	7.68025267247069	7.87852485059565	5.73365797929278	6.09756444828223	5.76082562843772	6.07492165236889	4.76096176790469	5.52501148226628	5.37512116418635	5.87181896280498	5.82447628961021	6.31297225429782	6.29485259122536	6.1980888846107
RAB6A	7.01655184949294	7.49217850780512	7.29681923162399	7.6795427841358	7.41707343976936	7.90411140211615	7.48124930482771	6.84490261394479	7.46872656374492	7.21763276856467	7.03828271162238	7.53064469608969	6.86038038537592	7.70978593382006	7.59533635859707	7.91331554533547	7.59478819036483	7.7953718019094	7.62951111152669	7.42632442105677
RPS18	12.396333791128	12.5488702399917	12.5609677549041	12.5312672764097	12.396333791128	12.4297454782179	12.7410332765782	12.7254901589008	12.1268376726551	12.3392528623297	12.7981065173631	12.6683027043224	12.9170628994288	12.7642258266436	12.5312672764097	12.7642258266436	12.5312672764097	12.4718336221213	12.4833608432327	12.7410332765782
PLD3	8.60073762959756	9.35577597846456	9.20139121242129	9.50454342812805	8.42237630656496	7.17063989338434	8.31670669570484	8.33670164588324	10.5145392790672	9.10000893903791	9.32255672553861	10.0859077982442	9.14791123719292	8.83683518053668	9.10173101208087	8.86306586776856	10.1997075912032	10.4012821533461	9.50963135264973	9.60884523436597
PSMF1	8.07683821095692	8.13882841396796	7.91985414104172	7.85385440456607	7.53475586700259	7.66998223334971	7.28074073740183	7.17954848809808	7.72072464287409	7.56377953805288	7.71338938871751	7.76235101450757	8.50692830142551	7.68419239283521	7.83880277680603	7.72822488643365	7.43899064072273	7.55684997013451	7.70351642474459	7.42885247676399
HNRNPA0	8.14959084565224	8.59232737134927	8.90076185533345	9.21546864085992	8.21645532049769	8.63207065996677	8.95244270082571	8.49815888349178	8.87837648895608	8.63008204251034	8.49607332114286	8.57990357523993	8.24943353435896	8.7915970274397	8.9490831426193	8.2576072756838	8.61407150519636	8.3458970014771	8.43860740964774	8.6058759399075
GOLGB1	8.20758491017213	8.52234101178447	7.98877503095801	8.42106987842103	7.83683349503225	7.88191323049567	7.60546530134158	7.94653729843508	7.99371193837614	8.13850702321679	8.48962707166312	8.29065406779059	7.33408883304275	8.21044045278478	7.69062335892145	8.29615300931135	8.15778389843471	7.83683349503225	8.07019227514133	8.00886873839967
MYL9	7.44023911263855	8.98494482711114	9.33493222904127	9.01449463767656	9.25072183766189	8.70538698114043	9.61394546887824	10.8017366258486	10.417722238525	10.2362233559344	9.10722504297549	8.60832234316012	8.70420563821659	9.73186768982897	8.33926236140244	9.05366725588438	9.21908660055061	9.07365526149704	9.08643773950051	9.68715983050322
CTTN	6.76554052541109	7.06480365829391	7.21984649485141	7.12820588270221	7.01608563177637	6.59640595141395	7.31176461646372	7.60091451052407	7.11053982920311	7.04599893372386	7.53820654694985	6.57299377130805	7.31326184881815	6.51382094326688	6.2937807622932	6.93660343917281	6.66117935219641	6.52257515137202	7.09047876678754	7.30059102447464
STOM	10.0593087867748	9.71638215614294	9.5706562761953	9.93386807977846	10.0449363226547	9.80323747885256	9.94446957340843	10.1551284909921	9.46301776263988	9.56476669487989	9.27468802406824	9.34604727946092	8.63617865055803	9.42453970656149	9.17691107623437	9.17813440533339	9.55039912612488	8.52096977485183	9.17947251505659	9.18791850410065
RCN1	8.62376406082642	7.44743380377257	7.62020180103932	9.22333444188659	8.44593313599917	8.12346959712293	8.9879599675993	8.55239963577173	8.07551283138671	7.94299873648606	8.55372741868049	7.40734348845101	7.49881503485206	8.48524396030601	7.78584438422694	7.81619178059257	8.279040046892	7.96533198628686	8.00084711060265	7.79978973969878
PABPC4	9.16654673667987	10.0478732407372	9.78593643691238	9.64735147443602	8.72493072695896	8.65408123716641	9.00257862811303	9.18898002542309	9.25369377150324	8.52501654484753	9.05505426526669	9.5770602104803	9.59629642612823	9.4416611866836	9.25655541903427	9.1364645225072	9.40122982514132	9.04512474866013	9.18535062516396	8.68363989216255
CYC1	8.45178949568682	8.28050980567768	7.7610582721969	8.71502579617162	7.89099920063658	7.28693759927234	8.36330720824958	7.78643672775716	7.84313716987818	8.43894153324461	7.74621553577209	8.39097257852007	8.60915959000746	8.05780372159968	8.21294062933852	8.49958185494885	7.65840129919792	7.89398316012773	8.19748074803245	7.93314063858219
PSMC2	9.48894251146822	8.31522456846992	8.48573186978598	8.76793829136362	8.75306137164185	8.97560348156574	8.6660506352694	8.44974539481857	8.54884524571973	8.80277489885779	8.88762247087224	9.20262570890129	8.32824981961923	8.83852896467725	8.7645576406045	9.07793379165493	8.90286847166965	8.89481978605809	8.78294898530763	8.75145593244307
MMP2	10.9884089534316	10.9833803913444	10.6534556243562	11.2837094981277	11.2452949120926	11.625899928329	11.4221567707606	11.9537089856638	11.4872904436443	11.7860928674835	12.0314233186444	11.2987338503975	11.1483416178125	11.4618163732628	11.4954847191609	11.3309622497501	11.7285305008103	11.7113534901511	11.6608393194204	11.8707262216689
SF3B1	9.97513640889603	9.99566616075845	10.1009000297479	9.90271222853077	10.0183631724003	9.99566616075845	9.66843389682878	9.80919976803939	9.57466126463948	9.86781719202564	10.0112058740147	9.92061104755498	9.99907160523601	9.78593643691238	9.99907160523601	9.64735147443602	9.43423572833253	9.54268775280121	9.61394546887824	10.1198383466201
SMARCC1	6.73688774565044	6.82498532660562	7.29598543511096	6.85716053655304	6.92153230484495	6.69169983496874	7.02943324761127	7.06650817630974	6.32454242690246	6.56952251896096	6.91552587917155	6.51822909263938	6.68021453391432	6.85371376159995	6.80184510989405	6.95921111569025	6.57211661166946	6.43816036194862	6.61778045405844	6.53192489416383
SNU13	9.12161784012945	8.5824888009885	8.67586162923306	8.70491265382238	8.87708371053545	8.27381790788739	9.32878072456982	9.00783537129242	8.55071080184288	8.90389192932261	8.68568098402757	8.86306586776856	9.01381291629987	8.80540059234162	8.81304700361025	8.80540059234162	8.97743036673849	8.77073352682856	8.95754632251652	8.99129700816363
TM9SF2	9.90965348771857	8.92381917595099	9.28243585325457	9.45944912356854	9.30707741755432	9.62267279506479	9.05149751437281	8.4561959366923	9.64735147443602	9.29413723285407	9.45276392755678	10.2263695603286	10.4284653596647	10.1431488803301	9.99021474221361	9.69007630123042	10.3032380942888	10.2119158001113	10.3354071478116	9.84821915078755
SYNGR2	7.97121312370683	8.31181503754457	7.13502968970462	7.70620056237861	8.5629096619119	7.14034699165975	8.758360271686	8.30245862189541	8.7725579177006	9.10000893903791	8.3647291685541	8.84498127596853	8.48962707166312	8.14801945116483	8.35203512945676	8.58295780916155	9.36945754739222	9.72248622073308	8.87773009974577	8.4296659134729
PIP4K2B	7.00321814567126	6.90566274794774	6.75721136591756	6.84066033596269	6.56486656533283	6.60709072796689	6.71360546918962	6.776808335079	6.19343796156849	6.96970933913245	7.30362956552521	7.08839348161285	7.43917368347942	7.12861605707669	7.11502948500009	6.90589515892718	6.89961039724782	6.85628526628835	7.43814344362058	7.14903540898052
DCTN1	7.34061516408457	7.91500215510825	8.32666050825818	8.33040775723555	7.5710630511806	7.43854410021403	7.2368616588727	8.20412509045878	8.19604401173134	7.5153338699755	7.98214685565924	7.51859776615772	7.61576571538701	8.04280326184539	7.51108789307022	8.1552314482436	7.89487502247133	7.78441066989468	8.14249573313312	8.30011689674629
BCLAF1	7.28804796004143	8.60832234316012	8.51197516623166	8.70893943682155	8.9490831426193	9.07663419472359	8.1712655578967	8.06963863636838	7.97154623151747	8.34373886724472	7.89099920063658	8.29653608969586	6.71734370818966	8.0379524152088	8.34373886724472	7.84996257120613	8.10528828076763	7.84122630750248	8.15835267187314	8.19721607467837
SON	8.72449717323872	8.73126321166249	8.86458138913863	8.9511525132936	8.97986907233025	8.89132047124806	8.42737976831565	8.32666050825818	8.65128403544072	8.70693982798127	8.93814739859398	8.78109159058046	8.99856223767529	8.71980984382747	8.73764094424333	8.88456818625738	8.758360271686	8.69893406828878	8.79009765168755	9.03643849476836
PXN	7.11853794720335	6.86151436349584	6.94862508120321	6.98906555914629	7.82008749989114	6.92513713030327	7.67401026982548	8.11512233392653	7.21459816295159	7.51366853206503	7.09266968956939	7.14114995150991	6.42535487583183	7.05448187104478	6.62111208897616	6.96594729013954	7.45551314220088	7.7452132087127	6.94380602454562	7.01107496931473
KPNA2	8.88322846144723	7.95471162391932	7.45922994518137	7.70931612909537	8.10133508055931	8.40453541910193	7.95044499612532	7.60923796245208	7.73843599682785	8.1704419529247	8.18406632588862	7.83623880965888	9.13943429042497	8.11148916653218	8.04280326184539	7.83683349503225	8.1047575313519	8.68539693487561	8.18100580718736	7.80381918401617
ATP6V1B2	9.49084640813652	9.25824157423374	9.64541409202153	9.10329609677673	9.16654673667987	9.10767827115715	8.99503445855245	9.13230032906318	9.28402375283883	9.2967575820574	8.73764094424333	9.69685046145455	8.76169203896216	9.13943429042497	9.34445363813066	8.88322846144723	9.59629642612823	9.79358611817818	9.62983719208259	8.97092109760226
TUBA1B	11.4954847191609	10.75819235209	11.0405236299801	11.9657879844392	11.9112504184727	11.3775589781124	11.6445024548697	11.5189006546967	10.8864990121886	11.9030984968344	12.2666780742013	12.4562905333698	12.0224409966912	12.2233593781996	11.8927954842628	11.8162091453652	11.6518676739785	11.9430464346978	11.9030984968344	11.8162091453652
RBBP7	9.29413723285407	8.82720379447091	8.82244004102228	9.06990129132148	8.91987585873072	9.46670748518926	8.84498127596853	9.09761454989512	8.93621098666138	9.38209830974906	9.50599494430348	9.09761454989512	9.92356635282441	9.40586950382314	9.40122982514132	9.39946602878792	9.04700391645882	9.12452935244019	9.20526517607572	9.20683198092743
SDHA	8.22110508013206	7.83843349667876	8.25121122096715	7.57636477429824	7.18865856502473	7.40610739419185	7.88535124423576	7.08792228301223	7.55991516433508	7.94040924484235	7.87112815227153	7.96748549211288	8.23731667656348	7.99123870435911	8.25525912948965	8.18100580718736	7.99730047037298	7.68025267247069	8.25453804365481	7.53131044113911
RPS29	12.7254901589008	12.1552810796791	12.2666780742013	12.0635578388001	12.0046723219767	12.0420998980406	11.9030984968344	11.8162091453652	11.6445024548697	12.2014684096299	12.1268376726551	11.8927954842628	12.5189685988379	12.0852039013016	11.9030984968344	12.4297454782179	12.1179788181368	12.0314233186444	12.3005289006066	12.2233593781996
DAP	7.82290532762006	7.95265334649786	7.97256036927421	9.01089900592297	6.80529349620613	7.08626619568709	8.01996373043466	8.53690387478492	8.71464147544122	7.28784695368953	7.66573224179138	8.56380472912851	8.70222281251847	8.82244004102228	8.50082883396757	8.61407150519636	8.53969945333686	8.65324143157537	8.41080074985827	7.63084848995221
ARF4	10.0504689139352	9.77460843119074	9.61821045906144	9.96672885413097	10.1891437800868	10.2061231727035	10.0272738109521	9.79538672716211	9.51546791551803	9.85550963604798	10.2362233559344	9.96672885413097	9.38209830974906	10.2468737504531	10.0659324833071	9.92356635282441	10.1700400303188	9.92881350948123	9.55290381646209	9.37101591227003
COPB2	9.07515426301123	7.91138159577092	8.14886170757273	8.47469408670486	7.92812968094112	8.3458970014771	8.07261312203156	7.76127672996417	7.83251194067582	8.61822318923123	8.08608394290299	8.72691568622277	7.73120108894164	8.59639574082587	8.67908434738611	8.74319571365512	7.96719514876255	8.14249573313312	8.38633569533515	8.63818363810465
USP9X	7.7772692047309	8.05296947701701	7.93508372408879	8.07124676481246	7.96261057265177	8.34838753158449	7.78355656748245	7.91439187393582	7.9340544810027	7.8544991110914	8.75145593244307	8.57121837594931	7.92456398683361	8.44508680589168	8.40453541910193	8.63008204251034	8.92635638915705	8.73320951695669	8.6650567339937	8.51544978617862
PFKL	7.10309277958051	7.40508802233972	7.35130769244122	7.73031477982761	7.38826045428431	6.7699726571613	7.48217052533066	7.85506585767101	7.82636675863578	7.64099463496098	7.79701232300623	7.83993112518831	7.51108789307022	7.61381298708489	7.55187104779439	7.772951119926	7.56582719735307	7.67208274113798	7.53970578130363	7.68646893308002
LGALS1	10.7107069506098	10.5754177554977	11.0117208340253	10.1139936258833	10.4751880683961	9.76565908325073	10.6261965041273	11.2132894549532	10.8267160538755	10.9243410172683	12.1347331803159	11.5754103820275	12.0738661302385	11.8927954842628	11.3697149706986	11.7414230200751	11.502666558772	11.8162091453652	11.7560489054029	11.6917970080012
GPX4	9.9809874317186	10.3080246499472	10.4212089621354	9.77868839524168	10.5073111728689	9.99284352533029	9.81098533562486	10.2769147683849	10.4459123826883	10.6120372479043	10.3194830097125	10.1009000297479	11.0175642969759	10.3959229165192	10.3921031232621	10.5473101130637	10.5282266492432	10.5954504759418	11.0595550456296	11.1483416178125
THBS1	7.98752113946527	6.32429085124481	5.7318928836406	7.58179446929276	7.60012348348894	6.47219626848564	8.67476203770024	6.9189527199769	5.80128047384171	6.48312391871934	6.60252887907334	5.54439785901383	6.02369442724401	6.12410632668674	5.87289275926974	5.88096449641203	5.22865255241758	5.95986793152293	4.75442368587053	5.16937644870287
CSE1L	7.79346976367541	7.01655184949294	7.02795130006755	7.43063742790479	6.98950019451877	7.31260151442477	7.6929498977752	7.22156546146277	7.01788045132155	7.39491016655415	7.21740837116404	7.26660185491771	6.74658973671947	7.22041318545634	7.06437537906364	7.21245108356837	7.00147133216264	7.32752324024088	7.13522143097706	7.19613972538988
TUFM	8.28126697025757	8.57408877150329	8.79487485601602	9.49843155005659	8.65453178651824	7.92594401877466	9.04773431570194	8.46556035018183	9.0980680948576	8.89371813490981	8.38294361735611	8.81206996646108	8.41080074985827	8.86101657747398	8.86458138913863	8.60915959000746	8.30039494863088	8.3647291685541	8.79625219715125	8.83173746324652
PSMA7	9.25369377150324	8.67586162923306	8.8404800743977	9.12253059105898	8.10034412320365	7.30291739831895	8.43612346296209	7.80493440212305	8.2173988230626	8.44508680589168	8.51013072304122	8.8404800743977	9.76985436902065	8.90228228658864	8.72963447326866	8.80329263544946	7.93134687297509	8.2018568427401	8.5123126694685	8.37617256113679
POLD2	7.4578575766165	7.8297928231079	7.37733138463126	7.93773260071419	6.24115068391616	5.39705279248658	7.28499106002014	7.14610417337333	7.02571325566596	7.59565382989813	7.09710823035727	7.06125079209646	7.18717000495651	7.20685668264848	7.62185688380131	7.22156546146277	6.96527026327443	6.11793378972134	7.14540524175793	6.37523707185647
CPE	7.73383975622417	6.87125605088874	7.23444371478085	7.36507953728801	7.6795427841358	8.18869185048688	7.95789275099263	7.4538866369118	7.82462741655089	7.24489123665535	7.49544206997436	6.84734695500716	7.92311055459062	8.31635963929307	7.84380313180628	7.45941413810749	8.94173019700424	7.1807920078506	8.48755883392892	7.1760146081525
PGD	8.1673388979021	7.93338393708808	7.00475022843219	7.57731046690037	7.71090511756178	5.95812096568837	7.95333394885744	7.16020947255164	8.21853909488046	8.23920469407368	7.094246268613	7.7664543897092	8.26479104925113	7.84916932032238	7.78782556162179	7.83970813436633	8.02706894588222	7.99003006894646	7.7772692047309	8.1138420660431
COX8A	9.82786976391667	9.69685046145455	8.98714279208274	9.80919976803939	9.90271222853077	8.26610743574268	9.96180936292024	9.78156553274349	9.92881350948123	10.0976055633479	9.65838585366063	9.74565828071011	10.4619543791816	9.54444544644489	9.63630137383114	9.86956936070897	9.87485636975438	10.4212089621354	10.487090249167	10.351340345358
PGRMC1	9.32781727196208	8.81903457988282	8.98948345559623	8.90286847166965	8.94293774532911	8.97005881642816	9.21705133658229	8.60634851369024	8.89371813490981	8.62728557022307	8.61822318923123	9.30859854747947	10.0561416736243	9.30070486895427	9.43275315200406	9.54268775280121	9.05149751437281	9.08060286120511	8.89371813490981	9.05784592088798
EIF5A	8.11752009121103	7.94390882758598	7.88729979313777	6.49706406409308	7.94775150373338	7.63892066841012	9.28995790242783	9.08380441618916	7.86931034033404	7.11984613748303	7.78038951209587	6.53017776476491	8.43499476809904	6.42678688322761	7.94555777922709	8.9490831426193	8.63008204251034	7.93735792680301	8.15580620835917	8.56470931356175
ITGB5	8.45934225792906	8.40453541910193	9.0418139133415	7.61837455181524	7.82462741655089	8.80540059234162	7.32685113706764	8.36943225561603	8.72304707897547	8.01844942801833	8.8597828912302	8.52320270659	9.4440777385328	9.15834451033927	9.06870069569627	9.17544433245787	8.73974111866884	9.02301247574957	8.27381790788739	8.57062238418508
MGAT1	8.55071080184288	8.64027909869339	7.91911071505216	8.73974111866884	9.01313119492318	8.05412415950073	8.51886918889904	8.35384608065358	9.14218325918329	9.02692538250628	8.33040775723555	8.84335325811306	8.55145157606803	8.2842481717453	8.12123501841469	8.65944256288976	8.8812053953134	9.42658262603203	8.48837633175495	8.59042837193685
ACLY	8.07572877574362	7.97200425613557	8.08608394290299	8.93814739859398	8.14832530804239	8.16065962033183	8.33576334407072	8.04522450109378	8.03059135128702	9.33813328737838	8.0660995159334	8.08883180397572	7.97485022782141	8.31438888828149	7.85317678164125	7.92982591814002	8.30389728727766	7.64729502957378	7.84015411601029	7.52335757946319
SRSF7	9.07793379165493	8.84382704039397	9.74565828071011	9.20262570890129	9.51546791551803	9.08643773950051	9.61821045906144	9.25529003097938	8.50045554150981	8.95483777776371	8.3635752362444	7.99425049778655	7.78331196662624	8.0867112720764	8.32666050825818	7.72170411260076	7.76361570846957	7.93107515447879	7.79633030372543	8.23007228008383
CDH1	3.0971153836003	2.57865844325818	2.94726785501138	3.44874680581748	3.37729899739693	3.05425716706145	3.45755962227428	2.46901233873188	3.7166731939272	2.64848995462707	1.90338481921677	2.61840795391191	2.97975130474914	2.57578562471457	3.82588686830866	3.75976931009271	2.30436303354462	2.2632116442819	3.02889797249899	2.79113894807951
PJA2	8.6033824615017	8.68802865448468	9.159846203138	9.32255672553861	9.12528793727308	8.6490711987733	8.35465417058032	8.88538694925092	8.44508680589168	8.32202980825628	8.35787805374502	8.9630966363934	7.92075607973658	8.78109159058046	9.07793379165493	8.62609066449431	8.73320951695669	8.67908434738611	9.07193588125656	8.46771115063689
COX7C	9.75562405700595	9.89450935890249	9.29847302914227	9.04773431570194	8.83948478970637	8.66696365026239	9.39049286230071	9.08804324529812	9.34762665790017	9.3202210134083	9.47309799857141	9.60039258244809	9.45052283892243	9.74052501649078	9.58331373990755	9.35112424440704	9.61201900636864	9.17404680914672	9.54268775280121	9.41141073962916
ECHS1	8.60915959000746	8.58863484396732	8.56842452712537	8.90169610150764	8.38552234362549	8.14688526631935	8.5676444960567	8.28695935823609	8.74540294621593	9.20200846066129	8.661911318027	9.21705133658229	9.58101703764054	9.00412499912639	8.99381942260945	8.88538694925092	8.86101657747398	9.13520943007608	9.08804324529812	9.09237807207475
PLP2	8.03363355971595	9.45478028321849	10.0272738109521	9.27616805071727	9.40360472978579	8.66074256624757	8.9899352063893	9.53606762198827	9.76565908325073	9.04237195029043	8.79851668850829	8.82200156103375	9.23503751098564	9.42658262603203	8.97292409049578	9.84547074242546	9.20849317294073	9.0893650658536	9.35940482501289	8.73091195305535
HLA-DPB1	10.4459123826883	9.59442161850695	9.57894874950631	10.076463693834	9.86781719202564	9.54100583042744	9.95553759015694	9.59802207787215	10.1360397120834	11.3697149706986	11.5861952372218	12.1552810796791	12.0635578388001	11.6608393194204	11.3309622497501	11.4275150159628	11.8469256262267	12.5189685988379	11.4954847191609	11.7285305008103
SSB	8.33423445995271	7.84583622196283	7.16662288471593	7.81770625986562	7.52892875344649	8.0973562196725	7.83086379202028	7.8806071728412	7.69479331190024	7.56005998706158	7.33696925465946	7.79633030372543	7.83130594019953	7.4529447176591	7.5802930395116	7.55846629488627	7.35385333225177	7.53845218517304	7.02402770731983	6.86887083663566
RAB5C	8.49667823261784	8.51447961612054	8.21613197079036	8.97292409049578	7.6750508079496	7.31157283142989	8.2611291779379	7.66531379184282	8.86669169912233	7.89349712250479	7.8473729204463	8.04280326184539	7.58435770128259	7.38429689780592	8.54726944986492	8.36029129071209	8.79204178289082	8.14771359428726	7.44224302692478	8.21450520405001
GPNMB	11.8808892022987	11.9928043265856	11.3637938372228	11.8375496344255	10.9564598885126	11.5189006546967	11.0816133479327	10.9021838179105	12.3289789840464	11.9928043265856	12.2014684096299	12.1435839748428	10.8079250924077	11.7560489054029	12.0852039013016	11.8469256262267	12.0505750910935	12.4412401819574	11.8375496344255	11.5344474279793
EIF2S1	8.16909591555643	7.92285957692268	7.93929242088267	8.33239174114347	7.73409204167968	7.93215417063789	8.28557248526928	8.04613640015182	7.41075569176744	7.82134955774352	7.95842185326702	7.84859034422993	7.19188046884267	7.7861341557935	7.72924501745588	7.87631587770451	7.35915775022635	7.39141249972244	7.52492083433272	7.11142917225648
HAX1	8.62812845321926	8.94004502267526	8.61183451361271	8.50272210003058	8.51447961612054	8.04099960382671	8.81530471304025	7.45835394749399	8.49320098153148	8.79758639937086	8.28921563659466	8.68539693487561	7.4869855611138	8.50692830142551	8.54884524571973	9.2107229968609	8.3525556106658	8.86458138913863	9.12674119161162	9.0845537132472
NFE2L2	9.20526517607572	9.63215408162582	9.37654589886368	9.74052501649078	9.65152547485054	9.70772559995851	9.41339550551431	9.17544433245787	9.40830588954448	9.44325644680524	9.44088721828951	9.49843155005659	9.35189902949687	9.39601224047886	9.64735147443602	9.87273760239883	9.65838585366063	9.43275315200406	9.59225141901285	9.78387479772488
TIMP3	10.2838330017051	11.1067360711447	10.9833803913444	11.1746881349694	10.3194830097125	11.4954847191609	9.56297927500234	10.6617843445992	11.1138267833363	10.8649034382798	10.3959229165192	10.8079250924077	10.8592780283339	10.5754177554977	11.1179059033605	10.7676207857256	10.890853908969	10.2838330017051	10.9671301551358	11.2987338503975
MBNL1	8.79896678371146	9.09084930218705	9.45478028321849	9.07251077826367	9.12674119161162	9.02692538250628	8.45934225792906	8.76687670471784	9.10476185932416	8.97743036673849	8.62728557022307	8.7725579177006	8.54726944986492	8.68676771647575	8.83767512993077	8.86554948433601	8.62095353962902	8.81082514095109	8.61822318923123	8.20330596211601
MFN2	7.59267639796403	7.5969937210568	7.16198486699286	7.51134064046575	7.53943942228332	7.14625325127202	7.28307127185512	7.6633465779237	7.35899904872774	7.47171123040798	7.49725859092521	7.78355656748245	7.65957941180373	7.59316350748939	7.25024229196031	7.83405607908845	7.24467858688701	7.82008749989114	7.50662065252925	7.48457691229122
NMT1	7.41972902336264	7.0430872256399	6.90830441878349	6.80636516832342	6.71676856858535	5.9441108985306	6.46851177579933	6.07414873264216	7.05163944897379	6.50430054228949	6.31431475763105	6.67152537997847	7.09235391577179	7.08645385076863	6.91552587917155	6.76588531678254	6.75721136591756	6.47392472820868	6.78498670404126	6.30368278133629
YBX3	10.4586647971473	10.3959229165192	10.518392290816	10.8143458809928	10.8814837733063	10.8143458809928	10.9671301551358	10.6070161706558	10.2507848576791	10.1956984578622	9.81675547533865	9.18995870669379	9.8509271607856	10.0091148981791	9.59442161850695	9.88444856124699	9.64155620149665	9.20849317294073	9.26264808495103	9.62267279506479
IGFBP7	10.4247229642772	9.84547074242546	9.76985436902065	9.99021474221361	10.3603406923597	10.9884089534316	11.0066612944661	10.2729507904686	10.6617843445992	10.6665412338699	10.6990072683253	9.75930180840806	10.5145392790672	10.7287449369535	9.71022731425692	10.487090249167	10.6359756358903	10.0359876484632	10.4913603038864	10.6212845567838
PUM1	8.55239963577173	9.08060286120511	8.99129700816363	8.83359378663183	9.20262570890129	9.32878072456982	9.19298253379714	9.01164378531007	8.88322846144723	9.00783537129242	8.58443942316315	8.64281184783569	8.51826473830954	8.75306137164185	8.69208897296014	8.58295780916155	8.82244004102228	8.87455770775968	8.78109159058046	8.75925268794104
ARHGDIA	7.54606010571346	7.62767304861077	7.81465234280845	8.56182129717911	9.01015422653586	7.63348023244689	9.37283446627021	9.21705133658229	9.03538356056658	8.75636634079423	7.52717986972272	7.72072464287409	7.7766886373979	7.68748350593168	7.83184661969289	8.17177587422935	8.79758639937086	8.90505703521031	7.90620159572412	8.08608394290299
BHLHE40	9.04363064752932	9.80063620482464	9.1379620168272	10.0168032882427	11.1917326119129	10.4046115546046	11.3551944474415	11.3551944474415	9.93706276926243	9.45944912356854	9.33813328737838	9.46467175626579	9.86188277510783	9.57894874950631	9.10892301232357	9.34762665790017	8.95244270082571	9.28771841997921	9.61059826002504	7.6111699670062
NUDC	7.77432662745849	7.9698364338421	8.09619021213474	8.04989708599243	7.91857854715377	7.40753746970057	7.97542698302299	7.82636675863578	7.70249597024463	8.16238019141263	7.67806496108725	7.65914734181499	7.74988937960733	7.94695555152042	7.76213542086716	7.78502610461143	7.74689683547482	7.46136769271285	7.67370671313494	7.8070093024617
TERF2IP	8.51197516623166	9.21908660055061	8.82467984032875	8.48668083205862	8.75412312095764	9.01313119492318	8.75003792137784	9.12807866728291	8.9511525132936	8.74911343551961	8.8360055673001	8.59317420975463	8.64373503332678	8.39136922109007	8.39097257852007	8.44003865834926	8.79679330964331	8.78217117816416	8.71842622502123	8.51085793983474
TMX2	8.40940700275055	8.37051103165029	8.43704655719883	8.77152333724788	8.15033449785074	8.02706894588222	8.62095353962902	8.22087585261819	8.12963729872763	8.28270027317435	8.10158725798607	8.1357420342664	7.62634305348103	8.03523534364977	8.37534056612713	8.19164518348817	8.39780197905812	8.40041632468535	8.35465417058032	8.4296659134729
ARCN1	9.23503751098564	8.79204178289082	8.92751322656557	9.38401891162952	8.89549688686295	7.9859451109139	8.84871367653312	8.44081576876238	8.5730932819209	9.06990129132148	9.36138216541942	9.16574597362866	9.09716100493264	8.6712933346942	9.22074600769712	9.01449463767656	8.54229544665847	8.73204422234668	8.49006913218544	8.7645576406045
UBA2	9.02150073014903	8.94378029163591	8.62923444004459	8.46556035018183	8.75732196005907	9.39431550054332	8.66404408413488	8.73514522477283	8.85488490916533	8.15870672654379	8.22016259108245	7.46346529868878	8.67908434738611	7.7772692047309	8.09475447701006	7.91531205562677	8.01269029446822	7.70222182939023	7.74857862401641	7.42669998624919
FBXO7	8.98218490690108	9.16143522854676	9.03991198341078	9.1556925483169	9.42453970656149	9.15304389636828	8.97501732510036	9.25655541903427	9.37023672983113	9.29932122663836	8.98160745645129	8.98494482711114	8.87406289046698	8.96539112760625	8.85678399806454	8.96440132793955	9.08271308148971	9.28243585325457	9.34035283813155	9.31750155082549
GNAI3	8.27724909658413	7.93674448840333	8.23731667656348	8.0379524152088	8.26871741188729	8.49227816750928	7.92812968094112	8.24117262342858	7.81889188640908	7.65376650467303	8.26153510342636	8.46111057930692	8.46386000079833	8.25332022465302	8.10108290313254	8.18341662323629	8.12567528887076	8.49192897047536	8.27814757702721	8.09954790152223
CHD4	7.65679029883446	7.9996699045289	8.36675180496085	8.68539693487561	8.11426551063999	7.852299829235	8.10348335760106	7.86226971055458	7.54303777223104	7.64224391991891	8.60915959000746	8.25892196041243	8.166673019744	8.31886266226708	7.75154238788602	8.12090286560518	7.29197688824887	7.72872024238288	7.66505714135157	8.00084711060265
HTRA1	11.8707262216689	11.4954847191609	11.6518676739785	11.9537089856638	11.5956645896851	11.8060263130178	11.4275150159628	12.0505750910935	11.7113534901511	11.6917970080012	12.396333791128	12.373971759433	12.1629973592835	12.3845631179319	12.8236076850956	12.5312672764097	13.1990649505588	12.7410332765782	12.6898898434535	12.1802969770232
LRPAP1	7.82636675863578	8.23731667656348	8.24084980965033	8.31698171775615	7.34846870991027	6.56709599854691	7.35995578630739	7.61837455181524	8.19604401173134	7.34484278015597	8.20923832294428	8.68676771647575	8.6889798824386	8.50045554150981	8.61648617236315	8.09302590208299	8.49791242711041	8.62609066449431	8.12434260086124	8.33670164588324
ITPR3	6.76429557283565	7.48795109575186	7.40993926660221	6.87891007751892	7.72170411260076	6.99468590621602	7.54937204257762	7.53261470159495	7.1807920078506	6.92777886291774	6.49339256540227	6.42373523375	6.77141114249205	6.88231553680538	6.3148408147457	7.06345767097177	7.67189253283374	6.79945312509432	6.6131093837162	5.76664093565341
PITPNA	7.99186210678078	7.3294106651892	7.49155718343892	7.83108486610991	7.86725002809645	7.01360282565791	7.79051942159478	7.75154238788602	7.40798437222153	7.57615114290365	6.99966684738734	7.74265836660299	7.66974643555752	7.57314900684287	7.81027074307175	7.8544991110914	8.01720080554984	7.91331554533547	7.95162208471617	7.54108611275353
IDH1	9.59155108253508	8.63283069642937	8.76740749804073	8.52357563122347	8.28616991141364	8.56182129717911	8.08540451862842	7.87412274337014	8.92381917595099	8.71340063893643	8.39136922109007	9.05907640583019	8.80657965297938	8.64071393381995	9.09237807207475	8.585199371121	9.22510002068526	9.47193228105096	8.77322062402198	8.59913187904364
SELENOW	9.11864714395521	8.88762247087224	8.8476848668263	8.58393312024887	8.40691034466051	8.51781196125806	8.51500297215195	9.06159239614442	8.2602061444961	9.30302550118349	9.36138216541942	9.4440777385328	9.79538672716211	10.0912957772505	9.33947023601935	10.0449363226547	9.36213447073216	9.50963135264973	9.93706276926243	9.92061104755498
SLC7A5	4.27319591156982	7.94909657358217	5.4987860300948	8.12123501841469	7.35915775022635	6.53580393646795	9.08271308148971	10.1997075912032	6.61078124134787	4.1058643871952	5.44264104490982	5.54218236428447	4.98955809926533	3.92037693150344	3.37383102494919	3.31118013118527	4.51094018846428	5.84922521273896	5.20639506883206	4.01675862241678
AMD1	8.38658066715421	8.00546908751176	7.26471775293516	7.56094162075501	7.81506779635	7.60496331553576	7.91223534639761	7.49708596862459	6.85673856938261	7.25079839639795	6.85063619114722	7.39468775869823	6.03667341037336	7.04441470565665	7.42274228760546	7.29540255613495	7.22436322528119	7.34199136321677	7.18214730470728	6.84333272990768
PSMD1	8.57408877150329	8.24711050190495	8.46556035018183	9.00257862811303	8.65680907310226	8.78421192541632	9.21396146973703	8.54972974362006	8.56182129717911	9.159846203138	8.84175630209899	8.37861545321291	8.16983879895715	8.71248231870604	8.70893943682155	8.87837648895608	8.7510243389981	8.55320632952378	8.88652109853733	8.81420742777823
CREG1	10.1139936258833	10.7522992511545	9.18654985573087	10.1162785966179	10.1700400303188	10.7887933510317	9.78834724307861	9.40586950382314	11.0895241965833	10.3473387715893	10.1465515303928	9.77460843119074	10.4366892575186	9.67839236029693	9.9315558565444	9.97513640889603	9.91388602948043	10.5282266492432	9.73952120283918	10.487090249167
CSTB	9.92881350948123	10.0272738109521	10.3959229165192	10.2088348454085	9.56704029503794	8.90900282420173	10.1551284909921	9.946584477914	10.3194830097125	10.7287449369535	10.2551855373941	10.9191973523126	10.9734499190348	10.4586647971473	10.4969365046477	10.5840714204615	11.162348003407	11.5956645896851	10.6866729856396	10.518392290816
PCNA	7.88346051439709	6.4783593397263	7.12623657543895	7.7203168521295	6.97341584993083	7.76995264532446	7.02738341433013	6.05493047992399	7.16931124054822	7.40595102570079	7.46677293519269	8.07078367652385	8.69045773195426	7.46904438543109	8.03819889436616	7.53440819554546	6.86653642525413	7.36824773612125	7.56418949827079	7.17402570905812
RRBP1	7.16287594092669	6.72061729980762	6.7772969564914	8.07078367652385	8.24909758599243	6.05306106753802	7.97154623151747	8.49320098153148	6.82498532660562	7.23136540584152	7.89561277713384	7.18996044905362	7.80164029939522	7.43726555418548	7.17936496003318	6.77753240559217	7.60515067226838	7.31212666212884	7.26797873487823	7.08399572279528
TNFAIP1	6.67486460799184	6.93376384320613	6.9823635348951	6.90020368037802	7.88784000028031	7.15722889253231	8.1416422466316	8.12497250375943	7.06437537906364	6.84240807491178	7.66855826802987	7.34859852740473	7.03060404811592	7.12483777256989	6.79052340930856	7.42847705325544	7.2918005234163	7.17130053835748	7.2733675795253	6.92296787122076
HDAC1	8.15284439208844	6.99794143338702	7.36480151626313	7.79403957619576	6.96880319615421	6.08733039745619	6.49141514351008	6.13993013662018	7.45225048174279	6.22209692901391	7.49283344856374	7.02152437137429	6.67529134727962	7.36888020700169	7.24741390696123	7.57065485951486	7.38569311794924	6.96153303193968	7.27212543796468	6.51786978785444
DDX3X	9.28243585325457	9.23823736275373	9.41339550551431	9.02956947783142	9.51177468788693	9.43423572833253	9.12161784012945	8.9374050983149	9.13943429042497	8.42670182712239	8.42448174332328	8.69499001053538	8.40609168891346	8.51085793983474	8.80447417367873	8.50444941784677	8.99503445855245	8.32749291967501	8.20247704396796	7.82369323431521
LGMN	9.74565828071011	9.4416611866836	8.04888365192095	9.15123009518314	9.03643849476836	8.96539112760625	8.4135390931664	8.62565742938174	8.43641544934297	8.19649770652781	10.0091148981791	10.6016645012707	11.1067360711447	9.39763534396327	10.2030725494976	10.12614498973	10.5073111728689	11.162348003407	9.71870957839145	10.2804063622256
PPP1R7	7.89192015612682	7.21045100611482	7.16952656200068	7.6887836763549	6.66950274595055	6.48437967314177	7.10721135842358	6.89572496220641	7.29094449410746	6.80592446262356	6.9711706082347	7.25064875373444	8.28208979533806	7.40945400689706	7.70745563074508	7.38910950619745	7.24640099679331	7.01788045132155	7.26757622818788	7.29663995251413
PLS3	9.88444856124699	10.0827844134103	10.5699570403966	9.72736615618505	10.4969365046477	11.0895241965833	10.0091148981791	10.2402367704187	10.6764239471035	10.1618049381979	10.8386408007191	10.3155878019841	9.87974410914901	10.733206449108	10.832938763429	10.5038089049527	10.2838330017051	10.0504689139352	10.3123718399541	10.1821611704111
ERP29	8.5824888009885	9.64950809805341	9.01449463767656	8.81791452719544	8.5158966002053	8.77152333724788	8.76793829136362	9.2366650113496	9.58745238519013	9.29288523801263	9.57998289357343	9.72961693780883	9.45791059840527	9.31264085166763	9.61821045906144	9.2366650113496	9.33493222904127	9.50225379457715	9.68715983050322	9.69007630123042
RPL3	12.633098222135	12.4562905333698	12.5975336027979	12.6898898434535	12.6146086621518	12.396333791128	12.4718336221213	12.4085276795747	12.396333791128	12.4562905333698	12.5488702399917	12.7076255733018	12.993921290722	12.7410332765782	12.7410332765782	12.5005456449859	12.5005456449859	12.4190278181296	12.7076255733018	12.7076255733018
CTBP2	8.09791429842103	8.78805180946226	9.31264085166763	8.48122226569731	8.062219071772	9.02838328985904	8.12019437874044	8.5676444960567	8.94597089582375	8.57121837594931	8.87128636016405	8.56470931356175	8.31145470658503	8.4135390931664	8.03091356335062	8.2602061444961	8.32824981961923	8.44255665810023	8.80657965297938	8.74185454178176
SNRNP70	7.48713357975843	7.94181634997291	7.89374616296764	8.23989417110162	8.26737036163203	7.0827851009475	8.30627014937949	8.9218802322538	8.23007228008383	8.00936641355218	8.02208122329169	7.29913136002707	7.55028822397683	7.55313650343406	7.03309962970535	6.98105074813391	8.06676677278114	7.93898020174667	7.77223916661204	8.28050980567768
RAD23B	6.84190405066221	7.45551314220088	7.4649015037155	7.8829456538297	7.92689394992319	8.07161067988491	8.13534460950035	7.71493494092164	7.9156219561453	7.88420667191425	7.44878479906936	7.71258270374969	7.02901767058499	7.21966001177322	7.31441380029057	7.0253685288463	7.40753746970057	8.02288736180924	7.43063742790479	7.10157327492301
SRRM1	8.48333137186125	8.69208897296014	8.49958185494885	8.37760904891595	8.80540059234162	9.11502956343096	8.27724909658413	8.51856696360429	8.52764388401374	8.9879599675993	8.30967216631283	8.24711050190495	8.36384326423922	8.07970557805173	8.28863645913384	8.42376070684104	8.2416855527301	8.05846489164989	8.03981610753412	8.22766413387929
NDUFB8	9.22333444188659	8.91767478412304	8.67031672953111	9.17691107623437	8.46111057930692	7.96436680435105	8.89617398766782	8.23205315895892	8.63008204251034	8.6033824615017	8.81206996646108	9.056625527654	9.85920276465732	9.04773431570194	9.01015422653586	9.25369377150324	8.79941687891463	8.70785608964013	8.76887207939189	8.75145593244307
ARIH2	6.46478899834373	6.31431475763105	6.3877226997388	6.20324342482735	6.80807463506399	5.85623830715988	6.23858553592951	6.34919319300873	6.26687290238053	6.47219626848564	6.3384964138699	5.99782256943555	6.39194892010538	6.5571496573515	6.01958093935079	6.03323261062169	5.96652696116474	6.3890880599986	6.38754778855791	6.07559848058845
ENO1	10.3155878019841	9.86188277510783	9.87769508989892	11.4708548103989	10.6439969563011	8.85839278958277	11.047610633929	10.5038089049527	10.5516882308191	10.2931769989262	9.68715983050322	10.1551284909921	10.3847890621487	10.1956984578622	10.1009000297479	10.0272738109521	10.1855009053562	10.2362233559344	9.77868839524168	9.83537646727882
PSMD13	7.49609983339912	6.97793452497259	6.93151415875806	7.22266670928175	7.0772617833814	6.34413592579277	7.005773879267	6.92694016368837	6.83058310083648	7.23811536623883	7.31176461646372	7.1207088408376	6.97366129640472	7.09088271474117	7.21984649485141	7.1153416390538	7.27192141163091	6.81317345498985	6.89927610184337	7.156360044122
ILK	8.05041614073842	8.24976948272549	8.97743036673849	8.52501654484753	8.8353275732986	8.46010315374718	8.9218802322538	8.9899352063893	9.29288523801263	8.88762247087224	8.9879599675993	9.28402375283883	8.92751322656557	9.23129794858217	8.75306137164185	9.55499730436698	9.27616805071727	9.66420794230195	9.5706562761953	9.20139121242129
BTG2	8.81530471304025	9.47029425592391	9.74317921615285	9.63215408162582	9.57268347183504	9.74802349492881	9.54444544644489	9.4483005622439	9.41141073962916	9.72961693780883	7.16130118616305	7.89192015612682	7.58754480847007	8.67717847582577	8.35815808499372	7.73622375691059	7.71778823219901	7.95789275099263	7.68147476559155	8.0765201055119
CAPZA2	8.53427855427342	8.94293774532911	8.26673481601204	8.50159724032828	8.35547777299499	8.76840518537776	8.31217536850411	8.20974066124246	8.75188752588804	8.9490831426193	8.88456818625738	9.05784592088798	8.5912921635083	8.70420563821659	8.8899734237842	9.16974282287315	9.04700391645882	9.11864714395521	8.90076185533345	8.6650567339937
SPCS2	10.8864990121886	10.1139936258833	10.3691177781335	10.2488293040661	9.42062265749853	10.2507848576791	10.1997075912032	9.76120058334107	10.0741173404824	10.1068292246121	10.1925623206557	10.7043295628116	10.3242215619148	10.556201600204	10.6496989811006	10.511145404084	10.2507848576791	10.2402367704187	10.3847890621487	10.1891437800868
DDX1	8.53548530856875	9.05966651981863	9.31750155082549	9.46670748518926	8.68263053605184	8.32666050825818	8.80657965297938	8.30352612557094	8.51474129413625	9.0087234871102	8.58830911312382	8.98632561656617	7.22739613604538	9.17544433245787	9.13230032906318	9.24494462018525	8.58630832395301	8.65991006734185	8.77925980643883	8.2988576227932
ATP1B1	6.51524059717369	7.07686900464375	7.64796994457173	8.26479104925113	7.35234320495099	8.7510243389981	6.27021620735632	7.42999481637571	8.19437399377834	7.39952918484771	8.92381917595099	8.42448174332328	8.65808453656483	8.16238019141263	8.65207251950961	6.69818574224377	7.24467858688701	8.5730932819209	7.59597130119919	7.66385608900593
RAF1	8.61611193034501	8.90169610150764	9.11864714395521	9.00528072450276	9.31055478902536	8.0867112720764	8.55239963577173	9.12003344257285	8.80869238399867	8.95017886431647	8.61573768832686	8.33821372346926	8.34411866198112	8.31522456846992	8.32293273362605	8.28270027317435	8.46214272237868	8.40940700275055	8.57990357523993	8.47222173014031
OTUB1	7.66573224179138	7.7406700131916	7.65957941180373	7.82008749989114	8.09862908045033	7.69608744588697	7.99599871467279	8.10273636872071	8.02233651651126	7.98048178500014	7.70528422675667	7.90877500083098	8.01844942801833	7.73645902247672	7.67883777225921	7.82636675863578	7.93824770386869	7.98238035830522	7.757530501051	8.05148400575516
SREBF2	5.59644937715844	6.41790607848673	6.3711785444658	6.81978553615281	7.06345767097177	5.63837394345147	6.91437106177577	6.94965035008729	6.55676024939921	6.89589124578262	6.67624174643736	6.55018608496483	6.40726467044212	6.30600966077212	6.49913819752402	6.37546577181076	7.05819386481937	6.91271790754255	6.98253568671929	6.93391068411779
SLC2A1	7.15122422998728	7.31086105017776	7.34957246971919	7.568701147206	7.75607794895295	7.59195255333589	8.32202980825628	8.29436332500971	7.00158310165585	7.05943838241232	6.99101253055191	6.08568860051345	7.31973369796472	6.41511944015239	6.73414114320473	6.82759515325788	6.98355416932905	7.1443991219208	6.87370909044454	7.48124930482771
PKM	8.24500483440445	8.03907180906499	8.69736753040084	9.52474328641661	9.51330088785317	7.56418949827079	9.47702514519566	9.85550963604798	9.39601224047886	9.32878072456982	8.63912240211151	9.17404680914672	8.96082505710128	9.40446322418044	9.20849317294073	9.50037083483402	9.74565828071011	9.47702514519566	9.11629578875732	8.86773059503477
PSMC4	7.94886276575697	6.609723865486	4.50598926001634	7.34395318395478	7.23335264738538	7.06578114847058	6.98420568339373	7.0569159474431	6.97675677200537	5.30530123354878	6.08936755606531	6.27337582186128	6.85613412509114	6.52306201738636	6.78703149251488	6.24095563998859	6.87648711919434	6.97740215084482	5.54183167034031	4.30714887251581
CDIPT	10.2230693247487	9.57268347183504	9.34123544024375	9.22133350795344	8.8818225410597	9.75562405700595	8.83173746324652	9.20683198092743	9.5859544753229	10.8143458809928	9.29762483164618	8.71248231870604	10.6496989811006	9.3864308058527	9.25449190124131	9.13869815362609	9.03991198341078	8.98903170480317	10.3691177781335	11.0983993013766
BAG6	7.76563754311133	9.00682680054481	8.91767478412304	9.20139121242129	8.93946187530514	7.9602875797977	8.71680189079908	8.87356807317428	8.9374050983149	8.87708371053545	9.00783537129242	8.8686382599836	8.07970557805173	8.73126321166249	8.36611804597063	8.8404800743977	9.20006841271863	8.72449717323872	8.74588718122228	9.05454448541672
COX7A2L	9.56115462499668	9.27938655951603	9.14069114965232	8.7036856863517	8.69208897296014	9.10677181479383	8.92751322656557	8.47366381320167	8.66696365026239	8.69986418872849	9.17247962997362	9.35750475668024	8.06441806733472	9.31750155082549	9.09356067789536	9.5073629911957	8.74588718122228	8.68363989216255	8.92751322656557	8.71248231870604
RPS16	12.0852039013016	11.9273254716088	11.9765971475661	11.7209251491784	11.8927954842628	11.0405236299801	11.8927954842628	11.6773079659318	11.6061644842217	11.6773079659318	11.6608393194204	11.7414230200751	12.4833608432327	11.9328826734386	11.616306980871	11.8808892022987	11.5699236862922	11.2905501748291	11.7209251491784	11.7017704256853
SYPL1	8.32428942733866	8.80225716226613	8.73056069444821	8.14134232255454	8.83683518053668	8.75188752588804	8.80782674270421	8.25682049967573	8.73602861602883	8.585199371121	8.56591990359503	8.69893406828878	7.76516207408858	8.61183451361271	8.61573768832686	8.53846409544587	8.96917281108001	8.59844395090795	8.61611193034501	8.61317400426458
BGN	9.9174088634521	8.22863660426216	7.54280398484809	8.45114564704669	8.01024056109159	8.10418869150022	8.70785608964013	9.21162198508761	8.83767512993077	7.85841719956609	11.0895241965833	9.59802207787215	9.46670748518926	10.8540184597789	10.1821611704111	10.1997075912032	10.6990072683253	10.1317766445501	10.2650929138203	9.5706562761953
TARS1	8.1160848103582	7.3668121427611	7.21398031996817	7.89010272844218	7.94775150373338	8.01720080554984	8.88849210219499	8.11917942344502	7.15249158220247	7.95333394885744	7.73544940038508	6.79357550372524	5.68821270496845	7.74748478591004	7.02781082235991	6.71596620517924	7.33537545449802	7.17936496003318	6.35801615494553	7.4432909126844
COPE	7.15014679614487	7.44543238621088	6.77512776400709	8.1326754027386	7.47315402159255	5.72146848839041	7.29419592430249	7.50745602926983	7.11204821315315	7.28708334471463	7.69045120916868	7.50060231145227	7.64759985019554	7.45513544909621	7.35385333225177	7.44677639461481	7.37699805425094	7.59397847605677	7.10993099967136	6.8638150154818
TXNRD1	9.00783537129242	8.01412261321471	8.27235704351783	8.17359942688795	8.80329263544946	8.67666242458363	8.7933578454143	8.98903170480317	8.46586822625311	8.78217117816416	8.33180372932588	8.40691034466051	8.58830911312382	8.27688051801158	8.59639574082587	8.48962707166312	8.3900700401546	8.76052881912015	8.7253642806792	8.41962595654345
PSMC3	8.74319571365512	8.17759126970517	7.86759525329154	8.25151410552563	7.07227196270856	6.7060111807722	7.86828047331123	6.7257741054837	7.635808013882	6.75458455410021	7.27723714280045	8.07345343045893	8.7031657344868	8.2154910782876	7.79445314262707	8.8597828912302	7.70745563074508	7.31823054686118	7.53366055596048	7.16662288471593
NUDCD3	7.36160123486061	7.64519705370863	7.52918847193289	7.48858046704035	7.50972034209767	7.38070726628171	7.66573224179138	7.72924501745588	7.3786165317999	7.99371193837614	7.81691380513257	7.75445077855565	8.017762324996	7.41730489422991	7.21289612460638	7.71970619896629	7.45696356954168	7.44173762392127	7.88483177616798	8.21517353549216
RALY	6.81737653141016	7.2681778275366	6.93753733835343	6.98837572997105	6.92309036698148	5.78947769913301	6.94487196058258	6.90524340569139	7.3835080289129	6.89378801896526	7.10925990117896	7.0569159474431	7.11874146673473	6.76511507142327	6.44092275359596	6.67445088970245	7.24966707576804	6.66839735018552	6.8535366528	6.41048056768295
AKR1B1	10.680475903841	11.0678706310121	10.5073111728689	11.0678706310121	9.28402375283883	9.67259469931889	9.80323747885256	9.54925659533405	11.3994769919224	10.694290737027	9.27756614683098	10.128453107316	10.0333209366884	9.64950809805341	10.1755850017469	9.9775559566628	9.96877655799922	10.3194830097125	9.85733832502211	9.65354441699195
SRP9	10.6314694591177	9.61394546887824	9.63630137383114	9.87627572982665	9.76565908325073	10.4459123826883	10.0031694893991	9.7526719651639	9.99566616075845	9.59535902231759	9.98324188660888	10.0624566672964	9.87273760239883	9.71127050392513	10.0063946787909	9.84821915078755	10.1198383466201	10.1725691749634	9.83537646727882	9.72248622073308
PSMA5	8.78901785210344	8.10528828076763	7.63957116630776	7.80437786708806	7.56171035869392	7.7452132087127	8.48293073917118	6.71919235354379	7.61671146838416	8.21580862108304	8.11262355009762	8.61407150519636	7.27136019613968	8.22232970334691	8.27180390011606	8.36611804597063	7.90345287407004	7.91755836271832	8.01996373043466	7.7421670290601
FDPS	8.08945616921318	7.40579465720972	6.67573064505661	7.65260164761491	7.195679735169	6.50238437551379	7.29913136002707	6.26739152487584	6.74533925288536	6.42535487583183	7.17848270413192	7.4829904565557	6.13471403390786	6.75701696674643	6.77169721275956	7.59380630171652	7.20304829955456	6.05202646039291	7.34518157732488	6.97611653434482
RAB5B	8.02377814826635	8.47821594390583	8.48962707166312	8.47180163818955	7.59793977692692	8.25181699008412	7.28499106002014	8.26673481601204	8.48962707166312	8.02862133779102	8.37208453361566	8.27979198952129	7.15322195567627	8.43612346296209	7.84289468651755	8.42106987842103	8.51049433143798	7.59965771758516	7.72507286961909	7.92230749603798
HNRNPAB	9.99284352533029	8.99721825753304	8.4713815462388	9.92356635282441	9.9174088634521	7.91500215510825	10.093649728297	9.68414370054992	8.45779510227039	9.79768665493603	8.75925268794104	8.85488490916533	9.19141100993978	8.77152333724788	8.31363865342545	8.93814739859398	9.0313476338551	8.83061957816338	8.9218802322538	8.57892036264447
DAB2	10.1360397120834	9.71870957839145	9.97196683522329	9.75930180840806	10.5699570403966	10.0063946787909	9.77681674291534	9.83231893480602	9.8968847973864	9.81675547533865	11.047610633929	11.4119038524027	10.9884089534316	11.2905501748291	11.3137924873034	10.7724964189915	11.1246256585273	11.3994769919224	11.1978766218963	11.1681218192056
ADRM1	7.83366847091451	8.14859350780756	7.98103284987094	8.39920384009319	8.36611804597063	7.53219641602982	8.90755959012549	8.42704079771902	8.13711535159204	8.18728120818411	8.12090286560518	8.24976948272549	8.15317655000292	8.166673019744	8.0973562196725	8.21777272463536	8.33323178762529	8.32293273362605	8.07197459495737	8.13405470819921
OGDH	6.82891023819396	7.49526448882776	7.63327420575377	7.15232765760332	7.54481892217109	7.01267850884243	7.36452349523825	7.3186492815654	7.44023911263855	7.45076334232076	7.48217052533066	7.91160998437644	7.44438555143385	7.15489008309476	7.48795109575186	8.661911318027	7.86570991653505	8.12123501841469	7.86253050526559	7.71648040764958
TRAK1	6.58569556349041	6.39888226070213	6.48933660088523	6.71145127467779	6.69195409753939	6.84881284474545	6.42803055965242	6.90683388203251	6.67725197460354	6.18432425757268	7.08514820544861	7.07007131893862	7.07320887622287	7.05706447387012	6.63998658994601	7.08055752868461	7.0519962410465	7.072642805014	7.33594331047109	6.74828012253238
APEH	7.15545058282341	7.06680959533609	7.16306062286102	7.32835490020664	6.03210299936866	4.33631798809752	6.20142119391625	4.33347894371757	7.05500535992926	6.94781750134048	7.33537545449802	7.3734980785786	7.18135779892432	7.23375557122889	7.09930560753203	7.68419239283521	5.87302510130224	7.25622207007799	7.05819386481937	5.81764951909978
MKRN1	8.12123501841469	8.42106987842103	8.22943133421809	8.21580862108304	8.3525556106658	8.44644431532737	7.50617876355935	7.57183548820476	8.80657965297938	7.96176120177341	7.91379044768077	7.84916932032238	8.0149184352288	7.67311852143948	7.78380116833866	8.06909957192601	7.80626165822361	8.21009055701362	8.26673481601204	8.11512233392653
SDC1	5.51214367041769	5.65138538580596	5.70900677681613	5.27935602171531	5.25093045725661	5.19219932281583	5.72323281431497	4.84327584258005	5.24821992950197	5.32876988190625	6.86356584870901	5.75349148442717	5.85706352414676	5.85623830715988	6.00241678743187	6.02875278943903	6.17605334494312	6.22485280561894	5.58682995743132	7.26884149834818
ARHGDIB	10.351340345358	9.36700268930951	9.60884523436597	9.49084640813652	8.85363788672423	9.60624563472068	9.12344334198851	9.27847635317351	9.87485636975438	9.67168418512394	9.99284352533029	10.4212089621354	9.28870397757289	10.0138575791246	10.4705730774313	10.2838330017051	10.2362233559344	10.5009041962358	10.5145392790672	10.1789587127366
CCN1	10.3959229165192	10.0593087867748	10.7822143144046	10.1789587127366	11.4618163732628	11.5273865938198	11.4618163732628	11.1564966103174	10.5954504759418	10.8540184597789	8.62609066449431	9.0000550410063	9.64541409202153	8.95244270082571	9.34938185533003	7.76170750747909	8.5334231123596	8.80277489885779	8.41215378839891	6.47869309149114
SEC11A	10.4497481339754	10.2931769989262	10.2874870014221	9.93912199222262	10.1585262499403	10.3847890621487	9.946584477914	9.72736615618505	10.2230693247487	10.0659324833071	9.91516769961987	10.290854211029	10.1198383466201	10.268725927326	10.3691177781335	10.1855009053562	10.268725927326	10.0681026533059	10.290854211029	10.0478732407372
TOP2A	3.50335961020222	2.28182278480331	2.81880024230828	3.18447583854088	1.76781451968548	4.2908215548118	1.98155991643883	3.10629285866304	2.5211542347164	2.73275474008177	5.17484634034875	4.57948277717912	3.70913309133567	5.18824501310578	5.0591219554196	3.89290084983048	4.32268227019338	4.78266598723876	3.7669714504592	3.27111806640422
PPIA	11.8375496344255	11.8595497479671	11.6773079659318	12.1179788181368	11.8257248738573	11.9537089856638	12.0505750910935	11.6608393194204	11.9430464346978	12.2887879292903	11.9430464346978	12.1347331803159	10.1162785966179	12.1268376726551	12.0224409966912	12.1712626154868	12.0948934148525	12.2785572586798	12.3845631179319	12.2462888044254
WSB1	7.98028201172409	7.73645902247672	8.01081377054292	7.69166207564464	8.57062238418508	8.95578367192366	8.44175874861778	8.79487485601602	8.38956414435912	8.30067300051547	8.29615300931135	7.99064494372257	8.17177587422935	8.11071152057716	8.02671791582617	7.63679816645533	7.21378370812513	8.34373886724472	7.74339723268484	8.11838138834316
MOB1A	8.34838753158449	7.7452132087127	7.25495275414695	7.37327425905622	7.76459303885152	7.65233283352278	7.79403957619576	6.95659424532855	7.51490730180368	7.75385614289725	7.33057151554899	8.1443806595167	8.15718248964171	7.89068840152552	8.07551283138671	8.03363355971595	7.58565283097672	8.21323932150171	7.93898020174667	7.8544991110914
PRNP	9.76565908325073	9.2107229968609	9.08804324529812	9.1379620168272	9.19693711036167	9.52205958586901	9.10892301232357	8.78901785210344	8.96126723618853	8.91392473315078	9.14218325918329	9.41141073962916	10.2030725494976	9.26404498501868	9.56476669487989	9.73381729356794	9.48090695034046	9.65838585366063	9.18402537915668	9.38209830974906
ANXA4	9.46467175626579	9.83992624744215	10.078753086037	9.06025663380706	8.73056069444821	9.86956936070897	9.18791850410065	8.71068748252546	9.82786976391667	9.46670748518926	9.90509690696347	10.0272738109521	9.74052501649078	10.3385708020612	9.90965348771857	10.6617843445992	9.78156553274349	10.0302322982206	9.92061104755498	9.99021474221361
EIF4A3	9.71638215614294	9.70345523083769	9.48090695034046	9.60226246144301	9.81340602953778	9.38209830974906	10.3194830097125	10.290854211029	9.48090695034046	9.80323747885256	8.73974111866884	9.55039912612488	9.11629578875732	9.16654673667987	9.26583928670053	9.40446322418044	8.70839776323084	9.56297927500234	9.18654985573087	9.05966651981863
NDUFA5	6.64072264966967	7.81275489121884	6.44231181380337	6.79980646115104	7.00458633901453	7.84560722941014	7.11344032051389	6.57872119708645	7.61926026075928	6.76677717113213	7.27362881788774	7.69608744588697	7.43834377191731	7.17180180186049	7.40384370789968	7.21763276856467	6.93772864589628	7.14011069004347	7.47834618123576	6.49682556826885
ANP32B	10.1551284909921	10.6439969563011	10.8592780283339	10.6665412338699	10.4082761947848	10.6665412338699	10.2263695603286	10.3473387715893	10.3436295940344	10.3032380942888	10.4120453590468	10.0394023067161	10.0209618403576	10.0422010239159	10.2402367704187	10.4705730774313	9.69223481218404	9.63386443957567	9.9522413018881	9.87273760239883
SEPTIN11	8.37375311552389	8.78377541274233	8.23989417110162	8.35063794259785	7.42716743377141	7.94299873648606	7.15950808857329	7.44659903873507	8.04725685742501	7.38480636068406	7.99990316073705	7.45860089208974	6.83044096500902	7.57615114290365	7.60452911066169	7.94070941725037	7.65568245942647	8.23920469407368	7.5263184678171	7.60496331553576
NREP	6.78498670404126	6.39569056287737	6.17301246151072	6.19088645632802	6.02208737093057	6.89040375224118	6.39809468098149	6.96720630633867	5.93051711923935	6.60442895692268	9.57466126463948	8.7510243389981	7.18135779892432	8.86669169912233	8.41260182640038	7.94695555152042	8.37760904891595	8.12173978357413	9.0087234871102	9.42062265749853
SH3BGRL	9.21908660055061	9.76268624101937	9.56476669487989	9.02838328985904	8.95694072990944	10.1821611704111	9.33345735362641	9.03991198341078	9.946584477914	9.73633201608987	9.78834724307861	10.16602733923	9.51330088785317	9.83992624744215	10.2279549667969	10.1891437800868	9.88176697766714	10.1198383466201	9.9775559566628	10.0504689139352
ENO2	5.42187793937476	5.86700399192102	6.51659736007873	6.85016440727006	7.88191323049567	6.04949055784701	8.18998350375795	8.5730932819209	6.88263364661647	7.0302359473259	6.66291610402262	5.50262872127663	4.94230897803711	6.21806885444882	5.88594883002324	5.06995205646812	6.90683388203251	5.83803074283812	6.4027795325393	5.52883105361614
STK25	7.07342049258992	6.98373524227074	6.87751362700404	6.82774999027644	6.67939132202523	6.62021956287186	5.48793595788079	6.23041292457832	7.34101726114189	7.28256276629427	6.78427342250575	6.60396305069314	6.97236240796519	6.48710367871989	6.60185004008193	6.05611233989158	6.20566821526117	4.75223985637991	7.47733832402267	7.55546115541993
IFITM2	11.6340245792711	10.8496068262727	11.4872904436443	12.1347331803159	12.1063967167394	11.2281690501091	12.5189685988379	12.2887879292903	12.2462888044254	11.8060263130178	11.7560489054029	11.6340245792711	11.4221567707606	11.8375496344255	11.3063344937374	11.4530471978961	11.6687994122876	11.7209251491784	11.6917970080012	11.502666558772
PSMA2	7.54148918179347	8.08608394290299	7.9375452637586	8.0348043850981	8.38139421799693	8.4551177660991	8.58443942316315	8.07909202673938	8.25011752587078	8.45586815222772	8.27180390011606	8.08989974172664	7.34919423039357	8.20709172870728	8.18286454161773	8.63487112403764	8.32666050825818	8.30845380127296	8.35942425154657	8.07744306249619
MYL12A	9.46670748518926	8.75053113018797	9.13943429042497	9.0087234871102	9.09356067789536	9.40830588954448	9.34762665790017	8.70099286274595	9.27756614683098	9.19693711036167	8.89132047124806	8.89838602128745	8.73602861602883	8.73204422234668	8.70491265382238	8.64327344058123	9.01587150281938	8.9836261385347	8.97879086593158	8.76687670471784
SMARCC2	7.52892875344649	7.51732212448205	7.63957116630776	7.29361834606527	7.39908488899541	7.36452349523825	7.27362881788774	7.35385333225177	7.64956946778607	7.62438458391621	7.29361834606527	7.20602002083134	7.51226096531312	7.05181784501015	7.32717223354877	7.39376395384124	7.42132595922843	7.50804754711202	7.47264864186989	7.12294694550844
ATP5F1B	9.81675547533865	9.67419826316291	10.0659324833071	10.5128423415756	10.0976055633479	9.59629642612823	10.1431488803301	9.88176697766714	10.2534411462907	10.4751880683961	9.71231369359333	9.82188627344595	9.73186768982897	10.0859077982442	10.1198383466201	9.83802056415605	10.5009041962358	10.0741173404824	10.5282266492432	10.2148408777514
EBNA1BP2	7.53475586700259	6.54620319970088	5.68435712193469	6.94965035008729	6.09581846107171	6.58416470482204	7.10358597200693	6.57316477382241	5.9765166528596	6.16495470472414	5.55852089394344	5.55644919905978	7.20935920244338	6.24056541787371	6.03797305400788	6.41457665519452	6.20665659912535	6.09321213687636	5.35529220623461	5.36695384742555
EMP1	10.4325764282215	10.1891437800868	9.68231622782919	10.0478732407372	10.1031172286802	10.4497481339754	9.36445524691481	10.1431488803301	9.73851738918757	9.54444544644489	9.1496949972361	8.74491871120958	8.48755883392892	9.33493222904127	8.74588718122228	9.57466126463948	8.88762247087224	8.57205431548291	8.61611193034501	8.47295637519425
CCT6A	8.97443116863498	7.51777129968416	7.53397570188663	8.51826473830954	7.89192015612682	7.38208722897031	7.9340544810027	7.34365862636662	7.31740094648623	7.21474819613081	7.72658580125241	7.25360284724565	7.96773784413226	7.80626165822361	7.32000517479609	7.71316247162304	7.3032986388808	6.74068915324831	6.77102421631672	7.03868418959233
ETS2	8.7342419450088	8.73204422234668	8.2576072756838	9.25201801400602	9.12938041078202	8.15099690436087	9.46893287280161	8.94173019700424	8.26977083301666	7.30552461374225	7.17554422198943	7.08075546295623	7.94299873648606	7.3499507090448	7.51900474650183	7.42132595922843	7.52492083433272	6.92674659585482	7.38030635597737	7.21064866418515
RARS1	6.91552587917155	7.18297017082708	7.16592738520054	8.1179507397771	7.36084036144385	8.35547777299499	7.75804137380354	7.10082498250259	7.65717060092346	7.60200936442529	8.18792163112132	8.05148400575516	5.98878313855046	7.936136693983	8.17152071606302	8.1981214451313	8.11752009121103	8.08128852624415	7.57682968880818	7.3023367084884
STAT6	8.18341662323629	8.73602861602883	9.30302550118349	8.88456818625738	8.50353786154101	8.22292638984695	8.50781599628061	8.28493971748098	9.19141100993978	8.51265017270534	8.51404497277689	8.29204447872482	8.58078519852853	8.49531560170612	8.30456042829448	8.86181924286789	8.6660506352694	8.45359082695075	8.58954209312316	8.75412312095764
ARHGEF12	6.9547034380878	7.39993315086709	7.36744040137184	7.6429844731998	7.62661281803616	8.09559722560034	6.80754625549032	7.94299873648606	7.46598179816466	7.18593903185109	7.31543777838652	7.40384370789968	6.8694450866368	7.46080320783404	7.11970430638142	7.48966196702482	7.55728748795079	7.28019061659126	7.37733138463126	7.0253685288463
VAMP3	9.83992624744215	10.0031694893991	9.62754284625172	9.42062265749853	9.77681674291534	9.45944912356854	9.43056616408798	9.02301247574957	9.84547074242546	9.64735147443602	8.85363788672423	9.93706276926243	9.33493222904127	9.63630137383114	9.83537646727882	10.1551284909921	9.93386807977846	9.96672885413097	9.73952120283918	10.076463693834
GTF3A	9.22192100820975	9.25072183766189	8.58954209312316	9.57268347183504	9.30859854747947	9.32685381935433	9.58915514194224	8.91221949673297	8.8899734237842	9.82786976391667	9.59442161850695	9.3662057195009	9.63386443957567	9.54100583042744	9.20526517607572	9.75562405700595	9.02956947783142	9.24912099002271	9.08271308148971	8.91221949673297
SCP2	8.89954678459084	8.49273957452038	8.39831200958426	8.71740313330331	8.1673388979021	9.18086513648382	8.55746387860035	7.99186210678078	9.02956947783142	8.72164784480269	8.84871367653312	9.35940482501289	9.24643098917413	9.20139121242129	9.46467175626579	9.43423572833253	9.40974396824259	9.34445363813066	9.10677181479383	9.0791939067081
ENC1	4.177220070253	4.68682357795485	4.27062202738702	5.68737526272448	5.25527327644713	4.96913482142965	5.77900974225895	5.31460295884817	4.38542435394477	5.91561522231531	6.73299438926216	6.70498929562472	5.11977506093249	6.46279383605006	6.82914641198494	6.32197644655086	5.75481299667805	6.52715890542905	6.58767346188413	6.83997704350069
SNRPC	8.37730915861906	7.79790573917868	7.49544206997436	7.54463643081219	7.52563311115321	7.81889188640908	8.43316973123126	7.49902345063459	7.54836649016258	7.48165643834078	7.64956946778607	7.95815730212982	8.69208897296014	7.59533635859707	7.62806926279151	7.88112614057132	7.68419239283521	7.72604694125393	7.82947732609033	7.46872656374492
UBE2D2	7.66240264913131	7.69663296066091	7.62160049088765	7.7957356679615	7.99762337288668	8.35622141516327	7.93560130861597	7.58090364684977	7.7450403816891	7.64931183896546	7.79201022839217	7.75154238788602	7.80115567854181	7.86931034033404	8.00956893022511	8.1224011676837	7.83514483300208	8.0817907141884	7.99599871467279	7.49346906840044
ADIPOR2	8.76793829136362	8.96082505710128	8.56842452712537	8.78217117816416	8.77388333034335	8.34068622143789	8.61776215226193	8.01331859928364	8.62812845321926	8.90076185533345	8.64027909869339	8.47331009419796	7.32772476464423	8.69893406828878	8.64557431252474	8.71561322223323	8.36243924767457	8.37760904891595	8.41883133138939	8.74588718122228
GRHPR	7.60477595880315	7.79729114081401	8.05107256633005	7.82053531754467	7.55706872904265	7.43551125411454	7.70695958126722	7.74878317296022	7.91911071505216	7.80806176471473	7.76868121210683	7.92594401877466	8.0730969870239	8.19266477993733	8.03167454366706	7.87800927936052	7.89068840152552	7.91857854715377	7.9111532071654	7.85506585767101
GPX3	12.5189685988379	12.9587281950922	12.8236076850956	12.6146086621518	12.6522188509539	12.6146086621518	12.5488702399917	12.4833608432327	13.0792351469024	12.7981065173631	10.8079250924077	12.2134444135552	12.0852039013016	11.6518676739785	11.8375496344255	12.0738661302385	11.7209251491784	11.5624633571033	12.3516286000288	12.5312672764097
NHERF1	6.97630834329698	7.42548462266011	7.31351616979643	7.90481074337615	7.76416898442373	7.9813841414657	7.81770625986562	7.98700884549382	7.55771020337553	7.72798008814282	7.36549541111661	8.25682049967573	7.89677570006322	7.45247821059671	7.76213542086716	7.84712542249267	7.95014245736787	8.50657588868152	8.51361032943324	8.37375311552389
FLOT2	6.93680066909169	6.95659424532855	7.42153540337299	7.37653686649058	7.82716982108399	6.90328713091895	8.26479104925113	7.67975326743532	7.61774871825307	7.49956486218269	7.24357441318033	6.91164423888772	7.06605229469502	6.97254645005555	6.96460732707327	7.50999356989343	7.63239078939286	7.47067364030784	7.65977026387255	7.65153870503117
YME1L1	8.73644950827596	8.32007588446351	7.78941415810169	8.00714094483306	8.07197459495737	8.16238019141263	8.11341862144621	7.89853777434269	7.78896795411981	7.58470305624024	7.88729979313777	8.18728120818411	8.37288786708388	7.9111532071654	8.10658004061336	7.97652799403518	7.79346976367541	8.00763880182259	8.01081377054292	7.85872278785987
BAZ2A	6.12932905566198	6.51115856620999	6.9054303369683	6.86671478327455	6.69266086196197	6.61580300522086	6.63537154317472	6.93884563159656	6.67642699599068	6.55876506292488	6.25974271430379	5.60804917708068	6.50443175193883	6.17562780694609	6.44359778531808	6.36173837916942	6.49622975433318	6.07414873264216	6.15953382655156	6.55083290416942
SF3A1	8.16370782861436	8.43860740964774	8.61730111529263	8.5358554046175	8.9151746374327	8.51013072304122	8.23790119367075	8.6909123564192	8.5435037025538	8.54445238820682	7.92230749603798	7.92456398683361	8.21450520405001	7.9698364338421	8.09662457431284	8.41760540521167	8.41922041486836	8.14599181604329	8.23254229368784	8.17418669116758
COPB1	9.58331373990755	8.84287947583215	9.29123024109495	9.25369377150324	9.71231369359333	9.83802056415605	9.27308804528639	9.29589033246862	9.392541383341	8.99721825753304	9.66420794230195	9.392541383341	10.2769147683849	9.41509459522413	9.58915514194224	9.39431550054332	9.41509459522413	9.71022731425692	9.39601224047886	9.27938655951603
CST3	10.024074772546	11.9273254716088	11.1246256585273	10.5038089049527	11.4119038524027	11.162348003407	11.6852486003517	11.6852486003517	12.2134444135552	12.7410332765782	11.2414659310794	11.8060263130178	11.4119038524027	11.4783687543559	11.2281690501091	12.1435839748428	12.1347331803159	12.5488702399917	11.9765971475661	11.8927954842628
TMEM109	8.55746387860035	8.59639574082587	8.43704655719883	8.63103730702444	8.51265017270534	7.87584058717589	8.53690387478492	8.04155284396838	8.68596503317954	8.79487485601602	8.2694546179672	8.54010633486851	8.56380472912851	8.83767512993077	8.28493971748098	8.9581519151236	8.62376406082642	8.39920384009319	8.86101657747398	9.15703240420843
IVNS1ABP	7.28420274636328	8.00956893022511	7.89787970320879	7.73719811462603	7.40136622316225	7.10205099056828	8.24500483440445	7.49766003305601	7.32000517479609	7.37327425905622	7.69988502878019	7.87533461654459	7.19269250875565	8.18060667307806	8.58896057481081	8.10720967293174	8.21044045278478	8.34653575842443	7.78331196662624	7.24258004079035
OAZ2	8.16261001441985	7.98877503095801	8.24909758599243	8.51197516623166	8.82156308104522	8.07551283138671	8.77969391772118	8.45114564704669	8.5123126694685	8.47616024638945	8.5408546446644	9.01449463767656	9.07793379165493	8.79571108465919	8.78464843809031	8.15386948578761	8.80657965297938	8.89838602128745	9.00783537129242	8.78853483078285
ANXA7	9.42267316803716	9.33493222904127	9.13091919552377	9.31750155082549	9.23195479098686	9.77681674291534	9.11055201606518	9.04437769809473	9.30707741755432	9.11629578875732	9.26036130771638	9.17247962997362	9.61059826002504	9.12807866728291	9.456372073242	9.62983719208259	9.22646070390403	9.28995790242783	9.17691107623437	9.10767827115715
ZFP36L2	10.5380759781784	10.9136074064071	11.3137924873034	10.6496989811006	10.5626821430095	10.2295403732651	9.59225141901285	9.74317921615285	11.234801003593	10.9884089534316	9.37843108131205	9.10059857965912	8.93814739859398	9.51330088785317	9.54811406454321	9.40974396824259	9.07793379165493	9.25973937926127	9.51722432467688	9.35577597846456
CUL3	7.32876904101012	7.41371914766266	7.64744743988466	7.47394459163145	7.25888259195684	7.53570349849979	7.04441470565665	7.34035162382443	7.14311311234188	6.55547829906608	7.21325674724912	7.33452062568497	7.1651090101791	7.41972902336264	7.60893747703441	7.51953748751494	7.3017003781336	7.23997055319645	7.0599074620448	6.88604516337974
PLEC	5.06959616425404	6.38452060692588	5.75209476417255	7.18358553018333	6.53782974047505	4.52064282720971	6.05997585115819	6.39745306944653	7.45712376785512	6.63580930060554	8.23254229368784	7.61963555320477	5.91561522231531	7.77651897846709	6.94147695948424	7.79673350519844	7.70118648206023	6.64239546835818	7.36335910781296	7.41466880803169
PPP2CB	9.14069114965232	8.71620064829485	8.65027565738798	8.82467984032875	8.68442512276178	9.1364645225072	8.58630832395301	8.47028874365816	8.46310155958496	8.92072433223771	8.3458970014771	8.79009765168755	8.78294898530763	8.23731667656348	8.66305065199523	8.82589663953421	8.61573768832686	8.65722612601901	8.68075934044415	8.46310155958496
HNRNPF	9.23064110617748	8.53427855427342	7.58565283097672	8.09272728104211	8.40797200489062	7.46985218262698	8.63207065996677	7.6545923265474	7.60923796245208	7.75994398693838	7.06157072184075	7.97283917719431	8.65207251950961	7.71316247162304	7.65191510894066	7.55247817828367	7.76438101163762	7.19941264137482	7.09167317600454	6.9072494840615
UBAP2L	7.25449776077369	7.24301240863278	7.10784365582884	7.55626126923834	7.60771294152966	7.15892520455841	7.56324072940668	7.51246293931167	7.28377501084663	7.53397570188663	7.02692033223844	6.83223311127225	7.51171522591937	6.89297353181564	6.87166000793302	6.90650924557194	7.40880306166536	6.88715770674144	6.71470243067348	6.78185483271973
TPD52L2	7.97420564995922	8.05017115457189	7.78168100777857	8.23760893511711	7.66480049086033	7.13502968970462	7.9628476270548	7.63979643465269	7.98305980166926	7.8520970097454	8.18792163112132	8.07683821095692	9.17947251505659	8.37248620034977	8.13211995847166	8.07715631640194	8.43098209531878	7.86226971055458	8.48373200455133	8.42737976831565
CRTAP	8.65324143157537	9.13943429042497	8.09341794471785	7.69796786543332	8.34341180706859	8.84287947583215	7.8473729204463	7.85033989439527	7.92689394992319	8.91392473315078	8.2018568427401	8.79204178289082	8.86922395618758	8.3653958682482	8.7510243389981	8.65027565738798	7.24858207219474	7.67294382074956	8.29065406779059	8.53887833362554
CACYBP	7.74372466913632	7.19877356324368	7.13016743915831	7.20638841209886	6.78222994103519	7.55439764998126	7.21903069742872	7.00010625098609	7.10114440116114	7.43391859091323	7.42885247676399	7.41168698207846	8.0085735799201	7.49461696589495	7.39082834423749	7.5444539394533	7.24372493914828	7.69883092235176	7.38910950619745	7.3219128776651
NBR1	8.52764388401374	8.30315496386422	8.6692486186079	7.92042606045614	8.0149184352288	8.02836805459879	8.05148400575516	7.80957637249646	7.86520193705921	7.46936220711727	8.03167454366706	8.60743309105654	8.6650567339937	8.52394855585694	8.50199235423122	8.59755146659155	8.15835267187314	7.97862157080286	8.48293073917118	8.12346959712293
DHX15	9.66843389682878	9.02956947783142	9.35112424440704	9.36700268930951	9.58331373990755	9.50037083483402	9.68414370054992	9.61059826002504	8.9151746374327	9.37283446627021	9.14541317538008	9.36213447073216	8.67298276569929	8.95483777776371	9.28870397757289	9.29589033246862	9.14653860584684	9.20139121242129	9.05047458946036	8.79245723989678
UCHL1	6.94989577093157	6.89609772307617	6.76397810381927	7.56549427184218	6.81093296012676	6.85405611117044	7.41582698726305	8.27180390011606	7.51416188699256	8.12655063332345	7.24137959888069	7.26567894516849	7.21813239836534	8.1430232782177	7.00681508836778	7.53021632067983	7.26837692019496	7.04968993195415	7.4515025159767	8.02862133779102
PSMD3	7.12379594775473	7.37194719850279	6.99101253055191	7.80326956829963	7.86305949638332	5.85706352414676	7.22276788052395	6.69460543584625	7.51586053003875	7.88989232182034	6.92589328916431	7.08931537830663	7.56149857350031	6.50967377557843	6.94173604028523	5.84690562747538	7.35714495191117	7.07852867211659	7.20702837354961	7.05311791999943
ITGA5	7.63137016403957	9.47702514519566	9.32255672553861	8.87356807317428	8.37454575234548	7.6209317872613	8.94378029163591	9.22646070390403	8.84287947583215	8.61689364382789	8.66037757179394	7.66735160829821	7.49393112991986	8.11672424313277	7.65191510894066	8.06324980371973	8.01866726091217	7.55072519494117	7.67294382074956	8.34411866198112
CSNK2B	8.71620064829485	8.83642037391839	8.65944256288976	8.84640306432449	9.48090695034046	9.44243515507769	9.66644608483375	9.47875079927384	9.77681674291534	9.65354441699195	9.11202262824803	9.20139121242129	8.97932996913092	9.03275638084345	9.54100583042744	8.97932996913092	9.59442161850695	9.52994163321215	9.64735147443602	9.54444544644489
TRAP1	7.51839337071439	7.6883378530094	7.85699282452502	8.05412415950073	7.95307114621106	6.98488564264217	7.97394105553529	8.25418009881686	7.18779893214335	8.31363865342545	8.30456042829448	7.89820873877574	7.76810759210845	7.75607794895295	8.24500483440445	8.04049557085092	8.06777143312583	7.33571113301957	7.50060231145227	8.15680707216455
IGF2R	8.19043155456001	7.93038169095425	8.04311043371818	7.86520193705921	7.63217318584193	6.64253924257942	7.53700438773892	7.34471712214611	8.00763880182259	7.67975326743532	8.34944261168497	8.13100006510831	8.56470931356175	7.94212799051257	7.76810759210845	7.34484278015597	8.09242866000123	8.25418009881686	7.93508372408879	7.72072464287409
RBM5	7.88212091738639	7.70695958126722	8.55071080184288	7.66735160829821	7.80604255618713	8.19695140132429	7.36172870219998	7.65332891788857	8.17152071606302	8.0208884404045	8.279040046892	7.80900375908754	7.72448939201565	8.07442765776395	7.51226096531312	7.90572882463526	7.936136693983	8.06807061494302	8.1779965442429	8.13999921875951
SGTA	5.69063649039699	5.27641445743278	5.86238345074911	5.90172191842122	3.97752725768087	3.79735031363896	4.36958895830145	4.58761018442609	5.340801143143	2.75697470908142	5.58271876567112	5.43593380823402	6.46330084079909	5.77129756517127	6.14127059326651	5.74540833297274	4.64072918596507	5.04903455237261	5.2291983909438	4.23103657785462
PHGDH	6.69195409753939	6.27650858468981	7.18887171474496	8.6712933346942	6.77512776400709	6.87715132116114	6.96255967197999	7.22887345294886	6.54241536537297	6.65543307088221	6.4865597801463	6.50305825901327	6.16997116550526	6.32562845794244	6.0455577119808	5.35783705718679	6.10516549108947	5.37791076197182	6.02199877389765	6.13574671832674
TRAM1	10.078753086037	9.46467175626579	9.25072183766189	9.12674119161162	9.12344334198851	8.9224107515206	8.92635638915705	8.33512407983225	8.96808659021819	8.82156308104522	9.47193228105096	9.76985436902065	10.3194830097125	9.56297927500234	9.64376370350768	9.78834724307861	9.62754284625172	9.45478028321849	9.25072183766189	9.16782498282822
PSMB3	10.3123718399541	9.17544433245787	9.49270972446134	9.77681674291534	9.50963135264973	8.00819258637782	9.76985436902065	9.49595217832032	9.06990129132148	9.69931528168357	9.54268775280121	9.6097217471955	10.6439969563011	9.61201900636864	9.90271222853077	9.70175060936096	9.81098533562486	9.5073629911957	9.86449601898656	9.72736615618505
GRK2	6.3384964138699	6.75935843904689	6.7364506406224	6.8496224822869	7.35335255158619	7.09088271474117	7.58435770128259	7.28093339013721	7.01085076116131	7.42847705325544	6.53782974047505	7.23811536623883	6.68588005751326	6.77215063326487	6.92053654280438	7.26449087798435	6.97808080806618	6.94455011749358	6.6255066493264	7.22558547728014
MGST3	9.96542629043278	9.7526719651639	10.0827844134103	9.81098533562486	10.1317766445501	9.28243585325457	9.80919976803939	9.58331373990755	9.96296654482741	10.2769147683849	10.3557083743174	10.7628730406713	10.0359876484632	10.6534556243562	10.4284653596647	10.6169012432049	10.3354071478116	10.290854211029	10.5073111728689	10.733206449108
COPS6	8.41844224791042	8.03618504801511	8.33450966040331	8.55509379659124	8.01269029446822	7.7783621679101	8.25562227048655	8.0817907141884	7.94718131893836	8.30701720005715	8.08105579445429	8.04725685742501	8.49815888349178	8.43031248092742	8.11426551063999	8.41577060243569	8.14104239847749	8.01844942801833	8.22459811138141	8.17198722312945
PPP1CB	7.87266709033323	8.64114876894651	8.31217536850411	8.19695140132429	7.68400843610091	7.9340544810027	7.757530501051	7.82255665112535	8.3181129565081	7.43790109919713	7.61906918707326	7.42132595922843	7.14251664914283	7.16224036133798	7.44763266706361	7.63054319292408	7.71493494092164	7.58278556613816	7.32132524779664	7.12820588270221
PLEKHB2	8.13292104553621	7.8806071728412	8.05959847244424	8.40453541910193	7.37962990304445	7.95086427519584	6.94686803557938	7.7029525605441	7.6111699670062	7.76682760247355	8.10348335760106	8.4321891047024	8.37051103165029	8.4561959366923	8.74185454178176	8.13784783554561	8.09559722560034	8.39057593595007	8.09412351188226	8.10108290313254
LRP10	8.66873404173439	9.60431407378183	9.40974396824259	9.07515426301123	10.0272738109521	9.19298253379714	9.44088721828951	9.49843155005659	10.0716686459599	9.89163978595994	9.67077367092898	9.32255672553861	9.06802228689461	9.16974282287315	9.28673286238553	9.66420794230195	9.79094679809042	9.73381729356794	9.85920276465732	9.87974410914901
HSD17B4	8.75511025579041	8.67347661808477	9.06492808559356	8.95694072990944	7.47873664434502	7.97729938327582	8.17718599516744	8.07019227514133	8.63524276004755	8.62432799086638	8.70893943682155	8.41844224791042	8.64705224156916	8.84175630209899	8.71188829905941	8.65128403544072	8.44348576186272	8.57121837594931	8.55543191508732	8.49607332114286
NAP1L4	7.42035492876221	7.63478711052384	7.91500215510825	7.19807962722968	6.70302635637014	6.54686522848048	7.39631318688914	7.85725906484795	7.49367513866345	7.79815724482744	8.18939265884494	7.83386227500148	7.85062016889255	7.99342617346014	7.65746495655793	7.59652929828111	7.69479331190024	7.7168470209755	8.0618420834026	8.0867112720764
GSS	7.08906090982867	6.34919319300873	6.62937148975658	7.04812609503645	6.60442895692268	5.82305887756272	7.00990639720292	7.06437537906364	6.8330634773327	7.24321814792257	6.94842144497627	7.06345767097177	7.33177330187658	7.02357315862398	7.23997055319645	7.18955541546032	7.44347470370136	7.45941413810749	7.11700843878055	7.27544139159774
SOX4	6.50648231187754	7.6350523354167	6.85716053655304	6.86151436349584	7.40263793862185	7.16260326844761	7.07299725985581	7.99794627540038	6.34381753076985	6.40838033576405	7.56271409031301	6.8529022624159	6.24732977088511	7.98877503095801	7.2026513899915	6.9706606105347	7.13842751789542	6.3322543909288	7.44264335417821	7.64541676502877
BAP1	7.4515025159767	8.01659428205399	7.51969635011367	8.06777143312583	8.15991051997364	7.0430872256399	7.54937204257762	7.75415346072645	8.01081377054292	7.58642650912173	7.6535477112808	7.72924501745588	7.52944819041929	7.63366744444635	7.15032784628988	7.34632700893456	8.01996373043466	7.6750508079496	7.58487751480499	7.60893747703441
WDR77	7.93824770386869	7.1883129200774	5.76991908190364	6.96558964214065	5.14958333386117	5.54345288964349	6.21966474209194	6.01861960220314	5.83625185840387	6.28615300424188	6.88470856312548	7.26398246557428	7.19061384918754	7.4655148139713	7.14625325127202	7.03987443552043	6.54282956510762	6.40252098367663	6.65866684771752	7.16707792733301
IFI30	10.9136074064071	9.97196683522329	9.59802207787215	11.1067360711447	8.63008204251034	8.72569828643721	9.96412372673459	8.03907180906499	11.1978766218963	11.2551486799064	11.9657879844392	12.4412401819574	11.9928043265856	10.5282266492432	11.8595497479671	11.4119038524027	12.3144045911373	12.5312672764097	12.0046723219767	11.6687994122876
CUL4A	7.91500215510825	7.3865545658239	7.22997841975413	7.13693717156014	6.92153230484495	7.21966001177322	6.84385931317197	6.61778045405844	7.21022107336857	6.9263462000248	7.13016743915831	6.75193180606738	7.58179446929276	6.86715282685057	7.0219118879604	7.10543280132889	7.17180180186049	6.77169721275956	6.65866684771752	6.51541788890291
ALDH2	8.59317420975463	9.41339550551431	9.74802349492881	9.46467175626579	9.74565828071011	10.0031694893991	9.15123009518314	9.16974282287315	10.2295403732651	10.733206449108	10.0561416736243	10.0422010239159	10.078753086037	9.61394546887824	9.85733832502211	10.2669094205732	10.4790752846448	10.9429908765698	10.4663903475398	10.4969365046477
VIM	12.2233593781996	12.7410332765782	12.9170628994288	12.7254901589008	12.8537201517669	12.8236076850956	12.5609677549041	12.8537201517669	12.7981065173631	12.7076255733018	12.7410332765782	12.7410332765782	12.7410332765782	12.8824294532787	12.8537201517669	12.8537201517669	12.8236076850956	12.8537201517669	12.6522188509539	12.9587281950922
SELENOP	12.1435839748428	11.6687994122876	11.625899928329	11.7753551123118	11.4783687543559	12.2233593781996	10.2769147683849	10.8753980106077	11.6608393194204	11.5273865938198	11.8162091453652	11.5189006546967	12.1552810796791	11.4371667380219	11.7017704256853	11.9112504184727	11.8707262216689	11.8375496344255	11.5754103820275	11.749104942484
CLDN4	3.00654919478474	4.34388007118469	4.86176909965212	4.655244346542	3.82343114671054	4.38113196102692	3.15333081784939	3.78836134857333	4.20248342737551	3.54518986338632	2.82247011567546	2.72804569440892	3.53070782208483	2.08340753322238	2.76720643214224	2.58994280237479	3.90997428937729	3.00893685194339	4.12365939758257	3.65974779724732
RPL37A	11.7753551123118	11.3939653748651	11.9030984968344	11.5097144394468	11.3309622497501	11.7209251491784	11.5523119761558	11.6687994122876	11.0405236299801	11.4371667380219	12.0046723219767	11.5956645896851	11.9030984968344	11.8808892022987	11.7209251491784	11.625899928329	11.5861952372218	11.1681218192056	11.1564966103174	11.7560489054029
DPYSL3	8.02671791582617	8.09559722560034	8.279040046892	7.42350326624178	7.87226612870492	7.79181694660715	8.05471601170836	8.02992546961007	7.51226096531312	7.82555663209361	10.3317647453021	8.77925980643883	7.52717986972272	9.74565828071011	8.19126209375109	9.33345735362641	9.29123024109495	9.19298253379714	9.456372073242	8.72350919454756
CAT	8.6660506352694	8.40797200489062	8.8686382599836	7.58383467526655	7.66215175817153	9.22510002068526	7.81275489121884	8.0348043850981	8.87128636016405	8.41170575039745	7.69262241391704	9.12674119161162	9.22946954939303	8.59755146659155	9.11202262824803	8.8360055673001	8.68075934044415	8.59993896683251	9.10402897805045	8.89481978605809
PTDSS1	8.90286847166965	8.75053113018797	8.77882569515648	8.65027565738798	9.20139121242129	8.85488490916533	9.22946954939303	8.86721114707855	8.79896678371146	9.47029425592391	8.88322846144723	8.68802865448468	8.8288003401407	8.92817414901057	8.61362275473047	8.94778079014972	9.2678607127923	9.23823736275373	9.14287502512867	8.9667688964002
TTC1	8.27295861497456	7.39690407664424	5.51990309093686	7.3148591201789	7.35763445802993	6.73739048065744	6.60517766392441	6.9927979624124	6.41775240975747	7.07636030430377	7.03729473254695	7.58278556613816	5.94433315694682	7.59652929828111	8.09075048536443	7.90251026885144	7.32639581520498	7.637944707457	7.44843710118573	7.02611766701174
EIF4E	7.20602002083134	7.3123640882768	6.6454036689924	7.33004137537386	7.47624952275003	7.49629965998484	7.46080320783404	7.50216906740704	6.84333272990768	7.07867592290924	7.00897805017718	7.31176461646372	7.10753439897147	7.00748137691041	7.44066723074308	7.04043754920782	7.53917306326302	6.99893943725758	7.02402770731983	6.5926937599851
COL6A3	12.3005289006066	11.9657879844392	11.9328826734386	12.3392528623297	11.7017704256853	12.2887879292903	11.8707262216689	12.3289789840464	12.5189685988379	12.2134444135552	12.5975336027979	11.9328826734386	11.7860928674835	12.4718336221213	11.8257248738573	11.5754103820275	12.0852039013016	12.1268376726551	11.8469256262267	11.8595497479671
GBF1	6.10907234333729	6.91636951627526	7.37943973204805	6.60161769269495	7.57731046690037	6.92929357458307	7.18692764624911	7.67189253283374	7.26777748153306	7.44743380377257	6.79875104329093	6.12380985332348	7.19269250875565	7.04253832865177	6.3540427926935	7.03848345060735	7.29419592430249	7.04578729383751	7.06223062785821	6.97486777587147
DDX23	7.24218850157377	7.77432662745849	7.09541972302839	7.21045100611482	7.26379020265607	5.80128047384171	6.89534885809945	5.33031273124686	6.71285664591034	6.70932964847476	6.15645520667694	6.77102421631672	7.05489650159696	6.63394327588469	7.08607854060556	7.35763445802993	5.73620708625353	6.07929750989469	6.87232448588396	4.89902944895163
COX6B1	9.67839236029693	9.28099151699422	9.3143369415465	9.28538544025658	8.9836261385347	8.72350919454756	9.09874369663715	8.9134766457981	9.06431773886957	8.70893943682155	9.58331373990755	9.20849317294073	7.84122630750248	9.43423572833253	9.18402537915668	9.62059400576178	9.26264808495103	9.35940482501289	9.0994192984167	9.11864714395521
ATP6AP2	9.09084930218705	8.94778079014972	8.72963447326866	8.74185454178176	8.86554948433601	9.12161784012945	8.9630966363934	8.18406632588862	9.04512474866013	8.55710788082049	9.00117312057818	9.44243515507769	9.47875079927384	9.05907640583019	9.4483005622439	9.14218325918329	9.62581461330091	9.78593643691238	9.20139121242129	8.88762247087224
CNN3	8.39588442516945	7.96638153233853	7.71726872252027	8.62522419426918	8.34750144910722	8.46348078019164	8.98632561656617	8.77152333724788	8.5542485078372	8.05905532185597	8.42237630656496	7.49526448882776	7.92713087782741	8.87837648895608	8.46276555866624	8.04922247289522	8.44473846535108	6.82293078582995	7.87852485059565	7.682929889572
TIA1	7.13522143097706	6.81809933858274	6.52420998195546	6.01564680941791	6.36674963648976	6.57896728348506	6.41457665519452	6.12976131757847	6.49098694717264	6.51778674243101	6.92153230484495	6.97428252855878	6.77753240559217	7.02738341433013	7.07191102090701	6.83412925811094	7.19849552018536	7.16786633880247	7.28330288014722	7.09625659810118
RHEB	9.03275638084345	9.07515426301123	8.5629096619119	8.73126321166249	8.5358554046175	8.76266811449899	8.86669169912233	8.34898590885363	8.48122226569731	8.911207591058	8.07197459495737	8.41922041486836	8.98103000600151	8.22494352179579	8.40275293033225	8.58896057481081	8.33111992216221	8.27235704351783	8.51544978617862	8.62148794112855
NPEPPS	6.89341946163266	7.3123640882768	7.41730489422991	6.95770739598797	7.46598179816466	8.0035254796449	7.10260411966798	7.13642446298996	7.49995464411233	6.97793452497259	7.46391599104189	7.41507542917992	6.70498929562472	7.10462150914886	7.22591600363881	7.00276852862858	7.33408883304275	7.62211327671497	7.44066723074308	7.3526013655002
BUB3	8.80088654187347	8.27979198952129	8.30845380127296	8.34234186843978	7.55187104779439	8.28778938663565	7.86279129997659	7.07086207158858	8.17587660133544	8.11641715439269	8.28270027317435	8.3335955235637	8.65128403544072	8.31217536850411	8.38956414435912	8.49815888349178	7.95541203390582	7.84263936008643	8.1179507397771	7.71493494092164
RUVBL2	7.75263487621309	7.05120338175433	7.39286438272927	7.87325411033874	6.96153303193968	5.83152640104846	8.35584959407913	7.29958136971108	7.49234011824392	6.61985798262693	6.77963922891423	6.69900915840349	7.63697783129204	7.54280398484809	7.35831943318403	7.27310634116286	6.67983244336916	6.9178556453412	7.14763823673261	4.45737635687523
MAPKAPK2	6.45092449395978	7.39491016655415	6.65282495995287	7.31661727773588	8.12655063332345	6.9525437269387	7.73176698804788	8.34068622143789	7.29726459249467	6.57787723483434	6.96402997108468	6.75421532060092	6.60048312698305	6.88980412285469	6.74658973671947	6.82337193413328	7.14721528995013	6.97822709115977	6.70785335739096	6.71638895069003
SCRN1	7.45575942271069	6.98533975046302	7.156360044122	6.88211599714363	7.20999114062232	6.92309036698148	6.34957285964991	7.24879371677011	7.08792228301223	6.6952298140163	6.77141114249205	5.78816543444376	6.44126529825263	7.61963555320477	6.13900474644664	6.90214003460327	5.68689828039208	6.2127902959871	5.68312902630437	5.99393360264522
TALDO1	9.21252097331432	9.05784592088798	8.78294898530763	8.83683518053668	8.43175108606735	7.757530501051	8.91767478412304	8.53281738728833	9.13520943007608	9.22646070390403	9.18946936605844	8.93490814648001	9.23064110617748	8.59042837193685	9.02956947783142	8.96240302583459	9.28538544025658	9.23503751098564	9.10402897805045	9.25529003097938
JUN	10.3436295940344	9.9809874317186	11.4530471978961	9.9174088634521	10.7676207857256	10.9021838179105	11.1313740826252	10.2507848576791	10.2402367704187	10.3603406923597	9.81953859776581	8.53469688339671	9.05454448541672	9.9315558565444	9.10767827115715	7.26185263312684	7.28912767577571	8.1326754027386	7.57803058964886	7.25024229196031
NQO1	6.55064269486456	6.2393405740014	6.9570551492339	6.54569874076678	6.21966474209194	6.53580393646795	6.8355410875592	6.81737653141016	6.61194880092008	7.43958457351387	6.42969067477631	6.82382833968604	7.54572812004256	6.90778567041041	6.6893642340966	7.10462150914886	6.16950126820427	6.21230987677927	6.9133802162693	6.67787569277483
SHC1	8.63723354612441	8.75732196005907	8.38888840919788	9.44243515507769	10.078753086037	8.35333755089309	9.87769508989892	10.093649728297	9.15703240420843	8.69208897296014	9.34762665790017	9.19439812748584	9.06553843231756	8.8892327629896	9.23503751098564	8.4321891047024	9.34300765927207	9.67839236029693	9.70772559995851	9.77460843119074
GSTO1	10.2534411462907	10.5073111728689	9.67259469931889	9.90509690696347	9.63939477401604	9.69685046145455	10.1585262499403	9.87769508989892	9.92356635282441	9.70584867316452	10.1198383466201	10.2618159215512	10.556201600204	10.078753086037	10.0272738109521	10.5380759781784	10.0827844134103	10.1755850017469	9.84547074242546	9.64376370350768
SQSTM1	8.84640306432449	8.98632561656617	9.16654673667987	8.45469516443506	9.714505590579	8.76992221441135	9.63386443957567	9.27308804528639	9.50037083483402	9.21705133658229	8.6712933346942	8.70893943682155	9.25201801400602	8.50545436151823	8.30845380127296	9.08804324529812	9.07663419472359	9.50599494430348	9.20849317294073	8.88849210219499
VBP1	8.88058824956711	8.44508680589168	8.12655063332345	8.50399363969389	8.32464772865352	9.0313476338551	8.57205431548291	8.20923832294428	8.42670182712239	8.3653958682482	8.50545436151823	8.54726944986492	7.63434538166221	8.49958185494885	8.44081576876238	8.63617865055803	8.33576334407072	8.38721671310265	7.94448573800729	7.7029525605441
JUNB	9.60624563472068	10.6120372479043	10.9367472345256	11.0364013181233	11.6112357325464	10.556201600204	11.3994769919224	11.616306980871	11.1746881349694	10.8017366258486	9.63215408162582	9.32685381935433	9.95553759015694	10.4247229642772	9.62267279506479	8.92072433223771	9.46961356436276	9.46670748518926	8.76992221441135	7.57615114290365
ITGA3	4.34527864172563	4.55930622038846	6.07050947853958	5.46588961501599	6.26849075788769	5.87558621186025	4.38406411477067	7.0702703443918	6.10973119193707	5.55496261838147	4.73596745454726	5.28299698006614	4.5397435016489	5.79463891615472	5.72372306968687	6.07146760220832	5.93668055208987	5.10133626619113	6.02930901029641	4.50378624975873
MARS1	7.92108609901703	6.87348304271679	7.18451258265417	7.92520470271959	7.12507905191385	6.57774713488999	8.4696084452634	7.26837692019496	6.92961620951461	7.71726872252027	7.33092947115013	7.00300412607121	7.64931183896546	7.40880306166536	7.17084102141352	7.34846870991027	7.23022924040929	7.15614689585073	6.78337942816771	7.25774262298537
RRM1	7.56486500685856	7.58818998013323	7.32734773689482	7.42443641950646	7.33153896515506	7.335271953428	7.08194394026842	7.76608117694485	7.39396797830409	7.29958136971108	7.14337808228527	7.58179446929276	6.76737867312533	7.53280951208684	7.568701147206	7.54656286255774	7.17751202329764	7.1686767753769	7.38416832859638	7.27665934303776
DKC1	8.40863033731673	7.87584058717589	7.49418712117627	8.30582401633445	7.88581928531606	7.1978032261604	8.35229537006128	7.77370396084516	7.16224036133798	7.67459739081047	7.5070486248072	7.54589411287801	6.74045915951808	7.3219128776651	7.24673694040963	7.52844861009463	7.21851591297724	7.09692813868465	6.69122961798078	6.89589124578262
SUPT5H	7.22957489826672	7.0228216223767	7.47854141279039	7.35422477525818	7.94212799051257	7.49745931199061	7.78941415810169	8.13140511105533	7.6632148184944	7.69459584157917	7.50573656875775	6.90830441878349	7.08717079772826	7.31338900930729	7.37982007404084	7.62211327671497	8.00916389687924	7.37783656879835	7.43471732877233	7.41991777080664
PYGB	3.73394034443451	4.79324042792088	3.95697960526921	9.36062986010668	4.56807032539685	4.2659739729383	4.89668622017053	4.84727592111148	6.15239608401914	5.25015506594026	3.59679733796356	3.57094240815766	3.54148968022837	4.38768031089104	5.13133168821966	3.83361308185873	4.77782579570633	4.69142200842092	5.0139324203268	4.65464762306076
QSOX1	7.47171123040798	7.85898837142074	7.61405702395876	7.96567400361294	7.11700843878055	6.33493324521167	7.19632391724583	7.77916881840712	7.79253628227498	7.76837183408224	7.88212091738639	7.82391405140354	7.63054319292408	7.71566024285191	7.8961904286816	7.61671146838416	7.64252169042033	7.17043876535516	7.66879772442316	7.87487840642706
SUPT4H1	7.96865962093672	7.93898020174667	7.84958524801699	7.73894722557835	7.25948102963119	7.43935672623611	7.42244639442734	7.22591600363881	7.64324872289757	7.96087653136361	7.40136622316225	7.55247817828367	6.81670572842927	7.70852400091479	7.75523866366721	7.78410591911667	7.41934299548835	7.85752530517088	8.14832530804239	7.88968191519849
RCN2	7.11502948500009	7.84015411601029	7.21607649293143	7.81027074307175	7.16111073921127	7.81770625986562	6.07452579953207	5.89793301309244	7.34158132975219	6.94246054841334	6.84612260118787	7.4529447176591	7.49508690768115	7.66385608900593	7.84958524801699	7.73544940038508	7.70912588678338	7.3786165317999	7.16707792733301	7.0886842015035
CTSC	9.85455519526357	8.10528828076763	7.00300412607121	8.84382704039397	8.16153002043603	8.37730915861906	8.39290506211095	7.94718131893836	8.92072433223771	8.83852896467725	8.05066112690495	9.09237807207475	9.09084930218705	8.76052881912015	9.35112424440704	8.77388333034335	8.76218007673058	9.81953859776581	9.09472848273806	8.11641715439269
PPIF	7.9602875797977	7.46822804462979	6.34973009999594	7.64729502957378	7.35081422903858	6.16842504350001	8.72862116576231	7.82008749989114	6.88149055815198	6.65543307088221	5.56663751647634	7.07227196270856	7.05706447387012	6.41707490380767	6.84543947896896	5.22244737945141	6.92777886291774	7.13680177734101	6.02930901029641	5.23310375582066
AHSA1	8.64373503332678	8.279040046892	8.71620064829485	8.80782674270421	8.01844942801833	7.03828271162238	8.7342419450088	7.852299829235	7.94577308908058	8.78336219902498	7.74772220997452	8.07594472010053	8.75145593244307	8.20758491017213	8.1375100386256	7.58297986700615	7.93674448840333	7.8346890161166	7.9564579021512	7.9949511220759
RPL41	13.0343142024668	12.9170628994288	12.9587281950922	12.8824294532787	12.8824294532787	12.8824294532787	12.7254901589008	12.8824294532787	12.7642258266436	12.8236076850956	12.9587281950922	12.993921290722	13.0343142024668	13.0343142024668	12.9170628994288	13.1990649505588	12.7254901589008	12.8236076850956	13.0343142024668	12.9170628994288
PUM2	8.1655865510751	8.90286847166965	8.94173019700424	8.4561959366923	8.62376406082642	8.41015256432935	8.33395925950211	7.51366853206503	8.31522456846992	8.82720379447091	8.8476848668263	8.70222281251847	8.07772980859044	8.86980965239156	8.83061957816338	8.9879599675993	8.76992221441135	8.55509379659124	8.96539112760625	8.88652109853733
PRCP	8.79571108465919	9.92881350948123	10.1360397120834	10.0659324833071	9.87485636975438	10.5009041962358	9.92061104755498	9.64155620149665	10.1162785966179	9.88444856124699	9.80550202571623	10.0209618403576	9.41509459522413	10.076463693834	10.4012821533461	9.8433050546819	9.99284352533029	10.0624566672964	9.93912199222262	10.3921031232621
MYH11	6.50781194849462	8.58734170307547	9.02838328985904	7.60045846530638	8.1086100438863	8.8203786487577	7.11794978933044	9.54607955337909	8.25181699008412	9.40446322418044	8.0765201055119	5.83664099448011	7.23303035796986	8.29297737300233	6.00734534733154	6.78115286183147	6.94359343471598	6.69211411033591	7.69439837125809	7.75607794895295
USP7	8.49227816750928	8.31725673980746	8.71129427941277	8.80225716226613	8.40123810625257	7.87088908412994	7.87986756895532	8.31304687770493	8.09954790152223	7.75685753584951	8.52609821518398	7.83184661969289	8.8203786487577	8.0973562196725	8.10273636872071	7.84830036418284	7.70351642474459	7.64610683158414	7.82325400411476	7.78867652936168
PPP1R11	8.50444941784677	9.26404498501868	9.25655541903427	9.44648389175215	8.88456818625738	9.27308804528639	9.35577597846456	9.2718162202195	9.48894251146822	9.76565908325073	9.0980680948576	9.13520943007608	8.80225716226613	8.97178337877636	9.05454448541672	9.25201801400602	9.13520943007608	9.35189902949687	9.57466126463948	9.70584867316452
GRSF1	7.39182386526605	7.29764988859056	7.0886842015035	7.13557342479272	6.8657719019496	7.47107611751352	7.04401725771916	6.61950983494517	6.9795825759735	6.98636431200612	6.88961993810985	7.12126906326659	6.97592472539265	7.15163581948151	7.17896012114298	7.14058329327604	6.87393513817228	6.96513069105655	6.83877700058369	6.56709599854691
NFKBIA	10.8814837733063	11.2281690501091	11.8707262216689	12.1063967167394	12.633098222135	11.9030984968344	12.6898898434535	12.7410332765782	11.5699236862922	12.0420998980406	9.76268624101937	9.79094679809042	9.47702514519566	10.3354071478116	9.62424340493097	9.19439812748584	9.13401379051066	9.99284352533029	9.87974410914901	9.60431407378183
G3BP1	7.98191335301327	7.42060333927378	7.44955650560205	7.73299076916217	6.10728912538476	7.02212829667155	8.1996763369359	7.0836019916943	7.01198835248104	7.67522066079429	7.412191360232	7.45630400107935	7.80929775536901	6.94842144497627	7.22862170629942	7.23319150267762	7.59597130119919	6.96226690911661	7.32983078117244	7.08692105707167
TSN	8.3181129565081	7.22862170629942	7.64744743988466	7.52681962389379	6.70165135756177	7.15216373300418	7.22195975521334	6.70044415119728	7.00897805017718	6.94401861437526	7.43027734283917	7.69005076749425	8.3514251691719	7.90251026885144	7.7610582721969	7.43429394663504	7.52717986972272	7.46190610307885	7.31632031221909	7.01830863082842
LAMB1	10.2148408777514	8.92883507145558	8.99244414906479	9.73633201608987	7.15450556255388	9.43772990243713	7.9859451109139	7.27897100549722	9.28243585325457	8.4696084452634	9.02301247574957	7.70893564447139	7.94503161879734	8.48204632620407	8.44255665810023	7.44823010624936	8.10383602455064	7.76438101163762	8.0250372639215	7.69636020327394
TGFBI	9.63939477401604	10.5331012355725	10.1232784160641	10.5073111728689	11.1246256585273	10.9564598885126	10.9884089534316	11.0297521945299	11.0595550456296	10.0716686459599	10.9564598885126	11.047610633929	10.2230693247487	11.3551944474415	10.7148948588646	11.5344474279793	10.8540184597789	11.2132894549532	11.0768212259315	10.5754177554977
PFDN1	7.78471838725306	7.7950079358573	7.53700438773892	7.7450403816891	7.94577308908058	7.44878479906936	7.60546530134158	8.10217797859415	7.79790573917868	7.79346976367541	7.3248267986274	7.68705693129348	6.36317515930994	7.67928723637882	7.87112815227153	7.50907562791865	7.86878616727648	8.16835159407734	8.17359942688795	7.72629089946717
IGFBP4	10.2650929138203	9.66046493126388	9.07440476225413	11.3637938372228	11.7285305008103	10.4586647971473	11.9657879844392	11.9328826734386	11.1370813161829	10.9429908765698	11.1246256585273	10.6713809365341	10.351340345358	11.0066612944661	11.0297521945299	10.7779358105023	11.7414230200751	11.6445024548697	11.3994769919224	11.5273865938198
IDH3B	7.88581928531606	8.20923832294428	7.90127405375863	8.14771359428726	8.23078969122249	7.55991516433508	8.16786901988889	7.90507520382097	8.2365579584455	8.43612346296209	7.41426039733141	7.71493494092164	8.04222888347605	7.7984087504762	7.58487751480499	7.98305980166926	7.85781845822159	7.79279833665584	8.00819258637782	7.94390882758598
ELF3	5.34340980287355	5.74039797861968	5.46054666518057	5.14443494743734	5.95262799209423	5.77178519036783	5.92802093031036	5.88833382916349	5.17937912070711	6.29042827970494	5.50665270334551	5.66268229983689	4.79418213999006	4.86448254415215	5.37086910047324	5.88617879769747	5.81392804768132	5.6570683585045	5.93935878464659	6.12914359843953
AAMP	7.49725859092521	7.9984690267131	7.56848851685119	7.68166317324133	7.83906758706125	6.9547034380878	7.51732212448205	7.17954848809808	7.76784335013465	8.09954790152223	7.04753954090005	7.10872917810477	7.90127405375863	7.09964681707209	7.4560057032205	7.15338616206304	7.52434992546808	7.55749884566316	7.50764488283139	7.70092338973457
TOMM70	8.44925760141371	8.30245862189541	8.33111992216221	8.53203452704272	8.26153510342636	8.33323178762529	8.20247704396796	8.12655063332345	7.95307114621106	8.15778389843471	8.68313521410719	8.42580153531585	8.09134981363497	8.17418669116758	8.1676039588955	8.35384608065358	8.0973562196725	8.13534460950035	8.07124676481246	8.0551155447404
SRM	7.56059645320332	7.49086106448594	7.43534891403737	8.77483394956038	7.85090044338983	6.56709599854691	8.78901785210344	8.33423445995271	7.75445077855565	8.5603213510826	6.66291610402262	7.28046567699654	7.44296713343131	7.31609896513465	7.53630852012486	6.8185594287376	8.29615300931135	7.99460080993122	7.84958524801699	8.1996763369359
NCBP2	8.66696365026239	7.6429844731998	6.73478994040898	7.60012348348894	7.2669496427003	7.30498015366044	8.00458513228228	6.93112979235343	6.95506897761508	7.38377389414988	7.16324530479535	7.61789372600613	7.94555777922709	7.58435770128259	7.77520107304956	7.65287046170705	7.60113960125928	7.14903540898052	7.23522888430739	6.97873396041812
CBX1	7.61789372600613	8.0035254796449	7.83329771052414	7.70852400091479	7.39816639196184	7.99398121808134	7.32419115719404	7.44878479906936	7.89422015728781	8.03059135128702	8.8818225410597	8.50815801248015	7.67599150834512	8.64705224156916	8.41625036733821	8.46433305192211	7.91857854715377	8.26673481601204	8.6712933346942	8.59799770874975
UBE2N	8.35333755089309	7.66855826802987	7.69796786543332	7.96360361560585	8.11641715439269	7.87005449658413	8.76266811449899	8.24303874438621	7.66160518642533	8.29204447872482	8.11148916653218	8.30456042829448	7.23100791367817	8.05959847244424	8.28050980567768	8.14134232255454	8.31438888828149	8.17992423361881	8.34653575842443	8.02410716472838
APOD	7.92713087782741	11.4221567707606	12.4833608432327	9.25072183766189	12.2233593781996	12.9170628994288	12.9587281950922	11.6340245792711	12.7254901589008	12.4297454782179	7.37009880016385	6.84983306942387	8.76992221441135	8.86818442750919	6.63110317975965	8.73469358489081	6.78682887789525	6.63280031484229	7.49135268537874	7.34484278015597
ARF5	7.89130999974764	7.5941720091904	7.56848851685119	7.65568245942647	7.69025098833146	7.13980585377866	7.96638153233853	8.23325980603328	8.27651193943902	8.01081377054292	8.06777143312583	7.68025267247069	7.99656185823783	8.15991051997364	8.01331859928364	7.50804754711202	8.52764388401374	7.99064494372257	8.09242866000123	8.60874096658379
ATP6V1F	9.67419826316291	9.50454342812805	9.17247962997362	9.20006841271863	8.73974111866884	8.20453188820886	9.50963135264973	9.36062986010668	9.16974282287315	9.714505590579	9.28538544025658	9.80323747885256	10.4913603038864	9.34762665790017	9.45052283892243	9.76675850025551	9.714505590579	9.62983719208259	9.97196683522329	9.56476669487989
RPA1	8.53766468682166	7.93161859147139	8.18479955891719	7.93038169095425	7.61299338263054	7.89648306437241	7.39754901153856	6.99680775675554	7.80985498962392	7.97652799403518	8.02113694848321	8.47919465458391	8.57781240620828	8.17254002144399	8.34150339687456	8.30199422105727	8.56591990359503	8.22600667329066	8.5435037025538	8.36943225561603
ZFP36	10.8234922718811	11.1917326119129	11.5273865938198	11.749104942484	12.2887879292903	12.5005456449859	12.4190278181296	12.1268376726551	11.8060263130178	11.6340245792711	9.84547074242546	9.89163978595994	9.4286545217332	10.8864990121886	9.36445524691481	8.7871262808765	9.18086513648382	9.60624563472068	9.30707741755432	8.23078969122249
PSMA3	8.45779510227039	8.22434842612357	8.0011164851443	8.48373200455133	9.01587150281938	8.75636634079423	9.34445363813066	7.76213542086716	8.59317420975463	8.91221949673297	8.49227816750928	8.76793829136362	7.40344837665975	8.55577003358339	8.76840518537776	8.87708371053545	8.86101657747398	9.00117312057818	8.74811809249467	8.35815808499372
CTNNB1	8.42520747525716	8.22943133421809	10.2931769989262	8.49457981775517	8.46214272237868	9.30070486895427	8.37575656363196	8.63008204251034	8.39780197905812	8.22564780275042	10.1891437800868	8.88849210219499	8.80540059234162	8.76169203896216	8.89838602128745	9.21396146973703	8.7645576406045	8.25332022465302	8.30967216631283	8.8597828912302
UBL3	7.79095466921755	8.26673481601204	7.8544991110914	7.64980239212474	7.86725002809645	8.4143872136176	7.05044203678821	8.00171202806094	8.04155284396838	7.21553921604964	7.56788234175525	8.34653575842443	8.2018568427401	8.18728120818411	8.55609757790388	8.09412351188226	8.25181699008412	8.12346959712293	8.08082306266444	7.51777129968416
DUSP3	6.87424712207472	7.21645051083309	6.95971876469633	7.3515446982077	7.3865545658239	6.80037675037938	7.36566793492792	7.50826135783109	7.25360284724565	7.1139856124683	6.84218741432687	7.18593903185109	6.82315135998161	7.2918005234163	6.79933702876419	7.20858569570631	6.73722710683287	6.74850716019092	6.62162064709385	6.86151436349584
FHL1	9.38831521562031	10.6534556243562	10.4842250327664	9.59629642612823	10.0681026533059	10.6314694591177	9.08530301030523	9.81675547533865	10.12614498973	9.49084640813652	10.3274997498892	9.62059400576178	9.80550202571623	10.7148948588646	10.6866729856396	11.0117208340253	9.949408173439	9.946584477914	10.2441244113682	10.5009041962358
ZNHIT1	8.36193477078433	7.49725859092521	7.70620056237861	7.58982938933822	6.8147618323359	6.03125765374679	7.1396190463503	7.08607854060556	7.10412719395697	6.9932802877395	7.17296230220691	7.74837407507261	8.45359082695075	7.85272793481568	7.71399684996402	7.70978593382006	7.51859776615772	7.13593596477853	7.69278615584612	7.04770403615636
SAR1A	7.52148156589526	8.46649950075717	8.1435128116489	8.27724909658413	8.13534460950035	8.16502824131749	8.19477616829357	8.07261312203156	8.03059135128702	7.64039567390176	8.39420601587686	7.84238403365532	6.95896502336413	8.56129873625896	8.53242595716553	9.07136098424944	8.3647291685541	7.17383694711026	7.7759018944901	7.61381298708489
TRIP12	8.42580153531585	8.61822318923123	8.42911071030818	8.22169088094389	8.2520851596595	7.49995464411233	7.91985414104172	8.19536573719937	7.84687792453903	7.69663296066091	8.48524396030601	8.53281738728833	6.97236240796519	8.58178801375676	8.51544978617862	8.20412509045878	8.13672066455849	8.11543740012512	8.02344913180432	7.53761862153785
KDM5B	7.08566883820516	7.41730489422991	7.62951111152669	6.91594977306155	7.18153804526705	7.22957489826672	6.87393513817228	7.17682788614189	7.07564234359102	6.85548505586514	7.27081232168499	7.42885247676399	6.07778436199695	7.25268187573266	7.31212666212884	7.39230288918516	7.21325674724912	6.74485566298646	7.34661229622914	7.00767615815764
ACTG1	12.2887879292903	12.3005289006066	12.7642258266436	12.7410332765782	12.3845631179319	12.4718336221213	12.3392528623297	12.6146086621518	12.4297454782179	12.4718336221213	12.7076255733018	12.7981065173631	12.7076255733018	12.7981065173631	12.7642258266436	12.6522188509539	12.6898898434535	12.6522188509539	12.8824294532787	12.6683027043224
LAMP1	10.7426246164071	10.4913603038864	10.3847890621487	10.3080246499472	9.899729582505	10.0449363226547	9.73851738918757	9.97196683522329	10.518392290816	10.2230693247487	10.6573504088973	10.511145404084	10.9367472345256	10.518392290816	10.3719112466347	10.2534411462907	10.4497481339754	10.3812043816154	10.4284653596647	10.6169012432049
GYG1	8.58178801375676	8.64864268602628	8.44175874861778	8.34373886724472	9.40360472978579	8.81082514095109	8.79851668850829	8.82938686529412	8.52009322108417	8.77969391772118	8.50950668130796	8.27083304812986	8.2842481717453	8.56470931356175	8.46386000079833	8.6889798824386	8.49227816750928	8.50272210003058	8.44255665810023	8.06836979676022
MCM3	7.8603275241733	7.73093532054698	8.07970557805173	7.85506585767101	7.73740501697991	7.68628000995341	8.30537788328941	7.47209018154789	7.67488095510492	8.1883067408041	7.94229817311109	7.93475141531855	7.72688070303765	8.01996373043466	7.66855826802987	7.59055852347826	7.84208255161426	7.41352250793895	7.90432884252374	7.86904825380526
VAMP2	6.46637791590467	7.09894305088475	7.02664366402707	7.28693759927234	7.45430267083683	7.78502610461143	7.20999114062232	8.10502290605977	7.67189253283374	7.12861605707669	6.70724693656126	6.97907256785103	6.69092958485833	6.48182761292689	6.57937581872991	6.80508842665357	7.57395444350115	7.05582887838883	7.22416665037706	6.81794033491556
RAE1	7.47649575671811	7.23252935146726	7.21084632225548	7.21984649485141	6.98659355694779	6.86788445022552	6.93660343917281	7.12106416998403	6.84037712205605	6.82220506355862	7.25668538896845	6.95857279840041	7.37906582778113	7.0754984468392	7.13759382191936	7.17807177951361	7.03438703420221	7.03964637878546	6.94882871743014	6.83822326629509
CLIC4	8.87455770775968	9.60226246144301	9.1556925483169	9.05556404511666	9.06431773886957	9.14541317538008	9.30707741755432	8.75306137164185	8.53929257180521	8.40940700275055	8.89371813490981	9.41339550551431	8.91284807126554	9.34604727946092	9.54444544644489	9.19693711036167	9.14069114965232	9.07251077826367	8.92072433223771	8.84175630209899
CLSTN1	8.05178426837217	8.73764094424333	8.79384299392585	8.73009758385843	8.71008068563815	8.55710788082049	8.03819889436616	8.17288147085844	8.84498127596853	8.61573768832686	9.38401891162952	8.88762247087224	8.4696084452634	8.14079480506198	8.35891880440088	8.71791467916227	9.11629578875732	8.81601747765315	9.10892301232357	9.22262772504817
SORD	6.73775655656244	6.22240000965581	6.2436614747074	7.10114440116114	6.87447152902655	6.77084653438566	6.82535084006135	6.54133810291923	6.38169326777939	7.64931183896546	6.39158777407926	6.73398388409215	6.53172346551325	6.40603627317524	6.26984489357626	6.2769397300717	6.74928864665938	6.9512036527979	6.64869382089651	6.83223311127225
FSCN1	4.68577527876615	4.59340354848779	5.20406768976215	4.68855126433192	5.56230056383852	5.18793711564352	4.42988896046177	6.43352212292603	5.3522887249824	5.44631698281472	6.65730877505634	6.27337582186128	6.04470081143797	6.71984887173141	5.98223183118525	5.69830212838742	5.68689828039208	6.07778436199695	6.21582203190614	5.96882701919574
ID2	8.35063794259785	8.76687670471784	9.25529003097938	9.55290381646209	10.5473101130637	9.89450935890249	10.6990072683253	10.4212089621354	9.65838585366063	9.66046493126388	8.85227671066721	8.48837633175495	8.75306137164185	8.5730932819209	8.50692830142551	8.06706030913758	8.68676771647575	8.95694072990944	9.12161784012945	8.77073352682856
GOLGA4	7.34365862636662	7.49367513866345	7.28156258556488	7.87725985750773	7.99425049778655	7.73383975622417	7.3007695026473	7.66433090408016	7.58982938933822	7.39804778058865	7.39258363595722	7.0233241720493	7.41268285847973	7.6419661494175	7.44470163433874	7.62661281803616	6.66251364195848	7.63054319292408	6.965769448789	7.17936496003318
UQCRQ	10.0624566672964	9.39763534396327	9.10329609677673	9.29589033246862	9.19494274829222	8.83683518053668	9.74565828071011	9.23503751098564	9.20766257693408	9.42761857388262	9.73742470263872	9.99021474221361	10.871171289032	10.0112058740147	9.7526719651639	9.96877655799922	9.85550963604798	9.83231893480602	9.94446957340843	9.62983719208259
SAMM50	7.40921423758012	7.13943223892195	7.2368616588727	7.0034321652713	6.44071041072396	7.0280917777752	7.00715582141461	6.84881284474545	6.82550979925791	7.07602109097241	6.88211599714363	7.39376395384124	7.75868262759992	7.48191348183572	7.43899064072273	7.29977933592725	7.61906918707326	7.42466220263213	7.4826083341516	7.24989417750785
DCTD	8.585199371121	8.29008660968065	7.66735160829821	8.40863033731673	7.76995264532446	7.31887744685363	7.80550034352315	7.57753996187719	7.73409204167968	7.95620223687191	8.32202980825628	8.18060667307806	8.59232737134927	8.16109482038393	8.22903396924013	8.3099980967506	8.22808254990196	7.93289734007631	8.1416422466316	8.05017115457189
ETF1	8.70893943682155	9.09237807207475	8.32500602996838	8.80657965297938	8.72603229219523	8.81206996646108	8.7277687854777	8.88849210219499	8.60245441467907	8.49157977344144	7.98366332370762	8.64373503332678	7.86690480290137	8.31069418953888	8.08608394290299	8.2195851091587	8.42997383864961	8.42520747525716	8.03091356335062	8.45023318822342
SNW1	8.48046165762223	8.63617865055803	7.98103284987094	8.41125325012786	8.58734170307547	8.5958818364611	8.27814757702721	8.46010315374718	8.42484460929022	8.1416422466316	8.0603129628374	7.9949511220759	7.70620056237861	8.25121122096715	8.07229385849447	8.16238019141263	7.97088001589619	7.87088908412994	8.00249946664217	7.84830036418284
GLB1	8.46586822625311	7.97311798511442	8.17918010351353	8.03844537352351	7.86725002809645	7.19590973027944	8.03396461942179	7.10906324609248	8.19437399377834	8.21893156355279	8.35063794259785	9.50599494430348	9.03991198341078	8.64557431252474	9.06734387809296	8.78109159058046	8.96126723618853	9.29932122663836	8.81082514095109	8.479542411321
NME1	9.3662057195009	8.07772980859044	7.73409204167968	9.47454880759458	8.4561959366923	7.71138654414564	9.51722432467688	8.8203786487577	7.86828047331123	8.63487112403764	8.78217117816416	8.60245441467907	8.02958179999672	8.50850002867968	8.53766468682166	8.89954678459084	8.58213840737263	8.51361032943324	8.42911071030818	8.2842481717453
PODXL	7.75415346072645	7.44438555143385	7.90251026885144	7.77894264076306	7.69835167690705	8.49104548307459	7.59676150966896	9.07365526149704	7.52120291182515	7.54589411287801	8.61648617236315	6.3540427926935	6.66839735018552	8.34150339687456	7.62311854831968	8.01363459189242	8.00458513228228	6.98105074813391	7.87136722041313	7.64744743988466
FAT1	7.4860900834066	8.15778389843471	7.39525371602932	8.18632680432392	7.40610739419185	7.99248701194776	7.64519705370863	8.911207591058	7.90411140211615	7.58642650912173	9.20139121242129	8.26705258882203	8.59844395090795	8.68313521410719	7.97311798511442	8.87055329049283	8.19202827322525	7.78941415810169	8.36943225561603	8.18140494129666
TMX4	8.44348576186272	9.03275638084345	8.73602861602883	8.75247444876494	8.97443116863498	8.67347661808477	7.65815599182087	7.92311055459062	8.51474129413625	8.48711983299377	8.16283983742706	8.43641544934297	8.09242866000123	8.26673481601204	8.23920469407368	8.38552234362549	7.82462741655089	7.70792619764446	7.98823717519224	8.21044045278478
SEC23B	7.82746657475571	6.80549856575869	6.68605282070044	6.91874070193759	6.60323426789937	7.26277875037259	6.97675677200537	6.60483982346063	7.00418207243112	6.91511807395893	6.66950274595055	6.93312957459819	8.00763880182259	6.86192456390677	7.54257019746513	7.00377254450989	7.13593596477853	7.43410626877414	6.97675677200537	6.60794938027622
DDX39A	9.11502956343096	8.97005881642816	8.09168635481407	8.63985972847046	8.69736753040084	7.43156349542371	8.54445238820682	8.43860740964774	8.50545436151823	8.68850426846164	8.52394855585694	7.91025764623146	8.13672066455849	8.00714094483306	7.5941720091904	8.18286454161773	8.49320098153148	8.26305236053602	7.87725985750773	8.0379524152088
IRAK1	9.25824157423374	8.49051119270775	8.31886266226708	9.30444912623373	8.30422885778607	8.46111057930692	8.69736753040084	8.59042837193685	8.53006920004455	9.10892301232357	8.9899352063893	8.87128636016405	9.64735147443602	8.78901785210344	8.6187350028786	9.45944912356854	8.77483394956038	8.54445238820682	8.37182138231328	8.46214272237868
TXNL1	9.27686709877412	9.31579279996489	9.55876198722149	9.12003344257285	9.11502956343096	9.93386807977846	9.49595217832032	9.33203614365768	9.29123024109495	9.61718420831087	9.83992624744215	9.48090695034046	9.899729582505	9.53081736227193	9.54268775280121	9.36062986010668	9.22074600769712	9.45944912356854	9.46467175626579	9.49420529576351
SMC1A	7.37925277991459	7.02493943854391	6.82535084006135	7.41286587347059	7.40480367318301	7.26884149834818	7.44864409612211	6.93476642485872	6.90990897261694	7.24640099679331	6.90391155039001	6.94147695948424	6.70089594288506	7.29141457917602	7.1559266040836	6.93942583959478	7.12507905191385	6.99794143338702	7.28804796004143	6.75297833590672
ANXA2	12.2785572586798	11.7113534901511	12.2233593781996	12.1712626154868	11.2626834178011	11.5097144394468	11.3697149706986	11.8375496344255	11.7753551123118	11.7753551123118	12.4085276795747	12.4085276795747	11.6445024548697	12.6522188509539	12.5609677549041	12.5609677549041	11.921768269779	12.1712626154868	12.1629973592835	12.1063967167394
NISCH	8.57062238418508	9.4286545217332	9.54100583042744	9.13230032906318	8.91008634942635	8.50353786154101	8.45696620958313	9.17101064028186	8.86458138913863	9.12807866728291	9.61394546887824	9.51177468788693	8.97743036673849	9.456372073242	9.31055478902536	9.33575090291601	9.23823736275373	9.36862860325517	9.49270972446134	9.76785791726029
EIF3H	10.6902004919533	10.518392290816	10.5282266492432	9.98324188660888	10.3123718399541	10.4366892575186	10.16602733923	10.0394023067161	10.0827844134103	10.3274997498892	10.417722238525	10.1031172286802	10.694290737027	10.3812043816154	10.2327832649377	10.4790752846448	10.0138575791246	9.6161579575603	9.88444856124699	10.3557083743174
ZC3H15	8.20038908726494	8.52764388401374	7.95423357124973	8.42803442178097	8.25562227048655	8.49429934275273	8.37454575234548	8.41577060243569	7.74372466913632	8.18374147456245	7.86520193705921	7.91223534639761	7.60113960125928	7.35581535132988	7.67370671313494	7.25529610958212	7.40365051584809	7.47130136715002	7.18118931557111	7.30566430866665
PPP4R1	8.1552314482436	7.75181957012943	7.61837455181524	7.82848893342876	8.08318554071725	8.04725685742501	7.23844825849677	7.79051942159478	7.41776016544629	7.60953844786975	8.20493868595895	7.79326507735606	7.44783153035466	7.85417675782874	7.64759985019554	8.36783011370103	7.62348058753828	7.34199136321677	7.80823553052543	8.21613197079036
KRT18	5.16657823891661	6.06153567301828	6.46496211729246	6.52562969314192	6.73243180545781	6.37926592087795	7.2062042164651	7.67835440849192	6.64355040909409	6.91874070193759	6.54489049254195	5.43593380823402	5.47320323895132	6.10865231025929	5.43768306066853	4.0492683343419	6.24437473577529	5.3706664704921	6.47520780799934	6.67660564576311
COX7A2	10.6169012432049	10.1162785966179	9.899729582505	10.3123718399541	10.1232784160641	10.2441244113682	10.0333209366884	9.77681674291534	9.77868839524168	10.3155878019841	10.1068292246121	9.82524921843008	10.2838330017051	10.0359876484632	9.53876879055148	10.4046115546046	9.86188277510783	9.98324188660888	9.58101703764054	9.93386807977846
INPPL1	6.82891023819396	7.68166317324133	7.81073204400787	7.46412888825192	8.12173978357413	7.29646067340427	6.786209817896	8.06237868914223	7.64729502957378	7.75994398693838	7.71493494092164	7.81302989947321	7.68400843610091	7.24741390696123	7.66951063776534	7.66099586867138	7.92736780573163	7.69166207564464	7.79445314262707	7.687974106847
OAT	10.1317766445501	10.1997075912032	9.12161784012945	9.49595217832032	9.09084930218705	10.4325764282215	9.05784592088798	9.40974396824259	9.62581461330091	9.52205958586901	9.78593643691238	9.45052283892243	9.48810173135046	9.8019368418386	9.83992624744215	9.77868839524168	9.39946602878792	9.01587150281938	9.01015422653586	9.28402375283883
PHB2	9.72064773454351	10.2441244113682	10.3274997498892	10.1198383466201	10.6261965041273	9.66046493126388	10.5331012355725	10.1317766445501	10.3812043816154	10.4497481339754	10.3473387715893	10.3921031232621	10.2263695603286	10.2061231727035	9.96877655799922	10.3354071478116	10.1102387981533	10.3123718399541	10.5331012355725	10.6617843445992
PPP1R12A	6.75583154658331	7.33130462843354	7.57615114290365	7.38494152708312	7.16707792733301	7.87266709033323	6.5860892394414	7.18271699787588	7.19964463777876	6.94303692184941	7.55626126923834	6.89827308742833	6.64639417038241	7.46644027827284	7.04753954090005	6.79472173880511	6.69578687148762	6.52018935417491	6.64615571144559	6.20813717502927
CNN2	7.27506725935847	7.47290133173122	8.09443703641183	7.42768671306121	7.77313539596594	7.713806577888	8.01429464192822	8.20573898599606	8.03206920602401	7.40734348845101	8.04643531417566	7.77621043647859	7.59625029974015	7.99730047037298	7.53241989110306	7.60893747703441	7.75209675237285	7.54715615414954	7.78121163455607	8.22366978405384
PWP1	8.1086100438863	8.13100006510831	7.82413486849187	8.01748156527292	8.11071152057716	8.45696620958313	7.98103284987094	7.97420564995922	7.99656185823783	8.17418669116758	8.0730969870239	7.8064807602601	8.03981610753412	7.9813841414657	7.71070342763557	7.91056400131217	7.74878317296022	7.66998223334971	7.63748996482565	7.98238035830522
ICMT	7.20815400675682	6.89392864992489	6.34501639606075	7.258280223465	6.77600487635041	6.81051781079894	7.13593596477853	6.75954869921428	6.73454983666186	7.13980585377866	7.42716743377141	7.44997131220118	7.39828500333502	7.4538866369118	7.36850616914602	7.58505197336974	7.31326184881815	7.47930389639302	7.45760815033478	7.32000517479609
ALDH9A1	7.94150470943325	8.44833359198012	8.41760540521167	8.67586162923306	8.01024056109159	9.19494274829222	8.55320632952378	8.5358554046175	8.3710346313306	9.056625527654	8.7342419450088	9.10677181479383	8.56129873625896	8.25967070449181	8.90505703521031	8.39544610482988	8.55145157606803	9.06930099350887	8.9879599675993	9.29413723285407
AP1G2	3.66219954413278	5.07222827660582	4.45450784178495	4.04250217596864	4.80686398913879	3.41645318601621	4.25039839045328	4.51831079558993	5.30316290454689	4.72125477842762	4.44673166102278	4.39435714482955	4.38582600394938	4.88931269986361	2.87649499032753	3.86292490628965	4.72478785544568	5.0386860092724	4.06539713392748	4.93866271131764
RUVBL1	6.93232481290615	6.58338784244551	5.73095623726529	6.57070513706214	2.63608724290345	2.09498992020441	6.786209817896	4.39435714482955	6.12469152536841	5.29879226226111	4.60860464942707	6.2578804741649	7.06605229469502	6.29776713132598	6.0455577119808	5.90678292023507	6.39103777022477	4.87529147951582	5.15250405899016	5.58023509164069
CALD1	8.13405470819921	8.58630832395301	8.86306586776856	8.5912921635083	8.12717125627984	8.56672630868818	8.10987659433698	8.25892196041243	8.36943225561603	8.12123501841469	8.83767512993077	8.44508680589168	8.79758639937086	8.65944256288976	8.5912921635083	8.49607332114286	8.30734318058951	7.94653729843508	8.36384326423922	8.75732196005907
GPAA1	8.41015256432935	8.42737976831565	8.72603229219523	8.12792283758495	7.65542631084835	7.25268187573266	8.05264549951633	8.04341760559097	8.43412273060406	7.88483177616798	8.43499476809904	8.40358546564731	8.86922395618758	8.56672630868818	8.5408546446644	8.53427855427342	8.85363788672423	8.55071080184288	8.05412415950073	8.5958818364611
PRDX3	8.88849210219499	7.60953844786975	7.62830303140196	7.85139709068945	7.85549289905385	8.26276736137441	8.11262355009762	7.28592900474972	8.000577736061	7.81275489121884	7.51083514567469	8.4135390931664	7.43917368347942	8.07551283138671	8.11949873406511	8.41260182640038	8.47821594390583	8.23567475404792	8.02862133779102	7.60428226252023
MBTPS1	8.14474886291648	7.9859451109139	7.99599871467279	8.29204447872482	7.68856076468215	7.5710630511806	7.57202805233126	7.33177330187658	8.07939880239555	7.47067364030784	7.88558526477591	8.45208931423948	8.4135390931664	8.39882204011039	8.33040775723555	8.33180372932588	8.35203512945676	8.1996763369359	7.96176120177341	7.67864385589659
NBL1	7.42487964452615	8.42376070684104	7.47553085206285	7.50783373639295	8.83359378663183	7.84446259750707	8.29167913296392	9.53213969025799	8.31069418953888	8.81530471304025	9.96877655799922	9.29123024109495	9.29351123543335	9.59802207787215	9.3303684616269	9.81340602953778	9.90509690696347	9.39601224047886	9.87769508989892	10.2650929138203
SND1	8.6795626921916	7.96924259707725	8.43455874935155	8.85889606975122	7.5263184678171	7.49250172868271	7.90727456467293	8.44778423525718	8.26479104925113	8.1552314482436	8.64151322256373	8.05846489164989	8.27008704806612	8.32202980825628	8.1047575313519	8.53050079030761	8.8015718520698	8.26836920530756	8.5633571955202	8.74911343551961
DARS1	8.15718248964171	8.49958185494885	8.22766413387929	7.87533461654459	8.82821381498727	8.83061957816338	8.84382704039397	8.72862116576231	8.6650567339937	8.3181129565081	8.0603129628374	8.06237868914223	8.50199235423122	7.96087653136361	7.70467224594917	8.21264193717532	7.82746657475571	7.93161859147139	7.6419661494175	7.55439764998126
INSIG1	8.15195130732591	7.42215050124922	7.34115581793907	8.38592901948032	8.50045554150981	7.33696925465946	9.23195479098686	8.37617256113679	7.44264335417821	7.37266955758344	6.7587247072703	6.84601260679665	7.47624952275003	7.72773528985199	7.1559266040836	7.11434183370984	7.42613833970532	7.48409270645809	6.88818695795552	6.80862141209086
RRAGA	9.17947251505659	9.31960562975179	9.87974410914901	9.62267279506479	9.52741532190198	9.25529003097938	9.70175060936096	9.30070486895427	9.8433050546819	9.99284352533029	9.50454342812805	9.3303684616269	9.21705133658229	9.5770602104803	9.34604727946092	9.27542803739275	9.22333444188659	9.26583928670053	9.64376370350768	9.44243515507769
ACP1	8.13672066455849	7.78673929972083	7.55231981770147	7.55728748795079	7.69796786543332	7.49326299813743	7.78643672775716	7.21438754738141	7.57505545789373	7.52386504652305	7.61060299225283	7.8075083577543	8.27235704351783	7.97033253735834	8.07019227514133	7.73409204167968	7.85090044338983	7.70118648206023	7.56801390515172	7.27026497364773
IER3	9.56297927500234	9.70584867316452	9.7507797883609	11.3063344937374	12.1552810796791	9.90271222853077	12.7981065173631	12.7981065173631	9.26098323617149	9.21252097331432	8.77628724837723	8.43641544934297	9.88176697766714	9.67259469931889	9.3202210134083	7.99599871467279	8.81903457988282	8.75511025579041	8.40527678311882	7.86395349484524
EIF2B1	8.45469516443506	7.64414676793266	7.76563754311133	8.40940700275055	7.87986756895532	8.42325538371749	7.79445314262707	7.91056400131217	7.84238403365532	8.23851893903782	7.95493521868509	8.27522416206606	8.31886266226708	8.58630832395301	8.32920063213029	8.43799654416077	7.71019984043044	7.87382329043076	8.37288786708388	8.30766916112187
CYB5B	7.0410654386025	6.03859234027973	6.16011010394206	6.39505131990751	6.08184787793525	5.93668055208987	5.84084096998764	5.90678292023507	5.83426324176041	5.97528704776507	5.6443677502217	5.96706435675952	5.44695828229955	6.37779493799117	6.32275019225312	6.6131093837162	6.12093279971158	6.24404131463243	6.25463858367049	6.00119894623711
FXR1	8.42997383864961	8.45696620958313	8.27180390011606	7.56737613059362	7.94362802479798	8.40358546564731	7.75485501139661	7.75263487621309	8.02316824680678	7.72688070303765	7.68705693129348	8.07124676481246	6.78427342250575	8.15352301789526	8.19695140132429	7.96467838665592	7.70431461878362	7.68944708818998	7.69859129962941	7.54382025460613
CPSF1	5.33912776731038	6.55658771677898	6.31346805833052	6.80790407721222	6.41837894938179	5.40024894647143	6.21743571864998	5.61261694373192	7.58667831564961	7.00618394425458	5.78134483250211	6.7556989228712	6.23987164320484	6.43567675851488	6.11518224285959	5.52808492970823	6.05452303491485	6.75682256757529	5.6371987133406	5.31362782837281
CLPTM1	6.42988690100406	7.45922994518137	7.53612381955493	7.54991519700014	7.97652799403518	6.49799300993719	7.64439742943788	7.6260732889259	8.22665863025464	7.73645902247672	7.28228586902551	7.78286047358251	7.03136180302861	7.35130769244122	7.46660660673276	7.35915775022635	8.13100006510831	7.87005449658413	7.85033989439527	7.64497734238849
BST2	8.68075934044415	8.37700926832217	8.97005881642816	8.67347661808477	6.98420568339373	6.47500808813958	7.46412888825192	7.69207260074673	7.73200607373282	8.49877028352039	7.79017128363781	8.42106987842103	9.9315558565444	8.72350919454756	9.20139121242129	8.52799075935956	8.70420563821659	8.585199371121	8.63207065996677	9.20849317294073
IFNGR2	9.64950809805341	9.53876879055148	9.63386443957567	10.1009000297479	9.949408173439	9.36779965911812	10.0716686459599	9.93386807977846	10.1102387981533	9.70345523083769	9.86781719202564	10.4325764282215	9.93912199222262	10.1031172286802	10.4497481339754	10.0333209366884	10.128453107316	10.6496989811006	10.7148948588646	9.93912199222262
KDM3B	8.42886343232016	8.90900282420173	8.84287947583215	8.78638641982086	8.41922041486836	8.92381917595099	8.08318554071725	8.29615300931135	8.6611075607012	8.37730915861906	8.63008204251034	8.6585258941939	8.30845380127296	8.62812845321926	8.72569828643721	8.89617398766782	8.58954209312316	8.02113694848321	8.69775110747484	8.58630832395301
GFUS	6.03102271101663	6.50908247837685	6.1579582000847	7.08717079772826	6.11277359901944	5.80128047384171	7.10205099056828	6.34630264946389	6.80529349620613	6.89116096275258	6.11342278480984	6.13346529007842	5.88096449641203	6.83223311127225	6.57896728348506	5.99727229500457	7.06402997390161	6.82914641198494	6.49822766544592	6.75752967366565
TNC	10.8649034382798	7.95761774288708	7.96087653136361	9.94446957340843	9.20006841271863	8.74720291099302	9.899729582505	10.1925623206557	8.88652109853733	7.98526539513659	10.890853908969	10.6866729856396	9.96672885413097	10.9564598885126	11.1138267833363	9.31264085166763	10.9367472345256	10.733206449108	9.63771303399583	9.42453970656149
SCARB2	8.72963447326866	7.55825649075334	7.51732212448205	7.27452337376685	7.78718801833888	7.69906183345363	7.50530870510808	7.03224304976641	7.29663995251413	7.75154238788602	7.33899795776698	8.32879709082087	8.08945616921318	8.16283983742706	8.26072325244944	7.8829456538297	7.56005998706158	7.93010380454714	7.97542698302299	8.35384608065358
JAK1	9.09237807207475	10.4497481339754	10.5234512593743	9.8968847973864	10.2729507904686	9.96412372673459	9.99566616075845	9.77202161250217	10.3847890621487	9.74317921615285	9.76120058334107	9.42961034291059	8.82244004102228	9.90509690696347	9.21396146973703	9.59629642612823	9.87974410914901	9.59442161850695	9.69685046145455	9.96672885413097
UBE2L6	8.52131389500689	8.05017115457189	8.2457245253324	8.32202980825628	7.87631587770451	7.86570991653505	8.54010633486851	8.43965715759537	8.23534298152371	8.92967224155227	8.54010633486851	8.758360271686	7.96865962093672	8.89733206041309	8.61822318923123	9.00117312057818	8.95950747131208	8.94173019700424	8.70640056821988	8.87356807317428
KRT19	2.64488303082525	0.937306617825419	1.55932835266694	1.02196457403744	1.34793786119635	1.23739915849238	1.28773955459343	1.50825090711628	1.66992823604792	1.82627852157239	2.49478234514892	1.13329228588079	2.69866848053582	1.48100068499497	1.41908249203025	2.60275091093246	1.91487382041583	1.66223049377457	1.13626687429423	1.61074363683188
PACSIN2	9.63630137383114	10.2468737504531	9.85550963604798	10.3032380942888	8.25332022465302	8.10034412320365	8.79571108465919	9.54268775280121	9.95864327198501	10.2148408777514	9.39601224047886	9.40902492889354	10.1725691749634	9.392541383341	9.08060286120511	9.28402375283883	8.87933143145007	8.60073762959756	9.19548736909861	8.92507635027462
COPS5	8.71740313330331	8.56129873625896	8.13181015700235	8.01659428205399	7.32734773689482	7.75074146602361	8.25993842449396	7.45696356954168	8.06375782548966	7.92311055459062	7.51586053003875	8.26510888164608	7.73843599682785	8.22808254990196	8.53385083331651	8.31561857567561	7.83329771052414	8.35333755089309	8.26370955391697	7.74551760894015
CNIH1	9.02838328985904	9.25973937926127	8.55239963577173	8.41962595654345	8.63723354612441	9.3143369415465	9.74317921615285	8.1764970444089	8.68040018872062	8.78464843809031	9.41844980404152	9.57466126463948	8.6776945270679	9.07365526149704	8.86818442750919	9.90271222853077	9.92356635282441	9.74684088781946	9.03871957743286	8.92751322656557
HSPG2	7.08692105707167	7.48888341805334	7.8052173728231	7.63913328318648	8.02182593007211	6.86493846191673	7.92736780573163	8.60743309105654	8.10955342085783	6.92153230484495	9.16239858660563	8.40041632468535	7.66265354009108	8.73056069444821	8.3374380446204	7.84122630750248	8.8899734237842	8.29037033873562	8.64705224156916	9.09669860708854
ITGA6	7.58011777686658	6.5926937599851	7.3229342082553	7.5063997080443	8.07529817688545	8.14104239847749	6.93033792599658	7.17730382582948	7.85295322090676	7.24837042761937	7.71399684996402	8.16431948003413	7.34272177935764	7.76923140415247	7.32639581520498	7.60305170522058	7.6535477112808	7.92594401877466	8.8597828912302	8.20607553170214
ARL1	7.73682856855137	7.07320887622287	7.12085927670147	7.37733138463126	7.31887744685363	7.51472789845799	7.40610739419185	7.25529610958212	7.22817158506287	7.56801390515172	7.54148918179347	7.62122021625164	7.13893214775862	7.63000731746767	7.77276684388606	7.92108609901703	7.78331196662624	7.79279833665584	7.71778823219901	7.71566024285191
ACSL3	7.64324872289757	7.6111699670062	7.34957246971919	7.7772692047309	7.49440204353561	7.82803689329591	7.58565283097672	7.08692105707167	7.06982339078873	7.56848851685119	7.71566024285191	7.76301989838569	7.36415045548525	7.48457691229122	7.61837455181524	7.40384370789968	7.51171522591937	8.08967795546991	8.02410716472838	7.7219343397121
SMC4	5.80450246317558	6.35242098035458	6.35698992170375	5.67802328865039	6.40562724027327	6.5926937599851	5.49054198432611	5.14359193411439	6.00543944089258	5.80450246317558	7.06242635031063	7.08607854060556	6.0269725244985	6.70349527309564	7.13218276373983	6.6135674744688	6.68723140171277	6.87213218658897	6.6809902543106	6.66142581058252
RPS17	12.5312672764097	12.3144045911373	12.3626080667236	12.396333791128	12.2785572586798	12.1802969770232	12.3289789840464	12.3516286000288	12.0505750910935	11.9765971475661	12.2324704885557	12.3005289006066	11.9657879844392	12.3392528623297	12.2887879292903	12.3516286000288	12.2785572586798	12.0635578388001	12.1890473943343	12.2887879292903
TIMP1	11.8060263130178	11.1413290611142	10.9080871963163	11.4043505332027	10.871171289032	10.4842250327664	11.6340245792711	12.0738661302385	11.7209251491784	11.1564966103174	12.993921290722	12.8537201517669	12.4718336221213	12.5005456449859	12.9587281950922	11.9765971475661	12.9587281950922	13.0343142024668	12.5609677549041	12.0948934148525
GJA1	8.88762247087224	9.39601224047886	10.024074772546	9.33493222904127	10.0138575791246	10.351340345358	10.2061231727035	10.5840714204615	8.99503445855245	9.15304389636828	10.7107069506098	10.351340345358	9.37433371883729	10.5429259569519	10.579281033743	9.51963962371798	10.4247229642772	9.63630137383114	9.7526719651639	9.26583928670053
MARCKS	7.30566430866665	6.78826534049527	7.45492062456532	7.35107068667474	7.7759018944901	8.04854483094667	8.04989708599243	8.46682289918994	6.74888140402325	7.30253281020307	9.31579279996489	8.9667688964002	8.9836261385347	9.03538356056658	9.48538508412272	8.2842481717453	8.47616024638945	8.82938686529412	8.40797200489062	8.65027565738798
USP14	8.14629757811442	7.89917184570398	8.01237960645756	8.32464772865352	8.67476203770024	8.27522416206606	8.50444941784677	8.18869185048688	8.05551507777243	8.45586815222772	8.25332022465302	8.44175874861778	7.98636446144053	8.20104574978666	8.17288147085844	8.06504106306631	7.88581928531606	8.47989016805809	8.45554036776314	8.23567475404792
GYS1	6.64293629216694	7.1760146081525	7.8346890161166	7.62951111152669	7.64541676502877	7.04496463560285	8.27083304812986	8.54445238820682	7.78121163455607	8.03310192910028	7.06157072184075	7.08231586896893	6.62494059749693	6.87877243350368	6.99365256144323	6.46456447306203	7.12126906326659	7.48995811347375	7.22862170629942	7.84830036418284
AKAP1	7.17180180186049	7.28393795080606	7.55749884566316	7.55478006200987	7.86173405459122	7.99521232614558	7.55399966388752	7.75106344170014	7.6127271422504	8.24500483440445	6.85829151286192	6.72470232982783	7.06345767097177	6.71013932738632	6.80571151419112	6.53860856015479	6.68061644444258	7.21740837116404	7.76947221817353	7.53131044113911
PSMA1	10.0394023067161	9.59629642612823	9.57268347183504	9.80323747885256	9.24643098917413	9.78593643691238	10.0422010239159	9.45276392755678	9.63771303399583	9.82524921843008	9.45052283892243	9.73186768982897	9.11502956343096	9.82524921843008	9.76785791726029	10.0063946787909	9.83992624744215	9.3864308058527	9.55499730436698	9.3143369415465
HMCES	7.15216373300418	7.0745329291514	6.92012712527295	7.07086207158858	7.73571894586478	7.41371914766266	7.30310801859987	7.78380116833866	6.87213218658897	6.97907256785103	6.85766997342572	6.62190813868596	7.17435705518098	6.83775473139089	6.84281526563846	6.85732739926705	7.14855320122233	7.0233241720493	6.98636431200612	7.1710707798855
SRRT	7.77370396084516	7.67670476089111	7.43726555418548	7.84801038413576	7.84627267335873	7.11572914882549	7.80164029939522	7.84238403365532	7.23596006226245	7.92736780573163	7.77621043647859	7.56518035438178	8.03875859129425	7.25888259195684	7.4515025159767	7.44224302692478	7.67227294944223	7.48683754246918	7.53280951208684	7.55118344811688
DLG5	7.20602002083134	7.30801481195548	6.80439129564927	6.53243297060626	7.11037225021082	6.86689314129496	6.2622933355294	7.03091576776086	6.86702298407277	6.15074440719187	7.05351384511772	6.87818422963019	7.36507953728801	6.84623259557909	6.8545614049717	7.14832670068275	6.60500874369252	6.51822909263938	6.52548737966813	6.57240046098621
PMPCB	8.65207251950961	8.61730111529263	9.05784592088798	8.79487485601602	8.42935798829619	9.25369377150324	7.73598849134447	8.58682501351424	7.96533198628686	8.34519873753839	9.04982456475795	7.65679029883446	8.05066112690495	8.67908434738611	7.86279129997659	8.83173746324652	8.3253576981774	7.57636477429824	8.36611804597063	8.17618682287217
TOX4	7.2076499910475	7.4805081561882	7.23348429419433	7.37837736449008	6.98505927939373	7.14097222511051	7.09187555251397	7.48966196702482	7.10889621209862	6.95167210500013	6.75661208410525	6.96312728586233	7.38946075162079	6.8264782738305	7.31783149686185	7.04085981458044	6.84037712205605	6.86772614109577	6.97280483277891	6.74971740652916
API5	7.15865824421193	6.93813090100764	6.24799931918408	6.94129160383587	6.87306293092433	6.86192456390677	6.96739923285778	6.54871070953153	6.73980002887719	6.28912641804204	6.41775240975747	6.51611424160589	7.12294694550844	6.65527825072055	6.85129763732337	6.57351488322959	6.83566076448697	7.04875635141378	6.45611005767982	6.2822470404424
TPD52	4.54812144350758	3.80968543587087	4.93018230640074	4.92268525139157	5.22573932403715	5.31405019291352	5.05881569909056	4.42502674173299	4.84327584258005	5.03103010623331	3.85397823913539	3.86699437306747	5.29709414557596	4.14089204813834	5.12396290816068	4.95089392961364	4.70086263541349	5.40316176182129	4.64455038121348	5.04668768947166
SIGMAR1	6.48710367871989	7.08035959441299	6.54871070953153	7.33224485142928	5.97976951007931	6.01034648978948	6.65067790791585	6.37453653139312	6.51778674243101	6.63682039084614	6.0997155868331	6.53677410750395	6.24966166462453	6.5662997319203	6.48312391871934	6.57351488322959	6.96813464158084	6.51996347140999	6.29175021944548	6.25339202398594
EGR1	9.58101703764054	10.5380759781784	10.7376732115152	10.9080871963163	11.2905501748291	10.9191973523126	10.3959229165192	11.162348003407	10.3155878019841	9.92881350948123	10.0333209366884	9.46893287280161	9.56903774614637	10.0478732407372	9.05784592088798	8.39831200958426	8.6889798824386	8.53203452704272	9.50225379457715	8.57257379870191
PNP	8.2018568427401	8.44003865834926	7.51559720000713	8.6816671160787	9.26098323617149	8.41170575039745	9.47875079927384	10.0741173404824	7.58535240217323	8.04189086372221	7.67431382651603	8.21814662620813	6.91164423888772	8.05658218907279	7.91331554533547	8.32666050825818	8.10034412320365	8.05296947701701	7.78584438422694	8.0379524152088
SRSF4	8.3647291685541	8.86773059503477	8.19234652658129	8.97178337877636	9.85733832502211	9.05907640583019	9.60624563472068	9.52205958586901	9.14791123719292	9.67419826316291	8.45469516443506	7.89010272844218	8.00936641355218	8.29920845711901	8.00738987332783	8.06146509503319	7.89917184570398	8.71620064829485	8.59799770874975	8.86181924286789
DNMT1	7.63306817906065	7.20542490769026	6.94862508120321	7.21580785449053	7.11984613748303	7.03041999772091	7.60200936442529	6.44725444833526	7.12563510239437	7.34539471648392	7.08853884155817	7.1221490822997	7.79201022839217	7.33092947115013	7.29342217878539	7.4805081561882	7.08301196849437	7.30846350206475	7.34178634648448	6.52513410720617
PSMC6	7.83733312742731	8.12390609899208	7.21851591297724	7.77112288827163	7.54326022528507	8.22766413387929	7.66456569747024	7.20393965617081	7.62951111152669	7.2026513899915	7.69262241391704	7.71588701858778	7.57018382934238	7.59436554232404	7.74927415339061	7.90995129115075	7.66927390929089	7.63158654109879	7.42350326624178	6.99206415969399
CCND3	8.27581573940925	8.71129427941277	8.61822318923123	8.27581573940925	8.10580842274143	7.86904825380526	8.13242975994098	8.05846489164989	9.23503751098564	8.07380987389395	7.70144957438589	7.34859852740473	7.55209543274793	6.90650924557194	7.82462741655089	8.16909591555643	8.67476203770024	8.17824649592778	7.73645902247672	8.09559722560034
PGRMC2	8.14688526631935	7.78065387558181	7.44438555143385	7.92336153225856	7.53111440706497	8.22204745424185	7.33290178753238	7.43292740035836	7.72924501745588	7.24137959888069	7.20638841209886	7.22618103759121	7.87631587770451	7.25948102963119	7.52868868177056	7.21718397376341	7.2026513899915	7.18865856502473	7.02781082235991	6.92434841546352
PPP1R10	6.57333577633678	6.99468590621602	7.49956486218269	6.20795149991064	6.39051447828982	6.17361111557369	6.92451724112923	6.93813090100764	6.70918702356449	7.15545058282341	6.72074827129469	7.33696925465946	6.57369399012239	6.77365980135964	6.50460091448127	6.40441841375205	7.25888259195684	6.68284301773682	6.82263395526099	6.59736195361849
ENTPD6	6.48895272855444	7.04753954090005	6.47588293292317	7.98935155002709	6.82017553859181	6.03125765374679	5.13267121986357	7.36019947716802	7.37385144812028	6.41229062082134	6.36801265749923	5.46442749825425	7.25495275414695	6.92205285837285	6.09355535211276	6.26118419697644	7.05384396191166	6.61731796129472	6.2067568908531	4.84098423875157
PSMD7	8.26046469847277	8.28616991141364	8.21188987126954	8.22943133421809	8.29766343251192	8.78421192541632	8.38760778723203	8.22863660426216	8.11575246632371	8.62095353962902	8.18792163112132	8.35465417058032	8.17849644761266	7.9628476270548	7.96832490854418	8.10245717365743	7.93314063858219	7.94362802479798	8.09507191760829	8.61003641503957
PEX19	7.17936496003318	7.46010967942382	6.95443138830955	6.82840426388354	6.99636252076177	6.74304161478099	6.52562969314192	6.09514892151694	7.05120338175433	5.93627136694538	6.63930104613229	6.88338869275576	6.30526025584838	7.07821416850821	7.29294414919974	6.96153303193968	6.59966530549184	6.80911883206664	7.19269250875565	5.88419196332879
NIPSNAP1	6.76953188774593	6.87939286712183	7.19529721353628	7.21692946718044	6.91135704526535	7.17567671810113	7.14645580301798	7.60771294152966	7.29540255613495	6.73739048065744	7.49110687493234	7.53649322069479	7.27506725935847	7.51171522591937	7.13842751789542	7.46261610955565	7.29958136971108	7.27063386771754	7.67488095510492	7.60129843703853
MYBL2	5.60045136749375	3.33581213816664	4.13741674975081	2.57115477820475	4.53390843383065	5.60822469678339	3.20803047579208	3.90945861121615	4.45717663055541	3.38877938891845	5.92962729331063	5.2195246736513	3.79658759667657	5.3402900064718	3.8104409688678	2.93200135684831	4.5173158200908	3.31724054347298	4.58927669599073	3.59679733796356
RANBP2	7.37653686649058	8.35992969869226	7.682929889572	7.63661850161862	8.24976948272549	7.77313539596594	7.57753996187719	7.92230749603798	7.35740880628657	7.46434178546195	7.43271737676292	7.93824770386869	6.51957209882284	7.52892875344649	7.72421532721433	7.81889188640908	7.3515446982077	7.66265354009108	7.51226096531312	7.63000731746767
TUBG1	6.55181552671127	5.94048010059838	4.84578419414776	6.32469256590448	7.00095258276162	4.80205869283875	7.04027002073161	3.47640196543066	6.02467733567161	6.71901847730463	5.66641192714529	6.31322015631417	6.66839735018552	6.26410899596335	6.19260709533473	5.39464859445248	6.50065611885634	6.60843748206008	6.43760771412758	5.24527012962374
ACIN1	7.21489822931003	6.9129465928773	7.24879371677011	6.5674062168623	6.789336728743	5.64929734782157	7.02554089225613	6.71435720988729	6.5232565616683	6.59356971366188	6.82810538096476	6.16032094289825	6.89589124578262	6.71264087892127	6.64239546835818	6.74971740652916	7.02692033223844	6.72087924278175	6.82017553859181	5.42271164675735
SNX1	7.57335405245453	7.20999114062232	6.9403218446339	7.00147133216264	6.7421705197975	7.0772617833814	7.19849552018536	6.67742339488141	7.18955541546032	7.07320887622287	6.98595888101431	7.29466270137425	7.26125396968079	6.99160135066932	7.20304829955456	7.33177330187658	7.21045100611482	7.3017003781336	7.24902022812951	7.15780525590525
MRPL49	8.60245441467907	9.19298253379714	8.71340063893643	8.66404408413488	8.95017886431647	8.57990357523993	8.64789541041992	8.32500602996838	8.79571108465919	9.04627351721569	8.68802865448468	8.8899734237842	8.49531560170612	8.73602861602883	8.81082514095109	9.02576804234704	8.73514522477283	8.80088654187347	9.04125587639258	8.97292409049578
EPB41L2	8.96170941527578	8.06572579544209	8.38294361735611	7.79181694660715	7.99186210678078	8.03981610753412	8.02706894588222	8.57892036264447	7.59478819036483	8.23205315895892	9.23195479098686	9.45478028321849	8.93266503969952	9.26720679943238	9.74052501649078	9.06159239614442	9.18595024044741	9.34762665790017	9.22133350795344	9.28995790242783
LAPTM5	11.0983993013766	10.6261965041273	10.1431488803301	10.7107069506098	9.80919976803939	9.6161579575603	9.90710210405292	9.48894251146822	11.0983993013766	10.6713809365341	10.8143458809928	11.6518676739785	11.8162091453652	10.7376732115152	11.3551944474415	11.4043505332027	11.3063344937374	11.7414230200751	11.2491238931059	11.1313740826252
GALNT1	8.20974066124246	7.97620994451539	7.65815599182087	7.85295322090676	7.62951111152669	7.852299829235	7.62906031785141	7.79445314262707	7.41168698207846	7.66480049086033	9.60226246144301	8.60634851369024	8.10418869150022	9.12003344257285	9.16782498282822	8.5542485078372	8.80540059234162	9.33656957679075	8.29534769642393	8.04155284396838
CDC123	8.94062817004538	8.54271946866876	8.49192897047536	8.51313025106929	8.3458970014771	8.08215080677104	8.71502579617162	7.9751386054222	8.16909591555643	8.69813468454884	8.64705224156916	8.58863484396732	9.46104412304375	8.72493072695896	8.53385083331651	7.936136693983	8.34449845671752	8.50199235423122	8.74491871120958	8.9630966363934
ELAVL1	8.66037757179394	8.32428942733866	8.30315496386422	8.25418009881686	8.2694546179672	8.39384576220862	8.6033824615017	8.29297737300233	8.28778938663565	8.82244004102228	8.24221285059015	8.28557248526928	8.6816671160787	8.15453677674818	8.28167838279781	8.3335955235637	8.40863033731673	8.46556035018183	8.43927565684147	8.3099980967506
BLTP2	7.00321814567126	6.96905421423437	7.39286438272927	7.38946075162079	7.22416665037706	6.27580884722548	7.21352022768713	6.9572193157592	6.86151436349584	6.85405611117044	7.65600145102691	7.61353630504779	7.43534891403737	7.58090364684977	7.70978593382006	7.44677639461481	7.54656286255774	7.30214060677373	7.50595766615855	7.682929889572
TPR	7.92594401877466	8.07909202673938	8.82326563181241	8.55022027273147	8.3635752362444	8.41577060243569	8.26276736137441	8.28050980567768	7.96865962093672	8.71842622502123	8.32960417343971	7.94809592111045	7.85506585767101	8.07078367652385	8.22528893221017	7.80855952957109	6.81490632051564	7.64039567390176	7.79051942159478	8.5912921635083
CLCN3	7.55684997013451	6.6809902543106	7.2699230079393	7.01571489987694	6.85873570387381	7.42548462266011	6.34650933610667	6.3880648016946	6.93339792125477	6.83456059316858	7.00969086697856	7.66099586867138	7.90703330768398	7.50999356989343	7.96567400361294	7.64778489738363	7.34241923249535	7.50530870510808	7.58241108361254	7.40753746970057
MARCHF6	7.14489891963373	7.80381918401617	7.66998223334971	7.61963555320477	7.66903718081645	7.94390882758598	7.08887255566608	7.56454965933534	7.34596025924767	6.9568909827086	7.64956946778607	7.59031226528783	7.38259370771894	7.46719290565593	7.69262241391704	6.99294517267863	7.23444371478085	7.44581082725881	7.54836649016258	7.33092947115013
EIF1B	9.27048431150191	10.088941826204	9.60431407378183	9.41141073962916	9.8968847973864	10.0183631724003	10.1700400303188	9.47702514519566	9.5706562761953	9.41339550551431	8.95694072990944	8.9490831426193	8.85227671066721	8.80088654187347	8.90389192932261	8.95374606721943	8.66821946486087	8.96917281108001	8.94378029163591	8.72258496340338
SGK1	10.3691177781335	10.2534411462907	10.3155878019841	10.4751880683961	10.680475903841	10.9833803913444	8.85678399806454	10.4082761947848	9.96672885413097	9.96672885413097	10.5699570403966	10.3959229165192	10.4663903475398	10.0209618403576	10.4586647971473	9.68414370054992	9.81675547533865	9.7576824057294	9.69931528168357	9.11629578875732
NDUFS3	8.68263053605184	7.92368853077652	8.13818563246562	8.21517353549216	8.31886266226708	7.54715615414954	8.33111992216221	8.30627014937949	8.40527678311882	8.69499001053538	8.57121837594931	8.93356440366745	9.12528793727308	8.82467984032875	8.88762247087224	8.9218802322538	8.69364454244836	8.97986907233025	9.06930099350887	8.66821946486087
SRSF1	8.93356440366745	8.38760778723203	8.25181699008412	8.27295861497456	8.05995571764082	8.0730969870239	8.42520747525716	7.75041949034708	7.62020180103932	8.20974066124246	8.13944720721949	8.33450966040331	8.661911318027	8.09302590208299	8.43612346296209	8.44833359198012	8.27180390011606	8.19477616829357	8.09640739322379	8.25453804365481
CD14	10.0659324833071	9.62754284625172	8.78638641982086	9.54607955337909	10.8649034382798	8.37534056612713	9.99284352533029	8.8818225410597	9.76785791726029	10.5234512593743	9.73381729356794	10.7426246164071	10.3645392469528	10.2650929138203	10.694290737027	11.0534294737835	10.871171289032	12.0420998980406	10.7043295628116	11.0225594637168
LUM	11.0225594637168	11.0595550456296	10.7779358105023	10.8965936071537	10.2931769989262	11.3551944474415	10.556201600204	10.589089206429	10.9627925593572	10.7724964189915	11.5273865938198	10.7107069506098	11.3215916309052	10.9931060627972	11.2132894549532	11.3137924873034	11.7661867312863	11.0405236299801	11.0175642969759	11.1978766218963
TWF1	7.31917484544137	7.10598294406023	6.12914359843953	6.78038085646685	6.97341584993083	6.70538713109544	7.29064693343126	6.1747113620462	6.53386377162857	6.13900474644664	6.7608151213273	6.90896758157612	7.20999114062232	6.66757646997373	7.00491411784985	7.1221490822997	6.92534501262524	6.9820372947244	6.34085429776676	6.02031704891189
TP53	6.90196889003874	6.42945650508553	6.13488781520113	6.88338869275576	6.38484965628493	6.50943600879565	7.51609462769529	6.58718114339117	6.02166430418165	6.74509745793591	5.92558760489448	6.17423206650088	6.73847742173472	6.76511507142327	6.20713775470138	6.20118017211696	6.7724906107133	6.30621927377885	5.96212354724571	5.50565231309955
SAFB	7.02169547924925	7.04539137616825	7.04578729383751	6.70739131179946	6.485209597897	6.00838118631771	6.48676510623975	7.15557844756994	6.55181552671127	6.28564748511606	6.83623388623725	6.26714941487765	6.90739080937201	6.5672511077046	6.43719814331665	6.38412310980957	6.68758765752522	5.92802093031036	5.97388898576835	6.01754498914461
ECE1	5.88141926863672	7.63027525519588	7.56848851685119	7.05595840297704	7.53518390494853	6.65042381761441	6.49004957947639	7.18271699787588	7.43672754451725	6.79980646115104	6.2018353781286	6.6255066493264	6.34872252430489	5.98581516323349	6.09052634872371	6.505829864551	7.04539137616825	6.38932988008406	7.06766450877612	7.21903069742872
JOSD1	8.00546908751176	7.93560130861597	8.31304687770493	8.03336774440811	7.61837455181524	7.66099586867138	7.87725985750773	8.19126209375109	8.03310192910028	7.072642805014	6.83223311127225	6.54306712249715	7.88784000028031	7.58487751480499	7.38327486917712	7.52944819041929	7.59903604018825	7.68646893308002	7.13461814178929	6.62892644531637
COX6C	11.5189006546967	10.6713809365341	10.5754177554977	10.8079250924077	10.1551284909921	10.417722238525	10.076463693834	9.96412372673459	10.4619543791816	10.8234922718811	11.385837451021	11.1483416178125	10.8017366258486	11.0768212259315	11.1246256585273	11.2766966476864	10.8592780283339	10.8592780283339	11.0895241965833	10.6990072683253
MCM5	5.94152224437729	5.84465196399795	6.22074750575814	5.92259022848747	4.62100536175365	5.47136480774132	4.65152534056829	5.16032702281748	6.39947468680516	4.82323632883294	5.07222827660582	6.07452579953207	6.33358851601285	5.49934654800786	5.94759306087491	6.28351443745168	6.37255025685946	6.02272192044934	6.21403804858449	5.33762663088126
RPA2	8.90755959012549	8.43927565684147	8.75636634079423	8.1290498571232	8.43612346296209	8.74018415298938	8.85227671066721	8.23254229368784	9.17101064028186	9.3303684616269	8.18173956452231	8.62095353962902	9.17813440533339	8.59993896683251	8.77628724837723	8.72493072695896	8.78039275415082	9.04627351721569	9.12452935244019	9.17544433245787
NDUFS5	10.7287449369535	10.890853908969	10.3921031232621	10.832938763429	9.96672885413097	10.1162785966179	9.39855068637559	10.4619543791816	10.1925623206557	10.2618159215512	10.3385708020612	10.0827844134103	8.87055329049283	10.75819235209	10.1956984578622	10.1925623206557	9.83231893480602	10.1009000297479	9.949408173439	10.0063946787909
TSG101	8.44508680589168	8.53690387478492	8.95531072484368	8.42935798829619	8.413963153392	8.73165371700458	8.67586162923306	8.46148323315838	8.64513898166739	8.51695109194922	8.44925760141371	8.50583891872788	8.88322846144723	8.45554036776314	8.64114876894651	8.93356440366745	8.5542485078372	8.75636634079423	8.77628724837723	8.56803451159103
TBCD	5.40286063127532	5.48763150277581	5.86405978724131	5.91760034367084	5.49636211544256	4.92789384425329	4.62872035302283	5.86374251882722	5.61172903273109	5.22865255241758	6.36343477132032	5.85706352414676	5.55055601782118	5.70184828037272	5.00505705203281	5.29635554870022	5.14516881789145	5.18793711564352	5.3072118969683	4.91742762786312
WSB2	7.07157718402768	7.60546530134158	7.62020180103932	7.62491183190197	7.92208737475289	8.80088654187347	7.79949426380787	7.73785794120725	8.01269029446822	7.03200120957085	8.39202882778464	8.32570936638642	8.24117262342858	8.71740313330331	8.60743309105654	8.23397527999454	8.40863033731673	8.7510243389981	8.29297737300233	8.09763525904677
MTHFD2	10.589089206429	10.4663903475398	9.73851738918757	9.55674223730695	9.08060286120511	9.14356679107405	10.0827844134103	9.00682680054481	9.46467175626579	9.53346201824405	7.65996111594137	8.03336774440811	8.31725673980746	7.83056862811036	7.65376650467303	7.76487755647005	8.23325980603328	7.89192015612682	7.48538447867543	7.05837906291328
PSME2	9.43423572833253	8.27814757702721	8.34068622143789	9.33947023601935	8.51856696360429	8.03455003211287	9.00528072450276	8.68363989216255	8.18341662323629	9.2107229968609	9.714505590579	8.97005881642816	8.89838602128745	9.19141100993978	9.23064110617748	9.76675850025551	9.34604727946092	8.7871262808765	8.92294127078739	9.16143522854676
DAXX	6.00858435739233	6.71414685541171	6.42662322667398	6.9568909827086	6.57211661166946	6.45402667598078	7.45513544909621	6.35950405717211	6.45428014659679	5.77561786683878	6.72602698730122	6.40236966985357	6.59891452589165	5.10246565039905	6.26004125298094	6.7389104643021	5.84766913179378	6.30320271779962	6.41287469686842	6.26984489357626
TMEM106C	6.45092449395978	6.73107581653038	5.30775571709491	4.77348158370799	5.18619585045087	4.75921537303665	5.15267678112811	5.13509767583383	4.92268525139157	5.26819930179975	7.63827659213531	7.50243784042997	6.19279267678938	7.14879430510143	7.64610683158414	7.83329771052414	5.26976907195076	5.53474365383559	6.32054540462846	5.37791076197182
HEXA	8.15099690436087	8.04922247289522	7.82579003139168	7.8525026487246	7.19918064497088	7.13375851862471	8.02233651651126	7.98191335301327	7.46391599104189	7.46261610955565	8.09101327245587	8.32154436420737	8.43412273060406	8.28270027317435	8.31107444806195	8.11148916653218	8.12655063332345	8.77152333724788	8.43065112320524	8.69893406828878
ELAC2	6.45766110863059	5.38349586380172	5.03723062901446	6.03435775360295	5.54716719163868	4.57740077156439	4.77025809352508	3.79658759667657	5.76717202200916	4.88632174443295	4.76821174707841	3.99037036985233	6.51848786294841	5.73365797929278	5.50232090538077	5.7470246401673	5.25515833844898	4.93420797469197	4.96956100372411	5.36962414037873
CLINT1	8.57892036264447	8.15643165468738	7.83758345955556	7.65172690698591	8.12567528887076	8.40123810625257	8.0247564972614	7.56171035869392	7.92428975806405	7.5668802257759	8.31768484815778	8.14104239847749	7.9949511220759	8.11838138834316	8.08801449961482	8.20641207740822	7.84627267335873	8.00838308314896	7.56128678830669	7.69525663527492
SNRPA	7.4652081588434	7.76868121210683	8.85227671066721	8.41577060243569	8.44081576876238	7.96924259707725	8.55509379659124	8.57744598112294	8.10955342085783	8.29691917008037	8.01269029446822	8.37617256113679	7.46054850952939	8.39673670645788	8.12792283758495	8.20038908726494	8.4561959366923	7.80806176471473	8.60832234316012	8.50082883396757
SCAMP3	8.2462368699421	8.09954790152223	8.01237960645756	8.24536467986843	7.92456398683361	7.54348267833909	8.24598069763725	7.80855952957109	7.91439187393582	8.13613945903245	7.70351642474459	8.59799770874975	8.42448174332328	8.36854568646772	8.59913187904364	8.15453677674818	8.12057071279567	8.0379524152088	8.27180390011606	8.10528828076763
AZIN1	8.38956414435912	8.89954678459084	8.0247564972614	8.51049433143798	7.98700884549382	8.08414266795992	8.30280679287982	7.68147476559155	7.98700884549382	8.04854483094667	8.14629757811442	8.73602861602883	8.1764970444089	8.47366381320167	8.64027909869339	8.59953542293808	8.04522450109378	8.30389728727766	8.27083304812986	8.14079480506198
ADNP	8.39057593595007	8.21517353549216	8.79115227198858	8.17418669116758	8.23205315895892	8.19020752915898	7.62853680001241	7.69796786543332	8.30701720005715	8.08842315179527	8.3804741531212	8.28377848289745	8.02782401270071	8.74957567844872	8.46556035018183	8.32960417343971	8.30456042829448	8.17359942688795	8.56672630868818	8.30456042829448
NCAPD2	5.59644937715844	5.76150842018738	5.33379408587649	5.7848151864631	6.20632961935875	5.73718479072534	5.70933894104733	5.40363140852706	6.33334596069079	4.85290051177087	5.73921218874722	5.98307150333413	5.10401950329304	6.32304683942176	5.48423910983521	5.96403173735562	6.24633416419569	6.00501358733973	5.77178519036783	6.05239040766823
EFCAB14	8.63207065996677	8.62522419426918	8.6650567339937	8.61822318923123	8.22808254990196	8.36065288273193	8.33821372346926	7.92713087782741	8.3374380446204	8.38460973608265	8.63723354612441	8.74911343551961	8.19748074803245	8.56591990359503	8.68596503317954	8.99381942260945	8.59472799863748	8.53427855427342	8.64281184783569	8.78464843809031
RNF13	9.56704029503794	9.47875079927384	9.41509459522413	9.52906590415237	9.17813440533339	9.72736615618505	8.80979234563416	8.34308474689246	9.61059826002504	9.44325644680524	9.10173101208087	9.6621342734727	8.56591990359503	9.0980680948576	9.39946602878792	9.61059826002504	9.30614478217341	9.50454342812805	9.6161579575603	9.3526738145867
AIP	8.38258952521622	8.86980965239156	8.59993896683251	8.19604401173134	8.32464772865352	7.55728748795079	8.58863484396732	8.1996763369359	8.38760778723203	8.39384576220862	8.23851893903782	8.16835159407734	8.77388333034335	8.61407150519636	8.25620443955987	8.58443942316315	8.46617610232439	8.23731667656348	8.46865074752712	8.72963447326866
RELA	7.7452132087127	8.82821381498727	8.57817883129361	8.5629096619119	9.3526738145867	8.3525556106658	9.22333444188659	9.31348889660706	8.8760404050959	8.87885396020307	7.80604255618713	8.13345822560553	7.77555148376983	8.01331859928364	8.09302590208299	8.30537788328941	8.38633569533515	8.25046556901607	8.28050980567768	8.72164784480269
RNASE1	11.3063344937374	11.0534294737835	11.502666558772	10.8814837733063	10.2650929138203	10.0593087867748	9.71022731425692	9.04917454005555	11.0175642969759	10.9627925593572	11.1313740826252	11.749104942484	10.3691177781335	10.680475903841	11.7951912572348	11.8927954842628	10.9833803913444	11.4043505332027	10.7887933510317	11.2626834178011
ADAR	9.32255672553861	9.14218325918329	9.48323016693545	9.8509271607856	9.50454342812805	8.75412312095764	9.18898002542309	9.27847635317351	9.11733109798703	9.12528793727308	9.72248622073308	9.45944912356854	9.51177468788693	9.61059826002504	9.46670748518926	9.49084640813652	9.36779965911812	9.25072183766189	9.51546791551803	9.74565828071011
FBLN1	8.19900719442245	8.25892196041243	8.90505703521031	7.24218850157377	8.56380472912851	8.31438888828149	8.56842452712537	8.72691568622277	9.04627351721569	8.79009765168755	7.91500215510825	7.03785932735192	6.94487196058258	7.93215417063789	6.92589328916431	7.81940246554059	7.89324808204195	6.96103128561211	7.94555777922709	7.52015668593027
DDX42	8.94378029163591	9.056625527654	9.02692538250628	8.84175630209899	8.02584365252768	8.89675302404045	7.63385465644581	8.09589371886754	8.33670164588324	8.45696620958313	8.87837648895608	8.47919465458391	9.19868567868079	8.52096977485183	8.80329263544946	8.89371813490981	7.53197294095657	7.8064807602601	8.11672424313277	8.82821381498727
DHCR7	5.77469759028952	6.32177086695382	5.65745664809438	7.24879371677011	5.95262799209423	4.94666956089503	6.30454671267846	6.17097372613828	5.9765166528596	6.33673552113947	3.38389348040126	5.9436443026912	5.9407111277888	5.86594915068739	5.00744363091139	5.72246128521412	5.23987604954705	5.41506558998864	5.06878515652614	5.36350426999634
AEBP1	8.01081377054292	8.0477521400689	8.14979379534391	7.63434538166221	9.62424340493097	7.3526013655002	9.59085074605731	9.99566616075845	9.2107229968609	8.47821594390583	10.75819235209	7.99123870435911	8.19695140132429	10.0659324833071	8.73974111866884	8.88849210219499	9.96412372673459	8.59180976742878	8.9151746374327	9.09472848273806
SMG7	6.42803055965242	6.00241678743187	6.68957429167713	6.61895450044739	6.50844208514472	6.2653457773018	6.65132364189556	6.71306993458634	6.41310149577941	6.87698357539532	6.05239040766823	6.6419734869509	6.04058802861148	6.70621359851862	6.44780162555837	6.69563916172626	6.48895272855444	6.28759159829203	6.26965142622616	6.20304890593678
LBR	6.40907033266935	6.54028371537843	6.51015844415009	6.67589357097032	6.94862508120321	7.93338393708808	7.25152512521225	7.5063997080443	7.24200673118257	6.48933660088523	7.49838907281591	7.48776161552922	5.71325998232236	7.713806577888	6.78448817507543	6.5931876670259	7.1651090101791	7.38177013926375	6.88055732524782	6.08159579490621
VARS1	5.71599550118527	5.93430144808694	5.87337484189758	6.65295229548651	6.00327057693598	5.09167873977803	6.47678153538429	6.29117823931735	6.2653457773018	5.95684878354173	5.0477973033142	5.62455601576755	4.90522748399575	5.50181577759314	5.31432657588085	4.89136050291185	6.07929750989469	5.63231702887205	5.36917655731633	5.09957175303993
MYOF	8.2195851091587	7.94809592111045	8.58034438688423	7.91657551898964	8.06504106306631	8.30152982021913	8.2694546179672	8.54187142464819	8.69408692092504	8.3525556106658	8.58078519852853	8.91437282050345	8.87223404927755	9.27616805071727	8.95374606721943	8.94682226392019	8.6187350028786	8.69208897296014	8.35359181577334	8.51544978617862
OSBP	7.03785932735192	7.50764488283139	7.6655230168171	7.37372189810097	7.8447062285769	7.21966001177322	7.32175445236522	7.12055840497373	7.4560057032205	7.31112104828691	6.96330359594645	7.47598454040283	6.81405351223374	7.29254298339402	7.57335405245453	7.66735160829821	7.90127405375863	7.55977034160858	7.39376395384124	7.39631318688914
SLC29A1	6.88853080464318	7.96690480541222	8.27522416206606	7.52535954143579	8.31363865342545	7.38304170944133	7.82775173402581	8.22665863025464	8.29766343251192	7.92942818320898	8.03981610753412	8.30582401633445	7.87986756895532	7.90507520382097	7.98191335301327	7.7759018944901	9.19439812748584	8.5358554046175	8.1673388979021	7.86665983800597
POLR2B	8.2457245253324	8.25181699008412	8.56842452712537	8.71248231870604	8.50199235423122	8.60245441467907	8.4143872136176	7.89422015728781	8.33395925950211	8.05813430662479	8.55372741868049	8.86101657747398	8.35506597178765	8.99560206924141	8.71502579617162	8.69499001053538	8.89132047124806	8.72350919454756	8.64513898166739	8.4373856786738
TBCB	8.52501654484753	7.90322472176939	8.62609066449431	8.58734170307547	7.95359675150381	7.73200607373282	8.4713815462388	8.5049518896825	8.27295861497456	8.33821372346926	8.34484859712795	8.73687040052308	9.02692538250628	8.80657965297938	8.6650567339937	8.68596503317954	8.97443116863498	8.68442512276178	8.93151857028791	9.08804324529812
PRKAG1	8.48962707166312	7.65043865223641	8.17504967421357	7.36701405178604	7.78308622010437	7.77452123674723	8.03819889436616	7.8603275241733	8.06472956520052	8.3261849373223	7.44976390890161	8.04127622389754	6.30526025584838	7.54964361978888	8.08414266795992	7.68147476559155	8.44003865834926	8.22232970334691	8.50850002867968	8.59317420975463
ATXN2L	2.73822483834872	4.36736092009194	4.64277336889115	5.82530186667593	5.56892925250421	4.98984875643013	5.44631698281472	5.72343847508806	5.38831847342438	4.22236537432109	3.23318536907018	4.46155849945569	4.26246387722585	3.61019490596428	4.81315337272846	3.90545866356431	5.1851828997018	5.10722241208312	3.64554960363735	4.0633525352938
VPS26A	9.41141073962916	9.74802349492881	9.72961693780883	9.63386443957567	9.63215408162582	9.74317921615285	9.30070486895427	9.1379620168272	9.60431407378183	9.50963135264973	9.40974396824259	9.5859544753229	9.29351123543335	9.52906590415237	9.61059826002504	9.59802207787215	9.1496949972361	9.4286545217332	9.36445524691481	9.19141100993978
ENG	7.19529721353628	6.75682256757529	6.61424149249296	7.54382025460613	7.85549289905385	6.81757893132927	8.00714094483306	7.85925395498162	7.83906758706125	7.35786010977328	7.94070941725037	8.29131378720302	7.39035998500783	7.90055090674536	7.65840129919792	7.67227294944223	8.20948949209337	8.44925760141371	7.77060732466821	7.92401552929449
SH3BP5	8.69813468454884	10.0992527965479	9.83001607235357	10.3436295940344	9.78156553274349	10.3385708020612	9.48090695034046	10.4422570835419	10.4842250327664	9.72064773454351	9.76785791726029	8.94682226392019	8.73204422234668	9.13401379051066	9.51330088785317	8.98563522183865	9.23341367828488	9.10677181479383	8.77543662683754	9.30302550118349
TBC1D5	7.73810396308071	8.00819258637782	8.09954790152223	7.32626081679971	7.51083514567469	7.93107515447879	7.64039567390176	7.78091823906775	7.72507286961909	7.67370671313494	8.14999674503558	7.7950079358573	8.34838753158449	8.29766343251192	8.15132155805584	8.21389482789714	7.90727456467293	7.69636020327394	8.13345822560553	8.43316973123126
NIPSNAP2	8.59385867590817	8.43412273060406	6.5662997319203	7.93289734007631	8.27979198952129	8.68263053605184	7.5207194583259	6.45735351411322	8.35759802249631	8.02706894588222	8.07261312203156	8.36611804597063	8.57205431548291	8.06146509503319	8.36675180496085	8.24117262342858	8.30152982021913	8.46617610232439	8.24976948272549	7.55209543274793
UBE3C	8.03618504801511	7.20792686083146	7.258280223465	7.50123087112612	7.16974284989116	6.9148487290631	6.87213218658897	6.66436805422457	7.18955541546032	7.21656273571529	7.22300846997909	7.24727606158258	8.15317655000292	7.08540852182688	7.16172937264775	7.68233260256353	7.47130136715002	6.57088150238523	7.26494462788596	7.03706330914736
LPCAT1	6.96477102593421	7.29294414919974	6.83705646948473	7.8447062285769	7.90929836539023	6.39210571711652	7.33130462843354	6.89186179313453	7.52120291182515	7.17541172587773	7.39804778058865	7.20018257627442	7.11237332434754	7.33224485142928	6.69266086196197	6.69997985051097	7.85340034237573	7.33848699677842	6.89022731126265	7.43580004337903
SCARB1	5.57749405141266	5.07479764137366	4.74307552757847	6.00992838343235	5.77529115559716	5.4479317286064	5.97373346393426	6.21329756256292	6.15429102458043	5.84645354123573	6.06800609336462	6.09452498942812	5.69751469971058	5.40553173935382	5.90948721853432	5.65227451896532	6.24204077236034	6.67708055432568	5.87678044710806	5.9396544037529
KRT5	6.00858435739233	4.74826613074391	2.80003899309635	5.82530186667593	3.93835067297996	3.68437511527144	3.88945148353839	4.1584332172601	3.42218433637251	5.93895070939656	5.38510763863999	5.03330378300251	3.85178491557202	4.40189607588035	3.26346049921091	5.05881569909056	3.67930804114207	3.27084004983458	4.90488432351274	5.97997138771417
TIMM17A	8.29367180090661	7.4160070721202	6.7124251119322	7.31138104639606	7.25360284724565	7.32314338905078	7.40550028917623	6.70108230564641	6.93884563159656	7.20955137011223	6.79263295513241	6.64098272141367	6.49438261051687	7.00618394425458	6.8972635328777	7.26323602937998	6.77365980135964	6.99602734292454	6.57387389425848	6.29704619511138
RNF14	7.35899904872774	6.73218544420913	6.64744522235355	6.71197180609647	6.56428356334305	7.06766450877612	6.09514892151694	6.11746954367394	6.57564473919382	6.27580884722548	6.59640595141395	7.43450563770369	7.67730676690829	7.31417023093483	7.21398031996817	7.38946075162079	7.10768902740015	7.15399291133215	7.02051766252806	6.45475185583191
SCCPDH	6.78470292764512	6.19145628838883	5.48912761452844	6.6567339742355	6.02016419948711	6.67678429553554	6.62481841925237	5.80843628566478	6.06153567301828	6.14944008005516	6.3620143556824	7.07120230372125	7.30855920683852	6.89227021841187	6.80239461493512	6.49069777732254	6.74004110669026	7.14011069004347	6.56611572080257	6.53406309516487
SMARCD2	7.48966196702482	7.03423741065573	8.06408794641219	7.92401552929449	6.82566875845448	6.82825482242415	6.39392033541398	5.87858437891503	7.9340544810027	7.78643672775716	7.0082831689149	6.53826838703118	7.02692033223844	7.06480365829391	6.9025636438681	6.41182817426923	7.49040308170976	6.61194880092008	7.20977125536728	7.41075569176744
RTL8C	9.47309799857141	9.78593643691238	9.79768665493603	9.86188277510783	9.16064071584238	8.98632561656617	9.67635930288462	10.1585262499403	10.2650929138203	10.0741173404824	10.1956984578622	10.1139936258833	10.2061231727035	10.2838330017051	9.8509271607856	10.3317647453021	9.85733832502211	9.68414370054992	9.99284352533029	10.0209618403576
NET1	8.56182129717911	9.03871957743286	9.46467175626579	8.85788950941432	8.43670743572385	8.85600976046152	7.11572914882549	7.92401552929449	8.62609066449431	8.83318940424044	9.00412499912639	8.23920469407368	8.36243924767457	8.19604401173134	8.53511521252001	8.12281943295555	8.16431948003413	7.5910588057912	7.90507520382097	8.09272728104211
USO1	8.0085735799201	7.90572882463526	7.81073204400787	8.07843324124278	7.36278121636028	7.76837183408224	7.75485501139661	7.17496710335521	7.52762941268826	7.81864634203765	8.38888840919788	8.9581519151236	7.99573612244403	8.39337541215978	8.68442512276178	7.89487502247133	8.00289185623901	7.89590160290772	7.92903044827793	7.49283344856374
HDAC2	7.8961904286816	8.15718248964171	7.42801909514646	7.76784335013465	8.12281943295555	8.72569828643721	7.90811877425826	7.23622563209297	7.77706375052981	7.41528784238572	7.74621553577209	8.25562227048655	8.44925760141371	7.93010380454714	8.45972270583812	7.88913167389859	7.8520970097454	8.38460973608265	7.66879772442316	6.82592815026784
PRKAB1	7.18631553018785	7.05120338175433	6.90085794275808	6.74569319068737	6.98270783854348	6.20204836839727	6.98562022153232	6.93975581289611	6.6673392403939	6.60934906146029	6.72218621911391	6.54595097023383	7.33743713178047	6.29485259122536	6.66473062151233	6.85915639716363	6.30641128929771	6.68758765752522	6.70204857486106	7.18932013996276
SUPT7L	7.09855235539709	7.27063386771754	6.80200685803116	6.8994432495456	6.37168881863317	6.87091433844475	6.89166188668043	6.85430875807107	6.74142842965963	6.48710367871989	6.73336915971203	6.623545367302	6.69483006909388	6.68605282070044	6.85257236756247	6.70184996621142	6.96188634362116	6.71676856858535	6.5504524855597	6.85628526628835
EPCAM	4.92731281767907	4.63112266921082	4.0833966039794	4.31143665588002	2.4535412196375	2.81981128953978	1.65912480278887	2.55353905845164	3.30649886241098	2.40020214970418	4.36230387994677	3.36868656300876	4.89326351496522	1.59930224579853	3.77959612998469	2.18735526556818	2.04084926723369	3.00893685194339	3.40388895660356	4.58902290847661
NEDD8	8.71294147882124	8.40940700275055	8.72258496340338	8.53690387478492	8.23790119367075	7.70351642474459	8.70693982798127	7.99573612244403	8.65722612601901	8.42153621547851	8.64151322256373	9.15834451033927	7.46698292042431	8.96082505710128	9.01449463767656	9.30444912623373	9.09237807207475	8.99616967993036	9.18086513648382	8.29367180090661
HSPB1	10.8192332641284	10.9080871963163	11.2551486799064	11.1413290611142	10.8753980106077	10.1395708588348	10.4422570835419	11.4783687543559	10.6359756358903	10.9191973523126	10.6261965041273	10.9486438628591	10.8496068262727	10.8592780283339	10.4247229642772	10.6713809365341	10.5626821430095	10.7401489139611	11.502666558772	11.2491238931059
EFEMP1	11.502666558772	10.7107069506098	11.4221567707606	11.7860928674835	10.9191973523126	11.6773079659318	11.1370813161829	10.9080871963163	10.8814837733063	10.795309529499	11.1821553708096	11.8707262216689	11.4708548103989	11.8257248738573	12.0120726990119	11.385837451021	11.6773079659318	11.5097144394468	11.8257248738573	11.8375496344255
RYBP	7.86332769279004	8.19604401173134	8.21188987126954	8.58734170307547	8.6660506352694	8.53929257180521	8.4373856786738	9.34123544024375	7.89068840152552	8.0208884404045	8.01331859928364	7.79162366482212	7.37982007404084	7.72297900205989	7.82916182907277	7.3073440404917	7.09388103160504	7.62689387639353	7.79403957619576	7.9344191065483
LIPA	10.2468737504531	9.33345735362641	8.64864268602628	9.64155620149665	9.43772990243713	9.85733832502211	9.22510002068526	8.82467984032875	9.456372073242	9.95864327198501	10.6212845567838	11.5444083753165	10.0741173404824	10.4790752846448	11.3775589781124	10.3557083743174	11.234801003593	11.616306980871	10.7628730406713	10.5669983501931
BNIP3	7.32962018697102	8.70160783763221	7.66099586867138	7.40451932402629	7.7450403816891	8.21044045278478	8.73974111866884	8.61822318923123	8.49429934275273	7.550506709459	6.04722737210146	6.63890423503524	7.39508194129173	6.74068915324831	6.49582784388757	6.57240046098621	6.95516845027411	6.82759515325788	6.95065307475338	6.80636516832342
CAPG	8.16502824131749	8.51544978617862	8.09048769827298	7.92853812983746	6.3791312330553	6.37589717763748	7.45992554762288	7.01198835248104	8.58128660614265	7.40182887138278	9.0994192984167	9.72248622073308	9.18086513648382	8.8476848668263	9.04125587639258	9.61201900636864	9.80550202571623	9.90710210405292	8.33576334407072	8.15453677674818
SH3GL1	7.12166556801364	8.08128852624415	7.69906183345363	8.49273957452038	8.40977978353995	7.09463475829828	8.00916389687924	8.47821594390583	7.94718131893836	7.88346051439709	7.86828047331123	8.19477616829357	7.15744935506367	8.03669965263279	7.64439742943788	7.80409852555212	7.59749127508884	7.70695958126722	7.36661023373617	7.74724736184556
COL3A1	11.3309622497501	9.64541409202153	10.511145404084	10.7628730406713	9.28870397757289	9.78156553274349	9.9522413018881	11.8927954842628	10.0478732407372	10.8753980106077	12.8236076850956	12.2014684096299	11.749104942484	12.6146086621518	12.1629973592835	12.0120726990119	12.5975336027979	12.5609677549041	12.0420998980406	12.4190278181296
CDC25B	7.71752847735964	7.58383467526655	7.89324808204195	8.07909202673938	7.83027346420043	7.88968191519849	7.63385465644581	8.18207418774797	8.1086100438863	7.79051942159478	8.13534460950035	7.72604694125393	7.86004206716097	7.75181957012943	7.37568645427101	7.710451634033	8.0208884404045	8.02744647929146	8.22409874086574	8.33576334407072
ATMIN	7.37149555200423	7.4981715265623	7.44264335417821	7.34257050592649	7.20142659118114	7.41038701992806	6.22967382281937	6.84300179578022	7.13407322124731	6.83822326629509	7.44581082725881	7.3148591201789	7.10050556384404	7.53820654694985	7.60253543801748	7.36112869961	7.28499106002014	7.34272177935764	7.05402013335178	7.05894135371985
ZFR	8.17918010351353	7.81889188640908	7.79162366482212	8.01888509380602	7.23522888430739	8.18140494129666	7.84583622196283	7.55478006200987	7.56225854578698	7.20838115268219	6.99179748414222	7.58470305624024	7.39631318688914	7.53738686310617	7.66433090408016	7.57708097192354	7.26089435764728	7.40921423758012	7.40097908174615	7.19366735548502
SRGN	10.2729507904686	9.81098533562486	9.53606762198827	9.86956936070897	9.72248622073308	9.86188277510783	9.82188627344595	9.20262570890129	10.1198383466201	9.72477213554236	8.83359378663183	10.0125317265697	8.89733206041309	8.83173746324652	10.1511214289256	9.80323747885256	9.87273760239883	10.3080246499472	9.42062265749853	9.0087234871102
PLAT	7.25377703368897	6.8879490196367	7.58143566001977	6.82774999027644	7.61654759725386	8.4696084452634	7.58210277645265	9.00528072450276	7.49485193678805	7.50530870510808	7.09996338147262	7.17584566312682	7.72330104657367	6.84117746035982	6.67812443965183	7.16020947255164	7.04209314011769	7.24089370887347	7.19492725218957	8.08540451862842
LRRFIP1	8.60540336612475	8.82467984032875	8.53511521252001	9.44088721828951	9.62059400576178	9.01449463767656	8.9151746374327	9.99284352533029	8.7253642806792	9.05149751437281	9.51963962371798	8.88058824956711	8.38460973608265	8.58481939714208	8.17152071606302	8.52394855585694	8.79384299392585	8.76362909098039	8.67586162923306	9.78834724307861
FAM32A	8.70586130845848	8.51049433143798	8.50082883396757	8.07623241280621	8.25834362299238	7.90507520382097	8.25151410552563	7.97942315869133	8.06777143312583	8.17288147085844	8.30199422105727	8.55577003358339	9.12161784012945	8.61183451361271	8.20826387845995	8.77073352682856	8.00714094483306	8.01113161804675	8.12996586174768	8.3374380446204
GDI1	8.39882204011039	8.83948478970637	8.95066568880504	9.19494274829222	9.04627351721569	8.79758639937086	8.87223404927755	9.3662057195009	8.88538694925092	9.07136098424944	8.64373503332678	8.87055329049283	8.78109159058046	8.72493072695896	8.7933578454143	8.95483777776371	8.9899352063893	8.96170941527578	9.11864714395521	8.76052881912015
NR3C1	8.16261001441985	8.76052881912015	8.7645576406045	8.84498127596853	8.78294898530763	8.8818225410597	8.65498233587008	8.65128403544072	8.30152982021913	8.35547777299499	9.24912099002271	9.12003344257285	8.48046165762223	9.12674119161162	8.8360055673001	9.22946954939303	8.32293273362605	8.50120212642534	9.40974396824259	8.92635638915705
TBL1X	5.6968310527816	6.15764609647434	6.24533843651224	6.27479789745493	6.04086699486996	5.88991244651668	5.56541688893573	6.18156148292848	6.21558205262813	5.14516881789145	6.36849140316815	6.16215683073971	5.93813951135726	6.18293121945167	5.96017332047015	6.00858435739233	4.75138499023062	5.53798522494791	5.99798951809529	6.06856147422532
TOMM34	7.73383975622417	7.65977026387255	7.67864385589659	8.04434293902292	8.12497250375943	7.97177524382652	8.54726944986492	8.60832234316012	7.95593374561634	8.39544610482988	7.46029381122475	7.79445314262707	7.67996375073484	7.6633465779237	7.38327486917712	7.66639902583515	8.20412509045878	8.13429489368641	7.96690480541222	8.33180372932588
UBXN1	7.50036141978794	7.76416898442373	7.77916881840712	7.53280951208684	7.45680337122825	7.03686993297622	7.65287046170705	7.58786739430165	7.38826045428431	7.61537985376746	7.38711158752718	6.95226787907993	7.60279357161903	7.2317350061055	6.99705494974285	7.12038568236683	7.18932013996276	7.21667496059748	7.09388103160504	7.28361207088721
ABCE1	7.54836649016258	7.5513499158199	7.37487327967754	7.95908147360929	7.47246658046811	7.22527733405934	8.23397527999454	7.38928512890912	7.03253956528331	7.38030635597737	7.07706539401257	7.7168470209755	7.00853811458045	7.31609896513465	7.82053531754467	6.97466705068494	7.56935461507209	7.49197009465211	6.93151415875806	6.80975056645727
MPZL1	7.77276684388606	7.22558547728014	7.14903540898052	7.21947352869504	7.55825649075334	6.92053654280438	7.55626126923834	7.44823010624936	7.06551000224615	7.53111440706497	7.69608744588697	7.85925395498162	7.8447062285769	7.71442805750895	7.90727456467293	8.07843324124278	7.39326692233737	7.5153338699755	7.52844861009463	7.637944707457
PON2	8.05959847244424	7.55569882058019	7.23348429419433	7.7345856731889	6.93250589792703	8.01331859928364	7.51198809561625	7.36452349523825	7.76235101450757	7.12709062282554	7.85033989439527	7.78150503004439	7.82579003139168	7.96773784413226	8.13292104553621	7.70553858039862	7.9342367937755	7.98752113946527	7.73176698804788	7.31176461646372
PPP2R5C	7.34241923249535	6.86356584870901	6.83044096500902	6.7389104643021	7.0442159816879	7.31543777838652	6.09291114859541	6.35380335128556	6.89961039724782	6.45497009445103	6.97486777587147	7.3260126725625	7.82803689329591	7.24467858688701	7.60859331797993	7.33268842382931	7.21903069742872	7.14171374866506	7.50326462846444	7.11204821315315
ARIH1	7.07901537667275	7.76235101450757	7.49155718343892	7.82848893342876	7.80957637249646	7.58241108361254	7.12021295975992	7.7950079358573	7.19492725218957	7.16576383469918	6.75620695569107	7.29803398659955	6.5147041869508	7.08379885724479	7.18322334377829	7.01488364311582	6.74850716019092	6.92227471540367	7.0280917777752	7.08323883604125
B4GALT1	5.24469965208432	5.65837775954239	5.90230509703331	5.55128438153402	5.6210713129811	5.27487368068809	6.08825065597867	6.0991897159651	5.60183427188887	5.94983124634281	5.05455611275713	5.47341059537077	5.44389326374805	5.4260443040136	5.60492170180886	5.52610966018133	5.85739826657236	6.05511033438094	5.52427638500089	6.30126009549924
CEACAM5	6.02930901029641	5.5635782347253	5.87337484189758	5.89759785095132	6.12681748616111	6.56428356334305	6.83015171665538	6.37878274065771	5.40494922113296	6.17143812325232	5.71775536670504	5.40024894647143	5.5220632106789	5.00485120638356	5.34418517525916	6.13471403390786	6.3291036087525	5.67248861874288	6.14256387436081	6.5712738828377
CYB5R3	10.1925623206557	10.9998438497952	10.8079250924077	11.1370813161829	10.9486438628591	10.8540184597789	10.6902004919533	10.9998438497952	11.0816133479327	11.4708548103989	10.9429908765698	11.0768212259315	11.385837451021	11.4043505332027	11.2837094981277	11.5699236862922	10.8496068262727	10.9931060627972	11.3551944474415	11.3137924873034
DCAF11	7.04753954090005	7.25064875373444	7.38304170944133	7.46080320783404	7.11184887729976	7.25219586495843	7.45247821059671	6.65752449848824	7.04235638067807	7.21474819613081	7.28446754192051	7.33356468086638	7.48094663986666	7.3270116853082	7.24640099679331	7.37465403816478	7.63366744444635	7.43981242079162	7.46054850952939	7.89917184570398
IL13RA1	8.33670164588324	7.89010272844218	7.17214571996579	7.44783153035466	8.02706894588222	7.37115071961939	7.93824770386869	7.23932218881529	7.58872875483181	7.76459303885152	7.73299076916217	7.95086427519584	7.28393795080606	7.89487502247133	7.68054159420654	8.49531560170612	7.92520470271959	7.81728798180157	7.66265354009108	7.56848851685119
FAM3C	8.7915970274397	8.63408280095578	7.80213803969542	8.65581400999821	8.48248853268763	8.8597828912302	8.53511521252001	8.31725673980746	8.4713815462388	8.23731667656348	8.62868144663192	8.65128403544072	8.79851668850829	8.97743036673849	8.8492015403659	9.07251077826367	8.9630966363934	8.67347661808477	8.76793829136362	8.63008204251034
RRM2	5.15643691083617	5.20087476638353	5.00795361020005	5.42002785994149	4.87385239029163	5.13680856364176	4.9086998177792	5.56284567675706	4.95521190679202	5.08482268339683	5.65682862201282	6.02347567393775	5.63348311447154	6.03859234027973	6.14857594743669	5.21648418266421	5.86847901478852	5.84716905938113	5.90344558109917	5.59789648722864
B2M	12.6683027043224	12.4718336221213	12.2785572586798	12.4562905333698	12.5775200388032	12.6898898434535	12.4085276795747	12.373971759433	12.7410332765782	12.7642258266436	12.6522188509539	12.5312672764097	12.5775200388032	12.5312672764097	12.5775200388032	12.633098222135	12.7076255733018	12.7254901589008	12.5775200388032	12.7254901589008
IMPDH2	9.056625527654	9.32365745720073	10.2362233559344	10.5128423415756	9.78387479772488	8.9836261385347	10.0183631724003	9.77460843119074	9.50599494430348	9.59535902231759	9.36445524691481	9.6097217471955	8.87406289046698	9.28870397757289	9.24643098917413	8.72493072695896	9.21252097331432	9.02012399252629	9.92881350948123	9.61130863319684
DCN	12.7410332765782	12.7076255733018	12.633098222135	12.1268376726551	11.9328826734386	12.0852039013016	11.9928043265856	12.0948934148525	12.3516286000288	12.2233593781996	12.2134444135552	12.0420998980406	10.6070161706558	12.396333791128	12.1802969770232	12.5189685988379	12.1435839748428	11.7951912572348	11.9657879844392	11.921768269779
ARAF	8.06441806733472	8.27551995073765	8.19721607467837	8.1179507397771	8.23007228008383	7.29079571376936	8.35992969869226	8.6585258941939	7.96719514876255	8.35465417058032	7.88346051439709	7.74878317296022	7.81940246554059	7.8433796532388	7.78696365902986	7.93289734007631	8.07019227514133	7.43081064779319	8.0085735799201	8.30766916112187
PSRC1	5.7817639533838	5.84645354123573	6.35035359025132	6.27075544134233	5.94867439848043	6.22315929050631	5.83123575744154	5.84737199994186	5.76261859360383	6.60549191522942	5.96622396647469	6.23534436899727	5.97357794210016	6.35987278110435	5.99578894803039	6.11125853839341	5.81834445456079	5.94553514750965	6.32197644655086	6.61294166647271
CKS1B	8.1708537554107	7.79162366482212	7.79051942159478	7.68233260256353	8.08128852624415	7.89324808204195	7.807258830108	8.49607332114286	7.5153338699755	8.25967070449181	7.04968993195415	7.77685829632872	6.27039405378627	8.12655063332345	7.96176120177341	8.11917942344502	7.36771485223416	7.65542631084835	7.99371193837614	7.8961904286816
UBE2A	8.12261030031962	8.15317655000292	7.75041949034708	8.06909957192601	8.23397527999454	8.55880843258756	8.21107352999491	8.2602061444961	8.14959084565224	8.37375311552389	8.09507191760829	8.3458970014771	8.3892262767785	8.07715631640194	8.10217797859415	8.51197516623166	8.37954902050215	8.43499476809904	8.36143029389408	8.32852345522005
AKR1A1	8.93946187530514	8.56718540237244	9.04363064752932	9.02432714516148	8.2053388359775	8.20607553170214	8.41170575039745	8.49157977344144	8.82720379447091	9.3662057195009	9.58745238519013	9.69223481218404	9.83992624744215	8.73725567238321	9.92061104755498	9.78156553274349	9.55876198722149	9.79538672716211	9.54100583042744	9.14356679107405
UQCRC1	7.0599074620448	7.58470305624024	7.62830303140196	8.2565124696178	7.76899059013142	6.28476483122047	7.91611041581919	7.52092425775504	8.49815888349178	8.58830911312382	8.08702821018039	8.29850678846739	8.00819258637782	8.15680707216455	8.23007228008383	7.8075083577543	8.46818094908201	8.5435037025538	8.32154436420737	7.69005076749425
CTDSPL	5.33780069284444	5.74843419333722	5.24500204015646	5.10590987190245	5.24933317130427	5.17151680867715	4.43941671195355	5.32713793317592	5.75922607048832	5.90415829755363	6.25592870607908	5.93254251504823	5.44240559646545	6.02615444535838	5.32466104882499	5.5412806487884	5.59350525205725	5.18581636907375	5.88141926863672	5.28404330620417
DVL3	6.01669354493704	6.43816036194862	6.53640935658726	6.94766313499011	7.62122021625164	7.06345767097177	6.7609696122164	7.28863370499973	6.93508211856895	7.28645740501494	7.32962018697102	6.67983244336916	6.37978564351523	6.61731796129472	6.50593037185979	6.66086988653022	7.51316591863679	7.409693776214	7.21521872267983	7.01788045132155
RPS4Y1	5.0386860092724	11.0297521945299	5.54183167034031	10.6439969563011	10.8192332641284	10.8864990121886	6.57316477382241	10.5145392790672	10.6534556243562	10.6902004919533	6.01048526413239	5.65395991262069	9.23949563834785	5.2207504098743	4.33631798809752	4.1485843635449	6.48425204810754	10.7043295628116	5.87230113134128	5.73246319604257
FARP1	7.07046936984498	7.03868418959233	7.20070970799689	7.28645740501494	7.34496843816583	6.62268459840979	6.23359151462884	6.8941008456429	7.00597891176079	6.85716053655304	7.772951119926	7.28592900474972	7.04786853141266	7.38050681112954	7.23416945811768	7.59224648612824	7.68233260256353	7.56005998706158	7.24543165858347	7.2062042164651
GSPT1	6.83775473139089	7.00491411784985	6.66660777043996	6.62772508331011	6.62042999699729	7.10462150914886	7.43726555418548	7.70553858039862	6.65213136848653	7.41991777080664	6.7174813444716	6.6150590392587	6.66016971567351	6.44962851090457	6.86756783196602	6.88853080464318	6.77046335903968	6.96758421184146	6.77169721275956	6.89392864992489
COASY	7.97485022782141	7.72773528985199	7.84313716987818	7.81914717597483	7.94577308908058	7.48995811347375	8.11148916653218	7.67431382651603	7.60068648791522	7.80064984011304	7.28804796004143	7.89267191070526	8.06146509503319	7.78256347960749	7.33452062568497	7.8976011641853	7.12886009923063	7.5423530494429	7.71950333654767	7.97200425613557
SEC63	7.29294414919974	8.02113694848321	7.77685829632872	7.95842185326702	8.07594472010053	7.98028201172409	7.50725232703852	7.58241108361254	7.48918636906632	7.6429844731998	7.94695555152042	7.83514483300208	7.41371914766266	7.92042606045614	8.00916389687924	8.03310192910028	7.67835440849192	7.72421532721433	7.65864660657498	7.92186725346781
SLC25A36	8.03206920602401	8.84640306432449	9.32580600410859	8.911207591058	8.65581400999821	8.84640306432449	8.61183451361271	8.79851668850829	8.74720291099302	8.6776945270679	8.51886918889904	8.28126697025757	8.01996373043466	8.26072325244944	8.44593313599917	8.13882841396796	7.89993242287864	8.05905532185597	8.12792283758495	8.6795626921916
SLC20A1	7.5139152095288	7.68074203416049	7.75974213649469	7.99217455936427	8.22600667329066	8.50272210003058	7.7930603910367	8.39290506211095	7.21398031996817	6.93942583959478	9.55499730436698	8.12019437874044	7.66573224179138	7.84605444766078	8.50815801248015	7.43063742790479	9.51634612009745	8.62432799086638	8.06909957192601	6.77495841994996
NSA2	10.2088348454085	10.4751880683961	10.0976055633479	9.48538508412272	9.59535902231759	10.1855009053562	9.79094679809042	9.26264808495103	9.70175060936096	9.8509271607856	9.99907160523601	9.90509690696347	9.97196683522329	9.87273760239883	9.88176697766714	10.0422010239159	9.5859544753229	9.52474328641661	9.72477213554236	10.2230693247487
PRDX4	9.62163340041329	8.85788950941432	8.90627331051701	9.45276392755678	8.76992221441135	8.95950747131208	9.37748849008787	9.159846203138	8.98103000600151	9.1496949972361	10.1511214289256	10.2874870014221	10.3032380942888	10.1855009053562	10.3603406923597	9.63386443957567	10.0272738109521	10.4913603038864	9.79448642267015	9.47309799857141
AFF1	9.60039258244809	9.92617525551443	9.88176697766714	9.0791939067081	8.55880843258756	9.28538544025658	7.6881559799282	8.28270027317435	9.0313476338551	9.22946954939303	8.79758639937086	7.69796786543332	8.18341662323629	8.25046556901607	8.10892014563249	8.50950668130796	8.23567475404792	8.20923832294428	8.00289185623901	7.86226971055458
CD55	8.20330596211601	8.90755959012549	8.25834362299238	8.57062238418508	8.70693982798127	8.5607761753388	8.20493868595895	8.57817883129361	8.84382704039397	7.88023737089826	8.35333755089309	9.09084930218705	8.55320632952378	9.48894251146822	9.50963135264973	9.3864308058527	9.68715983050322	9.29288523801263	9.54607955337909	9.00257862811303
PKP4	6.24912448531132	5.98173627621548	6.13609083381446	6.07002386202527	7.13557342479272	6.39408637292384	7.02664366402707	5.99727229500457	6.31182354883305	6.08892886005061	6.39226251412767	5.51508323601978	5.99434134037369	6.33642956774851	5.24844731363171	6.29555170589362	5.97047463915342	5.77238155178676	5.99292849782227	6.1598105683925
MCM6	8.32852345522005	7.58241108361254	7.60793520767228	7.69107921532782	7.45904575225526	7.85617837010628	8.03091356335062	7.96865962093672	7.69525663527492	7.07157718402768	8.32293273362605	7.77916881840712	7.8806071728412	8.18479955891719	8.36143029389408	7.90432884252374	8.16283983742706	7.67401026982548	7.66679072452801	7.34136857384563
ETFA	8.78464843809031	8.05017115457189	7.28019061659126	7.70695958126722	6.92153230484495	7.69366759537589	7.41286587347059	7.11970430638142	7.69704320758949	7.61688744247576	7.87382329043076	8.06836979676022	8.95374606721943	8.01689754380191	8.02887462098325	8.37051103165029	7.66927390929089	7.80806176471473	7.74857862401641	7.59380630171652
LRRC41	6.25023369833926	6.11591068367784	6.39263144766899	6.66839735018552	6.71676856858535	6.31970286499579	6.84734695500716	6.8941008456429	6.59557649692432	6.99179748414222	6.2194647182833	6.53463938969287	6.84668079194037	6.21448226280607	5.95684878354173	5.56235369380531	6.83434492563976	6.46753600216174	6.45017022862723	6.9072494840615
CHMP1A	6.9512036527979	6.55789198263581	7.08194394026842	7.35081422903858	6.67184079283311	5.92580647157519	6.25556108573518	6.65810863168706	6.76121056800575	6.25463858367049	7.13317257763114	7.00158310165585	7.27705189085419	6.19145628838883	7.34539471648392	7.42509708642017	7.13172321513406	6.87292084276073	6.19916327175523	6.97793452497259
WDR82	9.77202161250217	9.37283446627021	9.22510002068526	9.35750475668024	9.71638215614294	10.2650929138203	9.38053796901699	9.43938810513571	9.60884523436597	9.36945754739222	9.16974282287315	9.34123544024375	10.6314694591177	9.46467175626579	9.37358409255375	8.85600976046152	9.4872609512327	9.21705133658229	9.56476669487989	9.46301776263988
EIF4G3	7.71611379432365	7.2681778275366	7.7984087504762	7.88420667191425	6.94205570988726	7.29540255613495	6.70657899054512	6.85915639716363	6.83775473139089	7.05384396191166	7.79633030372543	7.14058329327604	6.72354677852844	7.83993112518831	7.62661281803616	7.21521872267983	7.10768902740015	6.65177021695045	7.07686900464375	6.85090296362424
DNPEP	6.77811794860352	7.00542457752221	6.8007811555277	7.32419115719404	7.80276046763453	7.15292505159496	8.00674530650298	7.55151638352292	7.10543280132889	7.70893564447139	6.97890326413457	7.18322334377829	7.33743713178047	7.20454230437362	7.10114440116114	7.3526013655002	7.24160227983602	7.49995464411233	7.30693163948931	7.4560057032205
CDK2AP1	8.77483394956038	9.19494274829222	8.5049518896825	9.83992624744215	9.95553759015694	10.1891437800868	9.31750155082549	9.69223481218404	10.3557083743174	10.5331012355725	10.6120372479043	9.92617525551443	9.6161579575603	10.1551284909921	9.93386807977846	10.2618159215512	10.6261965041273	9.95553759015694	9.98581862945601	9.9174088634521
PLK2	7.34957246971919	5.92569703823483	6.86309573915525	6.33031808781235	7.02983864827188	7.79633030372543	7.29803398659955	7.84958524801699	6.85076957738573	6.4199249433444	6.67871283593484	5.57148397253152	4.97684021572485	6.95284874111057	4.7179123683566	5.24206394869878	5.99470638009647	4.87017768292073	5.86334732161231	5.60704919206601
CPD	6.50194866398406	6.49040860747244	6.20776582479201	6.31985794500148	6.59012411057212	6.6673392403939	7.05402013335178	5.71145834140388	5.98448760056225	5.73829045328853	6.34457568451884	6.86702298407277	5.68971557936709	7.26323602937998	6.8844718546626	6.80773351936046	6.786209817896	6.53528428648759	6.58718114339117	6.68002348864174
HEXB	10.5331012355725	10.0532798720672	10.1031172286802	10.007754788485	9.72606914586371	9.80063620482464	9.74802349492881	9.46301776263988	10.3242215619148	10.3194830097125	10.4619543791816	10.556201600204	10.2729507904686	10.5380759781784	10.7107069506098	10.3691177781335	10.7426246164071	10.9734499190348	10.268725927326	10.3032380942888
FURIN	6.26211087280151	6.85004365656084	7.50103703712136	7.26471775293516	7.59903604018825	6.90166056574988	6.93376384320613	7.98451129927052	7.96087653136361	6.9557327879024	6.25393055133984	6.703691149126	6.69353286017462	6.31816584164494	6.29650860128879	5.92598364582782	7.45551314220088	6.75213167074435	6.64687516853927	7.42716743377141
CCT2	9.52741532190198	7.93824770386869	7.92456398683361	8.54187142464819	8.65128403544072	8.27180390011606	9.33203614365768	8.51361032943324	7.97542698302299	8.53203452704272	8.1435128116489	8.27581573940925	6.98420568339373	8.11199977688934	8.32500602996838	8.00714094483306	8.13345822560553	8.2640817481363	8.03592567510827	7.91192266538702
GNL2	7.35300702204291	6.92321286274221	5.87488155485786	6.8355410875592	6.53087199342423	6.82017553859181	7.43726555418548	6.8657719019496	6.20272586940376	6.22854153732598	6.78761958245708	6.46433994778033	7.26619508460274	6.21806885444882	6.18622112971433	6.70184996621142	6.24204077236034	6.34572299579558	6.06060585369791	5.63923509148719
CAPZB	8.72350919454756	8.73687040052308	8.41260182640038	9.03871957743286	9.21396146973703	8.53006920004455	9.17247962997362	9.12344334198851	9.13091919552377	9.25655541903427	9.83802056415605	9.55674223730695	9.71638215614294	9.24787648851799	9.29589033246862	9.18995870669379	9.72477213554236	9.86449601898656	9.85360075447916	10.0031694893991
ALCAM	6.95634219186143	7.20454230437362	7.26884149834818	6.87612569801672	6.68806332443922	6.72153918621175	6.50156584058248	6.79159344946549	6.63110317975965	6.50175725228327	6.91008655222073	7.32524677456794	7.09388103160504	7.11099600698984	7.46136769271285	6.86979057818363	7.14763823673261	7.26797873487823	6.96226690911661	6.70184996621142
CIB1	8.31217536850411	8.26276736137441	8.27295861497456	8.55145157606803	8.51654299969187	7.76149518773143	8.79941687891463	8.75732196005907	8.59472799863748	8.59536793209633	8.57892036264447	8.80329263544946	9.14541317538008	8.55509379659124	8.6741193278925	8.85488490916533	8.50622347593754	8.92507635027462	8.79625219715125	9.06870069569627
ARPC1B	9.2718162202195	8.89733206041309	8.758360271686	9.35112424440704	9.38209830974906	8.86101657747398	9.83231893480602	9.23949563834785	9.62059400576178	9.73186768982897	9.95864327198501	10.1232784160641	10.7471669336407	10.2119158001113	10.2634544176858	10.088941826204	10.2534411462907	10.6439969563011	10.6573504088973	10.5038089049527
CCNC	9.17247962997362	8.44348576186272	8.10720967293174	7.90481074337615	8.17587660133544	8.50850002867968	8.17198722312945	8.05236501525276	8.31334276556519	8.10528828076763	8.61003641503957	8.68596503317954	9.28538544025658	8.50120212642534	8.72304707897547	8.6800410369971	8.03363355971595	8.55676650152243	8.03336774440811	7.50409936111404
GNPAT	7.40529415575798	7.59031226528783	8.33670164588324	7.50123087112612	7.6633465779237	7.852299829235	7.86570991653505	7.07191102090701	7.35403905375497	7.93929242088267	8.29037033873562	7.65584195522669	6.99780768558134	8.1047575313519	7.73523541043453	8.31725673980746	7.772951119926	7.9344191065483	8.29920845711901	8.37182138231328
PPP1R12B	5.89018491094324	6.24732977088511	6.28903191934807	6.07492165236889	6.96795191620299	6.67939132202523	6.58905010110722	7.53131044113911	6.32980583105407	6.6239433048101	6.74086256167236	6.06544041502097	5.21168317638965	6.77102421631672	5.96882701919574	6.28548104697344	6.15836417173069	6.22893292092135	6.50593037185979	6.70995064266961
MYCBP2	8.96539112760625	8.84175630209899	9.22882203006147	9.14541317538008	9.36945754739222	9.17947251505659	8.46649950075717	8.69813468454884	9.16494521057745	8.47028874365816	8.86554948433601	8.15488411249589	7.68185158089111	8.70785608964013	8.10580842274143	8.05905532185597	7.54937204257762	8.19126209375109	8.20709172870728	8.19536573719937
RNF41	4.73453059546542	5.58158793422186	4.21455616957443	4.83218379758326	5.86066357005531	4.20708428748854	4.96010367071229	3.61422742960087	5.67021439007056	3.93660089948332	5.12794779089724	4.92817779261321	4.63806693595589	5.50536725626887	3.71061591884498	5.79956540769054	4.74466862453175	5.18192689142581	4.65584107002323	2.47055187145557
ACSL1	10.2618159215512	8.97178337877636	8.77772774339246	9.61201900636864	8.59232737134927	7.7610582721969	8.84231788896557	7.42632442105677	8.90627331051701	10.128453107316	7.66385608900593	8.00289185623901	9.5706562761953	8.55239963577173	8.86554948433601	8.18546272963445	8.38294361735611	8.25489598849275	7.53630852012486	7.79181694660715
SETX	7.72170411260076	7.33004137537386	6.99309238294487	7.26884149834818	7.26837692019496	7.89955213429131	7.49461696589495	7.32962018697102	7.29893055981989	7.37504054931451	7.43098386768159	7.58818998013323	7.31212666212884	7.69207260074673	7.30904193221516	7.35107068667474	7.67140356675748	7.63748996482565	7.22997841975413	7.61016450127614
NDUFS2	8.97879086593158	8.83061957816338	8.96808659021819	9.26851462615221	8.5578198763802	8.54823805255052	9.02956947783142	8.87055329049283	8.99616967993036	8.67476203770024	7.90251026885144	8.74811809249467	8.58481939714208	8.71425715471082	8.76615053002054	8.57817883129361	8.29167913296392	8.65581400999821	8.63524276004755	8.79009765168755
RBM6	7.74927415339061	7.77276684388606	8.22528893221017	7.88581928531606	7.19863454171452	7.55771020337553	7.37385144812028	7.53440819554546	7.75504683753191	7.95333394885744	8.03278289874062	6.71228167997339	6.6365431274309	7.56436957880306	7.09038415212782	6.70538713109544	7.24858207219474	7.30059102447464	7.2025131710264	7.687974106847
PGM1	8.82244004102228	9.06734387809296	9.5073629911957	9.30957666825242	9.55039912612488	9.19868567868079	9.34300765927207	9.18995870669379	9.20526517607572	9.40586950382314	9.3864308058527	9.14541317538008	9.20139121242129	9.46104412304375	9.25072183766189	9.4286545217332	9.16336194466449	9.06553843231756	9.13943429042497	9.12161784012945
NASP	8.00763880182259	7.51266491331021	6.87681280356967	7.33092947115013	7.69439837125809	7.1254529227817	7.25152512521225	6.9263462000248	7.46010967942382	7.42215050124922	6.64896236870879	6.87277875459714	6.69964301750739	7.07911864250676	6.6809902543106	6.52947343123844	6.55018608496483	6.33103897195179	6.39103777022477	6.51239849596923
ATP6V1A	9.29762483164618	7.97620994451539	7.96124585029789	8.2694546179672	8.05995571764082	8.54271946866876	8.02233651651126	7.57615114290365	8.2640817481363	8.28557248526928	8.67908434738611	8.65027565738798	9.50526918621576	8.68596503317954	8.87128636016405	8.35622141516327	8.72862116576231	8.86980965239156	8.49667823261784	8.34944261168497
CCZ1	5.68805255309935	6.7048377429554	6.77312350464881	5.7943287290723	6.36499434187764	6.40093586160154	6.64813553413246	6.61778045405844	5.85241403627782	6.78740782253745	6.72426618808005	6.10461631060039	6.54512936695249	5.48226512097855	5.76786757741692	6.63468750919079	6.3653499938817	5.95139534480049	6.46572767217148	7.39286438272927
CLIP1	8.07683821095692	8.39136922109007	7.54964361978888	7.80550034352315	8.45359082695075	8.08105579445429	8.73602861602883	8.35622141516327	8.39202882778464	7.42174484751754	7.17954848809808	7.28554371403691	7.35899904872774	7.23375557122889	7.36798930309649	7.74689683547482	7.47575769623284	7.47437924406016	7.28957206185512	7.05676742101609
MYO10	7.07706539401257	7.53785037996952	7.3186492815654	7.18717000495651	6.47944066642081	6.65177021695045	6.77478907589284	6.55658771677898	7.23118665975985	4.99136182817365	6.65012745076452	5.86066357005531	6.17983689832087	6.57211661166946	6.47893464811957	6.14391230216839	5.7257430319283	5.79145018869149	5.43163252552813	6.141054168805
DELE1	7.0694414541389	6.34269540072301	6.97873396041812	6.36173837916942	6.25850431787794	6.69438080259862	6.32260601017553	6.86810189000651	6.93599709522775	5.70661297447027	5.49531322381442	5.9937750273445	7.02943324761127	6.5527626044658	6.47392472820868	5.26282723702268	6.2436614747074	6.36012559631159	5.75901035502247	6.00878752846695
PPP5C	5.94991046326304	6.22339526538149	5.85425174760397	5.94534822853143	5.9152334922097	5.98358112636217	6.4482209847317	5.44989625370513	6.45124067452095	6.24778997089471	6.04110316592602	6.48082563489874	4.85475665803822	5.64272385706083	5.85806183432947	6.02208737093057	6.32385073304954	6.07929750989469	6.03585805811655	5.55251535475905
RSU1	8.03944395829955	7.05478764326466	6.59082565467245	7.94718131893836	6.73795925864288	7.37149555200423	7.33619419109402	6.7124251119322	7.11624864951096	7.17255651596307	7.40652324039449	7.10358597200693	6.60853286607377	7.23048006106446	7.29197688824887	7.08255048495821	6.94708809533016	6.73722710683287	7.27452337376685	6.95327818713429
PAPPA	4.15824278940382	4.65361339873373	5.21458356104981	4.15111677987432	3.94621830502167	4.47585721423834	4.55076192265424	4.52409273189907	4.03532819129555	4.25163606311723	5.35160735134323	5.62455601576755	4.05456967762739	3.56918526169898	4.33824569221969	5.1219677026487	4.47613124024226	4.61707171330619	4.39706259333205	4.59544520681413
EGFR	6.4565459702368	7.9949511220759	8.0379524152088	7.89590160290772	7.49266758862323	7.9344191065483	7.21084632225548	7.62348058753828	7.79729114081401	7.40136622316225	6.75174550707137	6.86788445022552	7.01456203854917	7.28112604287258	6.85784568487036	6.28903191934807	5.50858303460319	6.15701759299481	6.60862825008746	7.1637646778081
WASHC5	7.87986756895532	7.33075049334956	7.06361914823113	7.37653686649058	7.10664357632864	7.35542161682265	7.05088894538582	6.80885281928785	7.17772022076581	7.26638077140991	7.13618021388424	7.93773260071419	7.41038701992806	7.40365051584809	7.79253628227498	7.9564579021512	7.46598179816466	7.66347833735299	8.03592567510827	7.51435519105243
MED13	7.21045100611482	8.18632680432392	8.1673388979021	7.99628028645531	8.39544610482988	8.69893406828878	7.9949511220759	8.14275950567541	8.06146509503319	7.97542698302299	8.25181699008412	8.09168635481407	7.25930653929227	7.94577308908058	7.87442219630953	7.772951119926	7.65600145102691	8.00024044839903	8.15906078121445	8.28695935823609
CREBL2	8.6909123564192	8.67248891331381	8.64600964338209	7.78696365902986	7.75804137380354	8.54010633486851	7.71019984043044	7.75209675237285	8.61407150519636	8.09168635481407	8.42003149821853	9.17813440533339	9.21396146973703	8.45359082695075	8.98428548282292	9.10059857965912	8.6150405819308	9.06734387809296	8.59913187904364	8.7342419450088
KIF5B	8.54010633486851	8.38888840919788	8.26223780861658	8.36943225561603	8.49958185494885	8.91008634942635	8.15718248964171	8.34653575842443	8.34373886724472	8.17359942688795	8.65077984641435	8.69986418872849	8.71464147544122	8.65366133437089	8.81673024226604	8.74766050174384	7.99033750633452	8.46310155958496	8.39780197905812	8.37954902050215
HNRNPDL	9.30302550118349	9.10767827115715	8.50950668130796	9.19141100993978	9.1496949972361	9.21252097331432	9.02432714516148	9.06553843231756	8.76169203896216	8.74491871120958	8.56470931356175	8.39715066740675	9.0980680948576	8.51265017270534	8.52096977485183	8.44508680589168	8.80979234563416	8.53887833362554	8.20974066124246	8.47366381320167
MORF4L2	11.2626834178011	10.6359756358903	10.694290737027	11.2551486799064	10.9136074064071	11.5699236862922	10.8267160538755	11.1179059033605	10.7376732115152	10.7779358105023	10.9998438497952	10.680475903841	10.2507848576791	10.7628730406713	10.7887933510317	10.579281033743	10.6405752271492	10.8017366258486	10.7426246164071	10.417722238525
EXT1	6.57787723483434	6.23474092295867	6.93358088223045	6.90650924557194	6.7928969620714	7.01037424021759	6.41742166301493	7.29803398659955	6.54241536537297	6.27021620735632	7.51732212448205	7.12931070172654	7.52590668087063	7.22862170629942	6.96285243484337	6.64766055966095	6.95103397225104	7.20838115268219	7.49860661906952	7.9021322720397
SPEN	8.11071152057716	8.48373200455133	9.14653860584684	8.72164784480269	8.80329263544946	9.20526517607572	8.57121837594931	8.56591990359503	8.56531460857839	8.68263053605184	7.84401104912176	7.46847730418735	7.59478819036483	7.62122021625164	7.42932078200724	7.40204360441363	7.66927390929089	7.77939499605118	7.76213542086716	7.89068840152552
ST6GAL1	6.22240000965581	6.25887475940551	5.85425174760397	6.39679809551093	6.7299358026473	5.89538607948843	6.5651229686241	5.2573522071994	6.15630780301535	6.40003814356119	6.02369442724401	6.38654494637645	6.46149316344589	6.57405379839458	7.14763823673261	7.11794978933044	6.67529134727962	6.786209817896	6.99844322772574	6.8472165991375
DYNLT1	9.15428924338415	9.34123544024375	8.80088654187347	9.23823736275373	9.1379620168272	9.24494462018525	9.05556404511666	9.42658262603203	9.04917454005555	9.37843108131205	9.50225379457715	9.00682680054481	8.91064697024217	9.19868567868079	9.03765677734682	9.10767827115715	9.10677181479383	9.14791123719292	9.2366650113496	9.21162198508761
NDUFA6	9.04917454005555	8.34373886724472	7.96865962093672	7.98366332370762	7.78441066989468	8.32202980825628	8.2611291779379	7.72421532721433	7.57395444350115	7.79253628227498	8.25046556901607	8.48755883392892	9.21908660055061	8.23290104986056	7.78308622010437	8.19695140132429	7.95930713558206	7.91331554533547	7.81125724002955	7.76459303885152
ACAA2	7.10114440116114	6.91916473801622	6.66054327621797	6.44706879104205	6.41310149577941	7.44365849471832	6.3748343835869	7.01736891871375	6.95939193576083	6.57998635184903	6.20543405010916	6.62708745457929	7.25219586495843	6.78337942816771	7.21626350188226	6.91636951627526	7.2338952014545	6.94011159408108	6.91365695296545	6.38754778855791
SDHC	8.7645576406045	8.0149184352288	8.23128136965461	8.16065962033183	8.02887462098325	7.71070342763557	8.36065288273193	7.92108609901703	8.32749291967501	8.24711050190495	7.9111532071654	8.71425715471082	9.02432714516148	8.40609168891346	8.78853483078285	8.48837633175495	8.26737036163203	8.6187350028786	8.36675180496085	8.51654299969187
ST14	4.15392997472812	4.22236537432109	3.24940389508508	4.02463425303641	5.05601267603468	4.13455592087123	4.98848904905399	4.96625132744704	5.45918165848163	4.21993403587291	4.87768086794207	5.47160041976917	4.82168519320738	4.51124812932443	5.14716095936124	5.23557151804289	5.66968720250735	5.85521018388796	5.08003970137866	5.09863280088866
PTPN12	7.53219641602982	7.52197584030239	7.2291251995983	7.13038996281418	7.4510072793508	7.68400843610091	7.66456569747024	7.10721135842358	7.1328902099931	6.87306293092433	7.02983864827188	7.30836779729099	7.42370826508023	7.20838115268219	7.3148591201789	7.53845218517304	7.32576452832529	7.29079571376936	7.28283966356303	6.6135674744688
NID1	8.01024056109159	7.48713357975843	8.25418009881686	7.62787115570114	7.73571894586478	9.06025663380706	7.79888282765529	7.86952879460551	8.89838602128745	7.93674448840333	7.01175087342664	6.4054156845905	7.24321814792257	7.33789324074084	7.37653686649058	6.66781369955357	6.64835346417623	6.64239546835818	7.07191102090701	7.64677996689687
TWF2	6.43550512258738	6.58742730263765	6.91827163917181	6.63708117222806	6.52007641279245	5.97947252262759	6.43330957894374	6.35380335128556	6.731385029359	6.47678153538429	7.15722889253231	7.09855235539709	7.32898509220875	7.03987443552043	6.89896589814664	7.80090275932742	7.72872024238288	7.73031477982761	7.56533731311198	7.25360284724565
ZNF410	8.23043098565316	8.3514251691719	8.07551283138671	8.44508680589168	8.24857926266004	8.50199235423122	8.00916389687924	8.29131378720302	7.94419728279664	7.84421896643723	8.21389482789714	8.08251089935368	7.25622207007799	7.85272793481568	7.89955213429131	8.14568605397216	8.06676677278114	8.00171202806094	7.96748549211288	7.67370671313494
TJP1	8.45359082695075	8.33821372346926	8.45696620958313	8.1708537554107	8.54633541263872	8.68596503317954	8.2842481717453	8.14027321520299	8.37288786708388	8.46556035018183	8.60787771710833	7.81400525672359	7.99573612244403	8.53690387478492	7.98726499247955	8.02344913180432	8.14054721164647	7.74724736184556	7.98636446144053	8.05780372159968
EXT2	8.23567475404792	7.65212397123172	7.82081389309451	7.96436680435105	7.04770403615636	7.46029381122475	7.49367513866345	7.5263184678171	7.5675634544762	7.59224648612824	7.83184661969289	7.94983991861041	7.2441425975946	8.31635963929307	8.33512407983225	8.0603129628374	8.0477521400689	7.93338393708808	8.1086100438863	8.17718599516744
PPP1R15A	9.28099151699422	9.60884523436597	10.4082761947848	10.290854211029	11.2281690501091	9.15123009518314	10.8649034382798	10.0624566672964	9.3864308058527	9.24912099002271	8.01024056109159	7.61088647962951	8.04522450109378	8.23128136965461	7.21489822931003	7.69417291612889	7.01692926413455	7.22113916454206	6.99233083524577	6.94797186769085
METAP2	7.04599893372386	7.43958457351387	6.81757893132927	6.76816787035356	7.5207194583259	7.47228451906632	7.27665934303776	7.36744040137184	7.27723714280045	6.96144593046218	6.79336823636781	7.1334438160021	6.05188561910004	7.13124076406488	6.86132781046484	7.16556441460043	6.81611231783172	6.90085794275808	6.54465161813141	6.92205285837285
MEST	6.65709305162443	5.94912686733131	6.5662997319203	7.39930703692156	7.67252103475093	6.89513903756871	7.11970430638142	7.63137016403957	5.67599467496358	7.36172870219998	10.6016645012707	9.02012399252629	9.64376370350768	10.024074772546	9.21908660055061	9.9522413018881	8.96808659021819	9.17691107623437	9.17544433245787	10.0716686459599
EPHX1	7.8174971208336	9.72064773454351	9.3485042566151	8.91767478412304	9.47251513981119	8.45238913279215	8.77032787061996	9.6621342734727	10.4586647971473	10.1855009053562	9.98581862945601	9.69931528168357	9.6621342734727	10.0912957772505	9.49084640813652	9.59442161850695	10.1317766445501	11.1067360711447	9.59085074605731	9.80550202571623
LTF	2.5056107212888	3.11156379713531	2.12434996891301	3.08138386773967	4.22702799686331	3.47640196543066	4.58902290847661	3.51978540380726	3.28530363524273	2.63191147927772	2.82247011567546	2.96594573297794	2.80287397305492	2.54837660997582	2.62407880679075	2.3165315887983	2.84988058827536	2.87515210902309	2.20621662119518	2.44682703121245
LANCL1	7.75607794895295	7.54656286255774	7.70553858039862	7.56094162075501	7.31034449745256	7.82255665112535	7.18519127287886	7.15700843000095	7.47873664434502	7.70194768853582	7.08075546295623	7.79673350519844	7.42035492876221	7.7386916112031	8.1357420342664	7.91160998437644	7.61733356353369	7.42669998624919	7.41991777080664	7.79375466993559
EIF1	11.1370813161829	11.6445024548697	12.1063967167394	11.9112504184727	11.9928043265856	11.9928043265856	11.7017704256853	12.0120726990119	11.625899928329	11.6445024548697	10.8234922718811	10.9734499190348	10.9310343043937	11.3402099163153	10.9833803913444	10.9191973523126	10.9627925593572	10.8192332641284	11.1246256585273	10.9998438497952
ALDOC	6.72308228607701	7.06306134482705	7.35714495191117	7.6632148184944	7.92368853077652	7.12166556801364	8.36384326423922	8.14922627661248	7.44581082725881	7.73148403849476	7.00715582141461	7.16726516900961	7.31260151442477	7.28669750214364	7.28743751874728	7.14935700188544	7.69278615584612	7.47973061472237	7.56198445224045	7.37443479665202
EFNA1	6.94643944402049	5.20087476638353	5.56179546807596	6.72087924278175	7.35107068667474	6.44576655732349	7.70593991035336	6.87794620835565	6.8942730413609	5.28531240252507	4.52772490688147	5.45132594095224	6.74722904127949	6.42107005711151	5.43768306066853	5.35194803816281	5.91979237980675	4.54566184386679	5.76862728560545	5.81764951909978
GET3	7.80870976280606	8.07772980859044	7.45922994518137	8.0664732364247	7.31514844928271	6.80754625549032	7.35623333448214	6.99748804025291	7.68584574486023	7.98366332370762	7.83683349503225	8.0477521400689	8.07594472010053	7.7406700131916	7.9375452637586	8.20330596211601	7.50683463866822	7.62438458391621	7.74689683547482	8.18998350375795
ACAA1	7.60428226252023	7.2451038864237	7.43450563770369	7.1978032261604	6.66637433526041	7.15163581948151	7.36744040137184	6.88191645748189	7.19650810910178	7.39326692233737	7.47733832402267	7.57994251422157	7.9344191065483	7.35360294191898	7.54382025460613	7.44581082725881	7.35422477525818	7.33981039501633	7.27989343650418	7.58161506465627
SDHD	8.75003792137784	7.43899064072273	7.51198809561625	7.4168241227421	7.50972034209767	7.97033253735834	8.22409874086574	6.92882277364518	7.51937862491621	7.29622305425762	7.01714909142415	7.67488095510492	7.51490730180368	7.24279622471157	7.94299873648606	7.65287046170705	7.63366744444635	8.09994601236294	7.41753634869047	7.53397570188663
TMEM184B	7.14955826726923	6.88890235742051	6.41790607848673	6.41229062082134	7.30498015366044	7.5910588057912	7.0809240354586	7.65600145102691	6.80099851576165	6.97592472539265	6.78761958245708	6.7911408516037	7.60546530134158	6.90845917854114	7.18038996979116	6.98355416932905	7.32524677456794	7.36824773612125	7.38804517575648	6.81081267244586
RPL38	11.3137924873034	10.9243410172683	11.1681218192056	10.890853908969	10.6496989811006	11.0678706310121	10.8234922718811	10.7676207857256	10.4120453590468	10.5380759781784	11.1746881349694	10.8965936071537	11.4783687543559	11.047610633929	10.9021838179105	11.2045040179424	10.6713809365341	10.3274997498892	10.4751880683961	10.795309529499
BCKDK	5.5824247534746	6.64663262931923	6.7500399881001	6.9178556453412	6.78539143615524	6.25944654233112	7.12642872904651	7.180216756099	7.1082661257031	6.59589238369043	6.9465901893247	6.82840426388354	6.79243963492936	6.77141114249205	7.14132767790931	6.61054054898908	7.25044552284738	7.2382818123678	6.71952580297411	7.29522668837027
WIPI2	7.48538447867543	8.1704419529247	8.28656463482487	7.91331554533547	8.0477521400689	7.61325962301068	7.56271409031301	7.88371198048798	8.44439012481048	8.07772980859044	8.14568605397216	8.01748156527292	8.10789420113487	7.91056400131217	8.05264549951633	7.88451922404111	7.60923796245208	7.9111532071654	7.7345856731889	8.05264549951633
MAN2A2	6.79644903557056	6.40188775175062	7.22357572767072	6.73622932119051	7.13423577819685	6.81557395174983	6.49682556826885	6.74304161478099	6.62874088657735	6.94147695948424	6.87424712207472	6.84300179578022	7.18340443698081	6.88055732524782	6.86192456390677	7.02943324761127	6.78761958245708	6.45632801395831	6.63854552476981	6.90181472789431
RB1CC1	7.00029796680511	8.15835267187314	8.09791429842103	7.71950333654767	8.20104574978666	7.96865962093672	7.17916254058808	7.40324623747142	7.64541676502877	6.9932802877395	6.92839815075241	7.17383694711026	6.55018608496483	6.92166487194442	7.23541328214166	7.49367513866345	7.04786853141266	6.73795925864288	6.96527026327443	6.80790407721222
SFRP1	8.47989016805809	8.93101399096843	9.33656957679075	8.3525556106658	8.90900282420173	8.56591990359503	8.80869238399867	9.22946954939303	9.62424340493097	8.97443116863498	9.10329609677673	8.25121122096715	8.23325980603328	9.25655541903427	9.59802207787215	9.05556404511666	8.42448174332328	9.30614478217341	8.52686328473336	9.4483005622439
UBE4A	8.22724571785663	9.04300129890987	8.7036856863517	8.78421192541632	8.50950668130796	8.74018415298938	8.35584959407913	8.02992546961007	8.67031672953111	8.54726944986492	9.13230032906318	8.87933143145007	7.98214685565924	8.54726944986492	9.00682680054481	8.70586130845848	8.77073352682856	8.84335325811306	8.83318940424044	8.63524276004755
KDM5A	6.73722710683287	7.41871504252379	7.78982314568084	7.43495195136626	7.42847705325544	7.58818998013323	6.46822465070909	6.84645669375973	7.13918219334028	6.97306321550228	7.62410219530657	7.05582887838883	6.82498532660562	7.26682293842551	7.47246658046811	6.52345110595023	6.00070558432822	6.5473455013853	6.61713221487842	7.06203490540578
FIBP	7.76235101450757	7.80778506123452	7.95265334649786	8.35891880440088	8.01144946555058	7.6881559799282	8.42376070684104	8.06572579544209	8.23128136965461	8.25121122096715	8.34794449034585	8.42325538371749	8.72569828643721	8.35693625997486	8.47366381320167	8.30627014937949	8.63617865055803	8.62122074037878	8.55320632952378	8.44925760141371
HARS1	7.73200607373282	7.43353836203273	8.1326754027386	7.99217455936427	7.84097495191303	7.2918005234163	7.9602875797977	7.93289734007631	7.36084036144385	7.59565382989813	7.84313716987818	7.18118931557111	7.62020180103932	7.84916932032238	7.1883129200774	7.69079550867422	7.71110680748799	7.59224648612824	7.78121163455607	7.20044614213565
SMS	7.89853777434269	7.27232946429846	7.37028035089971	7.74878317296022	6.92882277364518	8.10955342085783	7.40579465720972	7.85872278785987	7.83571411127714	7.21984649485141	7.33130462843354	7.56788234175525	7.87533461654459	6.65295229548651	7.65376650467303	7.13164581085417	7.23252935146726	7.85872278785987	7.40324623747142	7.38946075162079
ARHGAP35	5.1742360491758	5.93430144808694	5.64300472872141	5.26976907195076	6.0187422152172	5.43828642758728	5.83614950820851	5.83879482960911	5.51508323601978	5.64096225900095	5.26151873588227	6.01532910980223	5.96986738338857	5.46092138105154	5.97191418252998	5.98199701964565	5.0119844624071	5.79476353289651	5.58958048724893	5.60315626488057
CBX6	6.68499582162839	7.27099077565243	7.15050889643489	8.1326754027386	7.64497734238849	6.71693740920727	6.79455509266033	7.41193917115523	7.48409270645809	6.90710815875099	8.3715582310109	8.71502579617162	8.29251092586357	8.24500483440445	8.0208884404045	8.25967070449181	7.98877503095801	8.004103565478	8.68802865448468	8.51265017270534
ZMYM4	6.82382833968604	6.59491785782018	6.65478571065308	6.37899654523264	6.87681280356967	6.83257529908357	6.56696316290364	6.66142581058252	6.55789198263581	6.66851660030853	7.38006321500911	7.13707256577927	6.66142581058252	7.23977846074988	7.31715759486945	7.335271953428	7.11085170759262	7.08853884155817	7.1268557527398	6.97873396041812
RAI14	7.22716929527916	6.47203003926103	6.18502815034112	7.00195520577626	6.94272678122836	7.47437924406016	8.60540336612475	7.33696925465946	6.13471403390786	6.8740911301235	6.88211599714363	6.99309238294487	6.47392472820868	6.76857483252296	6.26984489357626	6.34435580515581	6.57746748832333	6.49726554547781	6.72636048526718	7.24543165858347
ALDH3A2	8.19202827322525	7.81220475144341	7.99064494372257	7.28826407105441	7.52762941268826	7.71258270374969	6.80184510989405	7.01198835248104	7.54382025460613	7.7421670290601	7.91911071505216	8.41015256432935	8.65408123716641	8.42200255253599	8.63818363810465	8.85788950941432	8.12281943295555	8.28208979533806	8.7277687854777	8.67833191723084
KPNA1	6.68758765752522	6.77646776883184	6.41614774284735	6.57582925055979	6.70904439865421	6.64766055966095	6.79805196972248	6.63930104613229	6.30788975807086	6.8529022624159	6.49582784388757	6.67184079283311	6.41652433595575	6.70425382117908	6.6615744035415	6.76857483252296	6.53463938969287	6.69376492859201	6.5860892394414	6.61731796129472
CTR9	8.08702821018039	7.75804137380354	8.14275950567541	7.95515881345086	8.24021058348685	8.40797200489062	7.53893544332962	7.42274228760546	8.05041614073842	7.3779873829893	8.02443183099489	8.18173956452231	8.39780197905812	7.93674448840333	8.16502824131749	7.8806071728412	7.76014583738207	7.85699282452502	8.04074758733881	7.75994398693838
SEL1L	7.62539791142324	7.39326692233737	7.39690407664424	7.2368616588727	7.18214730470728	7.19877356324368	6.49726554547781	6.74533925288536	6.82618754208121	6.93660343917281	7.61381298708489	7.83292695013376	7.66903718081645	7.81330490772757	7.83933239731648	7.61481655587315	7.37306682347331	7.32450897791072	7.25741997313651	7.27436217675337
PPFIA1	7.35478279923896	7.01886409627686	6.59730229483768	6.698492218632	6.68526845124331	6.50121893852001	6.36426259895762	6.72001236729756	6.69938575206927	6.52018935417491	6.68061644444258	6.4475351805141	7.22862170629942	6.79438844651554	6.7350300441561	6.81611231783172	6.7555662991591	6.28893742065411	6.22437082288093	6.08548229852613
LDLR	6.49458726802744	6.94359343471598	5.53474365383559	7.63217318584193	8.33111992216221	7.20563158028188	7.75209675237285	8.41015256432935	5.46360361894817	5.82159974705942	4.97853905661823	4.98527461343754	5.11645223354368	5.21132878120708	4.94705411038714	5.30602902071587	5.13133168821966	5.04115554599811	4.9843981837611	4.33494179958057
IDH3A	7.99599871467279	7.44365849471832	6.69833898043789	7.44470163433874	7.52825572485349	6.85371376159995	7.87296060033599	6.8185594287376	6.99636252076177	7.13375851862471	6.18020990005791	6.68782549098222	6.37228434476434	6.64401942529518	7.18692764624911	6.871896097261	6.8977193618431	6.96970933913245	6.43352212292603	6.37856893608278
SDC4	8.80447417367873	10.4790752846448	9.85733832502211	11.1313740826252	9.10059857965912	7.96567400361294	10.579281033743	9.80323747885256	9.9809874317186	9.03045855584326	8.37760904891595	8.23361754301391	8.46010315374718	7.8386181367424	7.86793786330139	7.74601877246984	8.21483936977109	7.83292695013376	8.71425715471082	8.6585258941939
HNRNPL	7.41707343976936	6.9180636422565	8.41844224791042	8.62095353962902	7.74724736184556	8.13100006510831	8.16153002043603	8.39544610482988	7.62332030373767	7.36798930309649	7.78555461266038	7.52963989652598	7.65996111594137	7.39035998500783	7.78584438422694	7.21966001177322	7.24467858688701	7.56825121100145	7.42847705325544	7.56737613059362
OPTN	7.55399966388752	8.35547777299499	7.85090044338983	8.31698171775615	8.34653575842443	8.7277687854777	8.43412273060406	8.27522416206606	8.79287269690275	8.59317420975463	8.27295861497456	7.8603275241733	8.01175919199874	8.30627014937949	7.60515067226838	8.60832234316012	7.87325411033874	8.18632680432392	8.40041632468535	8.52234101178447
PLTP	9.71231369359333	10.9931060627972	10.6261965041273	10.3194830097125	10.7148948588646	10.3194830097125	10.6016645012707	11.3137924873034	11.4275150159628	10.8442705378459	11.3063344937374	11.0678706310121	10.7043295628116	10.4663903475398	10.6070161706558	10.4497481339754	11.7560489054029	12.0505750910935	11.2414659310794	11.2207930354646
BIRC2	8.96440132793955	9.02692538250628	9.3485042566151	8.99503445855245	7.97542698302299	9.53606762198827	8.0660995159334	9.12938041078202	8.61083527373746	7.85090044338983	8.71248231870604	9.03871957743286	9.02576804234704	9.18086513648382	8.99721825753304	8.63944035824752	8.26305236053602	8.50900335499382	8.72691568622277	8.3181129565081
NDUFAB1	9.54607955337909	9.34300765927207	8.56672630868818	9.31899024609529	9.11864714395521	9.15768845727385	9.32685381935433	9.08271308148971	9.12161784012945	9.64950809805341	9.40586950382314	9.4872609512327	10.12614498973	9.35940482501289	9.18844926476187	9.47454880759458	9.23949563834785	9.30707741755432	9.17813440533339	9.49270972446134
COPS3	6.81157337822381	7.68462557121895	6.9570551492339	7.12563510239437	7.39816639196184	7.36991724942799	7.83970813436633	7.38641510718496	7.12166556801364	7.27780649511654	6.80885281928785	6.98130399230024	7.07320887622287	6.76511507142327	7.20521823509864	7.38826045428431	7.00010625098609	7.16396022282396	7.59436554232404	7.15032784628988
IER2	11.2045040179424	10.8814837733063	12.0314233186444	12.2014684096299	12.4085276795747	11.6340245792711	12.2549534164574	11.9430464346978	12.1063967167394	12.0635578388001	10.5073111728689	10.4663903475398	10.7628730406713	11.7113534901511	10.6990072683253	10.0138575791246	9.30070486895427	9.91260435934099	10.3940130198907	9.77681674291534
SEC14L1	7.51045411771093	7.29442931283837	8.1287909785388	7.94809592111045	8.21264193717532	7.93824770386869	7.95447259758452	7.77156791979021	7.84380313180628	7.87631587770451	7.42932078200724	7.92186725346781	7.6209317872613	7.64439742943788	7.43234482463432	7.19301180750518	6.75421532060092	7.15986199980973	7.40550028917623	7.43765875477368
TJP2	6.93053423707738	6.38022000936093	6.42662322667398	6.00310857330453	7.11984613748303	6.98130399230024	6.626042364447	7.11434183370984	7.024233269441	7.13375851862471	5.97582364604205	5.73478365109637	6.58416470482204	6.94472868220737	5.57339843856531	5.59948033020649	4.75369261948341	5.06150168783397	6.01481753005039	5.47341059537077
MX1	6.70695592963135	6.74157952861928	7.2441425975946	6.80790407721222	6.2870663641659	6.81430995396116	6.44588473496112	7.66187847229843	6.59297649270891	6.74509745793591	6.96170968778042	7.27632982346363	6.77828342629123	7.90411140211615	6.74485566298646	8.16431948003413	7.06533730421582	7.10753439897147	6.38972735924024	6.71393650093612
CTSL	10.7471669336407	9.14653860584684	9.01313119492318	9.69452918509666	9.64735147443602	9.2718162202195	10.1232784160641	10.1465515303928	8.95694072990944	8.99616967993036	9.24494462018525	9.7507797883609	10.1618049381979	9.20262570890129	9.61201900636864	9.70772559995851	10.2769147683849	9.73952120283918	9.37192518927012	9.48538508412272
SLC39A6	8.92635638915705	8.43670743572385	8.27008704806612	8.1779965442429	8.0247564972614	8.65128403544072	7.59676150966896	7.46872656374492	8.3653958682482	8.41307045978339	8.29367180090661	8.8760404050959	8.5408546446644	9.0000550410063	8.67801322214937	8.74491871120958	8.85488490916533	8.6611075607012	8.6150405819308	8.30389728727766
UQCR11	9.48538508412272	8.9630966363934	8.7036856863517	8.9374050983149	9.28673286238553	8.81475607040924	9.26583928670053	8.8899734237842	9.14069114965232	8.77388333034335	9.26720679943238	9.27245213275295	10.268725927326	9.1556925483169	9.18844926476187	9.56476669487989	9.6309956368542	9.60039258244809	9.79448642267015	9.43275315200406
ARL2BP	8.54445238820682	8.32293273362605	8.39384576220862	7.83271944540479	8.68363989216255	8.65207251950961	8.49457981775517	8.5598665268264	8.34234186843978	8.73056069444821	8.39420601587686	8.95483777776371	8.7871262808765	8.91716715010187	8.75412312095764	8.95578367192366	8.83998243205204	8.5676444960567	8.82097086490146	8.92381917595099
PAF1	6.78740782253745	7.4160070721202	7.40204360441363	7.21877330520298	7.12910414138458	6.38603231541277	6.9735575062018	7.16786633880247	7.15079562040953	6.96144593046218	7.0844555955769	5.81220663751483	7.01107496931473	6.89353342481914	6.72308228607701	6.67168308640579	6.9010108135569	6.31515301428468	6.8704777722432	6.90973139301315
BIRC5	4.50705539701073	5.55055601782118	5.31774456290717	5.09253079000514	5.14682872861524	4.82273051404242	5.66036032821262	5.23289712180625	4.96625132744704	5.71398166114728	5.38330315534253	5.17625888939826	5.35826581907215	5.43380887160734	4.6325306586149	5.06187209588909	4.81397593866348	5.44320330324458	5.4464735810574	5.85241403627782
TSPO	9.08643773950051	9.22946954939303	9.11055201606518	9.11629578875732	9.27048431150191	7.86195096601686	9.28099151699422	8.8597828912302	9.32878072456982	9.7526719651639	9.09237807207475	10.0449363226547	9.9775559566628	9.7507797883609	9.67259469931889	9.99152913377195	10.024074772546	10.1068292246121	10.0168032882427	9.64735147443602
NUP153	8.30496915579194	8.62728557022307	8.55577003358339	8.40358546564731	9.15123009518314	8.9490831426193	8.72449717323872	8.79571108465919	8.54445238820682	8.38760778723203	7.85655297604421	8.08378708976537	7.42632442105677	8.02558084155464	8.17504967421357	8.10348335760106	7.56128678830669	7.70528422675667	8.09827168943568	7.32355963876697
PRMT2	6.56239082782093	6.45049051136124	6.08997071377319	6.64225169413695	6.50666469654163	6.63537154317472	6.29932565891699	6.74950302659427	6.66338269272158	6.74368996156581	7.22997841975413	6.79550171388681	7.13218276373983	6.9189527199769	6.65628352543397	6.97740215084482	7.26056638994225	7.02901767058499	7.28188256067715	7.40028046435113
DGCR2	7.58872875483181	7.01346721168274	6.70220508640351	6.75520382769982	6.57088150238523	6.09251417560011	5.29139097015326	6.32622066471088	6.59873232555541	6.06322583343867	6.80397084688353	6.34413592579277	7.65332891788857	6.78826534049527	6.40161806585318	6.83072523666393	6.61218909511699	6.26581797835788	6.3281009440078	6.18251431836889
RALB	8.46010315374718	8.31363865342545	8.24303874438621	7.97311798511442	7.8806071728412	7.73622375691059	8.11917942344502	7.65434018316905	7.72822488643365	8.0247564972614	7.98214685565924	8.20573898599606	8.10580842274143	8.44439012481048	7.95493521868509	8.87223404927755	8.09954790152223	7.86173405459122	7.98238035830522	8.13534460950035
BRD4	7.38782989722865	8.26072325244944	7.78168100777857	8.36065288273193	9.55290381646209	8.31886266226708	9.01587150281938	9.81340602953778	8.93050941164896	9.08380441618916	8.34308474689246	7.64956946778607	7.37149555200423	7.23444371478085	7.21120480126416	7.26757622818788	6.55612394993108	8.35465417058032	7.87558760186024	8.21188987126954
SPG7	6.92321286274221	7.03769274164923	7.44783153035466	7.33644507171695	7.86094174751864	6.74157952861928	6.68163168836234	7.5985893856075	7.90995129115075	8.0085735799201	7.76039040290611	6.89513903756871	7.88268225935321	7.24837042761937	6.97428252855878	7.15679081119711	7.60012348348894	7.51937862491621	7.56198445224045	7.53700438773892
IGBP1	8.76169203896216	9.10329609677673	8.59878791497579	7.98752113946527	8.55108118895545	8.90627331051701	8.01081377054292	8.69320216397169	8.7277687854777	8.08378708976537	8.17288147085844	8.05370880700921	6.72456032882535	8.63849404204008	8.21294062933852	8.53312024982396	8.54445238820682	8.30011689674629	8.17418669116758	8.21777272463536
GOLGA3	7.34735608237372	7.17664345364734	7.59363412737627	7.38545589924314	7.72798008814282	6.96701337981956	7.40734348845101	7.8386181367424	7.51992651802197	7.2338952014545	7.78718801833888	7.30253281020307	7.89010272844218	7.65679029883446	7.05568051662041	7.56891377756081	7.96638153233853	8.01113161804675	8.05208453098918	7.34297377734558
MCM2	6.28069414283015	5.54614342090346	6.06717022978471	6.16842504350001	6.15920928304882	5.8997183976313	5.28078885400407	6.60580616653442	6.41524674397139	6.95971876469633	6.31592368146076	6.37667818100788	6.41066233059148	6.04075219266728	6.24368468409849	6.51786978785444	6.63223312327752	6.57896728348506	6.98876686673265	7.04441470565665
PEPD	8.7253642806792	8.6776945270679	7.94040924484235	7.63661850161862	8.55710788082049	8.57257379870191	8.6585258941939	7.84072359632359	9.01164378531007	9.14597589061346	8.53690387478492	8.26871741188729	8.93814739859398	8.38460973608265	8.6615094393641	9.69223481218404	8.38223543307634	9.13091919552377	8.90228228658864	7.96773784413226
ARFIP2	7.00321814567126	7.81432879976602	7.6655230168171	8.08153962021627	8.63617865055803	7.5063997080443	8.20758491017213	8.5023572271309	7.97976150536178	8.30537788328941	8.29485551071682	7.38804517575648	7.57183548820476	7.69062335892145	7.24372493914828	7.56271409031301	7.46758670415137	7.74988937960733	7.8035443761579	7.85725906484795
COX7B	8.8597828912302	9.23341367828488	8.3585384446973	9.16494521057745	8.40490610111037	9.23823736275373	9.26098323617149	8.67347661808477	8.5958818364611	8.68676771647575	9.4872609512327	9.27756614683098	8.86141791017093	9.09084930218705	8.90076185533345	9.80919976803939	8.9836261385347	9.1496949972361	8.84287947583215	8.48711983299377
SLC4A2	5.13133168821966	4.72852514688531	5.28036628423705	5.92487310940425	4.58080761196918	4.181875264296	4.54611498164521	4.170913956166	6.18418797103856	3.07591060802333	5.66641192714529	5.33665098312938	5.33804825094213	5.75625284172906	4.45940478453577	3.67174736766661	6.71162831942808	6.14944008005516	5.06040094590783	3.1403828659204
VWF	7.91911071505216	8.36065288273193	9.42267316803716	8.86458138913863	10.3921031232621	8.61133489367508	10.4046115546046	10.0302322982206	9.47029425592391	9.71022731425692	9.33345735362641	9.34762665790017	8.8288003401407	9.60431407378183	8.58998523253001	9.19937704569971	9.45944912356854	9.3662057195009	9.38131813938303	10.4751880683961
SNX2	9.11629578875732	8.75511025579041	8.37288786708388	8.19397181926311	8.33450966040331	8.86980965239156	7.62951111152669	7.22817158506287	8.19900719442245	7.87800927936052	8.49877028352039	9.06734387809296	8.23007228008383	8.74720291099302	9.23195479098686	9.12528793727308	8.36783011370103	8.99244414906479	8.42997383864961	8.11174447171076
NOC2L	7.35763445802993	6.83877700058369	6.85481020555443	7.41892086392639	6.68978434925766	5.61087141458046	7.11874146673473	7.42509708642017	7.05267323583311	6.81778133124837	5.89100468021842	6.14893052367746	6.49360436990019	6.44231181380337	6.27180243793253	6.32578069198746	6.7772969564914	6.32230734575653	5.99189387185821	5.56505968230447
DPF2	8.11148916653218	7.85898837142074	7.76608117694485	6.97254645005555	4.9200533835353	6.66172299650049	4.75613778443398	5.13006287402782	7.32065260998762	6.48710367871989	7.54675529767515	7.43814344362058	7.93215417063789	7.72847256440826	7.80437786708806	7.90811877425826	6.59736195361849	5.66507565070105	7.13317257763114	5.17871636277238
ARHGAP1	8.28493971748098	8.4713815462388	8.95950747131208	8.60291843809039	9.15428924338415	8.58078519852853	8.63944035824752	9.57268347183504	9.01313119492318	8.99244414906479	9.07515426301123	9.28673286238553	9.43275315200406	8.93050941164896	8.69893406828878	8.85363788672423	8.91008634942635	8.74811809249467	9.13230032906318	9.83802056415605
CPNE3	8.63524276004755	8.49766597072903	8.79941687891463	8.15643165468738	8.05780372159968	8.23567475404792	7.88968191519849	8.0973562196725	8.20758491017213	8.07261312203156	8.45696620958313	8.54397804538031	7.84072359632359	8.65808453656483	8.58998523253001	8.55933747970698	8.23397527999454	7.87752625037938	8.49320098153148	8.13181015700235
AP2S1	9.10329609677673	8.86554948433601	8.41673013224072	9.0313476338551	8.41844224791042	7.29726459249467	8.63103730702444	8.34519873753839	8.82156308104522	9.16494521057745	8.97986907233025	8.91008634942635	9.40586950382314	9.12490864485664	9.33203614365768	9.11864714395521	9.27468802406824	9.47029425592391	9.16494521057745	9.33345735362641
CHMP2A	9.22817451072991	8.55071080184288	8.85488490916533	8.97443116863498	8.09533457160431	8.1443806595167	8.76887207939189	8.32293273362605	8.5334231123596	8.28015089759949	8.61083527373746	8.75003792137784	9.56297927500234	8.9374050983149	8.83852896467725	9.17101064028186	8.48755883392892	8.24598069763725	8.59472799863748	8.40744117477556
PLIN3	7.92401552929449	8.88538694925092	7.74420573230308	8.72400318389314	8.77628724837723	8.18658467278446	8.74124086454584	8.63617865055803	9.17813440533339	8.53846409544587	8.6660506352694	9.22192100820975	9.06431773886957	8.4648061030459	8.37760904891595	7.81181790111537	8.42803442178097	9.33345735362641	8.86669169912233	8.80329263544946
ABL1	8.06909957192601	9.20849317294073	9.51330088785317	9.51963962371798	9.47251513981119	8.44778423525718	9.69007630123042	10.0518743930012	10.0504689139352	8.86101657747398	8.45469516443506	8.64027909869339	8.35815808499372	8.43927565684147	8.93946187530514	8.65408123716641	9.42453970656149	8.73850768929529	8.72350919454756	8.96082505710128
TRAK2	8.60743309105654	8.50272210003058	8.32570936638642	7.90791446810591	8.17389305902777	7.72265695754611	8.07508352238419	7.87699346463608	7.7397786151452	8.38294361735611	8.74062718730992	7.98969080948678	7.15450556255388	8.2640817481363	8.40041632468535	8.10502290605977	7.54762881107292	7.50162729847336	7.86151714316559	7.74147971289757
PRPF4B	7.94390882758598	7.6127271422504	7.03848345060735	7.41892086392639	7.49326299813743	7.60045846530638	7.23596006226245	7.024233269441	7.18408571614115	7.1978032261604	7.25449776077369	7.54789304663931	6.94766313499011	7.36566793492792	7.63434538166221	7.60091451052407	7.54859894508319	7.51777129968416	7.29569399562295	7.14464902077726
AREL1	6.97793452497259	6.74533925288536	6.61294166647271	7.02051766252806	6.15645520667694	6.05158983230866	5.96403173735562	5.90043089979098	6.18678722396195	6.45191744147405	6.82592815026784	6.89378801896526	6.32275019225312	6.63811971062194	6.39618358523895	6.35089005372545	6.35223475926819	6.90845917854114	6.77102421631672	6.7899296654175
RIOK3	8.40275293033225	8.62432799086638	8.37760904891595	8.5730932819209	8.55642512222436	8.57618366048769	8.24598069763725	8.67031672953111	8.12717125627984	7.80604255618713	8.15643165468738	8.12019437874044	8.05471601170836	7.86641487311058	7.92108609901703	7.76361570846957	7.55028822397683	8.22665863025464	7.59363412737627	8.31725673980746
WWTR1	7.24966707576804	7.39286438272927	7.22113916454206	7.17335908153943	7.66951063776534	8.02584365252768	8.07380987389395	7.757530501051	7.30498015366044	6.54168907732536	8.26479104925113	7.56171035869392	7.07227196270856	7.93960464001868	7.73719811462603	8.11262355009762	7.78150503004439	7.52535954143579	7.51559720000713	7.43518657396019
ACTR1B	7.16198486699286	7.72330104657367	8.08540451862842	7.18650040886478	7.99990316073705	7.41657480571484	8.17389305902777	8.08945616921318	8.1416422466316	8.39780197905812	8.12090286560518	7.98488834720355	7.53002396165625	7.95593374561634	7.80957637249646	7.89229603341604	8.19043155456001	8.05148400575516	8.07594472010053	8.39882204011039
ZMYND11	8.5629096619119	8.65764317893576	8.96082505710128	8.53929257180521	8.64071393381995	9.05279002635203	8.54972974362006	8.59536793209633	8.65581400999821	8.76362909098039	8.64864268602628	8.63449948802772	8.68802865448468	8.65680907310226	8.63366611388384	8.59317420975463	8.49877028352039	8.18207418774797	8.30315496386422	8.73850768929529
AIMP2	8.25046556901607	7.64905421014484	7.26073037379477	8.15251223417397	7.56891377756081	7.52434992546808	8.32787136964712	7.4805081561882	7.38826045428431	7.81974498271587	7.69479331190024	7.79403957619576	8.15580620835917	7.70413494193985	7.73645902247672	7.85139709068945	7.83880277680603	7.81275489121884	7.56324072940668	7.72114952662523
AKR7A2	7.94503161879734	7.47372714339664	7.86828047331123	7.33743713178047	6.8545614049717	7.024233269441	7.20350179854197	7.47315402159255	7.64414676793266	7.23649120192349	8.45779510227039	8.16261001441985	8.84640306432449	8.52725358437355	8.51013072304122	8.21483936977109	8.06909957192601	8.29920845711901	8.49157977344144	8.29297737300233
CLK3	6.47655279958146	7.39828500333502	7.73284871410973	7.1710707798855	7.52963989652598	6.56063954717191	7.57002364666159	7.77276684388606	7.21267360408737	7.11853794720335	7.1107074081954	6.96813464158084	7.51454849511229	7.34136857384563	7.18692764624911	7.55771020337553	7.22176890327731	7.25888259195684	7.02878454350402	7.44803081830201
COPS8	8.72258496340338	8.40210932266949	8.52096977485183	8.36243924767457	7.9344191065483	8.64600964338209	8.46185588700983	7.96924259707725	8.27522416206606	8.46726702491342	8.00956893022511	8.02636688577012	8.40041632468535	7.90127405375863	8.22409874086574	7.82803689329591	8.28557248526928	8.19202827322525	8.18100580718736	8.16946735725679
ADSL	8.08128852624415	7.92634765592983	7.82462741655089	7.93107515447879	7.61016450127614	7.87325411033874	8.29297737300233	7.52717986972272	7.84583622196283	7.91500215510825	7.81691380513257	7.97283917719431	7.62806926279151	8.27979198952129	7.75922635538995	7.98451129927052	8.10273636872071	7.94503161879734	8.26479104925113	7.98636446144053
LY6E	6.88400367728743	6.74157952861928	6.80004370087764	6.92534501262524	6.39722328748625	4.41853985155025	6.67445088970245	7.12973108878547	7.14188655131301	7.01085076116131	7.3771647194411	6.84918259725127	6.5425920077181	7.54964361978888	6.71120842630142	7.65405334392104	7.48858046704035	7.53518390494853	7.28188256067715	6.7791704912299
IFRD1	7.95671356743049	8.21450520405001	7.87296060033599	7.37194719850279	8.0379524152088	8.44348576186272	7.58982938933822	7.65957941180373	7.03355529658715	6.66717113274439	6.13900474644664	5.64929734782157	7.00147133216264	6.39888226070213	6.15780214827952	6.4783593397263	6.23520396971577	5.68229791866797	6.04832168608101	5.56865761111822
PYCR1	6.31858932636529	5.1902995621868	6.93250589792703	7.56775077835879	6.53782974047505	6.66172299650049	7.01515925588154	7.14506639161487	6.29681816185592	7.21398031996817	7.79017128363781	7.0401024922554	6.64639417038241	7.15489008309476	6.94882871743014	7.00276852862858	6.8264782738305	6.70995064266961	7.10157327492301	7.4869855611138
NEDD9	7.47799416609498	6.69749101470564	7.51900474650183	7.13918219334028	7.94246835570961	7.92853812983746	7.94229817311109	6.94080966553097	7.9813841414657	7.78502610461143	5.91105057890203	5.91041680136132	5.96530452729703	6.46380063755017	5.71599550118527	6.62754428580214	6.05511033438094	5.69146217067539	6.29839272544376	5.685657155917
UBAC1	7.11142917225648	7.15545058282341	6.65924606169571	6.75973895938168	6.70820330804714	4.93285706012128	7.03729473254695	4.78463466921144	7.2023749520613	7.07425224794723	6.65883250600909	7.17197376091314	7.29322601150552	6.90650924557194	6.99893943725758	7.180216756099	7.10925990117896	7.57395444350115	7.43672754451725	7.56737613059362
USF2	6.311422756843	7.17541172587773	7.57708097192354	7.60113960125928	7.81400525672359	7.38507669348217	6.70932964847476	7.34115581793907	8.39715066740675	8.00567190858838	7.01608563177637	6.69563916172626	7.56486500685856	7.55072519494117	6.4545336172128	7.11894498626611	7.91331554533547	8.01951052513111	7.61576571538701	7.23740642710767
NUP62	6.28949262907878	5.64244298540026	6.10243334954558	6.51100529200471	6.42480688060313	6.66491155033682	7.07191102090701	5.887090401207	6.74269261989103	6.3710224167633	7.11142917225648	6.8016881093231	6.9286104621988	6.23359151462884	6.38202236287711	5.45384916560808	6.59783803626884	6.85915639716363	6.42411324999158	4.57482352362958
TUBB3	8.47727738443199	8.07594472010053	8.29920845711901	8.89371813490981	9.38831521562031	8.23325980603328	9.56903774614637	10.0449363226547	8.15748319403821	8.62248709829989	8.63283069642937	8.41125325012786	9.05907640583019	9.06553843231756	8.17849644761266	8.91221949673297	8.91665951608071	8.67666242458363	8.72963447326866	7.73843599682785
NUP214	6.95839283719662	6.83472290152648	7.11344032051389	6.87731906692696	7.11344032051389	7.12328860988968	7.05267323583311	6.77623632259112	7.14557661991986	7.0836019916943	6.96330359594645	6.80462084920102	7.12328860988968	6.88666248446957	6.76532779841718	6.90064115091914	7.22794556972908	6.91960744449406	7.05088894538582	6.90444828480516
CELF2	9.05556404511666	9.45944912356854	9.27616805071727	8.94489273557357	8.68802865448468	9.53346201824405	8.14568605397216	8.41760540521167	9.59000294399978	9.26264808495103	8.71502579617162	8.12717125627984	8.28695935823609	8.8404800743977	8.45178949568682	9.27938655951603	8.34898590885363	8.89371813490981	8.37375311552389	8.76615053002054
FARSA	7.21645051083309	6.68344132485927	6.24115068391616	6.82293078582995	5.8472705296615	4.94423571945096	7.15474328249524	5.66410069137424	6.50878239093886	6.45611005767982	6.25827639947867	6.43816036194862	6.7410359700964	6.44555966304193	6.21365849317634	6.57872119708645	6.67678429553554	6.64335509418291	6.56768077175459	6.12748923094561
CREBBP	7.5444539394533	7.61038374676448	7.65233283352278	6.95896502336413	7.68054159420654	8.27008704806612	7.07838142132394	7.75607794895295	7.5908047816687	7.37172137525351	7.55569882058019	6.84017708277837	7.55095432152903	6.80931961415183	7.12709062282554	6.9769121135079	7.07515105203132	7.1978032261604	7.35130769244122	7.34136857384563
PKN1	5.9082347733546	6.61895450044739	6.88771108131788	6.51100529200471	6.74785529890955	5.6987156243578	6.40697363289167	6.77365980135964	7.57314900684287	6.58569556349041	7.41730489422991	6.71596620517924	6.49098694717264	6.44009088863835	6.48066473186678	6.03081825713945	7.65233283352278	7.27252904946317	6.56095262547011	6.09306164273589
CNOT8	8.85227671066721	9.28243585325457	7.78038951209587	8.39715066740675	7.80550034352315	7.77706375052981	8.06375782548966	7.32653081361025	8.09507191760829	8.05329345451769	6.51822909263938	7.07227196270856	7.17255651596307	7.06578114847058	7.33004137537386	7.47107611751352	7.5207194583259	7.09803013017913	7.15489008309476	6.96347990603056
PPP1R2	6.74368996156581	7.13172321513406	6.91044797463433	6.28732384339841	6.69122961798078	7.44620878732751	6.94147695948424	6.23321277999885	6.84204573249454	5.97726368457163	5.99554274461846	6.75020732553606	6.82825482242415	6.43118871253656	6.76532779841718	6.81135849100928	6.73547376440014	6.98837572997105	6.23693959216945	5.9992132443981
MMS19	7.39804778058865	7.06306134482705	6.89445750659321	6.70349527309564	7.42194767438338	7.1145295823281	7.00802822324934	7.08212990461867	6.89846439093912	7.66409349654304	6.67787569277483	7.26757622818788	7.61481655587315	6.69169983496874	7.02591546133885	7.02250852308518	7.35542161682265	7.19285215813041	7.35280419377155	7.45470580003443
AASDHPPT	7.95930713558206	8.04049557085092	7.86690480290137	7.47799416609498	7.58210277645265	8.17849644761266	7.7766886373979	7.08323883604125	7.9340544810027	7.43608883264352	7.2492467394889	7.85872278785987	7.7439652007197	7.55151638352292	7.74772220997452	7.68054159420654	7.45941413810749	7.81400525672359	7.62064335827095	7.15474328249524
VEZF1	7.52492083433272	7.80301501796708	7.84627267335873	7.87631587770451	8.32570936638642	8.5629096619119	7.54382025460613	7.64852910941248	7.91985414104172	7.59749127508884	7.50865249408541	7.44803081830201	6.87513087659104	7.53440819554546	7.78941415810169	7.74772220997452	6.95339693381923	7.42060333927378	7.78941415810169	7.29094449410746
PCM1	7.29598543511096	7.61789372600613	7.71361630581199	7.40652324039449	7.16765937474434	7.4331374239538	6.79052340930856	7.42847705325544	7.13218276373983	6.98155723646658	7.67189253283374	7.67670476089111	7.02692033223844	7.57484969692919	7.69988502878019	7.43814344362058	7.3148591201789	7.00969086697856	7.322558255304	7.14935700188544
CHPF	6.3620143556824	6.63918665723096	7.08918814406765	7.39804778058865	7.04770403615636	6.74304161478099	7.73031477982761	7.84421896643723	7.05500535992926	7.7386916112031	7.20495569816089	7.2532760656602	6.87232448588396	7.32000517479609	7.4269337100103	7.47264864186989	8.19604401173134	7.65746495655793	7.70671039783554	7.90791446810591
ERCC3	6.67098491949836	6.82241950940981	6.62021956287186	6.26581797835788	7.21474819613081	6.61194880092008	6.58183235708258	6.35260720144098	6.81357712371144	6.10516549108947	6.26211087280151	6.56696316290364	7.59533635859707	6.71120842630142	6.72636048526718	6.22485280561894	7.02012472847559	6.99101253055191	6.98950019451877	6.52758070521312
PRKCZ	2.76720643214224	3.20383944459703	4.0833966039794	2.26889450157938	2.96198783219608	2.17419332452627	2.33655700798416	2.97014487404817	2.79783120890909	2.59171399073119	4.33937129924605	2.91722156435681	3.23971522653234	2.7232832072181	2.8988446989554	2.83453777325616	3.04635680897241	2.75508822749557	3.11249039682357	3.59679733796356
BLMH	6.87840950955931	6.95591146314835	4.70886273100812	7.05927876346507	6.64563499308467	6.53152203686267	7.1107074081954	4.37850849936051	6.69107960141956	6.80323884015516	7.19590973027944	6.71952580297411	3.84218887147064	6.72694885465751	6.75935843904689	6.92451724112923	6.9309301702558	6.75737051979161	6.91636951627526	7.22436322528119
MVP	8.06777143312583	8.09475447701006	8.40490610111037	8.18760141965272	8.13242975994098	7.30385629759454	8.79009765168755	8.62248709829989	8.22261195245198	8.5824888009885	8.75412312095764	8.78377541274233	8.47870529924487	8.61689364382789	8.22261195245198	8.23205315895892	8.86922395618758	8.15718248964171	8.31145470658503	8.60073762959756
SUSD6	8.29691917008037	8.17759126970517	7.85549289905385	8.6660506352694	8.33544371195149	7.6482495269921	8.3945662695451	8.63912240211151	7.76487755647005	8.10789420113487	8.66404408413488	8.22204745424185	7.56486500685856	7.84712542249267	7.84097495191303	7.9859451109139	8.5912921635083	8.44175874861778	8.2576072756838	7.87161619374487
KAT2A	6.09594709554442	7.43699654935137	7.63661850161862	8.09619021213474	7.43534891403737	7.42194767438338	7.81050139353981	8.41080074985827	7.51108789307022	7.80870976280606	7.64351297259533	7.01129418184348	6.76532779841718	7.44677639461481	6.97890326413457	6.97822709115977	7.7984087504762	7.53150647521325	7.6633465779237	7.95265334649786
KIF22	5.57209504979607	6.02310326590153	5.79414315873166	5.68842206943554	5.5081458126727	5.29172213907464	5.10751074687292	5.42097977121201	5.39283962079415	5.41485648929996	5.24742137156307	5.79222424011237	6.36418676601137	5.22882450087398	5.79463891615472	5.96592097178463	5.81566965012476	5.77676731179934	5.81315920309019	6.19891956886937
NUP133	8.61317400426458	7.60546530134158	7.73224515941776	7.74878317296022	6.83642976796833	8.04280326184539	7.3499507090448	6.7257741054837	7.60227240122138	7.38030635597737	7.62787115570114	7.89677570006322	8.16502824131749	7.85174705021743	7.98451129927052	7.80090275932742	7.63000731746767	7.60364674113109	7.79162366482212	7.50503821542175
PLOD3	7.89524389980259	8.64187767618096	8.66404408413488	8.70099286274595	8.60787771710833	7.99064494372257	8.93050941164896	8.78805180946226	9.02692538250628	9.24643098917413	8.90566517286366	8.83359378663183	8.10034412320365	8.53806439113377	8.45696620958313	8.63723354612441	9.08804324529812	9.33493222904127	9.30614478217341	9.49843155005659
PPP2R5A	6.57787723483434	7.00221554040345	7.29094449410746	7.2451038864237	7.04941585966991	7.17473337135559	7.22887345294886	6.80216860616827	7.10205099056828	6.96758421184146	6.89022731126265	6.47060535435889	6.43967746238733	6.94882871743014	6.83325898758555	7.05608792756525	6.81135849100928	6.94147695948424	7.06650817630974	7.21289612460638
NUP93	6.66436805422457	3.38112375445284	4.01810126159946	5.88204973433874	3.77788920027948	3.93270167211199	6.21781330363718	3.84252401494773	4.15594875362391	4.25809541247583	4.10240162317239	5.52164640268775	5.66750250014996	6.75233153542132	4.9086998177792	6.18272276891028	4.66399111832042	3.5811702347965	3.61019490596428	3.02500460697512
PTBP1	9.05279002635203	9.17813440533339	9.0845537132472	9.90965348771857	9.97513640889603	8.61967680208193	9.17544433245787	9.51963962371798	9.15834451033927	9.28870397757289	8.84287947583215	9.08643773950051	9.08530301030523	8.78638641982086	8.90169610150764	8.75306137164185	9.27756614683098	8.77388333034335	9.3143369415465	8.93050941164896
CSTF1	6.41403898021555	5.27641445743278	4.8878133050298	4.8445150938305	4.69326624344445	5.38714047166016	4.61610322770613	2.80287397305492	5.07243001248495	4.33270642999555	5.3069859567578	5.24307918681811	6.7299358026473	4.97721151064108	5.50457354563062	5.74125709262851	5.16479873541307	5.24271773649205	4.81462658009475	3.8858756509256
GAS7	7.35763445802993	7.10993099967136	7.72072464287409	7.70792619764446	7.46190610307885	8.1375100386256	7.22276788052395	7.61233280666199	6.90861393829878	7.18271699787588	7.83086379202028	7.73523541043453	7.37398099813958	8.05017115457189	7.88086665670626	7.69796786543332	7.19455264878433	7.14903540898052	7.31740094648623	7.43271737676292
LIMK2	5.74645517739214	5.17783487791196	5.35114315821753	5.29780386100541	5.95205775070492	5.71266196545094	6.65348625661148	6.5432067673603	5.44209068444415	5.30053332295159	5.6744679994807	5.53136838439805	5.60704919206601	5.88856643305648	5.25626893130977	5.62332328670627	6.21046836570535	5.62289020857196	5.64657795556742	5.82587920081224
TMED5	8.5542485078372	8.81791452719544	8.34192263265717	8.06375782548966	8.58954209312316	9.12003344257285	8.37700926832217	8.59385867590817	8.16502824131749	8.04673422819949	7.4826083341516	7.60113960125928	8.33926236140244	7.86974724887699	8.14540156014421	8.03429567912763	8.18246936468285	8.42737976831565	7.89130999974764	7.91056400131217
DKK3	6.88587771791199	8.83173746324652	6.04110316592602	5.75481299667805	7.50725232703852	7.24182496079136	7.44224302692478	7.33594331047109	7.88170554360494	7.82198784364812	8.30315496386422	6.47060535435889	6.12707050331665	8.1443806595167	7.10445324743798	8.57205431548291	7.0599074620448	6.10290969230931	5.95670897800932	5.68056988147432
MTMR3	6.33252346674114	6.87840950955931	6.49716480478545	6.4836561633564	7.11471733094637	7.16909591909575	6.5804502664213	6.75502710884709	7.00715582141461	6.45922520092189	6.3360517487586	7.11471733094637	6.64964098460793	6.42373523375	6.30497474891225	6.65382803032128	6.33521915613593	6.78222994103519	6.5232565616683	6.56110180953801
SRPK1	7.29828918140248	6.82426910045757	6.85915639716363	6.89297353181564	6.90896758157612	6.97793452497259	7.30133551657852	7.07804691569247	6.74533925288536	7.09519974918242	6.92153230484495	6.76472333642483	6.60909793192097	6.70184996621142	6.63580930060554	6.85388493638519	6.97932757191226	6.91457938416728	7.00918126280566	7.18996044905362
BLVRB	8.10580842274143	8.48017591284016	7.84801038413576	7.24837042761937	7.44173762392127	8.13242975994098	7.7766886373979	7.30648016777803	8.25235332923488	8.3374380446204	7.42010651825064	8.06963863636838	8.88538694925092	7.82636675863578	7.72265695754611	8.51013072304122	7.43551125411454	8.49531560170612	7.58350442157035	7.81840079766622
LAMA4	6.84135971809972	5.93935878464659	6.28334656756356	6.48732140819695	5.96986738338857	6.65348625661148	5.76862728560545	6.90181472789431	5.80779492529571	5.82391832482319	6.9706606105347	7.59131282991371	8.05412415950073	7.62064335827095	7.42847705325544	7.15292505159496	6.68806332443922	6.74409500749501	7.70502987311473	7.60305170522058
AMFR	6.95839283719662	6.16073695472898	6.10683269524497	6.9148487290631	6.65709305162443	6.87574030431176	6.67888650426399	6.76109009011108	6.67303480591166	6.20728358971894	6.42029516914129	6.04317435647843	6.52492314821801	7.08130105635633	7.88678729869346	7.15557844756994	7.94886276575697	6.07310325024093	7.59881271289788	6.72061729980762
VASP	7.2120180713052	7.12038568236683	6.89755480699535	6.9224965724345	7.43429394663504	7.15079562040953	7.81653962846357	7.07686900464375	6.99086873768991	8.10418869150022	8.02443183099489	7.11553539393964	8.21075699138985	6.92273222182763	7.20977125536728	7.43353836203273	7.74000871201096	7.9015141644933	7.75106344170014	8.11174447171076
ARL4C	7.3073440404917	7.58565283097672	7.53475586700259	8.09559722560034	7.33153896515506	7.27136019613968	7.4655148139713	7.28693759927234	7.73299076916217	7.69663296066091	7.2600610368791	6.35334658449421	5.91671713957038	6.35356390987761	6.36969935946709	6.09378937186952	6.47540752785909	7.2451038864237	5.98173627621548	5.86034086951908
LSM3	7.12379594775473	7.7957356679615	7.89161507793723	8.15033449785074	7.49040308170976	8.25562227048655	7.87296060033599	7.91306476457855	7.73740501697991	7.79473053924218	8.28778938663565	7.81153757057246	7.24564228402402	8.6909123564192	8.45023318822342	8.35465417058032	8.61689364382789	8.27688051801158	8.29008660968065	8.18479955891719
GSK3A	7.12379594775473	6.61970683650742	7.40365051584809	6.71393650093612	7.33030644546143	7.0469738943417	7.67768586399777	7.87412274337014	7.14903540898052	7.41168698207846	7.65957941180373	6.83434492563976	7.19455264878433	7.10784365582884	6.76366063480288	7.0345921384899	7.58383467526655	7.53612381955493	7.09912432920839	7.3566583651324
ARFGAP3	8.57817883129361	8.11341862144621	7.97154623151747	7.92713087782741	7.71316247162304	8.32105892015845	8.30389728727766	8.08608394290299	8.11703133187285	8.08495138239145	8.12497250375943	7.99919649301603	8.74319571365512	7.44677639461481	8.12261030031962	7.71166628080329	7.65679029883446	7.74097331384011	7.30648016777803	7.25360284724565
PES1	7.852299829235	7.12973108878547	6.08905362103743	7.29294414919974	7.16111073921127	5.09741700428562	7.6271749347509	7.01398168910531	6.88696210015287	6.69981143400918	6.24717118348425	6.60794938027622	7.26777748153306	6.06439883384558	6.52296920256996	6.52460882519793	6.04740171977694	6.14083774434349	5.61881996948316	2.82002694046823
CUL4B	6.21762451114358	7.48888341805334	7.24673694040963	6.96066173148106	6.54206086812052	6.96739923285778	6.25214068333289	6.68892176011629	7.01151339437223	6.53929792811912	6.9465901893247	7.51707846946962	6.13794596212769	7.36701405178604	7.84178106957321	7.22397007547294	7.30904193221516	7.33484542700213	7.60859331797993	7.51880125632977
[truncated: 11,493 more rows]
