# Supplementary material for: Bioinformatics and systems biology approaches to identify potential common pathogeneses for sarcopenia and osteoarthritis
Source: Front Med (Lausanne). 2024 Jun 18;11:1380210. doi: 10.3389/fmed.2024.1380210 (PMC11221828; doi:10.3389/fmed.2024.1380210)
Supplement: Supplementary file 3 [file Data_Sheet_1.ZIP › raw data(1)/05.diff/GSE55235/s1.txt]

GSM1332201	ND
GSM1332202	ND
GSM1332203	ND
GSM1332204	ND
GSM1332205	ND
GSM1332206	ND
GSM1332207	ND
GSM1332208	ND
GSM1332209	ND
GSM1332210	ND
