# Supplementary material for: Bioinformatics and systems biology approaches to identify potential common pathogeneses for sarcopenia and osteoarthritis
Source: Front Med (Lausanne). 2024 Jun 18;11:1380210. doi: 10.3389/fmed.2024.1380210 (PMC11221828; doi:10.3389/fmed.2024.1380210)
Supplement: Supplementary file 3 [file Data_Sheet_1.ZIP › raw data(1)/05.diff/GSE55235/s2.txt]

GSM1332211	OA
GSM1332212	OA
GSM1332213	OA
GSM1332214	OA
GSM1332215	OA
GSM1332216	OA
GSM1332217	OA
GSM1332218	OA
GSM1332219	OA
GSM1332220	OA
