# Supplementary material for: Bioinformatics and systems biology approaches to identify potential common pathogeneses for sarcopenia and osteoarthritis
Source: Front Med (Lausanne). 2024 Jun 18;11:1380210. doi: 10.3389/fmed.2024.1380210 (PMC11221828; doi:10.3389/fmed.2024.1380210)
Supplement: Supplementary file 3 [file Data_Sheet_1.ZIP › raw data(1)/06.venn/Diseases06.venn.R]

######Video source: https://ke.biowolf.cn
######ÉúÐÅ×ÔÑ§Íø: https://www.biowolf.cn/
######Î¢ÐÅ¹«ÖÚºÅ£ºbiowolf_cn
######ºÏ×÷ÓÊÏä£ºbiowolf@foxmail.com
######´ðÒÉÎ¢ÐÅ: 18520221056

#install.packages("VennDiagram")


library(VennDiagram)      #ÒýÓÃ°ü
setwd("D:\\biowolf\\Diseases\\06.venn")     #ÉèÖÃ¹¤×÷Ä¿Â¼

files=dir()                           #»ñÈ¡Ä¿Â¼ÏÂËùÓÐÎÄ¼þ
files=grep(".txt$",files,value=T)     #ÌáÈ¡.txt½áÎ²µÄÎÄ¼þ
listFile="interGenes.List.txt"        #Êä³ö½»¼¯»ùÒòµÄÁÐ±íÎÄ¼þ
typeFile="interGenes.Type.txt"        #Êä³ö½»¼¯»ùÒòµÄÊôÐÔÎÄ¼þ
upList=list()        #ÉÏµ÷»ùÒòµÄÁÐ±í
downList=list()      #ÏÂµ÷»ùÒòµÄÁÐ±í

#¶ÔËùÓÐµÄ²îÒì½á¹ûÎÄ¼þ½øÐÐÑ­»·
for(i in 1:length(files)){
    inputFile=files[i]
	if((inputFile==listFile) | (inputFile==typeFile)){next}
	#¶ÁÈ¡ÊäÈëÎÄ¼þ
    rt=read.table(inputFile, header=T, sep="\t", check.names=F)
    upRT=rt[rt$logFC>0,]       #ÌáÈ¡ÉÏµ÷»ùÒòµÄÊý¾Ý
    downRT=rt[rt$logFC<0,]     #ÌáÈ¡ÏÂµ÷»ùÒòµÄÊý¾Ý
    upGenes=as.vector(upRT[,1])          #ÌáÈ¡ÉÏµ÷»ùÒòÃû³Æ
    downGenes=as.vector(downRT[,1])      #ÌáÈ¡ÏÂµ÷»ùÒòÃû³Æ
    header=unlist(strsplit(inputFile, "\\.|\\-"))
    upList[[paste0(header[1],"_up")]]=upGenes
    downList[[paste0(header[1],"_down")]]=downGenes
}

#»æÖÆÉÏµ÷vennÍ¼
venn.plot=venn.diagram(upList,filename=NULL,fill=c("cornflowerblue", "darkorchid1"),scaled=FALSE,cat.pos=c(-1,1),cat.col = c("cornflowerblue", "darkorchid1"),cat.cex = 1.1)
pdf(file="up.pdf", width=5, height=5)
grid.draw(venn.plot)
dev.off()

#»æÖÆÏÂµ÷vennÍ¼
venn.plot=venn.diagram(downList,filename=NULL,fill=c("cornflowerblue", "darkorchid1"),scaled=FALSE,cat.pos=c(-1,1),cat.col = c("cornflowerblue", "darkorchid1"),cat.cex = 1.1)
pdf(file="down.pdf", width=5, height=5)
grid.draw(venn.plot)
dev.off()

#Êä³ö½»¼¯»ùÒòµÄÎÄ¼þ
upInterGenes=Reduce(intersect, upList)        #½»¼¯µÄÉÏµ÷»ùÒò
upTab=cbind(upInterGenes, "up")
downInterGenes=Reduce(intersect, downList)    #½»¼¯µÄÏÂµ÷»ùÒò
downTab=cbind(downInterGenes, "down")
interTab=rbind(upTab, downTab)
colnames(interTab)=c("Gene", "Type")
#Êä³ö½»¼¯»ùÒòµÄÊôÐÔÎÄ¼þ
write.table(file=typeFile, interTab, sep="\t", quote=F, col.names=T, row.names=F)
#Êä³ö½»¼¯»ùÒòµÄÁÐ±íÎÄ¼þ
write.table(file=listFile, interTab[,1], sep="\t", quote=F, col.names=F, row.names=F)


######Video source: https://ke.biowolf.cn
######ÉúÐÅ×ÔÑ§Íø: https://www.biowolf.cn/
######Î¢ÐÅ¹«ÖÚºÅ£ºbiowolf_cn
######ºÏ×÷ÓÊÏä£ºbiowolf@foxmail.com
######´ðÒÉÎ¢ÐÅ: 18520221056
