# Supplementary material for: Bioinformatics and systems biology approaches to identify potential common pathogeneses for sarcopenia and osteoarthritis
Source: Front Med (Lausanne). 2024 Jun 18;11:1380210. doi: 10.3389/fmed.2024.1380210 (PMC11221828; doi:10.3389/fmed.2024.1380210)
Supplement: Supplementary file 3 [file Data_Sheet_1.ZIP › raw data(1)/06.venn/interGenes.List.txt]

OSBPL3
SLC5A2
SCUBE2
BTN3A3
WWC1
JPT1
LTB
CEBPB
NNMT
PUS1
FOXO3
H1-10
CDKN1A
NFKBIA
ADM
BTG2
ZNF395
ANKRD11
ZBTB16
MFAP5
KLF13
ZFP36
DDIT4
CYP26B1
BCL6
IER5
IFRD1
RRAD
LGALSL
FANCE
RPGR
FHL5
