# Supplementary material for: Bioinformatics and systems biology approaches to identify potential common pathogeneses for sarcopenia and osteoarthritis
Source: Front Med (Lausanne). 2024 Jun 18;11:1380210. doi: 10.3389/fmed.2024.1380210 (PMC11221828; doi:10.3389/fmed.2024.1380210)
Supplement: Supplementary file 3 [file Data_Sheet_1.ZIP › raw data(1)/06.venn/interGenes.Type.txt]

Gene	Type
OSBPL3	up
SLC5A2	up
SCUBE2	up
BTN3A3	up
WWC1	up
JPT1	up
LTB	up
CEBPB	down
NNMT	down
PUS1	down
FOXO3	down
H1-10	down
CDKN1A	down
NFKBIA	down
ADM	down
BTG2	down
ZNF395	down
ANKRD11	down
ZBTB16	down
MFAP5	down
KLF13	down
ZFP36	down
DDIT4	down
CYP26B1	down
BCL6	down
IER5	down
IFRD1	down
RRAD	down
LGALSL	down
FANCE	down
RPGR	down
FHL5	down
