# Supplementary material for: Bioinformatics and systems biology approaches to identify potential common pathogeneses for sarcopenia and osteoarthritis
Source: Front Med (Lausanne). 2024 Jun 18;11:1380210. doi: 10.3389/fmed.2024.1380210 (PMC11221828; doi:10.3389/fmed.2024.1380210)
Supplement: Supplementary file 3 [file Data_Sheet_1.ZIP › raw data(1)/06.venn/R.txt]

#install.packages("VennDiagram")


library(VennDiagram)      #???ð?
setwd("D://AAAAA//ScorpeniaAndOA//06.venn")     #???ù???Ŀ¼

files=dir()                           #??ȡĿ¼???????ļ?
files=grep(".txt$",files,value=T)     #??ȡ.txt??β???ļ?
listFile="interGenes.List.txt"        #???????????????б??ļ?
typeFile="interGenes.Type.txt"        #???????????????????ļ?
upList=list()        #?ϵ????????б?
downList=list()      #?µ????????б?

#?????еĲ????????ļ?????ѭ??
for(i in 1:length(files)){
    inputFile=files[i]
	if((inputFile==listFile) | (inputFile==typeFile)){next}
	#??ȡ?????ļ?
    rt=read.table(inputFile, header=T, sep="\t", check.names=F)
    upRT=rt[rt$logFC>0,]       #??ȡ?ϵ???????????
    downRT=rt[rt$logFC<0,]     #??ȡ?µ???????????
    upGenes=as.vector(upRT[,1])          #??ȡ?ϵ?????????
    downGenes=as.vector(downRT[,1])      #??ȡ?µ?????????
    header=unlist(strsplit(inputFile, "\\.|\\-"))
    upList[[paste0(header[1],"_up")]]=upGenes
    downList[[paste0(header[1],"_down")]]=downGenes
}

#?????ϵ?vennͼ
venn.plot=venn.diagram(upList,filename=NULL,fill=c("cornflowerblue", "darkorchid1"),scaled=FALSE,cat.pos=c(-1,1),cat.col = c("cornflowerblue", "darkorchid1"),cat.cex = 1.1)
pdf(file="up.pdf", width=5, height=5)
grid.draw(venn.plot)
dev.off()

#?????µ?vennͼ
venn.plot=venn.diagram(downList,filename=NULL,fill=c("cornflowerblue", "darkorchid1"),scaled=FALSE,cat.pos=c(-1,1),cat.col = c("cornflowerblue", "darkorchid1"),cat.cex = 1.1)
pdf(file="down.pdf", width=5, height=5)
grid.draw(venn.plot)
dev.off()

#???????????????ļ?
upInterGenes=Reduce(intersect, upList)        #???????ϵ?????
upTab=cbind(upInterGenes, "up")
downInterGenes=Reduce(intersect, downList)    #???????µ?????
downTab=cbind(downInterGenes, "down")
interTab=rbind(upTab, downTab)
colnames(interTab)=c("Gene", "Type")
#???????????????????ļ?
write.table(file=typeFile, interTab, sep="\t", quote=F, col.names=T, row.names=F)
#???????????????б??ļ?
write.table(file=listFile, interTab[,1], sep="\t", quote=F, col.names=F, row.names=F)
