# Supplementary material for: Bioinformatics and systems biology approaches to identify potential common pathogeneses for sarcopenia and osteoarthritis
Source: Front Med (Lausanne). 2024 Jun 18;11:1380210. doi: 10.3389/fmed.2024.1380210 (PMC11221828; doi:10.3389/fmed.2024.1380210)
Supplement: Supplementary file 3 [file Data_Sheet_1.ZIP › raw data(1)/06.venn/VennDiagram.2023-09-27_14-09-26.990027.log]

INFO [2023-09-27 14:09:26] [[1]]
INFO [2023-09-27 14:09:26] downList
INFO [2023-09-27 14:09:26] 
INFO [2023-09-27 14:09:26] $filename
INFO [2023-09-27 14:09:26] NULL
INFO [2023-09-27 14:09:26] 
INFO [2023-09-27 14:09:26] $fill
INFO [2023-09-27 14:09:26] c("cornflowerblue", "darkorchid1")
INFO [2023-09-27 14:09:26] 
INFO [2023-09-27 14:09:26] $scaled
INFO [2023-09-27 14:09:26] [1] FALSE
INFO [2023-09-27 14:09:26] 
INFO [2023-09-27 14:09:26] $cat.pos
INFO [2023-09-27 14:09:26] c(-1, 1)
INFO [2023-09-27 14:09:26] 
INFO [2023-09-27 14:09:26] $cat.col
INFO [2023-09-27 14:09:26] c("cornflowerblue", "darkorchid1")
INFO [2023-09-27 14:09:26] 
INFO [2023-09-27 14:09:26] $cat.cex
INFO [2023-09-27 14:09:26] [1] 1.1
INFO [2023-09-27 14:09:26] 
