# Supplementary material for: Bioinformatics and systems biology approaches to identify potential common pathogeneses for sarcopenia and osteoarthritis
Source: Front Med (Lausanne). 2024 Jun 18;11:1380210. doi: 10.3389/fmed.2024.1380210 (PMC11221828; doi:10.3389/fmed.2024.1380210)
Supplement: Supplementary file 3 [file Data_Sheet_1.ZIP › raw data(1)/07.GO/GO.txt]

ONTOLOGY	ID	Description	GeneRatio	BgRatio	pvalue	p.adjust	qvalue	geneID	Count
BP	GO:1903706	regulation of hemopoiesis	8/30	415/18614	2.17276808556364e-07	0.000237918105369219	0.000173135309554914	CEBPB/FOXO3/NFKBIA/ZBTB16/KLF13/ZFP36/CYP26B1/BCL6	8
BP	GO:0045637	regulation of myeloid cell differentiation	6/30	214/18614	1.01519016043043e-06	0.000555816612835658	0.000404473132339911	CEBPB/FOXO3/NFKBIA/ZBTB16/KLF13/ZFP36	6
BP	GO:0030099	myeloid cell differentiation	7/30	421/18614	3.73907037339009e-06	0.00136476068628738	0.000993149569353088	CEBPB/FOXO3/NFKBIA/ZBTB16/KLF13/ZFP36/BCL6	7
BP	GO:0031099	regeneration	5/30	190/18614	1.21754929470234e-05	0.00333304119424766	0.00242548635813072	CEBPB/NNMT/CDKN1A/ADM/IFRD1	5
BP	GO:0045638	negative regulation of myeloid cell differentiation	4/30	95/18614	1.57594731420617e-05	0.0034513246181115	0.00251156235127172	NFKBIA/ZBTB16/KLF13/ZFP36	4
BP	GO:0030218	erythrocyte differentiation	4/30	130/18614	5.40720518607966e-05	0.0091342208105507	0.00664706095033586	FOXO3/KLF13/ZFP36/BCL6	4
BP	GO:0045646	regulation of erythrocyte differentiation	3/30	47/18614	5.83922791542054e-05	0.0091342208105507	0.00664706095033586	FOXO3/KLF13/ZFP36	3
BP	GO:0034101	erythrocyte homeostasis	4/30	139/18614	7.01794757687889e-05	0.00960581574585298	0.00699024515223331	FOXO3/KLF13/ZFP36/BCL6	4
BP	GO:1902105	regulation of leukocyte differentiation	5/30	319/18614	0.000143575523065792	0.0156837827808229	0.011413240629736	CEBPB/FOXO3/ZBTB16/CYP26B1/BCL6	5
BP	GO:0002262	myeloid cell homeostasis	4/30	171/18614	0.000156373719903607	0.0156837827808229	0.011413240629736	FOXO3/KLF13/ZFP36/BCL6	4
BP	GO:0031100	animal organ regeneration	3/30	66/18614	0.000161419430571679	0.0156837827808229	0.011413240629736	CEBPB/NNMT/ADM	3
BP	GO:0045580	regulation of T cell differentiation	4/30	180/18614	0.000190402673490899	0.0156837827808229	0.011413240629736	FOXO3/ZBTB16/CYP26B1/BCL6	4
BP	GO:0060213	positive regulation of nuclear-transcribed mRNA poly(A) tail shortening	2/30	13/18614	0.000193716288681871	0.0156837827808229	0.011413240629736	BTG2/ZFP36	2
BP	GO:0045600	positive regulation of fat cell differentiation	3/30	71/18614	0.000200523250165772	0.0156837827808229	0.011413240629736	CEBPB/ZBTB16/ZFP36	3
BP	GO:0060211	regulation of nuclear-transcribed mRNA poly(A) tail shortening	2/30	15/18614	0.000260249627195982	0.0189982227853067	0.0138251907219199	BTG2/ZFP36	2
BP	GO:0050863	regulation of T cell activation	5/30	377/18614	0.000311611766009566	0.0209043526252002	0.0152122998676055	CEBPB/FOXO3/ZBTB16/CYP26B1/BCL6	5
BP	GO:0042594	response to starvation	4/30	207/18614	0.000324542460847857	0.0209043526252002	0.0152122998676055	FOXO3/CDKN1A/ADM/ZFP36	4
BP	GO:0045619	regulation of lymphocyte differentiation	4/30	212/18614	0.000355309906849862	0.0216146860000333	0.0157292163441722	FOXO3/ZBTB16/CYP26B1/BCL6	4
BP	GO:0045591	positive regulation of regulatory T cell differentiation	2/30	23/18614	0.000622070997954922	0.0358509338295074	0.026089071770187	FOXO3/BCL6	2
BP	GO:0045926	negative regulation of growth	4/30	252/18614	0.000681439881254649	0.037308833498692	0.0271499994794615	WWC1/CDKN1A/BCL6/IFRD1	4
BP	GO:0045582	positive regulation of T cell differentiation	3/30	116/18614	0.0008468439365209	0.0414236253634352	0.0301443733719014	FOXO3/ZBTB16/BCL6	3
BP	GO:0048640	negative regulation of developmental growth	3/30	116/18614	0.0008468439365209	0.0414236253634352	0.0301443733719014	WWC1/CDKN1A/IFRD1	3
BP	GO:1903131	mononuclear cell differentiation	5/30	474/18614	0.000882580362944804	0.0414236253634352	0.0301443733719014	CEBPB/FOXO3/ZBTB16/CYP26B1/BCL6	5
BP	GO:0031667	response to nutrient levels	5/30	477/18614	0.000907915076458853	0.0414236253634352	0.0301443733719014	FOXO3/CDKN1A/ADM/ZFP36/CYP26B1	5
BP	GO:0090312	positive regulation of protein deacetylation	2/30	30/18614	0.00106209765602177	0.0465198773337535	0.0338529652887781	NNMT/BCL6	2
BP	GO:0045621	positive regulation of lymphocyte differentiation	3/30	130/18614	0.00117731156892882	0.049582929537579	0.0360819780436888	FOXO3/ZBTB16/BCL6	3
BP	GO:0030217	T cell differentiation	4/30	300/18614	0.00130225015103475	0.0516291535179301	0.0375710350522212	FOXO3/ZBTB16/CYP26B1/BCL6	4
BP	GO:0000289	nuclear-transcribed mRNA poly(A) tail shortening	2/30	34/18614	0.00136426682360348	0.0516291535179301	0.0375710350522212	BTG2/ZFP36	2
BP	GO:0048872	homeostasis of number of cells	4/30	304/18614	0.0013673474447671	0.0516291535179301	0.0375710350522212	FOXO3/KLF13/ZFP36/BCL6	4
BP	GO:0051384	response to glucocorticoid	3/30	142/18614	0.00151751873150491	0.0530633285863835	0.0386146981397667	ADM/ZFP36/DDIT4	3
BP	GO:0045589	regulation of regulatory T cell differentiation	2/30	36/18614	0.00152900133459057	0.0530633285863835	0.0386146981397667	FOXO3/BCL6	2
BP	GO:0045746	negative regulation of Notch signaling pathway	2/30	37/18614	0.00161475645771337	0.0530633285863835	0.0386146981397667	NFKBIA/BCL6	2
BP	GO:0045598	regulation of fat cell differentiation	3/30	146/18614	0.00164323303586626	0.0530633285863835	0.0386146981397667	CEBPB/ZBTB16/ZFP36	3
BP	GO:0051053	negative regulation of DNA metabolic process	3/30	148/18614	0.00170846634964572	0.0530633285863835	0.0386146981397667	H1-10/CDKN1A/BCL6	3
BP	GO:0051251	positive regulation of lymphocyte activation	4/30	327/18614	0.00178660668919498	0.0530633285863835	0.0386146981397667	FOXO3/CDKN1A/ZBTB16/BCL6	4
BP	GO:1901214	regulation of neuron death	4/30	327/18614	0.00178660668919498	0.0530633285863835	0.0386146981397667	CEBPB/FOXO3/BTG2/DDIT4	4
BP	GO:0045066	regulatory T cell differentiation	2/30	39/18614	0.00179300744995086	0.0530633285863835	0.0386146981397667	FOXO3/BCL6	2
BP	GO:0032496	response to lipopolysaccharide	4/30	345/18614	0.0021717268764255	0.062080910062853	0.0451768795170196	CEBPB/NFKBIA/ADM/ZFP36	4
BP	GO:0001709	cell fate determination	2/30	44/18614	0.00227763117561075	0.062080910062853	0.0451768795170196	CYP26B1/IFRD1	2
BP	GO:0042771	intrinsic apoptotic signaling pathway in response to DNA damage by p53 class mediator	2/30	44/18614	0.00227763117561075	0.062080910062853	0.0451768795170196	CDKN1A/DDIT4	2
BP	GO:0031960	response to corticosteroid	3/30	166/18614	0.00236941838121267	0.062080910062853	0.0451768795170196	ADM/ZFP36/DDIT4	3
BP	GO:0030890	positive regulation of B cell proliferation	2/30	45/18614	0.00238118559145189	0.062080910062853	0.0451768795170196	CDKN1A/BCL6	2
BP	GO:0045910	negative regulation of DNA recombination	2/30	46/18614	0.00248693381929617	0.0633300588867281	0.0460858972143746	H1-10/BCL6	2
BP	GO:0002237	response to molecule of bacterial origin	4/30	366/18614	0.00268972976800765	0.0669375930901903	0.0487111347938227	CEBPB/NFKBIA/ADM/ZFP36	4
BP	GO:0070997	neuron death	4/30	373/18614	0.00287979071518337	0.0680654557620362	0.0495318913836688	CEBPB/FOXO3/BTG2/DDIT4	4
BP	GO:0000959	mitochondrial RNA metabolic process	2/30	50/18614	0.00293172787194698	0.0680654557620362	0.0495318913836688	PUS1/FOXO3	2
BP	GO:0002696	positive regulation of leukocyte activation	4/30	377/18614	0.00299244880010595	0.0680654557620362	0.0495318913836688	FOXO3/CDKN1A/ZBTB16/BCL6	4
BP	GO:1903037	regulation of leukocyte cell-cell adhesion	4/30	378/18614	0.00302107997697118	0.0680654557620362	0.0495318913836688	CEBPB/FOXO3/ZBTB16/BCL6	4
BP	GO:0009266	response to temperature stimulus	3/30	183/18614	0.00312186135768203	0.0680654557620362	0.0495318913836688	NFKBIA/ADM/IER5	3
BP	GO:1902107	positive regulation of leukocyte differentiation	3/30	184/18614	0.00317017191220443	0.0680654557620362	0.0495318913836688	FOXO3/ZBTB16/BCL6	3
BP	GO:1903708	positive regulation of hemopoiesis	3/30	184/18614	0.00317017191220443	0.0680654557620362	0.0495318913836688	FOXO3/ZBTB16/BCL6	3
BP	GO:0009409	response to cold	2/30	54/18614	0.0034110768124753	0.0701056234058376	0.0510165411374372	NFKBIA/ADM	2
BP	GO:0071385	cellular response to glucocorticoid stimulus	2/30	54/18614	0.0034110768124753	0.0701056234058376	0.0510165411374372	ZFP36/DDIT4	2
BP	GO:0050867	positive regulation of cell activation	4/30	394/18614	0.00350515238408781	0.0701056234058376	0.0510165411374372	FOXO3/CDKN1A/ZBTB16/BCL6	4
BP	GO:0030308	negative regulation of cell growth	3/30	191/18614	0.00352128702038454	0.0701056234058376	0.0510165411374372	CDKN1A/BCL6/IFRD1	3
BP	GO:0090311	regulation of protein deacetylation	2/30	58/18614	0.00392454784567583	0.0767389266252684	0.0558436601348985	NNMT/BCL6	2
BP	GO:0050727	regulation of inflammatory response	4/30	414/18614	0.00418170188221748	0.0796271065150708	0.0579454166132262	CEBPB/NFKBIA/ZFP36/BCL6	4
BP	GO:0007159	leukocyte cell-cell adhesion	4/30	415/18614	0.00421769148664302	0.0796271065150708	0.0579454166132262	CEBPB/FOXO3/ZBTB16/BCL6	4
BP	GO:0030098	lymphocyte differentiation	4/30	422/18614	0.00447553913819766	0.083062972141126	0.0604457293062556	FOXO3/ZBTB16/CYP26B1/BCL6	4
BP	GO:0071384	cellular response to corticosteroid stimulus	2/30	64/18614	0.00475779596946244	0.0868297764426896	0.0631868692786503	ZFP36/DDIT4	2
BP	GO:0030888	regulation of B cell proliferation	2/30	65/18614	0.00490394029548449	0.0880297479271396	0.0640601001498146	CDKN1A/BCL6	2
BP	GO:0043523	regulation of neuron apoptotic process	3/30	219/18614	0.00516014360685697	0.0911347943469094	0.0663196725023893	CEBPB/FOXO3/BTG2	3
BP	GO:0000288	nuclear-transcribed mRNA catabolic process, deadenylation-dependent decay	2/30	68/18614	0.00535470374296103	0.0916156343522238	0.0666695844312746	BTG2/ZFP36	2
BP	GO:0035914	skeletal muscle cell differentiation	2/30	68/18614	0.00535470374296103	0.0916156343522238	0.0666695844312746	BTG2/CYP26B1	2
BP	GO:0071222	cellular response to lipopolysaccharide	3/30	224/18614	0.00549364097708143	0.0925467210754487	0.0673471452575002	CEBPB/NFKBIA/ZFP36	3
BP	GO:0042246	tissue regeneration	2/30	73/18614	0.00614668569833265	0.100457027457825	0.0731035518246319	CDKN1A/IFRD1	2
BP	GO:0046637	regulation of alpha-beta T cell differentiation	2/30	73/18614	0.00614668569833265	0.100457027457825	0.0731035518246319	ZBTB16/BCL6	2
BP	GO:0071356	cellular response to tumor necrosis factor	3/30	235/18614	0.00627237639419063	0.101003708112334	0.0735013766316146	FOXO3/NFKBIA/ZFP36	3
BP	GO:0071219	cellular response to molecule of bacterial origin	3/30	237/18614	0.00642069989437342	0.101893715715056	0.074149043783992	CEBPB/NFKBIA/ZFP36	3
BP	GO:0050670	regulation of lymphocyte proliferation	3/30	239/18614	0.00657111583048171	0.102791026205392	0.0748020253184158	CEBPB/CDKN1A/BCL6	3
BP	GO:0032944	regulation of mononuclear cell proliferation	3/30	243/18614	0.0068782558611041	0.104606807887625	0.076123387234734	CEBPB/CDKN1A/BCL6	3
BP	GO:0045930	negative regulation of mitotic cell cycle	3/30	243/18614	0.0068782558611041	0.104606807887625	0.076123387234734	CDKN1A/BTG2/BCL6	3
BP	GO:0045444	fat cell differentiation	3/30	246/18614	0.00711416019748314	0.106712402962247	0.0776556491635867	CEBPB/ZBTB16/ZFP36	3
BP	GO:0050870	positive regulation of T cell activation	3/30	249/18614	0.00735484863575528	0.108831881839892	0.0791980144703662	FOXO3/ZBTB16/BCL6	3
BP	GO:0022407	regulation of cell-cell adhesion	4/30	491/18614	0.007609839541807	0.111103657310382	0.0808512074827776	CEBPB/FOXO3/ZBTB16/BCL6	4
BP	GO:0050871	positive regulation of B cell activation	2/30	83/18614	0.00788040113120352	0.111781020986826	0.0813441315905091	CDKN1A/BCL6	2
BP	GO:0072332	intrinsic apoptotic signaling pathway by p53 class mediator	2/30	83/18614	0.00788040113120352	0.111781020986826	0.0813441315905091	CDKN1A/DDIT4	2
BP	GO:0034612	response to tumor necrosis factor	3/30	257/18614	0.00802025472545714	0.111781020986826	0.0813441315905091	FOXO3/NFKBIA/ZFP36	3
BP	GO:0061515	myeloid cell development	2/30	84/18614	0.00806456681092168	0.111781020986826	0.0813441315905091	CEBPB/BCL6	2
BP	GO:0051402	neuron apoptotic process	3/30	259/18614	0.008192000048237	0.112128000660244	0.0815966320594133	CEBPB/FOXO3/BTG2	3
BP	GO:0071216	cellular response to biotic stimulus	3/30	264/18614	0.00863087406417916	0.116676630867607	0.0849067143155766	CEBPB/NFKBIA/ZFP36	3
BP	GO:0070663	regulation of leukocyte proliferation	3/30	268/18614	0.00899180734191721	0.118923965575523	0.0865421215483499	CEBPB/CDKN1A/BCL6	3
BP	GO:0001892	embryonic placenta development	2/30	89/18614	0.0090143279842634	0.118923965575523	0.0865421215483499	CEBPB/ADM	2
BP	GO:0042475	odontogenesis of dentin-containing tooth	2/30	91/18614	0.00940761758393035	0.121807098454734	0.0886402052681893	ADM/ANKRD11	2
BP	GO:1903039	positive regulation of leukocyte cell-cell adhesion	3/30	273/18614	0.00945534554214834	0.121807098454734	0.0886402052681893	FOXO3/ZBTB16/BCL6	3
BP	GO:1901216	positive regulation of neuron death	2/30	92/18614	0.00960710571665341	0.122323032089948	0.0890156551714398	FOXO3/DDIT4	2
BP	GO:0070664	negative regulation of leukocyte proliferation	2/30	96/18614	0.0104238694704516	0.131196977817752	0.0954733114232526	CEBPB/BCL6	2
BP	GO:0008593	regulation of Notch signaling pathway	2/30	97/18614	0.0106327324253941	0.1319595690844	0.0960282564738192	NFKBIA/BCL6	2
BP	GO:0010721	negative regulation of cell development	3/30	286/18614	0.0107254809575448	0.1319595690844	0.0960282564738192	BTG2/BCL6/IFRD1	3
BP	GO:0008630	intrinsic apoptotic signaling pathway in response to DNA damage	2/30	103/18614	0.0119246841231267	0.141909906645296	0.103269213487613	CDKN1A/DDIT4	2
BP	GO:0042100	B cell proliferation	2/30	103/18614	0.0119246841231267	0.141909906645296	0.103269213487613	CDKN1A/BCL6	2
BP	GO:0097193	intrinsic apoptotic signaling pathway	3/30	301/18614	0.0123090488215435	0.141909906645296	0.103269213487613	CEBPB/CDKN1A/DDIT4	3
BP	GO:0006766	vitamin metabolic process	2/30	105/18614	0.0123699599978342	0.141909906645296	0.103269213487613	NNMT/CYP26B1	2
BP	GO:0034504	protein localization to nucleus	3/30	304/18614	0.0126410982432777	0.141909906645296	0.103269213487613	CDKN1A/NFKBIA/ZBTB16	3
BP	GO:0046651	lymphocyte proliferation	3/30	306/18614	0.0128653218903514	0.141909906645296	0.103269213487613	CEBPB/CDKN1A/BCL6	3
BP	GO:0090398	cellular senescence	2/30	108/18614	0.0130514191825921	0.141909906645296	0.103269213487613	CDKN1A/BCL6	2
BP	GO:0043588	skin development	3/30	308/18614	0.0130918359661079	0.141909906645296	0.103269213487613	LTB/ZFP36/CYP26B1	3
BP	GO:0033209	tumor necrosis factor-mediated signaling pathway	2/30	109/18614	0.0132821603820107	0.141909906645296	0.103269213487613	FOXO3/NFKBIA	2
BP	GO:0032943	mononuclear cell proliferation	3/30	313/18614	0.013668166289108	0.141909906645296	0.103269213487613	CEBPB/CDKN1A/BCL6	3
BP	GO:0046634	regulation of alpha-beta T cell activation	2/30	114/18614	0.0144625095124964	0.141909906645296	0.103269213487613	ZBTB16/BCL6	2
BP	GO:0022409	positive regulation of cell-cell adhesion	3/30	321/18614	0.0146202576128557	0.141909906645296	0.103269213487613	FOXO3/ZBTB16/BCL6	3
BP	GO:0008202	steroid metabolic process	3/30	323/18614	0.0148640632026352	0.141909906645296	0.103269213487613	OSBPL3/ADM/CYP26B1	3
BP	GO:0006476	protein deacetylation	2/30	116/18614	0.0149469721860381	0.141909906645296	0.103269213487613	NNMT/BCL6	2
BP	GO:0048638	regulation of developmental growth	3/30	328/18614	0.0154837305177769	0.141909906645296	0.103269213487613	WWC1/CDKN1A/IFRD1	3
BP	GO:0046632	alpha-beta T cell differentiation	2/30	119/18614	0.0156867224382937	0.141909906645296	0.103269213487613	ZBTB16/BCL6	2
BP	GO:0062012	regulation of small molecule metabolic process	3/30	331/18614	0.0158625074337034	0.141909906645296	0.103269213487613	NNMT/ADM/DDIT4	3
BP	GO:0030326	embryonic limb morphogenesis	2/30	120/18614	0.0159367641469999	0.141909906645296	0.103269213487613	ZBTB16/CYP26B1	2
BP	GO:0035113	embryonic appendage morphogenesis	2/30	120/18614	0.0159367641469999	0.141909906645296	0.103269213487613	ZBTB16/CYP26B1	2
BP	GO:0001865	NK T cell differentiation	1/30	10/18614	0.0160043541520243	0.141909906645296	0.103269213487613	ZBTB16	1
BP	GO:0008298	intracellular mRNA localization	1/30	10/18614	0.0160043541520243	0.141909906645296	0.103269213487613	ZFP36	1
BP	GO:0008300	isoprenoid catabolic process	1/30	10/18614	0.0160043541520243	0.141909906645296	0.103269213487613	CYP26B1	1
BP	GO:0034356	NAD biosynthesis via nicotinamide riboside salvage pathway	1/30	10/18614	0.0160043541520243	0.141909906645296	0.103269213487613	NNMT	1
BP	GO:0042363	fat-soluble vitamin catabolic process	1/30	10/18614	0.0160043541520243	0.141909906645296	0.103269213487613	CYP26B1	1
BP	GO:0043587	tongue morphogenesis	1/30	10/18614	0.0160043541520243	0.141909906645296	0.103269213487613	CYP26B1	1
BP	GO:0044341	sodium-dependent phosphate transport	1/30	10/18614	0.0160043541520243	0.141909906645296	0.103269213487613	CEBPB	1
BP	GO:0046886	positive regulation of hormone biosynthetic process	1/30	10/18614	0.0160043541520243	0.141909906645296	0.103269213487613	ADM	1
BP	GO:0048671	negative regulation of collateral sprouting	1/30	10/18614	0.0160043541520243	0.141909906645296	0.103269213487613	IFRD1	1
BP	GO:0061157	mRNA destabilization	2/30	123/18614	0.0166971827565522	0.141909906645296	0.103269213487613	BTG2/ZFP36	2
BP	GO:0048545	response to steroid hormone	3/30	339/18614	0.0168982370839314	0.141909906645296	0.103269213487613	ADM/ZFP36/DDIT4	3
BP	GO:0000956	nuclear-transcribed mRNA catabolic process	2/30	126/18614	0.0174729201955746	0.141909906645296	0.103269213487613	BTG2/ZFP36	2
BP	GO:0007406	negative regulation of neuroblast proliferation	1/30	11/18614	0.0175911026671524	0.141909906645296	0.103269213487613	BTG2	1
BP	GO:0014889	muscle atrophy	1/30	11/18614	0.0175911026671524	0.141909906645296	0.103269213487613	FOXO3	1
BP	GO:0045628	regulation of T-helper 2 cell differentiation	1/30	11/18614	0.0175911026671524	0.141909906645296	0.103269213487613	BCL6	1
BP	GO:0090646	mitochondrial tRNA processing	1/30	11/18614	0.0175911026671524	0.141909906645296	0.103269213487613	PUS1	1
BP	GO:1990440	positive regulation of transcription from RNA polymerase II promoter in response to endoplasmic reticulum stress	1/30	11/18614	0.0175911026671524	0.141909906645296	0.103269213487613	CEBPB	1
BP	GO:0003014	renal system process	2/30	127/18614	0.0177348766715707	0.141909906645296	0.103269213487613	SLC5A2/ADM	2
BP	GO:0035601	protein deacylation	2/30	127/18614	0.0177348766715707	0.141909906645296	0.103269213487613	NNMT/BCL6	2
BP	GO:0050779	RNA destabilization	2/30	127/18614	0.0177348766715707	0.141909906645296	0.103269213487613	BTG2/ZFP36	2
BP	GO:0061014	positive regulation of mRNA catabolic process	2/30	127/18614	0.0177348766715707	0.141909906645296	0.103269213487613	BTG2/ZFP36	2
BP	GO:0070661	leukocyte proliferation	3/30	348/18614	0.0181081921173953	0.141909906645296	0.103269213487613	CEBPB/CDKN1A/BCL6	3
BP	GO:0050864	regulation of B cell activation	2/30	130/18614	0.0185307979806401	0.141909906645296	0.103269213487613	CDKN1A/BCL6	2
BP	GO:0050868	negative regulation of T cell activation	2/30	131/18614	0.0187994367239023	0.141909906645296	0.103269213487613	CEBPB/BCL6	2
BP	GO:0098732	macromolecule deacylation	2/30	131/18614	0.0187994367239023	0.141909906645296	0.103269213487613	NNMT/BCL6	2
BP	GO:0009111	vitamin catabolic process	1/30	12/18614	0.0191753776185033	0.141909906645296	0.103269213487613	CYP26B1	1
BP	GO:0043380	regulation of memory T cell differentiation	1/30	12/18614	0.0191753776185033	0.141909906645296	0.103269213487613	BCL6	1
BP	GO:0071493	cellular response to UV-B	1/30	12/18614	0.0191753776185033	0.141909906645296	0.103269213487613	CDKN1A	1
BP	GO:0097084	vascular associated smooth muscle cell development	1/30	12/18614	0.0191753776185033	0.141909906645296	0.103269213487613	ADM	1
BP	GO:2001198	regulation of dendritic cell differentiation	1/30	12/18614	0.0191753776185033	0.141909906645296	0.103269213487613	CEBPB	1
BP	GO:2001214	positive regulation of vasculogenesis	1/30	12/18614	0.0191753776185033	0.141909906645296	0.103269213487613	ADM	1
BP	GO:0000018	regulation of DNA recombination	2/30	134/18614	0.0196152684917461	0.141909906645296	0.103269213487613	H1-10/BCL6	2
BP	GO:0042476	odontogenesis	2/30	135/18614	0.0198904987789389	0.141909906645296	0.103269213487613	ADM/ANKRD11	2
BP	GO:0015918	sterol transport	2/30	138/18614	0.0207259700712939	0.141909906645296	0.103269213487613	OSBPL3/NFKBIA	2
BP	GO:0002638	negative regulation of immunoglobulin production	1/30	13/18614	0.0207571827293216	0.141909906645296	0.103269213487613	BCL6	1
BP	GO:0010745	negative regulation of macrophage derived foam cell differentiation	1/30	13/18614	0.0207571827293216	0.141909906645296	0.103269213487613	NFKBIA	1
BP	GO:0033262	regulation of nuclear cell cycle DNA replication	1/30	13/18614	0.0207571827293216	0.141909906645296	0.103269213487613	BCL6	1
BP	GO:0035331	negative regulation of hippo signaling	1/30	13/18614	0.0207571827293216	0.141909906645296	0.103269213487613	WWC1	1
BP	GO:0043379	memory T cell differentiation	1/30	13/18614	0.0207571827293216	0.141909906645296	0.103269213487613	BCL6	1
BP	GO:0060670	branching involved in labyrinthine layer morphogenesis	1/30	13/18614	0.0207571827293216	0.141909906645296	0.103269213487613	ADM	1
BP	GO:0070417	cellular response to cold	1/30	13/18614	0.0207571827293216	0.141909906645296	0.103269213487613	NFKBIA	1
BP	GO:0031056	regulation of histone modification	2/30	141/18614	0.0215759946858528	0.141909906645296	0.103269213487613	NNMT/BCL6	2
BP	GO:0002467	germinal center formation	1/30	14/18614	0.0223365217174468	0.141909906645296	0.103269213487613	BCL6	1
BP	GO:0002829	negative regulation of type 2 immune response	1/30	14/18614	0.0223365217174468	0.141909906645296	0.103269213487613	BCL6	1
BP	GO:0006596	polyamine biosynthetic process	1/30	14/18614	0.0223365217174468	0.141909906645296	0.103269213487613	NNMT	1
BP	GO:0014744	positive regulation of muscle adaptation	1/30	14/18614	0.0223365217174468	0.141909906645296	0.103269213487613	FOXO3	1
BP	GO:0021859	pyramidal neuron differentiation	1/30	14/18614	0.0223365217174468	0.141909906645296	0.103269213487613	BCL6	1
BP	GO:0090715	immunological memory formation process	1/30	14/18614	0.0223365217174468	0.141909906645296	0.103269213487613	BCL6	1
BP	GO:1901533	negative regulation of hematopoietic progenitor cell differentiation	1/30	14/18614	0.0223365217174468	0.141909906645296	0.103269213487613	ZFP36	1
BP	GO:1901841	regulation of high voltage-gated calcium channel activity	1/30	14/18614	0.0223365217174468	0.141909906645296	0.103269213487613	RRAD	1
BP	GO:1902969	mitotic DNA replication	1/30	14/18614	0.0223365217174468	0.141909906645296	0.103269213487613	BCL6	1
BP	GO:0050671	positive regulation of lymphocyte proliferation	2/30	145/18614	0.0227317402500745	0.141909906645296	0.103269213487613	CDKN1A/BCL6	2
BP	GO:0035107	appendage morphogenesis	2/30	146/18614	0.0230246361836051	0.141909906645296	0.103269213487613	ZBTB16/CYP26B1	2
BP	GO:0035108	limb morphogenesis	2/30	146/18614	0.0230246361836051	0.141909906645296	0.103269213487613	ZBTB16/CYP26B1	2
BP	GO:0062013	positive regulation of small molecule metabolic process	2/30	146/18614	0.0230246361836051	0.141909906645296	0.103269213487613	NNMT/ADM	2
BP	GO:0032946	positive regulation of mononuclear cell proliferation	2/30	148/18614	0.0236151411017632	0.141909906645296	0.103269213487613	CDKN1A/BCL6	2
BP	GO:0001768	establishment of T cell polarity	1/30	15/18614	0.0239133982953225	0.141909906645296	0.103269213487613	CYP26B1	1
BP	GO:0002031	G protein-coupled receptor internalization	1/30	15/18614	0.0239133982953225	0.141909906645296	0.103269213487613	ADM	1
BP	GO:0032352	positive regulation of hormone metabolic process	1/30	15/18614	0.0239133982953225	0.141909906645296	0.103269213487613	ADM	1
BP	GO:0032897	negative regulation of viral transcription	1/30	15/18614	0.0239133982953225	0.141909906645296	0.103269213487613	ZFP36	1
BP	GO:0042994	cytoplasmic sequestering of transcription factor	1/30	15/18614	0.0239133982953225	0.141909906645296	0.103269213487613	NFKBIA	1
BP	GO:0045820	negative regulation of glycolytic process	1/30	15/18614	0.0239133982953225	0.141909906645296	0.103269213487613	DDIT4	1
BP	GO:0110156	methylguanosine-cap decapping	1/30	15/18614	0.0239133982953225	0.141909906645296	0.103269213487613	ZFP36	1
BP	GO:1900153	positive regulation of nuclear-transcribed mRNA catabolic process, deadenylation-dependent decay	1/30	15/18614	0.0239133982953225	0.141909906645296	0.103269213487613	ZFP36	1
BP	GO:0050768	negative regulation of neurogenesis	2/30	150/18614	0.0242118937046007	0.141909906645296	0.103269213487613	BTG2/IFRD1	2
BP	GO:1903038	negative regulation of leukocyte cell-cell adhesion	2/30	150/18614	0.0242118937046007	0.141909906645296	0.103269213487613	CEBPB/BCL6	2
BP	GO:0001890	placenta development	2/30	152/18614	0.0248148505065751	0.141909906645296	0.103269213487613	CEBPB/ADM	2
BP	GO:0010675	regulation of cellular carbohydrate metabolic process	2/30	152/18614	0.0248148505065751	0.141909906645296	0.103269213487613	NNMT/DDIT4	2
BP	GO:0050729	positive regulation of inflammatory response	2/30	154/18614	0.0254239682209952	0.141909906645296	0.103269213487613	CEBPB/NFKBIA	2
BP	GO:0001767	establishment of lymphocyte polarity	1/30	16/18614	0.0254878161700008	0.141909906645296	0.103269213487613	CYP26B1	1
BP	GO:0002713	negative regulation of B cell mediated immunity	1/30	16/18614	0.0254878161700008	0.141909906645296	0.103269213487613	BCL6	1
BP	GO:0002890	negative regulation of immunoglobulin mediated immune response	1/30	16/18614	0.0254878161700008	0.141909906645296	0.103269213487613	BCL6	1
BP	GO:0002903	negative regulation of B cell apoptotic process	1/30	16/18614	0.0254878161700008	0.141909906645296	0.103269213487613	BCL6	1
BP	GO:0042448	progesterone metabolic process	1/30	16/18614	0.0254878161700008	0.141909906645296	0.103269213487613	ADM	1
BP	GO:0048385	regulation of retinoic acid receptor signaling pathway	1/30	16/18614	0.0254878161700008	0.141909906645296	0.103269213487613	CYP26B1	1
BP	GO:0070431	nucleotide-binding oligomerization domain containing 2 signaling pathway	1/30	16/18614	0.0254878161700008	0.141909906645296	0.103269213487613	NFKBIA	1
BP	GO:2000104	negative regulation of DNA-templated DNA replication	1/30	16/18614	0.0254878161700008	0.141909906645296	0.103269213487613	BCL6	1
BP	GO:2000637	positive regulation of miRNA-mediated gene silencing	1/30	16/18614	0.0254878161700008	0.141909906645296	0.103269213487613	ZFP36	1
BP	GO:2001212	regulation of vasculogenesis	1/30	16/18614	0.0254878161700008	0.141909906645296	0.103269213487613	ADM	1
BP	GO:0030010	establishment of cell polarity	2/30	155/18614	0.0257308239474673	0.141909906645296	0.103269213487613	WWC1/CYP26B1	2
BP	GO:0043524	negative regulation of neuron apoptotic process	2/30	155/18614	0.0257308239474673	0.141909906645296	0.103269213487613	CEBPB/BTG2	2
BP	GO:0051961	negative regulation of nervous system development	2/30	156/18614	0.0260392037592594	0.141909906645296	0.103269213487613	BTG2/IFRD1	2
BP	GO:0045786	negative regulation of cell cycle	3/30	404/18614	0.0267100375140754	0.141909906645296	0.103269213487613	CDKN1A/BTG2/BCL6	3
BP	GO:0001522	pseudouridine synthesis	1/30	17/18614	0.0270597790431532	0.141909906645296	0.103269213487613	PUS1	1
BP	GO:0010566	regulation of ketone biosynthetic process	1/30	17/18614	0.0270597790431532	0.141909906645296	0.103269213487613	ADM	1
BP	GO:0010831	positive regulation of myotube differentiation	1/30	17/18614	0.0270597790431532	0.141909906645296	0.103269213487613	CYP26B1	1
BP	GO:0021542	dentate gyrus development	1/30	17/18614	0.0270597790431532	0.141909906645296	0.103269213487613	BTG2	1
BP	GO:0033189	response to vitamin A	1/30	17/18614	0.0270597790431532	0.141909906645296	0.103269213487613	CYP26B1	1
BP	GO:0060148	positive regulation of post-transcriptional gene silencing	1/30	17/18614	0.0270597790431532	0.141909906645296	0.103269213487613	ZFP36	1
BP	GO:0061158	3'-UTR-mediated mRNA destabilization	1/30	17/18614	0.0270597790431532	0.141909906645296	0.103269213487613	ZFP36	1
BP	GO:0090399	replicative senescence	1/30	17/18614	0.0270597790431532	0.141909906645296	0.103269213487613	CDKN1A	1
BP	GO:0090713	immunological memory process	1/30	17/18614	0.0270597790431532	0.141909906645296	0.103269213487613	BCL6	1
BP	GO:1900034	regulation of cellular response to heat	1/30	17/18614	0.0270597790431532	0.141909906645296	0.103269213487613	IER5	1
BP	GO:1900370	positive regulation of post-transcriptional gene silencing by RNA	1/30	17/18614	0.0270597790431532	0.141909906645296	0.103269213487613	ZFP36	1
BP	GO:1902036	regulation of hematopoietic stem cell differentiation	1/30	17/18614	0.0270597790431532	0.141909906645296	0.103269213487613	ZFP36	1
BP	GO:0042692	muscle cell differentiation	3/30	410/18614	0.0277417313944872	0.141909906645296	0.103269213487613	ADM/CYP26B1/IFRD1	3
BP	GO:0006606	protein import into nucleus	2/30	163/18614	0.0282400885349653	0.141909906645296	0.103269213487613	CDKN1A/NFKBIA	2
BP	GO:0051100	negative regulation of binding	2/30	163/18614	0.0282400885349653	0.141909906645296	0.103269213487613	CDKN1A/NFKBIA	2
BP	GO:0140053	mitochondrial gene expression	2/30	164/18614	0.0285604692694281	0.141909906645296	0.103269213487613	PUS1/FOXO3	2
BP	GO:0006595	polyamine metabolic process	1/30	18/18614	0.0286292906110786	0.141909906645296	0.103269213487613	NNMT	1
BP	GO:0006977	DNA damage response, signal transduction by p53 class mediator resulting in cell cycle arrest	1/30	18/18614	0.0286292906110786	0.141909906645296	0.103269213487613	CDKN1A	1
BP	GO:0006978	DNA damage response, signal transduction by p53 class mediator resulting in transcription of p21 class mediator	1/30	18/18614	0.0286292906110786	0.141909906645296	0.103269213487613	CDKN1A	1
BP	GO:0008356	asymmetric cell division	1/30	18/18614	0.0286292906110786	0.141909906645296	0.103269213487613	ZBTB16	1
BP	GO:0036003	positive regulation of transcription from RNA polymerase II promoter in response to stress	1/30	18/18614	0.0286292906110786	0.141909906645296	0.103269213487613	CEBPB	1
BP	GO:0043116	negative regulation of vascular permeability	1/30	18/18614	0.0286292906110786	0.141909906645296	0.103269213487613	ADM	1
BP	GO:0045064	T-helper 2 cell differentiation	1/30	18/18614	0.0286292906110786	0.141909906645296	0.103269213487613	BCL6	1
BP	GO:0045623	negative regulation of T-helper cell differentiation	1/30	18/18614	0.0286292906110786	0.141909906645296	0.103269213487613	BCL6	1
BP	GO:0048535	lymph node development	1/30	18/18614	0.0286292906110786	0.141909906645296	0.103269213487613	LTB	1
BP	GO:0060644	mammary gland epithelial cell differentiation	1/30	18/18614	0.0286292906110786	0.141909906645296	0.103269213487613	CEBPB	1
BP	GO:0070525	tRNA threonylcarbamoyladenosine metabolic process	1/30	18/18614	0.0286292906110786	0.141909906645296	0.103269213487613	PUS1	1
BP	GO:0110154	RNA decapping	1/30	18/18614	0.0286292906110786	0.141909906645296	0.103269213487613	ZFP36	1
BP	GO:0007519	skeletal muscle tissue development	2/30	165/18614	0.0288823263322925	0.141909906645296	0.103269213487613	BTG2/CYP26B1	2
BP	GO:0030856	regulation of epithelial cell differentiation	2/30	166/18614	0.0292056544780374	0.141909906645296	0.103269213487613	CEBPB/ZFP36	2
BP	GO:0070665	positive regulation of leukocyte proliferation	2/30	166/18614	0.0292056544780374	0.141909906645296	0.103269213487613	CDKN1A/BCL6	2
BP	GO:1903313	positive regulation of mRNA metabolic process	2/30	166/18614	0.0292056544780374	0.141909906645296	0.103269213487613	BTG2/ZFP36	2
BP	GO:0001558	regulation of cell growth	3/30	420/18614	0.0295085430077239	0.141909906645296	0.103269213487613	CDKN1A/BCL6/IFRD1	3
BP	GO:0051170	import into nucleus	2/30	168/18614	0.0298567030964373	0.141909906645296	0.103269213487613	CDKN1A/NFKBIA	2
BP	GO:0051250	negative regulation of lymphocyte activation	2/30	168/18614	0.0298567030964373	0.141909906645296	0.103269213487613	CEBPB/BCL6	2
BP	GO:0003002	regionalization	3/30	422/18614	0.0298689968771358	0.141909906645296	0.103269213487613	BTG2/ZBTB16/CYP26B1	3
BP	GO:0000963	mitochondrial RNA processing	1/30	19/18614	0.0301963545647068	0.141909906645296	0.103269213487613	PUS1	1
BP	GO:0006390	mitochondrial transcription	1/30	19/18614	0.0301963545647068	0.141909906645296	0.103269213487613	FOXO3	1
BP	GO:0010801	negative regulation of peptidyl-threonine phosphorylation	1/30	19/18614	0.0301963545647068	0.141909906645296	0.103269213487613	DDIT4	1
BP	GO:0042772	DNA damage response, signal transduction resulting in transcription	1/30	19/18614	0.0301963545647068	0.141909906645296	0.103269213487613	CDKN1A	1
BP	GO:0045722	positive regulation of gluconeogenesis	1/30	19/18614	0.0301963545647068	0.141909906645296	0.103269213487613	NNMT	1
BP	GO:0046782	regulation of viral transcription	1/30	19/18614	0.0301963545647068	0.141909906645296	0.103269213487613	ZFP36	1
BP	GO:0009267	cellular response to starvation	2/30	170/18614	0.0305135734015447	0.142568947311794	0.103748803763545	FOXO3/CDKN1A	2
BP	GO:0060537	muscle tissue development	3/30	426/18614	0.0305969886924854	0.142568947311794	0.103748803763545	BTG2/CYP26B1/IFRD1	3
BP	GO:0072331	signal transduction by p53 class mediator	2/30	173/18614	0.0315097037250759	0.142909226997897	0.10399642858679	CDKN1A/DDIT4	2
BP	GO:0010720	positive regulation of cell development	3/30	432/18614	0.0317066698640475	0.142909226997897	0.10399642858679	FOXO3/ZBTB16/BCL6	3
BP	GO:0006700	C21-steroid hormone biosynthetic process	1/30	20/18614	0.0317609745896091	0.142909226997897	0.10399642858679	ADM	1
BP	GO:0032495	response to muramyl dipeptide	1/30	20/18614	0.0317609745896091	0.142909226997897	0.10399642858679	NFKBIA	1
BP	GO:0043586	tongue development	1/30	20/18614	0.0317609745896091	0.142909226997897	0.10399642858679	CYP26B1	1
BP	GO:0048670	regulation of collateral sprouting	1/30	20/18614	0.0317609745896091	0.142909226997897	0.10399642858679	IFRD1	1
BP	GO:0060216	definitive hemopoiesis	1/30	20/18614	0.0317609745896091	0.142909226997897	0.10399642858679	MFAP5	1
BP	GO:2001014	regulation of skeletal muscle cell differentiation	1/30	20/18614	0.0317609745896091	0.142909226997897	0.10399642858679	CYP26B1	1
BP	GO:0030216	keratinocyte differentiation	2/30	174/18614	0.0318446131392574	0.142909226997897	0.10399642858679	ZFP36/CYP26B1	2
BP	GO:0006694	steroid biosynthetic process	2/30	175/18614	0.0321809469672326	0.14309354521873	0.104130558741244	OSBPL3/ADM	2
BP	GO:0046631	alpha-beta T cell activation	2/30	175/18614	0.0321809469672326	0.14309354521873	0.104130558741244	ZBTB16/BCL6	2
BP	GO:0060538	skeletal muscle organ development	2/30	178/18614	0.0331984437350213	0.14309354521873	0.104130558741244	BTG2/CYP26B1	2
BP	GO:0002029	desensitization of G protein-coupled receptor signaling pathway	1/30	21/18614	0.0333231543660056	0.14309354521873	0.104130558741244	ADM	1
BP	GO:0002902	regulation of B cell apoptotic process	1/30	21/18614	0.0333231543660056	0.14309354521873	0.104130558741244	BCL6	1
BP	GO:0010224	response to UV-B	1/30	21/18614	0.0333231543660056	0.14309354521873	0.104130558741244	CDKN1A	1
BP	GO:0010888	negative regulation of lipid storage	1/30	21/18614	0.0333231543660056	0.14309354521873	0.104130558741244	NFKBIA	1
BP	GO:0032332	positive regulation of chondrocyte differentiation	1/30	21/18614	0.0333231543660056	0.14309354521873	0.104130558741244	ZBTB16	1
BP	GO:0035809	regulation of urine volume	1/30	21/18614	0.0333231543660056	0.14309354521873	0.104130558741244	ADM	1
BP	GO:0051220	cytoplasmic sequestering of protein	1/30	21/18614	0.0333231543660056	0.14309354521873	0.104130558741244	NFKBIA	1
BP	GO:1903579	negative regulation of ATP metabolic process	1/30	21/18614	0.0333231543660056	0.14309354521873	0.104130558741244	DDIT4	1
BP	GO:0007219	Notch signaling pathway	2/30	179/18614	0.0335404240784044	0.143220602396628	0.10422301948017	NFKBIA/BCL6	2
BP	GO:0006479	protein methylation	2/30	182/18614	0.0345747382708045	0.143220602396628	0.10422301948017	NNMT/BTG2	2
BP	GO:0008213	protein alkylation	2/30	182/18614	0.0345747382708045	0.143220602396628	0.10422301948017	NNMT/BTG2	2
BP	GO:0048736	appendage development	2/30	182/18614	0.0345747382708045	0.143220602396628	0.10422301948017	ZBTB16/CYP26B1	2
BP	GO:0060173	limb development	2/30	182/18614	0.0345747382708045	0.143220602396628	0.10422301948017	ZBTB16/CYP26B1	2
BP	GO:0022401	negative adaptation of signaling pathway	1/30	22/18614	0.0348828975687709	0.143220602396628	0.10422301948017	ADM	1
BP	GO:0035024	negative regulation of Rho protein signal transduction	1/30	22/18614	0.0348828975687709	0.143220602396628	0.10422301948017	BCL6	1
BP	GO:0043371	negative regulation of CD4-positive, alpha-beta T cell differentiation	1/30	22/18614	0.0348828975687709	0.143220602396628	0.10422301948017	BCL6	1
BP	GO:0060713	labyrinthine layer morphogenesis	1/30	22/18614	0.0348828975687709	0.143220602396628	0.10422301948017	ADM	1
BP	GO:1901386	negative regulation of voltage-gated calcium channel activity	1/30	22/18614	0.0348828975687709	0.143220602396628	0.10422301948017	RRAD	1
BP	GO:0006109	regulation of carbohydrate metabolic process	2/30	183/18614	0.0349222838720545	0.143220602396628	0.10422301948017	NNMT/DDIT4	2
BP	GO:0042129	regulation of T cell proliferation	2/30	183/18614	0.0349222838720545	0.143220602396628	0.10422301948017	CEBPB/BCL6	2
BP	GO:0031331	positive regulation of cellular catabolic process	3/30	450/18614	0.0351627642397592	0.143668756875135	0.104549145834633	FOXO3/BTG2/ZFP36	3
BP	GO:0048568	embryonic organ development	3/30	453/18614	0.0357572515455567	0.14555461130998	0.105921500371694	CEBPB/ADM/MFAP5	3
BP	GO:0010893	positive regulation of steroid biosynthetic process	1/30	23/18614	0.0364402078674443	0.145627838010407	0.105974788150808	ADM	1
BP	GO:0031065	positive regulation of histone deacetylation	1/30	23/18614	0.0364402078674443	0.145627838010407	0.105974788150808	BCL6	1
BP	GO:0072574	hepatocyte proliferation	1/30	23/18614	0.0364402078674443	0.145627838010407	0.105974788150808	CEBPB	1
BP	GO:0072575	epithelial cell proliferation involved in liver morphogenesis	1/30	23/18614	0.0364402078674443	0.145627838010407	0.105974788150808	CEBPB	1
BP	GO:2000178	negative regulation of neural precursor cell proliferation	1/30	23/18614	0.0364402078674443	0.145627838010407	0.105974788150808	BTG2	1
BP	GO:0023058	adaptation of signaling pathway	1/30	24/18614	0.037995088926235	0.14912051030189	0.108516439604452	ADM	1
BP	GO:0048011	neurotrophin TRK receptor signaling pathway	1/30	24/18614	0.037995088926235	0.14912051030189	0.108516439604452	DDIT4	1
BP	GO:0072576	liver morphogenesis	1/30	24/18614	0.037995088926235	0.14912051030189	0.108516439604452	CEBPB	1
BP	GO:0120255	olefinic compound biosynthetic process	1/30	24/18614	0.037995088926235	0.14912051030189	0.108516439604452	ADM	1
BP	GO:1900543	negative regulation of purine nucleotide metabolic process	1/30	24/18614	0.037995088926235	0.14912051030189	0.108516439604452	DDIT4	1
BP	GO:0007389	pattern specification process	3/30	467/18614	0.0386009760352928	0.150149474540363	0.109265226846484	BTG2/ZBTB16/CYP26B1	3
BP	GO:0043488	regulation of mRNA stability	2/30	195/18614	0.0391989427219844	0.150149474540363	0.109265226846484	BTG2/ZFP36	2
BP	GO:0045980	negative regulation of nucleotide metabolic process	1/30	25/18614	0.0395475444040304	0.150149474540363	0.109265226846484	DDIT4	1
BP	GO:0046885	regulation of hormone biosynthetic process	1/30	25/18614	0.0395475444040304	0.150149474540363	0.109265226846484	ADM	1
BP	GO:0070423	nucleotide-binding oligomerization domain containing signaling pathway	1/30	25/18614	0.0395475444040304	0.150149474540363	0.109265226846484	NFKBIA	1
BP	GO:0070935	3'-UTR-mediated mRNA stabilization	1/30	25/18614	0.0395475444040304	0.150149474540363	0.109265226846484	ZFP36	1
BP	GO:0098719	sodium ion import across plasma membrane	1/30	25/18614	0.0395475444040304	0.150149474540363	0.109265226846484	SLC5A2	1
BP	GO:0002520	immune system development	2/30	197/18614	0.0399304181301652	0.150149474540363	0.109265226846484	LTB/BCL6	2
BP	GO:0002026	regulation of the force of heart contraction	1/30	26/18614	0.0410975779544026	0.150149474540363	0.109265226846484	ADM	1
BP	GO:0006817	phosphate ion transport	1/30	26/18614	0.0410975779544026	0.150149474540363	0.109265226846484	CEBPB	1
BP	GO:0009435	NAD biosynthetic process	1/30	26/18614	0.0410975779544026	0.150149474540363	0.109265226846484	NNMT	1
BP	GO:0010460	positive regulation of heart rate	1/30	26/18614	0.0410975779544026	0.150149474540363	0.109265226846484	ADM	1
BP	GO:0033598	mammary gland epithelial cell proliferation	1/30	26/18614	0.0410975779544026	0.150149474540363	0.109265226846484	CEBPB	1
BP	GO:0035330	regulation of hippo signaling	1/30	26/18614	0.0410975779544026	0.150149474540363	0.109265226846484	WWC1	1
BP	GO:0035872	nucleotide-binding domain, leucine rich repeat containing receptor signaling pathway	1/30	26/18614	0.0410975779544026	0.150149474540363	0.109265226846484	NFKBIA	1
BP	GO:0035994	response to muscle stretch	1/30	26/18614	0.0410975779544026	0.150149474540363	0.109265226846484	NFKBIA	1
BP	GO:0043931	ossification involved in bone maturation	1/30	26/18614	0.0410975779544026	0.150149474540363	0.109265226846484	ZBTB16	1
BP	GO:1900151	regulation of nuclear-transcribed mRNA catabolic process, deadenylation-dependent decay	1/30	26/18614	0.0410975779544026	0.150149474540363	0.109265226846484	ZFP36	1
BP	GO:2000773	negative regulation of cellular senescence	1/30	26/18614	0.0410975779544026	0.150149474540363	0.109265226846484	BCL6	1
BP	GO:0050851	antigen receptor-mediated signaling pathway	2/30	201/18614	0.0414090438747928	0.150149474540363	0.109265226846484	BTN3A3/NFKBIA	2
BP	GO:0045785	positive regulation of cell adhesion	3/30	482/18614	0.041774102857303	0.150149474540363	0.109265226846484	FOXO3/ZBTB16/BCL6	3
BP	GO:0002695	negative regulation of leukocyte activation	2/30	202/18614	0.0417819376588356	0.150149474540363	0.109265226846484	CEBPB/BCL6	2
BP	GO:0007264	small GTPase mediated signal transduction	3/30	483/18614	0.0419902644539098	0.150149474540363	0.109265226846484	CDKN1A/BCL6/RRAD	3
BP	GO:0001783	B cell apoptotic process	1/30	27/18614	0.0426451932256191	0.150149474540363	0.109265226846484	BCL6	1
BP	GO:0010875	positive regulation of cholesterol efflux	1/30	27/18614	0.0426451932256191	0.150149474540363	0.109265226846484	NFKBIA	1
BP	GO:0032753	positive regulation of interleukin-4 production	1/30	27/18614	0.0426451932256191	0.150149474540363	0.109265226846484	CEBPB	1
BP	GO:0045940	positive regulation of steroid metabolic process	1/30	27/18614	0.0426451932256191	0.150149474540363	0.109265226846484	ADM	1
BP	GO:0046639	negative regulation of alpha-beta T cell differentiation	1/30	27/18614	0.0426451932256191	0.150149474540363	0.109265226846484	BCL6	1
BP	GO:0048668	collateral sprouting	1/30	27/18614	0.0426451932256191	0.150149474540363	0.109265226846484	IFRD1	1
BP	GO:0060669	embryonic placenta morphogenesis	1/30	27/18614	0.0426451932256191	0.150149474540363	0.109265226846484	ADM	1
BP	GO:0071549	cellular response to dexamethasone stimulus	1/30	27/18614	0.0426451932256191	0.150149474540363	0.109265226846484	DDIT4	1
BP	GO:2000737	negative regulation of stem cell differentiation	1/30	27/18614	0.0426451932256191	0.150149474540363	0.109265226846484	ZFP36	1
BP	GO:0022408	negative regulation of cell-cell adhesion	2/30	205/18614	0.0429083115782301	0.150591670442827	0.10958701708745	CEBPB/BCL6	2
BP	GO:0043487	regulation of RNA stability	2/30	207/18614	0.0436655901107627	0.152026768995533	0.110631352203431	BTG2/ZFP36	2
BP	GO:0019359	nicotinamide nucleotide biosynthetic process	1/30	28/18614	0.0441903938606455	0.152026768995533	0.110631352203431	NNMT	1
BP	GO:0019363	pyridine nucleotide biosynthetic process	1/30	28/18614	0.0441903938606455	0.152026768995533	0.110631352203431	NNMT	1
BP	GO:0032703	negative regulation of interleukin-2 production	1/30	28/18614	0.0441903938606455	0.152026768995533	0.110631352203431	ZFP36	1
BP	GO:0035116	embryonic hindlimb morphogenesis	1/30	28/18614	0.0441903938606455	0.152026768995533	0.110631352203431	ZBTB16	1
BP	GO:0051569	regulation of histone H3-K4 methylation	1/30	28/18614	0.0441903938606455	0.152026768995533	0.110631352203431	NNMT	1
BP	GO:0009952	anterior/posterior pattern specification	2/30	209/18614	0.0444279142270052	0.152026768995533	0.110631352203431	BTG2/ZBTB16	2
BP	GO:0071383	cellular response to steroid hormone stimulus	2/30	209/18614	0.0444279142270052	0.152026768995533	0.110631352203431	ZFP36/DDIT4	2
BP	GO:0016049	cell growth	3/30	495/18614	0.044628994488727	0.152239093349396	0.110785862692134	CDKN1A/BCL6/IFRD1	3
BP	GO:0061013	regulation of mRNA catabolic process	2/30	212/18614	0.0455807779479721	0.153612993648422	0.111785663246196	BTG2/ZFP36	2
BP	GO:0031571	mitotic G1 DNA damage checkpoint signaling	1/30	29/18614	0.0457331834971557	0.153612993648422	0.111785663246196	CDKN1A	1
BP	GO:0044819	mitotic G1/S transition checkpoint signaling	1/30	29/18614	0.0457331834971557	0.153612993648422	0.111785663246196	CDKN1A	1
BP	GO:0061436	establishment of skin barrier	1/30	29/18614	0.0457331834971557	0.153612993648422	0.111785663246196	CYP26B1	1
BP	GO:0070977	bone maturation	1/30	29/18614	0.0457331834971557	0.153612993648422	0.111785663246196	ZBTB16	1
BP	GO:0042098	T cell proliferation	2/30	213/18614	0.0459675476689492	0.153928026597857	0.112014915774648	CEBPB/BCL6	2
BP	GO:0009612	response to mechanical stimulus	2/30	215/18614	0.0467447816667443	0.156053463186235	0.113561616565229	NFKBIA/BTG2	2
BP	GO:0008209	androgen metabolic process	1/30	30/18614	0.04727356576754	0.156388382221923	0.113805340391248	ADM	1
BP	GO:0071480	cellular response to gamma radiation	1/30	30/18614	0.04727356576754	0.156388382221923	0.113805340391248	CDKN1A	1
BP	GO:0097421	liver regeneration	1/30	30/18614	0.04727356576754	0.156388382221923	0.113805340391248	CEBPB	1
BP	GO:1901215	negative regulation of neuron death	2/30	219/18614	0.0483138972177936	0.158132073986111	0.115074241776002	CEBPB/BTG2	2
BP	GO:0016556	mRNA modification	1/30	31/18614	0.0488115442989091	0.158132073986111	0.115074241776002	PUS1	1
BP	GO:0017145	stem cell division	1/30	31/18614	0.0488115442989091	0.158132073986111	0.115074241776002	ZBTB16	1
BP	GO:0033137	negative regulation of peptidyl-serine phosphorylation	1/30	31/18614	0.0488115442989091	0.158132073986111	0.115074241776002	DDIT4	1
BP	GO:0060325	face morphogenesis	1/30	31/18614	0.0488115442989091	0.158132073986111	0.115074241776002	ANKRD11	1
BP	GO:0070293	renal absorption	1/30	31/18614	0.0488115442989091	0.158132073986111	0.115074241776002	SLC5A2	1
BP	GO:0072525	pyridine-containing compound biosynthetic process	1/30	31/18614	0.0488115442989091	0.158132073986111	0.115074241776002	NNMT	1
CC	GO:0017053	transcription repressor complex	2/31	78/19518	0.00680115358204973	0.297632922937181	0.281968032256277	FOXO3/ZBTB16	2
CC	GO:0001527	microfibril	1/31	13/19518	0.0204582138864781	0.297632922937181	0.281968032256277	MFAP5	1
CC	GO:0043240	Fanconi anaemia nuclear complex	1/31	13/19518	0.0204582138864781	0.297632922937181	0.281968032256277	FANCE	1
CC	GO:0090571	RNA polymerase II transcription repressor complex	1/31	15/19518	0.0235694614492418	0.297632922937181	0.281968032256277	FOXO3	1
CC	GO:0032433	filopodium tip	1/31	19/19518	0.0297632922937181	0.297632922937181	0.281968032256277	OSBPL3	1
CC	GO:0097038	perinuclear endoplasmic reticulum	1/31	19/19518	0.0297632922937181	0.297632922937181	0.281968032256277	OSBPL3	1
MF	GO:0031490	chromatin DNA binding	4/30	118/18369	3.89722682283634e-05	0.00467667218740361	0.00365108618139405	CEBPB/FOXO3/H1-10/BCL6	4
MF	GO:0001228	DNA-binding transcription activator activity, RNA polymerase II-specific	5/30	468/18369	0.000884421801219841	0.0301189840946932	0.0235139437230499	CEBPB/FOXO3/ZNF395/ZBTB16/KLF13	5
MF	GO:0001216	DNA-binding transcription activator activity	5/30	472/18369	0.000918833688077409	0.0301189840946932	0.0235139437230499	CEBPB/FOXO3/ZNF395/ZBTB16/KLF13	5
MF	GO:0071889	14-3-3 protein binding	2/30	34/18369	0.00140030425230941	0.0301189840946932	0.0235139437230499	ZFP36/DDIT4	2
MF	GO:0001227	DNA-binding transcription repressor activity, RNA polymerase II-specific	4/30	303/18369	0.00141805981650843	0.0301189840946932	0.0235139437230499	CEBPB/FOXO3/ZBTB16/BCL6	4
MF	GO:0001217	DNA-binding transcription repressor activity	4/30	308/18369	0.00150594920473466	0.0301189840946932	0.0235139437230499	CEBPB/FOXO3/ZBTB16/BCL6	4
MF	GO:0001222	transcription corepressor binding	2/30	45/18369	0.00244372747816665	0.0418924710542855	0.0327055256476439	ZBTB16/BCL6	2
MF	GO:0001221	transcription coregulator binding	2/30	111/18369	0.0140978076552972	0.166533559266606	0.130013041883578	ZBTB16/BCL6	2
MF	GO:0044389	ubiquitin-like protein ligase binding	3/30	320/18369	0.0150186116926334	0.166533559266606	0.130013041883578	CEBPB/CDKN1A/NFKBIA	3
MF	GO:0008401	retinoic acid 4-hydroxylase activity	1/30	10/18369	0.0162163001974953	0.166533559266606	0.130013041883578	CYP26B1	1
MF	GO:0001161	intronic transcription regulatory region sequence-specific DNA binding	1/30	11/18369	0.0178238774617295	0.166533559266606	0.130013041883578	BCL6	1
MF	GO:0004861	cyclin-dependent protein serine/threonine kinase inhibitor activity	1/30	12/18369	0.0194289152477707	0.166533559266606	0.130013041883578	CDKN1A	1
MF	GO:0009982	pseudouridine synthase activity	1/30	12/18369	0.0194289152477707	0.166533559266606	0.130013041883578	PUS1	1
MF	GO:0055056	D-glucose transmembrane transporter activity	1/30	12/18369	0.0194289152477707	0.166533559266606	0.130013041883578	SLC5A2	1
MF	GO:0035259	nuclear glucocorticoid receptor binding	1/30	13/18369	0.0210314174290951	0.168251339432761	0.131354115872945	CEBPB	1
MF	GO:0140313	molecular sequestering activity	1/30	15/18369	0.0242288304430136	0.181716228322602	0.141866178251856	CDKN1A	1
MF	GO:0005402	carbohydrate:monoatomic cation symporter activity	1/30	16/18369	0.0258237489941039	0.182285287017204	0.14231044337308	SLC5A2	1
MF	GO:0001972	retinoic acid binding	1/30	18/18369	0.0290060294382227	0.187940918996058	0.146725805181133	CYP26B1	1
MF	GO:0000979	RNA polymerase II core promoter sequence-specific DNA binding	1/30	19/18369	0.0305933990157307	0.187940918996058	0.146725805181133	CEBPB	1
MF	GO:0019956	chemokine binding	1/30	22/18369	0.0353404711582931	0.187940918996058	0.146725805181133	ZFP36	1
MF	GO:0035035	histone acetyltransferase binding	1/30	23/18369	0.0369178290841262	0.187940918996058	0.146725805181133	CEBPB	1
MF	GO:0005355	glucose transmembrane transporter activity	1/30	25/18369	0.0400650686291656	0.187940918996058	0.146725805181133	SLC5A2	1
MF	GO:0015149	hexose transmembrane transporter activity	1/30	25/18369	0.0400650686291656	0.187940918996058	0.146725805181133	SLC5A2	1
MF	GO:0008139	nuclear localization sequence binding	1/30	26/18369	0.0416349578540409	0.187940918996058	0.146725805181133	NFKBIA	1
MF	GO:0016866	intramolecular transferase activity	1/30	26/18369	0.0416349578540409	0.187940918996058	0.146725805181133	PUS1	1
MF	GO:0035925	mRNA 3'-UTR AU-rich region binding	1/30	26/18369	0.0416349578540409	0.187940918996058	0.146725805181133	ZFP36	1
MF	GO:0140297	DNA-binding transcription factor binding	3/30	478/18369	0.0422867067741131	0.187940918996058	0.146725805181133	CEBPB/NFKBIA/BCL6	3
MF	GO:0015145	monosaccharide transmembrane transporter activity	1/30	28/18369	0.0447672941807162	0.191408710111916	0.149433115789127	SLC5A2	1
MF	GO:0005164	tumor necrosis factor receptor binding	1/30	30/18369	0.0478897329077757	0.191408710111916	0.149433115789127	LTB	1
MF	GO:0051119	sugar transmembrane transporter activity	1/30	30/18369	0.0478897329077757	0.191408710111916	0.149433115789127	SLC5A2	1
MF	GO:0051059	NF-kappaB binding	1/30	31/18369	0.0494472501122449	0.191408710111916	0.149433115789127	NFKBIA	1
