# Supplementary material for: Bioinformatics and systems biology approaches to identify potential common pathogeneses for sarcopenia and osteoarthritis
Source: Front Med (Lausanne). 2024 Jun 18;11:1380210. doi: 10.3389/fmed.2024.1380210 (PMC11221828; doi:10.3389/fmed.2024.1380210)
Supplement: Supplementary file 3 [file Data_Sheet_1.ZIP › raw data(1)/08.KEGG/Diseases08.KEGG.R]

######Video source: https://ke.biowolf.cn
######ÉúÐÅ×ÔÑ§Íø: https://www.biowolf.cn/
######Î¢ÐÅ¹«ÖÚºÅ£ºbiowolf_cn
######ºÏ×÷ÓÊÏä£ºbiowolf@foxmail.com
######´ðÒÉÎ¢ÐÅ: 18520221056

#install.packages("colorspace")
#install.packages("stringi")
#install.packages("ggplot2")
#install.packages("circlize")
#install.packages("RColorBrewer")

#if (!requireNamespace("BiocManager", quietly = TRUE))
#    install.packages("BiocManager")
#BiocManager::install("org.Hs.eg.db")
#BiocManager::install("DOSE")
#BiocManager::install("clusterProfiler")
#BiocManager::install("enrichplot")
#BiocManager::install("ComplexHeatmap")


#ÒýÓÃ°ü
library(clusterProfiler)
library(org.Hs.eg.db)
library(enrichplot)
library(ggplot2)
library(circlize)
library(RColorBrewer)
library(dplyr)
library(ComplexHeatmap)

pvalueFilter=0.05      #pÖµ¹ýÂËÌõ¼þ
qvalueFilter=1         #½ÃÕýºóµÄpÖµ¹ýÂËÌõ¼þ

#¶¨ÒåÍ¼ÐÎµÄÑÕÉ«
colorSel="qvalue"
if(qvalueFilter>0.05){
	colorSel="pvalue"
}
	
setwd("C:\\biowolf\\Diseases\\08.KEGG")      #ÉèÖÃ¹¤×÷Ä¿Â¼
rt=read.table("interGenes.List.txt", header=F, sep="\t", check.names=F)     #¶ÁÈ¡ÊäÈëÎÄ¼þ

#»ñÈ¡½»¼¯»ùÒòµÄÃû³Æ, ½«»ùÒòÃû×Ö×ª»»Îª»ùÒòid
genes=unique(as.vector(rt[,1]))
entrezIDs=mget(genes, org.Hs.egSYMBOL2EG, ifnotfound=NA)
entrezIDs=as.character(entrezIDs)
rt=data.frame(genes, entrezID=entrezIDs)
gene=entrezIDs[entrezIDs!="NA"]        #È¥³ý»ùÒòidÎªNAµÄ»ùÒò
#gene=gsub("c\\(\"(\\d+)\".*", "\\1", gene)

#KEGG¸»¼¯·ÖÎö
kk <- enrichKEGG(gene=gene, organism="hsa", pvalueCutoff=1, qvalueCutoff=1)
KEGG=as.data.frame(kk)
KEGG$geneID=as.character(sapply(KEGG$geneID,function(x)paste(rt$genes[match(strsplit(x,"/")[[1]],as.character(rt$entrezID))],collapse="/")))
KEGG=KEGG[(KEGG$pvalue<pvalueFilter & KEGG$qvalue<qvalueFilter),]
#±£´æÏÔÖø¸»¼¯µÄ½á¹û
write.table(KEGG, file="KEGG.txt", sep="\t", quote=F, row.names = F)

#¶¨ÒåÏÔÊ¾Í¨Â·µÄÊýÄ¿
showNum=30
if(nrow(KEGG)<showNum){
	showNum=nrow(KEGG)
}

#Öù×´Í¼
pdf(file="barplot.pdf", width=8.5, height=7)
barplot(kk, drop=TRUE, showCategory=showNum, label_format=100, color=colorSel)
dev.off()

#ÆøÅÝÍ¼
pdf(file="bubble.pdf", width=8.5, height = 7)
dotplot(kk, showCategory=showNum, orderBy="GeneRatio", label_format=100, color=colorSel)
dev.off()


######Video source: https://ke.biowolf.cn
######ÉúÐÅ×ÔÑ§Íø: https://www.biowolf.cn/
######Î¢ÐÅ¹«ÖÚºÅ£ºbiowolf_cn
######ºÏ×÷ÓÊÏä£ºbiowolf@foxmail.com
######´ðÒÉÎ¢ÐÅ: 18520221056
