# Supplementary material for: Bioinformatics and systems biology approaches to identify potential common pathogeneses for sarcopenia and osteoarthritis
Source: Front Med (Lausanne). 2024 Jun 18;11:1380210. doi: 10.3389/fmed.2024.1380210 (PMC11221828; doi:10.3389/fmed.2024.1380210)
Supplement: Supplementary file 3 [file Data_Sheet_1.ZIP › raw data(1)/08.KEGG/KEGG.txt]

ID	Description	GeneRatio	BgRatio	pvalue	p.adjust	qvalue	geneID	Count
hsa05202	Transcriptional misregulation in cancer	4/16	193/8586	0.000364384725272902	0.0360740878020172	0.0306850294966654	CEBPB/CDKN1A/ZBTB16/BCL6	4
hsa04068	FoxO signaling pathway	3/16	131/8586	0.00168083134412849	0.0832011515343604	0.0707718460685682	FOXO3/CDKN1A/BCL6	3
hsa05213	Endometrial cancer	2/16	58/8586	0.00506443958721319	0.121105596099471	0.103013797851756	FOXO3/CDKN1A	2
hsa05167	Kaposi sarcoma-associated herpesvirus infection	3/16	194/8586	0.00511930241229278	0.121105596099471	0.103013797851756	CDKN1A/NFKBIA/ZFP36	3
hsa05166	Human T-cell leukemia virus 1 infection	3/16	222/8586	0.00744490004474722	0.121105596099471	0.103013797851756	CDKN1A/NFKBIA/ZFP36	3
hsa05223	Non-small cell lung cancer	2/16	72/8586	0.00771304689409788	0.121105596099471	0.103013797851756	FOXO3/CDKN1A	2
hsa05220	Chronic myeloid leukemia	2/16	76/8586	0.00856302194642725	0.121105596099471	0.103013797851756	CDKN1A/NFKBIA	2
hsa05222	Small cell lung cancer	2/16	92/8586	0.0123610061013164	0.13537913922868	0.115155036026522	CDKN1A/NFKBIA	2
hsa04657	IL-17 signaling pathway	2/16	94/8586	0.0128793788742014	0.13537913922868	0.115155036026522	CEBPB/NFKBIA	2
hsa05215	Prostate cancer	2/16	97/8586	0.0136746605281495	0.13537913922868	0.115155036026522	CDKN1A/NFKBIA	2
hsa04064	NF-kappa B signaling pathway	2/16	104/8586	0.0156118306609878	0.140506475948891	0.11951640697407	LTB/NFKBIA	2
hsa04668	TNF signaling pathway	2/16	114/8586	0.018572414122073	0.153222416507102	0.130332730681214	CEBPB/NFKBIA	2
hsa04722	Neurotrophin signaling pathway	2/16	119/8586	0.0201356629753248	0.153340818042858	0.130433444374574	FOXO3/NFKBIA	2
hsa04151	PI3K-Akt signaling pathway	3/16	359/8586	0.0270696999656824	0.184839953929435	0.157226967723071	FOXO3/CDKN1A/DDIT4	3
hsa04936	Alcoholic liver disease	2/16	142/8586	0.028006053625672	0.184839953929435	0.157226967723071	FOXO3/NFKBIA	2
hsa04218	Cellular senescence	2/16	156/8586	0.0333149041841287	0.196370016156363	0.167034569829974	FOXO3/CDKN1A	2
hsa05160	Hepatitis C	2/16	158/8586	0.0341037397834409	0.196370016156363	0.167034569829974	CDKN1A/NFKBIA	2
hsa05161	Hepatitis B	2/16	162/8586	0.0357036393011568	0.196370016156363	0.167034569829974	CDKN1A/NFKBIA	2
hsa04062	Chemokine signaling pathway	2/16	192/8586	0.0486035881212898	0.24381740012802	0.207393854441697	FOXO3/NFKBIA	2
