# Supplementary material for: Bioinformatics and systems biology approaches to identify potential common pathogeneses for sarcopenia and osteoarthritis
Source: Front Med (Lausanne). 2024 Jun 18;11:1380210. doi: 10.3389/fmed.2024.1380210 (PMC11221828; doi:10.3389/fmed.2024.1380210)
Supplement: Supplementary file 3 [file Data_Sheet_1.ZIP › raw data(1)/09.PPI/string_interactions_short.tsv]

#node1	node2	node1_string_id	node2_string_id	neighborhood_on_chromosome	gene_fusion	phylogenetic_cooccurrence	homology	coexpression	experimentally_determined_interaction	database_annotated	automated_textmining	combined_score
ADM	NFKBIA	9606.ENSP00000436607	9606.ENSP00000216797	0	0	0	0	0.092	0	0	0.148	0.193
ADM	CEBPB	9606.ENSP00000436607	9606.ENSP00000305422	0	0	0	0	0.249	0	0	0.125	0.314
ADM	DDIT4	9606.ENSP00000436607	9606.ENSP00000307305	0	0	0	0	0.125	0	0	0.196	0.266
ADM	IFRD1	9606.ENSP00000436607	9606.ENSP00000384477	0	0	0	0	0.130	0	0	0.068	0.155
ADM	CDKN1A	9606.ENSP00000436607	9606.ENSP00000384849	0	0	0	0	0.102	0	0	0.137	0.191
ANKRD11	CEBPB	9606.ENSP00000301030	9606.ENSP00000305422	0	0	0	0	0.072	0.062	0	0.106	0.154
ANKRD11	ZNF395	9606.ENSP00000301030	9606.ENSP00000340494	0	0	0	0	0.044	0.128	0	0.106	0.189
BCL6	NFKBIA	9606.ENSP00000384371	9606.ENSP00000216797	0	0	0	0	0.109	0.091	0	0.559	0.611
BCL6	BTG2	9606.ENSP00000384371	9606.ENSP00000290551	0	0	0	0	0.099	0	0	0.311	0.352
BCL6	CEBPB	9606.ENSP00000384371	9606.ENSP00000305422	0	0	0	0	0.219	0.091	0	0.352	0.499
BCL6	DDIT4	9606.ENSP00000384371	9606.ENSP00000307305	0	0	0	0	0.060	0	0	0.196	0.212
BCL6	ZBTB16	9606.ENSP00000384371	9606.ENSP00000338157	0	0	0	0.617	0.086	0.292	0	0.440	0.605
BCL6	FOXO3	9606.ENSP00000384371	9606.ENSP00000339527	0	0	0	0	0.083	0.096	0.500	0.406	0.721
BCL6	ZFP36	9606.ENSP00000384371	9606.ENSP00000471239	0	0	0	0	0.202	0.069	0	0.125	0.293
BCL6	LTB	9606.ENSP00000384371	9606.ENSP00000410481	0	0	0	0	0.134	0	0	0.254	0.327
BCL6	CDKN1A	9606.ENSP00000384371	9606.ENSP00000384849	0	0	0	0	0.067	0.045	0	0.624	0.636
BTG2	NFKBIA	9606.ENSP00000290551	9606.ENSP00000216797	0	0	0	0	0.174	0	0	0.240	0.346
BTG2	CEBPB	9606.ENSP00000290551	9606.ENSP00000305422	0	0	0	0	0.063	0	0	0.193	0.212
BTG2	FOXO3	9606.ENSP00000290551	9606.ENSP00000339527	0	0	0	0	0.055	0	0	0.244	0.255
BTG2	DDIT4	9606.ENSP00000290551	9606.ENSP00000307305	0	0	0	0	0.099	0	0	0.207	0.256
BTG2	RRAD	9606.ENSP00000290551	9606.ENSP00000388744	0	0	0	0	0.092	0	0	0.233	0.274
BTG2	IFRD1	9606.ENSP00000290551	9606.ENSP00000384477	0	0	0	0	0.110	0	0	0.263	0.316
BTG2	IER5	9606.ENSP00000290551	9606.ENSP00000356549	0	0	0	0	0.249	0	0	0.404	0.534
BTG2	CDKN1A	9606.ENSP00000290551	9606.ENSP00000384849	0	0	0	0	0.172	0	0	0.561	0.621
BTG2	ZFP36	9606.ENSP00000290551	9606.ENSP00000471239	0	0	0	0	0.525	0	0	0.370	0.688
BTN3A3	ZFP36	9606.ENSP00000244519	9606.ENSP00000471239	0	0	0	0	0.086	0.066	0	0.090	0.155
CDKN1A	NFKBIA	9606.ENSP00000384849	9606.ENSP00000216797	0	0	0	0	0.168	0.049	0	0.447	0.524
CDKN1A	FANCE	9606.ENSP00000384849	9606.ENSP00000229769	0	0	0	0	0	0	0	0.431	0.431
CDKN1A	CEBPB	9606.ENSP00000384849	9606.ENSP00000305422	0	0	0	0	0.154	0.045	0	0.431	0.500
CDKN1A	DDIT4	9606.ENSP00000384849	9606.ENSP00000307305	0	0	0	0	0.111	0	0	0.437	0.479
CDKN1A	ZBTB16	9606.ENSP00000384849	9606.ENSP00000338157	0	0	0	0	0.042	0.075	0	0.256	0.284
CDKN1A	FOXO3	9606.ENSP00000384849	9606.ENSP00000339527	0	0	0	0	0.072	0.294	0	0.994	0.995
CDKN1A	IER5	9606.ENSP00000384849	9606.ENSP00000356549	0	0	0	0	0.181	0	0	0.262	0.369
CDKN1A	ZFP36	9606.ENSP00000384849	9606.ENSP00000471239	0	0	0	0	0.195	0	0	0.167	0.300
CDKN1A	RRAD	9606.ENSP00000384849	9606.ENSP00000388744	0	0	0	0	0.146	0.053	0	0.262	0.352
CEBPB	NFKBIA	9606.ENSP00000305422	9606.ENSP00000216797	0	0	0	0	0.245	0.062	0	0.667	0.744
CEBPB	KLF13	9606.ENSP00000305422	9606.ENSP00000302456	0	0	0	0	0.062	0.091	0	0.252	0.307
CEBPB	LTB	9606.ENSP00000305422	9606.ENSP00000410481	0	0	0	0	0.050	0	0	0.146	0.154
CEBPB	NNMT	9606.ENSP00000305422	9606.ENSP00000441434	0	0	0	0	0.082	0	0	0.119	0.157
CEBPB	IER5	9606.ENSP00000305422	9606.ENSP00000356549	0	0	0	0	0.167	0	0	0.105	0.224
CEBPB	IFRD1	9606.ENSP00000305422	9606.ENSP00000384477	0	0	0	0	0.198	0	0	0.095	0.243
CEBPB	ZBTB16	9606.ENSP00000305422	9606.ENSP00000338157	0	0	0	0	0.054	0.091	0	0.217	0.268
CEBPB	ZFP36	9606.ENSP00000305422	9606.ENSP00000471239	0	0	0	0	0.293	0.049	0	0.240	0.445
CEBPB	DDIT4	9606.ENSP00000305422	9606.ENSP00000307305	0	0	0	0	0.196	0	0	0.399	0.496
CEBPB	FOXO3	9606.ENSP00000305422	9606.ENSP00000339527	0	0	0	0	0.083	0.047	0	0.671	0.687
CYP26B1	ZNF395	9606.ENSP00000001146	9606.ENSP00000340494	0	0	0	0	0.055	0.140	0	0.055	0.164
CYP26B1	ZBTB16	9606.ENSP00000001146	9606.ENSP00000338157	0	0	0	0	0.051	0.041	0	0.247	0.255
DDIT4	NFKBIA	9606.ENSP00000307305	9606.ENSP00000216797	0	0	0	0	0.169	0	0	0.436	0.511
DDIT4	ZFP36	9606.ENSP00000307305	9606.ENSP00000471239	0	0	0	0	0.085	0	0	0.119	0.159
DDIT4	IFRD1	9606.ENSP00000307305	9606.ENSP00000384477	0	0	0	0	0.074	0	0	0.210	0.237
DDIT4	ZBTB16	9606.ENSP00000307305	9606.ENSP00000338157	0	0	0	0	0.097	0	0	0.299	0.340
DDIT4	ZNF395	9606.ENSP00000307305	9606.ENSP00000340494	0	0	0	0	0.084	0	0	0.331	0.361
DDIT4	FOXO3	9606.ENSP00000307305	9606.ENSP00000339527	0	0	0	0	0.061	0	0	0.404	0.416
FANCE	ZNF395	9606.ENSP00000229769	9606.ENSP00000340494	0	0	0	0	0.044	0.252	0	0	0.254
FANCE	IFRD1	9606.ENSP00000229769	9606.ENSP00000384477	0	0	0	0	0	0.517	0	0	0.517
FHL5	RRAD	9606.ENSP00000326022	9606.ENSP00000388744	0	0	0	0	0.090	0.110	0	0.064	0.176
FHL5	ZBTB16	9606.ENSP00000326022	9606.ENSP00000338157	0	0	0	0	0.084	0.091	0	0.118	0.202
FOXO3	NFKBIA	9606.ENSP00000339527	9606.ENSP00000216797	0	0	0	0	0.056	0.059	0	0.427	0.446
FOXO3	KLF13	9606.ENSP00000339527	9606.ENSP00000302456	0	0	0	0	0.059	0.096	0	0.161	0.224
FOXO3	SLC5A2	9606.ENSP00000339527	9606.ENSP00000327943	0	0	0	0	0.055	0	0	0.174	0.186
FOXO3	ZBTB16	9606.ENSP00000339527	9606.ENSP00000338157	0	0	0	0	0.074	0.096	0	0.257	0.324
FOXO3	ZFP36	9606.ENSP00000339527	9606.ENSP00000471239	0	0	0	0	0.056	0.091	0	0.128	0.186
IER5	IFRD1	9606.ENSP00000356549	9606.ENSP00000384477	0	0	0	0	0.056	0	0	0.171	0.184
IER5	ZFP36	9606.ENSP00000356549	9606.ENSP00000471239	0	0	0	0	0.127	0	0	0.120	0.199
IFRD1	NFKBIA	9606.ENSP00000384477	9606.ENSP00000216797	0	0	0	0	0.099	0	0	0.151	0.203
IFRD1	ZFP36	9606.ENSP00000384477	9606.ENSP00000471239	0	0	0	0	0.062	0.091	0	0.285	0.337
JPT1	LGALSL	9606.ENSP00000348316	9606.ENSP00000238875	0	0	0	0	0.056	0	0	0.181	0.193
KLF13	ZBTB16	9606.ENSP00000302456	9606.ENSP00000338157	0	0	0	0.631	0.078	0	0	0.127	0.161
KLF13	ZNF395	9606.ENSP00000302456	9606.ENSP00000340494	0	0	0	0	0.105	0.045	0	0.191	0.249
LTB	NFKBIA	9606.ENSP00000410481	9606.ENSP00000216797	0	0	0	0	0.127	0	0	0.401	0.455
NFKBIA	ZNF395	9606.ENSP00000216797	9606.ENSP00000340494	0	0	0	0	0.049	0.136	0	0.073	0.172
NFKBIA	ZBTB16	9606.ENSP00000216797	9606.ENSP00000338157	0	0	0	0	0.056	0.091	0	0.148	0.205
NFKBIA	RRAD	9606.ENSP00000216797	9606.ENSP00000388744	0	0	0	0	0.087	0.102	0	0.202	0.290
NFKBIA	ZFP36	9606.ENSP00000216797	9606.ENSP00000471239	0	0	0	0	0.435	0.069	0	0.301	0.600
ZBTB16	ZFP36	9606.ENSP00000338157	9606.ENSP00000471239	0	0	0	0	0.115	0.069	0	0.073	0.170
ZBTB16	ZNF395	9606.ENSP00000338157	9606.ENSP00000340494	0	0	0	0	0.087	0.045	0	0.195	0.237
