# Supplementary material for: Bioinformatics and systems biology approaches to identify potential common pathogeneses for sarcopenia and osteoarthritis
Source: Front Med (Lausanne). 2024 Jun 18;11:1380210. doi: 10.3389/fmed.2024.1380210 (PMC11221828; doi:10.3389/fmed.2024.1380210)
Supplement: Supplementary file 4 [file Data_Sheet_2.ZIP]

Archive with 131 entries (100 files):
- raw data(2)/10.preCyto/
- raw data(2)/10.preCyto/Diseases10.preCyto.pl
- raw data(2)/10.preCyto/interGenes.Type.txt
- raw data(2)/10.preCyto/net.downList.txt
- raw data(2)/10.preCyto/net.network.txt
- raw data(2)/10.preCyto/net.node.txt
- raw data(2)/10.preCyto/net.upList.txt
- raw data(2)/10.preCyto/string_interactions_short.tsv
- raw data(2)/11.cytoscape/
- raw data(2)/11.cytoscape/gengxing.png
- raw data(2)/11.cytoscape/net.network.txt
- raw data(2)/11.cytoscape/net.network.txt.png
- raw data(2)/11.cytoscape/net.node.txt
- raw data(2)/12.MCODE/
- raw data(2)/12.MCODE/net.network.txt
- raw data(2)/12.MCODE/network 1.png
- raw data(2)/13.cytoHubba/
- raw data(2)/13.cytoHubba/.Rhistory
- raw data(2)/13.cytoHubba/7score.txt
- raw data(2)/13.cytoHubba/7veen.pdf
- raw data(2)/13.cytoHubba/8hubgene.txt
- raw data(2)/13.cytoHubba/hubGenes.csv
- raw data(2)/13.cytoHubba/hubGenes.png
- raw data(2)/13.cytoHubba/net.network.txt
- raw data(2)/13.cytoHubba/Rveen.txt
- raw data(2)/13.cytoHubba/score.csv
- raw data(2)/13.cytoHubba/venn_result1695801684381367076.txt
- raw data(2)/13.cytoHubba/venn_result1695803162038424558.txt
- raw data(2)/14.GeneMANIA/
- raw data(2)/14.GeneMANIA/0be30f1b24730d8370a2092e45f4daa.jpg
- raw data(2)/14.GeneMANIA/2023-10-3 at 00.45.21.png
- raw data(2)/14.GeneMANIA/2023-10-3 at 00.49.19.png
- raw data(2)/14.GeneMANIA/2023-10-3 at 01.09.21.png
- raw data(2)/14.GeneMANIA/DSigDB_table (1).txt
- raw data(2)/14.GeneMANIA/genemania-report.pdf
- raw data(2)/15.GO/
- raw data(2)/16.GOcircos/
- raw data(2)/17.KEGG/
- raw data(2)/18.KEGGcircos/
- raw data(2)/19.testDiff1/
- raw data(2)/20.testDiff2/
- raw data(2)/21.TRRUST/
- raw data(2)/22.preTFCyto/
- raw data(2)/22.preTFCyto/16.ROC/
- raw data(2)/22.preTFCyto/16.ROC/Diagnostic16.ROC.R
- raw data(2)/22.preTFCyto/16.ROC/diffGeneExp.txt
- raw data(2)/22.preTFCyto/16.ROC/interGenes.txt
- raw data(2)/22.preTFCyto/16.ROC/ROC.ADH7.pdf
- raw data(2)/22.preTFCyto/16.ROC/ROC.TMEM27.pdf
- raw data(2)/23.TFnetwork/
- raw data(2)/24.TFdiff/
- raw data(2)/25.ROC/
- raw data(2)/25.ROC/.Rhistory
- raw data(2)/25.ROC/1428roc/
- raw data(2)/25.ROC/1428roc/8hubgene.txt
- raw data(2)/25.ROC/1428roc/Diagnostic16.ROC.R
- raw data(2)/25.ROC/1428roc/GSE1428.normalize.txt
- raw data(2)/25.ROC/1428roc/ROC.BTG2.pdf
- raw data(2)/25.ROC/1428roc/ROC.CDKN1A.pdf
- raw data(2)/25.ROC/1428roc/ROC.CEBPB.pdf
- raw data(2)/25.ROC/1428roc/ROC.DDIT4.pdf
- raw data(2)/25.ROC/1428roc/ROC.FOXO3.pdf
- raw data(2)/25.ROC/1428roc/ROC.NFKBIA.pdf
- raw data(2)/25.ROC/1428roc/ROC.ZBTB16.pdf
- raw data(2)/25.ROC/1428roc/ROC.ZFP36.pdf
- raw data(2)/25.ROC/55235roc/
- raw data(2)/25.ROC/55235roc/.Rhistory
- raw data(2)/25.ROC/55235roc/8hubgene.txt
- raw data(2)/25.ROC/55235roc/Diagnostic16.ROC.R
- raw data(2)/25.ROC/55235roc/GSE55235.normalize.txt
- raw data(2)/25.ROC/55235roc/ROC.BTG2.pdf
- raw data(2)/25.ROC/55235roc/ROC.CDKN1A.pdf
- raw data(2)/25.ROC/55235roc/ROC.CEBPB.pdf
- raw data(2)/25.ROC/55235roc/ROC.DDIT4.pdf
- raw data(2)/25.ROC/55235roc/ROC.FOXO3.pdf
- raw data(2)/25.ROC/55235roc/ROC.NFKBIA.pdf
- raw data(2)/25.ROC/55235roc/ROC.ZBTB16.pdf
- raw data(2)/25.ROC/55235roc/ROC.ZFP36.pdf
- raw data(2)/26.ssGSEA/
- raw data(2)/26.ssGSEA/1428/
- raw data(2)/26.ssGSEA/1428/GSE1428.normalize.txt
- raw data(2)/26.ssGSEA/1428/immune.gmt
- raw data(2)/26.ssGSEA/1428/ssGSEA.result.txt
- raw data(2)/26.ssGSEA/1428/wgcnaDiagnostic18.ssGSEA.R
- raw data(2)/26.ssGSEA/55235/
- raw data(2)/26.ssGSEA/55235/.Rhistory
- raw data(2)/26.ssGSEA/55235/GSE55235.normalize.txt
- raw data(2)/26.ssGSEA/55235/immune.gmt
- raw data(2)/26.ssGSEA/55235/ssGSEA.result.txt
- raw data(2)/26.ssGSEA/55235/wgcnaDiagnostic18.ssGSEA.R
- raw data(2)/26.ssGSEA/immune.gmt
- raw data(2)/26.ssGSEA/wgcnaDiagnostic18.ssGSEA.R
- raw data(2)/27.heatmap/
- raw data(2)/27.heatmap/1428/
- raw data(2)/27.heatmap/1428/heatmap.pdf
- raw data(2)/27.heatmap/1428/ssGSEA.result.txt
- raw data(2)/27.heatmap/1428/wgcnaDiagnostic19.heatmap.R
- raw data(2)/27.heatmap/55235/
- raw data(2)/27.heatmap/55235/heatmap.pdf
- raw data(2)/27.heatmap/55235/ssGSEA.result.txt
- raw data(2)/27.heatmap/55235/wgcnaDiagnostic19.heatmap.R
- raw data(2)/27.heatmap/wgcnaDiagnostic19.heatmap.R
- raw data(2)/28.vioplot/
- raw data(2)/28.vioplot/1428/
- raw data(2)/28.vioplot/1428/immuneDiff.xls
- raw data(2)/28.vioplot/1428/ssGSEA.result.txt
- raw data(2)/28.vioplot/1428/vioplot.pdf
- raw data(2)/28.vioplot/1428/wgcnaDiagnostic20.vioplot.R
- raw data(2)/28.vioplot/55235/
- raw data(2)/28.vioplot/55235/immuneDiff.xls
- raw data(2)/28.vioplot/55235/ssGSEA.result.txt
- raw data(2)/28.vioplot/55235/vioplot.pdf
- raw data(2)/28.vioplot/wgcnaDiagnostic20.vioplot.R
- raw data(2)/29.immuneCor/
- raw data(2)/29.immuneCor/1428/
- raw data(2)/29.immuneCor/1428/8hubgene.txt
- raw data(2)/29.immuneCor/1428/cor.pdf
- raw data(2)/29.immuneCor/1428/GSE1428.normalize.txt
- raw data(2)/29.immuneCor/1428/ssGSEA.result.txt
- raw data(2)/29.immuneCor/1428/wgcnaDiagnostic21.immuneCor.R
- raw data(2)/29.immuneCor/55235/
- raw data(2)/29.immuneCor/55235/8hubgene.txt
- raw data(2)/29.immuneCor/55235/cor.pdf
- raw data(2)/29.immuneCor/55235/GSE55235.normalize.txt
- raw data(2)/29.immuneCor/55235/ssGSEA.result.txt
- raw data(2)/29.immuneCor/cor.pdf
- raw data(2)/29.immuneCor/LASSO.gene.txt
- raw data(2)/29.immuneCor/normalize.txt
- raw data(2)/29.immuneCor/ssGSEA.result.txt
- raw data(2)/29.immuneCor/wgcnaDiagnostic21.immuneCor.R
- raw data(2)/29.immuneCor/╡π╗≈╣║┬≥╕n╢α╔·╨┼╫╘╤o═°╩╙╞╡╜╠│╠.url
