# Supplementary material for: Bioinformatics and systems biology approaches to identify potential common pathogeneses for sarcopenia and osteoarthritis
Source: Front Med (Lausanne). 2024 Jun 18;11:1380210. doi: 10.3389/fmed.2024.1380210 (PMC11221828; doi:10.3389/fmed.2024.1380210)
Supplement: Supplementary file 4 [file Data_Sheet_2.ZIP › raw data(2)/10.preCyto/net.downList.txt]

ADM
NFKBIA
CEBPB
DDIT4
IFRD1
CDKN1A
ANKRD11
ZNF395
BCL6
BTG2
ZBTB16
FOXO3
ZFP36
RRAD
IER5
FANCE
KLF13
NNMT
CYP26B1
FHL5
LGALSL
