# Supplementary material for: Bioinformatics and systems biology approaches to identify potential common pathogeneses for sarcopenia and osteoarthritis
Source: Front Med (Lausanne). 2024 Jun 18;11:1380210. doi: 10.3389/fmed.2024.1380210 (PMC11221828; doi:10.3389/fmed.2024.1380210)
Supplement: Supplementary file 4 [file Data_Sheet_2.ZIP › raw data(2)/10.preCyto/net.network.txt]

Node1	Node2	PPI
ADM	NFKBIA	ppi
ADM	CEBPB	ppi
ADM	DDIT4	ppi
ADM	IFRD1	ppi
ADM	CDKN1A	ppi
ANKRD11	CEBPB	ppi
ANKRD11	ZNF395	ppi
BCL6	NFKBIA	ppi
BCL6	BTG2	ppi
BCL6	CEBPB	ppi
BCL6	DDIT4	ppi
BCL6	ZBTB16	ppi
BCL6	FOXO3	ppi
BCL6	ZFP36	ppi
BCL6	LTB	ppi
BCL6	CDKN1A	ppi
BTG2	NFKBIA	ppi
BTG2	CEBPB	ppi
BTG2	FOXO3	ppi
BTG2	DDIT4	ppi
BTG2	RRAD	ppi
BTG2	IFRD1	ppi
BTG2	IER5	ppi
BTG2	CDKN1A	ppi
BTG2	ZFP36	ppi
BTN3A3	ZFP36	ppi
CDKN1A	NFKBIA	ppi
CDKN1A	FANCE	ppi
CDKN1A	CEBPB	ppi
CDKN1A	DDIT4	ppi
CDKN1A	ZBTB16	ppi
CDKN1A	FOXO3	ppi
CDKN1A	IER5	ppi
CDKN1A	ZFP36	ppi
CDKN1A	RRAD	ppi
CEBPB	NFKBIA	ppi
CEBPB	KLF13	ppi
CEBPB	LTB	ppi
CEBPB	NNMT	ppi
CEBPB	IER5	ppi
CEBPB	IFRD1	ppi
CEBPB	ZBTB16	ppi
CEBPB	ZFP36	ppi
CEBPB	DDIT4	ppi
CEBPB	FOXO3	ppi
CYP26B1	ZNF395	ppi
CYP26B1	ZBTB16	ppi
DDIT4	NFKBIA	ppi
DDIT4	ZFP36	ppi
DDIT4	IFRD1	ppi
DDIT4	ZBTB16	ppi
DDIT4	ZNF395	ppi
DDIT4	FOXO3	ppi
FANCE	ZNF395	ppi
FANCE	IFRD1	ppi
FHL5	RRAD	ppi
FHL5	ZBTB16	ppi
FOXO3	NFKBIA	ppi
FOXO3	KLF13	ppi
FOXO3	SLC5A2	ppi
FOXO3	ZBTB16	ppi
FOXO3	ZFP36	ppi
IER5	IFRD1	ppi
IER5	ZFP36	ppi
IFRD1	NFKBIA	ppi
IFRD1	ZFP36	ppi
JPT1	LGALSL	ppi
KLF13	ZBTB16	ppi
KLF13	ZNF395	ppi
LTB	NFKBIA	ppi
NFKBIA	ZNF395	ppi
NFKBIA	ZBTB16	ppi
NFKBIA	RRAD	ppi
NFKBIA	ZFP36	ppi
ZBTB16	ZFP36	ppi
ZBTB16	ZNF395	ppi
