# Supplementary material for: Bioinformatics and systems biology approaches to identify potential common pathogeneses for sarcopenia and osteoarthritis
Source: Front Med (Lausanne). 2024 Jun 18;11:1380210. doi: 10.3389/fmed.2024.1380210 (PMC11221828; doi:10.3389/fmed.2024.1380210)
Supplement: Supplementary file 4 [file Data_Sheet_2.ZIP › raw data(2)/10.preCyto/net.node.txt]

Gene	Type
ADM	down
NFKBIA	down
CEBPB	down
DDIT4	down
IFRD1	down
CDKN1A	down
ANKRD11	down
ZNF395	down
BCL6	down
BTG2	down
ZBTB16	down
FOXO3	down
ZFP36	down
LTB	up
RRAD	down
IER5	down
BTN3A3	up
FANCE	down
KLF13	down
NNMT	down
CYP26B1	down
FHL5	down
SLC5A2	up
JPT1	up
LGALSL	down
