# Supplementary material for: Bioinformatics and systems biology approaches to identify potential common pathogeneses for sarcopenia and osteoarthritis
Source: Front Med (Lausanne). 2024 Jun 18;11:1380210. doi: 10.3389/fmed.2024.1380210 (PMC11221828; doi:10.3389/fmed.2024.1380210)
Supplement: Supplementary file 4 [file Data_Sheet_2.ZIP › raw data(2)/13.cytoHubba/7score.txt]

MCC	MNC	Radiaty	Stress	Closeness	Degree	EPC
CEBPB	CEBPB	CEBPB	CEBPB	CEBPB	CEBPB	CEBPB
NFKBIA	NFKBIA	NFKBIA	ZBTB16	NFKBIA	NFKBIA	NFKBIA
DDIT4	DDIT4	CDKN1A	NFKBIA	CDKN1A	CDKN1A	CDKN1A
ZFP36	CDKN1A	DDIT4	CDKN1A	ZBTB16	ZBTB16	ZFP36
CDKN1A	ZFP36	ZFP36	ZFP36	ZFP36	ZFP36	DDIT4
FOXO3	BTG2	ZBTB16	FOXO3	DDIT4	DDIT4	BTG2
BCL6	ZBTB16	FOXO3	DDIT4	FOXO3	FOXO3	ZBTB16
BTG2	FOXO3	BTG2	ZNF395	BTG2	BTG2	FOXO3
ZBTB16	BCL6	BCL6	BTG2	BCL6	BCL6	BCL6
