# Supplementary material for: Bioinformatics and systems biology approaches to identify potential common pathogeneses for sarcopenia and osteoarthritis
Source: Front Med (Lausanne). 2024 Jun 18;11:1380210. doi: 10.3389/fmed.2024.1380210 (PMC11221828; doi:10.3389/fmed.2024.1380210)
Supplement: Supplementary file 4 [file Data_Sheet_2.ZIP › raw data(2)/13.cytoHubba/hubGenes.csv]

name	selected	shared name
CEBPB	false	CEBPB
BTG2	false	BTG2
FOXO3	false	FOXO3
DDIT4	false	DDIT4
NFKBIA	false	NFKBIA
ZFP36	false	ZFP36
IFRD1	false	IFRD1
BCL6	false	BCL6
ZBTB16	false	ZBTB16
CDKN1A	false	CDKN1A
