# Supplementary material for: Bioinformatics and systems biology approaches to identify potential common pathogeneses for sarcopenia and osteoarthritis
Source: Front Med (Lausanne). 2024 Jun 18;11:1380210. doi: 10.3389/fmed.2024.1380210 (PMC11221828; doi:10.3389/fmed.2024.1380210)
Supplement: Supplementary file 4 [file Data_Sheet_2.ZIP › raw data(2)/13.cytoHubba/score.csv]

node_name	MCC	DMNC	MNC	Degree	EPC	BottleNeck	EcCentricity	Closeness	Radiality	Betweenness	Stress	ClusteringCoefficient
LGALSL	1.0	0.0	1.0	1.0	1.188	1.0	0.08	1.0	0.24	0.0	0.0	0.0
JPT1	1.0	0.0	1.0	1.0	1.188	1.0	0.08	1.0	0.24	0.0	0.0	0.0
SLC5A2	1.0	0.0	1.0	1.0	2.573	1.0	0.30667	9.5	1.54727	0.0	0.0	0.0
FHL5	2.0	0.0	1.0	2.0	3.315	1.0	0.30667	10.5	1.71455	1.36667	6.0	0.0
CYP26B1	2.0	0.30779	2.0	2.0	3.709	1.0	0.30667	10.5	1.71455	0.0	0.0	1.0
NNMT	1.0	0.0	1.0	1.0	2.581	1.0	0.30667	10.33333	1.75636	0.0	0.0	0.0
KLF13	8.0	0.37893	4.0	4.0	5.71	1.0	0.30667	12.66667	2.09091	1.91765	10.0	0.66667
FANCE	3.0	0.0	1.0	3.0	4.71	1.0	0.30667	11.66667	1.92364	1.93768	12.0	0.0
BTN3A3	1.0	0.0	1.0	1.0	2.648	1.0	0.30667	9.66667	1.58909	0.0	0.0	0.0
IER5	48.0	0.58344	5.0	5.0	6.741	1.0	0.30667	12.83333	2.04909	0.25	2.0	0.9
RRAD	7.0	0.46346	3.0	4.0	5.35	1.0	0.30667	12.0	1.92364	7.3	22.0	0.5
LTB	6.0	0.46346	3.0	3.0	4.851	1.0	0.30667	11.66667	1.92364	0.0	0.0	1.0
ZFP36	10249.0	0.69834	10.0	11.0	9.269	3.0	0.46	16.5	2.46727	49.46326	108.0	0.63636
FOXO3	10087.0	0.69213	9.0	10.0	8.753	2.0	0.46	16.0	2.42545	47.7746	100.0	0.64444
ZBTB16	5057.0	0.53872	10.0	11.0	8.916	3.0	0.46	16.5	2.46727	69.65135	172.0	0.49091
BTG2	5214.0	0.61853	10.0	10.0	9.003	2.0	0.30667	15.83333	2.38364	12.95196	52.0	0.68889
BCL6	10086.0	0.69213	9.0	9.0	8.491	1.0	0.46	15.5	2.38364	7.1746	26.0	0.80556
ZNF395	12.0	0.32413	5.0	7.0	6.604	3.0	0.30667	13.83333	2.13273	24.00159	60.0	0.2381
ANKRD11	2.0	0.0	1.0	2.0	3.486	1.0	0.30667	11.33333	1.92364	0.91765	6.0	0.0
CDKN1A	10135.0	0.59388	11.0	12.0	9.274	2.0	0.46	17.0	2.50909	39.54519	122.0	0.5303
IFRD1	169.0	0.5854	7.0	8.0	7.993	2.0	0.30667	14.5	2.21636	12.01961	40.0	0.57143
DDIT4	10254.0	0.62782	11.0	11.0	9.129	1.0	0.46	16.5	2.46727	15.33982	74.0	0.67273
CEBPB	10310.0	0.54924	13.0	15.0	9.74	3.0	0.46	18.5	2.63455	106.99855	216.0	0.40952
NFKBIA	10266.0	0.5237	13.0	13.0	9.661	2.0	0.46	17.5	2.55091	43.13982	156.0	0.52564
ADM	48.0	0.58344	5.0	5.0	6.767	1.0	0.30667	12.83333	2.04909	0.25	2.0	0.9
