# Supplementary material for: Bioinformatics and systems biology approaches to identify potential common pathogeneses for sarcopenia and osteoarthritis
Source: Front Med (Lausanne). 2024 Jun 18;11:1380210. doi: 10.3389/fmed.2024.1380210 (PMC11221828; doi:10.3389/fmed.2024.1380210)
Supplement: Supplementary file 4 [file Data_Sheet_2.ZIP › raw data(2)/13.cytoHubba/venn_result1695801684381367076.txt]

Names	total	elements
user_list1 user_list10 user_list11 user_list12 user_list2 user_list3 user_list4 user_list5 user_list6 user_list7 user_list8 user_list9	1	FOXO3
user_list1 user_list10 user_list11 user_list2 user_list3 user_list4 user_list5 user_list6 user_list7 user_list8 user_list9	2	CDKN1A
		ZFP36
user_list1 user_list10 user_list11 user_list12 user_list2 user_list3 user_list4 user_list5 user_list6 user_list8 user_list9	1	BTG2
user_list1 user_list10 user_list11 user_list12 user_list2 user_list3 user_list4 user_list5 user_list7 user_list8 user_list9	1	DDIT4
user_list1 user_list10 user_list11 user_list3 user_list4 user_list5 user_list6 user_list7 user_list8 user_list9	3	CEBPB
		NFKBIA
		ZBTB16
user_list1 user_list12 user_list2 user_list3 user_list4 user_list5 user_list7 user_list8 user_list9	1	BCL6
user_list10 user_list11 user_list6 user_list7	1	ZNF395
user_list2 user_list6	1	IFRD1
user_list12 user_list2	2	IER5
		ADM
user_list12	3	CYP26B1
		LTB
		KLF13
