# Supplementary material for: Bioinformatics and systems biology approaches to identify potential common pathogeneses for sarcopenia and osteoarthritis
Source: Front Med (Lausanne). 2024 Jun 18;11:1380210. doi: 10.3389/fmed.2024.1380210 (PMC11221828; doi:10.3389/fmed.2024.1380210)
Supplement: Supplementary file 4 [file Data_Sheet_2.ZIP › raw data(2)/14.GeneMANIA/DSigDB_table (1).txt]

Term	Overlap	P-value	Adjusted P-value	Old P-value	Old Adjusted P-value	Odds Ratio	Combined Score	Genes
strophanthidin PC3 UP	7/459	2.5133898757564772E-11	2.2670776679323424E-8	0	0	302.6106194690266	7385.757966595767	NFKBIA;CDKN1A;CEBPB;ZFP36;BTG2;DDIT4;FOXO3
pimozide MCF7 UP	5/91	9.66368619123572E-11	4.35832247224731E-8	0	0	385.7751937984496	8895.999445034071	NFKBIA;CEBPB;ZFP36;DDIT4;FOXO3
astemizole PC3 UP	5/102	1.728445882006945E-10	5.196860618567548E-8	0	0	341.8384879725086	7684.060295846564	NFKBIA;CDKN1A;CEBPB;ZFP36;DDIT4
niclosamide MCF7 UP	5/123	4.4721353233138204E-10	1.0084665154072665E-7	0	0	280.70621468926555	6043.039160826525	NFKBIA;CDKN1A;CEBPB;DDIT4;FOXO3
mebendazole HL60 UP	6/346	6.982128688894101E-10	1.2595760154764958E-7	0	0	173.4	3655.7049953894225	NFKBIA;CDKN1A;CEBPB;ZFP36;BTG2;DDIT4
mefloquine MCF7 UP	5/143	9.586009635142424E-10	1.3718443894223386E-7	0	0	239.7826086956522	4979.216844599344	NFKBIA;CEBPB;ZFP36;DDIT4;FOXO3
tonzonium bromide PC3 UP	5/146	1.0646242489973803E-9	1.3718443894223386E-7	0	0	234.645390070922	4847.924851228012	NFKBIA;CDKN1A;CEBPB;ZFP36;DDIT4
NICKEL CHLORIDE CTD 00001064	6/399	1.643983614179773E-9	1.8535915249876943E-7	0	0	149.61068702290078	3026.0472259668	NFKBIA;CDKN1A;CEBPB;BTG2;DDIT4;FOXO3
astemizole MCF7 UP	5/173	2.505687635836202E-9	2.5112558305825047E-7	0	0	196.66666666666666	3894.9248515019035	NFKBIA;CEBPB;ZFP36;DDIT4;FOXO3
calmidazolium MCF7 UP	5/182	3.2346415395970995E-9	2.802379608950784E-7	0	0	186.5819209039548	3647.554850400981	NFKBIA;CEBPB;ZFP36;DDIT4;FOXO3
terfenadine MCF7 UP	5/184	3.4175361084765658E-9	2.802379608950784E-7	0	0	184.47858472998138	3596.2893569274565	NFKBIA;CEBPB;ZFP36;DDIT4;FOXO3
mometasone PC3 UP	4/60	5.075077314370051E-9	3.8147664479681554E-7	0	0	356.0	6799.216971688246	CDKN1A;CEBPB;ZFP36;DDIT4
resveratrol MCF7 UP	4/63	6.196443658067067E-9	4.2993785996742265E-7	0	0	337.8474576271187	6385.077183206038	CDKN1A;BTG2;DDIT4;FOXO3
parthenolide MCF7 UP	5/223	8.9786649402974E-9	5.78482555439161E-7	0	0	151.17737003058105	2801.0769955111914	CDKN1A;CEBPB;ZFP36;BTG2;DDIT4
beta-escin PC3 UP	4/76	1.3318607445555034E-8	8.008922610593761E-7	0	0	276.6666666666667	5017.10203014869	NFKBIA;CDKN1A;ZFP36;DDIT4
MG-132 MCF7 UP	5/270	2.340825603129264E-8	1.3196404337641225E-6	0	0	124.06918238993711	2179.9175016552754	CDKN1A;CEBPB;BTG2;DDIT4;FOXO3
azacyclonol PC3 UP	4/90	2.6466291491962305E-8	1.40427028975E-6	0	0	231.46511627906978	4038.4630654289003	NFKBIA;CDKN1A;ZFP36;DDIT4
thioguanosine MCF7 UP	4/95	3.294836325314917E-8	1.6510790919078084E-6	0	0	218.69230769230768	3767.7019880972134	CDKN1A;CEBPB;BTG2;DDIT4
mefloquine PC3 UP	4/100	4.0550612053623716E-8	1.9250869511772944E-6	0	0	207.25	3527.5431760191746	CDKN1A;CEBPB;ZFP36;DDIT4
8-azaguanine PC3 UP	5/323	5.732239939638325E-8	2.5004089587389015E-6	0	0	103.11320754716981	1719.3688483097692	NFKBIA;CDKN1A;CEBPB;ZFP36;DDIT4
helveticoside PC3 UP	5/324	5.821351234314516E-8	2.5004089587389015E-6	0	0	102.78474399164054	1712.306297072171	NFKBIA;CDKN1A;ZFP36;BTG2;FOXO3
prenylamine PC3 UP	4/111	6.182526197743288E-8	2.5348357410747483E-6	0	0	185.84112149532712	3084.768187266299	CDKN1A;CEBPB;ZFP36;DDIT4
menadione PC3 UP	4/113	6.644665641528449E-8	2.6058645255037655E-6	0	0	182.41284403669724	3014.712697630918	CDKN1A;ZFP36;BTG2;DDIT4
fendiline MCF7 UP	4/117	7.645913692981275E-8	2.8735892296121292E-6	0	0	175.9203539823009	2882.720533585445	NFKBIA;CEBPB;ZFP36;DDIT4
azacyclonol MCF7 UP	4/126	1.0307754628720485E-7	3.6729760151572065E-6	0	0	162.86885245901638	2620.1989602870813	NFKBIA;CEBPB;ZFP36;DDIT4
emetine PC3 UP	6/801	1.0587292283158245E-7	3.6729760151572065E-6	0	0	72.44150943396227	1163.4849884646103	NFKBIA;CDKN1A;CEBPB;ZFP36;DDIT4;FOXO3
cicloheximide PC3 UP	5/378	1.255225273741319E-7	4.1933822107950726E-6	0	0	87.66309204647007	1393.0349618577116	NFKBIA;CDKN1A;CEBPB;ZFP36;FOXO3
pyrvinium HL60 UP	4/137	1.4437399855368888E-7	4.650905239122406E-6	0	0	149.31578947368422	2351.8519005022013	NFKBIA;CEBPB;ZFP36;BTG2
colchicine CTD 00005701	4/140	1.5751593437789201E-7	4.899288717546848E-6	0	0	146.0	2286.9059251191475	NFKBIA;CDKN1A;BTG2;DDIT4
mepacrine MCF7 UP	3/30	1.696641592121666E-7	5.101235720312476E-6	0	0	443.6666666666667	6916.517048590945	CDKN1A;BTG2;DDIT4
prenylamine MCF7 UP	4/145	1.8137965342938407E-7	5.277562819138852E-6	0	0	140.7872340425532	2185.3942627408564	CEBPB;ZFP36;DDIT4;FOXO3
lanatoside C PC3 UP	5/411	1.9036374678651917E-7	5.365878112545009E-6	0	0	80.40229885057471	1244.171635885859	NFKBIA;CDKN1A;ZFP36;BTG2;FOXO3
Zinc acetate dihydrate CTD 00007284	4/149	2.0233599216786824E-7	5.417490110149271E-6	0	0	136.87586206896552	2109.7136788822545	NFKBIA;CDKN1A;DDIT4;FOXO3
bepridil MCF7 UP	3/32	2.0719725912856648E-7	5.417490110149271E-6	0	0	413.02758620689656	6356.32709166877	NFKBIA;ZFP36;DDIT4
anisomycin PC3 UP	6/899	2.1021303088162358E-7	5.417490110149271E-6	0	0	64.16237402015678	986.5057648142185	NFKBIA;CDKN1A;CEBPB;ZFP36;BTG2;FOXO3
etoposide MCF7 UP	3/34	2.4988032618785934E-7	6.260890395040254E-6	0	0	386.34193548387094	5873.279719615136	CDKN1A;BTG2;DDIT4
camptothecin PC3 UP	5/437	2.5821528008833137E-7	6.294869801072295E-6	0	0	75.46296296296296	1144.733317363385	NFKBIA;CDKN1A;CEBPB;ZFP36;BTG2
niclosamide PC3 UP	4/168	3.2752766277459105E-7	7.7445930053254E-6	0	0	120.90243902439025	1805.278141025356	NFKBIA;CDKN1A;CEBPB;DDIT4
etoposide CTD 00005948	5/461	3.3672511844970885E-7	7.7445930053254E-6	0	0	71.40350877192982	1064.1978170278128	NFKBIA;CDKN1A;BTG2;DDIT4;FOXO3
pyrvinium MCF7 UP	4/170	3.4344093150001774E-7	7.7445930053254E-6	0	0	119.43373493975903	1777.6816529726368	CDKN1A;CEBPB;BTG2;DDIT4
ciclopirox HL60 UP	4/177	4.0371552645326574E-7	8.699147506875603E-6	0	0	114.5606936416185	1686.626153010388	NFKBIA;CDKN1A;ZFP36;BTG2
niclosamide HL60 UP	4/178	4.129299781649758E-7	8.699147506875603E-6	0	0	113.89655172413794	1674.2779211206116	NFKBIA;ZFP36;BTG2;FOXO3
digitoxigenin PC3 UP	5/483	4.243486588719806E-7	8.699147506875603E-6	0	0	68.04044630404464	998.3377648520374	NFKBIA;CDKN1A;CEBPB;ZFP36;BTG2
digoxin PC3 UP	5/483	4.243486588719806E-7	8.699147506875603E-6	0	0	68.04044630404464	998.3377648520374	NFKBIA;CDKN1A;ZFP36;BTG2;FOXO3
irinotecan PC3 UP	5/501	5.08751193077727E-7	1.0197635025691329E-5	0	0	65.51075268817205	949.336412960249	NFKBIA;CDKN1A;CEBPB;ZFP36;DDIT4
cephaeline PC3 UP	5/514	5.776084966545705E-7	1.1326149217009188E-5	0	0	63.795022920759656	916.3752839956187	NFKBIA;CDKN1A;CEBPB;ZFP36;DDIT4
thioridazine PC3 UP	4/196	6.071909606344219E-7	1.1652898861537203E-5	0	0	103.125	1476.1748201002183	CDKN1A;CEBPB;ZFP36;DDIT4
pizotifen PC3 UP	3/48	7.203624781005209E-7	1.3536811567638956E-5	0	0	265.96	3761.6082679582214	NFKBIA;CDKN1A;DDIT4
STOCK1N-35696 MCF7 UP	3/50	8.160167950922518E-7	1.483302597280659E-5	0	0	254.61702127659575	3569.432965531479	CDKN1A;BTG2;DDIT4
puromycin PC3 UP	5/552	8.222298211090127E-7	1.483302597280659E-5	0	0	59.24741011578306	830.1300316700928	NFKBIA;CDKN1A;CEBPB;ZFP36;DDIT4
PARAQUAT CTD 00006471	4/213	8.466517154585326E-7	1.4974114653796009E-5	0	0	94.6555023923445	1323.4710029145922	NFKBIA;CDKN1A;CEBPB;DDIT4
suloctidil PC3 UP	3/52	9.1975651916599E-7	1.5954238082456212E-5	0	0	244.2	3394.174103993583	NFKBIA;CDKN1A;ZFP36
pyrvinium PC3 UP	3/53	9.747595795382015E-7	1.658930454232939E-5	0	0	239.304	3312.2246073596402	CDKN1A;CEBPB;DDIT4
camptothecin MCF7 UP	4/222	9.987810975357405E-7	1.6683343518096997E-5	0	0	90.70642201834862	1253.2661607881043	NFKBIA;CDKN1A;BTG2;DDIT4
LY 294002 CTD 00003061	4/227	1.0916247672936767E-6	1.7902646183616295E-5	0	0	88.65022421524664	1216.9763918014219	NFKBIA;CDKN1A;DDIT4;FOXO3
celastrol MCF7 UP	4/229	1.130507018861009E-6	1.820923805379697E-5	0	0	87.85333333333334	1202.9620177859442	CDKN1A;CEBPB;ZFP36;DDIT4
5-Fluorouracil CTD 00005987	6/1202	1.1737398572437277E-6	1.857391844269899E-5	0	0	47.147157190635454	643.8093039045344	NFKBIA;CDKN1A;CEBPB;BTG2;DDIT4;FOXO3
gemcitabine CTD 00002382	4/235	1.2533618147060296E-6	1.9491937187324806E-5	0	0	85.54545454545455	1162.535452386811	NFKBIA;CDKN1A;CEBPB;DDIT4
gossypol PC3 UP	3/58	1.2827225069693618E-6	1.9610435615023125E-5	0	0	217.49454545454546	2950.645357970019	CDKN1A;CEBPB;DDIT4
puromycin MCF7 UP	4/242	1.4089658844702285E-6	2.118145379653577E-5	0	0	83.0	1118.2303266476995	NFKBIA;CEBPB;DDIT4;FOXO3
vanoxerine MCF7 UP	3/61	1.4953093905258707E-6	2.2110968364825172E-5	0	0	206.21379310344827	2765.9821938319824	CEBPB;ZFP36;DDIT4
alexidine PC3 UP	3/64	1.7300801780574371E-6	2.5169876138835617E-5	0	0	196.04262295081966	2600.9646830466704	CDKN1A;CEBPB;DDIT4
daunorubicin MCF7 DOWN	6/1290	1.7807372123432464E-6	2.549563437354934E-5	0	0	43.71028037383178	578.6578086880929	NFKBIA;CEBPB;ZFP36;BTG2;DDIT4;FOXO3
troglitazone CTD 00002415	5/651	1.857398354521161E-6	2.6177708059032613E-5	0	0	49.91228070175438	658.6591160365606	NFKBIA;CDKN1A;CEBPB;ZFP36;DDIT4
PD 98059 CTD 00003206	4/262	1.9331845137528493E-6	2.6826652790847233E-5	0	0	76.48837209302326	1006.3071752182649	NFKBIA;CDKN1A;CEBPB;FOXO3
deptropine PC3 UP	3/68	2.0794874561975374E-6	2.7995487843136993E-5	0	0	183.94153846153847	2406.578721167035	CDKN1A;CEBPB;DDIT4
hycanthone MCF7 UP	3/68	2.0794874561975374E-6	2.7995487843136993E-5	0	0	183.94153846153847	2406.578721167035	CDKN1A;BTG2;DDIT4
H-7 MCF7 DOWN	6/1332	2.150765886982927E-6	2.8414338440712442E-5	0	0	42.23076923076923	551.0983013432525	NFKBIA;CEBPB;ZFP36;BTG2;DDIT4;FOXO3
Benz[a]anthracene CTD 00001470	3/69	2.173602386262925E-6	2.8414338440712442E-5	0	0	181.14545454545456	2361.978167213847	NFKBIA;CDKN1A;BTG2
TERT-BUTYL HYDROPEROXIDE CTD 00007349	6/1341	2.2377865103010804E-6	2.883547760416535E-5	0	0	41.92584269662921	545.4561922712264	NFKBIA;CDKN1A;CEBPB;ZFP36;BTG2;DDIT4
170449-18-0 CTD 00003361	3/70	2.2705024512610282E-6	2.884497480334433E-5	0	0	178.43283582089552	2318.8255963917545	NFKBIA;CDKN1A;FOXO3
raloxifene CTD 00007367	5/686	2.4044325964276753E-6	3.0122197249691157E-5	0	0	47.26138032305433	611.4770306268674	NFKBIA;CDKN1A;CEBPB;ZFP36;DDIT4
Zinc sulfate CTD 00007264	4/287	2.7779040776261564E-6	3.432423942491497E-5	0	0	69.64310954063605	891.0009789468049	NFKBIA;CDKN1A;ZFP36;FOXO3
vanoxerine PC3 UP	3/77	3.0301336818576087E-6	3.69348727166968E-5	0	0	161.4972972972973	2052.130623945294	CEBPB;ZFP36;DDIT4
digoxigenin PC3 UP	4/296	3.1405342916852817E-6	3.777015908133499E-5	0	0	67.46575342465754	854.8664966912645	NFKBIA;CDKN1A;ZFP36;FOXO3
podophyllotoxin HL60 UP	4/306	3.5835270139775393E-6	4.2530807455365E-5	0	0	65.19867549668874	817.5368222476084	CDKN1A;ZFP36;BTG2;FOXO3
doxorubicin CTD 00005874	5/750	3.729647635578736E-6	4.3690158016779474E-5	0	0	43.05816554809844	538.1924848795544	NFKBIA;CDKN1A;CEBPB;BTG2;FOXO3
MG-262 MCF7 UP	4/312	3.870679690560554E-6	4.419434279602051E-5	0	0	63.90909090909091	796.440231482068	CDKN1A;CEBPB;BTG2;DDIT4
pergolide HL60 UP	4/312	3.870679690560554E-6	4.419434279602051E-5	0	0	63.90909090909091	796.440231482068	CDKN1A;ZFP36;BTG2;DDIT4
0175029-0000 MCF7 DOWN	6/1488	4.126012723821331E-6	4.6520793461085506E-5	0	0	37.469635627530366	464.55600119723505	CDKN1A;CEBPB;ZFP36;BTG2;DDIT4;FOXO3
adenine CTD 00005317	3/86	4.232139445273557E-6	4.7128268884404305E-5	0	0	143.92048192771085	1780.6997581427229	CDKN1A;BTG2;DDIT4
felodipine MCF7 UP	3/87	4.38246520364379E-6	4.820711724008169E-5	0	0	142.2	1754.4492605554458	NFKBIA;ZFP36;DDIT4
mifepristone CTD 00007083	4/334	5.071820520318537E-6	5.5047021168935674E-5	0	0	59.58181818181818	726.4102500925877	NFKBIA;CDKN1A;DDIT4;FOXO3
tamoxifen CTD 00006827	5/802	5.184419637925373E-6	5.5047021168935674E-5	0	0	40.140108741112506	488.4992088754726	NFKBIA;CDKN1A;CEBPB;ZFP36;DDIT4
clotrimazole PC3 UP	3/92	5.187357870686843E-6	5.5047021168935674E-5	0	0	134.17752808988763	1632.8447236529355	CDKN1A;CEBPB;DDIT4
hydrogen peroxide CTD 00006118	7/2673	5.345666796660725E-6	5.606734244869738E-5	0	0	45.49212303075769	552.2390839791582	NFKBIA;CDKN1A;CEBPB;ZFP36;BTG2;DDIT4;FOXO3
Gefitinib CTD 00003879	3/95	5.714318131209458E-6	5.8571760844896945E-5	0	0	129.7826086956522	1566.8051611382984	NFKBIA;CDKN1A;FOXO3
valinomycin PC3 UP	3/95	5.714318131209458E-6	5.8571760844896945E-5	0	0	129.7826086956522	1566.8051611382984	CDKN1A;CEBPB;DDIT4
hydroxyurea CTD 00006132	3/96	5.897544132097508E-6	5.977061581069609E-5	0	0	128.38064516129032	1545.8280801374915	NFKBIA;CDKN1A;BTG2
resveratrol CTD 00002483	6/1601	6.339791895256706E-6	6.35388032169061E-5	0	0	34.6025078369906	414.1458111092943	NFKBIA;CDKN1A;BTG2;ZBTB16;DDIT4;FOXO3
ciclopirox MCF7 UP	3/103	7.290153277071168E-6	7.22606401749252E-5	0	0	119.352	1411.8131354611542	CDKN1A;BTG2;DDIT4
methylbenzethonium chloride PC3 UP	3/108	8.407823424462166E-6	8.243322531374863E-5	0	0	113.64	1328.0365782545762	CDKN1A;CEBPB;DDIT4
Silica CTD 00006678	5/898	9.02406075437671E-6	8.752368602632035E-5	0	0	35.645763344531545	414.04750369579676	NFKBIA;CDKN1A;CEBPB;ZFP36;DDIT4
64551-89-9 CTD 00001258	2/12	9.221402746009655E-6	8.804434286642309E-5	0	0	666.0666666666667	7722.365870178143	CDKN1A;BTG2
Medroxyprogesterone acetate CTD 00006623	4/389	9.272962940476933E-6	8.804434286642309E-5	0	0	50.92727272727273	590.165994455052	CDKN1A;ZFP36;ZBTB16;FOXO3
Sorafenib CTD 00004146	3/113	9.633449558779347E-6	9.051428647936429E-5	0	0	108.44727272727273	1252.5951925593035	NFKBIA;CDKN1A;DDIT4
suloctidil MCF7 UP	3/117	1.0694925580232427E-5	9.927340209040227E-5	0	0	104.62105263157895	1197.4654897540872	CEBPB;ZFP36;DDIT4
DENSPM CTD 00002486	2/13	1.0895861205044152E-5	9.927340209040227E-5	0	0	605.4848484848485	6918.952591288204	NFKBIA;CDKN1A
amifostine CTD 00005933	2/13	1.0895861205044152E-5	9.927340209040227E-5	0	0	605.4848484848485	6918.952591288204	NFKBIA;CDKN1A
1,4-chrysenequinone PC3 UP	3/119	1.1253502996126815E-5	1.0150659702506387E-4	0	0	102.80689655172414	1171.4672221578705	CDKN1A;ZFP36;DDIT4
azacitidine PC3 UP	3/120	1.153988610253748E-5	1.0305918083652284E-4	0	0	101.92307692307692	1158.8349266090672	CEBPB;ZFP36;DDIT4
ouabain PC3 UP	4/416	1.2087288225135012E-5	1.0619984219401356E-4	0	0	47.52427184466019	538.134259074043	NFKBIA;CDKN1A;ZFP36;FOXO3
15-delta prostaglandin J2 MCF7 UP	3/122	1.2127032977808643E-5	1.0619984219401356E-4	0	0	100.2	1134.271361385645	CDKN1A;CEBPB;DDIT4
perhexiline MCF7 UP	3/123	1.2427873403629625E-5	1.0778790201994156E-4	0	0	99.36	1122.3277112850194	ZFP36;DDIT4;FOXO3
diclofenac CTD 00005804	4/427	1.3398430618454283E-5	1.150988992175787E-4	0	0	46.262411347517734	519.0815100832901	NFKBIA;CDKN1A;CEBPB;FOXO3
0297417-0002B PC3 UP	3/127	1.3680574649003464E-5	1.1641394654152003E-4	0	0	96.13548387096775	1076.672585624618	NFKBIA;CDKN1A;DDIT4
doxorubicin MCF7 DOWN	5/1006	1.5719652819494707E-5	1.3251520414190866E-4	0	0	31.62004662004662	349.7366514875626	NFKBIA;CEBPB;ZFP36;BTG2;DDIT4
isotretinoin HL60 UP	3/136	1.679820343438838E-5	1.4029610646128072E-4	0	0	89.58947368421053	984.9680511394234	CEBPB;BTG2;DDIT4
wortmannin CTD 00000504	3/146	2.0775528254001977E-5	1.7192226133128243E-4	0	0	83.28251748251748	897.9300161531381	NFKBIA;CDKN1A;FOXO3
etoposide HL60 UP	3/147	2.1204363342965804E-5	1.7387577941231958E-4	0	0	82.7	889.9598060163399	NFKBIA;CDKN1A;BTG2
Phorbol 12-myristate 13-acetate CTD 00006852	4/483	2.1771573365573263E-5	1.769185511328566E-4	0	0	40.73695198329854	437.30732636031405	NFKBIA;CDKN1A;BTG2;FOXO3
lomustine PC3 UP	3/149	2.20794877215427E-5	1.7781873147170997E-4	0	0	81.55890410958904	874.3817181370056	CDKN1A;ZFP36;DDIT4
mitoxantrone MCF7 DOWN	4/497	2.4360723580025128E-5	1.9282912112006983E-4	0	0	39.55172413793103	420.1397089140307	NFKBIA;CEBPB;ZFP36;DDIT4
phenoxybenzamine PC3 UP	3/154	2.4370864531804834E-5	1.9282912112006983E-4	0	0	78.83841059602649	837.4312326431569	CDKN1A;CEBPB;DDIT4
3-(1-methylpyrrolidin-2-yl)pyridine CTD 00006393	4/499	2.4748366871791384E-5	1.932083490981E-4	0	0	39.38787878787879	417.77742493106143	CDKN1A;CEBPB;ZFP36;DDIT4
thioridazine MCF7 UP	3/155	2.484719345385765E-5	1.932083490981E-4	0	0	78.3157894736842	830.3639704162192	NFKBIA;ZFP36;DDIT4
Sodium salicylate CTD 00006761	2/20	2.650430025143172E-5	2.008981414016085E-4	0	0	369.8888888888889	3897.964407357134	NFKBIA;CDKN1A
Teriflunomide CTD 00002799	2/20	2.650430025143172E-5	2.008981414016085E-4	0	0	369.8888888888889	3897.964407357134	NFKBIA;CDKN1A
Nimbolide CTD 00001923	2/20	2.650430025143172E-5	2.008981414016085E-4	0	0	369.8888888888889	3897.964407357134	NFKBIA;CDKN1A
anisomycin HL60 UP	5/1142	2.9147004450669824E-5	2.18331671270254E-4	0	0	27.638522427440634	288.6334680308772	NFKBIA;CDKN1A;ZFP36;BTG2;FOXO3
TDZD-8 CTD 00004374	2/21	2.928839492649749E-5	2.18331671270254E-4	0	0	350.4035087719298	3657.623672658719	NFKBIA;CDKN1A
fluorometholone HL60 UP	2/22	3.2210818955169004E-5	2.3814884178329873E-4	0	0	332.8666666666667	3442.9092260043108	NFKBIA;ZBTB16
5109870 MCF7 UP	3/171	3.3324033306337466E-5	2.4437624424647475E-4	0	0	70.8	729.8936043870551	CDKN1A;BTG2;DDIT4
hydroquinone CTD 00001535	3/172	3.390920037877667E-5	2.4666208662626256E-4	0	0	70.3775147928994	724.3130086706104	CDKN1A;BTG2;DDIT4
doxazosin CTD 00007158	2/24	3.847032196562326E-5	2.766587375342359E-4	0	0	302.57575757575756	3075.8712232612634	NFKBIA;CDKN1A
Tamibarotene CTD 00002527	4/559	3.864634249369592E-5	2.766587375342359E-4	0	0	35.02162162162162	355.8567432211517	CDKN1A;CEBPB;BTG2;ZBTB16
1,9-Pyrazoloanthrone CTD 00003948	3/181	3.948319369309681E-5	2.8042394260766393E-4	0	0	66.78876404494382	677.2137197535953	NFKBIA;CDKN1A;CEBPB
2,2',4,5,5'-PENTACHLOROBIPHENYL CTD 00000511	2/25	4.180723444257523E-5	2.933460981852457E-4	0	0	289.40579710144925	2917.916920817707	CDKN1A;FOXO3
genistein CTD 00007324	5/1231	4.1953045084142674E-5	2.933460981852457E-4	0	0	25.51114736269712	257.1258220689097	NFKBIA;CDKN1A;CEBPB;BTG2;FOXO3
actinomycin D CTD 00005748	3/190	4.562945578592653E-5	3.1659822399158257E-4	0	0	63.54545454545455	635.1340914316686	NFKBIA;CDKN1A;CEBPB
phenoxybenzamine MCF7 UP	3/191	4.634885410585874E-5	3.1767722185778566E-4	0	0	63.204255319148935	630.7351092639612	CDKN1A;BTG2;DDIT4
4-Hydroxytamoxifen CTD 00000850	4/586	4.6489349540163755E-5	3.1767722185778566E-4	0	0	33.350515463917525	332.7143243297749	NFKBIA;CDKN1A;ZFP36;DDIT4
CP-55940 CTD 00002329	2/27	4.889496527853119E-5	3.2669080504618616E-4	0	0	266.2266666666667	2642.522265790654	NFKBIA;BTG2
Artenimol CTD 00001819	2/27	4.889496527853119E-5	3.2669080504618616E-4	0	0	266.2266666666667	2642.522265790654	NFKBIA;CDKN1A
mometasone MCF7 UP	2/27	4.889496527853119E-5	3.2669080504618616E-4	0	0	266.2266666666667	2642.522265790654	CDKN1A;DDIT4
Arsenenous acid CTD 00000922	5/1283	5.126032972743203E-5	3.3918819144061E-4	0	0	24.405320813771517	241.09024122802546	NFKBIA;CDKN1A;CEBPB;ZFP36;DDIT4
flumetasone HL60 UP	2/28	5.264561729676873E-5	3.3918819144061E-4	0	0	255.97435897435898	2521.840843132077	NFKBIA;ZBTB16
fluphenazine PC3 UP	2/28	5.264561729676873E-5	3.3918819144061E-4	0	0	255.97435897435898	2521.840843132077	CDKN1A;DDIT4
15442-64-5 CTD 00000915	2/28	5.264561729676873E-5	3.3918819144061E-4	0	0	255.97435897435898	2521.840843132077	NFKBIA;CDKN1A
Chinomethionate CTD 00000210	2/28	5.264561729676873E-5	3.3918819144061E-4	0	0	255.97435897435898	2521.840843132077	NFKBIA;BTG2
parthenolide PC3 UP	3/203	5.557146147245091E-5	3.554997038875937E-4	0	0	59.376	581.7565936398006	CDKN1A;ZFP36;DDIT4
diflorasone HL60 UP	2/29	5.653401620655799E-5	3.565991791490581E-4	0	0	246.4814814814815	2410.7535494184467	NFKBIA;ZBTB16
prochlorperazine PC3 UP	2/29	5.653401620655799E-5	3.565991791490581E-4	0	0	246.4814814814815	2410.7535494184467	CDKN1A;DDIT4
Capsaicin CTD 00005570	3/206	5.805158396755333E-5	3.6362867179675766E-4	0	0	58.48965517241379	570.5185406944087	NFKBIA;CDKN1A;CEBPB
amiodarone CTD 00005381	4/625	5.9812768131622086E-5	3.6908912949533786E-4	0	0	31.193236714975846	303.3321237093886	NFKBIA;CEBPB;ZFP36;DDIT4
bepridil PC3 UP	2/30	6.056007889723947E-5	3.6908912949533786E-4	0	0	237.66666666666666	2308.1888742091614	CDKN1A;DDIT4
budesonide HL60 UP	2/30	6.056007889723947E-5	3.6908912949533786E-4	0	0	237.66666666666666	2308.1888742091614	NFKBIA;ZBTB16
dequalinium chloride MCF7 UP	2/30	6.056007889723947E-5	3.6908912949533786E-4	0	0	237.66666666666666	2308.1888742091614	CEBPB;DDIT4
HMN-176 CTD 00004250	2/31	6.472372230222047E-5	3.8920531677735245E-4	0	0	229.45977011494253	2213.227313746579	CDKN1A;BTG2
Microcystin LR CTD 00002422	2/31	6.472372230222047E-5	3.8920531677735245E-4	0	0	229.45977011494253	2213.227313746579	NFKBIA;CDKN1A
piperlongumine MCF7 UP	3/216	6.684211950437618E-5	3.9928206485395575E-4	0	0	55.71549295774648	535.6029035026731	CDKN1A;ZFP36;DDIT4
lithocholic acid HL60 UP	2/32	6.902486337983755E-5	4.0587100033230794E-4	0	0	221.8	2125.0755102787357	NFKBIA;ZBTB16
141-05-9 CTD 00000755	2/32	6.902486337983755E-5	4.0587100033230794E-4	0	0	221.8	2125.0755102787357	CDKN1A;ZFP36
staurosporine MCF7 DOWN	4/649	6.929504883722331E-5	4.0587100033230794E-4	0	0	29.995348837209303	287.2695681664127	CDKN1A;CEBPB;DDIT4;FOXO3
EINECS 250-892-2 CTD 00001193	3/223	7.348880197580091E-5	4.2765741536885434E-4	0	0	53.92363636363636	513.2655280213447	NFKBIA;CDKN1A;CEBPB
scriptaid PC3 UP	4/664	7.575656655202037E-5	4.3671707785847405E-4	0	0	29.29090909090909	277.91171869117056	CDKN1A;CEBPB;ZFP36;DDIT4
PHENCYCLIDINE CTD 00005881	3/226	7.646529150153089E-5	4.3671707785847405E-4	0	0	53.19013452914798	504.1719253221553	NFKBIA;CDKN1A;BTG2
alclometasone HL60 UP	2/34	7.803930652018581E-5	4.3671707785847405E-4	0	0	207.91666666666666	1966.537777625364	NFKBIA;ZBTB16
bisacodyl PC3 UP	2/34	7.803930652018581E-5	4.3671707785847405E-4	0	0	207.91666666666666	1966.537777625364	CDKN1A;DDIT4
Geranylgeranyl pyrophosphate CTD 00000102	2/34	7.803930652018581E-5	4.3671707785847405E-4	0	0	207.91666666666666	1966.537777625364	NFKBIA;CDKN1A
promethazine PC3 UP	2/34	7.803930652018581E-5	4.3671707785847405E-4	0	0	207.91666666666666	1966.537777625364	NFKBIA;CDKN1A
FENRETINIDE CTD 00007166	3/228	7.849296140014678E-5	4.3671707785847405E-4	0	0	52.712	498.2602643860261	NFKBIA;CDKN1A;DDIT4
irinotecan MCF7 UP	4/671	7.891893979038944E-5	4.3671707785847405E-4	0	0	28.973013493253372	273.7106460760653	NFKBIA;CDKN1A;BTG2;DDIT4
oxozinc CTD 00007012	2/35	8.27524426363012E-5	4.551384344996566E-4	0	0	201.6060606060606	1895.0278240356051	NFKBIA;ZFP36
1-NITROPYRENE CTD 00001569	3/234	8.478711704264393E-5	4.635029064997868E-4	0	0	51.32727272727273	481.21201627748263	NFKBIA;CDKN1A;CEBPB
spiperone PC3 UP	3/236	8.695648688752665E-5	4.72498501039452E-4	0	0	50.88154506437768	475.7476726572036	CDKN1A;CEBPB;DDIT4
tretinoin HL60 UP	3/241	9.253857309473343E-5	4.883993956119743E-4	0	0	49.8	462.53667269818015	CEBPB;BTG2;DDIT4
beclometasone HL60 UP	2/37	9.259012932333438E-5	4.883993956119743E-4	0	0	190.06666666666666	1765.2114783882112	NFKBIA;ZBTB16
ivermectin MCF7 UP	2/37	9.259012932333438E-5	4.883993956119743E-4	0	0	190.06666666666666	1765.2114783882112	CEBPB;DDIT4
Romidepsin CTD 00003096	2/37	9.259012932333438E-5	4.883993956119743E-4	0	0	190.06666666666666	1765.2114783882112	NFKBIA;CDKN1A
trifluoperazine PC3 UP	2/37	9.259012932333438E-5	4.883993956119743E-4	0	0	190.06666666666666	1765.2114783882112	CDKN1A;DDIT4
4-Aminobenzohydrazide CTD 00001642	2/38	9.771451414336942E-5	5.124330916123211E-4	0	0	184.77777777777777	1706.1383034595449	NFKBIA;DDIT4
rapamycin CTD 00007350	3/247	9.9541251308432E-5	5.189954258971426E-4	0	0	48.56065573770492	447.4834519519535	NFKBIA;CDKN1A;FOXO3
anisomycin MCF7 UP	4/718	1.0273011685373956E-4	5.325434793222591E-4	0	0	27.0	247.95194129782206	NFKBIA;ZFP36;BTG2;FOXO3
TPEN CTD 00001994	3/253	1.0688283941491759E-4	5.509046922986038E-4	0	0	47.3808	433.2394826499378	NFKBIA;ZFP36;FOXO3
cilostazol CTD 00002032	2/40	1.0837395249617636E-4	5.522785601782547E-4	0	0	175.03508771929825	1598.0568361483106	NFKBIA;CDKN1A
Pregna-4,17(20)-diene-3,16-dione CTD 00001094	2/40	1.0837395249617636E-4	5.522785601782547E-4	0	0	175.03508771929825	1598.0568361483106	NFKBIA;CDKN1A
digoxin HL60 UP	3/267	1.2537305353263462E-4	6.353173836316653E-4	0	0	44.836363636363636	402.8196130901538	NFKBIA;ZFP36;BTG2
2-deoxy-D-glucose MCF7 UP	2/44	1.313331865142055E-4	6.581251901989631E-4	0	0	158.33333333333334	1415.1474004141428	CEBPB;DDIT4
mycophenolic acid MCF7 UP	2/44	1.313331865142055E-4	6.581251901989631E-4	0	0	158.33333333333334	1415.1474004141428	CDKN1A;BTG2
Bromoacetate CTD 00000832	2/45	1.374142536235155E-4	6.773095998273824E-4	0	0	154.64341085271317	1375.1681463191144	NFKBIA;BTG2
5707885 PC3 UP	2/45	1.374142536235155E-4	6.773095998273824E-4	0	0	154.64341085271317	1375.1681463191144	CEBPB;DDIT4
thiostrepton PC3 UP	2/45	1.374142536235155E-4	6.773095998273824E-4	0	0	154.64341085271317	1375.1681463191144	CDKN1A;DDIT4
2-[6-fluoro-2-methyl-3-[(4-methylsulfonylphenyl)methylidene]inden-1-yl]acetic acid CTD 00001194	2/46	1.4363165889914778E-4	7.03624667408835E-4	0	0	151.12121212121212	1337.159543603372	NFKBIA;CDKN1A
cyclophosphamide CTD 00005734	3/280	1.443132632712134E-4	7.03624667408835E-4	0	0	42.70397111913358	377.65360125294984	CDKN1A;CEBPB;DDIT4
estradiol CTD 00005920	7/4336	1.4541667530846777E-4	7.051926942378383E-4	0	0	25.327096327096328	223.78787567106815	NFKBIA;CDKN1A;CEBPB;ZFP36;ZBTB16;DDIT4;FOXO3
Cardidigin CTD 00005822	2/47	1.4998531968970716E-4	7.234586008562345E-4	0	0	147.75555555555556	1300.9836975672104	NFKBIA;CDKN1A
gossypol MCF7 UP	2/48	1.564751534800524E-4	7.467756002063875E-4	0	0	144.53623188405797	1266.5151113505071	CEBPB;DDIT4
carboplatin CTD 00007106	2/48	1.564751534800524E-4	7.467756002063875E-4	0	0	144.53623188405797	1266.5151113505071	NFKBIA;CDKN1A
lactacystin CTD 00002698	2/49	1.631010776661564E-4	7.743009055519636E-4	0	0	141.45390070921985	1233.639334007275	NFKBIA;CEBPB
benzo[a]pyrene CTD 00005488	7/4424	1.6659769615758857E-4	7.867598007023292E-4	0	0	24.683042789223453	214.74071130177614	NFKBIA;CDKN1A;CEBPB;ZFP36;BTG2;DDIT4;FOXO3
Leptomycin B CTD 00001805	2/50	1.6986300982591541E-4	7.897754374380191E-4	0	0	138.5	1202.2517804391236	CDKN1A;BTG2
monorden MCF7 UP	2/50	1.6986300982591541E-4	7.897754374380191E-4	0	0	138.5	1202.2517804391236	BTG2;DDIT4
perphenazine PC3 UP	2/50	1.6986300982591541E-4	7.897754374380191E-4	0	0	138.5	1202.2517804391236	CDKN1A;DDIT4
OCHRATOXIN A CTD 00001202	3/297	1.7178074913492072E-4	7.945960806138385E-4	0	0	40.2	348.5055226666076	CDKN1A;CEBPB;DDIT4
astemizole HL60 UP	2/51	1.7676086739790736E-4	8.134607264944512E-4	0	0	135.66666666666666	1172.256699198754	NFKBIA;BTG2
pararosaniline MCF7 UP	2/52	1.8379456792760984E-4	8.415365495974827E-4	0	0	132.94666666666666	1143.5662661624315	CEBPB;DDIT4
HELENALIN CTD 00000035	2/53	1.9096402907356786E-4	8.696363139191514E-4	0	0	130.33333333333334	1116.0997871835484	NFKBIA;DDIT4
COPPER CTD 00005706	5/1688	1.9185989630810546E-4	8.696363139191514E-4	0	0	18.13131313131313	155.18128848949516	NFKBIA;CDKN1A;CEBPB;ZFP36;DDIT4
etacrynic acid MCF7 UP	2/54	1.982691684172618E-4	8.809792606520695E-4	0	0	127.82051282051282	1089.7829947402583	CDKN1A;BTG2
ethaverine HL60 DOWN	2/54	1.982691684172618E-4	8.809792606520695E-4	0	0	127.82051282051282	1089.7829947402583	CDKN1A;DDIT4
trimipramine PC3 UP	2/54	1.982691684172618E-4	8.809792606520695E-4	0	0	127.82051282051282	1089.7829947402583	CDKN1A;DDIT4
Indole-3-carbinol CTD 00000845	2/54	1.982691684172618E-4	8.809792606520695E-4	0	0	127.82051282051282	1089.7829947402583	NFKBIA;CDKN1A
N-Acetyl-L-cysteine CTD 00005305	3/315	2.0436717563850572E-4	9.036234922839813E-4	0	0	37.84615384615385	321.52549325234907	NFKBIA;CDKN1A;DDIT4
INDIRUBIN-3'-MONOXIME CTD 00004181	2/55	2.057099035637798E-4	9.051235756806312E-4	0	0	125.40251572327044	1064.547425630908	NFKBIA;CDKN1A
lycorine HL60 UP	4/862	2.0871301737134356E-4	9.138793284900578E-4	0	0	22.3006993006993	188.98839955953804	CDKN1A;ZFP36;BTG2;FOXO3
5707885 MCF7 UP	2/56	2.132861522526422E-4	9.283825616293141E-4	0	0	123.07407407407408	1040.3298692469639	DDIT4;FOXO3
MG-262 PC3 UP	3/320	2.1408378361296822E-4	9.283825616293141E-4	0	0	37.2397476340694	314.64395704197005	CDKN1A;ZFP36;DDIT4
FERROUS SULFATE CTD 00001009	2/57	2.209978321123756E-4	9.53780117537621E-4	0	0	120.83030303030303	1017.0718774900829	CDKN1A;CEBPB
atrazine CTD 00005450	6/2968	2.2704486844296834E-4	9.736701157698861E-4	0	0	17.24848075624578	144.7210130474708	NFKBIA;CDKN1A;CEBPB;BTG2;DDIT4;FOXO3
quinisocaine PC3 UP	2/58	2.2884486091265618E-4	9.736701157698861E-4	0	0	118.66666666666667	994.7193280076498	CDKN1A;DDIT4
Alvocidib CTD 00002892	2/58	2.2884486091265618E-4	9.736701157698861E-4	0	0	118.66666666666667	994.7193280076498	NFKBIA;CDKN1A
Pterostilbene CTD 00003490	2/59	2.3682715642170133E-4	0.0010029018548937776	0	0	116.57894736842105	973.2220345915347	NFKBIA;CDKN1A
menadione HL60 UP	3/334	2.4288167002556636E-4	0.0010237348895470134	0	0	35.6392749244713	296.6234109776862	NFKBIA;CDKN1A;BTG2
fluticasone HL60 UP	2/61	2.5319721872997823E-4	0.0010573328300668534	0	0	112.61581920903954	932.6100968393627	NFKBIA;ZBTB16
DEOXYCHOLIC ACID CTD 00005765	2/61	2.5319721872997823E-4	0.0010573328300668534	0	0	112.61581920903954	932.6100968393627	NFKBIA;CEBPB
alvespimycin MCF7 UP	2/62	2.6158482125483696E-4	0.0010873249252159583	0	0	110.73333333333333	913.4118006796981	BTG2;DDIT4
strophanthidin HL60 UP	3/344	2.6492496614910916E-4	0.0010961574287453968	0	0	34.57653958944282	284.77459014537754	NFKBIA;ZFP36;BTG2
COUMESTROL CTD 00005717	5/1812	2.690693093223852E-4	0.0011024291418309583	0	0	16.772735657627745	137.88097048261255	NFKBIA;CDKN1A;BTG2;DDIT4;FOXO3
chlorprothixene MCF7 UP	2/63	2.7010736180115496E-4	0.0011024291418309583	0	0	108.91256830601093	894.9009243287231	ZFP36;DDIT4
dequalinium chloride HL60 DOWN	2/63	2.7010736180115496E-4	0.0011024291418309583	0	0	108.91256830601093	894.9009243287231	CDKN1A;DDIT4
Belinostat CTD 00004313	2/64	2.787647583728535E-4	0.0011275596953018558	0	0	107.15053763440861	877.0423971758042	NFKBIA;CDKN1A
thiostrepton MCF7 UP	2/64	2.787647583728535E-4	0.0011275596953018558	0	0	107.15053763440861	877.0423971758042	CDKN1A;DDIT4
15-delta prostaglandin J2 PC3 UP	2/65	2.875569288187182E-4	0.0011503790771367978	0	0	105.44444444444444	859.8034587933385	CDKN1A;DDIT4
thioridazine HL60 UP	2/65	2.875569288187182E-4	0.0011503790771367978	0	0	105.44444444444444	859.8034587933385	NFKBIA;BTG2
cicloheximide MCF7 UP	3/354	2.882324516994637E-4	0.0011503790771367978	0	0	33.57435897435897	273.68955513010684	NFKBIA;ZFP36;FOXO3
0175029-0000 MCF7 UP	3/368	3.230472542930725E-4	0.0012796564475559982	0	0	32.263561643835615	259.32521488779076	CDKN1A;BTG2;DDIT4
quercetin CTD 00006679	6/3158	3.2346083153300177E-4	0.0012796564475559982	0	0	16.027918781725887	128.80728786212273	NFKBIA;CDKN1A;CEBPB;ZFP36;BTG2;DDIT4
ritonavir CTD 00007290	2/70	3.3353652023114023E-4	0.0013137552019584651	0	0	97.66666666666667	781.8957168168002	NFKBIA;CDKN1A
chlorprothixene PC3 UP	2/71	3.4313561284053304E-4	0.0013456883599224383	0	0	96.2463768115942	767.7943849934436	CDKN1A;DDIT4
progesterone CTD 00006624	5/1915	3.499580995280727E-4	0.00136020407281846	0	0	15.778359511343805	125.55940614085509	NFKBIA;CDKN1A;ZFP36;ZBTB16;DDIT4
TBTO CTD 00000264	2/72	3.528689058087801E-4	0.00136020407281846	0	0	94.86666666666666	754.1344025981498	CDKN1A;DDIT4
chlorpromazine PC3 UP	2/72	3.528689058087801E-4	0.00136020407281846	0	0	94.86666666666666	754.1344025981498	CDKN1A;DDIT4
profenamine PC3 UP	2/72	3.528689058087801E-4	0.00136020407281846	0	0	94.86666666666666	754.1344025981498	NFKBIA;CDKN1A
ns-398 CTD 00002958	2/74	3.7273776579999356E-4	0.001430678573411039	0	0	92.22222222222223	728.0608226495283	NFKBIA;CDKN1A
TOSYLPHENYLALANYL CHLOROMETHYL KETONE CTD 00006910	2/75	3.8287316930254376E-4	0.001463354231825824	0	0	90.95433789954338	715.611155875471	NFKBIA;CDKN1A
calcitriol CTD 00005558	5/1958	3.8883047872133016E-4	0.0014798527080448938	0	0	15.394265232974911	120.88142179293853	NFKBIA;CDKN1A;CEBPB;ZFP36;BTG2
STOCK1N-35215 PC3 UP	2/77	4.035455145886058E-4	0.0015231518249603636	0	0	88.52	691.8033874523933	CEBPB;DDIT4
doxorubicin PC3 DOWN	4/1023	4.0358457446289014E-4	0.0015231518249603636	0	0	18.619234543670267	145.51163586876643	NFKBIA;CEBPB;DDIT4;FOXO3
morphine CTD 00006352	2/79	4.247527000389308E-4	0.0015897383213075336	0	0	86.21212121212122	669.351205717539	NFKBIA;CDKN1A
ANTIMONY CTD 00005424	2/79	4.247527000389308E-4	0.0015897383213075336	0	0	86.21212121212122	669.351205717539	NFKBIA;CDKN1A
thapsigargin MCF7 UP	3/407	4.341475256750957E-4	0.001610131563946907	0	0	29.09108910891089	225.22688203374756	CDKN1A;CEBPB;DDIT4
0175029-0000 PC3 DOWN	6/3326	4.3426258347060623E-4	0.001610131563946907	0	0	15.065060240963856	116.63160499035155	CDKN1A;CEBPB;ZFP36;BTG2;DDIT4;FOXO3
wortmannin MCF7 UP	2/80	4.3555665366191277E-4	0.001610131563946907	0	0	85.1025641025641	658.5990147800662	BTG2;FOXO3
ellipticine PC3 UP	2/81	4.4649407260485916E-4	0.0016381472217150805	0	0	84.0210970464135	648.145836767381	ZFP36;DDIT4
rosiglitazone CTD 00003139	3/411	4.4676742410411287E-4	0.0016381472217150805	0	0	28.8	222.1480051998755	NFKBIA;CDKN1A;ZFP36
trichostatin A PC3 UP	3/415	4.596228520382008E-4	0.0016784607795079236	0	0	28.514563106796118	219.13739130644038	CDKN1A;ZFP36;DDIT4
vorinostat PC3 UP	3/416	4.6287373618093857E-4	0.0016835165727226073	0	0	28.44406779661017	218.39515249564843	CDKN1A;ZFP36;DDIT4
digitoxigenin HL60 UP	3/421	4.7935181947922876E-4	0.0017116833495920524	0	0	28.096650717703348	214.74482955234333	NFKBIA;ZFP36;BTG2
dexamethasone CTD 00005779	3/421	4.7935181947922876E-4	0.0017116833495920524	0	0	28.096650717703348	214.74482955234333	NFKBIA;CDKN1A;BTG2
Dibenzo[def,p]chrysene CTD 00001899	2/84	4.8010630537338055E-4	0.0017116833495920524	0	0	80.9349593495935	618.4647354076805	NFKBIA;CDKN1A
SILVER CTD 00006742	2/84	4.8010630537338055E-4	0.0017116833495920524	0	0	80.9349593495935	618.4647354076805	NFKBIA;CDKN1A
staurosporine MCF7 UP	2/84	4.8010630537338055E-4	0.0017116833495920524	0	0	80.9349593495935	618.4647354076805	NFKBIA;DDIT4
8-azaguanine HL60 UP	3/428	5.030528302532062E-4	0.0017864317042850077	0	0	27.624	209.79917958904147	NFKBIA;CDKN1A;BTG2
carmustine CTD 00005595	3/429	5.064993667177108E-4	0.0017916173677622552	0	0	27.557746478873238	209.1078353851077	NFKBIA;CDKN1A;CEBPB
MS-275 PC3 UP	3/431	5.134382447345849E-4	0.001800212970144256	0	0	27.426168224299065	207.73624199503303	CDKN1A;CEBPB;DDIT4
ANTIMONY POTASSIUM TARTRATE CTD 00005425	2/87	5.149167919037894E-4	0.001800212970144256	0	0	78.06666666666666	591.0821756948658	NFKBIA;CDKN1A
tanespimycin MCF7 UP	2/87	5.149167919037894E-4	0.001800212970144256	0	0	78.06666666666666	591.0821756948658	BTG2;DDIT4
Octa-2,4,6-trienoic acid CTD 00002551	2/89	5.387883941344113E-4	0.001876398191155363	0	0	76.26436781609195	573.9799434877386	BTG2;FOXO3
harmine MCF7 UP	2/90	5.509233346307726E-4	0.001903957271405965	0	0	75.39393939393939	565.7497049687215	CDKN1A;BTG2
chrysin CTD 00001976	2/90	5.509233346307726E-4	0.001903957271405965	0	0	75.39393939393939	565.7497049687215	NFKBIA;CDKN1A
7,8-Benzoflavone CTD 00000606	2/91	5.631909264757575E-4	0.001924235665458838	0	0	74.54307116104869	557.7231976308009	CDKN1A;FOXO3
SB 202190 CTD 00003161	2/91	5.631909264757575E-4	0.001924235665458838	0	0	74.54307116104869	557.7231976308009	CDKN1A;CEBPB
Bexarotene CTD 00003225	2/91	5.631909264757575E-4	0.001924235665458838	0	0	74.54307116104869	557.7231976308009	CDKN1A;DDIT4
Deguelin CTD 00003487	2/93	5.881237389662702E-4	0.0020018400473493423	0	0	72.8974358974359	542.2529124166269	NFKBIA;CDKN1A
valinomycin MCF7 UP	2/94	6.007887973136999E-4	0.0020372612600637495	0	0	72.10144927536231	534.7957078587294	CEBPB;DDIT4
menadione CTD 00007386	4/1140	6.10754495153074E-4	0.002063297957408512	0	0	16.598591549295776	122.84311341368368	NFKBIA;CDKN1A;BTG2;DDIT4
5224221 MCF7 UP	2/96	6.265158123586112E-4	0.002100807668206198	0	0	70.56028368794327	520.4058388914005	CEBPB;DDIT4
tretinoin MCF7 UP	2/96	6.265158123586112E-4	0.002100807668206198	0	0	70.56028368794327	520.4058388914005	BTG2;DDIT4
mitoxantrone PC3 DOWN	3/463	6.32952991680161E-4	0.002114531846279649	0	0	25.476521739130433	187.6374971565714	NFKBIA;CEBPB;DDIT4
ciclopirox PC3 UP	2/98	6.527714849626119E-4	0.002172693282052679	0	0	69.08333333333333	506.67674739740534	CDKN1A;DDIT4
alexidine MCF7 UP	2/99	6.660973651765811E-4	0.0022088964095193977	0	0	68.36769759450172	500.0464475569458	CEBPB;DDIT4
1,2,4-BENZENETRIOL CTD 00000682	2/101	6.931448085674015E-4	0.0022818124719992563	0	0	66.97979797979798	487.22924366705774	NFKBIA;DDIT4
Phenethyl isothiocyanate CTD 00002443	2/101	6.931448085674015E-4	0.0022818124719992563	0	0	66.97979797979798	487.22924366705774	NFKBIA;CDKN1A
Cylindrospermopsin CTD 00003136	3/483	7.160396792622394E-4	0.0023468909724841712	0	0	24.39	176.62689162988733	CDKN1A;ZFP36;FOXO3
thapsigargin PC3 UP	3/484	7.203687496081823E-4	0.0023468909724841712	0	0	24.33804573804574	176.10394934055194	CDKN1A;CEBPB;DDIT4
azacitidine MCF7 UP	2/103	7.207192897761812E-4	0.0023468909724841712	0	0	65.64686468646865	474.9721887477784	CEBPB;DDIT4
AG-028671 MCF7 UP	2/104	7.347039673000961E-4	0.0023838236636859233	0	0	65.0	469.0427888549896	CDKN1A;BTG2
Imatinib CTD 00003267	2/105	7.488201616434291E-4	0.002412270663579904	0	0	64.36569579288026	463.2406662079546	NFKBIA;CEBPB
tyrphostin AG-1478 MCF7 UP	2/105	7.488201616434291E-4	0.002412270663579904	0	0	64.36569579288026	463.2406662079546	NFKBIA;DDIT4
kaempferol CTD 00000297	2/106	7.630677920775641E-4	0.0024494204571315404	0	0	63.743589743589745	457.56192080967276	NFKBIA;CDKN1A
phenytoin CTD 00006527	2/109	8.065984919367403E-4	0.0025799710628614885	0	0	61.94704049844237	441.2292279779681	NFKBIA;CDKN1A
Pioglitazone CTD 00002515	2/111	8.362746588173516E-4	0.0026654407853471773	0	0	60.80428134556575	430.8927903267901	CDKN1A;ZFP36
apigenin CTD 00007429	2/112	8.513092103094032E-4	0.0027038060130249357	0	0	60.24848484848485	425.88058234303134	NFKBIA;CDKN1A
Tetradioxin CTD 00006848	6/3768	8.786105151968231E-4	0.0027807252095001208	0	0	12.942583732057416	91.07914718603804	NFKBIA;CDKN1A;CEBPB;ZFP36;DDIT4;FOXO3
oxygen CTD 00006454	3/524	9.076460403428353E-4	0.002862575973388942	0	0	22.42341650671785	157.06832074068157	NFKBIA;CDKN1A;DDIT4
celecoxib CTD 00003448	2/116	9.127553241873193E-4	0.0028686595903030035	0	0	58.12280701754386	406.80400841061345	NFKBIA;CDKN1A
luteolin CTD 00007430	2/120	9.762902262832263E-4	0.0030576867503731603	0	0	56.14124293785311	389.15709738120336	NFKBIA;CDKN1A
N-NITROSODIMETHYLAMINE CTD 00005845	2/126	0.001075497805693661	0.0033567440163864435	0	0	53.40860215053763	365.04628153967445	NFKBIA;CDKN1A
aspirin CTD 00005447	3/561	0.001106414459925239	0.003441330492595054	0	0	20.89677419354839	142.23662493131206	NFKBIA;CDKN1A;CEBPB
DEOXYNIVALENOL CTD 00000341	2/130	0.00114423218724527	0.0035467265735231396	0	0	51.729166666666664	350.3627552035699	NFKBIA;CDKN1A
lindane CTD 00001115	2/132	0.0011793762538962577	0.0036307077850321655	0	0	50.92820512820513	343.3971522339605	CDKN1A;CEBPB
1-Methyl-3-nitro-1-nitrosoguanidine CTD 00006318	2/132	0.0011793762538962577	0.0036307077850321655	0	0	50.92820512820513	343.3971522339605	NFKBIA;CDKN1A
NICKEL SULFATE CTD 00001417	3/576	0.0011943092303446487	0.0036591811066212293	0	0	20.334031413612564	136.85184019434985	NFKBIA;CDKN1A;DDIT4
H-7 PC3 DOWN	4/1361	0.001196738831988096	0.0036591811066212293	0	0	13.73249815770081	92.39437698932588	NFKBIA;CEBPB;DDIT4;FOXO3
MeIQx CTD 00001739	2/136	0.0012512149389587739	0.0038128239018270743	0	0	49.398009950248756	330.15852750124236	CDKN1A;CEBPB
daunorubicin PC3 UP	2/141	0.0013439139896361195	0.004081516561117104	0	0	47.60911270983213	314.7995008311823	NFKBIA;CDKN1A
TITANIUM DIOXIDE CTD 00000489	2/145	0.001420387564134151	0.004299293902177866	0	0	46.26806526806527	303.37163074605706	NFKBIA;CDKN1A
benzene CTD 00005481	3/615	0.0014434130224402555	0.004354376408833145	0	0	19.0	124.27415149084432	NFKBIA;CDKN1A;ZFP36
acetaminophen CTD 00005295	6/4135	0.0014783402254899	0.004444876277972966	0	0	11.525550980867038	75.11011736635233	NFKBIA;CDKN1A;BTG2;ZBTB16;DDIT4;FOXO3
emetine MCF7 UP	3/637	0.0015974766800158657	0.0047871228085525274	0	0	18.3198738170347	117.96771250965675	NFKBIA;ZFP36;DDIT4
luteolin HL60 UP	2/159	0.0017041685538346414	0.005073135430887282	0	0	42.11252653927813	268.45379388116373	ZFP36;BTG2
Pyrrolidine dithiocarbamate CTD 00001021	2/159	0.0017041685538346414	0.005073135430887282	0	0	42.11252653927813	268.45379388116373	NFKBIA;CEBPB
Retinoic acid CTD 00006918	6/4258	0.0017403998663755354	0.005163949603522148	0	0	11.105362182502352	70.55947764053583	NFKBIA;CDKN1A;CEBPB;BTG2;ZBTB16;DDIT4
cinnamaldehyde CTD 00000671	2/165	0.0018334287399551076	0.005422140076850843	0	0	40.55010224948875	255.5292038938971	CDKN1A;DDIT4
MG-132 CTD 00002789	2/173	0.0020128647561129787	0.005933346437953944	0	0	38.63742690058479	239.8687314915621	NFKBIA;CEBPB
PhIP CTD 00002156	2/179	0.0021527365166767467	0.006324978299812461	0	0	37.31638418079096	229.16049170690178	CDKN1A;CEBPB
clomipramine PC3 UP	2/182	0.0022243682619392407	0.006514221338536347	0	0	36.68888888888889	224.1060917402512	CEBPB;DDIT4
ZINC CTD 00007011	4/1642	0.0024198693582416298	0.007044020443941694	0	0	11.205128205128204	67.50015983571018	NFKBIA;CDKN1A;ZFP36;BTG2
ciglitazone CTD 00001835	2/190	0.002420893944148476	0.007044020443941694	0	0	35.11347517730496	211.51017546849076	NFKBIA;CDKN1A
folic acid CTD 00005997	2/194	0.002522151583098621	0.00731505057220243	0	0	34.375	205.65335102551873	NFKBIA;CDKN1A
2-Methylcholine CTD 00002006	4/1666	0.0025541913114841774	0.007384232573585666	0	0	11.028880866425993	65.84263513236449	CDKN1A;CEBPB;DDIT4;FOXO3
rapamycin BOSS	2/198	0.002625399081853126	0.007565846555372267	0	0	33.666666666666664	200.0649195648365	DDIT4;FOXO3
cephaeline HL60 UP	3/767	0.0027224416453626404	0.007820517083175483	0	0	15.100523560209425	89.18710694270983	NFKBIA;ZFP36;BTG2
0179445-0000 MCF7 UP	2/204	0.0027839903939959804	0.00794670675754549	0	0	32.65676567656766	192.14816343516293	CDKN1A;DDIT4
temozolomide CTD 00002088	2/204	0.0027839903939959804	0.00794670675754549	0	0	32.65676567656766	192.14816343516293	NFKBIA;CDKN1A
dimethyl sulfoxide CTD 00005842	2/207	0.0028649555222551525	0.008131508077914539	0	0	32.1739837398374	188.38518853089187	NFKBIA;ZFP36
ampyrone HL60 DOWN	3/781	0.002866762271371201	0.008131508077914539	0	0	14.817994858611826	86.75301800976801	NFKBIA;CEBPB;FOXO3
cephaeline MCF7 UP	3/811	0.0031920250183893046	0.009025725914066309	0	0	14.245544554455446	81.87056571254557	NFKBIA;ZFP36;DDIT4
cyclosporin A CTD 00007121	6/4825	0.0034716232159925594	0.009785637940079027	0	0	9.445735629798714	53.49245723762758	NFKBIA;CDKN1A;CEBPB;ZBTB16;DDIT4;FOXO3
ethanol CTD 00005337	2/231	0.0035524672410490524	0.009982322278586434	0	0	28.767103347889375	162.2497112465806	DDIT4;FOXO3
daunorubicin MCF7 UP	2/232	0.0035826396715068296	0.010035841564283107	0	0	28.640579710144927	161.29387572345155	CDKN1A;BTG2
emetine HL60 UP	3/849	0.003636080039030425	0.010142902905378325	0	0	13.578723404255319	76.26964019620729	NFKBIA;ZFP36;BTG2
Aflodac CTD 00006817	2/234	0.0036433487154574028	0.010142902905378325	0	0	28.39080459770115	159.410167211408	NFKBIA;CDKN1A
3,3',4,4',5-Pentachlorobiphenyl CTD 00001077	2/237	0.003735321585341975	0.01036695406147219	0	0	28.024113475177305	156.65259061114202	CDKN1A;FOXO3
formaldehyde CTD 00006001	5/3192	0.0037791546926519643	0.010456434149607582	0	0	8.788306662483004	49.02341488410032	NFKBIA;CDKN1A;CEBPB;BTG2;DDIT4
8-HYDROXYQUINOLINE CTD 00007045	2/239	0.0037972421379928304	0.010474349872995515	0	0	27.78481012658228	154.85808990413275	CDKN1A;DDIT4
digoxigenin HL60 UP	2/244	0.003954157612809979	0.010873933435227441	0	0	27.203856749311296	150.5186046074223	NFKBIA;BTG2
Demecolcine CTD 00005762	3/876	0.003973918689236683	0.010895059749822153	0	0	13.14020618556701	72.63909390246677	NFKBIA;CDKN1A;BTG2
Bortezomib CTD 00003736	3/878	0.00399969418594794	0.010932497441591036	0	0	13.1088	72.38072913219737	NFKBIA;CDKN1A;CEBPB
ouabain MCF7 UP	2/246	0.004017767829246238	0.010948720791480685	0	0	26.97814207650273	148.83918672360818	NFKBIA;ZFP36
alsterpaullone MCF7 UP	2/256	0.004343027400705629	0.011721314927038626	0	0	25.902887139107612	140.89055934148473	CDKN1A;BTG2
Diatrizoic acid CTD 00005787	1/11	0.004392244396163033	0.011721314927038626	0	0	285.45714285714286	1549.43708775113	FOXO3
L-mimosine CTD 00006335	1/11	0.004392244396163033	0.011721314927038626	0	0	285.45714285714286	1549.43708775113	CDKN1A
MCDF CTD 00002334	1/11	0.004392244396163033	0.011721314927038626	0	0	285.45714285714286	1549.43708775113	CDKN1A
2,4,4'-TRICHLOROBIPHENYL CTD 00002976	1/11	0.004392244396163033	0.011721314927038626	0	0	285.45714285714286	1549.43708775113	FOXO3
thiopental CTD 00006876	1/11	0.004392244396163033	0.011721314927038626	0	0	285.45714285714286	1549.43708775113	NFKBIA
BERBAMINE CTD 00001312	1/11	0.004392244396163033	0.011721314927038626	0	0	285.45714285714286	1549.43708775113	NFKBIA
Dimethyl-IQX CTD 00002023	1/12	0.00479070309341298	0.012598292099879031	0	0	259.4935064935065	1385.975083259077	CDKN1A
Thymoquinone CTD 00000119	1/12	0.00479070309341298	0.012598292099879031	0	0	259.4935064935065	1385.975083259077	CDKN1A
gamma-Tocopherol CTD 00007389	1/12	0.00479070309341298	0.012598292099879031	0	0	259.4935064935065	1385.975083259077	CDKN1A
Osthole CTD 00002069	1/12	0.00479070309341298	0.012598292099879031	0	0	259.4935064935065	1385.975083259077	NFKBIA
KT 5720 CTD 00002405	1/12	0.00479070309341298	0.012598292099879031	0	0	259.4935064935065	1385.975083259077	ZFP36
2-Nonenal, 4-hydroxy-, (2E,4R)- CTD 00001295	2/274	0.004958578037809628	0.013001852878210129	0	0	24.166666666666668	128.2437097440986	CDKN1A;ZFP36
1-BROMOPROPANE CTD 00003657	1/13	0.005189022379499861	0.013488467395702808	0	0	237.85714285714286	1251.416370420653	NFKBIA
IMD-0354 CTD 00004363	1/13	0.005189022379499861	0.013488467395702808	0	0	237.85714285714286	1251.416370420653	NFKBIA
prima-1 CTD 00004034	1/13	0.005189022379499861	0.013488467395702808	0	0	237.85714285714286	1251.416370420653	CDKN1A
benzyl isothiocyanate CTD 00001509	1/14	0.0055872022837974	0.014399018457100727	0	0	219.54945054945054	1138.8637280375192	CDKN1A
ALLYL ISOTHIOCYANATE CTD 00000143	1/14	0.0055872022837974	0.014399018457100727	0	0	219.54945054945054	1138.8637280375192	CDKN1A
SODIUM CHROMATE CTD 00001363	1/14	0.0055872022837974	0.014399018457100727	0	0	219.54945054945054	1138.8637280375192	CDKN1A
3-methylcholanthrene CTD 00006310	2/297	0.005800793610959772	0.014906882726739925	0	0	22.25649717514124	114.61563094041419	CDKN1A;BTG2
helveticoside HL60 UP	2/301	0.005953581502350017	0.014996358440206132	0	0	21.954292084726866	112.48857426818009	NFKBIA;BTG2
Paraoxon-methyl CTD 00000411	1/15	0.0059852428364459065	0.014996358440206132	0	0	203.85714285714286	1043.434298452164	CDKN1A
Cinobufagin CTD 00000078	1/15	0.0059852428364459065	0.014996358440206132	0	0	203.85714285714286	1043.434298452164	CDKN1A
pd 168393 CTD 00004570	1/15	0.0059852428364459065	0.014996358440206132	0	0	203.85714285714286	1043.434298452164	CDKN1A
Homocastasterone CTD 00002741	1/15	0.0059852428364459065	0.014996358440206132	0	0	203.85714285714286	1043.434298452164	CDKN1A
MELAMINE CTD 00000625	1/15	0.0059852428364459065	0.014996358440206132	0	0	203.85714285714286	1043.434298452164	NFKBIA
Surfactin CTD 00000478	1/15	0.0059852428364459065	0.014996358440206132	0	0	203.85714285714286	1043.434298452164	NFKBIA
PCI-24781 CTD 00004605	1/15	0.0059852428364459065	0.014996358440206132	0	0	203.85714285714286	1043.434298452164	CDKN1A
DIOSGENIN CTD 00005850	1/15	0.0059852428364459065	0.014996358440206132	0	0	203.85714285714286	1043.434298452164	NFKBIA
simvastatin CTD 00007319	2/304	0.006069392567118732	0.015165075056900545	0	0	21.73289183222958	110.93547573078271	NFKBIA;CDKN1A
mitomycin C CTD 00007136	2/308	0.006225430336829544	0.01547740847287148	0	0	21.444444444444443	108.91875030678122	CDKN1A;DDIT4
Fulvestrant CTD 00002740	2/310	0.0063041434540528525	0.01547740847287148	0	0	21.303030303030305	107.93282921110205	NFKBIA;CDKN1A
trichostatin A CTD 00000660	5/3584	0.006376223576229526	0.01547740847287148	0	0	7.6431964235820065	38.637728138647375	NFKBIA;CDKN1A;CEBPB;ZBTB16;DDIT4
p-Propenylanisole CTD 00000298	1/16	0.006383144070851652	0.01547740847287148	0	0	190.25714285714287	961.5775796687342	NFKBIA
CHLOROBENZENE CTD 00001495	1/16	0.006383144070851652	0.01547740847287148	0	0	190.25714285714287	961.5775796687342	NFKBIA
Brassinolide CTD 00001097	1/16	0.006383144070851652	0.01547740847287148	0	0	190.25714285714287	961.5775796687342	CDKN1A
NVP-AEW541 CTD 00004462	1/16	0.006383144070851652	0.01547740847287148	0	0	190.25714285714287	961.5775796687342	CDKN1A
sodium chloride CTD 00006751	1/16	0.006383144070851652	0.01547740847287148	0	0	190.25714285714287	961.5775796687342	CDKN1A
4-Hydroperoxycyclofosfamide CTD 00000594	1/16	0.006383144070851652	0.01547740847287148	0	0	190.25714285714287	961.5775796687342	CDKN1A
amodiaquine CTD 00005388	1/16	0.006383144070851652	0.01547740847287148	0	0	190.25714285714287	961.5775796687342	CDKN1A
Dracorhodin CTD 00002504	1/16	0.006383144070851652	0.01547740847287148	0	0	190.25714285714287	961.5775796687342	CDKN1A
MLS003171503 CTD 00005801	1/17	0.00678090602009761	0.015886694104228688	0	0	178.35714285714286	890.6521752159383	CDKN1A
Calpain inhibitor I CTD 00002578	1/17	0.00678090602009761	0.015886694104228688	0	0	178.35714285714286	890.6521752159383	NFKBIA
noscapine CTD 00006427	1/17	0.00678090602009761	0.015886694104228688	0	0	178.35714285714286	890.6521752159383	CDKN1A
methadone CTD 00006284	1/17	0.00678090602009761	0.015886694104228688	0	0	178.35714285714286	890.6521752159383	NFKBIA
Phorbol 12,13-dibutyrate CTD 00007051	1/17	0.00678090602009761	0.015886694104228688	0	0	178.35714285714286	890.6521752159383	CDKN1A
Tosyllysyl chloromethane CTD 00006909	1/17	0.00678090602009761	0.015886694104228688	0	0	178.35714285714286	890.6521752159383	NFKBIA
pergolide CTD 00006492	1/17	0.00678090602009761	0.015886694104228688	0	0	178.35714285714286	890.6521752159383	CDKN1A
bisindolylmaleimide iv CTD 00003116	1/17	0.00678090602009761	0.015886694104228688	0	0	178.35714285714286	890.6521752159383	CDKN1A
o6-benzylguanine CTD 00002624	1/17	0.00678090602009761	0.015886694104228688	0	0	178.35714285714286	890.6521752159383	CDKN1A
ferulic acid CTD 00000186	1/17	0.00678090602009761	0.015886694104228688	0	0	178.35714285714286	890.6521752159383	CDKN1A
Delsemidine CTD 00002328	1/17	0.00678090602009761	0.015886694104228688	0	0	178.35714285714286	890.6521752159383	ZFP36
Temsirolimus CTD 00003745	1/17	0.00678090602009761	0.015886694104228688	0	0	178.35714285714286	890.6521752159383	CDKN1A
calphostin C CTD 00002460	1/17	0.00678090602009761	0.015886694104228688	0	0	178.35714285714286	890.6521752159383	CDKN1A
proscillaridin HL60 UP	2/323	0.006827013896364823	0.015953281177515728	0	0	20.426791277258566	101.86570982365761	NFKBIA;BTG2
digoxin MCF7 UP	2/324	0.006868038546673737	0.015966419507988945	0	0	20.36231884057971	101.42219994869825	NFKBIA;ZFP36
cycloheximide CTD 00005731	2/324	0.006868038546673737	0.015966419507988945	0	0	20.36231884057971	101.42219994869825	NFKBIA;CDKN1A
digitoxigenin MCF7 UP	2/328	0.007033281039053869	0.016308533411893547	0	0	20.10838445807771	99.6793120578604	NFKBIA;ZFP36
selenium(6+) CTD 00002696	1/18	0.007178528720410204	0.016351093196489908	0	0	167.85714285714286	828.6537822644398	CDKN1A
Seocalcitol CTD 00002914	1/18	0.007178528720410204	0.016351093196489908	0	0	167.85714285714286	828.6537822644398	CDKN1A
Rubitecan CTD 00002935	1/18	0.007178528720410204	0.016351093196489908	0	0	167.85714285714286	828.6537822644398	CDKN1A
Tylophorine CTD 00000134	1/18	0.007178528720410204	0.016351093196489908	0	0	167.85714285714286	828.6537822644398	NFKBIA
Mollugin CTD 00002058	1/18	0.007178528720410204	0.016351093196489908	0	0	167.85714285714286	828.6537822644398	NFKBIA
76180-96-6 CTD 00001374	1/18	0.007178528720410204	0.016351093196489908	0	0	167.85714285714286	828.6537822644398	CDKN1A
alvespimycin CTD 00004027	1/18	0.007178528720410204	0.016351093196489908	0	0	167.85714285714286	828.6537822644398	CDKN1A
indomethacin CTD 00006147	2/335	0.007326847960042393	0.01664689385379909	0	0	19.67867867867868	96.74451444042283	NFKBIA;CDKN1A
kn-93 CTD 00002783	1/19	0.0075760122063041925	0.016956732034953802	0	0	158.52380952380952	774.0350338275504	FOXO3
tetrandrine CTD 00000485	1/19	0.0075760122063041925	0.016956732034953802	0	0	158.52380952380952	774.0350338275504	CDKN1A
FLAVANONE CTD 00001352	1/19	0.0075760122063041925	0.016956732034953802	0	0	158.52380952380952	774.0350338275504	CDKN1A
clobenpropit CTD 00003065	1/19	0.0075760122063041925	0.016956732034953802	0	0	158.52380952380952	774.0350338275504	CDKN1A
KU-55933 CTD 00004399	1/19	0.0075760122063041925	0.016956732034953802	0	0	158.52380952380952	774.0350338275504	CDKN1A
Methoxycamptothecin CTD 00001213	1/19	0.0075760122063041925	0.016956732034953802	0	0	158.52380952380952	774.0350338275504	CDKN1A
TTNPB MCF7 UP	1/20	0.0079733565142536	0.017541384331357924	0	0	150.17293233082708	725.5830081396662	BTG2
monensin PC3 UP	1/20	0.0079733565142536	0.017541384331357924	0	0	150.17293233082708	725.5830081396662	DDIT4
Isatin CTD 00006168	1/20	0.0079733565142536	0.017541384331357924	0	0	150.17293233082708	725.5830081396662	CDKN1A
tetrandrine PC3 UP	1/20	0.0079733565142536	0.017541384331357924	0	0	150.17293233082708	725.5830081396662	DDIT4
cytochalasin D CTD 00007076	1/20	0.0079733565142536	0.017541384331357924	0	0	150.17293233082708	725.5830081396662	NFKBIA
NVP-BEZ235 CTD 00004861	1/20	0.0079733565142536	0.017541384331357924	0	0	150.17293233082708	725.5830081396662	CDKN1A
Manumycin A CTD 00002318	1/20	0.0079733565142536	0.017541384331357924	0	0	150.17293233082708	725.5830081396662	CDKN1A
helveticoside MCF7 UP	2/355	0.008196209244616295	0.017808484406339142	0	0	18.544853635505195	89.09102570965904	NFKBIA;ZFP36
artemisinin CTD 00001499	1/21	0.008370561681605555	0.017808484406339142	0	0	142.65714285714284	682.3340060288631	NFKBIA
loperamide CTD 00006224	1/21	0.008370561681605555	0.017808484406339142	0	0	142.65714285714284	682.3340060288631	NFKBIA
cloperastine MCF7 UP	1/21	0.008370561681605555	0.017808484406339142	0	0	142.65714285714284	682.3340060288631	DDIT4
clotrimazole MCF7 UP	1/21	0.008370561681605555	0.017808484406339142	0	0	142.65714285714284	682.3340060288631	DDIT4
Shogaol CTD 00001852	1/21	0.008370561681605555	0.017808484406339142	0	0	142.65714285714284	682.3340060288631	NFKBIA
purvalanol A CTD 00004150	1/21	0.008370561681605555	0.017808484406339142	0	0	142.65714285714284	682.3340060288631	CDKN1A
metixene MCF7 UP	1/21	0.008370561681605555	0.017808484406339142	0	0	142.65714285714284	682.3340060288631	DDIT4
norcyclobenzaprine MCF7 UP	1/21	0.008370561681605555	0.017808484406339142	0	0	142.65714285714284	682.3340060288631	DDIT4
POTASSIUM BROMATE CTD 00000989	1/21	0.008370561681605555	0.017808484406339142	0	0	142.65714285714284	682.3340060288631	CDKN1A
Styrene oxide CTD 00000717	1/21	0.008370561681605555	0.017808484406339142	0	0	142.65714285714284	682.3340060288631	CDKN1A
Dihydrocapsaicin CTD 00000675	1/21	0.008370561681605555	0.017808484406339142	0	0	142.65714285714284	682.3340060288631	CDKN1A
Delphinidin CTD 00000884	1/21	0.008370561681605555	0.017808484406339142	0	0	142.65714285714284	682.3340060288631	BTG2
CADMIUM CTD 00005555	3/1142	0.008371172270829043	0.017808484406339142	0	0	9.93134328358209	47.50123105944746	NFKBIA;CDKN1A;ZFP36
MERCURY CTD 00006274	2/364	0.008602095823095169	0.018138532629954143	0	0	18.075506445672193	85.96257902503504	NFKBIA;ZBTB16
sodium azide CTD 00007311	1/22	0.008767627745742801	0.018138532629954143	0	0	135.85714285714286	643.5130349149837	CDKN1A
citric acid CTD 00007282	1/22	0.008767627745742801	0.018138532629954143	0	0	135.85714285714286	643.5130349149837	CDKN1A
Sirtinol CTD 00003986	1/22	0.008767627745742801	0.018138532629954143	0	0	135.85714285714286	643.5130349149837	NFKBIA
loperamide MCF7 UP	1/22	0.008767627745742801	0.018138532629954143	0	0	135.85714285714286	643.5130349149837	DDIT4
1-METHYLPHENANTHRENE CTD 00001894	1/22	0.008767627745742801	0.018138532629954143	0	0	135.85714285714286	643.5130349149837	CDKN1A
pyrimethamine PC3 UP	1/22	0.008767627745742801	0.018138532629954143	0	0	135.85714285714286	643.5130349149837	DDIT4
gambogic acid CTD 00002247	1/22	0.008767627745742801	0.018138532629954143	0	0	135.85714285714286	643.5130349149837	NFKBIA
chloramphenicol CTD 00005627	1/22	0.008767627745742801	0.018138532629954143	0	0	135.85714285714286	643.5130349149837	CDKN1A
ticlopidine MCF7 UP	1/22	0.008767627745742801	0.018138532629954143	0	0	135.85714285714286	643.5130349149837	DDIT4
Muramyl Dipeptide CTD 00005307	1/22	0.008767627745742801	0.018138532629954143	0	0	135.85714285714286	643.5130349149837	NFKBIA
3-aminobenzamide CTD 00001175	1/22	0.008767627745742801	0.018138532629954143	0	0	135.85714285714286	643.5130349149837	CDKN1A
nocodazole HL60 UP	2/373	0.009017015159782172	0.018576243552019464	0	0	17.628930817610062	83.00832253307603	CDKN1A;BTG2
3'-Azido-3'-deoxythymidine CTD 00007047	2/374	0.009063672573732386	0.018576243552019464	0	0	17.580645161290324	82.69022836935615	CDKN1A;BTG2
pravastatin CTD 00007142	1/23	0.009164554745730224	0.018576243552019464	0	0	129.67532467532467	608.4900471331728	CDKN1A
alvespimycin MCF7 DOWN	1/23	0.009164554745730224	0.018576243552019464	0	0	129.67532467532467	608.4900471331728	NFKBIA
ethaverine PC3 UP	1/23	0.009164554745730224	0.018576243552019464	0	0	129.67532467532467	608.4900471331728	DDIT4
citrinin CTD 00005677	1/23	0.009164554745730224	0.018576243552019464	0	0	129.67532467532467	608.4900471331728	CDKN1A
rimexolone HL60 UP	1/23	0.009164554745730224	0.018576243552019464	0	0	129.67532467532467	608.4900471331728	ZBTB16
Clofarabine CTD 00002713	1/23	0.009164554745730224	0.018576243552019464	0	0	129.67532467532467	608.4900471331728	CDKN1A
METHYL PARATHION CTD 00006309	1/23	0.009164554745730224	0.018576243552019464	0	0	129.67532467532467	608.4900471331728	CDKN1A
ouabain HL60 UP	2/379	0.009298619963712285	0.018805729164279104	0	0	17.343059239610962	81.12891091382158	NFKBIA;BTG2
carbon monoxide CTD 00005586	1/24	0.009561342717827156	0.01899632407814999	0	0	124.03105590062111	576.7477724354015	NFKBIA
Cryptolepine CTD 00001119	1/24	0.009561342717827156	0.01899632407814999	0	0	124.03105590062111	576.7477724354015	CDKN1A
celecoxib MCF7 UP	1/24	0.009561342717827156	0.01899632407814999	0	0	124.03105590062111	576.7477724354015	DDIT4
enoxolone CTD 00003674	1/24	0.009561342717827156	0.01899632407814999	0	0	124.03105590062111	576.7477724354015	NFKBIA
felodipine PC3 UP	1/24	0.009561342717827156	0.01899632407814999	0	0	124.03105590062111	576.7477724354015	DDIT4
protriptyline MCF7 UP	1/24	0.009561342717827156	0.01899632407814999	0	0	124.03105590062111	576.7477724354015	DDIT4
rescinnamine MCF7 UP	1/24	0.009561342717827156	0.01899632407814999	0	0	124.03105590062111	576.7477724354015	DDIT4
2,6-DICHLOROINDOPHENOL CTD 00007030	1/24	0.009561342717827156	0.01899632407814999	0	0	124.03105590062111	576.7477724354015	CDKN1A
piperlongumine HL60 DOWN	2/389	0.0097767872934174	0.019316362397427105	0	0	16.886304909560724	78.14550207863249	CEBPB;BTG2
carnosol CTD 00002718	1/25	0.009957991701556103	0.019316362397427105	0	0	118.85714285714286	547.8577209909951	NFKBIA
apicidin CTD 00003381	1/25	0.009957991701556103	0.019316362397427105	0	0	118.85714285714286	547.8577209909951	CDKN1A
bleomycin CTD 00005517	1/25	0.009957991701556103	0.019316362397427105	0	0	118.85714285714286	547.8577209909951	NFKBIA
lasalocid PC3 UP	1/25	0.009957991701556103	0.019316362397427105	0	0	118.85714285714286	547.8577209909951	DDIT4
letrozole HL60 UP	1/25	0.009957991701556103	0.019316362397427105	0	0	118.85714285714286	547.8577209909951	ZBTB16
Lonafarnib CTD 00003616	1/25	0.009957991701556103	0.019316362397427105	0	0	118.85714285714286	547.8577209909951	NFKBIA
lycorine MCF7 DOWN	1/25	0.009957991701556103	0.019316362397427105	0	0	118.85714285714286	547.8577209909951	DDIT4
5-hydroxy-1-(4-hydroxy-3-methoxyphenyl)decan-3-one CTD 00000374	1/25	0.009957991701556103	0.019316362397427105	0	0	118.85714285714286	547.8577209909951	NFKBIA
letrozole CTD 00002692	1/25	0.009957991701556103	0.019316362397427105	0	0	118.85714285714286	547.8577209909951	CDKN1A
FERRIC AMMONIUM CITRATE CTD 00000709	1/25	0.009957991701556103	0.019316362397427105	0	0	118.85714285714286	547.8577209909951	CDKN1A
hesperetin CTD 00000678	1/26	0.010354501736256563	0.019621345727108025	0	0	114.09714285714286	521.4620402892078	CDKN1A
2,4-DIHYDROXYBENZOPHENONE CTD 00003724	1/26	0.010354501736256563	0.019621345727108025	0	0	114.09714285714286	521.4620402892078	CDKN1A
econazole MCF7 UP	1/26	0.010354501736256563	0.019621345727108025	0	0	114.09714285714286	521.4620402892078	DDIT4
flunisolide HL60 UP	1/26	0.010354501736256563	0.019621345727108025	0	0	114.09714285714286	521.4620402892078	ZBTB16
hmba CTD 00000732	1/26	0.010354501736256563	0.019621345727108025	0	0	114.09714285714286	521.4620402892078	CDKN1A
maprotiline MCF7 UP	1/26	0.010354501736256563	0.019621345727108025	0	0	114.09714285714286	521.4620402892078	DDIT4
metixene PC3 UP	1/26	0.010354501736256563	0.019621345727108025	0	0	114.09714285714286	521.4620402892078	CDKN1A
tetrandrine MCF7 UP	1/26	0.010354501736256563	0.019621345727108025	0	0	114.09714285714286	521.4620402892078	DDIT4
trihexyphenidyl PC3 UP	1/26	0.010354501736256563	0.019621345727108025	0	0	114.09714285714286	521.4620402892078	DDIT4
Anacardic acid C15:3 CTD 00003117	1/26	0.010354501736256563	0.019621345727108025	0	0	114.09714285714286	521.4620402892078	NFKBIA
nicotinamide CTD 00006391	1/26	0.010354501736256563	0.019621345727108025	0	0	114.09714285714286	521.4620402892078	CDKN1A
Methaneseleninic acid CTD 00000412	2/402	0.010414793606337238	0.01965302057095437	0	0	16.326666666666668	74.52352749651284	CDKN1A;FOXO3
Dronabinol CTD 00006853	2/402	0.010414793606337238	0.01965302057095437	0	0	16.326666666666668	74.52352749651284	NFKBIA;CDKN1A
lanatoside C MCF7 UP	2/405	0.010564641772540186	0.019830853416311935	0	0	16.20264681555004	73.72597272762812	NFKBIA;ZFP36
vincristine CTD 00006988	3/1245	0.010634715747007513	0.019830853416311935	0	0	9.057971014492754	41.15608295972946	CDKN1A;CEBPB;BTG2
3-methyladenine CTD 00001217	1/27	0.010750872860949598	0.019830853416311935	0	0	109.7032967032967	497.25962914000377	CDKN1A
phenylbutazone CTD 00006518	1/27	0.010750872860949598	0.019830853416311935	0	0	109.7032967032967	497.25962914000377	NFKBIA
2,6,9,9-tetramethylcycloundeca-2,6,10-trien-1-one CTD 00003763	1/27	0.010750872860949598	0.019830853416311935	0	0	109.7032967032967	497.25962914000377	NFKBIA
Norcantharidin CTD 00002732	1/27	0.010750872860949598	0.019830853416311935	0	0	109.7032967032967	497.25962914000377	CDKN1A
Galangin CTD 00001740	1/27	0.010750872860949598	0.019830853416311935	0	0	109.7032967032967	497.25962914000377	NFKBIA
halcinonide HL60 UP	1/27	0.010750872860949598	0.019830853416311935	0	0	109.7032967032967	497.25962914000377	ZBTB16
lynestrenol MCF7 UP	1/27	0.010750872860949598	0.019830853416311935	0	0	109.7032967032967	497.25962914000377	DDIT4
Evodiamine CTD 00002158	1/27	0.010750872860949598	0.019830853416311935	0	0	109.7032967032967	497.25962914000377	NFKBIA
DL-Thyroxine CTD 00006892	1/27	0.010750872860949598	0.019830853416311935	0	0	109.7032967032967	497.25962914000377	CDKN1A
fludroxycortide HL60 UP	1/28	0.011147105113416074	0.02039490631298438	0	0	105.63492063492063	474.9953903533844	ZBTB16
isotretinoin MCF7 UP	1/28	0.011147105113416074	0.02039490631298438	0	0	105.63492063492063	474.9953903533844	BTG2
NSC321521 CTD 00005452	1/28	0.011147105113416074	0.02039490631298438	0	0	105.63492063492063	474.9953903533844	CDKN1A
roscovitine CTD 00003426	1/28	0.011147105113416074	0.02039490631298438	0	0	105.63492063492063	474.9953903533844	CDKN1A
Copper sulfate CTD 00007279	6/6016	0.011438362252519605	0.020822365226623347	0	0	6.97936772046589	31.203234807651967	NFKBIA;CDKN1A;CEBPB;ZFP36;DDIT4;FOXO3
phosphatidylcholines CTD 00006538	1/29	0.011543198536568492	0.020822365226623347	0	0	101.85714285714286	454.4518266085444	CDKN1A
benfluorex MCF7 UP	1/29	0.011543198536568492	0.020822365226623347	0	0	101.85714285714286	454.4518266085444	DDIT4
deferoxamine MCF7 UP	1/29	0.011543198536568492	0.020822365226623347	0	0	101.85714285714286	454.4518266085444	DDIT4
monensin HL60 UP	1/29	0.011543198536568492	0.020822365226623347	0	0	101.85714285714286	454.4518266085444	NFKBIA
norcyclobenzaprine PC3 UP	1/29	0.011543198536568492	0.020822365226623347	0	0	101.85714285714286	454.4518266085444	DDIT4
ribavirin HL60 UP	1/29	0.011543198536568492	0.020822365226623347	0	0	101.85714285714286	454.4518266085444	ZBTB16
Vorinostat CTD 00003560	2/425	0.011588500381114104	0.020822365226623347	0	0	15.42080378250591	68.7419649885611	NFKBIA;CDKN1A
Zoledronic acid CTD 00003127	2/425	0.011588500381114104	0.020822365226623347	0	0	15.42080378250591	68.7419649885611	CDKN1A;BTG2
dicumarol CTD 00005515	1/30	0.01193915316674268	0.021229726867987974	0	0	98.33990147783251	435.442406227662	CDKN1A
gabexate HL60 UP	1/30	0.01193915316674268	0.021229726867987974	0	0	98.33990147783251	435.442406227662	ZBTB16
harmol MCF7 UP	1/30	0.01193915316674268	0.021229726867987974	0	0	98.33990147783251	435.442406227662	CDKN1A
1'-Acetoxychavicol acetate CTD 00002113	1/30	0.01193915316674268	0.021229726867987974	0	0	98.33990147783251	435.442406227662	NFKBIA
cantharidin TTD 00002666	1/30	0.01193915316674268	0.021229726867987974	0	0	98.33990147783251	435.442406227662	NFKBIA
lanatoside C HL60 UP	2/432	0.011957001848216733	0.021229726867987974	0	0	15.164341085271317	67.1240193169102	NFKBIA;BTG2
arsenite CTD 00000779	3/1300	0.011979967822401197	0.021229726867987974	0	0	8.648419429452582	38.26509930488342	NFKBIA;CEBPB;DDIT4
carbamazepine CTD 00005574	2/436	0.012169921068432158	0.021524056477893738	0	0	15.021505376344086	66.22663050839631	CEBPB;FOXO3
lasalocid HL60 UP	1/31	0.012334969042911155	0.021604159372244393	0	0	95.05714285714286	417.8062796500496	NFKBIA
TIRON CTD 00006898	1/31	0.012334969042911155	0.021604159372244393	0	0	95.05714285714286	417.8062796500496	CDKN1A
methylbenzethonium chloride MCF7 UP	1/31	0.012334969042911155	0.021604159372244393	0	0	95.05714285714286	417.8062796500496	DDIT4
nifuroxazide MCF7 UP	1/31	0.012334969042911155	0.021604159372244393	0	0	95.05714285714286	417.8062796500496	DDIT4
amlodipine CTD 00007164	1/31	0.012334969042911155	0.021604159372244393	0	0	95.05714285714286	417.8062796500496	CDKN1A
sodium fluoride CTD 00006755	1/32	0.012730646209021314	0.022210914662547824	0	0	91.98617511520737	401.4040374155011	CDKN1A
chloroquine CTD 00005645	1/32	0.012730646209021314	0.022210914662547824	0	0	91.98617511520737	401.4040374155011	CDKN1A
phenylephrine CTD 00006521	1/33	0.013126184702817524	0.022552035432269347	0	0	89.10714285714286	386.1142784895618	CDKN1A
Pemetrexed CTD 00003054	1/33	0.013126184702817524	0.022552035432269347	0	0	89.10714285714286	386.1142784895618	CDKN1A
AH 6809 CTD 00002290	1/33	0.013126184702817524	0.022552035432269347	0	0	89.10714285714286	386.1142784895618	NFKBIA
dobutamine CTD 00005866	1/33	0.013126184702817524	0.022552035432269347	0	0	89.10714285714286	386.1142784895618	NFKBIA
AH 23848 CTD 00002080	1/33	0.013126184702817524	0.022552035432269347	0	0	89.10714285714286	386.1142784895618	NFKBIA
CADMIUM SELENIDE CTD 00002452	1/33	0.013126184702817524	0.022552035432269347	0	0	89.10714285714286	386.1142784895618	NFKBIA
gemfibrozil CTD 00007055	1/33	0.013126184702817524	0.022552035432269347	0	0	89.10714285714286	386.1142784895618	CEBPB
Salmeterol CTD 00002421	1/33	0.013126184702817524	0.022552035432269347	0	0	89.10714285714286	386.1142784895618	NFKBIA
POLY I-C CTD 00006579	1/34	0.013521584565055974	0.022925694130978364	0	0	86.40259740259741	371.8308142207318	NFKBIA
chloropyramine PC3 UP	1/34	0.013521584565055974	0.022925694130978364	0	0	86.40259740259741	371.8308142207318	NFKBIA
geldanamycin MCF7 DOWN	1/34	0.013521584565055974	0.022925694130978364	0	0	86.40259740259741	371.8308142207318	NFKBIA
fluticasone CTD 00002635	1/34	0.013521584565055974	0.022925694130978364	0	0	86.40259740259741	371.8308142207318	NFKBIA
perphenazine MCF7 UP	1/34	0.013521584565055974	0.022925694130978364	0	0	86.40259740259741	371.8308142207318	DDIT4
quercetin MCF7 UP	1/34	0.013521584565055974	0.022925694130978364	0	0	86.40259740259741	371.8308142207318	DDIT4
vanillin CTD 00003324	1/34	0.013521584565055974	0.022925694130978364	0	0	86.40259740259741	371.8308142207318	DDIT4
Disodium selenite CTD 00007229	3/1370	0.013833357619739643	0.02316050727618194	0	0	8.174835405998538	34.99379217250866	CDKN1A;ZFP36;BTG2
prednisone CTD 00006606	1/35	0.013916845835577172	0.02316050727618194	0	0	83.85714285714286	358.4603752954014	CDKN1A
CP-690334-01 PC3 UP	1/35	0.013916845835577172	0.02316050727618194	0	0	83.85714285714286	358.4603752954014	CDKN1A
leucovorin CTD 00005678	1/35	0.013916845835577172	0.02316050727618194	0	0	83.85714285714286	358.4603752954014	CDKN1A
Tributyltin CTD 00000610	1/35	0.013916845835577172	0.02316050727618194	0	0	83.85714285714286	358.4603752954014	DDIT4
luteolin PC3 UP	1/35	0.013916845835577172	0.02316050727618194	0	0	83.85714285714286	358.4603752954014	DDIT4
cantharidin CTD 00005569	1/35	0.013916845835577172	0.02316050727618194	0	0	83.85714285714286	358.4603752954014	NFKBIA
Entinostat CTD 00003662	1/35	0.013916845835577172	0.02316050727618194	0	0	83.85714285714286	358.4603752954014	CDKN1A
isoliquiritigenin CTD 00001873	1/35	0.013916845835577172	0.02316050727618194	0	0	83.85714285714286	358.4603752954014	NFKBIA
Go 6976 CTD 00002962	1/35	0.013916845835577172	0.02316050727618194	0	0	83.85714285714286	358.4603752954014	BTG2
Linalool CTD 00000957	1/36	0.014311968554805366	0.023600357653445047	0	0	81.45714285714286	345.92071940977723	CDKN1A
Destruxin B CTD 00001859	1/36	0.014311968554805366	0.023600357653445047	0	0	81.45714285714286	345.92071940977723	NFKBIA
fenbendazole MCF7 UP	1/36	0.014311968554805366	0.023600357653445047	0	0	81.45714285714286	345.92071940977723	DDIT4
ciprofloxacin CTD 00005674	1/36	0.014311968554805366	0.023600357653445047	0	0	81.45714285714286	345.92071940977723	CDKN1A
sulconazole MCF7 UP	1/36	0.014311968554805366	0.023600357653445047	0	0	81.45714285714286	345.92071940977723	DDIT4
Quinine CTD 00006682	1/37	0.014706952762456068	0.024163335868370443	0	0	79.19047619047619	334.1390605677817	CDKN1A
miconazole MCF7 UP	1/37	0.014706952762456068	0.024163335868370443	0	0	79.19047619047619	334.1390605677817	DDIT4
cicloheximide HL60 UP	2/485	0.014914864833288563	0.024460378326593243	0	0	13.46376811594203	56.62048901383082	NFKBIA;BTG2
Beryllium sulfate CTD 00001005	1/38	0.015101798500668919	0.024543823869555614	0	0	77.04633204633204	323.0507581480842	CDKN1A
OZONE CTD 00006460	1/38	0.015101798500668919	0.024543823869555614	0	0	77.04633204633204	323.0507581480842	CEBPB
piperine CTD 00000442	1/38	0.015101798500668919	0.024543823869555614	0	0	77.04633204633204	323.0507581480842	NFKBIA
isoflupredone HL60 UP	1/38	0.015101798500668919	0.024543823869555614	0	0	77.04633204633204	323.0507581480842	ZBTB16
cantharidin BOSS	1/38	0.015101798500668919	0.024543823869555614	0	0	77.04633204633204	323.0507581480842	NFKBIA
paclitaxel CTD 00007144	2/493	0.015386692483013269	0.024961864423881236	0	0	13.238968092328582	55.26279258025865	NFKBIA;CDKN1A
Calycosin CTD 00003727	1/39	0.015496505807542107	0.02500509523864576	0	0	75.01503759398496	312.59821718825697	CDKN1A
chlorambucil CTD 00005626	1/39	0.015496505807542107	0.02500509523864576	0	0	75.01503759398496	312.59821718825697	CDKN1A
oxidopamine CTD 00007130	1/39	0.015496505807542107	0.02500509523864576	0	0	75.01503759398496	312.59821718825697	NFKBIA
Glycitein CTD 00003084	1/40	0.015891074726793453	0.025414449297105842	0	0	73.08791208791209	302.7299612299731	CDKN1A
Dehydroepiandrosterone CTD 00005761	1/40	0.015891074726793453	0.025414449297105842	0	0	73.08791208791209	302.7299612299731	CDKN1A
Dacinostat CTD 00004220	1/40	0.015891074726793453	0.025414449297105842	0	0	73.08791208791209	302.7299612299731	CDKN1A
mebendazole MCF7 UP	1/40	0.015891074726793453	0.025414449297105842	0	0	73.08791208791209	302.7299612299731	DDIT4
trifluoperazine MCF7 UP	1/40	0.015891074726793453	0.025414449297105842	0	0	73.08791208791209	302.7299612299731	DDIT4
Dasatinib CTD 00004330	2/502	0.015925324055525752	0.025424145660326067	0	0	12.994666666666667	53.795902303491886	CDKN1A;DDIT4
LY-294002 PC3 DOWN	1/41	0.01628550529596983	0.025686485883022102	0	0	71.25714285714285	293.399847205648	DDIT4
RUTIN CTD 00006712	1/41	0.01628550529596983	0.025686485883022102	0	0	71.25714285714285	293.399847205648	NFKBIA
quinisocaine MCF7 UP	1/41	0.01628550529596983	0.025686485883022102	0	0	71.25714285714285	293.399847205648	DDIT4
FLUORANTHENE CTD 00000365	1/41	0.01628550529596983	0.025686485883022102	0	0	71.25714285714285	293.399847205648	CDKN1A
Salbutamol CTD 00005336	1/41	0.01628550529596983	0.025686485883022102	0	0	71.25714285714285	293.399847205648	NFKBIA
thiram TTD 00011449	1/41	0.01628550529596983	0.025686485883022102	0	0	71.25714285714285	293.399847205648	NFKBIA
lycorine PC3 UP	2/508	0.016288991047770113	0.025686485883022102	0	0	12.836627140974967	52.85180585319858	CDKN1A;ZFP36
busulfan CTD 00005543	1/42	0.016679797556906864	0.026074830842859602	0	0	69.51567944250871	284.56639751252425	CDKN1A
Telmisartan CTD 00003021	1/42	0.016679797556906864	0.026074830842859602	0	0	69.51567944250871	284.56639751252425	NFKBIA
ACRYLAMIDE CTD 00007343	1/42	0.016679797556906864	0.026074830842859602	0	0	69.51567944250871	284.56639751252425	CDKN1A
Allyl sulfide CTD 00001796	1/42	0.016679797556906864	0.026074830842859602	0	0	69.51567944250871	284.56639751252425	CDKN1A
Acteoside CTD 00002463	1/42	0.016679797556906864	0.026074830842859602	0	0	69.51567944250871	284.56639751252425	CDKN1A
ellipticine MCF7 DOWN	2/515	0.016717876274931688	0.026089142560533532	0	0	12.656920077972709	51.78296216374456	NFKBIA;DDIT4
5182598 MCF7 UP	1/43	0.017073951550447674	0.026371069004287335	0	0	67.85714285714286	276.1922295799092	DDIT4
benzethonium chloride MCF7 UP	1/43	0.017073951550447674	0.026371069004287335	0	0	67.85714285714286	276.1922295799092	DDIT4
Andrographolide CTD 00001445	1/43	0.017073951550447674	0.026371069004287335	0	0	67.85714285714286	276.1922295799092	CDKN1A
monensin MCF7 UP	1/43	0.017073951550447674	0.026371069004287335	0	0	67.85714285714286	276.1922295799092	DDIT4
Myristicin CTD 00000209	1/43	0.017073951550447674	0.026371069004287335	0	0	67.85714285714286	276.1922295799092	BTG2
Cetrorelix CTD 00002564	1/43	0.017073951550447674	0.026371069004287335	0	0	67.85714285714286	276.1922295799092	CDKN1A
thiostrepton CTD 00006881	1/44	0.01746796731842876	0.02666007871611293	0	0	66.27574750830564	268.2435666902731	CDKN1A
deferoxamine PC3 UP	1/44	0.01746796731842876	0.02666007871611293	0	0	66.27574750830564	268.2435666902731	DDIT4
hexetidine MCF7 UP	1/44	0.01746796731842876	0.02666007871611293	0	0	66.27574750830564	268.2435666902731	DDIT4
isoflupredone PC3 UP	1/44	0.01746796731842876	0.02666007871611293	0	0	66.27574750830564	268.2435666902731	CEBPB
minocycline HL60 UP	1/44	0.01746796731842876	0.02666007871611293	0	0	66.27574750830564	268.2435666902731	DDIT4
Acetovanillone CTD 00002374	1/44	0.01746796731842876	0.02666007871611293	0	0	66.27574750830564	268.2435666902731	NFKBIA
resveratrol TTD 00010551	1/44	0.01746796731842876	0.02666007871611293	0	0	66.27574750830564	268.2435666902731	FOXO3
curcumin CTD 00000663	2/528	0.01752746278200186	0.026705694982036617	0	0	12.335868187579214	49.88608227350311	NFKBIA;CDKN1A
GDC-0941 CTD 00004868	2/533	0.017843345981141404	0.02694211387907458	0	0	12.216572504708099	49.1854432650494	CDKN1A;FOXO3
dorsomorphin CTD 00004649	1/45	0.017861844899874278	0.02694211387907458	0	0	64.76623376623377	260.68981695680077	CDKN1A
berberine CTD 00005500	1/45	0.017861844899874278	0.02694211387907458	0	0	64.76623376623377	260.68981695680077	CDKN1A
ionomycin MCF7 UP	1/45	0.017861844899874278	0.02694211387907458	0	0	64.76623376623377	260.68981695680077	DDIT4
semustine PC3 UP	1/45	0.017861844899874278	0.02694211387907458	0	0	64.76623376623377	260.68981695680077	DDIT4
p,p'-DDE CTD 00005754	1/45	0.017861844899874278	0.02694211387907458	0	0	64.76623376623377	260.68981695680077	NFKBIA
chlorhexidine PC3 DOWN	2/534	0.0179068215711891	0.02696486320068876	0	0	12.192982456140351	49.04716866723729	NFKBIA;FOXO3
VITAMIN E CTD 00006994	3/1510	0.018027268964992276	0.02710099434403839	0	0	7.359654943596549	29.555415474098513	NFKBIA;CEBPB;ZFP36
clomifene MCF7 UP	1/46	0.018255584335152574	0.02726247859322454	0	0	63.32380952380952	253.50320962011816	DDIT4
cloperastine PC3 UP	1/46	0.018255584335152574	0.02726247859322454	0	0	63.32380952380952	253.50320962011816	DDIT4
Ferriheme chloride CTD 00006079	1/46	0.018255584335152574	0.02726247859322454	0	0	63.32380952380952	253.50320962011816	CDKN1A
4-tert-Octylphenol CTD 00003436	1/46	0.018255584335152574	0.02726247859322454	0	0	63.32380952380952	253.50320962011816	CDKN1A
fisetin PC3 DOWN	2/541	0.01835393258662333	0.02736404494732933	0	0	12.030303030303031	48.09608584137367	NFKBIA;CEBPB
trichostatin A HL60 DOWN	2/543	0.018482570721062765	0.02751036104026174	0	0	11.984596426370919	47.829650830276435	NFKBIA;DDIT4
BW-B70C MCF7 UP	1/47	0.01864918566892	0.027576336841583348	0	0	61.94409937888199	246.6584798233955	DDIT4
p-benzoquinone CTD 00000148	1/47	0.01864918566892	0.027576336841583348	0	0	61.94409937888199	246.6584798233955	CDKN1A
Ursolic acid CTD 00000232	1/47	0.01864918566892	0.027576336841583348	0	0	61.94409937888199	246.6584798233955	CDKN1A
AMILORIDE CTD 00005369	1/47	0.01864918566892	0.027576336841583348	0	0	61.94409937888199	246.6584798233955	NFKBIA
piroxicam CTD 00006571	2/549	0.018870855967487252	0.027858448580480363	0	0	11.849482023156613	47.04406178941631	CDKN1A;CEBPB
Zebularine CTD 00000459	1/48	0.019042648937520508	0.027883878801369312	0	0	60.62310030395137	240.13259456270143	CDKN1A
dimethyloxalylglycine PC3 UP	1/48	0.019042648937520508	0.027883878801369312	0	0	60.62310030395137	240.13259456270143	DDIT4
syrosingopine MCF7 UP	1/48	0.019042648937520508	0.027883878801369312	0	0	60.62310030395137	240.13259456270143	DDIT4
Resveratrol-13C6 TTD 00010554	1/48	0.019042648937520508	0.027883878801369312	0	0	60.62310030395137	240.13259456270143	FOXO3
butyric acid CTD 00007353	1/48	0.019042648937520508	0.027883878801369312	0	0	60.62310030395137	240.13259456270143	CDKN1A
POTASSIUM DICHROMATE CTD 00006598	2/556	0.019328334654801774	0.028256333644458995	0	0	11.69554753309266	46.15277252174945	NFKBIA;CDKN1A
thioridazine CTD 00006879	1/49	0.01943597418461227	0.028321888068691875	0	0	59.357142857142854	233.9045135601692	CDKN1A
DICHLOROMETHANE CTD 00006313	1/49	0.01943597418461227	0.028321888068691875	0	0	59.357142857142854	233.9045135601692	NFKBIA
SELENIUM CTD 00006731	3/1559	0.01965191499048837	0.028590366647452438	0	0	7.108997429305912	27.935377604707654	NFKBIA;CDKN1A;FOXO3
ETHYLBENZENE CTD 00000178	1/50	0.01982916145118511	0.028709315616322586	0	0	58.142857142857146	227.9549801512961	NFKBIA
O-XYLENE CTD 00001228	1/50	0.01982916145118511	0.028709315616322586	0	0	58.142857142857146	227.9549801512961	NFKBIA
methoxychlor CTD 00006302	1/50	0.01982916145118511	0.028709315616322586	0	0	58.142857142857146	227.9549801512961	CDKN1A
Irinotecan hydrochloride CTD 00002224	2/565	0.019923573729319192	0.02879978125616332	0	0	11.503256364712847	45.04504528769286	NFKBIA;CDKN1A
vorinostat HL60 DOWN	2/569	0.020190659321592336	0.028953070030059463	0	0	11.419753086419753	44.56598829618415	NFKBIA;DDIT4
apigenin MCF7 UP	1/51	0.020222210774875234	0.028953070030059463	0	0	56.97714285714286	222.26633779925106	CDKN1A
ZINC SULFIDE CTD 00001487	1/51	0.020222210774875234	0.028953070030059463	0	0	56.97714285714286	222.26633779925106	NFKBIA
choline CTD 00005662	1/51	0.020222210774875234	0.028953070030059463	0	0	56.97714285714286	222.26633779925106	NFKBIA
parthenolide CTD 00000087	1/51	0.020222210774875234	0.028953070030059463	0	0	56.97714285714286	222.26633779925106	NFKBIA
5H-quinolino[8,7-c][1,2]benzothiazine 6,6-dioxide TTD 00001179	1/51	0.020222210774875234	0.028953070030059463	0	0	56.97714285714286	222.26633779925106	NFKBIA
0179445-0000 PC3 UP	1/52	0.020615122198689464	0.02942221554306629	0	0	55.857142857142854	216.82236865801656	DDIT4
ciclosporin PC3 UP	1/52	0.020615122198689464	0.02942221554306629	0	0	55.857142857142854	216.82236865801656	DDIT4
Melitten CTD 00006261	1/53	0.02100789576309119	0.029841136973713784	0	0	54.78021978021978	211.60815123277547	NFKBIA
mometasone HL60 UP	1/53	0.02100789576309119	0.029841136973713784	0	0	54.78021978021978	211.60815123277547	ZBTB16
Cyclohexanecarboxamide, 4-(1-aminoethyl)-N-4-pyridinyl-, trans- CTD 00003513	1/53	0.02100789576309119	0.029841136973713784	0	0	54.78021978021978	211.60815123277547	CDKN1A
p-Phenylenediamine CTD 00001400	1/54	0.021400531511072123	0.03020857499684985	0	0	53.74393530997305	206.60993448840276	CDKN1A
CHEBI:18224 CTD 00001728	1/54	0.021400531511072123	0.03020857499684985	0	0	53.74393530997305	206.60993448840276	ZFP36
cadmium acetate CTD 00001325	1/54	0.021400531511072123	0.03020857499684985	0	0	53.74393530997305	206.60993448840276	CDKN1A
propofol MCF7 UP	1/54	0.021400531511072123	0.03020857499684985	0	0	53.74393530997305	206.60993448840276	DDIT4
atovaquone HL60 DOWN	1/55	0.02179302948367254	0.030618866969272015	0	0	52.74603174603175	201.8150262928954	DDIT4
Lapatinib BOSS	1/55	0.02179302948367254	0.030618866969272015	0	0	52.74603174603175	201.8150262928954	FOXO3
thiram BOSS	1/55	0.02179302948367254	0.030618866969272015	0	0	52.74603174603175	201.8150262928954	NFKBIA
terfenadine CTD 00007125	1/56	0.022185389719098877	0.031073325351905573	0	0	51.784415584415584	197.21169430337935	CDKN1A
Fisetin CTD 00000919	1/56	0.022185389719098877	0.031073325351905573	0	0	51.784415584415584	197.21169430337935	CDKN1A
orlistat CTD 00002339	1/57	0.022577612257970867	0.031524777487135794	0	0	50.857142857142854	192.78907770536534	DDIT4
nadide BOSS	1/57	0.022577612257970867	0.031524777487135794	0	0	50.857142857142854	192.78907770536534	FOXO3
etifenin PC3 DOWN	2/609	0.0229462656188017	0.031777096357378264	0	0	10.645249862712795	40.18156091795399	NFKBIA;FOXO3
3-Butylidenephthalide CTD 00001227	1/58	0.0229696971452446	0.031777096357378264	0	0	49.962406015037594	188.53710846919242	CDKN1A
0297417-0002B MCF7 UP	1/58	0.0229696971452446	0.031777096357378264	0	0	49.962406015037594	188.53710846919242	NFKBIA
GW9662 CTD 00004071	1/58	0.0229696971452446	0.031777096357378264	0	0	49.962406015037594	188.53710846919242	CDKN1A
prochlorperazine MCF7 UP	1/58	0.0229696971452446	0.031777096357378264	0	0	49.962406015037594	188.53710846919242	DDIT4
TACROLIMUS MONOHYDRATE CTD 00007118	1/58	0.0229696971452446	0.031777096357378264	0	0	49.962406015037594	188.53710846919242	NFKBIA
DL-Homocysteine CTD 00006102	1/59	0.023361644422266112	0.0321222610806159	0	0	49.09852216748769	184.44644096582132	NFKBIA
Caffeic acid phenethyl ester CTD 00002352	1/59	0.023361644422266112	0.0321222610806159	0	0	49.09852216748769	184.44644096582132	CDKN1A
sulfasalazine CTD 00006719	1/59	0.023361644422266112	0.0321222610806159	0	0	49.09852216748769	184.44644096582132	NFKBIA
Nitroprusside CTD 00006411	1/59	0.023361644422266112	0.0321222610806159	0	0	49.09852216748769	184.44644096582132	NFKBIA
7646-79-9 CTD 00000928	4/3094	0.02372951856733414	0.03251231504890544	0	0	5.469902912621359	20.463100959476634	NFKBIA;CDKN1A;DDIT4;FOXO3
H-89 PC3 DOWN	1/60	0.023753454121096102	0.03251231504890544	0	0	48.26392251815981	180.50838890404887	FOXO3
terfenadine HL60 UP	1/60	0.023753454121096102	0.03251231504890544	0	0	48.26392251815981	180.50838890404887	NFKBIA
1h-pyrazolo[3,4-d]pyrimidine CTD 00000742	1/61	0.024145126293327844	0.032898646399670266	0	0	47.457142857142856	176.71486865577202	CDKN1A
tamoxifen MCF7 UP	1/61	0.024145126293327844	0.032898646399670266	0	0	47.457142857142856	176.71486865577202	DDIT4
Electrocorundum CTD 00005364	1/61	0.024145126293327844	0.032898646399670266	0	0	47.457142857142856	176.71486865577202	CDKN1A
toluene CTD 00006907	1/62	0.024536660972781548	0.03323133362980324	0	0	46.676814988290396	173.05834842078664	NFKBIA
N-(undeca-2,4,7-trienylideneamino)nitrous amide CTD 00001653	1/62	0.024536660972781548	0.03323133362980324	0	0	46.676814988290396	173.05834842078664	DDIT4
troglitazone PC3 UP	1/62	0.024536660972781548	0.03323133362980324	0	0	46.676814988290396	173.05834842078664	CDKN1A
Chromium(III) oxide CTD 00001091	1/62	0.024536660972781548	0.03323133362980324	0	0	46.676814988290396	173.05834842078664	CDKN1A
etynodiol HL60 UP	1/63	0.02492805820599394	0.03366034206857266	0	0	45.92165898617512	169.5318022982446	ZBTB16
Dibenziodolium CTD 00000351	1/63	0.02492805820599394	0.03366034206857266	0	0	45.92165898617512	169.5318022982446	CDKN1A
arecoline CTD 00005439	1/64	0.025319318033677134	0.033985156051155915	0	0	45.19047619047619	166.12866893112047	DDIT4
FCCP CTD 00005590	1/64	0.025319318033677134	0.033985156051155915	0	0	45.19047619047619	166.12866893112047	NFKBIA
Gallic acid CTD 00006020	1/64	0.025319318033677134	0.033985156051155915	0	0	45.19047619047619	166.12866893112047	CDKN1A
QUINOLINE CTD 00001749	1/64	0.025319318033677134	0.033985156051155915	0	0	45.19047619047619	166.12866893112047	CDKN1A
DL-Mevalonic acid CTD 00006329	1/65	0.025710440490540786	0.03425526930940589	0	0	44.482142857142854	162.84281408743726	NFKBIA
ciclosporin MCF7 UP	1/65	0.025710440490540786	0.03425526930940589	0	0	44.482142857142854	162.84281408743726	DDIT4
papaverine HL60 DOWN	1/65	0.025710440490540786	0.03425526930940589	0	0	44.482142857142854	162.84281408743726	DDIT4
Mangiferin CTD 00000713	1/65	0.025710440490540786	0.03425526930940589	0	0	44.482142857142854	162.84281408743726	NFKBIA
VANADIUM PENTOXIDE CTD 00002655	1/65	0.025710440490540786	0.03425526930940589	0	0	44.482142857142854	162.84281408743726	BTG2
neostigmine bromide PC3 DOWN	2/650	0.025927544571352306	0.03447069679677921	0	0	9.950617283950617	36.3441259137155	NFKBIA;FOXO3
8-Bromo-cAMP, Na CTD 00007044	2/652	0.02607695422085876	0.03447069679677921	0	0	9.918974358974358	36.17155687220842	CDKN1A;FOXO3
Melatonin CTD 00006260	1/66	0.026101425623281816	0.03447069679677921	0	0	43.79560439560439	159.66849674970803	CDKN1A
h-89 CTD 00002586	1/66	0.026101425623281816	0.03447069679677921	0	0	43.79560439560439	159.66849674970803	CDKN1A
syrosingopine PC3 UP	1/66	0.026101425623281816	0.03447069679677921	0	0	43.79560439560439	159.66849674970803	DDIT4
Silybin CTD 00003999	1/66	0.026101425623281816	0.03447069679677921	0	0	43.79560439560439	159.66849674970803	CDKN1A
Chromium(II) chloride CTD 00000877	1/67	0.026492273471440286	0.03493571735561277	0	0	43.12987012987013	156.6003384261292	CDKN1A
Mehp CTD 00000849	1/68	0.026882984076400464	0.03529614503189697	0	0	42.48400852878465	153.63329523076956	CDKN1A
histamine CTD 00006100	1/68	0.026882984076400464	0.03529614503189697	0	0	42.48400852878465	153.63329523076956	CDKN1A
lomustine MCF7 UP	1/68	0.026882984076400464	0.03529614503189697	0	0	42.48400852878465	153.63329523076956	CEBPB
desipramine PC3 UP	1/69	0.027273557473830964	0.035653259190428305	0	0	41.857142857142854	150.7626325151401	DDIT4
disulfiram MCF7 UP	1/69	0.027273557473830964	0.035653259190428305	0	0	41.857142857142854	150.7626325151401	DDIT4
triclosan CTD 00006933	1/69	0.027273557473830964	0.035653259190428305	0	0	41.857142857142854	150.7626325151401	CDKN1A
clotrimazole CTD 00005691	1/70	0.02766399371512237	0.03595521949717633	0	0	41.24844720496895	147.9839017165653	CDKN1A
fluspirilene MCF7 UP	1/70	0.02766399371512237	0.03595521949717633	0	0	41.24844720496895	147.9839017165653	DDIT4
mephentermine HL60 UP	1/70	0.02766399371512237	0.03595521949717633	0	0	41.24844720496895	147.9839017165653	CDKN1A
Fludarabine CTD 00001135	1/70	0.02766399371512237	0.03595521949717633	0	0	41.24844720496895	147.9839017165653	CDKN1A
fluoxetine CTD 00005988	1/71	0.028054292838003377	0.03641003185594107	0	0	40.65714285714286	145.29291931699237	CDKN1A
gossypol HL60 UP	1/72	0.02844445487658815	0.03686335962454384	0	0	40.08249496981891	142.68574756562285	NFKBIA
scriptaid MCF7 UP	2/688	0.02882848433413262	0.03713187948202901	0	0	9.380952380952381	33.268528296373894	CDKN1A;CEBPB
Benzo[b]fluoranthene CTD 00000306	1/73	0.028834479875414456	0.03713187948202901	0	0	39.523809523809526	140.15867684434946	NFKBIA
nimesulide CTD 00000666	1/73	0.028834479875414456	0.03713187948202901	0	0	39.523809523809526	140.15867684434946	CDKN1A
rosiglitazone PC3 UP	1/73	0.028834479875414456	0.03713187948202901	0	0	39.523809523809526	140.15867684434946	CDKN1A
Decitabine CTD 00000750	3/1800	0.02885748061740835	0.03713187948202901	0	0	6.075125208681135	21.538664021915558	NFKBIA;CDKN1A;CEBPB
lamivudine CTD 00007258	1/74	0.02922436787889263	0.03739060968334915	0	0	38.980430528375734	137.70820955371116	CDKN1A
perhexiline HL60 UP	1/74	0.02922436787889263	0.03739060968334915	0	0	38.980430528375734	137.70820955371116	NFKBIA
rottlerin CTD 00003057	1/74	0.02922436787889263	0.03739060968334915	0	0	38.980430528375734	137.70820955371116	CDKN1A
DMBA CTD 00007046	1/74	0.02922436787889263	0.03739060968334915	0	0	38.980430528375734	137.70820955371116	CDKN1A
thiram CTD 00006883	1/76	0.030003733059445183	0.038279161555331766	0	0	37.93714285714286	133.0240674608429	NFKBIA
Panobinostat CTD 00004412	1/76	0.030003733059445183	0.038279161555331766	0	0	37.93714285714286	133.0240674608429	CDKN1A
Dibenz[a,h]anthracene CTD 00001246	1/78	0.030782550739377516	0.039217317467399045	0	0	36.94805194805195	128.6090483496386	NFKBIA
Bathocuproine disulfonate CTD 00001350	1/80	0.0315608212516243	0.0400955785478382	0	0	36.00904159132007	124.44144169317283	NFKBIA
withaferin A PC3 UP	1/80	0.0315608212516243	0.0400955785478382	0	0	36.00904159132007	124.44144169317283	ZFP36
TRICHLOROETHYLENE CTD 00006932	1/81	0.03194975141989611	0.04047566823138524	0	0	35.55714285714286	122.44425280744703	NFKBIA
nicotinamide BOSS	1/81	0.03194975141989611	0.04047566823138524	0	0	35.55714285714286	122.44425280744703	FOXO3
clioquinol CTD 00006162	1/82	0.032338544922317344	0.04091075388489515	0	0	35.116402116402114	120.50177299317811	CDKN1A
bay 11-7082 CTD 00003959	1/83	0.032727201789121446	0.04117145887557538	0	0	34.68641114982579	118.611871734907	NFKBIA
metformin CTD 00006282	1/83	0.032727201789121446	0.04117145887557538	0	0	34.68641114982579	118.611871734907	NFKBIA
DL-Selenomethionine CTD 00006732	1/83	0.032727201789121446	0.04117145887557538	0	0	34.68641114982579	118.611871734907	CDKN1A
biochanin A CTD 00000149	1/83	0.032727201789121446	0.04117145887557538	0	0	34.68641114982579	118.611871734907	CDKN1A
Lead(II) acetate CTD 00000394	1/84	0.03311572207601827	0.04160220238519286	0	0	34.26678141135972	116.772525740896	CDKN1A
chitosamine CTD 00006030	1/86	0.03389235304552857	0.04240069687526598	0	0	33.457142857142856	113.23790361856584	NFKBIA
retinol CTD 00006991	1/86	0.03389235304552857	0.04240069687526598	0	0	33.457142857142856	113.23790361856584	BTG2
Spectrum 001666 CTD 00000796	1/86	0.03389235304552857	0.04240069687526598	0	0	33.457142857142856	113.23790361856584	CDKN1A
IN1152 CTD 00001901	1/88	0.03466843816114944	0.043251633777810224	0	0	32.68472906403941	109.88362635662662	NFKBIA
Pingyangmycin CTD 00001211	1/88	0.03466843816114944	0.043251633777810224	0	0	32.68472906403941	109.88362635662662	DDIT4
gedunin CTD 00003449	1/89	0.035056276120956284	0.04361484284290009	0	0	32.311688311688314	108.27002521488092	DDIT4
15-Acetyldeoxynivalenol CTD 00002073	1/89	0.035056276120956284	0.04361484284290009	0	0	32.311688311688314	108.27002521488092	BTG2
(+)-chelidonine HL60 UP	1/90	0.03544397773863309	0.0439758843469698	0	0	31.947030497592294	106.6967538219128	NFKBIA
fenofibrate CTD 00006620	1/90	0.03544397773863309	0.0439758843469698	0	0	31.947030497592294	106.6967538219128	NFKBIA
Diallyl trisulfide CTD 00001934	1/92	0.036218972118804385	0.04487570446588126	0	0	31.24175824175824	103.66553385683846	CDKN1A
Vitinoin CTD 00007069	2/780	0.03637885577860245	0.04501197244485516	0	0	8.232219365895459	27.279661467693202	CDKN1A;ZBTB16
geldanamycin MCF7 UP	1/95	0.037380442146754005	0.04618788878955084	0	0	30.24012158054711	99.3874148810262	DDIT4
hydrocortisone CTD 00006117	1/97	0.03815407494862228	0.04701499399406734	0	0	29.607142857142858	96.7005617556944	ZFP36
lovastatin CTD 00006225	1/97	0.03815407494862228	0.04701499399406734	0	0	29.607142857142858	96.7005617556944	CDKN1A
Caspan CTD 00000180	2/808	0.03881927312869054	0.047769419320707864	0	0	7.934656741108354	25.778417714154088	CEBPB;DDIT4
Calcimycin CTD 00005287	1/99	0.038927163698028566	0.04783692323654192	0	0	29.0	94.13582631773187	NFKBIA
myricetin CTD 00001847	1/100	0.03931350415205654	0.04818040862113451	0	0	28.705627705627705	92.89678500716381	CDKN1A
ACMC-20mvek CTD 00002629	1/100	0.03931350415205654	0.04818040862113451	0	0	28.705627705627705	92.89678500716381	CDKN1A
celastrol CTD 00002186	1/102	0.04008577742562173	0.049060205207477336	0	0	28.134370579915135	90.5007775576607	DDIT4
Decabromodiphenyl oxide CTD 00000574	1/104	0.04085750745521912	0.04980198881703736	0	0	27.58529819694868	88.20853410483198	ZFP36
3,3'-Diindolylmethane CTD 00000841	1/104	0.04085750745521912	0.04980198881703736	0	0	27.58529819694868	88.20853410483198	CDKN1A
cholecalciferol CTD 00005655	1/104	0.04085750745521912	0.04980198881703736	0	0	27.58529819694868	88.20853410483198	CDKN1A
picrotoxinin HL60 DOWN	1/105	0.0412431688635261	0.05013657454838348	0	0	27.318681318681318	87.09932616586799	FOXO3
Pinosylvin CTD 00002139	1/105	0.0412431688635261	0.05013657454838348	0	0	27.318681318681318	87.09932616586799	CDKN1A
Tanshinone I CTD 00001048	1/106	0.041628694578224525	0.05053712316225911	0	0	27.057142857142857	86.01372572734715	CDKN1A
4-PHENYLBUTYRIC ACID CTD 00002847	1/108	0.04239933910860823	0.051403499833285786	0	0	26.548731642189587	83.91051867901874	CDKN1A
ARSENIC CTD 00005442	2/853	0.04287508290061438	0.05191050305550895	0	0	7.497453975714845	23.612964686719714	CDKN1A;CEBPB
captopril PC3 DOWN	2/856	0.043151220621581714	0.052126955992640285	0	0	7.469945355191257	23.478371216583376	NFKBIA;FOXO3
docetaxel CTD 00002688	1/110	0.04316944138193159	0.052126955992640285	0	0	26.05897771952818	81.8935273489654	CDKN1A
sulforaphane CTD 00000857	1/111	0.043554289278712535	0.05252134883609452	0	0	25.820779220779222	80.91579173517657	CDKN1A
ionomycin CTD 00007090	1/112	0.04393900172534527	0.05284397274168191	0	0	25.586872586872587	79.95777249377652	NFKBIA
emodin CTD 00005893	1/112	0.04393900172534527	0.05284397274168191	0	0	25.586872586872587	79.95777249377652	NFKBIA
chlorpromazine CTD 00005648	1/113	0.044323578770219654	0.05323551005424518	0	0	25.357142857142858	79.01890460278796	BTG2
Cianidanol CTD 00005600	2/870	0.044449219344915455	0.053315420012119336	0	0	7.344086021505376	22.865135288700245	NFKBIA;FOXO3
caffeine CTD 00005556	1/115	0.04509232682471626	0.053943340578108845	0	0	24.909774436090224	77.19646667797144	CDKN1A
LITHOCHOLIC ACID CTD 00006221	1/115	0.04509232682471626	0.053943340578108845	0	0	24.909774436090224	77.19646667797144	NFKBIA
camptothecin CTD 00005566	1/117	0.045860533758481335	0.05478967079490088	0	0	24.47783251231527	75.44436035722065	CDKN1A
Nandrolone phenpropionate BOSS	1/119	0.04662819989389979	0.055633116804626466	0	0	24.06053268765133	73.75876051746786	FOXO3
deferoxamine CTD 00005759	1/123	0.048161911106035224	0.05738711204444355	0	0	23.26697892271663	70.5730932589798	CDKN1A
daidzein CTD 00000166	1/127	0.049693463055301444	0.05905599957296693	0	0	22.523809523809526	67.61381573648762	CDKN1A
Dinoprostone CTD 00007049	1/127	0.049693463055301444	0.05905599957296693	0	0	22.523809523809526	67.61381573648762	NFKBIA
acetaldehyde CTD 00005293	1/129	0.050458430115721514	0.05988618942681685	0	0	22.169642857142858	66.21197613100185	NFKBIA
NSC25485 CTD 00006443	1/130	0.05084071155533055	0.06026060686321702	0	0	21.996677740863788	65.52937520714525	CDKN1A
niclosamide CTD 00006390	1/133	0.05198674804787824	0.06153811908029681	0	0	21.493506493506494	63.55127863735061	NFKBIA
AG-012559 PC3 DOWN	1/135	0.05275009956416967	0.06235988179145615	0	0	21.17057569296375	62.287848035380144	FOXO3
glutathione CTD 00006035	1/136	0.053131573605237785	0.06272863794754513	0	0	21.012698412698413	61.67193197685215	CDKN1A
ursodiol CTD 00006973	1/138	0.05389411844288278	0.06354574488298075	0	0	20.70385818561001	60.47046101876616	CEBPB
Enterolactone CTD 00001393	2/971	0.05425642450610774	0.0638281887481849	0	0	6.543859649122807	19.06902865478141	CDKN1A;FOXO3
ACROLEIN CTD 00005313	1/139	0.05427518932356743	0.0638281887481849	0	0	20.5527950310559	59.884433789824605	NFKBIA
thalidomide CTD 00006858	1/141	0.055036928219595174	0.0646397255912433	0	0	20.257142857142856	58.74066816819049	NFKBIA
ETHYL METHANESULFONATE CTD 00005938	3/2315	0.055453765850236564	0.06504459921575212	0	0	4.588235294117647	13.270120055630919	CDKN1A;CEBPB;BTG2
Cadmium sulfate CTD 00001745	1/144	0.05617852998582404	0.06580913512625101	0	0	19.829170829170828	57.0925576041236	CDKN1A
ellagic acid CTD 00005891	1/146	0.05693892725701245	0.06652708858267517	0	0	19.553694581280787	56.03650936963659	ZBTB16
daunorubicin CTD 00005752	1/146	0.05693892725701245	0.06652708858267517	0	0	19.553694581280787	56.03650936963659	CDKN1A
CHROMIUM CTD 00005668	1/148	0.057698788449451824	0.06732769363700589	0	0	19.285714285714285	55.0128684168973	CDKN1A
ibuprofen CTD 00006137	1/149	0.0580785181093375	0.06768323428245791	0	0	19.154440154440156	54.51275945819848	NFKBIA
rifabutin PC3 UP	1/151	0.058837575784460396	0.06847934626784939	0	0	18.897142857142857	53.53512542876957	CDKN1A
diazinon CTD 00005790	2/1027	0.06001489593322829	0.06975958264403598	0	0	6.168130081300813	17.351952128928403	CDKN1A;FOXO3
VALPROIC ACID CTD 00006977	6/8312	0.06014026717161349	0.06981534232792197	0	0	4.220804237900313	11.865000054300623	NFKBIA;CDKN1A;CEBPB;ZBTB16;DDIT4;FOXO3
carisoprodol BOSS	1/156	0.06073287883778701	0.0704126692952235	0	0	18.28294930875576	51.21547862254709	NFKBIA
Vanadic sulfate CTD 00001628	1/157	0.06111153843461084	0.07076072871375992	0	0	18.164835164835164	50.771705823231116	NFKBIA
ellipticine HL60 DOWN	1/161	0.06262484148102337	0.07242000899472191	0	0	17.707142857142856	49.05929049133134	DDIT4
liothyronine CTD 00006943	1/162	0.06300283360189707	0.07276383599092337	0	0	17.596273291925467	48.646227367856696	CDKN1A
arachidonic acid CTD 00007139	1/168	0.06526798688875428	0.07528353474892117	0	0	16.958939264328485	46.28524620277552	DDIT4
Coxistac CTD 00000539	1/169	0.06564504623486145	0.07562175185676248	0	0	16.857142857142858	45.91031290242987	DDIT4
bicalutamide CTD 00002279	1/170	0.06602197248496659	0.07586219004005078	0	0	16.756551141166526	45.54041305138296	CDKN1A
staurosporine CTD 00007273	1/170	0.06602197248496659	0.07586219004005078	0	0	16.756551141166526	45.54041305138296	CDKN1A
14-Deoxy-11,12-didehydroandrographolide CTD 00004394	1/172	0.0667754258809193	0.07663032333917202	0	0	16.55889724310777	44.81533303064938	DDIT4
COBALT CTD 00005696	1/173	0.06715195309796386	0.07696450024696748	0	0	16.461794019933556	44.459968362117436	CDKN1A
CALCIUM CTD 00005559	1/178	0.06903259602167243	0.07901954519232048	0	0	15.99273607748184	42.75140593033033	NFKBIA
dUTP BOSS	1/179	0.06940832625547197	0.07934893571918342	0	0	15.902086677367576	42.422766986769005	FOXO3
doxycycline HL60 DOWN	1/180	0.06978392378902142	0.07967734083252825	0	0	15.81245011971269	42.0983020967207	FOXO3
parthenolide HL60 DOWN	1/181	0.07015938867849662	0.0799037482171767	0	0	15.723809523809523	41.77793617696802	BTG2
L-threonine BOSS	1/181	0.07015938867849662	0.0799037482171767	0	0	15.723809523809523	41.77793617696802	FOXO3
L-leucine BOSS	1/182	0.07053472095805195	0.08012886436292552	0	0	15.636148382004736	41.461595899019535	FOXO3
PROPIDIUM BOSS	1/182	0.07053472095805195	0.08012886436292552	0	0	15.636148382004736	41.461595899019535	FOXO3
CROTONALDEHYDE CTD 00000669	1/184	0.07128498785471031	0.08077771236802601	0	0	15.463700234192038	40.84070739750899	NFKBIA
Copper(II) chloride CTD 00001408	1/184	0.07128498785471031	0.08077771236802601	0	0	15.463700234192038	40.84070739750899	CDKN1A
Ethylparaben BOSS	1/186	0.07203472477672826	0.08152487044994841	0	0	15.294980694980694	40.235083092404665	FOXO3
17-Hydroxyandrostan-3-one CTD 00006776	1/187	0.07240939460960238	0.08164159242232669	0	0	15.211981566820276	39.93782890466653	CDKN1A
ZINC BOSS	1/187	0.07240939460960238	0.08164159242232669	0	0	15.211981566820276	39.93782890466653	ZBTB16
Imatinib mesylate BOSS	1/187	0.07240939460960238	0.08164159242232669	0	0	15.211981566820276	39.93782890466653	FOXO3
NICKEL CTD 00006389	1/189	0.07315833720777766	0.08217785823339409	0	0	15.048632218844984	39.35411729295222	CDKN1A
hydrogen peroxide BOSS	1/189	0.07315833720777766	0.08217785823339409	0	0	15.048632218844984	39.35411729295222	FOXO3
metformin BOSS	1/189	0.07315833720777766	0.08217785823339409	0	0	15.048632218844984	39.35411729295222	FOXO3
alsterpaullone PC3 DOWN	2/1153	0.07374726164517106	0.08260704966198502	0	0	5.456414711844773	14.22548107851397	CEBPB;DDIT4
streptozocin BOSS	1/191	0.07390675063993561	0.08260704966198502	0	0	14.888721804511277	38.784392344873616	FOXO3
N-Acetyl-L-cysteine BOSS	1/191	0.07390675063993561	0.08260704966198502	0	0	14.888721804511277	38.784392344873616	FOXO3
Insulin BOSS	1/191	0.07390675063993561	0.08260704966198502	0	0	14.888721804511277	38.784392344873616	FOXO3
1-Phosphatidyl-myo-inositol BOSS	1/192	0.07428075901853666	0.08292233246871296	0	0	14.81002243829469	38.50462656889652	FOXO3
17-Hydroxy-17-methylandrost-4-en-3-one BOSS	1/194	0.07502837931017566	0.08355012115775116	0	0	14.655070318282753	37.955003157820386	FOXO3
PLATINUM BOSS	1/194	0.07502837931017566	0.08355012115775116	0	0	14.655070318282753	37.955003157820386	FOXO3
R-atenolol PC3 UP	1/196	0.07577547125294778	0.08417423038196908	0	0	14.503296703296703	37.41822466643311	ZBTB16
2-Butanone BOSS	1/196	0.07577547125294778	0.08417423038196908	0	0	14.503296703296703	37.41822466643311	FOXO3
fulvestrant MCF7 DOWN	1/197	0.07614881918277594	0.0844849137796604	0	0	14.428571428571429	37.154519475533114	FOXO3
doxorubicin BOSS	1/200	0.07726807133802915	0.08562137634754582	0	0	14.208901651112706	36.38152974515558	FOXO3
dexamethasone BOSS	1/202	0.07801358011308765	0.08634141013742952	0	0	14.066098081023455	35.88082085621993	FOXO3
Pentadecafluorooctanoic acid CTD 00001078	1/203	0.07838613682995695	0.08664742085860437	0	0	13.995756718528996	35.63471085401791	NFKBIA
MG-132 MCF7 DOWN	1/207	0.07987504680116297	0.08818518018928886	0	0	13.72122052704577	34.67752785443499	NFKBIA
2,2',4,4',5,5'-Hexachlorobiphenyl CTD 00000731	1/208	0.08024694526730178	0.08848746287421295	0	0	13.654244306418219	34.444832741687804	FOXO3
Cube root extract CTD 00006707	1/211	0.08136185163954485	0.08960731401571362	0	0	13.457142857142857	33.76193629009013	CDKN1A
Alitretinoin CTD 00003402	1/212	0.08173322422814254	0.0899065466509568	0	0	13.39268788083954	33.539237258401236	CDKN1A
LUCANTHONE CTD 00006227	1/213	0.08210446543716779	0.09020490599796023	0	0	13.328840970350404	33.31894180822053	CDKN1A
Mustard gas CTD 00006356	1/214	0.08247557532114909	0.09050239530374268	0	0	13.26559356136821	33.10101327412349	NFKBIA
Periodate-oxidized adenosine CTD 00001296	1/216	0.08321740124957575	0.09120546285190441	0	0	13.140863787375416	32.67211391005441	CDKN1A
testosterone CTD 00006844	2/1247	0.08464014981520303	0.0926522028316907	0	0	5.019277108433735	12.394334565254958	ZFP36;BTG2
[6-[6-(butanoylamino)purin-9-yl]-2-hydroxy-2-oxo-4a,6,7,7a-tetrahydro-4H-furo[3,2-d][1,3,2]dioxaphosphinin-7-yl] butanoate CTD 00005796	1/224	0.08617945966503399	0.09422287590043715	0	0	12.664317745035234	31.044338644375678	CDKN1A
Bisphenol A CTD 00000312	2/1262	0.08642625671639421	0.09437830939247892	0	0	4.955555555555556	12.1334981495881	CDKN1A;CEBPB
resveratrol BOSS	1/225	0.08654912752993957	0.09439820197340446	0	0	12.607142857142858	30.85022166120884	FOXO3
vinblastine CTD 00006986	1/227	0.08728807072939784	0.09508917849989958	0	0	12.494310998735777	30.467895538611717	NFKBIA
nitrofural PC3 DOWN	1/231	0.08876438815202797	0.09646443146160148	0	0	12.274534161490683	29.726095450847716	FOXO3
LITHIUM CHLORIDE CTD 00007226	1/231	0.08876438815202797	0.09646443146160148	0	0	12.274534161490683	29.726095450847716	CDKN1A
diethylstilbestrol CTD 00005818	1/233	0.08950176301462505	0.09714872471623562	0	0	12.167487684729064	29.366194482056827	CEBPB
GW-8510 MCF7 DOWN	2/1290	0.08979417947839723	0.0973489782325893	0	0	4.840579710144928	11.666935229556172	CEBPB;BTG2
dorzolamide HL60 DOWN	1/238	0.09134291644974413	0.09890913641977095	0	0	11.907775768535263	28.496909511669713	FOXO3
GW-8510 PC3 DOWN	2/1312	0.09247073936642303	0.10001032003418893	0	0	4.753689567430025	11.317883679121913	CEBPB;FOXO3
1-chloro-2,4-dinitrobenzene CTD 00005848	1/242	0.09281349286750348	0.10026080307363848	0	0	11.70776526378186	27.831269353724167	CDKN1A
topotecan CTD 00007293	1/250	0.09574839954319952	0.10330748371766264	0	0	11.327022375215146	26.57354977580402	DDIT4
PNU-0293363 MCF7 UP	1/255	0.09757849431533867	0.10490560413877889	0	0	11.101237345331834	25.833668944232098	FOXO3
digoxigenin MCF7 UP	1/255	0.09757849431533867	0.10490560413877889	0	0	11.101237345331834	25.833668944232098	ZFP36
mitoxantrone CTD 00006345	1/255	0.09757849431533867	0.10490560413877889	0	0	11.101237345331834	25.833668944232098	DDIT4
curcumin BOSS	1/257	0.0983096242767975	0.10556581083056112	0	0	11.013392857142858	25.547033361818187	FOXO3
ascorbic acid CTD 00005445	1/261	0.09977032944438723	0.10700694073583505	0	0	10.841758241758242	24.98899987392633	CDKN1A
Premarin CTD 00005926	1/265	0.10122896371895237	0.10844242906709625	0	0	10.675324675324676	24.450447223161934	CDKN1A
picrotoxinin PC3 UP	1/266	0.10159329899237998	0.10857482901792269	0	0	10.634501347708895	24.318740541198824	ZBTB16
tolnaftate PC3 UP	1/266	0.10159329899237998	0.10857482901792269	0	0	10.634501347708895	24.318740541198824	ZBTB16
puromycin HL60 UP	1/274	0.1045033320824488	0.11155266927617612	0	0	10.31868131868132	23.30511655471748	NFKBIA
melphalan CTD 00006262	1/279	0.10631791157018673	0.11335550382542368	0	0	10.130524152106887	22.70576166577243	BTG2
PHA-00665752 MCF7 DOWN	1/280	0.10668044112882412	0.11360774250082567	0	0	10.093701996927804	22.588871779629923	FOXO3
AFLATOXIN B1 CTD 00007128	3/3081	0.11206692799161015	0.1192032653873023	0	0	3.297076023391813	7.21617516110395	CDKN1A;BTG2;DDIT4
alsterpaullone MCF7 DOWN	2/1469	0.11229922734074035	0.11930966202750035	0	0	4.209270620313565	9.203941879705528	CEBPB;FOXO3
zuclopenthixol PC3 UP	1/301	0.11426389574508626	0.12125415760243273	0	0	9.377142857142857	20.341316795346252	ZBTB16
Torcetrapib CTD 00004291	1/327	0.12357484815180213	0.13098062636066454	0	0	8.617879053461875	18.01919439818014	BTG2
HC toxin MCF7 UP	1/332	0.12535556348769578	0.13271211064072957	0	0	8.485541648683643	17.621084881911397	CDKN1A
clopamide HL60 DOWN	1/345	0.12997061587634015	0.13743668876958828	0	0	8.159468438538205	16.648961965166315	CEBPB
5-azacytidine CTD 00005455	1/352	0.13244680737013861	0.13989112441201995	0	0	7.993894993894994	16.16025162112513	CDKN1A
bisacodyl MCF7 DOWN	1/373	0.13983842215599657	0.14752544653182328	0	0	7.534562211981567	14.822500499165612	DDIT4
proscillaridin MCF7 UP	1/378	0.14159018649985008	0.14919900493325325	0	0	7.432739674118984	14.529656310853122	ZFP36
sanguinarine HL60 UP	1/384	0.14368818255703167	0.15123306962245342	0	0	7.314061917195076	14.190082663446418	NFKBIA
alprostadil HL60 UP	1/409	0.15238161778602533	0.1601960597237702	0	0	6.857142857142857	12.90080407684447	ZFP36
Pentabromodiphenyl ether CTD 00003077	1/415	0.15445651424223034	0.16218833043829076	0	0	6.755693581780538	12.618572828543444	FOXO3
deptropine HL60 DOWN	1/435	0.1613407743318151	0.1692202074968572	0	0	6.43778801843318	11.744048140680995	FOXO3
digoxin HL60 DOWN	1/452	0.1671537834175771	0.1751134873898427	0	0	6.189737092176117	11.07245568473065	DDIT4
pregnenolone PC3 UP	1/456	0.168516415396389	0.17633620265376207	0	0	6.1340659340659345	10.923066852524359	ZBTB16
tyrphostin AG-825 MCF7 DOWN	1/462	0.17055670572312986	0.1782643668160639	0	0	6.052370622869538	10.70475197955527	ZFP36
theophylline CTD 00006862	1/472	0.1739474558445195	0.18159792265249605	0	0	5.920837124658781	10.355555992106089	NFKBIA
azacitidine MCF7 DOWN	1/482	0.17732607109808496	0.1849111169138412	0	0	5.794772794772795	10.02359534647417	FOXO3
ouabain MCF7 DOWN	1/486	0.17867412778529707	0.1861016896793741	0	0	5.74580265095729	9.895373333426624	DDIT4
METHYL METHANESULFONATE CTD 00006307	3/3864	0.18826922449066139	0.1958694815346904	0	0	2.506759906759907	4.185993987086582	CDKN1A;CEBPB;BTG2
ouabain HL60 DOWN	1/549	0.19965255069001422	0.2074730423069042	0	0	5.068821689259646	8.166767248841614	DDIT4
(-)-Epigallocatechin gallate CTD 00002033	2/2114	0.20399106098112277	0.21173755696774768	0	0	2.821969696969697	4.48602626170224	NFKBIA;CDKN1A
lanatoside C HL60 DOWN	1/563	0.2042502248404739	0.21176287678862926	0	0	4.938993390950686	7.845143748175655	DDIT4
cytarabine CTD 00005743	1/594	0.2143486315812612	0.22197757254454376	0	0	4.673331727294628	7.1976387295784585	CDKN1A
azacitidine PC3 DOWN	1/595	0.2146725109121702	0.22205803307657976	0	0	4.665223665223666	7.178107284721106	FOXO3
vorinostat MCF7 UP	1/613	0.2204823956722028	0.22780655314584988	0	0	4.523809523809524	6.83971692489805	CDKN1A
methotrexate CTD 00006299	1/619	0.22241064827637055	0.22953593220284466	0	0	4.478502080443828	6.732217960501892	CDKN1A
proscillaridin HL60 DOWN	1/620	0.22273161759209054	0.2296044789349322	0	0	4.471036233556427	6.714547404566016	DDIT4
lanatoside C MCF7 DOWN	1/653	0.23325878143159637	0.24018198727317341	0	0	4.237510955302366	6.168149726910573	DDIT4
digoxigenin HL60 DOWN	1/662	0.2361080837578864	0.24283864486843046	0	0	4.177869029608818	6.0306102120651595	DDIT4
scriptaid MCF7 DOWN	1/670	0.23863301467323042	0.24515601279641666	0	0	4.126201153106983	5.9121382400367315	NFKBIA
cicloheximide HL60 DOWN	1/684	0.24303407559751256	0.249393328997675	0	0	4.038694833716796	5.712950383686302	DDIT4
scriptaid PC3 DOWN	1/692	0.24553895972699583	0.2516774337201707	0	0	3.990283233409138	5.603553343738702	NFKBIA
meclofenoxate HL60 DOWN	1/713	0.2520798051831662	0.25808851790603393	0	0	3.868378812199037	5.330662963135627	FOXO3
digitoxigenin HL60 DOWN	1/723	0.25517701520590985	0.2609633420813273	0	0	3.812821527502968	5.207543244048429	DDIT4
metronidazole PC3 DOWN	1/745	0.26195140231207786	0.2675879557027115	0	0	3.695852534562212	4.950950305931393	FOXO3
parathion CTD 00006472	1/776	0.2714056031852191	0.2769319616211172	0	0	3.5423041474654378	4.619663670445633	CDKN1A
LEAD CTD 00006203	1/791	0.27594204958535506	0.28124263132880256	0	0	3.4723327305605785	4.470852010842827	CEBPB
sulfaguanidine PC3 UP	1/809	0.2813531467029606	0.2864340161693797	0	0	3.391796322489392	4.301288356404365	ZBTB16
trichostatin A MCF7 UP	1/874	0.3005997895775443	0.30568321330208004	0	0	3.1286205203730977	3.7605252195157584	CDKN1A
zalcitabine PC3 UP	1/902	0.30875065319298406	0.3136183436712518	0	0	3.026954177897574	3.5573409496392974	ZBTB16
cimetidine PC3 DOWN	1/953	0.3233835002271348	0.3277437271964894	0	0	2.857142857142857	3.2254752938471696	FOXO3
67526-95-8 CTD 00007263	1/953	0.3233835002271348	0.3277437271964894	0	0	2.857142857142857	3.2254752938471696	CEBPB
anisomycin HL60 DOWN	1/1034	0.34606709058114055	0.35033952379819167	0	0	2.6219056838611534	2.7821634268360973	DDIT4
chlortetracycline HL60 DOWN	1/1050	0.350468225103363	0.3543972410798581	0	0	2.5797358028053927	2.704814893063947	FOXO3
phenobarbital CTD 00006510	1/1129	0.3718211080574812	0.3755684652495499	0	0	2.3890577507598785	2.363596206981762	DDIT4
trichostatin A PC3 DOWN	1/1133	0.3728857315720322	0.376222516642028	0	0	2.3801110550227156	2.347939703071412	NFKBIA
danazol HL60 DOWN	1/1233	0.39899330113457654	0.4021139191322771	0	0	2.175324675324675	1.9987114818754552	ZFP36
irinotecan MCF7 DOWN	1/1272	0.4089144419219337	0.4116527082740895	0	0	2.1041924244127235	1.8816726726180588	FOXO3
chlorzoxazone HL60 DOWN	1/1286	0.412440757247363	0.41473975812388114	0	0	2.0797109505280713	1.8419224204805347	FOXO3
metronidazole PC3 UP	1/1316	0.4199352214160931	0.4218057569235144	0	0	2.0290059750135794	1.7604768025121034	FOXO3
camptothecin PC3 DOWN	1/1494	0.4627061285889005	0.4642501979835242	0	0	1.770069849775141	1.364127584697251	FOXO3
lobeline HL60 DOWN	1/1510	0.46641188175945464	0.4674483526078089	0	0	1.749786992331724	1.3345383373972424	FOXO3
camptothecin MCF7 DOWN	1/1513	0.467104215118292	0.46762264376992163	0	0	1.746031746031746	1.3290844067423568	FOXO3
clindamycin HL60 DOWN	1/1626	0.4926163758112574	0.4926163758112574	0	0	1.6146813186813187	1.1432340144080488	FOXO3
