# Supplementary material for: Bioinformatics and systems biology approaches to identify potential common pathogeneses for sarcopenia and osteoarthritis
Source: Front Med (Lausanne). 2024 Jun 18;11:1380210. doi: 10.3389/fmed.2024.1380210 (PMC11221828; doi:10.3389/fmed.2024.1380210)
Supplement: Supplementary file 4 [file Data_Sheet_2.ZIP › raw data(2)/22.preTFCyto/16.ROC/diffGeneExp.txt]

id	GSM1308393_con	GSM1308394_con	GSM1308395_con	GSM1308396_con	GSM1308397_con	GSM1308398_con	GSM1308399_con	GSM1308400_con	GSM1308401_con	GSM1308402_con	GSM1308403_con	GSM1308404_con	GSM1308405_con	GSM1308406_con	GSM1308407_con	GSM1308408_con	GSM1308409_con	GSM1308410_con	GSM1308411_con	GSM1308412_con	GSM1606494_con	GSM1606496_con	GSM1606498_con	GSM1606500_con	GSM1606502_con	GSM1606504_con	GSM1606506_con	GSM1606508_con	GSM1606510_con	GSM1606512_con	GSM1606514_con	GSM1606516_con	GSM1606518_con	GSM1606520_con	GSM1606522_con	GSM1606524_con	GSM1606526_con	GSM1606528_con	GSM1606530_con	GSM1606532_con	GSM1606534_con	GSM1606536_con	GSM1606538_con	GSM1606540_con	GSM1606542_con	GSM1606544_con	GSM1606546_con	GSM1606548_con	GSM1606550_con
ADH7	5.98743	6.259409	9.6534093	8.348437	5.930218	7.544647	7.884889	8.143888	7.7935464	6.7190914	5.821012	6.168087	7.078369	8.262883	8.146987	6.475774	5.5972496	6.279397	7.088196	3.855311	6.438312	5.997089	2.333521	4.481041	5.357288	4.520632	7.59022	5.587348	5.55983	2.406897	5.74686	5.48598	2.1752112	5.454854	5.681735	6.153344	2.110342	5.950373	5.388211	3.191695	5.314165	2.097059	3.295916	7.077031	6.511412	5.431163	4.675275	5.583756	2.348832
CWH43	7.028322	6.675977	9.6975342	9.50136	8.779734	8.637983	9.9401475	7.609083	9.3052287	9.9435486	8.147503	8.060945	8.704067	10.046641	8.158159	9.644313	7.8270729	6.788047	7.910206	3.013988	7.15257	6.263119	1.787424	5.293931	7.164265	5.956706	6.992063	6.982659	6.674713	3.622746	6.602091	7.078442	1.7940691	6.704083	6.908547	7.200411	2.30762	7.034384	6.756099	2.191723	6.067071	1.737141	1.795273	6.876338	7.430452	6.372147	6.57464	6.811647	1.756254
THY1	6.518783	6.939311	6.4453664	6.456239	6.824349	6.748968	6.5636253	6.617576	6.4504491	6.5655641	6.216459	7.037227	6.633809	6.383175	7.057326	6.702584	7.2678808	6.733808	6.41377	6.631681	8.229633	8.060188	9.24067	11.085043	8.549677	7.708869	7.252879	7.775034	6.897172	9.609069	8.1421	7.513091	9.1520688	7.079636	6.919731	8.314361	9.181816	8.350129	7.609634	8.316071	7.583795	9.363171	8.573557	7.518041	6.760642	7.957992	8.282056	7.35922	9.58582
TMEM27	4.377404	6.418829	5.5368899	6.66639	8.078188	7.499296	7.5942758	8.131658	7.4771426	8.4076163	7.465695	7.176132	8.258427	7.390042	7.662019	7.162117	7.8221213	3.867194	9.150769	3.392197	5.079142	5.695251	3.988405	3.079121	5.151631	5.647138	5.893735	4.960988	6.309693	4.337155	5.911591	5.631632	4.7130818	5.674096	5.812445	5.867998	4.158882	5.327286	5.873745	3.597764	5.481018	4.167515	4.197425	5.683024	5.371614	5.53766	6.757148	5.469518	3.841075
BGN	4.834514	5.548723	5.2457186	5.106514	5.013145	5.177671	4.7144351	5.126515	5.0972513	4.6155329	4.996338	5.331238	5.254857	5.224095	5.223264	5.257454	5.5229702	5.338337	4.975764	5.15375	6.383308	6.004688	7.757101	9.272541	6.599594	5.921225	6.234964	6.243698	5.071634	6.940391	6.282024	5.670796	7.3162774	5.791581	5.700966	6.797571	6.828326	7.40397	6.423861	6.192329	6.514011	7.129389	7.775813	6.16522	5.465552	6.370099	5.817974	5.912134	8.320574
INHBA	3.314968	3.711617	3.3869987	3.41369	3.152031	3.764698	3.1563008	3.557867	3.4255776	3.5691949	3.30401	3.597956	3.505854	3.404433	3.652645	4.761805	3.6762903	3.810531	3.544139	3.264093	4.356421	4.612506	6.12372	8.911851	5.145688	4.502573	4.12331	4.594284	3.652033	6.297984	4.856499	3.751641	6.8691053	3.410819	4.299024	4.611228	7.055727	6.010023	4.479791	4.995639	5.054038	6.357096	8.125248	4.069523	3.187249	4.63292	4.584021	4.421426	6.561984
MFAP2	5.106976	5.367466	5.3316568	4.473118	5.257546	4.536256	4.9120869	5.00621	4.6161678	4.6442261	5.204345	5.669066	5.045951	4.85988	5.20325	5.288119	5.5057413	4.805363	4.534188	5.590732	6.047291	5.108529	7.050686	9.000997	6.81433	5.72401	6.257155	5.855472	5.606858	7.130734	5.882951	5.786479	7.0444491	5.522003	5.797517	6.431016	7.311625	6.58227	5.625002	6.086485	5.630887	7.419814	7.187646	6.332413	5.881753	6.348647	6.014499	5.549185	7.200033
SCNN1B	4.5324	7.751263	8.1954152	7.643768	5.958881	7.633969	9.002058	6.278335	6.1943263	8.2385841	6.423043	7.530022	8.414592	7.896977	7.24036	6.661171	5.5440741	5.598213	9.741477	4.096216	5.771121	6.118222	3.229544	4.97811	6.792356	4.635529	6.921202	5.455206	6.880668	4.263943	6.266494	6.177587	2.6347468	6.272619	7.119256	6.720518	3.404588	6.751293	4.767915	5.499085	6.366021	4.240685	3.818855	7.323061	6.726186	5.801995	5.150734	6.532519	3.578113
SULF1	5.548836	6.571548	5.9222646	5.949812	6.337152	6.360234	5.5578379	5.63582	5.9683428	5.8981515	5.864218	5.774235	6.079095	6.010192	6.731005	5.320045	6.9770457	5.284874	5.883549	5.91321	7.545366	7.798216	8.440232	10.473496	8.242577	7.230913	6.789145	6.942587	6.509365	9.065025	8.538244	6.664976	9.9330675	5.708576	6.915236	7.257875	9.240962	8.537829	7.493985	7.125302	7.43437	8.470071	9.130087	6.586866	6.038709	7.089328	7.538416	7.114769	9.233231
FAP	5.018269	4.060194	4.7157655	4.511713	4.509027	4.726055	4.3145531	4.002976	4.5778444	4.2065034	4.414249	4.885676	4.252758	4.649768	4.7659	4.164345	4.6356347	4.928987	4.225618	5.920702	6.234296	6.255178	8.108988	10.004118	7.177294	5.335762	5.363218	5.512304	5.147518	7.791627	6.039524	4.876412	6.850015	4.333218	5.353885	6.235887	7.685214	6.037768	5.002993	6.788591	5.633361	7.79604	7.415897	5.617723	5.041076	5.762993	5.431057	5.397196	8.451812
CTHRC1	5.975697	6.343213	5.1390604	5.708526	5.649426	5.738357	5.6326644	5.340374	5.1904471	5.2135064	5.141413	6.350704	4.858231	5.365629	6.312336	4.809099	6.5122581	5.917872	5.367527	6.076449	7.717177	7.63359	8.158573	11.438746	6.966041	7.636919	8.140959	7.668387	7.189254	7.905243	7.410145	6.694102	6.1247187	7.746362	6.873464	7.851357	6.146245	7.469389	7.43964	7.143644	6.396874	6.828193	7.0639	7.164168	6.834813	7.074919	8.408663	7.726925	8.343965
COL1A1	7.840894	8.094807	8.0663732	7.019888	8.287748	7.612328	7.4561082	7.522519	7.3336753	7.5807002	7.44387	8.079372	7.543979	7.559725	7.566424	7.759466	7.6620675	7.236378	7.35017	7.215065	8.860594	8.473638	10.450448	12.653959	8.628209	8.599338	8.115343	8.56934	8.251321	10.261723	8.903769	8.953596	9.8090306	8.397962	8.218038	9.380137	10.34003	8.55949	8.383443	8.473638	8.694929	10.131911	10.123855	8.432678	8.305229	8.901918	8.213966	8.049873	10.565966
THBS2	6.378068	4.177805	3.6853247	3.996245	3.79987	4.374859	4.3438433	3.618469	3.7931264	4.0610375	3.653491	4.298326	5.275172	4.624418	4.962999	4.283385	4.1165702	5.007166	4.073254	6.356285	5.441688	4.959246	7.950458	10.429326	6.778012	5.305371	5.424034	5.177482	4.836234	8.696976	7.386541	5.060748	8.5528289	4.310476	5.139582	5.975268	8.091107	7.135147	5.685976	7.501656	6.256561	8.246883	9.072633	5.367421	5.00356	6.036817	7.027354	5.223909	8.105418
PSAPL1	10.186495	12.235984	12.3079561	11.102695	13.263948	10.938917	12.9444476	12.129924	12.4157221	12.8757753	11.367466	10.46268	11.796549	12.736219	11.735363	10.94999	10.3273618	8.449103	11.233243	6.524496	10.508983	9.828015	3.683643	9.306963	10.197547	9.227712	10.38976	10.860585	10.584217	5.784502	9.477758	10.395758	6.261371	9.65321	10.029674	10.001803	6.23198	10.35647	10.5178	6.536835	9.229773	3.5324	3.343831	9.685657	10.909143	8.941788	10.427699	9.495321	3.907708
MAL	10.803864	9.936792	11.7615335	11.225417	11.654769	11.002968	12.2185434	10.406947	11.3448075	12.0746422	10.677205	10.53186	11.845094	11.446627	11.108681	10.953968	9.4641343	9.778636	12.266603	6.928739	9.342804	8.880803	9.16469	7.995866	10.293361	7.818559	9.549458	9.532921	10.333149	9.214765	9.051085	9.262285	7.4358127	9.715049	10.313694	9.261141	8.993882	9.596607	9.850009	6.615931	8.953512	9.311886	8.351719	9.77417	9.871628	8.42784	9.345325	9.1437	9.468067
COL6A3	7.425338	7.33608	6.9797466	6.033075	7.578649	7.416944	6.9873769	6.403207	6.9425521	6.9308503	6.431651	7.509876	7.207967	6.973339	7.393251	7.504898	7.590433	7.033564	6.614571	7.340066	8.328405	8.1756	11.097947	11.497604	8.58768	8.352089	7.639168	8.207422	7.921808	10.665533	8.198168	7.361342	10.8866529	7.838477	8.203795	8.100479	10.845078	8.498045	7.281018	7.835367	6.670326	11.013246	10.524734	7.78577	7.357177	8.760872	8.868852	8.317804	11.030348
NEUROD1	3.970304	5.670828	4.7860127	5.640711	7.249477	6.120521	7.282647	8.250604	7.7116839	9.6979881	6.594788	6.686616	8.800148	7.318194	6.868589	5.365365	7.0297367	3.513497	9.211979	3.892295	5.213126	3.56627	1.954506	3.157618	4.775942	4.067686	5.954139	4.484616	7.003508	1.943678	5.819995	5.615264	1.9738453	5.734291	6.241769	5.639942	1.939827	4.706121	5.571944	2.461847	6.317552	1.923582	1.921752	6.735011	5.85539	5.537516	6.095216	5.053382	1.947881
COL1A2	9.728081	9.762639	9.957681	9.204262	10.412725	9.717789	9.2104392	9.378311	9.0171072	9.5745452	9.327634	9.806402	9.688023	9.490246	9.768031	9.609712	10.0113587	9.147783	9.343595	9.447748	10.632166	10.693644	12.494705	13.88382	10.801212	10.377785	10.305882	10.531206	10.013529	11.811603	10.993912	10.339966	11.8271278	9.962203	10.014606	10.740452	11.640337	10.880381	10.382871	10.64383	10.055253	11.414914	11.901643	10.230369	10.086603	10.686359	10.719782	10.325502	12.291491
FBP2	9.383015	9.216964	11.3078766	10.911872	10.132772	9.507974	9.9427416	11.215235	10.9752568	10.1111233	8.582449	8.813815	10.064738	9.864803	10.259474	9.064375	9.7261951	5.825662	11.287943	6.337721	8.620978	8.679976	3.560484	7.105518	8.160131	8.116192	8.533471	8.554395	8.855269	5.220909	8.565847	8.614767	2.5903146	8.60765	8.870073	8.685759	2.577852	9.049241	7.752781	7.518161	8.501195	2.860047	3.605851	9.179137	8.866476	8.884542	7.831209	8.737398	2.576723
PRRX1	4.730043	4.91347	4.6958293	4.579022	4.289182	4.275941	4.0657585	4.530306	4.3904907	4.3564161	4.286736	4.848011	4.685652	4.386767	5.04081	4.89304	4.3359224	5.10958	3.927205	4.829748	5.566325	5.730022	6.960681	8.456936	6.448437	5.470772	5.104207	5.114005	4.553827	7.166239	6.2746	4.12156	6.9239149	4.149535	5.041236	5.232034	6.856757	6.714908	5.660623	6.104606	5.345576	6.952492	8.254434	4.616129	4.6618	5.326364	5.888859	4.920051	7.119321
CAPN13	8.485527	8.654999	8.205337	9.089135	9.096125	8.575104	9.5291338	9.159732	9.2114194	8.8681917	8.876821	8.695593	9.303526	9.46554	9.210147	8.644854	7.9203288	7.962709	9.081716	6.892519	8.080297	7.954279	3.348707	6.406555	7.581187	8.150147	7.9235	8.315718	8.078192	4.704509	8.126344	8.315243	4.0454347	8.105163	8.247422	7.84629	4.329939	7.934586	7.920494	7.449413	8.029259	3.565487	3.234917	7.831225	8.064823	7.92091	7.307202	7.992655	3.495744
SFRP2	4.858175	5.312276	3.9851479	4.516784	4.537447	5.105972	3.8876119	3.881944	5.2444	4.7516561	4.254694	4.08007	4.336321	5.481641	4.987224	4.002457	5.1123408	3.670314	3.476262	4.87084	6.038546	6.643676	9.200686	10.380821	7.711031	5.587396	6.283266	6.829836	5.629774	9.237917	8.608554	5.687728	6.2363029	4.006513	4.929769	7.655665	8.592964	9.498039	5.432683	6.957262	7.764839	9.131742	9.75066	6.929685	7.252064	7.759888	7.722228	6.459333	9.234932
IGFBP4	6.825506	6.69408	7.2648787	6.950856	7.127577	6.932116	6.857318	6.642985	7.0313613	7.0617438	6.997912	6.977649	6.849855	7.457981	6.92536	7.143471	6.873352	6.936797	7.295718	7.104966	8.744091	8.047159	10.768336	10.192258	9.654354	8.14159	8.55378	8.565677	7.702106	11.26166	9.123323	7.970671	11.1915511	7.582975	8.143072	8.679341	10.99776	8.96902	8.713624	8.849293	8.037876	11.044064	10.327463	8.366664	7.815171	8.688588	8.795241	8.288479	11.353367
HPGD	10.693912	10.88462	11.4887988	10.88462	11.254892	10.910777	11.1204239	11.060429	11.0238031	11.2416106	10.754114	11.120424	11.248449	11.185283	11.029922	11.060429	10.7176919	11.498854	11.325286	11.191277	9.994328	9.336638	8.465709	7.814419	10.093681	9.571235	10.544984	9.857545	9.510279	8.719303	9.340051	9.955657	8.0346578	9.262712	9.440368	9.466721	8.878333	9.632271	10.634089	11.150006	9.25847	8.82259	8.921881	10.190101	10.069672	9.557295	10.701139	9.681731	7.311376
SFRP4	2.863947	2.610001	2.8080505	2.632642	2.760453	3.057219	2.4204554	2.590344	2.6106834	2.668181	2.441183	2.208943	2.698978	2.625427	2.911413	2.793778	2.8481358	2.525948	3.003254	2.773653	3.741903	2.65538	7.308302	8.805998	4.737719	3.284393	2.689083	3.228058	2.932954	5.93591	5.210638	2.786701	6.1123985	2.682935	2.986312	3.631272	6.168298	4.717728	2.936888	4.996816	3.094385	5.005763	6.870296	2.632677	2.702652	4.230667	4.73366	2.885543	7.036222
C11orf92	8.29696	8.618649	10.0416254	9.618146	8.949779	7.900644	9.4897965	9.823807	9.1585658	8.7955558	8.930749	7.993946	8.575559	7.888288	9.711792	8.370312	9.0194911	6.594727	9.679515	5.290427	7.872867	8.138088	5.014186	6.219369	7.231328	7.854916	8.332914	7.907397	8.036935	4.540005	8.263185	8.588782	5.0321591	7.696867	7.97738	8.313878	3.788464	8.22997	7.674345	5.812077	8.199881	4.857647	4.845676	8.301831	8.051736	7.906882	7.431567	8.015011	5.09226
HAPLN1	7.801209	7.816578	5.9883941	5.734826	8.1867	7.216497	6.588042	6.087698	6.3821107	7.5624324	6.897891	6.907393	6.944181	7.875078	7.206777	7.585816	6.8142785	8.132903	7.171752	6.94313	6.302	6.054716	3.758614	6.155324	5.572585	6.021636	6.519179	6.508487	5.706675	3.470529	5.691927	5.902385	1.6330983	6.239291	6.034413	5.920177	2.400927	5.925236	5.690588	6.186955	6.006181	3.825225	4.897173	6.168051	5.862829	6.1802	6.211777	5.845884	1.636855
RDH12	8.393994	8.924916	12.9290752	10.443099	8.32768	9.57961	10.8645461	9.796375	8.933947	9.2687731	7.80828	9.895725	9.398381	9.316282	9.364463	8.895455	7.065646	8.148676	9.783125	4.643555	8.99429	7.672695	3.22236	7.228621	8.419205	7.918248	9.009037	8.624064	8.124021	4.77035	7.425899	8.57482	3.4509905	7.966525	8.227818	8.429293	3.853773	7.909884	7.872405	5.125342	7.520181	3.37171	2.543856	8.38121	8.918319	7.30041	7.428928	8.27963	2.906472
GPR64	7.741109	8.044878	9.0315652	8.494308	8.548601	8.591354	8.816492	8.687876	9.0490803	8.8568445	9.116418	8.239092	8.927439	9.038658	8.398567	8.526526	7.9478382	6.842833	8.602785	5.188311	6.94405	5.871285	3.55135	5.944585	6.888142	6.137477	6.144251	7.254999	7.158044	5.147383	6.995621	7.474325	4.0121335	7.046733	7.377251	7.386323	3.561061	7.508034	7.95426	5.793705	6.821199	4.677034	4.842236	7.242762	7.446134	6.058682	7.654709	6.778093	1.894824
COL8A1	3.991807	4.113971	4.246619	4.117971	4.053069	3.937177	4.0798648	3.793987	4.1508299	3.7575975	3.892593	4.063061	4.077564	4.046863	4.173392	3.943414	4.1205222	3.880357	4.031576	4.032275	4.917495	4.65239	7.023243	9.045605	5.887298	4.506625	4.49422	4.563207	3.710232	6.575681	5.608681	4.087868	7.7459118	3.690844	4.681137	5.38045	6.843451	5.813471	3.894701	5.305445	5.065303	6.466504	7.472122	4.566042	3.602227	5.423897	5.009085	4.732564	7.602759
SCIN	8.587111	8.52251	9.2157497	8.597969	9.022572	8.429171	9.0246889	8.979968	9.0974849	9.21476	9.113191	8.766526	9.024689	8.686387	8.599921	8.84308	8.1524816	9.017247	9.163586	8.415396	8.045753	7.556101	6.656672	6.214482	6.949528	6.84464	7.921607	7.273635	6.98884	4.648351	7.227001	7.989497	3.6575459	6.947068	6.324627	7.479515	5.044731	7.532045	8.570999	8.691217	7.110094	3.660906	4.519964	7.778522	7.696301	6.645971	8.445862	7.763228	5.272163
RARRES1	6.383215	5.823638	3.3977244	3.935588	4.563248	5.655494	4.1579953	4.294129	4.4547988	4.4033343	4.609224	5.496089	4.498183	4.467316	5.350005	6.999479	6.1987231	8.889847	4.57075	8.854289	6.165986	5.617298	7.614149	8.309799	6.783669	6.089613	5.465406	6.638977	5.350765	7.294365	6.597938	5.953188	6.5452595	5.591483	5.224396	6.157803	7.536915	6.163355	6.809118	8.58879	5.918119	7.009057	6.662627	5.207603	6.297568	6.013071	8.003175	5.72175	7.707947
C3	8.298449	10.523193	7.8956159	8.111927	8.288224	6.999696	7.7161092	7.9296	7.1678547	7.1702244	7.943163	8.18906	8.332615	6.607995	8.851353	7.625841	11.0457637	7.1351	7.664669	7.179184	10.377745	9.526853	10.74865	11.699164	10.160056	9.887898	9.017048	10.1044	8.209243	10.466335	9.694106	9.468955	11.1665074	8.664082	8.84103	10.138631	10.989121	10.038776	10.668423	9.03273	9.639175	10.792833	11.604531	8.902428	8.25521	9.449249	10.110522	9.850011	10.66073
SOSTDC1	11.006076	10.680608	11.9184183	10.863992	10.73467	11.292996	11.0990728	11.338938	9.9269963	10.7117742	11.807109	10.251532	10.053217	11.260242	11.122423	11.325364	9.8957546	9.796604	10.861568	8.57115	10.264958	9.1362	5.775122	7.994619	9.658004	8.770736	10.521555	10.133894	8.874542	7.651943	9.458483	9.381873	7.5410402	9.641727	9.902155	9.95549	6.538208	10.187757	9.341788	7.149282	9.407206	7.066041	7.036611	10.03044	10.270982	9.641727	8.940087	9.444866	5.3654
CAPN9	10.108713	11.233971	11.3733611	10.952811	11.419448	11.255428	11.4784568	11.174293	11.6807161	11.6329958	10.643926	10.758634	11.400012	11.659451	10.995726	11.328392	10.9561424	9.763571	11.377438	9.851764	9.920364	9.639531	2.511344	7.984972	9.077397	8.996748	9.736154	10.057602	9.321762	5.658013	9.130348	9.704551	4.8769103	9.35601	9.706439	9.885214	5.476604	9.625853	10.190237	8.708202	9.503773	3.445194	2.980725	9.661833	10.004476	9.110487	10.591244	9.949879	2.543068
PLA2G2A	6.201102	4.579239	3.6680877	3.450633	4.719711	5.081409	4.4940284	4.017763	5.6822549	3.4664632	5.231	6.131641	3.479826	4.449756	3.960036	4.854101	3.2462291	6.144992	3.80716	6.0947	5.746962	5.857952	7.253797	11.08732	6.946543	5.973585	4.462939	5.301377	4.357359	7.469475	6.778752	5.888695	6.0387523	5.506302	5.555769	8.462516	7.999927	6.431694	5.345608	7.155049	6.60459	7.124241	8.580225	5.981723	6.292268	6.424909	9.257296	4.668603	7.963482
CHI3L1	3.138779	4.75576	3.2018908	3.349305	3.055019	3.325796	3.1920459	3.079851	3.1992623	3.1197059	2.993229	3.373686	3.313073	4.108777	3.060524	4.483055	6.0451347	4.718316	3.125463	3.298374	6.603867	6.59523	5.69667	6.867242	4.898768	6.880961	5.393429	6.959372	3.337026	3.439306	2.70194	4.03311	2.2968092	5.444015	3.839256	5.807462	4.349243	3.258531	8.357604	6.863831	8.04456	4.006937	3.429939	5.223961	2.855268	5.66835	7.257063	6.915019	6.827054
AMPD1	7.559705	7.998438	6.1419776	8.40532	6.721362	7.460043	7.6731831	7.708746	7.9424438	7.9378207	6.735375	7.249816	8.149737	7.915642	8.45347	6.653003	8.0469611	7.738729	8.000117	8.331306	6.961197	7.098205	2.686013	5.189899	5.369829	6.978673	7.476056	6.879904	6.4635	3.758563	5.913694	6.235235	2.7082927	7.013003	5.899354	6.649403	3.226853	5.659025	6.128948	6.575815	5.289746	2.61527	2.530556	5.80989	6.236614	6.537876	7.9823	7.197302	2.595093
CYP2C19	9.592061	10.090915	6.3215196	7.814017	9.534078	8.661896	10.2548921	7.231154	9.3049587	9.9718228	9.177852	10.20908	8.899582	8.202614	8.474294	8.966577	7.3643978	8.72476	9.272614	8.792564	7.137041	6.823061	2.481318	5.420119	6.778318	6.951307	7.327338	7.557305	6.769217	3.945506	6.465061	7.172432	2.5740913	7.083262	6.681793	7.069845	2.825907	7.420843	7.681141	7.908638	6.919033	2.452322	2.445416	7.204561	7.46774	6.988204	7.691583	7.142978	2.496779
SCGB2A1	10.154683	11.297272	11.6569129	11.253379	11.44675	10.740716	11.8002923	11.50445	11.6676174	11.5898886	11.329924	10.971661	11.266037	11.26168	10.873251	11.067035	10.7793843	9.316442	12.113891	7.129074	8.848686	8.837884	2.306746	8.704983	8.850239	8.046168	10.171214	9.14907	8.603175	4.350037	8.767227	8.997109	3.7512834	8.523045	8.810743	9.372107	4.548734	8.538643	10.147477	7.597109	8.798079	2.215147	2.233415	9.586599	9.068013	8.410971	9.74729	8.704226	2.385662
TMEM184A	9.238963	8.602818	8.2660609	7.24006	8.546119	9.074555	8.5808155	7.113503	9.2862528	8.5262821	8.062587	9.175366	8.572838	8.399872	7.936549	8.50425	8.598916	10.338794	8.43673	9.175366	8.452513	8.671215	5.321955	8.48219	8.805341	8.457234	8.913919	8.587998	9.071774	6.498075	8.866986	9.00137	4.9690446	8.981813	9.039113	8.832563	5.101661	8.897356	5.706804	6.144069	8.933165	4.952113	4.610727	9.123654	9.156262	9.028407	5.869356	8.791107	4.730649
SERPINE1	3.680294	3.715588	3.908767	4.034679	3.64998	3.824528	3.6279148	3.718256	3.5981825	3.708559	3.339953	4.113797	3.907414	3.764014	3.764928	3.862858	3.7681516	4.139436	3.497985	3.872319	4.860578	5.132507	4.688364	7.431657	6.379742	4.701813	5.582434	4.850739	5.263895	7.056886	4.961242	4.239627	5.2235185	4.891705	4.979136	5.177727	6.773467	5.21041	4.865392	4.891218	5.334074	5.752077	4.907986	4.812699	5.120587	4.743176	4.001861	4.434833	5.907433
FN1	5.274276	5.220617	5.6726261	5.591556	6.189656	5.785047	5.4380837	5.983646	5.0477647	5.6426749	6.203078	4.998769	5.806475	5.499969	5.761554	5.036585	5.7465913	3.825567	5.5518	4.859931	5.864104	5.870209	9.874714	9.177979	7.359821	6.084492	5.658356	6.198497	5.789107	8.958511	7.150533	6.16647	10.0560117	5.57902	6.403717	6.21685	9.187331	7.091276	5.569913	7.041256	6.512431	9.274094	9.43211	5.915632	5.493645	6.624436	6.386119	6.160934	9.905896
KCNE2	10.90085	11.025415	13.5095672	15.186596	11.668784	10.389404	13.2408913	13.298573	12.0587927	11.3540604	11.756573	10.040283	11.335497	11.043311	13.413701	10.465955	11.2294966	6.474377	11.844177	5.334541	11.107127	11.686663	6.18242	10.503317	11.2952	11.425655	11.850844	11.096235	12.010103	7.83971	12.15432	11.738439	5.490376	11.799377	11.862161	11.441071	6.123775	11.738439	9.267791	6.971073	11.212444	6.146861	5.497239	11.989785	11.766939	11.517721	9.286352	11.655247	5.911508
MAP7D2	7.51905	8.272129	9.4704352	8.7598	8.573611	8.677967	9.4190596	8.400895	8.6771577	8.9327488	8.530556	8.217908	8.87406	8.98907	8.399278	8.646396	8.269925	7.425623	8.774421	4.756326	7.036735	7.28667	4.216645	6.074486	7.35909	6.906018	7.580028	7.039174	8.30568	4.805199	7.114439	7.414037	4.1037555	7.726464	7.884077	7.798764	4.656521	7.615336	7.586908	3.034503	7.84484	4.72995	3.411506	8.324277	8.186727	7.599323	6.678551	7.252103	3.608381
CHGB	6.483726	8.898075	7.1768032	8.119715	9.464486	9.651471	8.1493902	10.526174	9.4210279	10.1693341	8.056783	8.848853	9.133284	9.045211	9.298908	7.842593	9.8767459	5.742025	10.195051	6.0699	5.416794	5.273853	5.157574	3.511069	5.316028	5.791655	7.155829	4.760277	6.481871	6.346725	6.653322	5.358909	4.8860158	6.799155	6.239781	5.379307	5.07995	4.56136	8.472253	6.175817	6.675194	6.723843	4.512598	8.140893	5.310223	6.5028	9.222327	5.240857	3.547992
ITPKA	8.881526	9.760044	9.564147	9.077482	9.785285	9.753035	9.9521792	9.335354	10.014706	10.3557578	10.456734	10.130845	10.120668	10.495188	9.25705	10.060214	9.1985581	9.27976	10.113012	8.701625	8.620611	8.181689	4.510234	7.013013	8.346703	7.781975	8.497939	8.547605	8.473931	4.71652	8.129981	8.644935	4.7594836	8.213353	8.324057	8.454859	4.6612	8.786511	8.62517	8.422033	8.285696	4.160103	4.832893	8.50006	8.514139	8.158659	8.6765	8.674176	4.564887
FUT9	6.003796	5.382176	5.8814327	7.469746	7.187022	6.198926	6.0533669	7.305806	6.4933455	7.066095	6.90968	5.333195	6.059348	5.386092	6.378219	5.580201	6.2954594	3.641247	6.486354	3.391218	6.035455	5.619726	2.409339	3.693078	4.795462	5.529183	5.611775	5.064966	4.955221	2.992824	6.326399	5.636148	2.0673033	5.078701	5.343327	5.170336	2.041932	4.702697	5.650623	4.59065	5.934484	2.019923	2.025535	5.605332	5.928582	5.764083	6.092577	5.926429	2.696966
KCNJ16	4.469586	8.048384	12.410323	13.165656	8.900564	5.974453	10.4439066	10.487602	8.1191681	7.6661348	7.697434	6.650569	8.026415	6.033615	9.810387	7.769422	7.1282162	7.60307	9.649735	3.019528	7.292986	7.984276	1.826721	6.659811	8.022618	7.653083	8.620322	7.233837	8.389269	4.609999	8.393709	8.120368	1.1643867	8.829522	8.818275	8.158295	3.709887	8.429067	6.421634	4.045347	8.202495	2.245123	3.133959	8.481196	8.327061	8.443849	5.502605	8.04255	1.132333
HOXC9	2.526592	2.287184	3.3520016	1.728798	2.628631	1.899744	2.4235542	2.24292	1.8613939	1.7443492	2.017835	1.93709	2.636303	2.361638	2.295319	3.039597	2.8463929	2.196549	2.775778	2.274528	2.747471	2.156421	3.453333	6.265112	2.132327	2.104878	2.116464	2.09316	2.099028	3.44108	2.117041	2.104878	3.4808963	2.117827	2.105388	2.105211	3.638671	2.128145	2.853001	4.761319	2.185152	3.064684	3.752	2.12227	2.094285	2.111677	3.016918	2.09629	3.63921
GREM1	5.477437	7.332405	6.5542107	6.86679	4.580543	6.972054	5.7976146	4.472211	5.7567741	4.2969869	6.295102	7.003341	7.8152	4.366607	8.164641	6.56319	6.5332058	3.124862	5.92116	6.807659	9.338171	8.13133	10.139128	10.130429	9.132347	8.628545	7.846608	8.431975	5.997056	9.867371	7.816398	6.981394	11.2631226	7.005927	8.32131	8.388446	9.626665	8.743557	8.084672	8.858578	8.007997	10.050479	13.074631	7.999331	6.45485	9.051371	8.333494	7.799917	10.493149
SSTR1	8.477213	8.200453	9.3663598	8.366516	8.275806	8.58735	8.5663601	7.708685	8.330568	8.6391243	8.169283	8.107214	8.756879	8.676987	8.303781	8.557014	7.6825255	8.830045	8.43673	8.631895	7.865463	7.595788	4.066912	6.669864	7.768236	7.814229	8.22374	8.332708	8.008913	4.894432	8.253839	8.045865	4.7873888	8.328951	7.93264	8.176311	4.306782	8.030731	8.139343	8.707979	7.623961	4.32061	4.714884	8.399967	8.524122	8.209213	7.644648	7.412285	3.895359
SST	10.629953	11.519259	11.8780438	12.184279	12.355403	12.452776	12.3701177	13.504628	12.2419035	13.3993198	12.198845	11.499419	13.162515	13.018572	12.370118	11.411196	12.2903637	11.40505	13.111991	9.362329	10.564703	8.941503	5.466628	10.381002	10.162276	10.024477	12.654405	10.119672	12.128835	5.913303	11.341294	10.057445	4.3149788	11.159187	11.864675	10.753303	6.520836	10.291613	11.716495	8.859132	12.683921	7.055323	4.307669	12.644263	11.291029	10.834698	11.713124	11.293645	4.35906
PKIB	8.895246	8.571719	9.3874727	8.382544	9.127932	8.009524	9.4520966	8.571719	8.6222189	9.3688548	9.150308	8.827969	8.868194	8.979142	8.780341	9.126981	8.1825531	8.232702	9.779428	6.596648	7.875424	7.738731	1.928953	6.496465	7.677008	7.561384	8.16561	7.688245	8.448495	3.572659	6.988033	7.754084	3.9120629	7.401122	8.144275	7.433235	3.571426	7.528843	7.563611	5.669645	7.423899	2.89002	3.288729	8.082156	8.655196	7.335388	7.54028	7.559673	4.577839
SLC28A2	8.632577	7.895565	9.4437194	9.657257	9.240632	8.568649	8.7071062	8.922013	9.1161622	9.0987799	9.052202	8.363241	9.381423	9.261972	9.290449	9.322787	8.2585267	9.360324	5.983093	10.35369	8.253339	8.989393	3.1874	7.638392	8.426167	7.361593	8.963511	8.578227	9.179189	4.596221	7.70659	8.998111	3.3859924	7.422857	4.314296	7.966286	4.482399	9.029929	9.742704	10.711326	8.529637	3.248818	3.146229	8.872457	8.974297	8.165887	8.065778	6.369688	4.679058
GKN2	14.806388	14.806388	14.5195746	14.519575	14.806388	14.806388	14.8063877	14.635373	14.8063877	14.8063877	14.806388	14.806388	14.806388	14.806388	14.723969	14.806388	14.6353735	14.235176	14.723969	12.867238	14.791779	14.293505	5.855992	13.294738	14.537929	13.775904	14.697283	14.900317	14.101382	10.358533	14.231837	14.722762	10.109277	13.724053	14.19319	14.373751	9.894821	14.357982	15.133421	11.495065	14.024141	4.620279	3.833794	14.476469	14.667423	13.952399	14.614817	14.607009	4.909396
STYK1	9.123342	9.851031	9.6207941	8.949879	9.225335	9.212451	9.6710736	9.109474	9.3064084	9.1903266	9.402009	9.15705	9.462689	9.23209	9.041788	9.353536	9.1445381	9.332381	9.630159	8.357059	8.099155	7.989577	3.55827	6.582481	7.284408	7.839607	8.348025	8.165891	7.182685	4.174659	7.607767	7.769827	3.7377178	7.039056	6.826894	7.43203	3.720683	7.639675	8.366163	7.490468	8.236515	3.340329	2.402016	7.818612	7.60907	7.102076	7.927001	7.491453	3.533274
LYPD6B	8.713949	9.830084	11.1259555	10.597601	9.211533	8.598202	10.462702	9.878964	10.327038	10.1470276	9.623859	8.965853	10.576382	10.821422	9.955345	9.290071	8.2995119	7.955448	10.317915	7.882519	8.82093	8.344717	4.266483	7.562782	8.77768	8.491287	8.951923	8.877905	9.112994	5.240725	8.523765	8.984121	3.3835465	8.62539	8.949533	9.291578	4.605507	8.557467	8.904742	7.756841	8.989651	4.778164	3.910231	9.129136	9.015196	8.579203	8.393949	8.925878	3.123873
AXDND1	7.231293	6.790501	5.8614459	5.09958	6.190434	7.989667	8.1369657	5.511565	5.1726761	6.0353503	4.62541	7.49023	6.61686	7.722184	6.68251	5.594993	7.4728384	8.656426	7.969159	8.359044	6.742544	6.433081	1.676947	5.035133	3.711122	5.966897	6.912948	6.521082	5.875394	3.61058	5.579573	6.203532	1.8428973	6.09606	5.002656	6.27314	1.805418	5.481144	6.012589	7.298255	5.872948	1.468919	1.497837	5.997833	6.385335	5.990643	7.103248	6.528986	1.68578
VSIG2	11.509065	12.306129	12.5391141	12.81893	12.4217	11.798903	12.6134762	12.311441	12.2879257	12.46597	12.498603	11.5613	12.264062	12.258224	12.385606	12.060173	12.1084005	11.231097	12.67819	10.202342	11.152826	10.920946	5.010707	9.698367	10.980822	10.902824	11.299754	11.272048	11.399829	6.937337	11.370949	11.43896	5.584039	11.459876	11.491808	11.376385	6.031106	11.221137	11.263724	10.107498	10.881534	5.194045	5.223716	11.311513	11.252933	11.289907	10.914673	11.391334	4.595537
CLDN1	5.040696	5.01401	2.6894651	3.376393	3.20816	4.913027	3.6167632	2.675445	4.0555947	3.8114673	3.675501	3.496977	2.925489	4.225331	4.50173	4.271753	3.8126086	5.444244	3.841549	6.678091	4.199151	4.190012	5.881237	7.110387	3.854128	4.793253	4.759205	5.648359	3.553005	5.521473	4.213752	3.474671	4.3541654	4.256148	3.729039	3.902731	4.930016	4.325313	5.91717	7.44509	4.159221	5.152381	6.194626	3.38959	3.354261	2.885013	5.876334	4.42849	5.063241
IRX3	9.283858	8.711077	10.4457287	9.570048	9.436669	8.520113	8.9198509	9.977686	9.0284347	8.873366	8.488691	7.292536	6.584936	6.38999	9.616464	7.908072	9.6122922	6.926273	7.579146	6.684519	8.009553	8.297929	5.049932	7.371927	7.61253	8.114031	8.468166	7.749841	8.176297	5.042983	8.254325	8.421057	3.6882571	7.992665	8.517334	8.291745	3.454486	8.450895	6.320606	6.144154	8.283113	4.793772	4.112314	8.535705	8.311567	8.083186	7.178675	8.358857	4.571703
SPP1	3.885312	3.833277	3.0950121	3.355806	3.770339	3.510147	3.6656658	4.166207	4.3033209	3.4011371	4.129281	5.540923	4.348984	5.128262	4.560661	5.117818	4.6875531	4.96287	3.731611	3.433397	5.502088	5.085059	7.88076	7.711428	5.754169	6.351128	4.617441	4.753053	3.247668	6.052166	4.161293	4.782812	5.7936995	5.732191	3.861196	5.282627	5.36139	3.803017	4.738677	7.933772	3.905323	6.429529	4.863287	3.654725	3.140903	3.95087	4.027214	4.706652	6.607097
CYR61	6.398204	6.069606	6.8941193	6.68043	7.653376	6.577339	6.1236292	6.453702	6.3007644	7.1093369	7.298803	7.192105	6.859599	6.617772	6.362909	8.256416	6.1937642	7.58588	6.936022	7.87258	9.971446	10.554632	7.296422	12.506879	10.994156	9.985618	10.818644	9.715524	7.943173	12.871493	10.127952	8.914955	9.371266	7.952295	10.027664	9.054552	12.706522	10.429753	11.050136	9.630142	10.155707	12.235273	11.845091	9.492891	9.715524	10.251657	7.547995	8.94388	10.968225
UGT2B15	8.059673	10.914255	10.9847597	8.857387	8.859612	9.909468	10.946248	9.149097	10.9023043	10.2502968	10.116394	11.445641	10.303364	11.458128	9.384472	10.525495	10.2456878	7.343225	11.031106	6.540542	8.530469	9.140963	2.185031	7.759458	8.207916	9.359427	10.196233	8.895478	9.555554	4.809613	8.39685	9.500188	4.331135	9.486638	9.71278	7.595201	3.569225	9.145934	8.11209	7.319384	9.792351	4.456913	4.030508	10.052506	9.799931	8.80197	8.14068	9.245152	3.081409
GKN1	15.49709	15.49709	15.4970899	15.35207	15.49709	15.49709	15.4970899	15.49709	15.4970899	15.4970899	15.49709	15.49709	15.49709	15.49709	15.49709	15.49709	15.4970899	15.49709	15.49709	13.994189	15.595833	15.407924	7.883443	15.314726	15.595833	15.314726	15.595833	15.407924	15.595833	12.156162	15.595833	15.595833	11.2389387	14.932906	15.314726	15.595833	12.04524	15.491216	15.491216	12.316164	15.314726	6.471922	5.455454	15.407924	15.595833	15.238414	15.314726	15.595833	6.721937
HOXC6	4.97328	3.721304	3.2260406	3.070842	3.46121	4.048942	3.1363148	3.124778	3.2669893	3.4274721	3.183965	3.491581	3.054809	3.225076	3.021356	3.823985	3.1519619	3.197716	3.211313	3.079917	4.537003	5.266899	6.371853	8.653465	5.075281	5.136494	4.423333	3.86753	3.757441	6.768359	5.718883	4.001619	3.8222138	3.713803	4.250733	4.329353	8.14902	4.007277	4.190684	5.32863	5.419779	8.101867	7.670265	5.18607	3.907082	4.235148	4.483982	3.585464	5.299049
CRISPLD1	1.784182	2.036066	2.0174781	2.213687	2.183135	2.175693	2.1201651	2.656857	2.1829937	1.9529974	2.258376	2.098467	2.548899	2.229778	2.539798	2.043217	1.8785719	2.048835	2.759606	2.155787	2.843635	6.344646	6.070275	7.686233	4.210954	3.197199	2.709496	2.671156	2.767455	6.372257	2.679949	2.815713	6.028611	2.628734	2.635398	3.224386	5.472069	3.745945	2.625704	3.577131	2.605241	6.287133	6.983158	3.938173	2.664129	2.661718	2.742073	2.63314	6.295692
HRASLS2	8.350043	10.000866	10.2581316	9.656607	9.883344	6.830787	10.3486102	9.818164	10.2458442	9.3448002	10.194652	9.306001	8.986405	7.634286	8.887452	6.752554	9.5264692	9.753111	9.948238	8.799048	9.03179	8.812809	2.692109	7.594893	7.190128	6.492476	8.909435	9.27156	8.089475	4.920542	5.222499	8.867329	5.0632131	6.645245	8.183557	8.778752	5.173531	8.804026	9.638769	8.272331	9.515163	3.021622	2.945361	8.460066	6.133671	8.425961	9.892495	8.564901	4.202957
RFX6	6.552221	6.182074	6.4207887	6.587937	7.430011	7.244511	7.2057279	8.25218	7.4976172	8.6506801	7.130036	6.795815	7.85054	7.490104	7.563752	6.870313	7.6391621	6.326233	8.697747	7.03925	6.211463	5.339935	2.168894	3.285232	5.885542	5.697851	7.09066	5.740259	7.489728	2.174783	6.54084	6.055041	2.1954487	6.355008	7.216364	6.441142	2.160543	5.576759	6.721517	7.628665	7.199034	2.149239	2.131101	7.578054	6.673549	6.391061	7.714898	6.201606	2.159525
FNDC1	2.699904	2.694801	2.4383192	1.907809	4.404442	2.900642	2.8523754	2.97832	3.5079325	5.1772289	3.751063	2.143678	2.996094	4.259179	3.650417	2.186519	3.0688102	2.17342	3.535161	2.081429	2.882733	2.422988	6.50014	8.79939	5.768515	3.061408	3.005998	3.412329	1.765703	4.714084	3.891817	2.771771	7.2893695	2.807376	3.146091	3.821623	5.148629	3.697575	3.946576	4.567121	1.6799	4.514735	5.077243	3.379283	2.922314	3.376083	3.978498	2.93193	6.25614
VSIG1	11.568548	12.037948	12.2209833	11.750671	11.743957	12.083896	12.0379478	11.966392	11.810132	12.2127262	12.36051	11.673709	12.030852	12.267861	11.768761	11.715041	11.4932415	10.784787	11.89502	9.565116	11.460074	10.695647	3.885436	9.154519	11.062891	10.920683	11.287331	11.546399	10.916505	6.392575	10.925803	11.49345	5.7749975	10.771556	11.114149	11.074721	5.745955	11.20764	12.115146	9.443143	11.367585	3.555708	3.183948	11.008483	11.184054	10.59018	11.314608	10.884054	3.864415
CA9	9.379208	9.080433	11.7831635	12.313244	9.462207	11.208742	11.5078546	12.121961	10.6763005	11.3371329	11.406407	10.130845	11.156042	11.937432	11.370989	11.357585	9.9474248	8.863189	10.69701	7.72905	10.308649	10.07646	4.144661	9.030942	10.087739	10.098443	10.376329	10.404001	10.721196	6.351467	10.573938	10.583242	5.3827278	10.651126	10.804464	10.923485	5.647593	10.681512	8.80043	8.681152	10.698872	4.563182	4.556045	10.905044	10.529166	10.562492	9.162146	10.327329	3.719259
CCKBR	6.285243	5.506852	7.8275609	9.262392	6.60058	6.138464	7.638574	8.412563	6.719608	8.060084	7.373574	5.4872	6.234828	7.455107	7.453602	5.669246	6.24577	3.677578	7.702668	3.418901	7.46242	7.512254	4.891091	6.607278	7.712239	7.989611	8.173343	7.420993	7.960683	5.210039	8.250058	7.917922	4.32441	8.575894	8.257139	8.642683	5.307095	7.905244	5.802549	3.877481	8.208231	5.545589	3.89459	8.821892	8.103048	8.553926	5.927954	8.385497	5.013434
ATP4A	10.60312	6.723287	16.9746151	17.720423	11.030307	6.401803	14.8929589	15.243077	12.293915	9.8251377	13.590061	8.396059	10.59196	10.044254	15.528184	10.794089	9.388637	6.282704	13.051591	4.582657	12.104624	12.380401	5.180486	11.274801	12.462212	12.380401	12.229725	12.191372	12.515761	9.254634	12.777102	12.515761	2.3726783	12.708173	12.515761	12.264325	4.291374	12.462212	9.728384	4.365659	12.229725	4.079408	3.025714	12.31507	12.229725	12.462212	9.201168	12.515761	4.475093
SPOCK1	4.022919	4.318118	4.7377786	5.345644	3.713533	4.633623	4.5363661	4.359586	4.068252	4.2316188	3.929279	4.790103	4.773637	4.031929	5.143998	4.466453	4.7481699	4.835861	4.098299	4.942766	4.714475	5.164877	8.803484	9.265481	7.82905	4.967174	5.155685	4.589281	5.103563	9.09849	6.594385	4.64468	8.4535773	5.228898	5.524552	5.215633	8.906385	6.805943	4.102816	5.232596	5.033309	9.015736	8.404214	5.495787	4.60909	6.47175	6.089751	4.754736	9.298036
DPCR1	13.337314	13.588137	12.4958187	12.32921	13.012548	13.764013	13.2293517	12.556668	13.2293517	13.2704313	13.51937	12.162445	13.60957	13.207403	12.664652	13.045746	12.9607701	11.878662	13.636574	10.922664	12.027091	11.938521	4.430821	10.524817	12.527695	12.124959	11.210657	12.637151	12.410909	7.207243	11.605422	11.653346	7.6274034	11.025543	12.611723	11.679786	7.266623	12.195005	12.869917	10.409542	11.001973	3.938465	3.064726	11.214687	12.39305	10.979082	13.219	11.400897	3.227675
C16orf89	10.554614	10.573126	11.1536213	11.965199	11.339221	10.587649	9.9214705	11.138133	10.8632066	11.4907834	10.743091	9.536101	9.930445	9.845305	10.448316	9.320137	10.7322713	6.299385	11.227344	6.83339	9.320108	10.010199	8.828812	9.070676	9.408851	9.601457	10.453601	9.486879	10.382585	8.492951	9.608611	9.866982	7.1811991	9.846231	9.565351	9.753862	8.880105	10.23772	9.20274	7.324845	9.775853	8.214149	7.732011	9.295567	10.305532	9.570086	9.555352	9.823729	8.880105
GIF	12.150265	9.65859	15.4129366	15.647793	12.725693	7.741788	14.4841759	14.51447	12.972025	10.3262321	13.290219	10.045104	11.553105	10.790447	14.768668	12.291254	11.2062283	7.215345	13.349313	3.367305	12.052706	12.431495	4.40883	10.919075	12.389314	12.424318	12.988166	11.979634	12.720256	8.301586	13.104653	12.85039	2.3018863	12.695961	12.894615	12.372773	2.496255	12.67925	9.752307	2.765856	12.205119	2.957505	2.197408	12.870422	12.16903	12.996762	9.128587	12.834345	3.273826
LRRC66	9.210566	8.665458	8.8610375	8.183833	8.844943	9.110912	8.8439616	8.78659	8.862921	9.5106965	9.03718	9.202735	8.043351	9.29721	8.489051	8.695568	8.0340014	9.594911	8.727016	9.440663	8.359681	7.410754	2.762282	5.894215	7.150427	7.262534	7.712315	7.821484	6.720676	4.106985	6.641729	7.499724	4.2032538	6.553647	6.686329	7.3117	3.810565	7.429541	9.166902	9.711065	6.245355	4.612413	4.866044	6.653169	7.012983	6.673723	8.99079	7.427409	4.190684
CHRDL2	4.316333	5.194712	4.9543953	4.409668	4.355921	5.128598	4.9523148	5.084607	4.9379655	5.1373989	5.077803	4.81589	4.909692	4.556024	4.570829	4.872872	5.1963584	5.138809	4.700236	3.936167	7.152832	6.291404	9.929563	9.094062	7.585004	5.95347	5.467097	5.940311	4.664611	9.142692	4.243702	4.88177	6.5155019	5.407457	5.721195	7.019851	9.246994	5.120713	6.053815	5.703105	5.554237	10.146081	8.14494	5.155895	4.616403	7.087797	6.300739	5.858748	11.092686
GATA5	8.509864	8.85346	7.9882522	8.346567	8.389274	7.567408	8.2492193	8.072074	4.2074336	9.1211719	7.262015	7.346763	8.637893	7.83757	7.553791	7.963583	7.667395	8.071537	8.379973	8.122811	7.634934	7.603654	2.415201	6.007699	6.589713	7.178256	7.376092	7.448776	7.162436	3.702706	7.474345	7.545594	2.9631439	7.243883	7.31783	7.365432	2.217592	7.192	6.840722	6.84574	7.537834	1.962035	4.07128	7.611137	7.169	7.476969	6.804119	7.649483	1.768685
PIK3C2G	8.424495	7.664009	9.5437227	10.62388	9.080675	8.322508	9.0570498	9.824055	9.2021657	10.0630424	8.569733	9.275695	9.976218	8.641654	8.541709	8.512842	8.7977699	8.68987	8.838563	9.143524	8.353737	8.745275	2.859858	7.418549	8.382867	8.41219	9.012368	8.516927	8.971265	4.855275	8.582355	8.505171	3.4928182	8.843096	8.794795	8.801739	2.877234	8.764793	7.621971	8.030193	8.600129	2.918723	3.590834	8.807137	9.153295	8.650005	8.259263	8.711249	3.330605
UPK1B	8.614754	8.861578	9.3396697	8.753963	9.434562	9.252456	9.3396697	9.524909	9.5140437	9.1758249	9.620313	9.397811	9.389039	9.375342	8.930091	8.933364	8.6302033	7.450635	9.219934	5.819468	7.141794	6.555678	3.851894	4.287974	7.86548	6.601599	7.49565	9.320697	5.821203	3.83546	6.29247	8.189575	3.8928262	5.267182	6.561965	6.949521	3.84265	6.531408	11.16937	4.491085	3.904734	3.786438	3.816878	4.423889	8.264184	5.912711	10.520089	4.047066	3.876961
ASPN	7.046213	6.991779	5.6974073	6.351697	7.241633	7.044171	6.2382255	6.4913	6.3275082	6.8349692	6.722828	5.940089	6.48183	6.804109	7.095591	5.720519	6.3858551	5.481242	7.263477	6.555026	6.683573	6.36423	10.031746	11.262826	9.210896	6.583618	6.736386	7.090554	6.005607	9.666648	7.19099	6.497155	10.6196712	6.157458	7.025317	7.211666	9.409101	7.660029	7.628944	8.656654	6.564943	9.809676	9.13199	6.705787	5.372742	7.738542	7.854499	6.546354	10.692548
TMED6	5.411153	7.789604	12.7551184	12.073054	9.912335	8.416168	10.2417175	9.661728	8.8782605	9.2623773	8.735992	9.128437	9.504887	8.987442	9.290339	7.718714	7.8929448	6.424538	10.305232	4.297243	9.145863	9.543365	3.802563	7.816818	9.222502	8.88286	9.313588	8.883794	10.247789	4.68522	9.142675	9.217702	4.733823	9.75192	9.596097	9.278447	3.455707	9.304177	5.894823	5.637227	9.090764	3.469486	3.133854	10.200273	7.533915	9.722571	7.032344	8.639166	4.323586
SH3GL2	3.045274	2.970825	9.9881119	12.225745	3.657636	3.358447	7.551885	8.001025	4.775465	4.4203455	5.294955	3.374147	4.590669	3.259057	7.796591	3.095612	3.3800623	2.370205	6.057918	2.777825	5.101401	5.499432	3.936146	4.514351	5.256674	5.426356	5.857103	4.964547	6.146544	4.052379	6.153238	5.971326	2.029677	6.006013	6.611655	6.142331	3.604628	6.133556	2.730071	1.476665	5.71978	4.026879	5.864981	6.213642	5.907781	5.971982	2.90444	5.666905	2.440363
SULT1C2	11.083199	11.778456	11.3448855	11.584193	12.027867	11.725772	11.7932051	12.052737	11.870415	11.9928478	11.863759	11.344885	12.126454	11.699016	11.202846	12.108091	11.1784104	11.463928	11.286974	10.569076	11.194325	10.985983	4.530916	9.197636	10.77866	10.781622	10.196003	11.205616	10.518896	6.494331	10.086965	10.511091	5.525403	10.413908	9.486278	10.464106	6.574489	10.856387	11.871021	11.108591	10.460935	5.162161	5.071287	10.308024	10.836573	10.340284	11.420408	9.608794	4.105216
LIPH	10.131952	10.567541	11.3307895	10.669182	11.223084	10.811586	11.269749	10.586385	10.977741	11.190294	10.78163	10.917394	10.723735	11.142452	10.67598	10.698032	9.890526	10.436337	10.521416	9.408786	8.49563	8.685147	3.141585	7.348737	8.688489	8.628187	8.725833	8.910158	8.834644	4.584553	8.489444	9.098931	4.5120993	8.751912	8.473981	8.804189	4.175752	8.791465	9.365613	8.724012	8.759824	2.658449	2.13307	8.560483	8.783849	8.591009	8.80578	8.670504	3.006574
ATP4B	9.300236	7.34778	14.261753	15.286809	9.435399	6.100759	12.0975699	12.668054	10.1434135	8.1380923	10.247356	7.417526	8.689139	8.275334	12.073706	8.669383	8.4223165	6.544553	10.621642	4.378991	10.742518	11.078765	2.663806	9.955206	11.327812	11.287047	11.743241	10.882808	11.394382	7.942402	11.70371	11.166984	2.1220162	11.822597	11.644411	11.524327	3.693915	11.524327	8.409588	4.134949	11.078765	3.223525	2.191374	11.722446	11.318591	11.763071	8.009646	11.372998	2.065786
TFCP2L1	9.516361	9.594106	10.2626263	10.050399	10.163389	9.868965	10.4101399	10.370957	10.0600415	10.1666435	9.226405	9.053311	10.248701	10.235679	9.449733	9.667519	9.8030375	8.386428	9.846003	7.421899	8.727905	8.704542	3.164642	7.665574	8.418553	8.31573	8.679561	8.421109	9.077186	4.790803	8.510231	8.648926	4.1845092	8.781712	8.669905	8.56601	4.638602	8.621469	8.287596	6.911934	8.115435	3.001227	2.464828	8.590274	8.589597	8.293505	8.239742	8.813875	4.123562
THBS4	5.992328	6.170135	6.1891634	5.830108	6.297959	5.902123	5.9744626	5.798992	5.7795192	5.6656303	5.855533	5.433989	5.886871	5.735186	6.039207	5.751262	5.5571013	5.643106	5.678373	5.949064	6.107464	5.590107	11.103248	12.221615	9.243616	5.097414	7.153528	5.958147	5.806988	9.504663	7.098025	6.105099	9.4466364	5.2894	6.692257	7.245771	10.005629	6.606152	5.467156	6.066803	5.77779	9.800544	11.833874	6.88925	5.878922	7.633857	5.997718	5.893157	12.498482
MGP	6.911852	7.626662	7.4930509	7.554384	7.486984	7.285954	7.1414236	7.201868	6.7215078	7.1228574	7.106706	7.263736	7.89788	7.092439	7.886177	7.289662	7.3530063	6.778956	7.621189	7.079642	9.239198	9.121998	12.045949	12.009984	10.69682	8.035995	8.281518	8.254021	7.973982	12.111528	10.144999	8.105248	11.3448201	7.118424	8.371107	9.296222	12.136293	10.635988	7.729945	8.904055	9.340019	12.009984	11.835105	8.546972	7.836999	9.589181	8.761899	8.208267	11.911338
SULT2A1	4.477242	3.187378	10.1500087	10.914314	3.990496	3.414699	7.8989381	10.430589	6.5329346	4.5796805	7.498373	4.49094	3.776299	3.91928	9.942619	4.935065	3.4351724	2.928175	5.393171	2.993691	5.326178	5.97073	2.139606	5.157819	6.384244	5.306175	6.516484	5.780931	7.81776	3.164706	7.690324	6.408264	2.1065	5.168684	7.794045	5.636757	3.149996	7.589774	3.80809	4.239156	5.327704	2.480349	2.766644	5.412856	7.033209	5.189331	4.290501	5.889568	1.894932
KRT20	12.312183	11.595474	11.3555174	10.248547	11.520968	12.268266	11.4381655	9.957782	11.9296317	11.3019379	12.089829	12.57949	11.401712	11.451556	11.737214	12.071037	10.9477864	13.201167	11.949462	13.129722	11.891745	11.306034	3.518193	8.604479	11.865137	10.825909	12.0134	12.888099	9.968637	6.037517	9.982981	11.555388	5.6500212	10.818924	9.740268	11.211182	5.284396	9.869933	12.792439	14.459463	9.995556	4.499562	4.097271	8.801632	11.143764	10.541793	13.352954	11.804874	4.769094
BCAS1	10.896246	11.353252	12.0124742	11.128613	11.565639	11.439807	11.6987488	11.574275	11.8751221	11.6636784	11.694679	11.340652	11.399526	11.604592	11.753174	11.251307	10.8457641	10.124838	11.659646	9.770957	10.420132	10.148616	3.629537	8.559966	9.922849	10.19933	10.107466	10.358887	10.177066	5.650013	10.065232	10.485019	5.1153622	9.84781	9.5692	10.214726	5.533159	10.227886	10.624243	9.74092	9.828175	3.482882	4.599588	10.006063	10.409818	9.845896	10.447638	10.138921	3.158022
ALDH3A1	10.069916	10.091519	11.1340271	10.787412	10.583276	10.600988	10.5495856	11.380594	11.1138222	10.6516369	10.142399	9.310143	10.081391	10.415548	9.889205	10.505586	10.7652043	7.711967	10.577979	6.883882	10.684433	10.08647	5.412447	7.956061	9.239126	9.837054	10.097223	10.261696	9.394978	6.528142	9.440153	10.110197	5.8739381	10.422179	9.317722	10.524549	5.638593	9.537773	10.014712	8.076197	9.86051	4.78552	4.914885	10.082386	10.384823	9.478985	10.850735	10.261696	5.190386
CPA2	7.763187	7.198695	12.4669663	14.082449	7.899346	4.994508	11.1125328	11.58571	8.407089	6.6303131	9.526043	5.886969	5.839458	6.562273	11.947478	7.306641	7.0149723	4.965292	8.161092	4.234973	8.801886	9.067641	3.471207	7.072735	8.637585	8.713283	8.85958	9.352824	9.529152	5.248456	9.897022	9.196187	3.0510332	9.945617	9.518828	9.280308	3.039807	9.559729	6.33542	4.088645	8.684773	3.044677	3.711924	9.000651	9.163424	9.38788	6.184651	8.970467	3.111404
COL10A1	4.75596	4.961173	4.6937343	4.617036	4.698506	4.660647	4.5042905	4.739929	4.8072541	4.6657229	4.672849	4.688449	4.950399	4.722875	4.678012	4.847566	4.6865311	4.726974	4.782683	4.641705	5.887497	5.822182	5.285518	8.991759	5.236538	5.215852	5.59833	5.770426	5.835254	4.873397	5.579786	5.843531	5.7470137	6.091772	5.910302	6.087696	5.094402	5.792278	5.64981	5.339285	6.158455	5.433412	5.060445	6.393879	6.134473	6.316125	5.458935	5.749164	5.715216
COMP	4.429234	5.111824	4.7739652	4.862415	3.94935	4.50886	4.8142366	4.082655	4.8138595	4.4066063	4.939779	4.575706	4.785007	4.400057	4.066142	5.115312	4.1945136	4.77359	4.389582	5.083039	4.205312	4.820835	7.786354	9.291954	6.189642	3.423275	4.664839	3.919041	3.207601	6.427567	4.766603	3.753147	6.4248987	4.25694	3.997908	4.652414	6.81484	5.279897	3.284726	3.808164	4.08019	6.680084	8.520151	4.360331	3.714309	4.981883	3.967802	3.95739	9.060961
CYP2C18	11.089453	11.108548	11.0787051	9.480312	11.001868	10.325067	10.8839458	10.635549	10.6885286	10.7673512	11.309166	10.600428	10.188322	10.890635	10.666216	10.435583	10.622568	10.912638	10.998537	10.405761	9.889279	9.305077	2.901446	8.270375	9.905433	9.665049	9.674618	10.189464	9.174678	5.276759	8.885112	9.68851	4.0756884	8.858349	9.159052	9.499422	4.670564	9.569334	10.504029	10.35328	9.845771	2.136341	2.264489	9.56984	9.666163	9.15489	10.178773	9.422429	3.616111
CST1	3.619143	3.64586	3.1966014	2.932512	3.966488	3.365964	3.1734816	3.933832	4.1351877	3.1339755	3.444801	3.14859	3.12932	3.581905	3.053539	4.423413	3.2314066	3.216026	3.274142	3.630945	4.904574	4.862195	4.507208	9.726444	3.234295	3.634284	3.897886	4.878713	4.090395	5.159422	3.985029	4.136243	5.8886881	4.340538	4.300977	4.342888	4.592702	3.529372	4.062656	4.780786	4.752473	4.000605	4.117514	4.565934	4.538875	4.56168	4.216022	3.390168	5.483794
C6orf58	10.487691	10.84786	7.0039489	11.012619	11.106276	11.152966	8.4965463	8.100793	11.0484183	10.7594848	10.060235	9.754932	9.202539	9.590345	9.737354	10.113898	10.3114922	5.441729	10.182982	6.383077	8.786655	9.790406	4.664376	7.546523	10.200799	10.261613	8.149366	8.70247	4.266087	5.071473	10.185094	8.071592	5.0306979	8.337517	5.659895	6.650973	4.319903	7.585584	10.439905	7.431124	6.769284	4.439122	4.244065	4.979832	8.35199	8.786655	12.438686	11.181146	3.789268
GAST	8.092011	12.125363	9.6835233	10.662351	12.398566	11.76271	12.1447086	12.06594	12.312319	12.5000666	12.230044	11.506873	12.500067	11.317356	11.215463	11.605987	12.7516538	7.258473	13.221671	6.605596	6.024999	6.007144	10.115818	5.692938	6.170818	4.692814	5.507739	6.597979	6.535369	5.586828	6.594135	6.858274	7.1650287	6.433651	6.503449	6.613478	6.843494	6.905708	16.496556	10.954543	7.15879	6.308993	5.502617	6.255846	6.436326	6.248496	17.263689	6.411912	6.298169
MUC5AC	10.641648	10.832576	11.6244378	10.574322	10.946663	10.899775	11.029651	10.928419	11.0758126	11.0758126	10.751795	10.636494	11.349127	11.310895	11.097456	10.651664	10.4847181	10.179227	10.721198	9.041433	10.649143	9.864297	5.808844	8.796756	10.48187	10.160847	10.629956	11.534039	11.428751	6.336633	10.799484	11.259862	6.701285	10.292297	11.281143	11.011903	7.328544	11.227925	11.862031	10.30221	10.819954	5.843575	5.956126	11.017779	11.534039	10.032798	11.251249	10.301688	5.452671
CA2	13.40492	13.610658	13.9127125	13.610658	13.694065	13.66245	13.7577274	13.610658	13.555635	13.8353314	13.967341	13.637305	13.637305	13.610658	13.610658	13.835331	13.4318043	13.522944	13.869146	12.785678	13.861183	13.646007	8.765514	12.411172	13.712078	13.411656	14.037363	14.003682	13.311272	9.978818	13.646007	13.718484	8.9630554	13.651831	13.358187	13.646007	9.894516	13.739233	13.955377	12.655623	13.46714	9.44023	6.489742	13.830618	13.595264	13.439004	13.685548	13.525863	7.808176
ADH1C	12.645565	13.514078	13.2722685	13.514078	13.073737	12.330063	13.6152256	13.615226	13.5928953	13.5499048	13.038087	12.78225	13.660495	13.149456	12.98251	13.330128	13.3301277	11.896777	13.755231	12.191841	13.079498	12.14966	9.224669	10.108791	11.188097	11.657926	12.100499	12.664851	10.853763	10.167896	12.039692	12.197886	9.2043985	12.106445	10.488932	12.284339	9.43122	11.743709	12.238247	12.966601	12.170202	9.299794	9.716231	11.22541	12.277882	11.905573	13.369501	11.489061	8.308269
SLC26A9	8.808072	9.925974	11.9033571	11.788699	9.792824	9.247348	10.6257368	10.843556	9.0887214	8.9754029	9.338071	8.560472	9.210383	9.886411	10.489249	10.66464	9.9607892	7.26744	10.678421	4.387351	9.090973	8.932756	1.741891	7.830821	8.995196	8.98099	9.359989	9.025784	9.383528	5.021621	9.498126	9.135768	1.7543875	9.397706	9.305441	9.40781	4.459056	9.37292	8.164396	2.589023	8.879103	1.946579	2.46171	9.441421	9.118198	8.999748	7.285487	9.13483	1.752052
GC	7.114751	7.697415	8.8094526	11.026365	10.73738	8.584655	8.7687744	9.585629	7.682737	10.136903	9.955293	9.881688	9.454143	8.919968	9.160996	7.017192	6.9242766	5.309959	8.966059	3.955435	7.595147	8.211259	1.773825	9.37679	8.719151	7.139299	9.023444	7.411826	8.917153	2.070538	8.396084	7.059775	1.8751815	7.618479	8.883282	8.377812	1.767529	8.515612	7.053848	6.00768	8.929981	1.686187	1.725977	9.304327	7.493672	7.80606	7.731011	7.157093	1.838827
AKR1B10	13.904486	13.676784	13.6767839	13.341882	13.539663	13.879662	13.6767839	13.437665	13.9356976	13.6502431	13.539663	13.650243	13.389074	14.108543	13.460758	13.799034	13.3890743	13.967434	13.389074	13.766761	14.45502	13.508361	6.256849	11.845214	12.974623	13.699874	13.500711	14.135249	12.958745	9.102575	12.705707	13.448124	8.4822539	13.312224	12.937782	13.528609	8.349164	13.149015	13.805294	14.094011	13.318712	5.725327	5.079527	12.911366	14.192699	12.771443	14.708716	13.550906	5.653065
AADAC	11.010327	10.410228	10.9836129	10.170685	9.943652	10.22524	10.8442151	10.683993	11.2998574	11.0154668	10.088977	11.219228	9.688485	10.897445	9.47791	11.109726	9.5502878	10.679953	10.421252	10.398762	10.347442	9.877379	4.018171	8.650073	9.284172	9.754846	10.53059	10.526525	9.863966	5.6799	9.349189	9.472894	4.5296808	9.75381	10.139832	9.942941	5.427601	9.790503	9.589122	9.638072	9.412039	3.69826	3.226901	9.283227	10.489467	9.133965	10.369614	9.608938	3.823372
APOBEC1	9.438998	9.230905	8.0172065	6.732071	9.192038	8.760954	9.4850365	7.732204	8.8195092	8.8676327	8.562987	9.691112	8.291427	8.699646	8.39579	8.759389	7.981188	10.222999	8.967559	9.641139	7.319438	5.555898	2.77649	5.092802	7.252165	7.864483	7.711487	8.137724	4.555337	3.173529	4.813103	7.092802	2.7975968	5.647248	4.732055	6.596726	2.75935	4.172555	10.20234	9.78415	5.377697	4.379889	2.744708	3.768111	5.827158	6.855029	10.098391	7.493908	2.771475
LINC00261	9.878535	9.620501	11.9950575	11.823437	10.657204	10.60702	10.6522358	11.065549	10.6705587	10.8693059	11.109816	10.22469	10.602124	10.921141	11.152666	10.14224	9.5123178	8.479809	11.166954	9.338189	10.312213	10.005332	2.956206	9.239832	10.242475	10.021798	10.461592	9.964416	10.68803	6.159126	10.9968	10.551687	3.0867841	10.59714	11.19242	10.787527	2.965385	10.651011	9.105599	9.698768	11.013045	2.897374	2.924873	11.033171	11.420545	10.542837	9.25613	10.126595	2.996005
CAPN8	11.797399	11.820681	12.5285792	11.774288	12.392945	11.620385	12.1267794	11.264098	11.9107299	12.2353291	12.305482	10.976291	11.994944	11.994944	11.498179	11.630352	11.7855397	10.891904	12.251165	9.989278	10.824082	10.270624	3.365779	8.813236	10.250358	10.454946	10.183926	11.237875	10.708577	6.430811	9.87492	10.767537	5.6008592	9.488431	10.293715	10.689795	6.581839	10.539271	11.247413	10.334819	10.234054	3.319074	3.530861	10.214525	10.383905	9.880384	10.296619	10.828918	3.336068
MFSD4	6.847452	6.637294	10.7277677	12.00642	7.667479	6.824213	9.546751	10.112667	8.0679434	7.4494899	8.676953	6.639426	8.535532	7.191418	9.915289	7.070372	7.8500798	5.332452	8.744378	6.187922	8.753268	8.774056	4.606118	7.453364	9.360734	9.327048	9.791672	8.881796	9.575083	5.966779	9.956037	9.261068	4.8627157	9.990796	9.496284	9.520284	4.355377	9.533552	7.21464	5.646918	8.845786	4.950979	5.047038	9.798386	9.256984	9.864268	6.554881	9.098649	4.589884
TFF2	14.806379	14.87532	15.2810664	14.949973	15.281066	15.281066	15.2810664	14.949973	15.2810664	15.2810664	14.949973	15.195028	15.195028	15.082571	15.195028	15.281066	14.7260193	14.726019	15.361107	12.414961	15.240442	14.791603	7.585438	14.188903	14.86087	14.556608	15.177783	15.546239	14.946233	11.020776	14.725035	15.00561	9.0663541	14.86087	14.946233	15.177783	10.701764	15.00561	15.465584	13.097996	14.946233	6.50263	6.097752	14.86087	15.240442	14.572221	15.465584	14.828434	6.866457
PSCA	10.163957	10.755318	13.5865997	11.353895	10.951017	10.142736	11.3435192	12.799361	11.0484655	13.6297387	12.740166	10.265048	14.082634	13.5587	12.628146	10.220571	12.3235836	13.375893	14.016149	9.210603	11.75449	12.574774	5.486058	12.66751	12.713756	13.271474	12.017156	12.032638	12.295647	7.880177	11.844301	12.130261	6.2736305	12.156379	13.525658	11.915981	8.523662	13.309303	12.50837	9.933368	11.548631	4.703526	5.53761	13.869934	13.309303	11.791614	12.870644	12.057652	3.778101
FCGBP	12.339345	12.516398	11.0126164	11.15413	11.859135	12.045219	11.3727824	11.871868	12.206545	12.0265293	9.153722	11.930284	12.017423	11.876165	11.343939	12.176263	12.6737617	12.556655	11.278232	12.681651	12.096924	11.457005	7.363326	9.454064	8.921082	12.38552	11.707461	11.988027	8.961646	7.80454	9.297876	11.825659	6.3972321	12.248627	9.15811	11.700901	7.009765	10.387795	12.854989	13.056971	12.133888	5.921038	5.035696	11.093565	11.642742	12.231468	12.810447	13.032101	6.756298
EPN3	8.708248	8.840451	9.9192888	10.744458	9.104193	8.939659	9.577933	8.967365	9.9664957	9.3504897	8.324868	8.516917	8.615367	9.000728	9.158622	8.733957	9.0173556	8.440104	8.920115	7.584776	8.811488	8.736852	3.358221	7.495012	8.672692	8.783204	9.10028	8.74239	8.873525	5.312764	9.069082	9.156	2.6539165	9.270365	9.141166	8.964958	3.770981	8.961707	8.257002	7.822953	8.840581	3.277529	5.943268	9.078771	8.777016	9.179136	8.430192	9.099692	2.579691
FAM3B	12.180681	12.384242	12.6483269	12.686987	12.496911	12.384242	12.742583	12.5757	12.4455841	12.4969105	12.128785	12.519813	12.541581	12.41365	12.476468	12.519813	12.4455841	11.708968	12.954064	11.870705	11.872296	11.336493	5.249383	10.655548	11.423923	11.528422	11.280605	11.767677	11.915793	7.123066	11.651883	11.823692	6.4314251	11.666573	11.764057	11.827319	5.833011	11.748112	11.95388	11.545813	11.22447	4.101754	4.886864	11.708972	12.006376	11.800797	11.942795	11.705624	4.641888
PGC	14.587457	14.264217	14.9253374	15.016267	14.587457	14.514598	14.6663537	15.100857	14.5145977	14.587457	15.016267	14.155341	14.348127	14.348127	14.806488	14.42967	14.587457	11.382246	14.587457	9.94798	15.334506	15.730156	8.053856	15.447628	16.023812	15.235213	16.023812	15.447628	15.946359	11.031867	15.730156	15.946359	6.3735876	16.121093	16.121093	16.023812	6.759598	16.121093	14.601363	11.183985	16.121093	8.130703	6.025111	16.121093	15.946359	16.121093	14.917878	15.447628	6.688863
CXCL17	10.754145	11.996785	12.5391872	12.469555	12.352776	11.767655	12.1335693	12.362009	12.261667	11.7733996	12.118481	10.709274	11.840203	12.045187	11.815983	11.193891	12.4463709	8.692912	12.07092	6.361048	11.806782	11.660853	5.383523	10.638639	11.462322	11.881979	12.023074	11.678021	11.935635	7.048145	11.816948	12.058473	3.4039886	11.869232	11.879432	11.641681	4.229292	11.796612	11.499579	8.928066	12.439311	3.32568	3.199075	12.080014	11.969369	11.947441	11.414705	11.947441	3.274096
IGJ	13.664725	14.205451	13.8177744	13.322854	13.960795	13.733697	13.4493329	13.41533	13.5470579	13.7336974	13.603231	14.122465	13.733697	13.351462	13.960795	13.854409	14.0427869	13.817774	13.547058	13.960795	14.256127	14.288318	8.619979	12.727271	13.443303	14.169406	13.915944	13.766578	12.974586	11.082618	13.771918	13.701534	7.6677692	13.833362	12.703207	13.821997	7.463909	12.230384	13.827499	13.293828	12.201224	7.829443	8.311448	12.698768	12.581697	13.427648	13.35875	13.891713	7.764575
CLDN3	6.731488	4.56833	4.5911385	4.311974	4.497477	6.367066	4.5458659	4.237912	4.6824949	4.6729243	4.413419	8.483023	4.747133	5.070923	5.505987	8.222717	4.4025472	10.127919	5.225743	8.471515	6.588706	6.000597	5.03191	9.875547	5.388529	6.122948	6.233509	6.534492	6.725393	4.113414	5.667548	6.075051	6.4970468	6.070019	6.401784	5.965477	4.835295	4.923718	6.605219	10.951295	6.267261	4.65345	4.682453	6.786406	5.765162	6.072296	10.061953	6.172504	5.482217
ANXA10	13.737222	13.280025	13.2048707	13.050743	13.280025	13.42125	13.4481695	13.050743	13.3634407	13.1043712	13.30966	12.925481	13.177509	13.44817	13.204871	13.513708	12.9743998	13.737222	13.30966	13.82038	13.757985	13.300792	5.287361	11.599161	13.278589	13.642373	13.600419	13.926193	13.310162	8.960273	13.190184	13.401583	7.6643087	13.48144	13.364456	13.421542	7.961423	13.246329	14.174419	13.623057	13.464318	4.194177	4.101202	13.516178	13.757985	13.31565	13.686956	13.12021	4.723405
LIPF	15.054282	8.594784	15.8274899	15.990895	11.289193	9.150249	14.9680894	15.300123	11.9625236	10.1100503	13.311553	9.425916	10.070111	8.846153	15.054282	10.930082	7.4698959	10.857968	11.652065	8.301216	14.915187	15.005555	7.546206	14.675765	15.19205	15.064706	15.19205	14.915187	15.19205	11.307458	15.005555	15.122292	3.9002612	15.122292	15.277244	15.122292	6.122374	15.277244	7.449447	12.807513	15.277244	8.569867	5.394793	15.19205	15.353383	15.19205	10.934363	15.005555	6.642418
COL2A1	3.853943	2.843256	10.8735499	12.879467	3.590627	3.277613	8.512899	8.405073	5.9755058	3.2445533	6.089654	2.767772	4.607237	3.303594	8.316463	3.599485	3.1697876	2.98057	5.596909	2.740224	5.016176	7.2329	1.819731	5.312035	7.203712	5.867985	7.353563	6.951928	8.127251	4.107849	7.8548	7.713964	1.8306091	7.136397	7.964873	7.647367	1.820354	7.780631	3.91339	1.801528	6.932525	1.795459	1.816073	7.561644	7.287122	7.368166	3.471831	7.505495	1.83445
TFF1	14.67178	14.995965	14.3769505	14.376951	14.67178	14.911722	14.8016107	14.376951	14.6717797	14.8016107	14.531182	14.598684	14.67178	14.911722	14.452498	14.911722	14.5311816	14.598684	14.67178	14.67178	15.901229	15.100327	8.850213	13.501238	15.290526	15.170627	15.203642	16.004339	14.909846	10.9726	14.710645	15.203642	11.1608628	14.987507	15.011121	15.170627	10.442205	15.100327	16.004339	14.519695	14.81269	7.870406	7.302299	14.872337	15.526204	14.710645	16.004339	15.249319	7.889698
ARL14	10.808084	10.873921	11.6287235	11.052388	11.166575	11.628724	11.2496079	10.841739	10.3706204	10.8987912	10.909311	10.975101	12.604388	11.229834	11.29134	11.015523	10.9655806	11.116823	11.720159	10.647091	10.71226	10.410705	3.192926	8.728762	10.499587	10.791621	11.107451	11.211704	10.638773	6.04737	10.424509	10.551741	3.2301921	9.832065	10.319576	10.306036	6.373151	10.479307	10.802241	11.11771	10.741553	3.186858	3.210147	9.97243	11.743139	9.574975	10.348656	9.736356	4.293787
MSMB	10.212295	12.588373	12.4796236	12.117884	12.430474	12.603893	12.4178068	9.803536	12.4925769	9.8443697	11.908633	9.984504	12.454175	9.255462	11.908633	11.837099	7.3468855	6.239754	10.765629	8.49092	12.19731	5.425673	5.133185	10.36999	11.510135	10.944761	12.109427	8.535091	6.042726	6.333097	11.982356	12.033585	6.971179	11.326551	12.053658	11.708473	6.588657	11.307629	9.879451	10.248027	2.367975	2.340261	2.518303	3.373346	12.268813	11.045825	12.971214	6.87943	3.420006
CHGA	9.442599	9.615687	10.9775376	10.906033	10.035403	8.949688	10.0058774	11.034364	9.5125726	9.9429473	9.59976	9.190126	9.292894	9.60635	10.156704	9.438031	10.9832809	9.508654	10.123193	9.524915	11.626334	11.08028	7.235527	10.004177	10.900262	11.822231	11.970203	10.250758	11.671314	8.555584	11.727654	11.472714	5.4382164	12.066159	11.644978	11.635941	7.602104	10.213736	10.612367	10.17144	11.912818	8.426717	5.808359	12.422599	10.57336	12.050825	11.269391	11.362299	6.107166
CTSE	13.561261	13.533472	13.5906454	13.464538	13.590645	13.533472	13.6532359	13.618373	13.561261	13.5906454	13.809012	13.464538	13.618373	13.766244	13.500586	13.590645	13.3993963	13.434005	13.618373	13.364036	13.555407	13.137863	7.108386	11.85898	13.352951	13.193689	13.6273	13.840506	13.314242	8.854634	13.052953	13.491188	7.7622118	13.134715	13.20382	13.515921	8.233745	13.252954	14.287018	13.428082	13.035131	6.026104	6.061738	13.276678	13.239595	12.9336	13.529867	13.221804	6.129718
KLK11	8.936634	9.500334	12.1743048	13.121107	8.641165	11.01855	10.6208115	11.894096	10.2667569	10.3526229	10.688051	9.358838	10.107736	11.262665	11.152881	9.036507	9.7841246	7.488669	10.177089	7.188903	9.820692	10.105869	4.515874	8.959183	10.08903	9.903883	10.309558	10.000608	10.731439	5.994769	10.63917	10.427019	5.3015503	10.417581	10.765252	10.383145	4.812359	10.542773	8.425701	7.015051	10.427019	2.57996	2.665419	10.786106	10.600992	10.327871	8.937771	10.19684	3.390236
DUOX2	8.540278	11.74197	11.635732	9.298327	8.265924	7.985446	10.5511086	10.142129	9.3811503	8.5561166	9.763831	9.509809	7.961354	7.888585	9.355477	10.155077	11.5655293	10.224964	10.739543	7.581333	9.793574	9.852383	3.881705	9.451258	9.608086	10.235531	11.120742	8.902174	8.562227	6.321433	9.401018	10.783698	3.8155598	10.248006	8.789468	10.362916	4.161762	9.167655	10.800529	7.849317	10.684396	4.451648	5.233031	10.645842	9.219034	10.020724	10.668553	10.670995	3.791781
CLDN18	12.765996	13.141881	12.401141	12.373185	12.900979	12.631928	13.284215	12.823364	13.1631168	12.7936605	12.870306	12.242163	13.123738	12.933252	12.917604	12.569443	12.5694433	11.65824	12.823364	11.064394	13.385237	13.014196	6.355128	11.865871	12.880468	13.281793	13.315137	13.625136	13.0423	9.044967	12.720106	13.315137	7.4987606	13.0423	12.816145	12.9798	7.803408	12.964869	13.469199	11.792377	13.3453	2.917351	3.078214	13.217447	13.297428	13.139602	13.25066	13.25066	5.349643
REG1A	13.65989	13.65989	13.3272111	13.256986	14.433385	12.926072	13.2318407	13.548107	13.6598897	14.4645626	14.145276	14.621647	13.400073	10.82486	14.089208	12.769699	13.5481072	12.455012	13.095883	11.588646	13.876968	14.277877	7.651475	13.711428	13.261445	13.808801	14.201946	13.286787	13.210554	9.024978	13.579172	13.528592	6.0371784	14.303289	13.622706	14.572074	4.315368	13.784348	14.400266	13.930018	14.018765	4.652968	6.647994	14.254981	14.147211	13.643073	14.529408	14.303289	8.342427
OLFM4	10.920035	5.786018	1.7415671	2.115356	8.804755	10.011445	2.0685353	5.70749	6.9308637	6.8940913	2.890296	12.150115	4.708535	8.767291	11.20739	11.168545	9.9727882	11.768631	7.327318	11.93872	9.462375	10.056727	7.033883	11.486572	5.101634	11.994186	8.152002	9.440277	4.192288	3.285581	5.59614	8.01232	5.2646208	6.248117	3.84117	8.333171	2.395923	2.873067	10.392001	14.627038	9.185908	4.102669	4.872492	5.013507	2.393967	6.236367	14.201349	7.819119	7.191882
[truncated: 143 more columns]
