# Supplementary material for: Bioinformatics and systems biology approaches to identify potential common pathogeneses for sarcopenia and osteoarthritis
Source: Front Med (Lausanne). 2024 Jun 18;11:1380210. doi: 10.3389/fmed.2024.1380210 (PMC11221828; doi:10.3389/fmed.2024.1380210)
Supplement: Supplementary file 4 [file Data_Sheet_2.ZIP › raw data(2)/26.ssGSEA/1428/ssGSEA.result.txt]

id	GSM23735_Young	GSM23742_Young	GSM23743_Young	GSM23744_Young	GSM23747_Young	GSM23748_Young	GSM23751_Young	GSM23754_Young	GSM23756_Young	GSM23757_Young	GSM23736_Older	GSM23737_Older	GSM23738_Older	GSM23740_Older	GSM23741_Older	GSM23745_Older	GSM23746_Older	GSM23749_Older	GSM23750_Older	GSM23752_Older	GSM23753_Older	GSM23755_Older
Activated.B.cell	0.334265983905852	0.330607513827827	0.228257697526281	0.401254890496472	0.280050596501483	0.277033047352862	0.307156443496071	0.448966719299356	0.364404009771354	0.314200967985271	0.299790354629959	0.330127193233024	0.284201936356268	0.330595625564379	0.337427433150414	0.284718278824485	0.488848664148508	0.392062395545304	0.489367478993837	0.372455769077112	0.325495959418799	0.277749665571564
Activated.CD4.T.cell	0.11770596011735	0.183877277993668	0.131153318055253	0.239592706766733	0.194600436844844	0.0763119993313894	0.229277080180527	0.261467220264199	0.187718463321237	0.312809471946089	0.19444167510774	0.138376892985946	0.0816194915171509	0.109996120238561	0.162026327819602	0.169749403164745	0.244651072154315	0.23886604388315	0.27414625794869	0.113378373589842	0.135485072934332	0.150697285301654
Activated.CD8.T.cell	0.619496862601091	0.56404640094979	0.610164729901639	0.624110107764617	0.620653315980975	0.629060149512669	0.644962648118476	0.66907861311293	0.679339001617518	0.592003633308397	0.635859367227751	0.571825478791328	0.589452564644553	0.659050156506845	0.588372656686584	0.606894518207389	0.634007936218676	0.599132825678032	0.536121782323814	0.638324786191749	0.657936010513111	0.573927883189206
Activated.dendritic.cell	0.757095311733564	0.764991800977966	0.729377267329507	0.827704734699502	0.757641434127303	0.70232372559871	0.770602207925782	0.813260351822606	0.70408352698785	0.808943737678728	0.759593165690298	0.73347525754478	0.743414757747141	0.66984646450495	0.696864238310565	0.721668860150027	0.80371951181954	0.74245403548905	0.720536023052882	0.694221359430945	0.729255446921963	0.694159020252873
CD56bright.natural.killer.cell	0.731600153667833	0.697586248117775	0.686107955746139	0.67802810610491	0.699568886286479	0.69347869488486	0.716505649836479	0.714633672387774	0.626592880934068	0.672056065667541	0.687360221921267	0.746053951331146	0.746775984600044	0.724443393020699	0.673368938745231	0.71887155354112	0.672098262240402	0.680832117945622	0.697004321189226	0.728047273026773	0.679626196219494	0.685364867327783
CD56dim.natural.killer.cell	0.683286543501514	0.756212553717272	0.735759829380776	0.71183676883897	0.737119395942791	0.753472498713654	0.764042400305965	0.722162099801976	0.765081736203159	0.786756060130876	0.677603974781887	0.777522720206789	0.659467383428139	0.688831862810466	0.72114395222159	0.75266395717001	0.696052789270436	0.655000388904774	0.70887506772003	0.654420332495313	0.75568497002357	0.675685928387226
Eosinophil	0.0186887746009881	0	0.091625180617204	0.0241238096510709	0.0926117051176751	0.220960995629695	0.0463742555090577	0.0219744055472988	0.263829738338263	0.088713650124258	0.0515717500699098	0.0519018871501542	0.0654357019472227	0.237246799305363	0.082059336598631	0.0604638499368445	0.28743256670642	0.0522208193310776	0.289498484709562	0.136271006099549	0.0938365972393544	0.0633916243717094
Gamma.delta.T.cell	0.627778528133941	0.610438192866944	0.601985032740908	0.639240649069757	0.62046964922408	0.565514042729595	0.587675589008419	0.590029137027939	0.67485971586904	0.622640993252578	0.608620238078327	0.592267729496816	0.647336700986497	0.608748678435881	0.616263584832718	0.635467642627902	0.547908029468191	0.620689319788374	0.528463916481956	0.624276372135602	0.64329812219617	0.58061070905596
Immature.B.cell	0.504001431244652	0.479067077600833	0.514628013927547	0.405690555805539	0.400536779794256	0.434069287273392	0.468957339746554	0.446191504354812	0.585765164278727	0.537066944324632	0.47260901672735	0.493254034681684	0.450242209624812	0.548081338310912	0.560452569219906	0.487040875621326	0.651144486561485	0.490026323243827	0.591524648613129	0.466771838239733	0.474089884123233	0.521794407461536
Immature.dendritic.cell	0.93454746289513	0.946933290565048	0.915975834641427	0.948478505198934	0.852727110552084	0.932684730026052	0.871213547495809	0.92770709967835	0.891215330919118	0.889584927081448	0.964744840645525	0.887596060562366	0.953922232156631	0.896214773673052	0.935832907631631	0.944791414603494	0.857722595722205	0.942250187268577	0.898596592159163	0.883933237014977	0.923761515220591	0.937423610035992
MDSC	0.528531045312734	0.642029766099602	0.563703815850861	0.625510937647465	0.602737041358229	0.50841486026055	0.538880622736181	0.575335043191973	0.759126271014636	0.752453785319075	0.547880165746584	0.648284291092773	0.698475993539014	0.664041462597122	0.618611075738598	0.607370754237238	0.651724646659198	0.504579168389259	0.775718462804132	0.556592646966126	0.59823607575579	0.464162553783676
Macrophage	0.355517793608574	0.34882572065105	0.364938844984516	0.352691986591545	0.362925066042109	0.313765126381676	0.388650078322559	0.437579761205261	0.361494807817912	0.3914704885612	0.398201170381063	0.305065640386003	0.396120553158259	0.411335659200113	0.330844025289819	0.347222942041385	0.471996998348428	0.347740186210832	0.491865214818174	0.360024731791913	0.328109347659405	0.336132756852192
Mast.cell	0.443150105870403	0.482381743678556	0.536590660810958	0.480840672495933	0.475531955943485	0.376691886296054	0.510891727396213	0.451179447311918	0.408292195269251	0.553485163439048	0.43320087037229	0.352325820188459	0.517591305528154	0.508597760519948	0.406606665287953	0.381525893788191	0.662838103589412	0.429123986399218	0.642343572445484	0.427113680692767	0.450960335458713	0.434665794061667
Monocyte	0.896672762467928	0.833172322389729	0.868574848262548	0.868908631236808	0.82007270963455	0.88230840619295	0.809490036292722	0.83010975971914	0.899979389239517	0.789567744553636	0.876179162431913	0.860035085576697	0.859689428467283	0.873854696243938	0.875206928796423	0.855954319931266	0.79733425293634	0.829812626715794	0.839388507521474	0.802571311561609	0.866175968626496	0.793106671300193
Natural.killer.T.cell	0.602255040994051	0.617763779425626	0.605449267720312	0.597707168499102	0.570595662498639	0.5769451749167	0.618629132741402	0.630952952363437	0.719310196478798	0.556205206758232	0.530959715241087	0.589972330799556	0.562850263563157	0.690450003222997	0.572043205842639	0.555231878631754	0.729181804406488	0.578607592500163	0.698338354342021	0.60280958336916	0.508808002832761	0.621728626509421
Natural.killer.cell	0.657323187871587	0.6685084835623	0.672204596109114	0.63594358021989	0.651256876663638	0.636921420885096	0.636451959292187	0.660287286117838	0.710435681734721	0.628796527032387	0.619290969660118	0.633472945213565	0.664943878411883	0.695105219204765	0.632645401543364	0.652285044475931	0.629409544257327	0.638824394564771	0.656933099169457	0.601820654774809	0.647128626769178	0.645986061717784
Neutrophil	0.274846146630905	0.175904374901319	0.212484292222732	0.243891154891324	0.189390664481954	0.190964394283823	0.248409688033741	0.272017899842907	0.22556860618494	0.317620636330664	0.174745696721623	0.154966932333154	0.247368805258019	0.219344465149179	0.127098934618161	0.171251646570085	0.29742763512516	0.270146961457381	0.213660371571183	0.193476647490451	0.0833450088548814	0.10361486351438
Plasmacytoid.dendritic.cell	0.941392453616944	0.977253525572639	0.955795048116004	0.940681404257983	0.926260841830103	0.959064007425735	0.943816290960547	0.975880762430313	0.948338168478604	0.937681348891606	0.958818589419815	0.938952844570391	0.980924349971597	0.958845383077586	0.995838210991095	0.941842106397621	0.876387806637277	0.979104937883475	0.906300312760299	0.903817653425783	0.968843707577509	0.946477610160116
Regulatory.T.cell	0.495518802894615	0.525331996589928	0.61580891005177	0.548841929390492	0.574115784717302	0.530444780887584	0.564158377323202	0.440230393825083	0.569291607259752	0.544480425586649	0.529412526561049	0.543994516616052	0.525467704670846	0.525718610474454	0.465858038712772	0.481044521644654	0.436507544210165	0.511895450193027	0.449804862682502	0.489250164039124	0.440878906366012	0.446040141948417
T.follicular.helper.cell	0.462502632923073	0.43623641929198	0.495286142711533	0.494814597917964	0.512705648450908	0.462207287213761	0.541549399711701	0.432583423582907	0.561828368689247	0.456658335645849	0.505605267009186	0.48612321015763	0.539538463900192	0.528410837535401	0.473006504020862	0.474176369505441	0.522430560395238	0.456346594457067	0.542142050515081	0.471461076423222	0.453013832107152	0.524825949423877
Type.1.T.helper.cell	0.574507079132997	0.609576909845451	0.580096879913853	0.629444354501078	0.604302243391954	0.546774373948554	0.604785221181387	0.638528536230132	0.572984929143812	0.585847942643782	0.615587215968808	0.56676214227944	0.626708673789827	0.548516460298251	0.546664401513628	0.565195039923172	0.593801524651465	0.588266105516898	0.626286911700703	0.573143439760294	0.552894186461625	0.593196033573707
Type.17.T.helper.cell	0.718214157119652	0.705046986065913	0.771933601589598	0.767853869927544	0.797813880877685	0.691622730993515	0.745569192381766	0.804883960934063	0.602319965855369	0.858694273808243	0.722331794602873	0.768101959142245	0.656681882246405	0.697270056268299	0.753109893480276	0.691899821887014	0.864398406235871	0.66381570251102	0.709325989381854	0.705787776382663	0.692283868263653	0.741215359571493
Type.2.T.helper.cell	0.4196915416222	0.466252375499277	0.47987577856655	0.494668739954606	0.464557655530711	0.460566147458761	0.47666710014758	0.504700023843279	0.50267761424505	0.52307118130548	0.441181232074486	0.43985845846839	0.474449380210817	0.491267034066971	0.45808964937324	0.427509173846886	0.570146190676516	0.477875782744094	0.518459091128765	0.510696550858116	0.481270677112957	0.503295072436817
Effector.memory.CD4.T.cell	0.263127382400379	0.301415929639967	0.389074267412188	0.269548676553046	0.319241582888053	0.259199045017261	0.432031119927921	0.412232950922521	0.444649496817207	0.512398316217281	0.323684231043612	0.338618583910363	0.301807875508223	0.512776363903602	0.302520523265944	0.127344069328707	0.574176347420233	0.396306976439806	0.54007162526443	0.364781910417301	0.328048520105528	0.26488208812604
Memory.B.cell	0.352865532114562	0.324706735915103	0.335153646821159	0.541095615006457	0.351062602334264	0.336335889750772	0.317597308306114	0.427285565813512	0.588414094487585	0.497383006889893	0.423605622840563	0.415056000393434	0.290219225052991	0.384193322444	0.253888532333764	0.151860193513341	0.766112523020111	0.503830701180875	0.638087851710538	0.319191575882648	0.419564143259714	0.28356279620271
Central.memory.CD4.T.cell	0.624088178398993	0.57008434564086	0.67300932785913	0.597863145893419	0.702300364976045	0.583687459434742	0.599409858538572	0.69691296530765	0.671423419944197	0.706022959629368	0.515977464195427	0.664116766277781	0.676423288725961	0.685792755385247	0.563371681056321	0.675206601490167	0.729409893980712	0.613513696424946	0.538773138929657	0.681290350023862	0.681876960324084	0.663692627640477
Central.memory.CD8.T.cell	0.709258606565012	0.745411380069677	0.773969662861447	0.726079117347477	0.765966963821299	0.764577945139963	0.774541742882938	0.776142290441005	0.717363882551555	0.76608079805849	0.805695894276356	0.794745041660724	0.828481192857035	0.778064777604539	0.76545670721019	0.730543532691522	0.761225334124157	0.851666808962978	0.671367513622807	0.76663153298602	0.790017880321028	0.780720399137079
Effector.memory.CD8.T.cell	0.787069563464479	0.854615052851397	0.775539090656116	0.865838466794527	0.838465887398131	0.879492845075228	0.925691824839021	0.997393517499392	0.61237537857803	0.814267216085865	1	0.884546143580737	0.848913646176818	0.887483133659192	0.936775030623551	0.82865240871589	0.629808861942973	0.842971800996096	0.680197341003099	0.813554613673177	0.86898217272743	0.827246485723736
