# Supplementary material for: Bioinformatics and systems biology approaches to identify potential common pathogeneses for sarcopenia and osteoarthritis
Source: Front Med (Lausanne). 2024 Jun 18;11:1380210. doi: 10.3389/fmed.2024.1380210 (PMC11221828; doi:10.3389/fmed.2024.1380210)
Supplement: Supplementary file 4 [file Data_Sheet_2.ZIP › raw data(2)/26.ssGSEA/55235/ssGSEA.result.txt]

id	GSM1332201_ND	GSM1332202_ND	GSM1332203_ND	GSM1332204_ND	GSM1332205_ND	GSM1332206_ND	GSM1332207_ND	GSM1332208_ND	GSM1332209_ND	GSM1332210_ND	GSM1332211_OA	GSM1332212_OA	GSM1332213_OA	GSM1332214_OA	GSM1332215_OA	GSM1332216_OA	GSM1332217_OA	GSM1332218_OA	GSM1332219_OA	GSM1332220_OA
Activated.B.cell	0.0939828967302644	0.0375466548431561	0.0227229563674543	0.0262658550881734	0.138258855140014	0.140262013528954	0.126026738329842	0.143808538306116	0.0581844343827216	0.21902050067661	0.149541524902471	0.224669912327919	0.291329047761875	0.123440529949519	0.377172326571308	0.0950922670360503	0.316893554305612	0.298969685777216	0.345713895953227	0.399020850442945
Activated.CD4.T.cell	0.296181077403016	0.342303979961334	0.282178792824553	0.426705029582339	0.290899077263463	0.342370551558936	0.448547129862721	0.316480504981204	0.191294663956054	0.360344880804566	0.294966112016979	0.295155876969028	0.288665246596499	0.288773909984954	0.345267957631154	0.19538966173502	0.205898979018629	0.31692106944881	0.24913213227492	0.177580838897316
Activated.CD8.T.cell	0.63432104364323	0.522075116546916	0.553910186267865	0.537017749924091	0.463386476577457	0.483593090942106	0.603578628830811	0.455460300784213	0.508211106953834	0.672786720720003	0.568421312395661	0.600844005981626	0.621189982759389	0.556162539642822	0.600479583826312	0.564569180711646	0.552385300192118	0.575441619867541	0.599882911522191	0.543491359368419
Activated.dendritic.cell	0.831110298673596	0.81891277009681	0.809604760966509	0.84474058516175	0.808926351834362	0.77686927007079	0.870405847594344	0.864041260467687	0.848704072975828	0.842350058125394	0.812445548581684	0.857277872816682	0.807809096315393	0.807169278541156	0.80980096048038	0.803488704843689	0.853697251499662	0.900483540738398	0.832293294959619	0.832921456330197
CD56bright.natural.killer.cell	0.682500716068845	0.658145207518556	0.618009263695982	0.646634034540349	0.611530346429598	0.674759090337935	0.663776390306552	0.637788569988897	0.654340942166959	0.644025717602973	0.66754873774417	0.650296259011366	0.667458733530233	0.62735480036414	0.673635165369055	0.669458472314887	0.685420777327416	0.682240502126814	0.665343822648194	0.65186203735439
CD56dim.natural.killer.cell	0.498102475200066	0.47726803464573	0.490686792263186	0.499988727826067	0.492835936507076	0.426929692366561	0.490505370486305	0.594477360832268	0.54229924098959	0.43070169322526	0.497515218448384	0.445026668206776	0.492133625506286	0.577949701196011	0.498933898243267	0.493645146120352	0.582279832563427	0.541864638296731	0.468050059201083	0.403281400908535
Eosinophil	0.227102096676192	0.342505833294037	0.283433779059996	0.29984257608815	0.278441377338331	0.348699188245815	0.185926882379991	0.302971404240896	0.280666525853587	0.23753317994487	0.179578159737949	0.176851902190347	0.155702144604027	0.181397261410232	0.218436023675003	0.149088139400387	0.0543182780537184	0.184664832165759	0.0341183145068149	0
Gamma.delta.T.cell	0.74270543622538	0.692568713265656	0.585859346843829	0.670422109728736	0.624898910921423	0.665188253937935	0.638267199948783	0.589587179673868	0.741268237059314	0.696305526282804	0.718411017943241	0.734657915488697	0.741319322851394	0.724644583095424	0.694351527860659	0.698147446074901	0.722807849969524	0.767107463267407	0.69197113041708	0.68169757998432
Immature.B.cell	0.53100307621478	0.545668821061236	0.486937548072087	0.486971863325072	0.470883431938741	0.558810004612634	0.463571692229617	0.473136247132266	0.536782578019773	0.551034889287615	0.599018239649561	0.71755186197126	0.665461156559872	0.646132569399616	0.678479868687456	0.71919763516464	0.712857514032461	0.792745797412006	0.679233482247417	0.648625868667564
Immature.dendritic.cell	0.747164297577327	0.733157346651936	0.728860234403516	0.72862033889178	0.747324500682943	0.728517272482789	0.756193970144482	0.7566846224865	0.764583519143786	0.752188049254262	0.76722399841345	0.784990358877749	0.748236782826556	0.775309433872683	0.799344699916888	0.774674137940854	0.819920444674114	0.813598336529779	0.818457023697974	0.758191058926751
MDSC	0.786056074850664	0.762963518407014	0.694392729569587	0.831431709740376	0.802394237595626	0.743349101287014	0.844363891795459	0.662287999419727	0.802987624008565	0.829038750095919	0.829481249602071	0.914831244027231	0.831803442572783	0.796988598381924	0.90566464976456	0.881921248418864	0.901537067297993	0.973583815096375	0.859714861710069	0.841381424185196
Macrophage	0.58959091781136	0.554651606988321	0.546044898119389	0.52617949571183	0.480870467018633	0.51243073523864	0.501221704122601	0.439164878115719	0.630646372454562	0.571053609975602	0.580118623629428	0.622688982649842	0.589172329966189	0.546441893523749	0.631494260319474	0.62835275890561	0.653621725726742	0.73498749564146	0.63309021419536	0.601729201390631
Mast.cell	0.627295774473286	0.591734553618742	0.549434460854481	0.599676588512032	0.583330633625651	0.616033578785791	0.628731439327947	0.676085050001884	0.572695707412244	0.626460933498251	0.625415544137703	0.672027800788185	0.53047401237559	0.655860521719002	0.597042933333296	0.602205202707861	0.554075132465952	0.650522581843223	0.702885936947754	0.572974619434636
Monocyte	0.725368795628282	0.735652500656523	0.724898351266249	0.727864648111142	0.716567067405286	0.671020656156606	0.67920217306325	0.693446049110328	0.718390349992707	0.725721924311346	0.772304624624951	0.727468765491797	0.749412481475472	0.73869064329694	0.689900541867903	0.741006970249152	0.726702446307313	0.694988263124944	0.705978968885418	0.702664671203447
Natural.killer.T.cell	0.531868809169772	0.55403968573436	0.522269533679075	0.55245930855976	0.617559364006125	0.581917607522542	0.640068529124878	0.605828738802322	0.564402902493059	0.565192721481403	0.59136515462324	0.58308957364773	0.582166617786224	0.605288542624369	0.625486140034295	0.600038523744413	0.597607954408066	0.617596971788957	0.58921300755016	0.595297414774609
Natural.killer.cell	0.594966504529757	0.621974016638991	0.641982385776504	0.611979654125911	0.581074367214744	0.589816060102234	0.604275634957051	0.621639668188819	0.602854761732074	0.58633382073576	0.611200348616385	0.663884094959492	0.666988949540955	0.621873669939095	0.687628535515835	0.657736382615192	0.686731733288431	0.71287400141105	0.656975668920308	0.666958821671792
Neutrophil	0.214123458829627	0.224368771411417	0.203263400757278	0.246814313364953	0.271054377159946	0.251896240761252	0.347690750734342	0.264560588270072	0.256074019497302	0.207670349101924	0.208981410917295	0.245590106929447	0.208984755124898	0.163595577483889	0.235747255140256	0.17346967238568	0.20197386650261	0.245441331776013	0.207486393444733	0.313962774260808
Plasmacytoid.dendritic.cell	0.962711744488668	0.926650671336054	0.942297807035939	0.997956699290062	0.959717077265887	0.940409548471213	0.95853736099009	0.988416829162125	0.960808192913926	0.917803134073055	0.967561723812122	1	0.961622999693102	0.987003612434922	0.994887565945668	0.992716165259873	0.969488821708082	0.959411552399333	0.949200334556913	0.957751163361067
Regulatory.T.cell	0.708691960656797	0.690564040979612	0.678064725182957	0.659438512936215	0.752235096748194	0.71118716690699	0.767233320091325	0.646937436645058	0.74403252957296	0.685203903647027	0.740453324568442	0.768644209825849	0.790257007175114	0.761492024030422	0.823931621360076	0.788001013676929	0.799851940472831	0.808073929140799	0.762121409479332	0.736977141946142
T.follicular.helper.cell	0.542372788069504	0.533726171230672	0.502695237497953	0.509915073654342	0.551310287687777	0.504399134697754	0.531541121236179	0.505040042044653	0.507849362311428	0.514130982173549	0.516430456457573	0.570251511875618	0.525674481642126	0.592230375075561	0.545469570603312	0.569936282828981	0.548124651927964	0.585908146266171	0.560948082678464	0.555267076517344
Type.1.T.helper.cell	0.581898745542437	0.562726122588097	0.560902048724246	0.565382598480178	0.596245562621452	0.592680760472819	0.601684556990346	0.58734310790646	0.575706518431242	0.567597677364303	0.564560075053968	0.628111818270465	0.594301505216907	0.604276772086806	0.594481119550086	0.605243984577415	0.615955899303424	0.620663544482402	0.60430962416845	0.569375056110323
Type.17.T.helper.cell	0.419425377408715	0.402943615022907	0.435715110110356	0.426776421615627	0.498168067392622	0.43100213343377	0.476680303827971	0.548439355824898	0.400370153126161	0.482223008917026	0.397818705199347	0.41165222900012	0.43795524038954	0.388520984223142	0.426576409650339	0.430920987429487	0.442087995584117	0.452549648670725	0.431268484050927	0.464405748104502
Type.2.T.helper.cell	0.466390830488061	0.490770120895837	0.488769038559921	0.450019413691958	0.478290390085199	0.554455481145143	0.503420770002774	0.522582718752086	0.484997888718535	0.441818956769556	0.425166343093715	0.421138019002313	0.414835957977741	0.446428585779752	0.432427730988661	0.412158002193393	0.430584570818964	0.411821028005935	0.423957008601196	0.421616406848144
Effector.memory.CD4.T.cell	0.105947586959894	0.116619148832095	0.16681975458336	0.086684069535295	0.0942240894819118	0.134196781784711	0.226207047139416	0.143912951944218	0.0430014952592986	0.353518456824049	0.376761505797696	0.333681824011914	0.399979884502477	0.248269129939753	0.372014076961255	0.285961961705769	0.338122117024308	0.402244571512474	0.359134869995932	0.374966510110485
Memory.B.cell	0.0630487968230304	0.117608558762378	0.187708827900546	0.135968760908196	0.0435777716468842	0.196734990971912	0.126414065156824	0.247263631942851	0.125133187431015	0.147008498000193	0.101838231181129	0.127192618669356	0.138445203187413	0.183864675887362	0.217942818772326	0.203279417663009	0.292742989737949	0.201766150170109	0.220171741569647	0.259138715617517
Central.memory.CD4.T.cell	0.393083939479731	0.471491529129335	0.492365189899152	0.390061748081719	0.395426341390344	0.450263052137005	0.455040564084221	0.383502474836468	0.425556791570966	0.530529514529386	0.545304881282531	0.482836793298002	0.443277264035227	0.497828627635599	0.510477926653617	0.552125949853732	0.502142536962139	0.565421831010206	0.581741401683718	0.604813944970404
Central.memory.CD8.T.cell	0.711925703943426	0.731805988509489	0.721389627838864	0.732918212306122	0.773736908649958	0.755471496443835	0.763220275767692	0.739690363961093	0.73897350743071	0.789082247370944	0.66852761119266	0.66862828838882	0.654644841811809	0.652263389470785	0.687984955857845	0.608403715898959	0.652015321109348	0.66035980102683	0.667059708316529	0.64715632912821
Effector.memory.CD8.T.cell	0.887658960674721	0.812097960705336	0.794475621635914	0.791889904918638	0.853979911704377	0.78902641677513	0.879297973168802	0.756708595858878	0.818095915112163	0.798179981650456	0.660961051449954	0.730435509613485	0.875263473085619	0.74478035650805	0.763510403586729	0.729845603361997	0.7161308758545	0.767956887774906	0.730589364336335	0.634582987978419
