# Supplementary material for: Bioinformatics and systems biology approaches to identify potential common pathogeneses for sarcopenia and osteoarthritis
Source: Front Med (Lausanne). 2024 Jun 18;11:1380210. doi: 10.3389/fmed.2024.1380210 (PMC11221828; doi:10.3389/fmed.2024.1380210)
Supplement: Supplementary file 4 [file Data_Sheet_2.ZIP › raw data(2)/27.heatmap/1428/wgcnaDiagnostic19.heatmap.R]

######Video source: https://ke.biowolf.cn
######ÉúÐÅ×ÔÑ§Íø: https://www.biowolf.cn/
######Î¢ÐÅ¹«ÖÚºÅ£ºbiowolf_cn
######ºÏ×÷ÓÊÏä£ºbiowolf@foxmail.com
######´ðÒÉÎ¢ÐÅ: 18520221056

#install.packages("pheatmap")


#ÒýÓÃ°ü
library(pheatmap)
inputFile="ssGSEA.result.txt"      #ssGSEAµÄ½á¹ûÎÄ¼þ
setwd("C:\\biowolf\\wgcnaDiagnostic\\19.heatmap")     #ÉèÖÃ¹¤×÷Ä¿Â¼

#¶ÁÈ¡ÃâÒßÏ¸°ûµÄ´ò·ÖÎÄ¼þ
rt=read.table(inputFile, header=T, sep="\t", check.names=F, row.names=1)

#¶ÔÑùÆ··Ö×é
con=grepl("_con", colnames(rt), ignore.case=T)
treat=grepl("_treat", colnames(rt), ignore.case=T)
conData=rt[,con]
treatData=rt[,treat]
conNum=ncol(conData)
treatNum=ncol(treatData)
data=cbind(conData,treatData)

#»æÖÆÈÈÍ¼
Type=c(rep("Con",conNum), rep("Treat",treatNum))
names(Type)=colnames(data)
Type=as.data.frame(Type)
pdf(file="heatmap.pdf", width=8, height=5)
pheatmap(data, 
         annotation=Type, 
         color=colorRampPalette(c(rep("blue",3), "white", rep("red",3)))(50),
         cluster_cols=F,
         show_colnames=F,
         scale="row",
         fontsize = 6,
         fontsize_row=6,
         fontsize_col=6)
dev.off()


######Video source: https://ke.biowolf.cn
######ÉúÐÅ×ÔÑ§Íø: https://www.biowolf.cn/
######Î¢ÐÅ¹«ÖÚºÅ£ºbiowolf_cn
######ºÏ×÷ÓÊÏä£ºbiowolf@foxmail.com
######´ðÒÉÎ¢ÐÅ: 18520221056
