# Supplementary material for: Bioinformatics and systems biology approaches to identify potential common pathogeneses for sarcopenia and osteoarthritis
Source: Front Med (Lausanne). 2024 Jun 18;11:1380210. doi: 10.3389/fmed.2024.1380210 (PMC11221828; doi:10.3389/fmed.2024.1380210)
Supplement: Supplementary file 4 [file Data_Sheet_2.ZIP › raw data(2)/28.vioplot/1428/immuneDiff.xls]

Cell	pvalue
Activated.dendritic.cell	0.0299607513229804
CD56dim.natural.killer.cell	0.0205800391558905
Regulatory.T.cell	0.00895698728516066
