# Supplementary material for: Bioinformatics and systems biology approaches to identify potential common pathogeneses for sarcopenia and osteoarthritis
Source: Front Med (Lausanne). 2024 Jun 18;11:1380210. doi: 10.3389/fmed.2024.1380210 (PMC11221828; doi:10.3389/fmed.2024.1380210)
Supplement: Supplementary file 4 [file Data_Sheet_2.ZIP › raw data(2)/28.vioplot/1428/wgcnaDiagnostic20.vioplot.R]

######Video source: https://ke.biowolf.cn
######ÉúÐÅ×ÔÑ§Íø: https://www.biowolf.cn/
######Î¢ÐÅ¹«ÖÚºÅ£ºbiowolf_cn
######ºÏ×÷ÓÊÏä£ºbiowolf@foxmail.com
######´ðÒÉÎ¢ÐÅ: 18520221056

#install.packages("vioplot")


library(vioplot)                  #ÒýÓÃ°ü 
inputFile="ssGSEA.result.txt"     #ssGSEAµÄ½á¹ûÎÄ¼þ
setwd("C:\\biowolf\\wgcnaDiagnostic\\20.vioplot")     #ÉèÖÃ¹¤×÷Ä¿Â¼

#¶ÁÈ¡ÃâÒßÏ¸°ûµÄ´ò·ÖÎÄ¼þ
rt=read.table(inputFile, header=T, sep="\t", check.names=F, row.names=1)

#¶ÔÑùÆ··Ö×é
con=grepl("_con", colnames(rt), ignore.case=T)
treat=grepl("_treat", colnames(rt), ignore.case=T)
conData=rt[,con]
treatData=rt[,treat]
conNum=ncol(conData)
treatNum=ncol(treatData)
rt=t(cbind(conData,treatData))

#»æÖÆÐ¡ÌáÇÙÍ¼
outTab=data.frame()
pdf(file="vioplot.pdf", width=13, height=8.5)
par(las=1,mar=c(10,6,3,3))
x=c(1:ncol(rt))
y=c(1:ncol(rt))
plot(x,y,
     xlim=c(0,(3*ncol(rt)-3)),ylim=c(min(rt),max(rt)+0.05),
     main="",xlab="", ylab="Fraction",
     pch=21,
     col="white",
     xaxt="n")

#¶ÔÃ¿¸öÃâÒßÏ¸°ûÑ­»·£¬»æÖÆvioplot£¬¶ÔÕÕ×éÓÃÀ¶É«±íÊ¾£¬ÊµÑé×éÓÃºìÉ«±íÊ¾
for(i in 1:ncol(rt)){
	  if(sd(rt[1:conNum,i])==0){
	    rt[1,i]=0.00001
	  }
	  if(sd(rt[(conNum+1):(conNum+treatNum),i])==0){
	    rt[(conNum+1),i]=0.00001
	  }
	  conData=rt[1:conNum,i]
	  treatData=rt[(conNum+1):(conNum+treatNum),i]
	  vioplot(conData,at=3*(i-1),lty=1,add = T,col = 'blue')
	  vioplot(treatData,at=3*(i-1)+1,lty=1,add = T,col = 'red')
	  wilcoxTest=wilcox.test(conData,treatData)
	  p=wilcoxTest$p.value
	  if(p<0.05){
	      cellPvalue=cbind(Cell=colnames(rt)[i],pvalue=p)
		  outTab=rbind(outTab,cellPvalue)
	  }
	  mx=max(c(conData,treatData))
	  lines(c(x=3*(i-1)+0.2,x=3*(i-1)+0.8),c(mx,mx))
	  text(x=3*(i-1)+0.5, y=mx+0.02, labels=ifelse(p<0.001, paste0("p<0.001"), paste0("p=",sprintf("%.03f",p))), cex = 0.8)
}
legend("topright", 
       c("Con", "Treat"),
       lwd=3,bty="n",cex=1,
       col=c("blue","red"))
text(seq(1,(3*ncol(rt)-2),3),-0.075,xpd = NA,labels=colnames(rt),cex = 1,srt = 45,pos=2)
dev.off()

#Êä³öÃâÒßÏ¸°ûºÍpÖµ±í¸ñÎÄ¼þ
write.table(outTab,file="immuneDiff.xls",sep="\t",row.names=F,quote=F)


######Video source: https://ke.biowolf.cn
######ÉúÐÅ×ÔÑ§Íø: https://www.biowolf.cn/
######Î¢ÐÅ¹«ÖÚºÅ£ºbiowolf_cn
######ºÏ×÷ÓÊÏä£ºbiowolf@foxmail.com
######´ðÒÉÎ¢ÐÅ: 18520221056
