# Supplementary material for: Bioinformatics and systems biology approaches to identify potential common pathogeneses for sarcopenia and osteoarthritis
Source: Front Med (Lausanne). 2024 Jun 18;11:1380210. doi: 10.3389/fmed.2024.1380210 (PMC11221828; doi:10.3389/fmed.2024.1380210)
Supplement: Supplementary file 4 [file Data_Sheet_2.ZIP › raw data(2)/28.vioplot/55235/immuneDiff.xls]

Cell	pvalue
Activated.B.cell	0.00208924202732252
Eosinophil	2.16501764489381e-05
Gamma.delta.T.cell	0.0354629890233605
Immature.B.cell	1.0825088224469e-05
Immature.dendritic.cell	0.000205676676264912
MDSC	0.0010500335577735
Macrophage	0.00208924202732252
Natural.killer.cell	0.000324752646734071
Regulatory.T.cell	0.000725280911039425
T.follicular.helper.cell	0.0015046872632012
Type.1.T.helper.cell	0.0146896447206045
Type.2.T.helper.cell	2.16501764489381e-05
Effector.memory.CD4.T.cell	0.000129901058693628
Central.memory.CD4.T.cell	0.0015046872632012
Central.memory.CD8.T.cell	1.0825088224469e-05
Effector.memory.CD8.T.cell	0.0015046872632012
