# Supplementary material for: Bioinformatics and systems biology approaches to identify potential common pathogeneses for sarcopenia and osteoarthritis
Source: Front Med (Lausanne). 2024 Jun 18;11:1380210. doi: 10.3389/fmed.2024.1380210 (PMC11221828; doi:10.3389/fmed.2024.1380210)
Supplement: Supplementary file 4 [file Data_Sheet_2.ZIP › raw data(2)/29.immuneCor/normalize.txt]

id	GSM1308392_con	GSM1308393_con	GSM1308394_con	GSM1308395_con	GSM1308396_con	GSM1308397_con	GSM1308398_con	GSM1308399_con	GSM1308400_con	GSM1308401_con	GSM1308402_con	GSM1308403_con	GSM1308404_con	GSM1308405_con	GSM1308406_con	GSM1308407_con	GSM1308408_con	GSM1308409_con	GSM1308410_con	GSM1308411_con	GSM1308412_con	GSM1606492_con	GSM1606494_con	GSM1606496_con	GSM1606498_con	GSM1606500_con	GSM1606502_con	GSM1606504_con	GSM1606506_con	GSM1606508_con	GSM1606510_con	GSM1606512_con	GSM1606514_con	GSM1606516_con	GSM1606518_con	GSM1606520_con	GSM1606522_con	GSM1606524_con	GSM1606526_con	GSM1606528_con	GSM1606530_con	GSM1606532_con	GSM1606534_con	GSM1606536_con	GSM1606538_con	GSM1606540_con	GSM1606542_con	GSM1606544_con	GSM1606546_con
A1BG	5.555467	5.27932	5.573383	5.3277928	5.099898	4.86304	5.207847	5.0711496	5.00688	5.1208444	4.9392345	4.643424	5.305486	5.082154	4.805118	4.940544	5.353507	4.9699411	5.809408	5.09859	5.115664	4.8451	5.781263	5.31855	4.631121	5.159712	4.895838	5.729419	5.579912	5.19091	5.494856	4.600127	5.691135	5.484043	4.586975	5.715653	4.977003	5.110713	4.697399	4.882898	5.136554	4.787829	4.891614	4.773562	4.593128	4.950559	5.225967	4.943903	5.395619
A1BG-AS1	5.201792	5.402559	4.624067	4.6864204	4.67331	4.728784	4.546751	4.9194341	4.605878	4.5525975	4.6217474	4.572615	5.040195	5.365358	4.792524	4.636984	4.948739	5.488157	5.073064	4.906364	4.812144	4.268485	5.189987	5.010576	4.400525	5.4267	4.609284	5.053197	4.526569	5.060542	4.426117	4.781867	4.212605	4.71875	4.527154	4.688591	4.682371	4.581216	4.179949	4.471768	5.260697	4.695704	4.445272	4.639991	4.529847	3.776449	4.01528	4.415786	4.753465
A1CF	7.082125	6.584555	4.890625	3.6007305	3.752147	5.302568	6.361464	4.9292452	4.570673	5.547093	6.1504842	4.707918	7.830106	4.910012	5.854425	4.955603	6.32926	4.3104283	8.161401	4.939492	7.811909	3.277584	4.881043	4.648345	3.009693	6.541227	4.368236	4.853113	5.702486	4.381371	6.697161	2.885059	4.846533	4.896901	3.586959	5.267125	5.392964	5.295788	4.214789	5.06644	6.189637	9.035972	5.822202	3.778687	4.681741	5.810339	5.47705	4.922366	7.976556
A2M	8.804613	8.687984	9.127253	8.8961428	8.742004	9.083361	8.645565	8.5164425	8.96514	8.2555524	8.3939765	8.895667	8.773324	8.864835	8.554852	8.897791	8.483903	9.3016918	8.880096	8.679183	8.850038	9.553862	9.496216	9.506825	10.285746	10.427709	9.232163	9.323818	9.35872	9.413782	8.968953	10.02866	9.444539	8.940901	9.4227463	8.940901	9.352784	9.249675	10.123735	9.272868	9.165202	9.444539	9.110246	10.018091	10.168552	9.185307	8.710499	9.148945	9.046258
A2ML1	2.537737	2.455515	2.370215	2.8253586	2.609829	2.445498	2.597192	3.0632698	2.789018	2.7100046	2.3743908	2.450258	2.149321	2.425424	2.375449	2.339598	2.516358	2.4359767	2.36971	2.38285	2.161947	2.407638	2.414626	2.443816	2.395889	2.339959	2.308744	2.483328	2.609172	2.421983	3.379006	2.426665	3.162028	3.621165	2.4130493	2.899175	2.376479	2.375652	2.393786	2.440563	2.43717	2.382562	2.408536	3.579313	2.387409	2.370392	2.382985	2.375872	2.347844
A4GALT	6.60426	7.216094	7.120695	7.3136986	7.826444	6.768391	7.566888	7.3509304	6.848791	7.2160938	7.1451177	7.560794	6.625048	7.229057	7.373474	6.949038	7.194618	7.3951232	7.910564	7.624654	7.299221	7.603897	7.773736	7.699222	8.190908	7.091712	7.836448	7.422802	7.836448	7.369185	7.571495	7.936154	7.720322	8.053483	7.9243813	7.891718	8.186186	7.366858	7.249257	7.72815	7.574412	7.685482	7.915087	7.934357	8.204811	7.702168	8.28426	8.188576	7.58826
A4GNT	7.660853	6.229938	6.336862	6.540075	7.40865	8.967915	6.086147	9.0677703	9.522196	8.4464779	9.3754222	6.995297	6.865939	8.351792	7.620525	9.042377	7.191435	9.0473869	3.639758	6.02505	5.092677	7.161895	6.33377	8.529384	2.863114	7.223659	7.082582	8.896547	6.142117	8.682363	5.497785	3.962789	8.093877	6.167285	4.6976719	6.009907	5.021753	7.900386	4.407653	4.953553	10.574434	5.6041	8.371019	3.641082	3.404952	7.087256	8.222935	6.385023	7.372228
AAAS	7.009127	7.234949	6.950343	7.2943033	6.805037	6.94314	7.114186	7.1221237	7.252788	7.1847816	7.3265469	7.067589	7.208936	7.258563	7.008859	7.141255	7.228473	7.0725555	7.413919	7.063725	7.342593	7.676779	8.190097	8.088982	8.127109	8.198808	8.045678	8.119907	8.33365	7.986405	8.047853	7.972983	8.116276	8.057139	8.3556154	8.356284	8.112557	8.25387	8.251731	8.146042	7.674158	7.776671	8.112039	8.363	8.575668	8.403445	8.450575	8.290137	7.940381
AACS	8.260155	8.613417	8.422091	7.9476375	8.200809	8.32566	8.324978	8.5332355	8.69099	8.6251474	8.3584666	8.097128	8.134966	8.280105	8.510716	8.168422	8.282744	8.5461916	8.263938	8.467993	8.343672	6.668614	7.781475	7.563698	6.33981	7.058958	7.389009	7.768603	7.746397	8.065662	7.718166	6.58931	7.73372	7.707003	6.8282605	7.966191	7.431697	7.876465	6.579431	7.627871	8.160067	8.297139	7.300251	6.806831	6.566124	7.76996	7.824377	7.71342	8.22069
AACSP1	2.439637	2.785377	3.183086	3.160093	2.606763	2.497373	2.325529	2.7079315	2.635775	2.5348154	2.683014	2.777128	2.250684	2.691745	2.583371	2.29405	2.152874	2.3890273	2.418675	2.301747	2.804882	2.278636	2.827094	2.603715	2.182873	2.076985	3.21391	2.151097	3.264064	3.286952	3.622866	2.483185	2.431601	2.447274	2.4078455	2.135657	2.669298	2.505482	2.135657	3.494899	2.554193	2.266884	3.038747	2.02332	2.054038	2.382058	2.132566	2.142413	2.293098
AADAC	10.612794	11.010327	10.410228	10.9836129	10.170685	9.943652	10.22524	10.8442151	10.683993	11.2998574	11.0154668	10.088977	11.219228	9.688485	10.897445	9.47791	11.109726	9.5502878	10.679953	10.421252	10.398762	8.645391	10.347442	9.877379	4.018171	8.650073	9.284172	9.754846	10.53059	10.526525	9.863966	5.6799	9.349189	9.472894	4.5296808	9.75381	10.139832	9.942941	5.427601	9.790503	9.589122	9.638072	9.412039	3.69826	3.226901	9.283227	10.489467	9.133965	10.369614
AADACL2	2.744485	2.405538	2.38889	1.8491382	1.50005	1.590314	2.072576	2.8306312	2.646009	2.65628	2.716242	2.348432	2.434463	1.365946	2.665912	2.186439	2.953455	2.447299	2.981209	2.740261	2.150017	2.008039	1.931787	1.983503	3.478982	1.936891	2.308093	1.903651	1.89732	1.890777	2.572914	4.760115	3.646117	1.939627	1.9380139	1.936068	1.931375	2.329987	3.259133	3.413609	1.901049	3.184004	2.031437	3.434562	3.956738	1.919855	1.935454	1.93258	4.186431
AADAT	6.11263	6.614421	5.912169	6.0877564	6.029465	6.363031	6.632267	6.5725472	6.897989	6.38093	6.4929817	6.46654	6.077899	6.237706	6.605555	6.350583	6.428442	6.1038952	5.357692	6.254837	5.388956	5.161018	5.758882	5.461351	6.411151	5.635751	5.640619	5.548536	5.391332	5.552597	5.277647	6.541747	5.448294	5.476852	6.4589897	5.2076	5.70154	5.336117	6.514876	5.581215	5.51695	5.620169	5.262466	6.518008	6.547707	5.086483	5.786877	5.300215	5.846192
AAGAB	7.77299	7.784374	7.627254	8.45509	7.661496	7.690795	7.885771	8.0507096	7.650301	7.7436555	7.7994033	7.443061	7.733269	7.819957	8.020549	7.596653	8.046061	7.4020096	8.078399	7.707597	7.561433	7.159754	7.285581	8.055133	6.929333	7.70584	7.719099	8.058819	7.947184	7.231397	8.03616	6.332238	7.911591	7.562409	6.5668379	7.796919	8.008373	7.992223	7.219518	7.053022	7.786356	7.630542	7.667302	6.417049	7.145685	7.955634	8.196501	7.914388	7.945317
AAK1	6.141954	6.215764	6.47602	6.8076358	6.844993	6.324391	6.397127	6.3308095	6.536703	6.3582453	6.5024695	6.263263	6.355049	6.702544	6.14486	6.337687	6.360004	6.4347254	6.462812	6.448244	6.285026	6.574043	6.240307	6.58111	6.235962	6.092078	6.117163	6.380926	6.267861	6.122722	6.594043	5.845831	6.413148	6.508854	5.8594245	6.442296	6.253826	6.281264	6.166713	6.396814	5.943586	5.785207	6.072437	5.835724	5.860977	6.15704	6.145787	6.306214	6.023731
AAMP	9.063452	9.258772	9.069021	8.9233249	9.267503	9.38672	9.212555	9.3431545	9.554065	9.3149619	9.3583035	9.766697	8.996976	9.174442	9.301266	9.196588	9.246796	9.3797493	8.770397	9.434477	8.743906	7.629411	8.969081	8.832915	8.077633	8.454558	9.156254	9.034944	9.25731	9.170267	9.207538	8.580715	8.909316	8.949093	8.7259235	9.089153	9.151306	9.27661	8.956391	9.10634	9.36517	8.9203	9.25731	8.760811	8.808586	9.323629	9.231812	9.159206	9.296492
AANAT	2.91556	4.011519	3.268758	2.7067919	2.841762	2.659629	2.929354	3.2809418	3.093578	3.42227	3.3253213	3.380191	3.711595	3.403508	3.226438	3.235092	3.177483	3.1861384	3.399493	3.398186	3.59389	3.492598	3.497255	3.5466	2.971575	2.812892	3.597568	3.385519	2.86676	3.343983	4.357815	2.860231	3.674504	3.30551	3.4722035	3.897282	3.244	3.472203	3.307858	2.485295	3.275063	3.423271	3.186196	2.358572	3.011965	3.50884	3.510431	3.337854	3.327412
AARS	8.121433	8.425427	8.337934	8.8191417	8.264833	8.439755	8.326449	8.1732817	8.435413	8.2737404	8.1248643	8.600678	8.502165	8.369696	8.231958	8.529045	8.306497	8.2913731	8.257	8.251734	8.226577	8.067183	8.508468	8.415903	8.749068	8.214189	8.623851	8.778824	9.006916	8.906932	9.398413	9.167613	9.004278	9.026543	9.4302858	9.12288	9.383675	9.079178	8.965998	8.84884	9.002657	8.381314	8.93299	9.285005	8.815202	9.320343	9.343085	8.836199	8.64141
AARS2	7.33204	7.276527	7.43797	7.2809943	7.427031	7.42589	7.525012	7.2655817	7.447942	7.2713861	7.4116135	7.371603	7.285073	7.330356	7.402208	7.283617	7.274938	7.3736925	7.07063	7.297872	7.150648	7.342815	7.271483	7.185335	7.272731	7.457004	6.855802	7.28531	6.986837	7.220365	7.172115	7.196204	7.111041	7.308089	7.158543	7.008042	7.179176	7.087247	7.415537	7.07899	7.291257	7.193785	7.131077	7.335281	7.198862	7.089746	7.210551	7.032211	7.365128
AASDH	6.910415	6.944122	6.91235	6.9967326	7.272058	6.973963	7.040711	6.9828442	7.326463	6.9805833	7.223639	7.121847	7.001182	7.032749	6.946659	6.992509	6.863077	6.9481648	6.668521	7.008414	6.849363	6.867202	6.67518	5.79441	6.541524	5.990246	5.718334	6.784024	6.345261	6.095283	6.432278	6.805716	6.523519	6.20666	6.8897644	6.194103	6.008016	6.272222	6.639933	6.000915	6.324765	6.600615	6.106549	6.776188	6.958602	6.343776	6.377603	5.914715	6.627117
AASDHPPT	7.206213	7.322352	7.371775	7.3709437	7.475005	7.370124	7.379034	7.2599163	7.480911	7.3601639	7.3416445	7.307433	7.304245	7.264504	7.458229	7.313841	7.415216	7.3042447	7.025803	7.250299	7.141161	6.382623	7.28085	7.126349	7.191607	7.12308	7.208233	7.552613	7.477562	7.209134	7.211963	7.343658	7.355905	7.149567	7.2316182	7.237391	7.567509	6.968536	7.163614	7.203503	7.015058	7.067079	6.860018	7.375121	7.719635	7.176125	7.340253	7.178105	7.101342
AASS	6.772969	5.825128	5.640553	6.4433509	6.981561	6.704774	6.144587	6.2369736	6.13375	6.3448101	5.9382983	6.542167	6.069134	6.108083	6.400496	6.487424	5.926598	5.7965091	6.188008	6.124648	5.887685	5.374694	4.649852	5.019897	6.138829	5.520664	6.121324	5.224852	5.209221	4.942898	5.415237	6.294962	5.091681	5.217761	6.3427473	5.213612	4.933698	4.9139	6.800636	5.251385	4.675813	4.768831	5.348177	6.396196	5.962144	5.421288	4.787934	4.713805	4.664398
AATF	8.924345	8.876374	8.713791	8.737734	8.850492	8.913085	8.855418	8.8304104	8.700818	8.6624711	8.8569605	8.74028	8.833048	8.837202	8.872132	8.770473	8.749164	8.987077	8.737071	8.625178	8.851186	9.278793	8.811313	8.952079	9.390572	9.194923	8.974033	9.060568	8.954109	9.088971	9.136097	8.944688	8.937354	8.932386	9.0800994	8.800305	9.233109	8.973464	9.14722	8.977055	8.825403	8.88703	8.97153	9.074336	8.821151	8.829841	9.073349	8.83838	8.971085
AATK	6.277147	6.983905	6.148999	6.8055667	7.166293	6.362595	6.161701	6.8327649	6.151069	6.7471604	6.2199744	6.148999	6.725866	6.096779	6.095883	7.18807	6.574158	6.2637843	7.335566	6.734224	7.328806	7.209246	6.392682	6.398365	7.264029	6.134022	6.283894	6.919433	6.694093	7.115223	7.450006	7.190488	6.622915	7.420009	6.6200157	6.873783	6.871075	7.234552	6.662701	6.944717	6.597045	7.983718	6.954045	6.948781	7.139246	6.655265	7.227975	6.612121	6.990441
ABAT	6.926016	7.147792	6.349194	6.3516114	6.418034	6.967863	6.547199	6.6703504	6.583828	6.7404089	6.6697238	6.432497	7.196832	6.640994	6.732866	6.592316	6.975647	6.2074768	7.64045	6.461006	7.249835	6.906509	5.900258	6.149229	6.459483	5.336401	5.876419	5.536038	5.411734	5.327719	5.931757	6.042225	6.840453	5.925669	5.8608385	6.761402	6.206887	5.301355	5.809109	6.765384	6.475381	7.295715	6.253757	6.472843	5.395914	6.590091	5.35339	6.069146	6.303628
ABCA1	5.54921	5.267861	5.760381	5.8011377	5.700253	5.510084	5.645806	5.6683343	5.746629	5.4698926	5.5228318	5.645806	5.472246	5.468965	5.66229	5.835618	5.92409	5.8343275	5.477596	5.612668	5.013985	6.239282	6.12068	5.689231	6.965331	6.488736	5.974983	5.882431	5.649559	6.235884	5.394284	6.488736	5.855242	5.779941	6.6062616	5.570084	5.706989	5.918018	6.711882	5.432398	6.207645	5.488235	5.452271	6.530882	6.879809	5.349536	5.278592	5.470605	5.802447
ABCA11P	6.532541	6.354666	5.86333	6.2930424	6.616182	6.290252	5.932515	6.2041116	6.213402	5.8142988	6.4672572	6.57783	6.226443	6.739728	6.058332	7.0051	5.805538	6.2732769	5.806202	6.76944	6.263601	6.071247	5.922068	5.881086	6.838035	5.950058	6.053247	6.0117	5.83041	5.893613	5.862783	6.649688	5.913235	5.840976	6.7295995	5.674133	5.947272	5.615638	6.602429	5.796536	5.546619	6.091164	5.543568	6.568785	6.705145	5.172515	5.504033	5.602406	5.603181
ABCA12	2.808615	2.916248	5.166506	3.1059872	2.660431	3.321702	4.212428	3.1810782	2.786263	2.9487033	2.8760044	2.819169	2.553452	2.881513	3.231918	3.234948	3.22382	3.1243441	3.347651	3.012181	2.589304	3.801444	4.524684	3.898039	5.194755	2.255892	3.260854	5.846368	2.669975	3.941632	1.404352	4.866423	1.288428	2.107836	4.1693157	1.883499	1.889094	1.805825	5.009739	1.799018	4.909555	1.2762	1.363397	5.401621	1.28882	1.34825	1.357557	3.42236	5.421695
ABCA13	3.009049	2.411118	2.633979	1.8598948	2.402012	1.456611	2.052252	1.6276072	2.090932	2.1579771	1.8120522	2.256369	2.732615	2.032344	2.271332	1.997656	1.805231	1.9152913	2.42329	2.019386	2.915777	1.659743	1.652124	1.640768	1.652475	1.667415	1.64493	1.648831	1.654234	1.654742	1.664968	1.64527	1.653188	1.676153	1.6666531	1.649165	1.667415	1.668605	1.645827	1.646816	2.205467	3.866666	1.64545	1.650849	1.638664	2.546055	2.249825	1.658438	3.328708
ABCA17P	2.443522	2.445579	2.645372	2.4477626	2.625578	2.701683	2.661779	2.6475907	2.294145	2.5044751	2.7023681	2.480647	2.570842	2.876129	2.553766	2.976036	2.794684	2.5833374	2.796934	2.667579	2.451888	2.295721	2.309528	2.328634	2.288705	2.260823	2.227811	2.363211	2.384215	2.337607	2.355988	2.340852	2.366505	2.303222	3.7406288	2.299319	2.796074	2.278011	2.302994	2.332221	2.355775	2.280749	2.44923	2.710213	2.913732	2.310613	2.297379	2.274212	2.262412
ABCA2	4.894728	4.905341	5.089154	5.2890291	5.384238	4.909621	4.817043	5.1848231	5.059805	5.1787617	5.1112053	5.164248	5.026605	5.205062	5.09632	5.284195	4.815933	4.8835934	4.958974	5.202952	5.006924	4.907055	5.328717	4.950102	5.138265	4.926219	5.598765	5.566651	5.710046	5.399581	5.701928	5.422576	5.807824	5.647671	5.5350252	5.990169	5.899797	5.850384	5.202697	5.789462	4.917108	5.150524	5.631595	5.332986	5.503429	6.186826	5.667548	5.863305	4.886879
ABCA3	6.540795	5.931908	6.493527	6.4333593	6.695696	6.54981	6.270185	6.1644296	6.545754	6.4195675	6.4242649	6.317874	5.733519	6.071494	6.052447	6.313639	6.202262	5.8006102	6.25158	6.242606	5.717437	7.092717	6.270398	6.205124	7.618669	6.827672	6.734375	6.463581	6.242916	6.176756	6.523215	7.522406	6.638294	6.398752	7.7043965	6.477241	6.640085	6.42214	7.695079	6.536521	6.067851	6.188957	6.227162	7.810098	7.715094	6.570882	6.458629	6.703417	6.330951
ABCA4	3.682786	3.391618	2.812858	2.7065593	2.712387	2.552261	3.267488	3.187261	2.875258	2.9509453	2.883635	2.337807	4.716564	2.847262	2.325601	3.161021	3.4227	2.5183345	3.853648	2.765911	3.742413	3.452158	2.861984	3.09871	3.92695	3.490229	2.559713	2.808784	2.439016	2.816241	3.027639	3.294631	2.414277	2.669635	3.1070104	2.751652	2.729698	2.758152	2.787275	4.480059	2.71616	4.965477	3.324781	2.422521	2.645224	2.753015	2.429343	2.41404	4.032082
ABCA5	7.181198	7.080503	7.19579	7.611161	7.462289	7.447587	7.406755	6.9521733	7.508046	7.3745111	7.4461534	7.57395	7.185368	7.354874	7.291234	7.376494	7.173532	7.1612203	7.121745	7.491504	7.141822	6.629165	7.085895	7.706311	6.412159	7.090477	6.788666	7.11282	7.328892	7.010414	7.723949	6.502127	7.475169	7.835712	6.0111069	7.389275	7.464184	7.412479	6.513531	7.492527	7.046234	7.167491	7.1454	6.306146	6.241466	7.274865	7.118519	7.302622	6.880297
ABCA6	5.926473	5.747196	6.264254	5.08986	5.729604	4.915431	5.612838	5.4301675	5.294867	4.6426866	5.4304659	5.247597	4.563884	6.301394	4.978834	5.721358	4.936972	6.4182047	5.282196	5.286371	4.869863	5.800086	5.064441	5.444245	6.302751	6.276789	5.756068	5.192049	5.215224	5.288113	5.087432	6.532502	5.67448	4.690557	6.5644984	4.656554	4.953888	4.681929	6.278608	5.761268	5.570603	5.550758	4.659482	6.232653	7.166014	5.148235	4.738255	5.063852	5.432922
ABCA7	6.895038	6.931401	7.489535	6.8033412	6.765283	6.352967	6.218466	6.2212169	6.737188	6.4109546	6.3936281	6.525217	6.283153	6.335586	6.759047	7.043462	6.425859	7.2672015	7.010692	6.588533	6.950554	6.589193	6.589193	7.054928	5.267424	6.708664	5.995893	6.738973	6.047402	6.52475	6.617645	4.893405	6.540711	6.543421	5.0225642	6.515149	6.210643	6.233415	5.252624	6.01925	6.601167	6.105247	5.970317	4.97046	4.919135	6.323458	6.142152	6.409135	6.28671
ABCA8	6.13553	6.120418	6.050036	5.8983654	6.134732	6.531617	6.037776	5.7693323	6.506235	5.796397	6.1130241	5.843437	5.549382	6.75438	5.751664	6.353391	6.005446	6.73451	5.800138	6.010177	5.567391	5.911775	5.19061	5.142152	5.918785	5.404927	5.225482	5.359522	5.334975	5.385672	5.29548	6.208288	5.449397	5.026144	5.7891191	5.127524	5.569701	5.235697	6.144975	5.84062	5.979468	5.751231	4.858728	5.858828	6.565108	4.775538	5.171137	4.994061	5.065577
ABCA9	6.86396	6.773196	7.057686	6.8199186	6.807838	6.936178	6.887885	6.8334021	6.855402	6.7708504	6.7512377	6.96662	6.687984	7.185555	6.87195	7.124754	6.845285	7.2061587	6.857926	6.876774	6.698927	7.555294	6.626238	7.269252	7.713548	7.555294	7.129331	7.036511	6.798158	6.637523	7.075578	6.991221	7.144409	6.785107	7.0905725	6.465462	6.76609	6.968581	7.746932	6.779168	7.309149	7.136417	6.72209	7.209714	7.505712	6.663459	6.864944	6.960112	6.968581
ABCB1	4.601565	4.473046	4.573969	3.933425	4.212778	4.297611	4.476293	4.1014727	4.734681	4.3685792	4.0056237	5.09761	6.187593	4.734041	4.192558	4.579178	4.184038	4.5927644	4.512686	4.459009	4.3575	5.257055	4.427144	4.652531	4.57698	5.350612	4.231895	4.579925	4.058801	4.693716	4.236753	5.187889	4.257006	4.553489	4.590823	3.554392	4.129098	4.005694	4.833968	5.406302	4.342889	4.646592	3.787966	4.785687	4.579455	3.817875	3.629179	3.82813	4.404077
ABCB10	7.633959	7.268887	7.184569	7.2828673	7.183054	7.519485	7.585649	7.456394	7.398929	7.5984122	7.8607124	7.527194	7.566597	7.724388	7.999575	7.762388	7.50836	7.3489962	7.228549	7.83218	7.214881	6.353121	6.564235	6.589255	6.99199	6.375583	6.718363	6.604262	6.85066	6.78463	6.337707	7.611646	6.545732	6.486415	7.9732322	6.571196	6.355334	5.998085	6.684692	6.506058	6.800047	7.314027	6.422743	7.242977	7.844819	6.81153	6.451815	6.483978	7.130297
ABCB11	3.715259	2.913335	3.131932	3.065782	3.476259	3.271997	3.500014	3.3986258	2.856378	3.5161237	3.2613609	3.029079	2.796109	3.37738	3.120411	3.090245	2.996854	3.250965	3.073027	3.343107	2.883654	2.847109	2.965012	2.860486	2.750354	2.62222	2.624611	3.35945	2.862778	2.569367	2.983752	3.081625	2.858322	3.298796	3.2419259	2.842695	2.899875	2.889795	3.046159	4.234938	3.090756	3.519627	3.182398	3.973477	3.608112	2.680956	2.943147	2.887989	3.425387
ABCB4	3.784895	3.99878	5.027038	3.7047067	3.803451	4.303766	4.054679	4.2435818	3.988024	4.0492934	4.0504375	4.256285	3.878219	3.875225	3.959775	3.764309	3.738233	4.3312329	3.920046	4.007253	3.59385	4.271148	4.149321	4.554566	4.699084	4.428247	3.812221	4.541657	3.757038	4.223096	3.159817	4.439905	3.894483	3.359619	4.540649	3.151302	2.954674	2.830139	4.170605	3.076981	4.687211	4.035617	2.952691	4.545312	4.993725	2.331495	3.139484	3.272747	4.048524
ABCB5	2.557926	2.927888	2.54948	2.8640641	2.306261	2.610894	2.3409	2.4302964	2.688909	2.7239922	2.2756168	2.592559	2.232661	2.574891	2.481806	2.361451	2.631527	1.7926355	2.349488	2.636659	2.150613	2.941642	2.701396	2.111567	3.664225	4.615216	2.796561	2.214145	2.104789	2.353385	2.321685	3.980191	3.117696	2.116254	3.3448446	2.095829	2.151473	2.500019	3.437569	3.188641	2.136155	2.242737	2.896672	2.95595	3.213272	2.083217	2.159657	2.309271	2.17327
ABCB6	7.262118	7.209044	7.031183	7.1164633	7.174843	7.437275	7.514352	7.4081786	7.441241	7.5043803	7.4908304	7.030106	7.498668	7.30706	7.635601	7.066813	7.365824	7.4927599	7.084058	7.096579	7.231004	7.376632	7.461047	7.098698	7.365765	7.43572	6.567899	7.10995	6.56823	6.841403	6.692393	6.836467	6.489629	6.965053	6.6664415	6.766115	6.443157	6.958724	7.139554	6.468814	6.693347	6.778995	6.888967	6.958724	6.708894	6.452175	6.972805	6.563409	7.444525
ABCB7	8.70463	8.700361	8.693444	8.6665955	9.076274	8.72521	8.755417	8.6456775	8.727988	8.687007	8.8407728	8.496219	8.779118	8.66842	8.896155	8.76608	8.73242	8.9791834	8.861894	8.670833	9.07711	9.207152	8.590229	8.956792	9.180981	8.625658	8.460313	8.614376	8.641899	8.264527	8.796981	8.240174	8.706996	8.622616	8.487652	8.442854	8.695006	8.249041	8.395261	8.353176	7.919035	8.454391	8.196976	8.320954	8.258972	8.251006	8.250588	8.301237	8.097061
ABCB8	5.387588	5.743629	5.658542	5.3435167	5.380126	5.283336	5.601663	5.6476915	5.176262	5.5248325	5.2641593	5.305778	5.224017	5.616496	5.609201	5.14813	5.629046	5.6420731	5.632289	5.581648	5.583725	6.003862	5.474783	5.154629	6.423329	5.574286	5.228779	5.679423	5.149321	5.536982	5.541666	6.136094	5.49732	5.554167	6.11508	5.521004	5.318775	5.450106	6.299093	5.190654	5.530958	6.114807	5.420268	6.399153	5.852682	5.379556	5.534957	5.465801	5.794172
ABCB9	4.634436	3.880831	4.345272	5.0055178	4.50465	4.524737	4.116985	4.1669517	4.116096	4.3676192	4.2820674	4.208731	4.39175	4.243838	4.475382	4.279671	4.260032	4.3350095	4.193022	4.294579	4.012572	3.853105	4.589723	5.233966	3.894121	4.358188	4.85506	5.431131	4.793718	5.035905	4.868245	4.101461	5.063737	4.898809	4.3664989	4.866325	5.402901	4.901659	4.399988	4.630802	5.697674	4.090389	4.532755	4.504655	4.619529	4.878525	4.550174	4.755578	4.954963
ABCC1	7.333647	7.485436	7.659378	7.5985982	7.427069	7.203566	7.602426	7.6930774	7.489477	7.0929758	7.3173056	7.292563	7.162353	7.459793	7.389823	7.380963	7.437002	7.6336313	7.138738	7.354595	7.195445	7.914835	7.702871	7.488806	7.821983	7.518079	7.218356	7.817601	7.546981	7.87005	7.271717	7.620681	7.000061	7.417501	8.3613252	7.532438	7.193503	7.401856	7.494758	7.175287	7.712523	7.348403	7.758545	7.503028	7.73051	7.05832	7.326527	7.362911	7.708668
ABCC10	7.462224	7.237044	7.267807	7.2434979	7.284853	7.197096	7.188138	7.3699696	7.148093	7.4092268	7.1758343	7.333117	7.044094	7.386078	7.507123	6.980792	7.3148	7.3998379	7.373876	7.312529	7.443636	6.699894	7.207599	7.736369	6.65066	7.091941	7.835734	7.029749	7.694231	7.282699	7.776584	6.55009	7.556018	7.756031	6.7121774	7.967827	7.814009	8.080984	6.760654	7.884138	7.326854	7.046784	8.208104	6.779823	7.103004	8.523252	7.958103	7.764895	7.247316
ABCC11	2.600716	2.513508	2.988162	2.6945742	2.931627	2.677825	2.875122	2.674245	2.581695	2.7078266	2.6125954	2.469677	2.674245	2.879899	2.543365	2.555539	2.397495	2.6011661	3.047903	2.424766	2.918489	2.539011	2.833399	3.076562	2.530963	2.873128	2.887868	2.862827	2.558409	2.525875	2.554619	2.536117	2.549132	3.292288	4.5422035	2.536928	2.631543	3.068889	2.892455	2.543066	2.892455	3.906226	3.463549	2.517141	3.668016	2.811446	2.522628	2.876058	3.057368
ABCC12	1.87249	2.161497	2.542509	2.5091144	3.499624	2.35314	2.55209	2.6875692	2.435981	2.9690795	2.5840043	1.700693	2.175391	2.465067	1.955666	1.833749	3.082717	2.6892944	2.635689	2.185351	2.383962	2.112981	2.692874	3.004825	2.101878	2.106248	2.790278	3.302967	2.789204	3.233428	2.103372	2.09195	3.837929	4.102838	2.1183937	2.898901	2.578062	3.820796	2.091845	2.949489	2.056192	2.481028	2.797149	2.080259	2.081033	2.92729	3.198139	3.398986	2.457132
ABCC13	4.308378	5.221887	2.423771	2.2898329	2.378154	2.394807	3.129227	2.2703586	2.385012	2.7538055	2.4918396	3.192182	4.20861	2.430221	2.743663	2.882853	3.841966	2.3196767	5.562609	2.774807	5.822378	2.651588	2.348137	2.574479	2.942514	2.347379	2.350143	2.406995	2.490313	2.356525	2.52267	2.884528	2.472756	2.693816	2.5877699	2.374786	2.823881	2.564955	2.417652	2.457291	2.976403	5.153163	2.469883	2.366692	2.331383	2.45863	2.383146	2.407599	5.385136
ABCC2	3.854762	5.230927	3.551358	3.345442	2.93712	3.185862	4.707692	3.0745783	3.210293	3.6341555	3.5246916	3.073409	5.920198	3.295903	3.037932	3.05302	3.392839	3.3402462	5.08787	3.097014	5.122751	2.897892	2.960126	3.110655	3.511481	3.857295	3.098686	3.272954	3.675853	3.358932	3.166027	3.164573	3.169788	3.295322	4.0481291	2.956683	2.998776	3.195607	3.095302	2.848868	3.102506	4.186865	2.909993	3.166027	3.294616	2.993917	3.145941	3.003483	4.199374
ABCC3	9.217776	9.370862	9.246366	9.6164953	9.205979	9.638016	9.656619	9.6316128	9.363673	9.2614509	9.2474178	8.930201	8.880936	10.10335	9.224673	9.452472	9.258155	9.5246028	9.842624	9.541784	9.727676	8.223878	8.976184	8.711001	6.045519	8.216739	8.376724	8.950172	8.737592	9.090962	8.845679	6.221171	8.551948	8.92302	5.693425	8.768755	8.770271	8.911943	5.252389	8.645169	9.313883	9.833784	8.74332	5.262834	5.67109	8.796761	9.239531	8.582201	9.474037
ABCC4	4.581267	4.643203	4.652362	3.9373273	4.291922	4.590257	4.340975	4.3945503	4.359027	4.3492472	4.4709855	4.467662	4.354551	4.70348	4.4961	4.562929	4.445771	4.7699077	4.495777	4.651739	4.256608	4.586519	4.877133	4.642956	5.033771	4.820817	4.437744	4.752917	4.457464	4.777606	4.699565	5.062721	4.08458	4.591743	5.794328	4.094232	4.731872	4.331289	5.97091	4.292314	5.301502	4.455709	4.499027	5.672825	3.69548	3.65958	4.651526	4.317272	4.693239
ABCC5	8.316203	8.010889	8.62914	8.9682884	8.807634	8.942136	9.098292	9.0226587	8.537973	8.6951543	9.2965469	8.53992	8.365062	9.641052	8.871705	8.819305	8.028162	8.3720829	8.080225	8.709035	7.720246	7.438891	7.913123	8.257837	6.508547	7.429696	8.144242	8.094063	8.303408	8.055273	8.385068	6.459425	7.937677	8.570445	6.6700362	8.023396	8.270333	8.273778	6.580038	8.463805	8.375185	6.948572	7.613319	6.509822	6.578147	8.243297	8.325583	7.876403	7.54774
ABCC6P1	5.534668	8.025388	4.58003	7.449268	5.547327	5.901539	5.615341	8.1683944	5.191789	7.560743	7.2465859	8.562394	7.170193	6.837407	9.227331	6.020782	5.274758	5.7153328	8.0239	7.127959	7.597346	4.147031	5.593069	5.807947	1.764121	4.568874	5.117536	4.944313	5.588226	5.398818	4.587381	2.474906	5.559161	6.049872	2.5542349	4.857174	5.053374	5.654192	2.465754	5.615567	5.519052	6.202886	6.028405	3.48683	3.540923	5.773619	5.814157	5.980545	6.084932
ABCC8	6.405161	6.419879	5.365297	6.2349143	6.02633	5.452928	6.019151	5.448679	6.463692	6.0911118	7.0156831	5.753933	5.55929	5.213975	6.104457	6.517614	5.509723	5.0096744	6.523804	6.021881	7.025722	5.877003	6.296806	6.647301	5.376138	6.183558	6.853492	6.580118	6.924716	6.364143	8.085388	5.963782	7.043752	6.801741	4.8013096	7.175008	7.529044	6.744404	5.668289	6.962969	5.327784	6.654087	7.123155	6.214775	4.97663	7.784004	7.175913	6.930217	6.308912
ABCC9	3.16046	3.070418	3.100921	3.1574046	3.078443	3.041557	3.239013	3.1989404	3.137377	2.9599228	3.1443939	2.838566	3.204328	3.223282	3.103223	3.195348	3.09716	2.9181697	3.169521	3.164277	3.198337	5.557539	2.871815	2.74137	6.505191	4.504667	4.231769	2.832156	2.69082	2.783136	2.94966	5.823898	3.561819	3.012404	4.6991512	2.89052	3.168251	2.728655	5.933371	4.002946	2.780293	3.02767	2.690368	5.963277	5.4757	3.009328	2.371686	3.317014	2.755001
ABCD1	5.38503	5.143262	5.521391	5.1462748	5.333944	5.268333	5.258026	5.2119969	5.464431	5.4552888	5.252211	4.704635	5.585018	5.475358	4.764184	5.129186	5.438482	5.1872951	5.490027	5.363111	5.449703	6.088523	5.489952	5.454731	6.388754	6.027151	5.735441	5.70517	5.528546	5.780983	5.567511	6.13821	5.304119	5.606835	6.627726	5.569163	5.624785	5.468088	6.32836	5.478858	5.215547	5.675751	5.720714	6.528985	6.391291	5.229248	5.795873	5.49051	5.717003
ABCD2	2.201314	1.989257	2.269568	2.0163196	1.876287	2.114479	1.919876	2.1357148	2.189806	2.3003243	2.5298296	3.120412	2.595439	2.61977	2.119731	2.432071	1.665823	2.1038701	2.552954	2.185219	2.025853	2.855873	2.486335	2.302018	2.860368	2.167442	1.778216	2.452399	2.299695	3.002546	1.656645	3.051783	2.169476	2.466725	2.9256971	1.920573	2.190487	2.105325	2.258774	2.339954	2.989587	1.675346	1.807718	3.252617	3.108458	1.619134	1.605804	1.834254	2.823232
ABCD3	7.728292	7.819904	7.43685	7.3025395	7.341741	7.335958	7.733603	7.6785422	7.235118	7.7329846	7.4220923	7.355332	7.271093	7.293028	7.698549	7.486882	7.903036	7.3232352	7.691734	7.562467	7.901675	8.31187	7.827661	7.561277	7.963045	6.953568	7.271622	8.140672	7.169958	8.082806	8.095088	7.187485	7.683232	7.97105	7.2816275	7.525195	7.583524	7.864022	7.667131	7.543753	8.008624	8.302442	7.699265	7.187941	6.906529	7.489456	8.085268	7.541804	8.131344
ABCD4	6.330982	6.160542	6.412073	6.6773739	6.365815	6.258704	6.372405	6.5953396	6.494427	6.1022114	5.9672914	6.384496	6.362853	6.449603	6.566799	6.339552	6.218309	5.914438	6.470924	6.432972	6.564136	5.734337	6.197469	6.467554	6.176692	6.114066	6.059547	5.638188	5.010548	5.577702	5.710032	5.924858	6.042665	6.031968	5.8770697	5.891755	5.910401	6.126308	5.703974	5.60426	6.173906	6.274714	6.14775	6.172363	6.04958	6.196585	6.178099	5.955363	6.182
ABCE1	7.833842	7.769595	7.516754	7.3007227	7.395168	7.526227	7.742252	7.550643	7.580457	7.4558552	7.6885096	7.424625	7.591259	7.781015	7.688052	7.786861	7.84899	7.5956665	7.24437	7.499548	7.620773	7.797625	7.872865	7.67221	7.940969	7.748289	7.088534	8.105409	7.823928	7.660263	7.995444	8.145603	7.762106	7.656731	8.2137513	7.553069	7.828591	7.728518	8.190257	7.754876	7.893101	7.859527	7.686039	8.003217	8.110579	7.868541	8.401742	7.497586	7.644221
ABCF1	8.652836	8.629518	8.569844	8.5329325	8.539806	8.65663	8.631651	8.5833471	8.683269	8.6582858	8.7037307	8.592554	8.654447	8.693344	8.494119	8.666683	8.65056	8.7077448	8.562631	8.617646	8.764948	8.315369	8.824378	8.394502	8.980731	8.837015	8.535152	8.75913	8.753388	9.082109	8.857776	9.034382	8.714401	8.66921	9.2072499	8.719449	8.777925	8.815351	9.148367	8.780743	9.101026	8.871648	8.933011	9.116354	8.691939	8.933621	9.0788	8.708125	8.837015
ABCF2	5.979113	5.930521	5.939038	5.811606	5.760946	5.839951	6.074578	5.7360385	5.810063	5.6332957	5.7638647	5.84879	6.033095	5.972304	5.880051	5.741628	5.916615	5.9773515	5.83273	5.759745	6.286176	6.103041	6.232165	5.750292	6.766256	6.254023	6.274148	6.324288	6.115271	6.494612	6.307113	6.865657	6.088433	6.019042	6.9957188	6.240394	6.391305	6.152218	6.989086	6.216415	6.468083	6.267651	6.427887	6.902306	6.577674	6.317347	6.340987	6.128246	6.37697
ABCF3	8.235669	8.330792	8.278796	8.0746365	8.29324	8.274303	8.295248	8.348799	8.040488	8.2446561	8.088835	8.089615	8.337953	8.166569	8.080129	8.27803	8.209429	8.2378969	8.375092	8.096265	8.63734	7.970143	8.241683	8.24627	7.799514	8.010867	8.043256	8.393756	8.273232	8.291865	8.400863	7.639646	8.224478	8.387573	7.7744207	8.419196	8.399175	8.274972	7.976696	8.19954	8.03828	8.217135	8.256139	7.841107	7.707521	8.465526	8.424714	8.459448	8.411609
ABCG1	7.553233	6.696678	7.605231	8.5395638	7.450688	8.026265	7.213577	7.3299756	7.801773	7.8887141	8.0038788	8.211124	8.204981	7.235367	7.484179	7.964036	7.791558	7.3357781	7.846969	8.126288	6.248029	5.589161	6.935778	7.129972	5.910261	6.804345	7.527649	7.192781	7.654747	7.247321	6.986499	5.346672	6.823421	7.056091	6.0162081	6.75724	6.485538	6.978633	6.416895	7.046355	7.15769	6.582689	6.841966	5.52789	6.376257	7.155908	6.368319	6.602363	7.329589
ABCG2	7.90737	8.238711	5.105777	4.5412427	5.363443	5.373479	7.273128	5.1246114	5.219956	6.9149902	6.447171	5.527427	8.680665	5.201061	5.550478	5.925893	6.712019	4.6938	9.240769	5.392061	9.09942	5.552343	5.421165	5.479848	5.70861	6.245823	5.857072	5.031165	4.906572	5.380733	5.57054	5.98699	5.616923	5.611519	6.6409745	5.343055	5.611519	5.10896	6.018464	5.889804	4.95942	8.614634	5.040259	6.160029	5.208901	5.264934	5.015711	5.288469	6.634473
ABCG4	4.115121	4.027482	4.604614	5.4649375	4.902042	3.781953	3.591888	4.2736726	4.672142	4.1368192	3.864729	3.710346	3.256659	3.515058	3.732898	3.91971	4.354157	4.1554384	4.142504	3.777237	3.730054	5.419482	4.393132	3.082314	6.043423	5.147315	4.436201	3.761125	3.888022	3.912411	3.351824	5.720708	4.320549	4.556636	5.127396	3.481307	3.250394	4.102689	5.371695	3.471615	4.581296	4.00452	3.905093	5.95408	5.215326	3.541692	3.622644	3.658933	4.175172
ABCG5	6.093461	7.085805	3.954858	3.3028351	3.336986	3.615402	7.274577	3.6932661	3.654181	6.1429969	3.9753554	3.911741	9.377211	3.573344	3.990925	4.050019	5.664243	4.0997545	8.556436	4.0264	6.776403	4.563793	4.550571	4.557519	3.804844	4.38872	4.006992	4.201595	4.001162	4.743324	4.190905	3.54052	4.45052	4.047496	4.2132334	3.85008	3.558024	4.035062	4.587749	3.991702	4.425283	7.746137	4.19737	4.644918	4.334256	3.961738	4.182477	3.791064	7.90835
ABCG8	4.663517	6.052129	3.60586	3.8155179	3.20613	3.616113	4.641671	3.2084954	3.297894	3.6642699	3.5402744	2.695114	8.556525	3.486073	3.106507	3.053754	4.504256	3.3300041	8.469451	3.470742	5.371262	3.489084	4.438308	4.000017	2.776496	2.997235	3.798603	4.336582	3.812151	4.676146	3.953998	3.2134	3.84143	3.570581	2.8772402	3.286815	2.692375	3.630268	3.300098	3.258244	4.368837	6.87355	3.450964	2.611144	3.887863	3.490678	3.590774	4.030874	6.97837
ABHD1	4.719519	4.668786	4.742915	4.8696674	4.728987	4.622886	4.511163	4.7169678	4.691928	4.8650133	4.6166881	4.713717	4.810637	4.745864	4.646223	4.601523	4.760174	4.7215468	4.63072	4.721144	4.896626	5.172838	4.8607	5.118365	5.349909	5.396514	4.879325	4.939996	4.715994	4.788726	5.250887	4.775674	5.252989	4.946386	4.9219226	4.954925	5.126642	4.884983	5.192754	5.079706	4.980496	4.782099	4.695536	5.17364	5.138205	5.046103	4.898792	4.617013	4.611147
ABHD10	5.482622	5.47001	5.110383	5.2001515	5.534668	5.141143	5.414315	5.3333697	5.511623	5.4467817	5.338239	5.406363	5.04926	5.258941	5.395377	5.54178	5.272305	5.302486	4.996602	5.409542	5.474109	6.847414	5.262408	5.227941	5.287249	5.319736	5.248711	5.326856	5.325981	5.322185	5.343352	5.267423	5.276599	5.340251	5.3092058	5.249593	5.274251	5.308549	5.266067	5.265597	5.323277	5.220717	5.413338	5.317324	5.234721	5.333064	5.912273	5.279548	5.698799
ABHD11	7.323363	6.823751	6.362326	6.0775653	6.261161	6.691203	7.158736	6.6376795	6.421125	6.553854	6.3619626	6.374944	6.563874	6.145247	6.650568	6.482927	6.792002	6.0079654	7.477084	6.484792	7.44845	6.839067	6.605813	6.213072	6.241676	6.263472	6.21009	6.717873	6.412676	6.876371	6.621681	6.328085	6.255203	6.433858	6.43894	6.809372	6.69723	6.773479	6.126825	6.641882	6.617372	8.029217	6.497334	6.444122	6.20861	6.659932	6.595382	6.536917	7.572207
ABHD12	7.763908	7.897737	7.759375	7.4231567	7.831686	7.886477	7.765105	7.777965	7.864057	7.6630999	7.6127221	7.521162	7.565069	7.607165	7.644954	7.7611	7.818499	7.4904401	7.975922	7.855283	8.170862	7.501121	8.096659	7.65198	7.563638	7.613516	7.803874	7.990371	8.310381	8.244815	8.190572	7.661269	8.531251	8.313029	7.5536508	8.537066	8.579614	8.299317	7.376264	8.139151	7.913873	8.525338	7.97652	7.631911	7.485041	8.440399	8.019939	8.338679	8.330875
ABHD13	5.252726	5.112149	4.747935	4.9864212	4.927561	4.924982	5.00019	5.0980082	4.822787	5.2399619	5.0753116	5.182727	5.070316	5.233286	5.131921	5.253032	5.067282	4.9758678	5.308094	5.365825	5.162179	5.427238	4.740251	4.18751	5.636622	4.791049	4.958691	4.801098	4.472695	4.748335	4.565582	5.792877	5.465707	4.825129	5.7993866	4.034398	4.377115	3.404756	5.341536	4.493035	5.315771	5.197372	4.848374	5.404564	5.725147	4.59963	4.58354	4.506081	5.205627
ABHD14B	7.924412	7.587757	7.508348	7.6233819	7.774921	8.01481	7.769986	7.7378445	7.863966	7.7653658	7.8894261	7.781232	8.013186	7.988047	8.137813	7.667762	7.702724	7.9450654	7.894827	7.833826	7.996984	7.63668	8.897066	8.587985	7.977437	8.390703	8.693781	8.663611	8.940292	8.62291	8.781769	8.15908	8.55939	8.907542	8.4303688	8.672937	8.952833	8.654303	8.301896	8.725775	8.816347	9.35382	8.485283	8.337726	8.101329	8.762136	8.954755	8.529653	8.975676
ABHD15	6.415304	6.341058	6.285068	6.4132417	6.210603	6.567997	6.400615	6.5400858	6.65084	6.3743635	7.0396915	6.698938	6.862035	6.565161	6.829943	6.600703	6.513638	6.3547395	6.11826	6.797242	6.539472	5.732532	6.535874	6.134683	5.578877	6.247387	5.732532	6.203741	6.266839	6.045157	6.146363	5.765969	5.926576	6.138349	5.7165941	5.872187	5.927016	5.795339	5.416113	5.960138	5.951316	6.355791	5.684638	5.28649	5.384415	6.315282	6.074965	5.618224	6.25503
ABHD16A	6.782584	6.715073	6.767445	6.7940831	6.818294	6.444278	7.127919	6.9929894	6.60109	6.7887761	6.7605635	7.065192	6.662588	6.519886	6.734926	6.76814	6.814513	6.7933967	7.109843	6.775641	6.954073	5.60399	6.604734	6.231373	6.205773	6.579346	6.599335	6.840481	6.668936	6.73689	6.594588	6.923065	6.645741	6.341471	7.1195904	6.537197	6.163409	6.424683	7.153864	6.426588	6.560383	6.949087	6.665688	6.981184	6.753132	6.622172	6.352796	6.320326	6.649411
ABHD16B	3.868537	3.88318	3.236161	3.8386008	3.932441	3.845876	4.246516	3.6235361	3.65338	3.903855	3.5142207	3.99457	3.799176	3.565113	3.552774	3.383438	3.653752	3.5536189	4.215619	3.736579	4.843092	4.008211	3.857594	3.125179	4.173812	3.485735	3.321672	3.379273	3.676853	3.311814	3.852983	3.469778	3.906022	4.005847	4.0377603	3.842455	3.738641	4.689022	4.255838	4.176999	4.16645	3.968025	3.961845	4.216585	3.746482	4.063254	3.937651	4.047327	3.486673
ABHD2	8.361221	8.492714	8.672657	8.5805784	8.322525	8.72471	8.761225	8.8974089	8.557744	8.8376811	8.9578525	8.676223	8.476358	8.937752	8.920229	8.585581	8.627843	8.3683837	8.500922	8.730384	8.145378	5.590776	8.138615	8.139392	5.615271	7.086079	8.695955	8.219708	8.986955	8.569467	8.533764	7.43127	8.293544	8.111563	7.6763181	8.547937	8.497164	8.672248	7.627893	8.687458	9.148467	8.853568	7.812458	7.052881	7.922653	9.007137	8.791671	8.930849	8.831948
ABHD3	9.297025	9.220937	9.769087	9.5445652	9.251855	9.368199	9.155723	9.7230432	9.297025	9.4264478	9.2105573	9.610537	9.696227	9.232679	9.245411	9.256089	9.167856	9.1977519	9.537129	9.310096	9.333789	7.43687	8.959844	8.492663	6.774496	7.510057	8.783168	9.223027	9.492524	9.296663	8.334562	7.098556	8.45852	8.610106	7.1324089	8.622111	8.230786	8.601687	6.858234	8.66204	9.617833	9.484454	8.212718	6.735347	7.067865	8.673379	8.698924	8.588445	9.592639
ABHD4	6.935688	7.092859	7.248863	7.5331403	7.596077	7.311432	7.193179	7.3653526	7.408407	7.4368976	6.9228086	7.113421	7.139827	6.990099	7.485832	7.030685	7.039904	7.2706154	7.698225	7.357562	7.389623	8.119153	7.981477	7.466675	7.741962	7.727331	7.504383	7.689539	7.836236	7.55502	7.882008	7.258381	8.100544	7.974535	7.3556452	7.981477	7.949469	8.039266	7.624065	7.829348	7.457888	7.371469	7.869957	7.454068	7.417349	8.034414	7.976026	8.212868	7.592096
ABHD5	7.105837	6.989671	7.344182	6.626266	6.703728	7.037574	7.439703	7.3514464	6.907305	7.1345825	7.097703	6.85633	7.155108	7.124671	7.043967	6.819845	7.083026	6.71748	7.151602	7.135685	7.083026	6.419507	6.80013	6.540577	6.545011	5.812987	6.361057	6.726788	6.626009	6.842371	6.450064	6.319891	6.400505	6.600263	5.9363802	6.723424	6.444962	6.511768	6.055156	6.366604	6.509681	6.603975	6.559604	5.741246	6.074517	6.530305	6.705847	6.252768	6.782788
ABHD6	7.166459	7.678151	7.280085	7.5376715	7.440912	7.468669	7.566516	7.8130624	7.48033	7.5061446	7.6274258	7.625092	7.926931	7.604561	7.623015	7.276356	7.567747	7.2112971	7.562756	7.89561	7.607302	6.64595	7.266535	7.036068	6.529283	6.504931	6.722636	6.779102	7.255586	7.256481	7.101514	6.680454	7.388924	7.093303	6.7770197	7.108661	6.935697	7.059436	6.504931	7.099381	7.177048	7.37277	6.71652	6.425991	6.70403	7.292203	7.104477	7.15594	7.177953
ABHD8	5.677756	6.198478	6.829848	5.9084805	5.634716	5.970468	5.966851	6.1908316	5.933099	5.7458417	5.9663228	6.445651	6.197359	6.261248	6.419738	5.99443	5.961272	6.2228031	6.547537	6.09963	5.696498	7.589535	6.838119	6.732162	7.667226	6.889078	6.739856	6.715162	6.602261	6.532085	6.718574	7.409029	6.739427	6.878168	7.4997851	6.699485	6.642595	6.735803	7.38199	6.747758	6.499837	5.917644	6.600577	7.603562	7.601922	6.684732	6.695395	6.773925	6.339619
ABI1	7.52597	7.256522	7.493858	7.2500831	7.105199	7.329116	7.388864	7.3046873	7.221109	7.3431187	7.3400437	7.308763	7.35392	7.357944	7.379725	7.327041	7.452539	7.2615719	7.617208	7.458545	7.3178	5.916119	7.124577	6.897785	6.709072	6.382192	7.2168	6.980506	7.445471	7.304162	6.828954	7.004846	6.575772	6.988255	7.2088661	7.143362	7.204953	7.014368	6.56075	6.93793	7.469172	7.483853	6.939673	7.079148	7.142713	7.303586	7.009373	6.914695	7.45953
ABI2	6.493853	6.483138	6.585285	6.5360389	6.711026	6.528408	6.512884	6.6140758	6.712652	6.6206143	6.4626151	6.624939	6.40962	6.679288	6.462615	6.552724	6.505405	6.609373	6.332644	6.623737	6.331151	6.572673	6.672744	6.867081	7.814777	7.13194	7.461122	6.928342	7.2368	6.777926	6.867343	8.070733	6.92777	6.742947	8.184276	6.931191	7.014783	6.714172	7.832911	6.955917	6.741446	6.89142	6.577976	8.100462	8.225774	6.719169	6.788006	6.97389	6.61848
ABI3	5.937443	5.979012	6.13969	6.0432823	6.129443	5.864729	5.680924	5.9918722	6.067059	6.1892509	5.7902385	6.491323	5.808851	5.872811	5.735249	5.942902	5.913207	6.7678361	6.328567	5.932576	6.26151	6.862433	7.142616	7.11315	6.352388	7.089827	6.508429	7.200298	6.653103	7.07605	6.180271	6.360993	6.456926	6.80932	6.1141216	6.698677	6.606399	6.518281	6.034758	6.692565	7.130206	6.527401	7.224534	5.998446	6.144279	6.54946	6.196717	6.626654	6.828405
ABI3BP	4.197169	4.566516	5.056821	4.8102274	4.863491	5.103027	4.666384	4.2312996	4.575973	4.4281323	4.6833518	4.770241	4.360894	4.529115	4.260114	4.888006	4.297187	5.4029182	3.233457	4.711188	3.93967	6.917454	4.728076	4.679564	7.797012	6.246693	5.522464	4.381389	4.456495	4.598887	4.673671	7.500781	5.149338	4.680864	7.3528022	3.94175	4.544265	5.090121	7.717135	5.780826	4.691562	4.782905	4.566313	7.899411	7.272807	4.076877	4.25189	5.157001	4.610126
ABL1	7.133868	7.093858	7.020575	7.3930856	7.455421	7.026172	7.081249	7.0588314	7.286343	7.1247287	7.0337538	7.068433	7.185002	7.186568	7.028812	7.154261	7.021626	7.1539044	7.009428	7.190285	7.195393	7.682847	7.298964	7.117864	8.35639	7.173102	7.745078	7.320676	7.25774	7.695035	7.404419	8.533677	7.55916	7.621152	8.849831	7.515527	7.775075	7.308146	9.169413	7.649928	7.466457	7.631103	7.784972	8.607038	8.597473	7.474966	7.678544	7.454483	7.296629
ABL2	5.581715	5.654938	5.864069	6.129149	5.938957	5.854369	5.612701	5.9532611	6.029649	5.71573	5.6806898	5.553222	5.779871	6.079998	5.664095	5.717072	5.811194	5.7046118	5.53209	5.795271	5.900167	6.680822	5.41323	5.606011	6.364486	6.739709	5.971773	5.654064	5.652957	5.570594	6.195503	6.496885	5.986709	6.039389	6.0893381	5.455959	5.836306	5.71335	6.838587	5.791489	5.655491	5.746729	5.50568	5.884791	6.069876	5.434994	5.531896	5.405672	5.60058
ABLIM1	9.936254	10.13875	10.603316	10.6633491	10.341026	10.503819	10.56294	10.4944105	10.312873	10.7383313	10.6268713	10.341026	10.343875	10.674335	10.656321	10.168254	10.355532	10.5666679	10.034519	10.358345	9.504316	9.24166	10.061116	9.950206	7.956756	9.048156	9.622898	9.493061	9.811342	10.188948	10.048487	8.768657	9.671032	9.96817	7.7324454	9.855929	9.825317	10.12123	8.339728	10.03511	9.93898	9.107531	9.584988	7.786404	8.774301	10.051146	10.221188	9.812523	9.968796
ABLIM2	4.927712	4.987971	5.160116	4.7913708	4.838498	5.404407	5.244274	5.0176905	5.353919	5.5534857	5.2188327	5.259722	5.021756	4.887088	5.309023	4.652808	5.199049	4.8500731	5.619776	5.090531	5.130012	4.673638	4.775767	4.733777	4.825319	5.810541	4.481763	4.698673	4.525537	4.754346	4.742269	4.837078	3.952318	4.50294	4.9898958	4.301013	4.737356	4.383303	5.374835	4.36632	5.012009	5.146576	4.473744	4.990767	5.167755	4.638455	4.627439	4.425446	5.026589
ABLIM3	5.770452	5.940194	6.119592	6.3095611	6.197168	6.23367	6.194838	5.5746941	6.101825	5.7187671	5.3852698	5.535047	6.137516	6.20576	6.044314	6.027526	5.555935	6.4073907	6.998791	6.369644	6.447079	6.756189	5.538689	5.746939	6.846468	7.068528	5.850349	5.37616	5.470591	5.859516	5.613377	6.850745	6.458099	5.761308	6.8147044	5.718433	5.903161	6.00612	6.982712	6.32995	5.285379	5.987889	5.489831	6.822015	7.394323	5.055799	5.022965	5.47255	5.792971
ABO	4.188308	5.89745	4.602501	5.2048992	3.936355	6.327299	4.962292	5.2286697	5.478894	4.8219129	5.3947375	4.635852	4.730355	6.088335	4.498227	4.443617	6.231036	5.0280748	5.153909	4.70641	5.702167	5.815004	6.167605	5.505172	5.292456	6.235137	5.885602	5.477109	6.591327	5.562546	6.109211	4.900441	6.527979	5.796628	4.5567826	5.058546	5.875597	6.032036	4.901126	5.735674	6.620266	6.925401	5.805113	4.487411	4.802037	5.740425	5.393678	6.203202	7.130612
ABR	7.985335	7.971452	7.665615	7.7389466	7.324055	7.961576	7.754517	7.5387503	7.488305	7.8177932	8.1727481	7.730768	7.959675	7.609773	7.753608	7.776149	8.076665	7.8786727	8.444717	8.115123	8.498023	8.306268	7.602278	7.413138	8.342234	7.866201	7.513662	7.592238	7.602667	7.885479	7.479071	8.119737	7.615663	7.492478	8.1808402	7.453294	7.550062	7.640255	8.187073	7.848998	7.523684	8.380263	7.551578	8.134403	8.387996	7.22119	7.522082	7.525673	7.771699
ABRA	2.643692	2.202528	2.020224	2.4773441	2.279829	2.767891	2.035493	2.2311106	2.640081	2.3114293	2.8611458	3.070873	2.462825	2.788945	2.455913	2.051871	1.670814	2.8316582	2.306262	2.192564	2.602537	3.260607	1.728663	2.660218	1.722136	2.939963	2.75365	1.724794	2.382321	3.023016	1.725606	4.516575	2.86434	1.727989	2.6607434	2.277625	1.730154	2.020431	3.534631	4.040459	1.712143	1.733516	1.814418	2.380159	3.148858	1.71195	1.69347	1.726739	2.27182
ABT1	7.382101	7.491696	7.156739	7.291547	7.076289	7.305451	7.334378	7.4359594	7.470952	7.1817891	7.3066167	7.330683	7.038139	7.066871	7.276634	7.522121	7.350059	6.9495217	7.365619	7.214316	7.341273	7.280644	7.448083	7.176292	6.913189	7.143551	7.173363	7.556186	7.253896	7.443048	7.554093	7.078788	7.283051	7.411446	7.0392263	7.258214	7.392784	7.225144	7.301626	7.046763	7.564302	7.437057	7.166157	6.88366	8.459012	6.883032	7.27836	7.054577	7.199284
ABTB1	6.584601	6.427949	6.549688	6.582025	6.568956	6.540046	6.636612	6.6507706	6.58399	6.5577367	6.4545413	6.602468	6.454233	6.497368	6.629801	6.58632	6.662015	6.4960957	6.645945	6.499431	6.500279	7.01123	6.849031	7.301295	7.108953	6.833308	6.927815	6.821528	6.692116	6.777841	6.702096	6.903189	6.920484	6.889508	7.0796212	6.863897	7.034091	6.88114	6.819316	6.899422	6.795327	6.601684	6.717395	6.929894	7.146279	6.856892	6.67396	6.979447	6.641684
ABTB2	6.838279	7.121602	6.539806	6.4336268	6.004072	6.369354	6.557478	6.0381076	5.854217	6.1868828	6.0509634	6.422313	6.583022	5.970375	6.420012	5.481944	6.91118	6.3729454	7.411077	6.628702	7.729898	6.721581	6.104762	5.994517	7.131797	6.710093	6.904136	6.134662	6.148649	6.887954	5.777862	6.816372	5.75684	6.064808	6.6126583	6.048059	5.984803	6.034789	7.983356	6.38051	6.887593	7.457882	5.762086	7.174071	7.074643	6.015339	5.720898	6.191628	7.049785
ACAA1	10.226961	10.370434	10.257903	9.6902329	9.779176	9.914797	10.269499	10.0364593	9.572296	10.0282806	9.9191408	9.66534	10.106605	9.714788	9.872704	9.773519	9.972002	9.9542071	10.499055	10.000272	10.793564	9.376115	9.963868	9.918491	9.23182	9.567246	9.389435	9.880615	9.871721	9.858043	9.935722	8.941539	9.903092	10.06173	8.9357476	10.083575	9.982466	9.869133	9.043022	9.605618	9.56325	10.522217	9.771533	9.143381	8.862607	9.986317	9.759787	9.905992	10.048154
ACAA2	8.151654	8.102137	8.25332	7.4338685	8.378889	8.057728	8.207375	8.5675408	8.155367	7.9388437	8.0441612	7.673391	8.538336	8.494912	8.556301	8.644785	8.298666	8.1530088	8.347302	8.546865	8.703694	8.308297	7.993017	7.555228	8.371692	8.003593	8.042417	7.982444	7.80656	7.653375	8.048771	8.575052	8.295858	7.863546	8.3893788	7.980382	8.164868	7.896504	8.156359	7.526152	8.830371	9.260698	7.566054	8.404982	8.541722	7.463049	7.406955	8.068233	8.608451
ACACA	7.479918	7.490471	7.336132	7.2251934	7.43213	7.415199	7.42598	7.7190691	7.98449	7.8444017	7.3722587	7.413747	7.428894	7.259526	7.507568	7.164268	7.622148	7.6999599	7.502784	7.572019	7.308883	7.506017	7.018084	6.853365	7.764948	6.85484	6.912238	7.40185	6.703867	7.013861	7.197578	7.349549	6.835127	7.048937	7.7603846	7.23759	6.791766	6.622788	7.415704	6.829292	7.140465	7.104469	7.261492	7.160254	7.105767	6.844763	7.006688	7.03134	7.350245
ACACB	6.576979	6.800659	6.911853	7.4896381	7.300603	6.690714	6.66795	6.8428466	7.345609	6.7391456	6.8386864	6.698408	6.760666	7.025036	6.732679	6.880147	6.754991	6.7882356	6.526946	6.900879	6.475216	7.336258	6.350762	6.705719	7.907772	6.750346	6.742231	6.439312	6.442302	6.318564	7.00708	7.514271	7.062811	6.845763	7.463766	6.639434	6.949445	6.897997	8.105857	7.02847	5.907411	6.020591	6.044536	7.437386	7.562457	6.392278	6.342083	6.81755	6.063951
ACAD10	6.143056	6.036487	5.702477	6.0458709	5.970337	5.826608	5.97426	5.9925356	5.896558	5.9080853	5.8347992	5.716155	5.906839	5.735342	5.82288	5.900961	5.911403	5.8491543	6.337752	5.592473	5.937068	6.197549	5.908705	6.105146	5.814585	5.481596	5.700623	5.820664	5.864984	5.802987	6.29427	5.419098	6.192519	6.31975	5.7013978	6.315392	6.094237	6.220176	5.471988	6.031466	5.762706	5.905043	6.03901	5.483549	5.199966	6.312967	6.054165	6.279385	5.860632
ACAD8	7.489469	7.544699	7.475305	7.7272747	7.858968	7.51231	7.498144	7.7287731	7.709901	7.627867	7.5917851	7.645296	7.550073	7.609482	7.492713	7.748909	7.567743	7.6100434	7.462963	7.829872	7.664979	5.473478	6.669734	6.792899	5.760918	6.384281	7.215415	7.163404	7.345697	7.116114	6.992976	6.682268	7.383108	7.138653	7.1922617	7.430322	6.880549	7.227063	6.728571	7.313795	7.730609	7.136562	7.118652	6.702957	7.829083	7.663666	7.37731	7.325413	6.523282
ACAD9	7.849446	8.547872	8.035394	8.0886741	8.215954	8.504224	8.112522	8.138922	8.405392	7.9089977	7.8862488	7.837855	7.587458	7.718633	7.897075	7.936267	7.984212	8.6435621	7.648957	7.896663	7.875734	7.62148	7.96696	8.114589	8.17268	7.845665	8.139045	8.188518	8.376058	8.082791	8.53433	8.223999	8.274495	8.255407	8.1259061	8.948117	8.675254	8.883524	8.182618	8.456651	7.696698	7.628262	9.001919	8.69878	7.95669	9.102078	8.863156	8.597195	7.982673
ACADL	3.640522	4.259998	3.424044	6.3956455	10.025758	4.860568	4.538016	6.0860239	7.269393	5.7367394	5.9738849	6.600246	4.117214	5.420783	5.993975	5.639176	4.414643	3.9166303	2.672136	6.590222	2.775444	3.423883	4.280369	4.821534	3.450738	4.070115	5.006268	4.793051	5.086152	5.082906	5.844194	4.256386	5.166374	5.067925	1.6406516	5.135931	5.268542	4.951885	4.679727	5.419924	3.574893	2.822922	5.009773	3.567364	4.545739	5.020898	5.354638	4.898343	3.726868
ACADM	8.620977	9.317192	9.120683	9.4821156	9.748743	9.240384	9.164912	8.4916438	9.396562	9.4626953	9.5721437	9.510067	9.314105	9.579092	9.50126	9.570541	8.944494	9.2602197	8.972586	9.711757	9.718649	9.782933	9.087792	9.531916	9.57473	8.376429	9.153902	9.237274	9.314561	8.800389	9.578135	8.933651	9.859744	9.297202	9.1470997	9.539659	9.557232	9.087792	9.049758	9.053674	8.596302	9.328721	8.458423	8.900807	9.178202	9.230601	8.938068	9.331525	8.633935
ACADS	7.882139	7.785073	7.18328	7.5172102	7.519468	7.073202	7.453262	7.455268	7.182904	7.4308001	7.2669005	7.245557	7.768364	7.272842	7.318629	7.177958	7.196598	7.3751812	8.409986	7.659398	8.451816	6.185528	7.271663	6.79925	6.500406	5.944712	6.945244	7.01713	7.433463	7.391851	7.603211	6.727347	7.662905	7.656325	7.0381332	7.267585	7.331295	7.688662	6.35911	7.391851	6.752382	8.113066	7.050187	6.737002	6.579514	7.828038	7.15247	7.652298	7.386066
ACADSB	7.116865	6.994404	6.337844	7.3070633	7.514163	6.779408	6.655865	6.6921006	7.300704	6.696682	6.5002865	6.72628	6.950005	6.627154	6.312347	7.313659	7.048814	6.7050268	7.598206	6.881338	7.849202	6.261878	6.320964	6.691722	6.630484	6.234821	6.628373	6.73117	6.722274	6.271193	6.498139	6.595512	7.202887	6.941289	6.8107323	7.074041	6.986671	6.745356	6.556705	6.804502	5.686648	6.847218	6.678834	6.593591	6.522685	7.036976	6.832468	6.796855	5.880773
ACADVL	11.6698	11.857848	11.893308	11.9265534	11.935037	11.95182	11.990794	11.9865244	11.708141	11.7222409	11.8772977	11.456647	11.873151	12.040127	11.846345	11.901792	11.827209	12.1244233	11.999225	11.956029	12.109744	11.717421	11.479646	11.647461	11.521965	11.346563	11.321053	11.680647	11.909116	11.822973	12.006899	11.433688	12.102251	11.75243	10.910799	12.224711	12.334287	12.245473	11.666924	12.000019	12.152567	12.120001	11.731256	11.326564	11.287389	12.152567	11.992028	12.135435	11.586377
ACAN	4.693817	5.047886	4.755012	5.5287888	5.085081	4.905113	4.712679	5.1026712	4.99971	4.7598121	4.7855793	4.477041	5.081945	4.672481	4.975666	4.601396	4.904679	4.8081775	5.182216	4.521741	4.919161	5.758351	5.114949	5.589208	4.963073	5.252998	5.219141	5.061817	5.178278	4.800229	5.462737	4.869304	5.663266	5.294281	4.8051168	5.414508	5.628247	5.515001	4.714177	6.002796	4.863582	4.960902	5.823591	4.677706	4.613733	5.891026	5.58983	5.561939	4.639112
ACAP1	5.494166	5.415323	6.060093	5.5355176	5.809178	5.360203	5.192765	5.0243065	5.090293	5.3132145	4.8009616	5.96054	5.64289	5.343891	4.656376	5.800757	5.377423	6.1784083	5.328628	5.525559	5.312696	5.182821	6.695065	6.750374	3.970273	5.227679	5.942646	6.600651	6.271883	6.556716	5.842449	4.60713	6.175448	6.159249	4.8327541	6.690631	5.538389	6.751542	4.200747	5.604555	7.242879	6.052249	5.945569	4.329761	4.576327	6.024412	5.600493	6.217171	7.289189
ACAP2	6.73764	6.558066	6.675651	6.3766893	6.18984	6.501884	6.57983	6.4455318	6.360888	6.5854736	6.5313601	6.616509	6.555026	6.542656	6.679733	6.274261	6.560207	6.6027694	7.109266	6.506184	6.832333	5.750482	6.052744	5.82897	6.468227	5.480123	6.068793	5.988133	6.369632	6.267853	5.388416	6.431339	5.924251	5.805292	6.4839915	5.951365	5.603582	5.720578	6.180065	5.923195	6.393092	6.564834	5.618854	6.446006	6.956329	6.129501	6.122891	5.962517	6.251048
ACAP3	7.514352	7.462902	7.341642	7.5531806	7.568739	7.46564	7.496005	7.4450635	7.564656	7.4328353	7.3808157	7.220796	7.429791	7.486476	7.466938	7.450797	7.431059	7.4460218	7.422784	7.306126	7.46789	8.644825	7.781748	8.117869	8.28294	8.024138	7.801333	7.896829	7.827437	7.75698	8.330603	7.864687	8.119633	8.245386	8.1085732	8.060185	8.247454	8.346382	8.3157	8.194484	7.749067	7.830779	8.257691	8.176406	8.090789	8.249413	8.362122	8.362122	7.836568
ACAT1	6.764981	6.82794	6.357099	7.4500227	8.273667	6.732132	6.645834	6.8329701	7.037069	6.9393952	6.4324869	6.764013	6.622531	6.433955	6.239896	7.402237	6.45608	6.4829749	6.442767	6.754933	6.847408	6.846111	6.765207	7.026861	6.857024	6.640573	7.112022	6.99895	7.219151	6.699875	7.487105	6.776216	7.658808	7.242371	7.0194624	7.516189	7.347686	7.117182	6.708664	7.241994	5.855005	6.088943	6.733897	6.825021	6.881804	7.358162	6.990228	7.386283	6.108665
ACAT2	9.593777	10.011367	9.452177	7.9022539	8.473339	8.657467	9.194849	9.1614392	8.971027	9.4805946	8.8161203	8.940749	8.861342	8.487705	9.125182	8.530132	9.190907	9.2186879	9.657217	9.259014	9.438374	8.598204	9.261996	8.539731	7.807705	8.164681	8.696154	9.492434	8.917063	8.83756	9.120082	7.892758	8.68147	8.988607	7.7292701	9.050197	8.481243	8.610134	8.107086	8.725131	8.551131	8.787393	9.210964	8.035746	7.556399	9.100262	9.045039	9.23392	9.394724
ACBD3	8.087086	8.512832	8.666015	8.9815531	8.577392	8.935591	9.007299	8.2007262	8.503402	8.6274311	8.7986905	8.651699	8.052808	8.822243	8.912288	8.512832	8.655604	8.72362	8.504516	8.664724	7.847146	7.129373	8.215507	8.17735	7.411846	7.720617	8.213539	8.291565	8.694321	8.421667	7.662204	8.142537	7.880122	7.993284	8.0913301	8.312722	8.070798	8.082508	7.701066	7.92479	8.792231	8.28884	8.036751	8.073884	8.191951	8.249019	8.359978	7.893546	8.420416
ACBD4	6.332209	6.771565	6.308086	6.4547234	6.940953	6.389734	6.085479	6.4111001	6.850838	6.4076754	6.7539002	6.126566	6.820549	6.349855	6.428386	6.229856	6.531621	6.0959499	6.668102	6.532976	6.928236	6.734424	6.723635	6.830194	7.107139	6.320963	6.639597	6.622447	6.769519	6.729504	7.028634	6.767647	7.168848	7.343079	7.1135349	7.130261	7.358528	7.167992	6.76892	6.90037	7.05419	7.227699	7.068354	7.064319	7.045445	7.235711	7.565995	7.405664	7.248696
ACBD5	8.09707	7.720758	7.410114	7.8038778	7.312776	7.550039	7.924281	7.4259445	7.930004	7.3300846	7.6433292	7.389678	7.708173	6.942231	7.529638	7.453111	8.418956	7.3955869	8.73358	7.489671	8.113104	7.803641	7.46085	6.770618	7.424468	7.016448	5.927402	6.993354	7.066092	6.315356	6.253836	6.935592	7.922226	7.811197	6.9204765	6.817684	6.334086	6.170481	5.800259	6.466069	7.281578	8.251938	7.076061	6.560415	6.538262	7.19223	7.103524	7.334173	7.655547
ACBD6	8.318402	8.400148	7.935805	8.1908447	8.481814	8.355274	8.238665	8.3576624	8.448189	8.5130346	8.3247337	8.048907	8.012728	8.323123	8.249188	8.33218	8.501582	8.4371596	7.855969	8.511824	8.246023	8.961894	8.448193	8.275562	8.945193	8.952468	8.514826	8.49517	8.529667	8.331296	8.442846	8.923506	8.375126	8.370951	9.0624968	8.460844	8.360317	8.493761	8.915108	8.476871	8.182943	8.19271	8.295717	8.990574	8.685599	8.365644	8.43177	8.214211	8.152788
ACCS	8.547509	8.695116	7.839232	8.6263196	8.246701	8.131314	8.802909	8.0160404	8.081803	8.467417	7.8897737	8.046769	8.196553	8.499372	7.600993	8.120878	8.769339	7.8699949	7.710894	8.783041	8.326404	7.152811	8.142564	8.268865	7.911243	8.081485	8.397599	7.616813	7.668851	7.595264	8.716203	7.797709	8.287347	8.852584	7.4912907	8.48894	8.38408	7.337344	7.995663	8.161395	8.615651	8.318329	8.187074	8.119768	8.367316	7.608746	8.604066	8.462666	8.524789
ACD	7.532276	7.36685	7.742499	7.4853665	7.348003	7.568949	7.377283	7.4378323	7.914777	7.5029607	7.450578	7.765953	7.428444	7.591923	7.761176	7.581344	7.585309	7.5543452	7.440832	7.595599	7.404711	8.698272	7.952755	8.004072	8.656836	8.24957	7.808993	7.867582	7.664673	7.78091	7.8305	8.800491	7.807714	7.716291	8.7097988	7.689918	7.733641	7.763658	8.860271	7.815899	7.749395	7.731389	7.866928	8.766166	8.796694	7.594965	7.641925	7.717978	7.873916
ACE	5.323852	5.119424	4.528911	4.9134429	4.582792	4.584735	4.571862	4.1431206	4.456688	4.5018807	4.5794161	4.167081	5.849979	4.650426	4.604767	4.567738	4.534481	4.8166963	5.223373	4.462512	5.091747	5.591202	5.014363	4.799235	4.821233	4.777945	4.707932	4.597405	4.968773	4.913413	5.309972	4.501347	5.031981	4.950184	4.7571511	5.130075	5.162018	5.134936	5.884188	4.996064	6.758056	5.615084	5.003344	4.711343	4.835445	5.148603	5.312565	5.208176	5.229047
ACE2	9.3856	10.181105	6.378969	6.1920736	5.310114	6.221498	8.202003	6.3140479	5.808118	8.0270905	6.1531768	7.861134	10.833817	5.434953	6.466209	6.388226	7.85714	5.5287364	11.270408	6.374197	11.092362	4.643672	5.977375	6.200215	3.287806	5.831308	5.826879	7.605294	7.574445	7.026202	4.555666	4.487663	5.023943	7.106183	2.5848869	6.403784	4.584349	6.429023	5.270208	5.6785	7.21354	12.477879	6.976688	4.112319	3.390462	5.887591	4.582097	6.390392	10.796784
ACER1	4.138491	4.183745	4.538151	4.1077981	3.488854	4.233385	4.062856	4.2525254	4.442425	3.9685071	4.1868397	4.47791	4.218736	4.012116	4.03818	3.91305	3.83845	3.739712	4.074993	4.237874	4.474731	5.000198	4.543978	5.144628	4.633666	4.469962	4.496306	4.053763	4.308724	4.055475	4.767167	3.723114	5.100675	4.002219	4.3546563	4.735388	4.456748	3.572586	4.506993	4.863955	4.19239	4.597031	4.669315	4.13201	4.091663	4.623495	4.522369	4.683371	4.180169
ACER3	6.574698	5.980907	5.865647	5.6680307	5.706054	6.157814	6.221038	5.7015948	5.791875	5.8273218	6.1116959	5.867654	5.986434	6.163155	5.986755	5.864161	6.0963	5.8109759	6.825669	5.790378	6.559905	5.012193	5.474021	5.577499	5.335036	5.238442	5.646615	5.619007	6.133673	6.186759	5.192621	5.405155	5.452271	5.701399	6.2041497	5.771325	5.358915	5.407432	5.719636	5.673971	6.181106	6.806872	5.19843	4.815605	6.079779	5.04614	4.975496	5.420404	6.409068
ACHE	5.250192	5.166383	4.864752	5.7985371	5.34528	5.239419	5.266937	5.0357912	5.156397	5.0307616	4.9967053	5.295917	5.194105	5.453242	5.016985	5.35358	5.308004	5.1821579	6.458706	5.160366	5.69814	5.657286	5.293373	5.042213	5.147163	5.117277	5.214194	5.176366	5.28594	5.173459	5.027775	5.22344	5.214194	5.297424	5.4411863	5.495402	5.015024	5.136144	5.406062	5.432459	5.484974	6.817484	5.274086	5.52545	5.140246	5.507045	5.55882	5.587047	6.289544
ACIN1	7.599361	7.490987	7.722774	7.7445635	7.591639	7.559453	7.389782	7.7300174	7.595467	7.4723151	7.6657502	7.520679	7.442405	7.452184	7.380437	7.537777	7.438028	7.5947694	7.275645	7.493027	7.415123	8.449827	7.594162	7.947101	7.874127	8.076778	7.195281	7.760468	7.219711	7.339587	7.719469	7.207607	7.706216	7.571376	7.1582879	7.385028	7.492281	7.425579	7.942875	7.309531	7.3667	7.353865	7.232459	7.085628	7.165021	7.06734	7.246748	7.194675	7.200349
ACLY	8.578903	8.737595	8.346243	7.9849276	8.304888	8.160957	8.563418	8.4178115	8.459475	8.5512188	8.372159	8.30694	8.508348	8.190577	8.230097	8.351974	8.41489	8.3069398	8.451927	8.449242	8.605559	7.822726	8.422457	8.056835	7.599824	8.082123	8.179992	8.563652	8.403121	8.338073	8.153987	8.084467	8.177488	7.883202	7.9387902	8.484104	8.159767	8.202793	8.145766	8.206912	8.087384	8.402756	8.181708	8.144786	7.923799	8.396863	8.546914	8.154635	8.68625
ACMSD	3.319663	2.887104	2.233874	2.2681915	2.633972	2.122822	3.281715	2.4222149	2.197315	2.9587716	2.2146892	2.282971	4.701102	2.368425	2.285261	2.325506	2.567231	2.1320389	5.137045	2.08586	5.481495	2.399521	2.365793	2.336274	2.397683	3.151166	2.345636	2.409582	2.428164	2.402975	2.449627	2.379891	2.404379	2.458527	3.2964089	2.367497	2.376202	2.427373	2.381777	2.381407	2.362016	4.620555	2.347703	2.389464	2.333568	2.392803	2.399879	2.393841	3.78762
ACN9	8.500379	8.122018	7.821252	7.4521918	7.986358	7.651959	8.118419	8.0553033	7.973639	7.7032163	7.9279757	8.145533	8.220759	7.697084	8.157425	8.023317	8.165169	7.9486041	8.041961	7.895498	7.819585	6.921168	7.951284	7.393941	7.211206	6.815315	7.792991	7.488288	8.119051	7.785035	7.774742	7.301812	7.527786	7.653538	7.7012946	7.808256	7.842649	7.581812	7.081966	7.611763	7.423621	7.819774	7.568566	7.449202	7.284174	7.678552	7.520048	7.813181	7.687573
ACO1	7.742753	7.778325	7.730689	7.905336	7.915813	7.960317	7.847259	7.910286	8.133027	8.0935708	7.8541243	7.750079	8.090651	8.036756	7.963744	8.353168	8.006407	7.9912527	7.923166	7.897746	7.889873	6.933652	7.63626	7.293266	7.27695	6.813431	7.43794	7.490236	7.483442	7.520283	7.43195	7.307818	7.459162	7.595078	7.4773221	7.77371	7.673977	7.694024	7.030188	7.520283	7.422063	7.532822	7.694024	7.357543	7.505985	7.953911	7.562065	7.747051	7.524173
ACO2	8.895231	8.999055	8.906375	8.9502053	8.985922	8.416148	8.604201	8.2951915	8.549144	8.1073167	8.3627992	8.29561	9.167678	8.447862	8.319356	8.736785	8.765374	8.6615827	9.733401	8.585937	9.381314	8.935674	9.083884	9.110594	8.91783	8.499707	9.135247	9.313011	9.499437	8.977553	9.572274	8.82032	9.581603	9.406877	9.095765	9.641808	9.476768	9.444602	8.712166	9.210418	8.520658	9.027328	9.063842	8.830933	8.68931	9.690622	9.184733	9.687884	8.779892
ACOT11	6.786123	6.709818	6.310537	6.8525014	6.36282	7.062402	7.04832	6.9423102	6.555569	7.0725585	6.5974615	6.802959	7.206682	6.967051	6.873792	6.608423	6.829482	6.6881535	7.462244	6.980737	6.94231	6.047212	6.642943	6.337927	5.689326	6.038805	6.292547	6.327464	6.171653	6.728061	6.529405	5.319671	6.193314	6.703108	5.9055111	6.6017	6.47295	6.610577	5.891667	6.491076	7.031538	7.437852	6.680511	5.927658	5.876114	6.566467	6.531136	6.52232	7.181973
ACOT12	1.770413	2.193893	1.780109	3.1954251	2.41083	2.414514	2.68651	1.9066869	2.264353	1.9042732	1.9736356	2.572652	2.485116	2.211151	1.836819	2.082649	1.76394	2.5246885	2.13282	2.740245	2.912341	2.5966	2.43207	2.501171	2.613232	4.484106	1.751295	1.62776	2.601151	2.586584	1.623799	1.977561	1.651632	1.621218	1.6201484	2.403042	2.121921	2.245967	3.906019	3.124794	1.595159	1.640271	1.607689	2.927426	2.475553	2.813056	3.002616	2.458086	2.233661
ACOT13	9.265358	8.987258	8.994955	9.1181226	9.636971	9.083934	9.114284	9.386132	9.506276	9.3438981	9.2641404	9.198546	9.085494	8.964149	9.422448	9.214097	9.231439	8.9736117	8.687831	9.196964	9.009025	8.705197	9.069199	8.706708	8.86636	8.844574	9.037236	9.002889	9.313415	8.851807	9.442232	8.526756	9.322709	9.147382	9.1085987	9.233279	9.048133	9.025502	8.197692	9.084631	8.47271	8.231605	8.930601	8.778183	8.689877	9.278021	8.968718	9.1268	8.823002
ACOT4	7.489651	7.835561	6.388024	7.0142138	6.711701	7.299234	7.503452	7.4989563	6.616222	7.0353456	7.0418982	7.716556	7.013586	7.839241	7.03877	6.968921	6.878598	6.3505143	7.716099	7.252529	7.505224	5.719913	6.803238	5.541822	5.141058	6.333792	5.976724	6.607979	6.036988	6.912865	6.140948	5.510606	5.990148	5.750193	5.1148142	6.193041	6.780206	6.514292	5.154983	6.482121	7.180185	7.61298	6.176415	5.78356	5.344513	6.451113	5.446348	5.444036	7.088887
ACOT6	2.427618	2.490093	2.448533	2.0811115	2.373299	2.540755	2.548577	2.198886	1.921813	3.0751341	2.6919495	2.352834	2.679635	1.988679	3.000307	2.553375	2.392921	2.2308178	2.511521	2.806769	2.206341	2.137556	2.145602	2.168276	3.306318	2.215179	2.908921	2.154787	2.166649	2.456276	2.15126	2.601265	2.163013	2.138336	2.1474501	2.147018	2.128847	2.132635	2.148181	2.250888	2.437109	2.401448	2.211979	2.349406	2.871516	2.14144	2.131322	2.174904	2.399495
ACOT7	8.380197	8.263632	7.409742	6.7438774	6.803627	7.182452	7.888684	7.3774014	6.734205	7.3958877	7.1063573	7.59747	8.297696	6.773106	7.283815	7.155083	7.735812	7.203659	8.570135	6.834218	8.580363	7.224084	7.665415	6.564467	8.058387	7.363162	7.565083	7.561503	7.152668	8.100489	7.201734	8.435175	6.800135	7.071908	8.3882077	7.351189	6.973465	7.118767	8.235345	6.930735	7.422818	8.619276	7.7666	8.374749	7.832823	7.434538	7.222758	7.311342	8.649413
ACOT8	6.935222	7.116908	6.79714	7.0291142	7.411285	6.614866	6.660753	6.9036472	7.417391	6.8980262	6.8567348	7.168183	7.004785	6.539184	7.062236	7.355879	7.193286	6.7178754	7.662192	6.955914	7.530843	6.283565	7.110799	6.931326	6.148158	6.662962	6.8322	6.952232	7.311361	6.935339	7.226746	5.925844	7.351221	7.290675	6.0822358	7.72405	7.420275	7.233767	5.875054	7.132891	6.511019	7.166611	7.058353	5.91119	5.926783	7.434346	7.054568	7.424163	6.974025
ACOT9	8.346466	8.887901	8.925375	8.0372461	8.090481	8.58715	8.866092	8.4303307	8.347108	8.7654073	8.4562483	8.551281	8.305736	8.458761	8.565846	8.303469	8.492446	8.6662307	8.455547	8.14675	8.5665	8.618007	8.427928	8.365033	8.723491	8.888109	8.524537	8.569857	8.160896	8.536061	8.080935	9.064653	8.184556	8.133617	9.2978325	8.382007	8.211968	8.209256	8.905469	8.57067	8.668062	8.109203	8.40321	8.715494	9.0833	8.045913	8.323076	8.357112	8.76187
ACOX1	8.480502	8.534322	8.751433	8.6932828	8.262033	8.557091	8.687614	8.7001453	8.57985	8.6013536	8.6377658	8.344184	8.690639	8.632267	8.638515	8.526511	8.628294	8.4733587	8.644331	8.956085	8.686856	7.981914	8.240881	8.412689	7.775474	7.46934	8.028488	8.131075	8.467088	7.911616	8.547896	7.685163	7.933356	8.299174	7.7653734	8.24893	8.244913	8.583612	7.454848	8.176321	8.648384	8.509063	7.62122	7.05546	7.214413	8.506729	8.530579	8.286818	8.036356
ACOX2	7.872499	7.944149	6.933503	7.533725	7.679782	7.399529	6.814539	7.3574712	7.799446	7.8808348	7.8915015	7.198657	8.563271	7.762269	7.612804	8.390239	7.506852	7.2837999	8.410279	8.27557	7.994372	8.011434	6.677983	6.525746	8.577091	7.697889	7.394298	6.482978	6.242934	6.514251	6.411883	8.648586	6.713692	6.243855	8.5113942	5.956962	6.46146	6.322941	8.44657	6.952126	6.925976	7.975833	6.526267	8.77277	8.668275	6.471912	6.129426	6.793226	7.47082
ACOX3	7.876592	7.575829	8.028531	8.1922207	7.551142	8.145579	7.951928	8.367205	7.75048	7.7997345	7.7977139	7.725259	7.6475	7.75408	7.820517	7.629252	7.83717	7.4642732	8.296806	7.889908	7.772439	7.868095	7.174255	6.97144	7.707436	6.998034	6.925285	7.255434	6.933622	7.121293	6.931043	7.153497	7.168704	7.743113	7.0352017	7.584701	7.416687	7.106621	6.957204	6.948447	7.417704	7.312118	7.595802	7.166	7.692132	7.050904	7.000536	7.393678	7.363623
ACOXL	4.335963	3.764026	3.708799	3.3854902	3.224729	3.785269	3.765604	3.0581547	3.463658	3.7257175	3.8636319	3.980618	3.680893	2.93347	2.872438	3.678414	3.554225	4.0861208	3.540109	3.866074	3.807777	3.782651	4.088532	5.256308	3.731502	3.900667	3.812981	4.740868	3.728021	4.039719	3.310171	3.235184	4.014696	4.259653	3.2870656	4.345149	3.594885	3.757721	2.121878	2.715985	4.71068	3.078238	3.267091	2.798763	4.065825	2.776089	2.989962	3.511874	4.758949
ACP1	7.783012	7.738821	7.370033	7.5134523	7.770044	7.509753	7.767643	7.6880026	7.817747	7.6671269	7.6424577	7.718484	7.549973	7.541388	7.808967	7.70841	7.80048	7.3892021	7.659265	7.670265	7.846383	6.98423	7.695665	7.50361	7.475448	6.892356	7.541139	7.637361	7.64909	7.741571	7.968699	7.398751	7.551863	8.057026	7.6939568	8.034858	7.918687	7.885017	6.923565	7.768069	7.451653	7.421301	7.362148	7.125218	7.424804	7.901751	7.687505	7.709054	7.547732
ACP2	7.034785	7.198322	7.500925	7.0647228	6.795399	6.996912	6.78801	7.1596921	6.883306	7.1229703	6.8728296	7.46637	7.312215	6.860288	6.882694	6.659309	6.827609	7.4816677	7.815015	7.194622	7.873373	7.149709	7.552025	8.159196	6.819552	7.192652	8.053727	7.548351	8.053407	7.619684	8.718031	6.906205	7.995722	8.206622	7.3454681	8.52146	8.769934	8.484133	7.062996	8.381523	7.449841	7.475938	8.80182	7.0033	7.030694	8.701096	8.714985	8.655304	7.545018
ACP5	9.054225	8.698855	9.39958	8.4083923	8.010555	8.743216	8.357794	8.5139766	8.19869	8.758408	8.3928646	8.816356	8.431148	8.699967	8.61647	8.117068	8.609414	10.0324112	9.002022	8.486903	8.348643	9.133414	9.854803	10.017537	8.087991	9.872124	9.440425	9.919429	9.826855	9.826855	10.021234	7.149064	9.44843	9.916168	8.0709764	9.916168	9.656635	9.780006	7.389541	9.672756	9.651777	9.350087	9.684784	7.264868	7.486975	10.042421	9.825158	9.752016	9.678797
ACP6	6.368808	5.924908	6.030744	6.3089282	6.120259	5.560016	5.860264	5.8699698	6.000691	6.1302379	6.1054046	5.69691	5.827898	5.762517	5.940023	5.922411	6.219152	5.4196848	5.763302	5.438962	5.845503	5.058604	5.832418	5.809679	5.918581	5.48679	5.673924	5.738445	6.160588	6.007347	5.956985	6.118487	6.318804	6.021884	6.560473	5.93546	5.872363	5.892649	5.971693	5.433634	5.732626	5.902927	5.608091	6.734658	5.897884	6.050253	5.984636	6.164482	6.040983
ACPP	6.230641	6.044893	6.153861	3.5897839	4.35515	5.196015	5.460664	5.6983883	4.58435	5.8586998	5.1837943	5.267769	5.198825	4.641744	5.41863	4.925199	5.387568	4.9573603	7.131406	3.771626	6.764598	3.830792	5.168808	4.528984	2.689245	3.492385	3.860977	5.307665	5.087801	5.315022	4.073197	2.489129	3.684304	5.131843	2.5946787	4.943328	3.994958	4.881215	2.674605	4.039755	5.251637	5.444255	5.185768	2.41661	2.2858	4.160357	4.406782	5.103144	6.01956
ACPT	4.784912	5.063234	5.051456	5.9586488	6.257094	5.132065	5.183066	5.7597044	5.660125	5.1454993	4.8886907	5.046201	4.794037	5.171147	5.354526	5.363842	5.050304	4.880276	5.243612	4.967067	5.170623	5.201464	5.650231	5.873097	5.477748	5.458928	5.530938	5.370486	5.427223	4.913079	5.242549	5.014551	5.553808	5.693268	5.297093	6.175006	5.788064	4.941197	5.240774	6.035042	5.485037	5.569564	6.220233	6.165478	5.779856	6.013768	6.192776	5.860878	5.186849
ACR	4.867843	4.696915	4.541486	4.517137	4.775239	4.4675	4.694639	4.864573	4.77176	4.5387078	4.5108124	4.782207	4.706177	4.650358	4.63204	4.466943	4.88024	4.7741538	4.8744	4.303988	4.737954	5.411431	4.563274	5.125635	5.328972	4.910074	4.825519	4.597518	5.025326	4.477893	5.091857	4.96263	5.472339	4.915474	5.3508807	4.843264	5.159283	5.188273	5.34352	4.967436	4.823032	5.342831	5.075276	5.019674	5.113094	5.454519	5.131566	5.074498	4.837501
ACRBP	5.325824	6.000708	5.587188	5.3939133	5.591846	5.149337	5.551699	5.1395667	5.343081	5.4059971	5.642795	5.222258	5.607663	5.52246	5.483674	5.444366	5.833185	5.3929284	6.196653	5.151265	6.722499	5.80252	5.456274	5.822767	5.275228	5.883025	5.245603	5.134725	5.497787	5.450741	5.705047	4.57864	5.077188	5.792179	5.0779143	5.903396	5.534276	5.437316	5.131595	5.257411	5.645265	6.430745	5.560667	4.850599	4.976662	6.130223	5.55258	5.39538	5.421519
ACRC	6.446128	6.431313	7.251212	6.4684627	6.570304	6.217534	6.650911	6.8136639	6.856325	6.5590186	7.0435842	6.650673	6.860473	7.130413	6.759769	6.57156	6.33936	6.4392947	5.831293	6.445562	6.208066	5.738579	5.773984	6.791924	5.507181	6.574577	5.837811	6.200352	5.630976	6.09739	5.888794	5.342225	6.216194	5.476992	5.2956958	5.907614	5.104347	5.549598	5.843119	5.246861	5.908074	5.795196	5.062464	5.634667	6.016134	5.282076	5.284172	5.553439	5.768311
ACRV1	2.765901	2.957351	3.171063	3.0691323	2.668047	3.003826	3.021412	3.2376021	2.931056	2.9842064	2.8536478	2.82158	3.144324	2.731393	3.172166	2.794676	3.214253	2.8831638	3.10024	2.714552	2.960197	3.648753	2.835393	2.961419	3.724709	2.931953	3.043241	3.072202	3.621016	2.794072	3.635574	3.051284	3.090428	3.248835	3.6925694	3.625955	3.41849	3.762137	3.058489	3.119794	2.740455	3.167522	3.462931	3.470906	3.540929	3.074352	3.93301	4.020649	2.751274
ACSBG1	3.142587	4.058092	2.951514	3.0709988	2.965575	3.05349	3.416479	3.3375907	3.145848	2.8643529	3.1338877	2.940091	3.09611	2.531249	3.038529	2.760893	3.341424	3.1681932	4.090359	2.970918	5.333652	3.878519	2.598599	2.66116	4.031218	3.084045	3.084045	2.839467	2.719101	2.926083	2.71613	4.000805	2.408927	2.943181	3.6958734	2.606555	3.056815	2.600844	3.839595	3.059749	2.726547	3.579585	2.216007	4.00218	3.694021	2.735986	2.967482	3.009082	2.702286
ACSBG2	4.065985	3.476411	3.853139	3.2729763	3.438581	3.225685	3.324681	3.3048689	3.632409	4.1372855	3.1644729	3.929762	3.04453	3.261158	4.246064	3.598036	3.615497	3.5521331	3.779922	3.563563	2.960883	4.281482	3.975471	4.321964	4.084787	3.631291	4.338859	3.551393	4.02516	2.149133	4.135434	4.490219	4.069769	3.645826	4.1048181	4.313689	3.924097	3.978755	4.988133	4.539709	3.770236	4.118747	4.610025	4.17862	5.409006	4.635731	4.335844	4.592366	3.447131
ACSF2	7.824228	8.044207	8.426862	8.6413668	8.751188	8.326501	8.477459	8.6039586	8.217327	8.4102878	8.3867375	8.25233	8.549097	8.17701	8.455358	8.410886	8.333288	8.2793481	8.144312	8.536086	7.931261	7.263997	8.196218	8.539276	6.980423	7.911869	8.130866	8.150493	8.193293	8.085913	8.580693	7.096824	8.285874	8.459064	6.4340873	8.486051	8.648702	8.283551	7.127722	8.544041	7.942347	8.203296	8.084662	6.919979	6.868406	8.628503	8.673209	8.483639	7.922554
ACSF3	5.986012	6.481131	6.215241	6.7267059	6.739046	6.354533	6.086149	6.0612573	6.854413	6.0756689	6.9807317	6.080715	6.063916	6.702169	6.18099	6.653471	6.341398	6.3476649	6.23216	5.876928	6.640074	5.666692	6.03275	6.134653	5.798923	6.142157	6.210903	6.514343	6.076332	6.048574	6.652126	5.595231	6.565306	6.262011	5.8891768	6.742333	6.188969	6.190925	6.175779	6.04628	6.157086	6.684931	6.10772	6.146191	6.104246	6.723536	6.515183	6.633477	6.56791
ACSL1	8.624203	8.869182	8.741611	8.6072489	9.167249	8.387404	8.585087	9.058318	9.345349	9.1647884	8.591703	8.521562	8.21325	8.520148	8.963174	8.567073	8.284275	8.4906334	9.019893	9.326358	8.855987	7.970749	9.089656	9.41504	7.508451	7.919337	8.76349	9.088685	9.129549	8.853067	9.018243	8.336896	9.337811	8.876449	8.1263925	9.547513	8.826788	9.172726	8.029667	8.620643	9.420152	8.257464	8.750691	8.103443	8.239252	9.317585	8.754533	9.152566	10.083118
ACSL3	9.709617	9.476216	9.594999	10.0982392	10.523072	9.623671	9.594999	9.7323401	10.125487	9.7561007	9.7296163	9.911416	9.372219	9.757575	9.528996	9.911416	9.674822	9.6942117	9.602461	9.772745	9.435113	8.048415	9.035838	9.376841	8.522633	8.365131	9.424586	9.216346	9.436725	8.819621	9.531588	8.627945	9.717752	9.470481	9.0183785	9.534166	9.837834	9.453452	8.720093	9.59341	8.847269	8.760141	9.332758	8.800136	9.216346	9.81521	9.468113	9.465429	8.895865
ACSL4	5.997191	5.861399	5.848273	5.6272828	5.613904	5.476248	5.471825	5.3178227	5.545609	5.3455618	5.1029192	5.817165	5.562527	5.813016	5.377421	5.616061	5.9543	6.1154134	6.396837	5.324671	5.792572	6.310112	5.769796	5.427044	5.957222	6.165488	5.770788	5.80967	5.957222	5.908488	4.989547	6.543647	5.958205	5.446931	6.8325784	5.661506	5.241573	5.450952	6.337286	5.448868	6.395302	5.85802	5.476277	6.075168	6.695709	5.525713	5.540808	5.958871	5.604601
ACSL5	11.019505	10.960044	10.238543	9.7298433	9.327243	10.32206	10.553898	10.3351733	9.855922	10.2507738	10.0289144	10.318318	11.502152	10.05805	10.00686	9.883718	10.417801	9.9769082	11.584478	10.210631	11.569859	9.436472	10.051103	9.836953	7.602116	9.444928	9.834316	10.006879	9.853163	10.377809	9.602633	8.098566	9.475939	9.980404	7.8522518	9.702845	9.557733	9.813915	7.834661	9.729329	11.215696	11.783709	10.158722	7.462779	7.990751	9.619039	9.588038	9.661516	10.830281
ACSL6	3.17941	3.446421	3.570647	2.8256381	3.332478	3.02689	3.042009	3.2666191	3.110665	3.3757569	3.3735646	3.691695	4.19808	3.736966	3.637206	3.710726	3.197456	3.2827309	3.145345	3.362952	3.119784	3.664283	3.599876	3.625752	4.046731	3.300438	3.426411	3.59202	2.938013	3.556453	3.418359	3.949345	2.782044	3.538603	3.7442484	3.14487	3.520932	2.480739	3.638894	2.546803	3.682497	3.173722	3.070804	3.944923	3.837546	3.291947	3.158151	3.467242	3.092946
ACSM1	3.676503	4.430123	4.385197	6.0094532	6.850938	4.293842	3.884785	5.6275057	5.440119	5.8087413	5.0399188	7.31894	4.448972	4.612531	4.48401	4.883675	4.185346	4.1665501	4.429158	5.506079	4.320866	4.10466	4.806613	5.98576	3.429816	3.945078	5.362912	5.146988	5.05605	5.443565	5.231629	4.269495	4.81132	5.540987	4.9099585	6.096399	5.779593	5.418805	4.601019	5.072977	5.228348	4.02623	4.953848	4.280764	3.079805	4.909702	4.81063	5.641451	4.707303
ACSM2A	2.041802	1.827216	1.766127	1.779932	2.148084	2.023118	1.900876	2.249301	1.957818	1.8258585	1.8343598	1.96776	1.91101	1.723743	1.812819	1.845863	2.141699	2.2700802	1.982404	2.035485	1.869979	1.945178	1.88308	2.491214	1.989082	1.93239	1.927676	1.946394	1.944258	2.427914	1.98844	1.970989	2.831567	2.048234	2.003055	1.947027	1.963855	2.016768	1.985581	1.928544	1.907593	1.879211	1.81953	1.934221	2.68155	1.92191	1.934308	1.996755	2.018825
ACSM2B	3.041184	3.749294	3.750465	4.1588895	3.939079	4.792774	4.658803	3.6443218	3.705835	4.1464527	4.2501404	3.824905	4.071924	4.114842	2.921994	4.195286	3.836971	3.7722816	4.167889	3.865007	4.2387	4.017409	4.592215	4.967057	3.620274	4.069712	5.728479	4.345757	5.372268	4.320781	4.951551	3.613983	4.788742	4.988068	3.4145428	5.811044	5.297108	5.783636	3.595235	5.757068	4.172419	3.58347	5.940801	3.576236	3.627653	6.373237	4.969629	5.021352	4.018821
ACSM3	6.068728	6.60234	5.802078	7.7195714	6.962322	6.520752	6.036397	6.2508219	7.057526	6.4998461	6.5924898	6.498227	5.327327	6.59249	6.058525	6.76831	5.923825	6.4611276	5.182712	7.178965	5.452903	5.627323	6.995582	7.511406	4.369052	6.479532	7.27859	7.22134	8.004476	7.18532	8.112163	4.288572	7.546254	7.715925	4.463251	7.856849	7.957248	7.533556	5.968007	7.7168	6.142745	6.084409	7.504492	4.409987	3.922269	7.990867	7.912101	7.409117	6.445172
ACSM5	4.182116	3.989643	4.389166	4.5166886	4.400016	4.227852	4.133592	3.904525	4.613085	4.2501349	4.1018821	4.170833	3.74682	4.173407	4.07326	3.956847	4.300809	4.8709489	4.400016	4.141639	4.058869	4.86424	4.627206	4.94885	4.720234	4.504914	4.722221	4.66359	4.976634	4.646637	5.027561	4.764464	4.825892	5.09273	4.5507804	4.93379	4.999367	5.128427	4.898541	5.144951	3.869654	4.300119	4.977753	5.104805	4.943775	4.985557	4.823411	4.95188	4.077654
ACSS1	6.493431	6.58678	6.516307	7.6690238	7.113062	6.800289	6.465929	6.5737954	6.950872	6.5667148	6.5706209	6.618771	6.476286	6.635622	6.654158	6.873642	6.543793	6.5096635	6.316126	7.027055	6.671585	6.740879	6.732341	6.913283	6.37664	6.614383	6.560264	6.852978	6.842648	6.711142	7.27059	5.994747	7.09952	7.207045	6.0470901	7.034096	7.144513	7.003629	5.720159	7.008057	6.356952	6.25872	6.9279	5.883376	5.798946	6.82415	6.796749	6.908767	6.153651
ACSS2	9.337438	9.154477	9.017471	9.232229	9.03476	9.040458	9.017471	9.2113544	9.147296	9.1504986	9.0332376	8.900473	9.312371	8.898439	9.128515	9.347787	9.145589	8.9424312	9.910099	9.06475	9.638432	7.6853	9.051378	8.929061	7.697498	8.118379	8.6707	9.184728	9.3387	9.214802	9.229234	7.946006	9.090225	9.333318	7.7667173	9.179845	9.125308	9.054467	7.882859	8.962204	8.555009	9.602465	9.116469	7.798758	8.268634	9.232445	9.231835	9.127617	9.526504
ACSS3	4.160252	4.442233	4.427276	4.5027946	4.402731	4.270728	4.440022	4.148729	4.419208	4.2189569	4.2157324	4.313693	3.978417	4.329602	4.278101	4.495833	4.269282	4.1877436	4.299986	4.283362	3.900188	5.270259	4.407688	4.242884	5.328238	5.542401	4.41644	4.088911	4.093256	4.354439	4.887658	5.525263	4.937127	4.082479	4.7310372	3.802098	4.643636	4.314627	5.449728	4.885775	3.868949	3.981677	4.170636	5.284871	5.628533	4.332581	4.591782	3.89744	3.92056
ACTA1	4.014453	3.666747	3.184503	3.5998818	2.750687	3.349711	3.395889	2.7933423	2.522659	2.8348253	4.1419365	3.665852	3.334693	3.191392	3.570942	2.814286	3.428081	3.7929044	3.720907	3.449972	3.955553	5.680989	3.162832	3.510451	4.750715	5.937616	3.627234	3.627234	3.490285	3.616704	3.545289	4.580114	3.749622	3.522144	5.4993339	3.274873	3.238982	3.26627	4.407672	4.929747	3.325848	3.409942	3.562079	5.070209	3.508842	3.137519	3.326332	3.201353	3.385696
ACTA2	7.767575	7.382219	7.977482	8.1425071	7.876149	7.803573	7.976482	7.4803397	7.56545	7.4972078	7.6019294	7.690198	7.858113	8.405002	7.659517	8.23513	7.805361	7.7281034	7.713629	7.937066	7.785783	10.394995	8.589747	8.348844	10.737805	10.017142	10.025584	8.336845	8.34789	8.507686	7.915161	11.072183	8.762974	7.692505	11.2548989	7.855863	8.767121	8.387608	10.914446	9.35796	8.187547	8.860948	8.828531	11.229531	11.498764	8.518165	7.86874	9.207194	8.488751
ACTB	13.531346	13.488665	13.333369	12.8211891	12.686117	13.148294	13.408964	13.2313429	12.891092	13.1725388	13.1297229	13.231343	13.172539	13.129723	13.310411	13.148294	13.352104	13.2130272	13.692513	13.091099	13.333369	14.384618	13.957459	13.720298	14.475441	14.145439	13.919326	13.919326	13.446303	13.882787	13.465178	14.285967	13.612626	13.5503	14.3698397	13.420057	13.475068	13.454293	14.312728	13.644251	13.907532	14.054381	13.895431	14.145439	14.198094	13.248541	13.509188	13.602004	13.322603
ACTC1	3.973862	3.750521	4.202706	3.7001171	3.460434	3.81647	3.838955	3.6585642	3.518695	3.7662082	3.5252198	3.596506	4.145454	3.939002	3.451257	4.083054	4.045451	3.7786734	4.640975	3.868198	4.435408	6.145696	4.523846	4.537059	8.068319	5.22186	5.003324	4.551025	4.559987	4.544848	6.337694	7.240107	5.807406	4.524202	4.5306334	4.810558	5.378848	4.511988	7.58835	4.534712	4.563196	4.518783	4.63514	7.769294	5.90214	4.529105	4.524624	4.512493	4.508761
ACTG2	6.804493	6.841851	7.378884	7.2058488	7.42596	7.135561	7.366957	6.8120987	6.801609	6.8442677	6.8325471	7.078432	7.378357	7.639073	7.144823	7.389093	7.920435	6.6223645	6.60886	7.569485	7.770061	11.353768	7.944646	8.270227	11.431767	10.902701	11.126016	8.260586	8.496138	8.941353	7.54234	11.523355	7.971165	7.325713	11.9610737	7.764577	9.066525	8.213056	11.364637	9.177466	7.96088	8.711803	8.723914	11.673214	11.645129	8.582015	7.907078	10.109099	8.278586
ACTL6A	8.901495	9.062364	8.899333	8.8654395	9.076055	9.015303	8.997621	8.9154769	9.049536	8.9889649	9.502375	9.017931	9.124208	9.133448	9.470122	9.142346	9.146934	8.931232	8.444168	9.093028	8.853452	8.209657	8.949041	8.6614	8.465234	8.312732	8.528675	8.759083	8.866161	8.870379	8.700062	8.347172	8.384976	8.527674	8.5035632	8.677925	8.898776	8.679788	8.158173	8.695731	8.945119	8.88979	8.684472	8.337313	8.472921	8.528675	9.047623	8.480428	9.087726
ACTL6B	4.650655	4.682014	5.053808	4.8783152	4.950579	4.372148	4.696308	4.6101541	4.863197	4.8673341	4.5462974	4.596574	4.134331	4.403251	4.487077	4.977656	4.797746	4.7269173	4.486125	5.091449	4.349301	4.65964	4.187515	4.150065	4.649742	3.491844	4.722659	4.498281	4.503233	4.393893	4.867489	4.007644	4.46118	4.884106	4.4753534	5.019655	4.86485	4.736141	4.351192	5.100627	4.680132	5.082356	5.000139	4.35311	4.403409	4.928086	4.737292	4.819877	4.684397
ACTL7A	4.432306	4.867034	4.73097	4.6568961	4.567576	4.741756	4.55237	4.4034012	4.524393	4.1431044	4.1958571	4.418556	4.566402	4.489454	4.415403	4.070147	4.918903	4.4214339	5.153338	4.521532	4.564253	4.723529	5.102264	4.903538	4.67851	4.031302	4.358934	4.483172	4.464974	4.736709	4.366202	4.812815	4.658761	4.617481	5.1510922	5.371226	4.55745	5.254774	5.274599	4.895957	4.766353	4.408029	4.936929	5.443957	5.008592	5.163619	4.476531	4.617969	4.630033
ACTL7B	3.630714	3.729776	3.493989	4.4827323	4.305	3.994884	3.520023	2.818897	3.18961	3.5945076	3.7274495	3.346695	3.491533	3.20745	3.262066	3.740032	3.43136	3.0180681	3.311319	3.135218	3.7011	4.970694	3.53229	3.207688	3.208785	4.047869	3.069644	3.349407	3.98904	3.018433	3.051679	3.035276	3.061795	3.098852	3.8638719	3.651241	3.529265	3.682352	4.177331	3.127086	3.044921	3.110139	4.169144	3.533322	3.036631	3.497749	3.469071	3.079417	3.455332
ACTL8	5.228859	5.268824	4.977328	5.2989303	5.522656	5.115848	5.535809	4.9784618	5.217616	5.5570231	5.0202034	4.878516	5.109665	5.225299	4.933294	5.045327	5.237931	5.0575194	5.44609	5.098949	5.413888	5.603312	5.435854	5.274664	6.180765	6.804152	5.495736	5.294514	4.580057	4.388969	6.303092	4.796378	5.32259	5.47976	5.4582312	5.803855	5.568335	5.669592	5.913936	5.336255	5.417918	5.228247	5.107788	5.824952	5.60002	5.426487	5.880729	5.82191	5.201182
ACTL9	3.201987	3.48456	3.17347	3.1251587	4.308938	3.315031	3.116808	3.0380579	2.292172	2.9070061	3.1588005	2.646429	3.055878	3.185511	3.106715	3.523498	2.9672	3.0224972	3.496717	3.011944	2.99709	1.939571	3.003379	3.231502	3.008461	3.317225	3.269853	2.774293	2.571212	1.940389	3.309028	2.378665	1.925428	3.765728	2.8806996	3.00948	2.486505	2.705909	3.675534	2.074128	3.107441	2.675248	3.100187	3.075127	2.697899	3.136749	3.210678	3.012457	3.121058
ACTN1	8.480739	8.42806	8.732377	8.422099	8.041058	8.287386	8.415989	8.228071	8.310201	8.0956127	8.0699955	8.112286	8.263166	8.435481	8.322596	8.292083	8.488396	8.8365681	8.445057	8.255816	8.545466	11.12885	8.92522	8.599199	11.640548	10.321113	10.04259	8.874745	8.326055	8.859698	8.514219	11.266383	8.715102	8.489376	11.629456	8.520353	8.737669	8.667	11.360368	9.042062	8.918186	9.042645	8.723572	11.191379	11.100671	8.328203	8.267343	9.315243	8.732272
ACTN2	3.635363	3.399649	3.46303	3.4036697	3.551447	3.13589	3.067006	3.2374307	3.648676	2.9734746	2.9220315	3.106064	3.407369	3.44712	3.385527	3.06739	3.502483	3.3685499	3.412441	3.132476	3.768737	5.989775	3.356461	3.530065	6.305815	4.488707	5.350022	2.882479	3.220752	3.259866	3.079503	6.70787	3.857494	3.267796	3.9532211	3.549962	3.511606	3.438408	6.111874	3.784002	3.504776	3.827866	3.994784	5.057275	5.955175	3.709406	4.167811	3.856367	3.389903
ACTN3	4.608269	3.942562	4.886728	4.0811865	4.205422	4.102366	4.569597	4.221534	4.539621	4.3249409	4.1352596	4.399516	4.681349	4.407436	4.342466	4.212397	4.492033	4.1643282	5.057479	4.1127	4.510831	6.309973	4.02637	3.620495	6.737023	5.094326	4.886824	3.823733	3.400175	4.213169	3.432604	6.648964	4.365781	4.158413	6.938361	3.718828	3.982171	3.687133	6.053488	4.420672	4.608897	4.8008	4.272524	6.453111	6.185263	4.05057	3.877621	4.557244	4.698332
ACTN4	9.359848	9.281655	9.319403	8.9665881	8.759765	9.13128	9.299872	9.0287736	8.965021	9.1117846	9.2154729	8.963256	9.03277	9.136587	9.061008	8.931572	9.219149	9.1920118	9.490493	8.946242	9.275649	9.784183	10.076951	9.431472	9.490074	9.910747	9.452139	9.68505	9.571571	10.389526	9.538572	10.082742	9.624517	9.76842	9.6919111	9.53495	9.462957	9.652221	10.188398	10.035967	10.38259	10.946938	9.903844	9.951593	9.804702	9.396827	9.901147	9.503775	10.46528
ACTR10	9.086938	9.060855	9.052305	9.1405482	9.152239	9.146896	9.066685	9.1079393	9.19329	9.0464344	9.0608546	8.969419	8.955091	9.202308	9.164675	9.245736	9.114278	8.9773334	9.164675	9.018554	9.125707	8.84002	8.716498	8.742965	9.268612	8.818572	9.001327	8.571354	8.790351	8.711411	9.371681	9.580584	9.007862	8.887856	9.8028197	8.913425	8.766537	8.618264	9.549208	8.937859	8.939418	9.108934	8.656936	9.338004	9.425918	8.944941	8.480344	8.589435	8.443077
ACTR1A	8.317586	8.324624	8.165449	7.921968	7.936533	7.89874	8.213699	8.0455169	7.931936	8.1674483	8.0013577	7.937531	8.052943	7.904644	8.061329	7.903753	8.284351	7.9686196	8.581257	7.961826	8.419191	8.466529	8.273973	8.178293	9.208314	8.474663	8.387269	8.231374	8.185235	8.276922	8.268583	9.106803	8.319073	8.233706	9.4497812	8.261261	8.275403	8.262887	9.192309	8.105917	7.92166	8.378263	8.100681	9.251428	8.906667	8.185989	8.187119	8.282999	8.297652
ACTR1B	8.420913	8.417229	8.522931	8.7256136	8.472845	8.470813	8.535454	8.5539381	8.671976	8.5763399	8.549597	8.445844	8.461147	8.454906	8.588458	8.602638	8.565335	8.6002966	8.328935	8.684955	8.599505	7.38825	8.546223	8.555558	8.322243	8.074981	8.80212	8.785663	8.955823	8.673452	8.972723	8.82962	8.769412	8.796637	8.9862602	8.838394	8.816698	9.018143	8.644419	8.665938	8.709973	8.628875	8.812599	8.956971	9.08844	8.93613	8.847458	8.82358	8.593697
ACTR2	8.446639	8.363124	8.208241	7.8554235	7.73257	8.188304	8.223308	8.0774272	8.098114	8.1562608	8.0774272	8.14597	7.989454	8.007425	8.078203	8.037905	8.351491	7.9023742	8.537662	8.04003	8.407406	8.99875	8.598867	8.377935	9.000896	8.392081	8.166924	8.525908	7.79035	8.643	8.336777	8.592889	8.45448	8.711138	8.2390338	8.16374	7.736731	8.353084	8.571175	7.980951	8.719897	8.865149	8.565614	7.886291	8.445671	8.117214	8.488878	8.371562	8.499704
ACTR3	9.805294	9.78769	9.84246	9.64629	9.548272	9.879786	9.870755	9.6727828	9.524288	9.7030671	9.7365673	9.757686	9.615272	9.774892	9.841207	9.744999	9.93408	9.8943226	9.88428	9.669884	9.597713	9.272464	10.19339	9.968627	9.485492	9.471508	9.999262	10.110064	10.025926	10.325298	9.411431	9.781737	9.565369	9.713355	9.9854529	9.715263	9.566397	9.611033	9.528883	9.45543	10.418881	9.892563	9.820986	9.76239	9.967608	9.661622	9.655779	9.72179	10.207607
ACTR3B	5.916009	6.180974	5.892128	5.6372402	5.908773	5.936337	6.110576	6.1583178	6.135569	6.1021908	5.639848	5.845987	5.795532	5.964346	6.022591	6.130303	6.221895	5.9491451	5.541513	6.090781	5.930658	6.227535	6.324609	6.298644	5.615517	6.224458	5.941539	6.372242	6.476875	6.327769	6.605687	5.56639	6.313986	6.382006	5.8672162	6.357806	6.482178	6.289547	5.715421	6.299651	6.216239	6.209498	6.225504	5.478122	5.416702	6.324609	6.435036	6.175659	6.052366
ACTR3BP2	3.711636	3.930949	4.053602	4.1919442	3.948468	3.989186	3.259331	3.9896957	3.617119	3.4099081	4.0593253	3.933333	3.405632	3.858207	3.874596	3.28183	3.673837	3.9014693	3.848046	3.895641	3.715107	3.464698	3.961604	4.351203	3.305752	3.716957	3.842218	3.7866	3.651749	3.707279	2.787073	3.259632	3.928428	3.123585	3.9250585	4.384421	3.344737	3.207964	4.12549	4.036607	4.13302	4.005342	4.24916	4.000573	3.87556	4.125165	3.919734	4.036607	3.542497
ACTR3C	5.954471	5.714141	6.213245	5.2360007	6.269591	5.615969	6.255176	6.6758993	6.332424	6.1698912	6.2998607	5.513468	5.638049	5.99982	5.938858	5.955611	6.070722	5.6490603	5.582065	5.551454	5.760774	4.360509	5.143781	5.755666	4.1633	5.09538	4.724362	5.510094	5.355007	5.708356	6.062214	4.595637	5.369525	5.91869	4.3807464	5.861904	5.781284	5.92875	4.735006	5.500122	5.810862	5.81174	5.855793	4.826321	4.906627	5.883885	5.678621	5.747008	5.593814
ACTR5	6.178074	6.098578	5.927873	6.2047232	6.183418	6.139698	5.97501	6.2930015	6.263024	5.9927801	6.2549229	6.11848	5.988526	6.293002	6.034719	6.314417	5.870134	5.8475677	5.977875	6.202398	6.162598	5.589712	5.909002	5.77274	5.5961	6.234841	5.481857	6.267855	5.773456	5.813405	5.884128	6.05197	5.922794	5.667582	6.0454303	5.444308	5.659948	5.923559	6.20946	5.850927	6.210142	5.970296	5.359444	6.184603	6.019714	5.788002	5.720044	5.279813	5.823018
ACTR6	7.404798	7.195047	7.144878	7.0212069	7.041166	7.227185	6.986746	7.1801611	7.270464	7.1990142	7.175793	7.331666	7.367303	7.157634	7.138627	7.219449	7.225687	7.101438	7.488875	7.22441	7.527553	6.802101	7.200475	7.015463	7.521441	6.824041	6.884519	7.022387	7.005597	6.751741	6.741767	7.373025	6.811995	6.929839	7.5105408	6.950362	6.898368	6.608192	6.993566	6.72053	6.669419	7.227971	6.88061	7.28489	7.467078	6.775519	6.674096	6.775519	6.66482
ACTR8	6.15522	6.37407	6.085239	6.3060957	6.504733	6.079206	6.199942	6.3973486	6.439707	6.16504	6.0822045	6.153797	6.170088	6.012312	6.189443	6.221451	6.05258	6.2788931	6.078165	6.096464	6.301998	6.050877	6.376808	6.444139	6.667253	5.93311	6.148693	6.403673	6.74985	6.402696	6.489323	6.4477	6.309098	6.451474	6.9223121	6.471998	6.628692	6.417184	6.397401	5.915355	6.258576	6.248139	5.864819	6.47495	6.669239	6.468639	6.247146	6.240285	6.476396
ACTRT2	3.509077	3.821575	3.723223	4.2848083	4.01511	3.844658	4.050439	4.0093862	3.773159	3.5150136	3.2830604	3.71238	3.430109	3.719036	3.925625	3.825128	3.629454	3.8378432	4.021399	3.896396	4.113794	3.669235	3.370702	3.919359	3.813682	3.491406	3.220462	3.67669	3.391399	3.830733	3.943737	3.472605	3.537591	3.839137	4.1168702	3.964586	3.259963	4.405906	4.174514	3.819233	4.021998	3.62558	3.861316	4.07704	3.969145	3.675265	3.96697	3.80876	3.389414
ACVR1	7.891728	7.785378	8.209275	8.3028571	8.012033	8.476205	7.91647	8.2497752	8.185669	8.1213067	8.332423	8.467138	8.008319	8.298386	8.127224	7.976707	8.030869	8.1008566	7.71032	8.596865	7.47098	7.073991	7.861474	7.458029	7.808749	7.935567	8.007365	7.81513	8.47073	8.142584	7.43483	8.452479	7.745764	7.476413	8.590536	7.799519	7.854851	7.724556	7.829018	7.901148	8.499497	8.194104	7.512952	8.517793	8.869367	7.982263	7.969604	7.997437	8.268068
ACVR1B	5.710541	5.669132	5.447156	5.97786	6.043496	5.688495	5.528809	5.8515413	5.949943	5.8843649	5.932987	5.835809	5.647105	5.866159	6.115394	5.911652	5.681078	5.758874	5.889472	5.889155	5.814718	4.424764	5.348216	4.960927	4.660051	4.032872	5.39307	5.055549	5.511407	5.638743	5.377557	5.462017	5.209767	5.589417	5.1741009	5.844756	5.799017	5.59479	5.406374	5.865023	5.992634	5.994422	5.46318	4.935145	5.370096	5.71939	5.080144	5.514116	5.648118
ACVR1C	5.852448	5.709856	5.885622	6.2973796	5.786673	6.738539	6.342707	6.1370212	7.417731	6.5142555	7.6306693	6.792768	6.448528	7.283223	6.683836	6.610456	6.240745	6.2340132	5.576203	7.426269	5.758496	3.876414	5.15107	5.309005	2.804379	4.112918	5.029217	5.415807	5.551098	5.089236	5.835798	4.666563	5.845493	5.300247	2.730861	5.630064	5.391862	5.479852	2.962799	5.791608	4.851272	5.235078	5.465812	2.884746	3.308998	5.729078	5.668634	5.182947	5.168525
ACVR2A	7.177759	6.969146	6.896356	7.3479626	7.391511	7.30164	7.369302	7.5093234	7.471623	7.4375899	7.3895013	7.316916	7.271044	7.226989	7.569254	7.237244	7.191132	7.294492	7.115298	7.530068	7.021273	7.122124	6.6495	6.693651	7.198253	6.517343	6.380863	6.73509	6.847198	6.6495	6.618688	6.804275	6.86615	6.900477	7.0071594	6.341326	6.529856	6.428321	7.270103	6.262806	6.797123	7.234059	6.39654	6.85298	6.807205	6.507216	6.70951	6.656545	6.800406
ACVR2B	5.068164	5.202382	5.242124	5.930819	5.597152	5.481739	5.651368	5.5292415	5.765459	5.5599527	5.8819074	5.487825	5.244495	5.052688	5.711868	5.52454	5.262865	5.4016719	4.820622	5.545403	5.013893	5.32572	5.695779	5.96422	6.154342	5.760357	5.593637	5.893151	5.923215	5.619986	5.925834	6.006504	6.075977	5.789116	6.1261204	5.930309	6.231531	5.882255	5.604819	5.739817	5.256526	5.347893	5.83872	6.183767	6.394916	6.065956	6.114659	5.955927	5.396612
ACVRL1	7.34512	6.586004	7.419113	7.2884879	7.326365	7.286272	7.295288	6.8061429	7.054316	7.2870021	7.4266064	7.199552	7.053042	7.016626	6.859262	7.182085	7.400212	7.6505434	7.36193	7.279723	6.980435	7.821438	7.166292	7.282145	7.473958	7.879833	7.414032	6.436647	7.12836	7.490866	7.827833	7.950451	8.135596	7.035611	7.6420838	7.019114	7.311296	7.686925	8.077836	7.372603	7.874757	7.36532	6.461843	7.78813	7.93617	7.200004	7.248563	7.087178	7.183395
ACY1	6.179445	5.53135	5.680929	6.4172207	5.442512	5.889018	6.195533	5.2231806	5.344032	5.9266047	5.777108	6.253919	5.474983	5.770814	6.051115	5.277217	6.063707	5.9516523	5.539941	6.095359	5.905083	6.118799	6.658888	6.311858	5.263948	6.275111	5.95646	6.538056	6.279694	6.690775	6.257754	4.779278	6.151106	6.448477	5.1412078	6.525208	6.525208	6.391271	4.969377	6.087814	6.515075	7.848412	6.084128	4.861177	4.836998	6.21083	6.610582	6.348563	7.325624
ACY3	7.469575	7.301365	5.992988	5.7404462	5.38377	6.376674	5.856561	5.6087393	5.803873	6.1813869	5.3318443	5.863301	8.459146	5.681307	5.801364	5.289837	6.134305	5.5043384	10.151976	6.170992	8.244007	4.858673	6.421729	6.471496	3.98889	5.611879	6.401745	6.714535	6.663098	6.741324	6.585388	3.834176	6.406434	6.611174	3.491533	6.763677	6.888724	6.539001	3.641797	6.395137	6.740174	8.226356	7.072345	3.156572	2.882883	7.016005	6.727435	6.843009	7.814699
ACYP1	8.623854	8.724571	8.9286	8.7193562	8.709505	8.97404	9.063716	8.851712	9.016159	8.8450327	9.3043846	8.95053	8.969138	9.134441	9.210197	8.868072	9.010522	9.063104	8.202547	8.902447	8.55588	6.627931	8.082536	8.169272	7.457327	7.691478	7.943152	8.013509	7.921882	8.15642	7.533097	7.856414	7.655707	7.996254	8.1554357	8.002919	7.786528	7.975225	7.392713	7.914489	8.441633	8.299163	7.980584	8.053438	8.159518	7.774775	7.864198	7.98852	8.488272
ADA	8.551656	9.252429	7.999678	10.4101161	11.794645	7.687731	9.522879	9.1414969	9.002995	8.9895023	7.2978021	8.643345	10.57614	7.035441	7.218076	9.65284	7.971695	8.00916	9.391186	7.917509	9.287447	8.542424	9.281253	9.799919	7.592129	8.834175	9.45336	9.348735	10.041759	9.200043	10.068099	7.652483	9.981078	9.930167	6.8406323	9.827854	10.44432	9.850725	7.346711	10.080776	7.644483	8.183735	9.776093	7.691406	7.643589	9.799919	9.742178	9.713167	8.502789
ADAD1	2.726442	2.562053	3.002632	3.054426	2.051715	3.449253	3.465917	2.193391	3.217781	2.6006622	2.7285857	2.83787	3.013344	2.838892	2.752678	2.41695	3.43285	2.8900084	3.655798	2.851057	2.616569	2.41621	3.193287	3.953478	2.157277	3.032795	4.547426	3.952414	4.262449	3.847629	4.05938	2.100056	3.149826	3.399759	2.218126	4.306222	4.365125	4.137223	2.914436	3.501221	3.289789	2.942348	2.797509	2.479122	3.204004	4.085508	4.664649	4.14743	3.476619
ADAD2	5.792682	5.568149	5.734801	5.3584319	5.892838	5.047648	5.839591	6.3707846	6.055799	5.4179998	6.0400116	5.226863	6.170198	5.503273	5.388379	5.001175	6.396561	5.28281	6.160319	5.904842	5.842694	5.797614	5.804281	5.420379	5.962271	5.939152	5.503652	5.477019	5.420379	5.420063	5.247909	5.063842	4.712136	5.143228	5.8599963	5.75897	5.175096	5.118088	5.535229	5.084577	4.921728	5.154656	5.152101	5.185217	5.436837	4.880908	5.090417	5.053511	5.380963
ADAL	6.028915	5.600148	4.407533	4.397774	5.563738	4.975152	5.656607	5.2256202	5.994588	5.1682212	4.8553814	4.909999	4.850982	5.383902	4.950014	5.36075	4.78215	5.358545	5.370474	5.342191	6.200386	4.462978	5.358125	5.352928	5.703267	4.542396	4.930518	5.453398	5.322872	5.193321	4.560092	5.189086	5.582177	5.725124	5.9853253	5.628614	5.442315	5.266745	4.645876	4.750033	4.589895	4.59463	4.976846	5.770295	5.26303	5.729488	5.497333	5.701674	4.818234
ADAM10	7.806789	7.836684	8.068148	7.9202408	7.630625	7.67213	7.972584	8.0508852	7.758876	8.0722275	8.1092369	8.016928	7.770826	7.963966	8.094835	7.772799	7.963966	7.7318195	8.001947	8.084957	7.860996	7.806493	8.013999	7.763918	7.524709	7.484504	7.269604	7.919527	7.606224	8.002572	7.367687	6.931268	7.493721	7.724619	6.9870348	7.654664	7.26614	7.470293	7.05499	7.280766	7.994376	7.988368	7.485298	6.759101	6.936817	7.317537	7.419946	7.335033	8.159664
ADAM11	4.115405	4.149119	4.025469	4.5493886	4.084706	4.039598	4.156856	3.9855187	4.284865	4.4219535	4.0113023	3.74428	4.256435	4.5447	3.703102	3.821444	4.186555	4.1248226	4.641426	4.252809	3.990325	5.152261	4.512763	4.217385	5.49202	4.976554	5.074914	4.577714	4.54949	3.875884	4.569601	5.550625	3.816776	4.643013	4.8859962	4.262829	4.949265	3.873589	5.43302	4.562451	3.70589	4.204865	4.902465	5.658735	5.005689	4.694127	4.728139	4.365703	3.819396
ADAM12	3.644137	3.775981	3.851369	3.5642102	3.752966	3.859023	3.69422	3.7974839	3.743128	3.6429453	3.6037468	3.651548	3.625277	3.832712	3.648996	3.616859	3.810897	3.9249877	3.904681	3.753235	3.861026	4.180977	3.979398	4.337631	4.204518	5.353099	3.758018	3.890516	4.178269	3.976431	4.412881	4.011174	4.376142	4.242595	4.2676564	4.185877	4.353618	4.088085	3.997657	3.932644	3.930919	3.837712	4.320523	4.034972	3.965895	4.36227	4.530328	4.416637	3.737534
ADAM15	7.874026	7.763663	7.787916	7.6007151	7.745637	8.01527	7.83168	7.6951018	7.991305	7.5001416	7.6908769	7.65941	7.715442	7.788225	7.745281	7.496118	7.735425	7.6178274	7.898027	7.683118	8.017913	8.461207	8.671508	8.044428	8.221713	7.97278	7.955852	8.315621	8.36826	8.792705	8.439041	8.735176	7.729202	8.515259	8.4184996	8.218596	8.279396	8.714828	8.118985	8.5912	8.853343	8.544163	8.567526	7.386243	7.750848	8.402497	8.592763	8.036943	9.19194
ADAM17	7.293389	6.913194	6.940945	7.0159122	6.785536	6.847627	6.723843	7.2481641	6.876123	7.1466019	6.8638723	7.226548	7.055589	7.291056	6.894462	6.750557	7.089325	6.8923677	7.117116	7.051586	7.194574	7.048546	7.2073	7.19488	6.774763	7.556638	7.051745	7.451334	7.219738	7.074864	7.275353	7.149736	6.997183	7.084385	6.9073899	7.118931	6.805613	6.970632	7.23369	7.078346	7.08068	6.977041	6.824766	6.757198	6.870223	6.826099	7.334658	7.091271	6.790924
ADAM18	2.046047	1.861077	1.936018	2.1592528	2.111645	1.915159	1.999004	2.1100026	1.99269	2.1070387	1.9689005	1.957585	2.09025	1.922974	2.029608	2.039453	2.068013	1.9920123	1.792765	2.031864	2.118301	2.101395	2.107594	2.138238	2.091272	2.066755	2.089022	2.116496	2.131405	2.1024	2.110929	2.117907	2.127973	2.099549	2.1111639	2.112826	2.090298	2.094254	2.112605	2.125431	2.127408	2.105305	2.187632	2.086018	2.114327	2.102811	2.08977	2.095036	2.085816
ADAM19	5.387313	4.745013	5.613518	5.2472721	4.813867	5.422349	4.975574	5.1468489	5.020416	4.9605823	4.979469	5.304559	5.048678	4.907373	4.947672	5.310164	5.221838	5.3228353	5.286516	5.098445	5.137973	6.315028	5.792755	5.901369	7.13235	6.388971	5.915028	5.842511	5.382998	5.30305	4.966793	6.989611	5.192977	5.163498	6.9133426	5.399623	5.053822	5.630654	6.92811	5.235942	6.311409	5.447628	5.380344	7.065703	6.613302	4.936687	4.865389	5.609456	5.577264
ADAM2	2.333767	1.97391	2.112022	1.9785602	2.22112	2.206201	2.368066	2.1988048	2.049461	1.7932224	2.4160861	2.148547	2.028357	2.108237	2.236932	2.064247	2.060625	2.0363371	2.116306	2.066901	2.063923	2.175305	1.967259	2.44078	2.215742	2.007081	2.369133	2.134169	2.192834	2.004179	2.416349	2.076803	2.203541	2.442023	2.374818	1.979928	1.980968	2.037294	2.152341	2.036983	1.926627	2.033383	1.953716	2.035342	1.89893	1.8862	2.00636	2.662723	1.875833
ADAM20	3.998174	3.913734	3.971113	3.510423	4.297304	3.744288	4.730728	4.0330934	3.777109	3.2804155	3.7896234	4.47551	4.115546	3.796854	3.897482	3.498002	4.111859	4.3888831	4.442278	4.075198	4.809579	5.061505	4.008828	4.643188	5.149474	4.492545	3.734999	4.680617	3.665228	3.962044	3.899446	4.657725	4.271793	4.327194	4.7347486	3.799062	3.872044	4.509798	4.840219	4.321603	3.961046	3.550088	3.423319	4.465344	4.245359	3.461888	4.190626	3.900243	2.90299
ADAM21	2.726748	2.537783	2.80676	2.2829071	2.680684	2.889564	2.536402	3.5369114	2.46117	2.7518622	2.8241363	2.735695	2.699607	2.804462	3.175373	2.585996	2.697649	3.0897053	2.788572	2.863304	3.179347	2.576446	2.744948	2.797157	2.974608	2.69124	2.532016	3.116049	2.982384	2.894679	3.157748	3.039948	2.80702	3.026329	2.8794538	3.289646	2.528526	2.75675	3.329562	2.566998	2.256083	3.503785	3.553256	2.941622	3.957885	3.280577	2.902032	2.912857	2.463335
ADAM22	3.380439	3.299351	3.326826	3.3655835	3.490776	3.457613	3.439588	3.3780745	3.223221	3.1760158	3.203757	3.363759	3.375541	3.264454	3.137477	3.467015	3.0944	3.257244	3.303454	3.294256	3.368539	3.861874	3.697747	3.086467	3.992208	3.734736	3.257306	2.972722	3.054459	3.554983	3.104059	3.892953	3.397072	3.150193	3.8116064	3.21278	3.729565	3.536701	3.628294	3.620221	3.244433	4.094446	3.59474	3.721343	3.537066	3.296223	2.927189	3.4301	3.344409
ADAM23	3.746781	3.58961	3.734386	3.6818468	3.77035	3.740417	3.645441	3.7562205	3.367896	3.8003535	3.6322417	3.508174	3.569207	3.681847	3.764087	3.871673	3.706993	3.6361557	3.682783	3.411463	3.510138	4.119012	3.441795	3.663072	4.431453	4.398757	3.72686	3.34882	3.596086	3.710641	3.558965	4.385733	3.739335	3.48412	4.7953357	3.325081	3.396005	3.41003	4.465506	3.430717	3.392459	3.787797	3.988529	4.451103	4.827526	3.309757	3.690911	3.633258	3.606742
ADAM28	7.489979	7.633502	8.28577	8.4298484	8.669511	8.193304	7.867694	8.2356885	8.549295	7.9990216	7.9500431	8.547551	7.440249	8.16062	8.125809	8.249964	8.229089	8.0799003	7.535132	7.768772	6.983428	6.588919	7.855657	8.272982	4.450398	7.158912	7.815629	8.325582	8.303661	8.20504	7.546147	4.749551	7.761431	7.891931	5.010018	8.147352	8.005103	8.56385	4.89361	7.675852	8.466133	7.123	8.12475	4.744342	4.588668	8.146885	8.139349	8.20504	7.528173
ADAM30	3.31019	2.592844	2.086835	2.5432224	2.419736	2.634006	2.738297	2.6687948	2.593592	2.6799492	2.2265711	3.249687	2.809689	2.040504	1.965754	2.482973	2.871846	2.653508	2.500684	2.73027	2.758112	2.50523	2.486563	2.533275	2.476035	3.660514	2.496219	2.481089	2.514956	3.243037	3.272965	2.477007	2.505153	2.478198	2.4820329	2.502499	2.486444	2.481614	2.997319	2.50466	2.46548	2.868563	2.52666	2.438151	2.486149	2.730907	2.449587	2.482338	2.49864
ADAM32	3.121245	2.418016	2.202052	2.7871249	2.635357	3.026076	2.806427	2.6099771	2.261871	2.2602952	2.1561389	2.328944	3.201418	2.860384	2.701955	2.488586	2.408496	2.71128	1.887903	3.162126	2.835061	3.01268	1.877667	2.439514	3.855425	2.74871	2.251249	1.624249	1.545126	2.291801	1.880442	3.951947	2.444203	2.07614	3.4685666	2.173373	1.741865	1.772833	4.057159	2.359625	2.088554	2.516598	1.784861	4.128798	3.343945	1.932367	1.811598	1.82639	2.342471
ADAM33	5.640549	5.746655	6.169607	6.6440694	6.043825	6.018634	6.086451	6.018289	6.017112	5.9897087	5.9444695	6.008769	6.127911	6.34049	5.682151	6.180771	5.864499	6.1715439	5.869322	6.055752	5.871734	7.750714	6.271975	5.958614	8.179383	7.006999	6.904284	5.832014	5.978025	5.85327	5.935065	8.149007	6.360367	6.044704	8.201135	6.525923	6.330142	6.191157	7.982618	6.726442	6.414269	6.690958	6.724984	8.008912	7.966295	6.274967	6.470086	6.647652	6.365808
ADAM3A	1.993316	2.212522	2.09855	2.0069357	1.992528	2.426118	2.251496	2.1989474	2.161285	2.2871337	2.2499142	1.986158	2.279351	2.242234	1.940463	2.079874	2.043681	1.6815549	2.252495	2.07048	2.018512	1.991477	1.945173	1.919957	1.978837	1.974257	1.926498	1.990399	2.135699	2.682562	2.028382	1.953659	1.980896	2.930718	2.0153007	1.944968	1.954772	2.010121	1.959335	1.960638	1.956744	1.904599	1.952383	1.970651	1.918321	1.978945	2.222915	1.969739	1.910309
ADAM6	2.310021	2.591399	2.670927	2.2728072	2.766209	2.796359	2.525018	2.5837985	2.70716	2.7773028	2.1587266	2.822747	2.324833	2.841011	2.576488	2.757152	2.39149	2.8261382	2.40942	2.806207	2.354705	2.765902	2.765754	2.772836	2.759507	2.742683	5.090873	2.811004	2.822923	2.792207	2.806314	2.789197	2.802692	2.770544	2.7817069	2.759365	2.73694	2.744199	2.764312	2.780186	2.810841	2.741337	2.882621	2.761934	2.763244	2.782436	2.76988	2.745284	2.733034
ADAM7	2.436227	2.709761	3.190595	3.1336489	3.1647	3.105265	2.772421	3.36992	3.26235	3.8531451	2.6686075	3.248307	2.63682	2.751895	2.788277	3.073361	3.010702	2.6536015	2.6696	3.134628	3.095239	2.849951	2.630978	3.0432	3.438888	2.653712	2.923728	2.257923	2.676933	2.291802	3.135358	3.419249	1.822061	2.886001	3.2898178	3.183458	1.828172	1.83707	3.731344	3.402711	3.211289	3.449414	2.819801	3.740889	3.513126	3.207532	2.883953	3.116079	2.466909
ADAM8	6.697755	6.820268	8.41369	7.1341821	7.064599	7.188848	6.751097	7.7610988	7.180517	6.9022408	6.7607878	7.635609	7.05387	7.364912	7.096963	6.852319	6.981852	7.4092885	7.32118	7.683787	6.903624	7.00082	7.59568	7.496339	6.102185	7.188763	7.03117	7.584054	7.262181	7.884815	6.659764	6.452887	6.940753	7.181676	5.9446632	6.990399	6.518308	7.209953	6.331971	6.720767	8.400651	7.078542	7.500081	6.473428	6.472676	7.153872	6.73329	7.33668	7.639588
ADAM9	6.401953	6.298631	5.941501	5.9688697	6.129468	6.021159	6.349603	6.3248637	6.057724	5.9914349	6.0059391	6.018772	5.776184	6.120066	6.228919	6.189425	6.25014	5.9487935	6.55078	6.087292	6.465401	6.636107	6.429787	6.008414	6.810178	5.696564	6.008414	6.640643	6.572221	6.500144	6.275957	6.289183	6.529443	6.72693	6.8174001	6.504632	6.611826	6.411962	5.853968	6.275502	6.19526	6.766718	6.489024	6.040732	6.101983	6.367779	6.472521	6.497348	6.646734
ADAMDEC1	6.005758	6.190024	8.534511	3.5461426	4.415691	5.13292	5.614189	6.1615576	2.860415	5.9599416	5.2909011	5.90938	4.889989	2.597944	4.750517	5.315424	5.016701	8.3687483	6.389324	4.080676	5.986089	6.00794	7.865817	7.341107	3.77686	6.270131	6.259955	7.803559	6.928619	8.451276	3.796946	3.782618	3.78936	7.443635	3.8396864	7.853991	5.73716	7.063993	3.777145	4.422998	7.876721	5.915363	3.644301	3.772127	3.735051	5.968159	3.779997	6.779748	7.545817
ADAMTS1	5.743347	6.097623	5.510855	5.2569942	6.37904	5.600029	5.499859	5.2236769	5.669888	5.3091504	5.7608891	6.001676	5.447182	6.092847	5.413526	5.867998	6.548844	5.6204149	6.009749	6.377426	5.692791	8.689936	7.199359	7.868318	8.103053	8.994179	7.938549	7.8252	7.762955	7.548419	7.519431	9.922591	8.613535	6.899827	7.4503712	6.428708	7.665869	7.468196	10.52339	8.894933	8.252129	7.678691	7.95035	9.446382	9.731224	7.165763	7.136974	6.833035	5.979393
ADAMTS10	6.475304	5.55579	6.257895	6.1401261	6.20596	6.282803	6.396735	6.0379363	6.006192	6.0405211	6.0502213	5.979868	6.064447	6.135024	6.619845	5.845622	6.081023	6.0900287	6.140727	5.929392	6.090499	7.312627	6.200771	6.417861	7.234234	7.519853	6.314646	6.23524	6.199147	6.094526	5.898736	6.963498	6.463447	6.077215	6.631467	5.990201	6.359366	6.194711	7.349753	6.45095	6.159505	5.985352	6.122534	7.135786	7.017517	6.037614	6.008951	6.380146	6.035356
ADAMTS12	3.302474	3.236293	3.396732	3.6606568	3.329376	3.49396	3.08033	3.7276484	3.578999	3.1911503	3.3297685	3.097852	3.343306	3.481219	3.089916	3.256891	3.116087	3.379228	3.40589	2.879174	3.30904	4.345905	3.195716	3.816645	5.208191	4.866568	3.409569	4.311777	4.38419	3.856519	4.524985	5.466338	4.305988	4.167665	5.1380645	3.872454	4.404017	3.600597	3.945996	3.934298	3.191481	3.157772	4.500534	4.096771	3.887821	4.462389	3.825811	3.701959	3.427984
ADAMTS13	6.230063	6.064947	6.423942	7.0198279	7.0142	6.603317	6.315312	6.8457264	7.005898	6.314974	6.5037881	6.644321	7.285659	6.602618	6.454976	6.660487	6.519741	6.1006175	6.651988	6.387465	6.048123	5.988227	6.042887	6.067178	5.657269	5.576907	6.075705	5.831867	6.031075	5.678791	6.69	5.560679	6.554512	6.538058	5.5425269	5.993671	6.365244	6.046645	5.95362	6.609657	5.82671	6.004402	6.185657	5.799302	5.64476	6.210932	6.269347	6.05827	5.5121
ADAMTS14	5.102794	4.548607	5.359502	5.1972895	4.927235	5.307581	4.632154	4.4813304	4.993053	4.4970905	4.6495729	4.59269	5.793139	4.913963	4.687057	4.539975	5.518341	4.4687889	4.849231	4.494501	4.785087	5.67785	5.287283	5.526461	4.621879	7.10171	4.535937	5.644747	5.512125	5.522344	4.714321	4.389648	5.531948	5.835804	3.6327002	5.187253	5.285169	5.1556	3.642627	5.262911	6.405984	5.785019	5.184777	3.04375	3.696185	5.34288	5.252626	4.992165	5.754292
ADAMTS15	4.697725	5.193511	5.036637	5.1193871	4.713095	5.119771	4.926399	5.2120395	4.751658	5.2732141	4.975818	5.079725	4.919755	5.152421	5.178546	4.514025	5.071528	4.5893809	4.928932	5.332973	4.527005	3.040337	3.056381	3.034615	4.576146	3.043141	3.110128	3.062472	3.067078	3.746045	3.06488	4.881428	4.923151	4.477381	3.0477757	3.030893	3.023702	3.030298	4.905942	4.003332	4.053479	3.272786	3.116913	4.619578	4.413503	4.255658	3.03863	3.988973	4.166728
ADAMTS16	3.745188	3.388136	4.006146	4.0777703	4.053128	4.299047	4.204907	3.901085	3.391058	3.1533407	3.4230022	3.601818	4.29599	4.300677	3.79886	3.411778	3.998571	4.5660449	4.642325	4.086011	4.426461	2.681365	4.160651	3.937437	5.442145	5.886004	3.401875	2.757722	2.823296	2.69828	2.767851	5.338716	4.077558	2.673396	2.6969717	2.657056	2.634552	4.186531	4.678181	4.443144	3.480224	3.358223	3.320177	4.744565	5.098726	3.093244	3.62754	2.953805	4.212975
ADAMTS17	5.140696	5.390935	5.00499	5.1278737	4.571094	5.576006	5.160121	5.6182149	4.965312	5.9780777	5.3377605	5.530709	4.556549	5.563617	5.909161	5.520966	5.368683	4.3673775	5.131234	5.359563	5.176453	4.344001	4.219457	4.521352	4.986437	4.216136	3.834713	4.508525	4.326349	4.959465	4.783727	4.114582	3.795457	4.32047	4.6591689	4.588404	4.253368	4.439688	5.241918	4.546017	5.105808	3.956984	4.028377	3.974709	5.184507	4.278053	4.179735	4.204236	4.905279
ADAMTS18	2.500455	3.09876	3.504303	2.508531	2.014562	2.397936	2.326565	2.9762157	2.871692	2.724607	2.4148862	2.680025	2.866129	2.67214	2.741667	2.755726	2.336215	2.3112787	2.429435	2.684811	2.659752	2.153866	2.152808	2.169402	2.13797	4.066797	4.182252	2.256386	2.387788	2.165673	2.27288	2.170666	4.464511	2.14882	4.0001177	2.129208	2.109079	3.524664	4.276571	2.182732	2.809479	3.188908	2.196248	2.121419	3.283578	2.119683	2.131664	2.114663	2.232015
ADAMTS19	3.525842	4.454467	4.314731	4.4189283	4.525285	3.878139	3.963913	4.6922026	3.654726	4.2699214	4.4345621	4.297763	3.510932	4.032304	4.621312	3.308488	3.744557	3.4658895	4.206583	4.008352	4.011643	3.867839	3.999849	4.391644	3.42681	3.985951	4.673853	3.939245	4.812914	3.987544	4.879361	3.639169	4.305462	4.464447	3.3257324	4.707126	5.030292	5.419264	3.705476	5.514039	3.499081	3.755534	5.694116	3.63087	4.33233	5.763847	5.255817	4.975936	3.351538
ADAMTS2	3.999311	4.716529	4.763928	4.6294311	4.492578	4.761883	4.597768	4.2082722	4.527946	4.2271822	4.6102808	4.218139	4.465825	4.717111	4.490224	4.26389	4.476259	4.9307967	4.044928	4.582271	4.188208	5.177996	6.260921	6.227702	4.772141	5.886423	6.475955	5.981473	6.793377	6.287262	6.734829	5.292716	6.345361	6.395433	5.2754393	7.38305	6.660155	6.986035	5.161805	6.858274	4.788024	4.908911	6.938978	5.049621	4.949983	7.280222	7.395433	7.241034	4.442536
ADAMTS20	2.448862	1.84457	2.019844	2.1844373	1.733577	2.14644	1.994483	2.2702473	2.314331	1.9732701	2.0239846	1.934589	1.881997	2.166551	2.212659	1.820704	1.888094	1.8445704	2.10748	1.877724	2.156063	2.128152	1.997962	2.789284	2.014518	2.000368	2.02225	1.994839	2.008467	1.9789	2.039567	1.997962	2.037554	2.09193	2.0836707	2.010851	2.000368	2.007739	2.01008	2.047088	1.956598	1.96093	2.922302	1.965216	1.970324	2.005467	2.262186	2.021982	1.954417
ADAMTS3	3.616357	3.411861	3.835926	3.1391641	3.122935	3.78512	3.519937	3.1201463	3.074655	3.2599322	3.8629225	3.325945	3.952641	3.504886	3.773425	3.584794	3.636507	3.7902579	3.720838	3.37704	3.234079	4.070688	3.117536	2.518014	4.217151	4.290743	3.777224	3.26193	3.392548	3.573327	3.482752	4.924334	3.377171	3.08935	4.1090549	3.103144	2.693135	2.90208	5.508227	2.867818	3.576928	3.17167	3.179493	4.35239	4.471806	2.828544	3.29405	2.737849	2.411247
ADAMTS4	4.827674	5.170868	5.509419	6.0366851	5.8458	5.435482	5.575277	5.2389048	5.954556	5.5822256	4.8829943	5.053243	4.970764	5.002375	5.440573	5.088644	5.711525	4.8705675	5.893683	5.332908	5.085614	6.136405	4.900312	5.301957	4.839341	6.7503	6.4666	5.29823	5.609596	4.847192	4.973077	6.855385	5.955401	4.376636	4.7071937	4.466144	5.053249	5.464056	7.599796	5.658047	6.465233	4.954901	5.706513	6.138537	6.759314	5.068078	5.079811	4.537501	4.167895
ADAMTS5	5.271721	5.038064	4.904055	5.6005387	5.113956	5.33259	5.491476	5.056679	5.223939	4.8989071	5.1257361	4.882741	5.353847	6.027888	5.026788	5.654136	5.475355	5.4424732	5.26322	5.422583	4.601026	6.107162	5.503771	5.487664	6.707439	5.681738	5.725848	5.109281	5.53957	5.213597	5.179515	7.022775	6.22729	5.064167	5.9232906	5.122164	5.520652	5.285462	6.967383	5.991572	5.193141	5.893467	5.479441	7.06504	7.435162	5.334643	5.07663	5.358213	6.005633
ADAMTS6	2.849675	2.708134	2.49746	2.8496746	2.696336	2.763148	2.821609	2.661826	3.301739	2.4245088	2.4778859	2.899091	2.781457	2.886627	2.704471	2.317841	2.715502	2.8996762	2.555491	2.710865	3.119184	3.692909	3.372421	2.719019	4.924908	4.066146	3.029025	3.096986	2.79791	2.723332	2.868033	4.405658	2.557196	2.742738	2.4934298	2.723935	3.471452	3.222626	5.791257	2.738245	2.907102	3.018914	2.710287	4.278778	5.268184	2.947389	2.801988	2.901195	2.845913
ADAMTS7	5.532361	5.539962	5.531369	5.5147153	5.436277	5.250864	5.713378	5.3890302	5.335394	5.6989503	5.1239267	5.418727	5.360176	5.169334	5.497593	5.211491	5.583099	5.5563527	6.292552	5.327047	5.957578	6.23399	5.545335	5.734839	5.71206	5.458936	5.049412	5.363608	5.329426	5.18602	5.571102	5.148115	5.626808	5.744778	5.5810376	5.952135	5.637848	5.58699	5.52532	5.508096	5.514182	5.170025	5.683277	5.340639	5.136717	5.784368	5.825826	5.908599	5.242752
ADAMTS8	4.724218	4.52398	4.841083	5.0860933	5.120803	5.05927	4.879477	4.8553093	4.649785	4.53592	4.3866488	4.537979	4.844495	4.724218	4.655922	4.89974	4.707748	5.0891218	4.854472	4.97482	4.741132	6.952621	5.158343	5.439026	8.053213	7.279945	6.367759	5.416512	5.417026	5.317233	5.140116	8.459944	5.765929	4.996641	6.8358095	5.116236	5.681569	5.590472	9.354973	6.018236	5.36113	5.223796	5.91892	8.734716	8.392345	5.542775	4.552732	6.016476	4.592307
ADAMTS9	5.497714	5.469495	4.804531	5.4468828	5.03669	5.556885	5.116729	5.245181	4.989669	5.0107515	5.2594902	5.058129	5.885681	5.39828	5.019127	5.040311	5.874516	5.0235654	5.494729	5.014324	5.689433	6.04115	5.427952	5.613783	6.149389	6.600942	6.228599	5.490434	5.376019	5.510763	5.180811	6.450273	6.406273	5.366342	6.9400682	5.510509	5.594975	5.623262	7.811009	6.06057	6.174372	5.865445	5.358555	6.281875	6.701148	4.756894	4.883887	5.185406	4.943373
ADAMTSL1	4.121062	4.62704	4.868794	4.528294	4.800774	4.648316	4.135031	4.2974521	4.205537	4.09319	4.3797164	4.644563	4.522834	4.250411	4.087599	4.653654	4.052384	4.8113843	3.917131	4.015679	4.508184	3.765341	4.468982	4.570832	3.951723	3.942793	3.826321	4.197343	4.173235	4.162149	4.35236	4.841461	4.582187	4.452372	3.4330984	4.279605	4.232653	4.323939	4.360424	4.53201	4.445347	3.990059	3.975013	4.288217	4.639111	4.151555	3.888704	4.181597	3.916814
ADAMTSL2	4.76836	4.754693	5.017257	5.1432094	5.35186	4.980918	5.009543	5.3445978	4.784042	5.5417671	4.7901129	5.42048	4.833596	5.113319	5.221473	5.067435	4.828387	4.9848522	5.358242	5.290535	5.055257	5.498385	4.710022	4.859966	5.076989	5.475487	4.931775	4.763489	4.904081	4.78423	5.133031	5.014354	4.758836	4.653743	5.8567121	4.84583	5.162735	4.976734	5.652633	5.304872	4.482524	4.752029	4.544097	5.222583	5.410822	4.990386	4.587927	4.874955	4.365338
ADAMTSL3	4.574854	5.005865	4.882851	4.744626	5.719343	4.885163	4.39935	4.678699	4.960496	4.2976924	4.4818417	4.824243	4.925806	5.10491	3.873006	4.907396	4.865213	5.0532507	4.052431	5.02533	4.272656	6.174807	4.581717	4.748108	6.77462	5.88352	5.677327	5.11007	5.111612	4.912471	4.667753	6.813836	5.549203	4.566102	6.7377935	4.804027	5.358957	5.069052	7.134245	5.358686	5.297667	4.596459	5.449737	7.004885	7.339251	5.412397	4.286295	5.211111	5.188085
ADAMTSL4	4.454806	4.653827	4.906256	4.6398153	4.680034	4.589161	4.357207	4.6571156	4.767084	4.6267078	4.4933709	4.427503	4.686757	4.463909	4.862453	4.553338	4.372685	4.6378594	4.769885	4.749361	4.433976	6.379146	4.936576	4.979477	6.551686	6.048905	5.663523	4.966088	4.754111	5.29291	4.865019	6.621655	5.655119	5.055288	6.304106	4.718869	5.124183	5.003533	7.165462	5.821875	5.303068	5.700454	5.312783	6.014706	6.928307	5.097197	5.025989	5.377489	5.722147
ADAMTSL5	6.31353	6.767195	6.884744	6.8274943	7.058531	7.001272	7.112168	6.9810284	6.643439	7.0059045	6.87871	6.614005	6.430757	6.402149	6.774947	6.82722	6.828896	6.6483276	6.983111	6.831857	7.127316	6.977934	6.95792	7.006516	7.052603	6.59491	6.999663	6.761173	6.664102	6.472045	7.059908	6.786483	7.032285	7.087365	7.123777	7.161497	7.160744	7.12811	6.879588	7.002364	7.102032	7.062735	7.278063	7.199422	7.093015	7.403586	7.393047	7.368343	7.129489
ADAP1	8.766945	8.531867	8.125216	8.0364787	7.911231	8.400391	8.700765	8.354283	8.083925	8.1162998	8.3332883	8.124192	8.339407	8.363927	8.557544	8.151405	8.678833	8.2407915	9.013569	8.330319	8.731421	9.316802	8.458494	8.330324	7.861689	8.793243	8.6531	8.424127	8.420597	8.827575	8.589032	8.375363	8.375721	8.29297	9.0150181	8.615216	8.506748	8.459299	8.531555	8.624677	8.935392	9.274726	8.770422	7.592408	8.726298	8.780353	8.464329	8.371732	9.108057
ADAP2	7.191532	6.983467	7.82948	7.1500631	7.157706	7.095227	6.930718	6.9227459	6.919454	6.9621437	6.7666223	7.168195	7.068556	6.882457	7.081777	6.88494	7.190196	7.9649577	7.51447	6.72979	7.372628	8.456388	8.128605	7.884057	8.405237	8.478468	7.075908	8.006669	7.74429	8.179609	7.093656	7.305535	7.819221	7.963787	7.1714196	7.678791	7.531746	7.850554	7.147778	7.340355	7.787745	7.58002	7.665223	7.344621	7.642406	7.40507	6.944089	7.84161	7.65218
ADAR	10.302796	10.356881	10.799651	10.398902	10.289062	10.606461	10.206399	10.377556	10.468862	10.3733765	10.296386	10.95846	10.517416	10.453006	10.332474	10.296386	10.322265	10.6360937	10.404542	10.457602	10.237731	11.157476	10.827109	10.758195	10.88118	11.349464	10.763827	10.837204	10.60319	11.133392	10.637631	11.241488	10.943632	10.864397	10.8829221	10.698496	10.50649	10.701566	11.079589	10.80005	11.360031	10.850343	11.142752	10.956479	10.879679	10.642211	10.385053	10.752871	11.387652
ADARB1	4.758604	5.12446	5.208641	5.9412606	5.301647	5.36319	5.647142	5.4080414	5.575202	5.4875887	5.3056848	5.150154	5.215992	5.75913	5.212887	5.646637	5.34944	5.6291944	5.23574	5.370148	4.948055	6.903093	5.350142	5.652622	7.082678	6.294669	6.078138	5.455795	5.436864	5.141404	5.710979	7.1029	5.609971	5.468617	6.4441282	5.525508	5.707101	5.423145	7.537758	5.934023	5.345727	5.302047	5.615979	7.065615	7.51862	5.547254	5.581129	5.657807	5.408322
ADARB2	4.125265	3.900943	4.452876	4.061523	4.308001	4.374123	3.875811	4.1964579	3.408447	3.934122	4.4297237	3.82847	3.928504	3.932227	3.396363	3.836575	3.679185	4.1863327	3.158719	4.433384	3.867268	3.920184	4.337813	4.643185	4.191819	3.853439	4.534375	4.324377	4.24732	3.972909	4.483288	4.72447	4.049396	3.971181	4.0905355	4.514944	4.663977	4.317593	4.737916	4.186001	3.629603	3.484623	4.587404	4.650804	4.545879	4.852759	4.963772	4.739891	3.777038
ADARB2-AS1	3.530024	3.98083	4.201156	3.5300243	3.759998	3.937041	3.969537	3.8683244	4.516457	3.7000821	3.2657618	3.37625	3.656136	3.53744	3.812638	3.845364	3.703659	3.5929938	3.78829	3.619098	3.966425	4.57182	4.870732	4.313606	4.370675	4.428702	3.807594	4.650521	4.719299	4.076345	4.133838	3.867459	3.703197	3.633734	4.0281299	4.893833	3.823023	5.203662	4.653081	3.261146	5.093288	4.431046	4.426717	4.41922	3.804507	4.400181	4.449308	4.145324	5.083602
ADAT1	7.259017	7.650696	7.396697	7.4575654	7.397112	7.523011	7.385449	7.5763707	7.545532	7.4664669	7.6812861	7.433686	7.138737	7.431181	7.618225	7.651939	7.411642	7.652782	7.15683	7.586519	7.380937	4.75514	6.761652	6.303223	5.7695	5.794084	6.729484	6.880815	6.96837	7.281467	6.812946	6.333544	6.458353	6.684097	6.5678757	6.865392	7.07183	6.818759	5.829379	6.827057	6.803523	6.912944	6.828774	6.541914	6.475624	6.861862	6.635814	6.535259	7.20455
ADAT2	6.86718	6.837015	6.668053	6.6970344	6.825847	6.847894	6.74056	6.7570783	7.131324	6.7213176	6.9947446	6.969752	6.612596	6.890849	6.737351	6.981063	6.852738	7.2076251	6.327398	6.795591	6.442363	5.731437	6.411776	6.778965	6.280809	6.402573	6.262314	6.445057	6.402041	6.037223	6.22001	6.321176	6.665233	6.768703	6.858825	6.350885	6.318183	6.389033	6.109235	6.316508	6.212483	6.021348	6.138898	6.627049	6.345361	6.218394	6.299694	6.190135	5.753876
ADAT3	7.392237	7.314065	7.045643	7.339125	6.923354	7.132857	7.032504	7.1307698	6.974748	7.262553	7.1233745	6.791144	7.282147	6.595747	7.134227	7.108133	7.058187	6.7573517	7.276735	6.791144	7.570765	7.84808	7.885191	7.685058	6.991792	7.504333	7.3493	7.784334	7.54609	7.873822	7.568522	6.661859	7.332259	7.686876	6.435303	7.708571	7.563792	7.77992	7.103212	7.595632	8.033337	8.291195	7.718344	6.88835	6.5405	7.572963	7.772909	7.696311	8.177955
ADCK1	5.904023	5.733391	5.559004	5.9732202	6.266827	5.881789	5.746016	6.1014775	5.590256	5.7837916	5.5167259	5.520281	5.479536	5.755868	5.833316	5.831842	5.487571	5.7840844	5.890342	5.906465	6.081766	4.580964	5.933982	5.678831	5.725376	5.809709	5.584273	6.045927	6.128693	6.356462	6.254296	6.167841	5.74893	6.336206	6.762038	6.352397	6.386149	6.357888	6.047671	6.458952	5.785456	6.253596	5.798224	6.380597	5.881456	6.168873	6.29995	6.212204	6.192916
ADCK2	5.621304	5.761567	6.121363	5.9528237	6.086176	6.023659	5.98278	6.3222424	6.321131	6.1068929	6.2181058	5.950721	5.892408	6.425094	6.312604	6.136027	6.343395	6.0210853	5.324125	6.606494	4.564627	3.796362	5.645038	5.151075	5.091575	4.957643	5.410569	5.357292	5.886869	5.939646	5.350469	5.870612	5.470531	5.559666	5.8658765	5.820626	5.396827	5.837469	5.668691	5.506071	5.96433	5.647688	5.575191	6.132796	6.102822	5.50846	6.014637	5.387433	5.630509
ADCK3	6.680022	6.450025	6.465134	7.0996666	7.552187	6.779464	6.575882	7.1257294	7.294488	6.8680745	7.0268152	6.674764	6.37736	6.78312	6.857305	7.181605	6.381677	6.8510173	6.117901	7.119746	6.483771	6.432872	6.794679	7.004035	7.123343	6.716353	7.047581	6.538954	6.953012	6.665337	7.125778	7.0339	7.254909	6.988881	7.2229208	7.385738	6.637319	7.280025	7.557888	7.103723	6.842603	6.71482	6.774933	7.21707	7.148228	7.263581	6.911636	7.07064	6.764308
ADCK4	4.893399	4.735386	4.815201	5.22432	5.114632	4.849441	5.042786	4.8067605	5.046028	5.2234663	5.3006719	5.212793	4.944827	5.028437	5.056419	4.833066	5.28875	5.0560302	4.934837	5.217531	5.138706	4.608412	5.492392	5.363242	5.166206	4.878082	5.14164	5.437649	5.598279	5.214043	5.694608	5.738479	5.084549	5.211948	5.7428568	5.24174	5.877768	5.988215	5.745975	5.608222	6.002209	5.168252	4.956974	5.393327	5.237491	5.766684	5.586179	5.518411	5.939196
ADCK5	7.259148	7.166023	6.837668	7.0154942	6.391136	6.619971	7.225054	7.0041594	6.99087	6.9860396	7.2104525	7.061864	7.043149	6.733448	6.826623	7.171052	7.121026	7.0047254	7.649718	7.011503	7.478047	6.780878	6.930926	6.811786	6.86217	6.980133	6.355826	6.818423	6.44872	6.870107	6.691064	6.416494	6.512821	6.940775	6.3762384	6.735204	6.559933	6.823865	6.722978	6.710514	6.872188	7.724424	6.6662	6.757087	6.303213	6.625474	6.557981	6.628487	7.254138
ADCY1	4.374625	4.375866	4.213317	4.8157979	4.7787	4.273321	4.782574	4.4532735	4.522814	4.4213356	4.7204283	4.249272	4.385528	4.540786	4.455195	4.379578	4.207544	4.5987393	4.398954	5.092844	4.611289	2.769555	4.824497	4.209998	3.691459	5.028584	4.661179	4.943757	4.891727	4.840262	5.572497	4.52332	5.46767	4.66493	3.8951979	4.848805	5.729584	4.531168	4.245967	5.369017	4.005706	4.072578	5.071831	4.501076	5.252994	4.692285	5.240671	4.584498	4.247259
ADCY10	2.505513	2.867126	2.953855	3.0846456	3.419212	3.022964	2.791969	2.8156591	2.454729	2.9630832	2.6200634	2.740917	2.809929	2.963083	2.964042	3.280419	3.128852	2.5343587	2.685588	3.059611	2.704742	2.950402	2.655142	2.769617	2.892516	2.572415	2.828482	2.101003	2.120216	3.654946	2.637913	2.519833	2.128811	2.829026	2.1260411	2.195183	2.393993	3.217114	2.795662	3.036904	2.087107	2.789116	2.151057	2.534849	2.681724	2.605978	2.213353	2.966352	2.232575
ADCY2	3.628192	3.663284	3.54937	4.1217798	3.831997	3.917274	3.65315	3.6916561	3.816499	3.8276561	3.8871877	3.76698	3.77797	3.730407	3.851271	3.646309	3.406842	3.7262923	3.439109	3.91334	3.40476	3.518766	3.918955	3.673722	3.715647	3.73227	3.237569	3.661384	3.748339	3.62244	3.483475	3.853372	2.894913	3.570493	4.7991733	3.507758	3.507014	3.56966	3.653883	3.719276	3.833154	3.862317	3.632851	4.013144	2.928753	3.356589	3.604219	3.779274	3.741893
ADCY3	7.12783	6.864365	6.97503	6.62393	6.65435	6.781217	6.918381	6.7624865	6.595149	6.6715381	6.599605	6.965122	6.690757	6.841356	6.805725	6.907977	7.013183	7.0137855	6.590278	6.491027	7.153415	7.740471	7.365762	7.444546	7.665969	8.199246	7.44604	7.543193	7.152048	7.453112	7.126381	7.851308	7.683286	6.922203	7.3726804	6.976498	7.245464	7.224047	8.12198	7.708568	7.361063	7.378392	7.176105	7.829142	8.234785	6.939686	7.043204	7.068983	7.313875
ADCY4	6.908976	7.092471	7.506237	7.8808236	7.292357	7.156156	7.260467	6.8634451	7.068674	7.0153857	6.8695586	7.554415	7.092471	7.495012	6.908976	7.417074	7.156156	7.5514623	7.203909	7.157135	7.146224	7.704155	7.745173	8.251154	7.758202	7.832287	7.61373	7.617676	7.640131	7.391762	7.423568	7.720305	8.33766	7.57501	7.995452	7.829932	8.204713	7.721215	7.584776	7.909267	7.61142	7.475743	7.829096	7.422361	8.106728	7.992291	7.542499	7.869492	7.682064
ADCY5	3.925564	4.507507	4.434581	4.2242662	3.638339	3.989735	3.865608	4.29088	4.316804	3.6652283	3.9178672	4.161584	3.782106	4.807202	4.066062	4.251021	4.057042	3.9439213	3.894866	4.057042	4.136826	5.805245	4.223059	3.686012	6.800944	5.297023	5.467067	4.253844	4.385184	4.406199	3.923742	6.743339	4.243528	3.881639	6.8736248	4.083386	4.436996	3.976441	7.017456	5.11482	4.482279	4.453532	4.410791	7.045541	7.17121	4.259796	3.400548	4.74938	4.256327
ADCY6	7.281478	8.20613	7.92946	7.7632864	8.021695	7.921124	7.914748	8.2747477	8.263015	7.4505142	8.1820881	7.883613	7.840586	8.164746	8.014168	7.851557	8.029522	7.9763172	8.407057	8.211473	8.447773	5.345178	7.464255	7.545346	6.945338	7.027209	7.784205	7.929068	8.050244	8.074269	7.99738	7.416222	8.2779	7.829081	7.5465694	8.160955	7.91272	8.161938	7.494352	8.017637	7.686467	8.155782	7.909774	7.813373	7.991282	8.115116	8.148058	8.134735	7.853964
ADCY7	6.254315	6.218815	6.861108	5.5282988	5.444991	6.411613	6.260898	5.5414931	5.829178	5.6814443	5.7251805	6.45645	6.193466	6.426356	5.934755	6.127048	6.260154	6.5214481	5.813622	6.175676	6.229605	6.222466	6.598256	6.413621	6.203287	6.426054	5.782401	6.286636	6.226351	6.341423	4.973585	6.118427	5.847788	5.980399	6.1061139	5.785532	5.506623	5.809967	5.750085	5.732097	6.650392	6.51864	6.037996	5.914974	6.84294	5.756652	5.268476	6.024795	6.526745
ADCY8	2.71196	2.548521	2.793542	3.2501226	2.926155	2.490871	2.508132	3.0176308	3.006519	2.8696199	3.0147234	2.4825	2.94994	2.913137	2.973793	2.807897	3.079563	2.9674055	2.98282	3.045924	2.972452	2.874436	2.820146	3.006497	2.839794	2.826557	2.828852	2.808185	2.885008	2.793245	3.007517	2.86336	2.963027	3.165699	3.1306481	3.481748	2.820634	2.818267	2.856759	2.904754	2.758557	2.772245	3.339591	2.768467	2.806967	2.806003	3.041901	2.859791	2.757358
ADCY9	6.776691	6.562518	6.814771	6.7071249	6.216195	7.004468	6.508622	6.2584889	6.424566	6.6055799	6.9156637	6.478899	7.140989	6.843362	6.682025	6.334122	6.474914	6.5725188	7.553921	7.054857	7.496	7.633092	6.228876	6.292921	7.97691	7.105509	6.778836	6.229913	5.992492	6.36752	6.035526	7.744727	6.541946	6.11335	7.5224696	6.13664	6.467795	6.051444	7.676016	6.518636	6.595479	7.0936	6.175526	7.717702	7.78864	5.902569	6.03216	6.471034	6.663205
ADCYAP1	3.308016	4.4934	3.723478	4.388607	3.359659	3.433905	3.561474	3.3427067	3.624689	3.528647	3.6835405	3.543144	3.456933	3.194597	3.58166	3.504217	3.669482	3.2933704	3.425329	3.882652	3.502423	2.530711	4.828641	4.586891	4.363852	4.823604	3.460609	4.708974	4.132417	4.161748	3.869069	5.02957	5.154333	1.764281	3.6639205	4.394061	3.899861	4.953036	5.223961	4.32454	3.710264	4.107462	4.766508	5.199313	5.329744	4.690052	3.425461	2.281606	4.409893
ADCYAP1R1	3.823137	3.920281	4.059903	4.4988239	4.207361	3.999932	4.120193	4.2267153	4.030482	3.886202	3.8137215	3.782401	4.068433	3.949708	4.098571	4.023751	4.113048	4.0978135	4.037901	4.061872	4.079519	5.275282	4.139768	4.500209	5.291486	4.253629	4.282796	4.143244	4.166434	3.933907	4.569529	5.231231	3.989287	4.32325	5.0048647	4.507467	4.321294	4.284638	5.647278	4.748483	3.891693	4.151421	4.565574	5.364769	5.237884	4.729458	4.815923	4.655613	3.813271
ADD1	6.888543	6.986423	7.190561	7.1276568	7.120574	7.174953	7.049209	6.9754217	7.140606	6.965687	6.9567389	6.943634	7.170634	7.234971	6.943634	7.070931	7.030972	7.2465862	7.159909	7.195288	7.110517	8.318858	7.044078	7.13768	8.604926	7.357444	7.465414	7.169309	7.270586	7.51438	7.460019	8.452485	7.510301	7.502256	8.6159241	7.405329	7.543352	7.152618	8.46293	7.526656	7.297968	7.596338	7.322139	8.433002	8.205328	7.217688	7.182034	7.300224	7.564914
ADD2	3.70748	3.879056	3.816505	3.8165049	3.512083	3.627226	3.724492	3.4644685	3.458559	3.4081747	3.4992975	3.176533	3.214448	3.394334	3.363601	2.861142	3.454748	3.3974999	3.750632	3.27782	3.700033	3.182165	3.315063	3.252971	3.778754	3.086488	3.592167	3.127302	3.09719	2.980981	2.82085	3.58651	3.178045	2.835059	3.5647104	2.931414	3.066636	2.899068	3.483157	2.920379	3.280667	2.850889	2.99623	3.185431	3.208732	3.039021	2.808624	2.977673	3.19136
ADD3	10.478445	10.386416	10.581867	10.7443973	10.834004	10.723695	10.730992	10.5294338	11.09876	10.7615271	10.9321602	10.872057	10.668237	10.927981	10.948136	10.76975	10.737374	10.6992961	9.985063	10.720151	10.269366	9.054181	10.890496	10.760577	9.738647	10.256527	10.847246	10.285475	10.900313	10.786119	10.599699	10.557805	10.67898	10.547393	9.8387168	10.715437	10.89692	10.696665	9.922067	10.936265	10.991359	11.065182	10.791214	10.457136	10.731715	10.94115	10.743981	10.572753	10.930382
ADH1A	8.013439	8.434408	8.415721	7.9216907	8.50786	7.811081	7.446521	8.4976156	9.055181	8.832932	8.7388367	7.742927	8.011439	8.685612	7.948001	8.007103	7.87909	8.1150568	8.899493	8.823653	8.662598	6.401549	8.032855	7.176757	6.32908	5.763432	6.542313	6.635858	7.046887	7.211293	6.001558	7.066994	7.70646	7.400501	6.4962394	6.864886	6.376181	7.007972	6.308066	7.108203	7.709598	8.054434	7.456535	6.392637	6.62535	6.902482	7.404676	7.183355	8.342729
ADH1B	5.154317	5.420595	5.70079	4.718414	5.862908	5.107575	4.860483	4.9416852	5.228448	4.8601213	5.0504793	5.028648	4.65044	6.064564	4.691408	5.993488	5.505302	5.9066307	5.495762	5.565594	5.563926	6.601735	6.091832	5.653342	6.847745	5.78482	5.810213	5.867443	5.780243	5.697161	5.615129	7.28177	6.961889	4.953138	6.9973756	4.665112	5.374289	5.39673	7.0328	6.584968	5.732592	6.317574	6.170871	6.809119	6.839076	5.879889	5.392102	5.56365	9.718317
ADH1C	12.504569	12.645565	13.514078	13.2722685	13.514078	13.073737	12.330063	13.6152256	13.615226	13.5928953	13.5499048	13.038087	12.78225	13.660495	13.149456	12.98251	13.330128	13.3301277	11.896777	13.755231	12.191841	10.473866	13.079498	12.14966	9.224669	10.108791	11.188097	11.657926	12.100499	12.664851	10.853763	10.167896	12.039692	12.197886	9.2043985	12.106445	10.488932	12.284339	9.43122	11.743709	12.238247	12.966601	12.170202	9.299794	9.716231	11.22541	12.277882	11.905573	13.369501
ADH4	8.440509	8.03551	3.263734	3.4092416	3.248967	3.351794	6.336082	3.3282566	3.220711	5.4002582	4.1564538	4.468946	6.218803	3.416333	3.787064	5.815422	5.779161	3.6430068	9.399698	3.359979	10.239248	2.847187	2.417461	3.426547	3.458399	3.423484	2.937227	3.16858	2.71594	4.248634	2.428656	4.740995	2.8826	2.539032	5.4087219	2.977151	2.240239	2.722326	4.694515	2.582249	3.608917	9.65626	2.769837	4.694515	6.725673	1.448052	2.153904	3.120952	7.285318
ADH5	9.02293	8.379422	8.408973	8.7127788	8.936367	8.594742	8.793655	8.4807429	9.132773	8.838389	8.7969037	8.691507	8.60657	8.876558	8.712779	9.212369	8.715624	8.5481537	8.969757	8.987385	9.037355	9.253871	8.837849	8.661407	9.920699	9.219298	9.355867	8.626674	8.637647	8.642527	8.609777	10.384003	8.995832	8.754706	10.6781581	8.548078	8.805341	8.605789	10.317383	9.051162	8.769122	9.234858	8.823679	10.292094	10.711254	8.75715	8.427612	8.810473	8.747946
ADH6	6.163467	5.521418	2.505574	2.7277777	2.585259	2.564347	4.601056	2.9344691	2.732081	3.1548522	3.1153168	3.288249	6.146555	2.714244	3.295797	3.871441	4.202977	2.5187148	7.082411	2.787644	6.955471	2.974384	2.950647	2.898217	3.096199	3.168467	2.825372	3.168467	2.964351	2.859749	3.043016	3.137737	3.315404	3.044105	3.5825679	2.884323	3.013577	4.301939	2.875843	2.936533	4.258195	7.452466	3.089462	2.960813	3.082323	3.031629	2.891019	2.874275	5.86372
ADH7	6.622092	5.98743	6.259409	9.6534093	8.348437	5.930218	7.544647	7.884889	8.143888	7.7935464	6.7190914	5.821012	6.168087	7.078369	8.262883	8.146987	6.475774	5.5972496	6.279397	7.088196	3.855311	2.70536	6.438312	5.997089	2.333521	4.481041	5.357288	4.520632	7.59022	5.587348	5.55983	2.406897	5.74686	5.48598	2.1752112	5.454854	5.681735	6.153344	2.110342	5.950373	5.388211	3.191695	5.314165	2.097059	3.295916	7.077031	6.511412	5.431163	4.675275
ADHFE1	5.695822	6.028037	6.849827	9.1873045	9.519879	6.727013	6.233685	7.6616288	8.482289	6.5700637	6.8805565	7.00269	6.422378	7.354046	6.199366	8.568367	5.866766	6.8659056	6.051513	7.878841	5.500696	7.185167	6.9404	7.346331	7.532893	6.703202	7.385529	7.219861	7.648796	7.020062	7.830242	7.547028	7.521388	7.620053	7.9332497	7.708668	7.814208	7.468096	7.591066	7.782983	5.899083	5.237852	7.17983	7.525975	7.467619	7.803452	7.108273	7.527996	6.021298
ADI1	8.967413	9.173469	8.836503	9.8424054	9.788346	9.413168	9.426063	9.4464195	9.647774	9.2831258	9.6907967	9.378862	9.64005	9.541082	9.516424	9.575851	9.250043	9.2519012	9.315607	9.757517	8.845119	8.368436	9.102272	9.265282	8.263825	8.590033	9.202571	8.780766	9.534399	9.017511	9.420157	8.62166	9.310576	9.310576	8.7622074	9.551702	9.52454	9.239325	8.73559	9.451084	8.598301	9.017022	9.336111	8.609554	8.240399	9.678624	9.711068	9.167085	8.778849
ADIG	3.080179	3.079891	3.249016	3.0695543	3.217278	3.22132	3.510523	3.5042116	3.447331	3.3071153	3.4887261	3.504212	3.196033	3.172112	3.109747	3.166311	3.241785	3.0952956	3.175284	3.574164	3.041309	3.405484	3.466341	3.368043	3.384973	3.389021	3.348079	3.422598	3.42746	3.410883	3.428605	3.388296	4.180146	3.405639	3.4023222	3.363155	3.576791	3.382203	3.377438	3.384078	3.421296	3.349084	4.088161	3.389908	3.52712	3.596228	3.389908	3.371284	3.570193
ADIPOQ	2.766683	2.843838	2.892756	2.7014821	2.823358	3.033841	2.821431	3.0922587	2.682754	2.661041	2.9289107	3.130642	2.775715	2.823358	2.826912	2.785229	2.792612	2.809138	2.78764	2.571005	2.830415	2.292075	4.558085	3.44682	3.56593	3.82913	4.510248	4.088975	3.641488	3.500534	4.116288	6.279428	6.213462	3.046914	2.0943846	2.163659	5.114669	3.803262	3.567808	6.793556	2.062098	1.781283	3.871706	3.789565	4.602669	3.227248	3.355778	3.378817	3.0448
ADIPOR1	8.415481	8.435479	8.397106	8.9509704	9.027678	8.458132	8.482184	8.6562103	8.709296	8.6991204	8.822626	8.629825	8.535816	8.597295	8.764478	8.746676	8.494603	8.2943988	8.46984	8.803709	8.451184	8.51834	8.455107	8.583586	8.290621	8.459324	8.650436	8.596998	8.883339	8.736215	8.987236	8.110711	8.930051	8.834759	8.3099436	9.036484	9.197654	8.84992	8.035131	8.915295	8.512358	8.422054	8.977855	8.320979	8.293284	9.149907	8.965285	8.868798	8.581769
ADIPOR2	9.854684	9.942185	9.951765	11.0794392	10.428743	10.122962	10.366145	10.390813	10.58437	10.2506716	10.1764715	10.018434	10.025093	10.738324	10.503929	10.49145	10.400066	9.8500752	10.383903	10.890256	9.916848	8.324496	9.86051	9.533218	8.539623	9.079953	10.091854	9.66181	10.335274	10.048819	10.264183	8.980387	9.838449	9.841344	9.1929388	10.073841	10.14021	9.9414	8.926631	10.212123	9.404675	9.598167	9.551694	8.954699	9.199436	10.112964	10.314859	10.135015	9.713668
ADK	7.303355	7.114193	6.932263	6.411902	6.87709	6.757492	6.927105	6.7979918	6.943426	7.0326003	6.9520077	6.582099	7.021616	6.785113	7.216177	7.006705	7.212196	6.8136386	6.83974	6.733314	7.397006	6.312399	7.054738	6.967096	6.852264	6.605263	6.71537	7.100593	7.101046	6.793487	7.088329	6.566694	6.791238	6.692354	7.1086986	7.164178	7.166466	6.911465	6.36884	6.983933	6.209095	6.889074	6.5731	6.455564	6.850406	6.839624	6.978309	7.033012	6.890014
ADM	8.124485	7.879514	7.867647	9.4291409	9.736402	7.852995	7.601706	8.2970641	8.40452	7.6634814	7.6435068	8.166945	8.432243	7.632578	7.716939	8.428463	8.068954	7.6877516	9.03629	8.369399	8.799199	8.267311	8.472364	9.139625	8.170602	8.921019	9.307602	9.033221	9.545776	8.971486	9.182021	8.851265	9.786505	9.240008	7.3029424	9.542264	8.862008	9.293461	8.955707	9.003182	9.837251	8.77906	9.596075	8.155799	8.334875	9.240008	8.735387	9.35015	8.225788
ADM2	6.178524	6.325843	6.463524	6.8024602	6.20771	6.692788	6.252841	6.2624009	6.240349	6.204531	6.2077103	5.872085	6.316424	6.49057	6.165707	6.1671	6.190107	6.3513535	6.690599	5.980532	6.366211	6.939806	7.029379	7.248614	6.173476	6.617843	7.02912	6.937642	7.121363	6.770807	7.443026	5.753778	7.412243	7.488243	5.9807785	7.45488	7.484752	7.379522	6.186972	7.054037	7.09299	6.99805	7.255989	6.01123	5.823462	7.550992	7.534018	7.352964	7.459824
ADNP	8.826473	8.71034	8.910083	8.9776361	9.222041	8.881402	8.995083	9.1610694	9.254975	9.2782138	9.2618241	9.062043	8.938483	9.241658	9.03762	9.366462	9.02953	9.0498729	8.552304	9.178476	8.805327	8.097484	9.011902	9.080656	8.801836	9.096895	9.114564	8.950914	9.210807	9.028626	9.163578	9.06744	8.891691	8.875402	9.3130038	9.190882	9.171702	8.976488	9.013855	9.119925	8.863775	8.869923	8.85746	9.290019	9.46388	9.156022	8.956383	9.034656	8.819299
ADNP2	7.275334	7.129444	6.89871	7.2242134	7.245603	7.278167	7.32475	7.3585264	7.176323	7.0964818	7.1298496	7.342325	7.237292	7.440454	7.312102	7.353619	7.402516	7.3546522	7.216043	7.223749	7.231726	6.8756	6.946873	6.918184	7.567904	6.920965	7.161159	7.203607	7.417341	7.246753	7.543073	7.511854	7.13595	7.22532	7.6184105	6.967571	7.253722	7.068231	7.909038	7.221153	7.248527	7.373219	6.729618	7.474418	7.251264	6.936424	7.250876	6.963103	6.949133
ADO	7.269321	7.067953	6.975227	7.2222029	7.242182	7.008892	7.130758	7.0619046	7.085104	6.8752364	7.0840189	7.182876	7.241826	7.383938	7.256033	7.27654	7.380761	7.0499777	6.917227	7.187876	7.440111	6.804345	6.93702	6.726721	7.161643	6.655279	7.268151	6.892022	7.216702	7.005497	6.898112	7.623434	7.040681	6.974539	7.8222147	6.898112	7.24619	6.679165	7.302887	7.030701	7.319753	7.265575	7.145625	7.592281	8.015337	7.323047	7.411921	7.156785	7.067579
ADORA1	3.997605	4.357211	4.897767	4.7958089	4.575311	5.155629	4.892526	4.6027879	4.899572	5.0051631	5.1896148	4.695797	4.708974	4.724232	4.681086	4.239762	4.723572	4.2510334	5.058454	4.587201	4.94762	2.904406	4.357169	3.450231	3.633892	3.813454	3.213504	4.115819	3.513932	4.279221	3.672364	3.513932	4.488548	3.550165	2.8876038	3.596171	3.94883	4.674438	2.863445	2.898362	4.621565	4.410114	3.61194	4.225375	4.108612	4.106195	3.908547	4.044493	4.113723
ADORA2B	5.896924	6.491906	5.100672	2.9543063	3.311317	4.619369	6.649228	3.8423825	3.563518	4.6256319	4.9066531	4.15504	4.415595	4.785724	4.69443	5.397446	5.716205	5.7739475	6.958169	4.604232	6.772543	6.089881	5.77497	4.775686	7.058841	5.84083	5.360518	6.771199	3.627833	5.941581	2.655382	6.497795	4.107367	4.664439	5.885534	3.760701	4.373259	3.544324	6.236957	3.948184	6.55488	5.890489	4.207232	6.722406	5.990136	3.356652	4.065867	4.70033	6.841365
ADORA3	4.806164	4.736938	6.63117	3.8343908	4.155183	5.015779	3.910052	4.6477367	4.132147	4.0331492	3.7095327	4.624207	4.187869	5.245852	4.347066	4.008558	4.137324	5.6884366	4.550773	4.202643	4.887605	4.831677	4.438257	4.903834	4.7831	4.762296	4.638268	4.815386	4.904624	5.713954	4.338147	4.755447	4.309081	5.128404	4.9181942	5.299605	4.290968	4.989249	3.988459	4.07727	5.285917	5.248834	4.711128	4.465909	4.894513	4.36997	2.877255	4.53005	5.701791
ADPGK	7.403998	7.346973	7.446709	7.2909055	7.361045	7.266381	7.488421	7.4609359	7.710576	7.4085049	7.4947553	7.463562	7.214303	7.520351	7.322642	7.60509	7.368694	7.3167527	7.182086	7.494362	7.231169	6.598099	7.588404	7.519419	6.493346	7.338832	7.349973	7.717992	7.587594	7.787947	7.515804	7.023354	7.414323	7.452591	7.1057197	7.598431	7.351198	7.59723	6.962195	7.361808	7.958062	7.501072	7.455411	7.15387	7.046001	7.437791	7.401945	7.196646	7.458815
ADPRH	4.983023	4.593801	5.118146	4.9092933	5.177555	5.015879	5.06054	4.7219729	5.059407	5.2009304	4.8842315	4.717091	4.707784	4.813306	4.719021	4.76456	4.634068	5.09869	5.15697	5.364186	5.095038	6.744701	5.325557	5.541888	6.568674	6.171238	5.473518	5.378573	5.048019	5.27575	5.073336	6.154992	5.668676	5.407189	6.4933545	5.038418	5.056009	5.082787	6.234771	5.060527	5.445131	4.995356	5.011497	6.266468	5.963814	4.919546	4.848053	5.000479	5.058501
ADPRHL1	5.191081	4.956357	5.345266	4.6867114	4.976838	4.923563	5.068558	4.8320607	4.678433	4.7154687	4.8280285	4.928628	4.995136	4.900918	4.728065	4.74127	4.816583	4.7280646	4.953173	4.547753	4.958982	5.046775	5.400331	5.571648	4.675494	5.524558	5.343978	5.475688	6.075201	5.744551	6.179	4.534889	5.839408	6.037348	4.8367209	5.939767	6.177909	5.897448	3.889987	6.100491	4.826389	5.49905	6.050707	4.682514	3.637102	5.902836	6.06962	5.729096	5.275506
ADPRHL2	7.699943	7.767135	7.726133	7.7752052	7.630415	7.796406	7.709757	7.8360246	7.45458	7.5663054	7.665336	7.95123	7.620493	7.658858	7.809222	7.529216	7.652549	7.7798319	7.718179	7.593606	7.702615	6.559998	7.446174	7.246589	7.649944	7.551237	7.619157	7.81168	7.776652	8.203454	7.710771	8.059813	7.723569	7.702909	8.2135867	7.810674	7.879033	7.969141	8.287868	7.641759	8.088592	8.085991	8.222657	8.400884	8.068605	7.80462	7.785295	7.620864	7.932313
ADRA1A	3.681925	3.124671	3.50605	3.3774657	3.166178	3.659202	3.113097	3.3187378	3.673338	3.6701045	3.3416376	3.239037	3.411232	3.339555	3.270956	3.373734	3.661164	3.1458095	3.493711	3.835315	3.606277	4.027571	3.52051	3.341599	4.013053	4.325928	3.107911	2.967959	3.393939	3.17562	3.949841	3.545747	3.539103	3.081777	3.7309096	3.556623	3.719946	3.26824	3.796168	3.753647	3.421398	3.262868	3.464302	3.710895	4.044399	3.560464	3.997199	3.492898	3.392161
ADRA1B	4.810177	5.357608	3.986922	3.867718	3.719505	4.453973	4.599306	4.5207454	3.575546	3.9385961	3.7169632	3.432621	4.351475	4.730462	4.255022	4.634458	4.24804	4.0742871	4.054768	3.530064	4.882593	5.205443	3.644117	3.876356	4.294856	4.341906	3.994177	3.706935	3.542227	4.291943	4.210731	4.755169	3.783568	3.578087	5.0699274	3.951742	3.646431	3.836788	5.163637	4.547688	2.7914	3.243199	3.50465	5.035725	5.548759	3.410993	3.101381	3.65921	4.162931
ADRA1D	2.634538	3.23478	3.849995	4.1437272	3.644187	2.824069	3.063114	2.8063152	2.849293	3.3454109	3.8146179	2.968988	2.887595	3.402337	2.776641	2.827034	3.345411	2.8670918	2.72071	2.982384	3.530201	4.746442	2.530559	1.937574	5.27542	3.686958	3.585072	2.502615	2.305218	2.343006	2.346478	5.173896	2.493922	2.658331	3.717662	2.179796	2.863029	2.100266	5.554159	3.719942	2.033618	2.545531	2.469089	5.455909	3.698168	1.965026	3.096656	2.949713	2.443072
ADRA2A	7.878862	7.870842	7.900848	6.408235	5.38085	7.739599	7.817301	7.4946581	6.643769	7.2906057	7.9957002	7.802346	7.929266	8.07803	7.918245	7.393536	7.783342	8.6939277	8.027122	8.234889	8.295122	6.315867	7.418119	6.293241	6.210365	7.598957	6.033883	7.478167	5.775071	6.782322	5.036916	6.395924	6.41644	6.210769	5.6722485	5.614138	5.014895	5.52221	5.351445	5.767242	9.044189	8.920486	6.311503	6.317761	6.284209	5.091537	6.008908	6.546895	8.510561
ADRA2B	4.641853	4.944527	4.122076	4.6776627	4.62814	5.196388	4.855454	4.5424756	3.808664	3.6962422	4.4771936	3.62279	3.610207	3.442308	4.576769	4.608873	5.055694	4.7001585	4.645124	4.007059	5.049649	5.203202	3.936666	4.08402	5.211058	3.974629	4.027698	4.93677	3.411299	4.082151	4.492306	4.742082	4.143572	3.83947	5.0332139	4.231248	4.196952	3.086692	5.53097	3.57004	4.066283	3.044939	3.403131	5.027083	4.574449	3.037153	3.332316	4.07012	3.741728
ADRA2C	5.368305	5.640005	5.58008	6.0223322	6.323413	5.16189	6.321342	6.0644175	4.67476	5.5299612	5.8287424	4.681669	6.443899	5.861111	5.382879	5.703235	6.056329	5.5079566	6.201633	5.692385	6.287743	6.972873	6.089739	5.797866	7.267303	6.511169	6.027369	5.845435	5.171183	5.500851	5.408527	7.124966	6.691819	5.352002	6.4886814	5.144278	5.918398	5.747324	7.177021	7.439225	5.65564	6.391224	6.357502	7.02134	8.280417	5.545431	5.254135	5.65304	5.943943
ADRB1	4.663839	4.577884	3.801551	4.3207454	4.62393	4.158558	3.912007	3.941584	4.968477	3.6678007	4.1260517	5.355862	4.499234	4.530408	3.952175	4.121477	4.624507	4.5818308	5.060446	3.897011	5.295302	3.918342	4.453524	4.335745	4.070652	3.348713	4.344978	4.282039	4.707158	4.196432	5.163547	4.62995	5.041015	4.520449	4.0134421	4.366955	4.429737	4.382743	4.793199	4.75462	3.711146	4.470206	4.876776	3.964106	4.956564	5.12866	4.479546	4.466201	3.882923
ADRB2	8.299638	8.272346	8.741477	9.0356958	8.907361	9.427397	9.046087	8.98583	8.74495	8.9009205	8.9946674	8.769357	8.84371	9.096872	9.618941	8.993535	9.069762	8.6358559	7.628172	9.571194	6.740161	7.433389	7.943814	7.912145	7.496776	6.997976	7.849002	7.643097	7.935318	7.538439	7.781174	7.408698	8.042007	7.5228	7.8933415	7.35194	7.664114	8.060329	7.497223	8.201547	8.451093	6.366888	7.797498	7.362413	7.492892	7.561745	7.643488	7.215957	7.533417
ADRB3	4.657945	4.251941	4.455095	4.8369919	3.657351	4.323196	3.972343	4.5077	4.500809	4.7967726	4.2983178	4.468898	4.481189	4.435228	4.155585	4.242977	4.367729	3.9435078	4.252617	4.437084	4.535019	5.258152	5.326008	5.698757	5.294079	5.183811	5.791116	5.103503	5.657955	5.336279	6.35021	5.344357	5.294902	5.435725	4.9585119	6.281573	6.204957	5.728757	5.73339	6.091974	4.666688	4.701264	6.261505	5.68176	5.610628	6.352707	6.599736	6.511501	4.502541
ADRBK1	7.54584	7.453819	7.804832	8.0722031	7.622659	7.442258	7.251701	7.730778	7.569861	7.2513906	7.4251393	7.49084	7.411334	7.501337	7.533515	7.351878	7.521163	7.1867463	7.755447	7.478434	7.452808	8.076346	8.228978	8.077785	7.941323	8.288244	7.791074	8.160123	7.700103	7.913103	7.65729	7.733504	7.986343	8.223297	7.4971027	7.862278	7.757998	7.794569	7.562084	7.833656	8.195679	8.217455	7.957063	7.734586	7.788359	7.638992	7.717264	7.907058	8.111057
ADRBK2	6.622942	6.703649	7.543022	6.9420836	6.649403	6.573177	6.596989	6.3310956	6.840902	6.5767683	7.1652291	6.744406	6.613514	7.063485	6.714759	6.763951	6.506517	7.346246	6.563793	7.244058	7.457549	6.537164	6.976602	7.189292	7.069921	7.447077	7.369056	7.131556	6.897211	6.93178	7.242252	7.084375	7.555411	7.035455	6.4824175	7.089948	7.173238	6.574884	6.752015	7.051884	6.948994	6.880626	6.501537	6.986733	6.730869	6.520824	6.715435	6.275393	6.694561
ADRM1	8.457795	8.564776	8.423924	8.286126	8.238909	8.495675	8.470422	8.3143941	8.313825	8.2185039	8.3224808	8.296921	8.423402	8.370504	8.328306	8.334614	8.450559	8.5281175	8.636914	8.060189	8.561701	8.854549	8.734432	8.47565	8.803527	8.859209	8.744873	8.968259	8.839133	9.004501	8.852718	8.748796	8.483518	8.493334	8.8962099	8.729495	8.840521	8.696069	9.010174	8.666357	8.760493	8.782366	8.843944	8.812082	8.694267	8.920163	9.153288	8.790526	8.840054
ADSL	8.487375	8.380137	7.989903	7.8447136	8.110385	8.128104	8.100658	7.8989889	8.180358	8.1633891	7.9674593	8.079575	8.104249	8.226749	8.039519	8.143228	8.247877	8.2074597	7.606863	7.949826	8.202162	7.521773	8.531673	8.218979	8.527459	7.956707	8.713017	8.630736	8.67243	8.899128	8.579612	9.145913	8.235254	8.627645	9.3958495	8.804491	8.886273	8.529715	8.581214	8.486394	8.817179	8.621499	8.71337	9.181288	9.197454	8.654401	8.662193	8.548326	8.905013
ADSS	6.699914	6.564274	6.595737	6.8557926	6.726592	6.768056	6.80928	6.8822792	6.768888	6.9140876	6.8387315	6.903123	6.695602	6.997275	6.70664	6.817744	6.75442	6.6960495	6.927236	6.620193	6.747858	5.000705	6.726207	6.535918	5.996797	6.175477	6.793827	6.648649	6.996986	6.613825	6.428653	6.26609	6.578838	6.471695	6.6015018	6.910516	6.73931	6.545529	5.816789	6.455877	6.569561	6.580689	6.596954	6.323393	6.748379	6.56618	6.591798	6.800099	6.645034
ADSSL1	6.762837	6.834999	6.909866	7.2163214	7.551504	6.466158	6.962027	7.069649	6.815039	6.8054249	6.424329	6.65013	6.19312	7.207651	6.896033	6.874525	6.650413	6.7990746	6.792816	6.811945	7.334741	6.174688	6.910203	6.726678	6.313865	6.116656	6.930526	7.019289	7.184436	7.310896	7.393675	5.96442	7.09485	7.048082	5.5816891	7.540184	7.350194	7.368705	5.473134	7.268588	6.116111	6.902964	6.961641	5.95517	6.291348	7.539745	7.133309	7.179147	6.636236
AEBP1	8.11263	8.015273	8.43143	8.5170372	7.919553	8.223813	7.976104	7.8575626	7.962501	7.636199	7.9897668	8.178361	8.436934	8.706418	7.943769	8.458493	8.008703	8.7550007	8.027136	8.082386	8.230669	10.133895	8.47636	8.594504	10.359188	11.498757	8.65064	8.495127	8.385781	8.549324	8.119581	10.517946	9.283056	7.910451	9.2576678	7.91147	8.779111	8.612247	11.695823	9.798147	8.702652	8.992596	8.863073	10.340065	11.59691	8.363928	7.960353	8.86229	8.614392
AEBP2	6.288651	6.088047	6.373936	6.4433989	6.33055	6.367811	6.318857	6.3665271	6.499153	6.3534398	6.5298572	6.59114	6.394355	6.728979	6.311376	6.445536	6.259826	6.3757972	6.152181	6.531352	6.204255	6.293787	6.105283	6.181535	6.910817	6.237943	6.293465	5.996133	6.20099	5.914007	5.954463	6.862262	6.139579	6.104961	6.6494303	5.992019	6.048141	5.849853	7.099583	6.183571	6.079063	5.967108	6.013353	6.919465	6.96392	6.031422	5.877561	6.024965	5.775111
AEN	6.358968	6.693927	6.108232	6.087951	6.194929	6.257659	6.463796	6.3123655	6.196528	6.0109503	6.0675166	6.434923	6.20502	6.253748	6.131531	6.054983	6.698395	5.832237	6.220974	5.986873	6.593289	6.0152	6.255302	6.315795	6.367701	6.035635	6.428201	6.840625	6.445315	6.768826	6.82507	6.561877	6.588484	6.303442	6.8264568	6.77369	6.420922	6.794996	7.159803	6.708169	6.926792	6.720993	6.559693	6.91263	7.450364	6.616494	6.946948	6.433388	6.751582
AES	9.632624	9.738348	9.753151	9.6732222	9.5971	9.562862	9.648927	9.1847435	9.848707	9.4827512	9.6692333	9.899756	9.246712	9.897519	9.631628	9.61982	9.726975	9.7726859	9.584614	9.89634	9.549393	10.954123	10.041326	10.299947	11.369982	10.485046	10.736406	10.188898	10.403917	10.109041	10.541702	11.398494	10.651528	10.33831	11.4721589	10.42145	10.539588	10.367852	11.325915	10.412581	10.119035	10.253856	10.127952	11.280705	11.420112	10.432488	10.381615	10.516335	10.002488
AFAP1	4.794917	3.951724	4.240523	4.3244035	3.748335	4.402666	4.515136	4.3007776	4.061438	4.4280975	4.5505828	4.430894	4.48188	4.751454	4.670592	4.597483	4.409783	4.4914455	4.683741	4.53529	4.235199	5.276662	3.658853	3.881925	5.593419	4.914411	4.24013	4.092631	4.096109	4.131331	3.498473	5.433163	3.996035	3.785835	5.7354127	3.472756	3.879456	3.534166	5.146701	4.008423	4.343554	4.002273	4.030317	5.478806	5.235581	3.559417	3.665991	3.989638	3.855952
AFAP1-AS1	7.276695	8.027929	7.021098	4.3254887	4.480752	7.034233	7.780439	4.6808949	6.264778	6.0329418	4.020557	5.732066	6.074192	2.28946	4.011656	6.746756	6.372853	6.0234421	7.413715	2.601479	7.541321	4.499442	3.417104	5.600907	3.605839	3.367626	5.032454	5.429537	3.266304	7.343663	3.182902	3.163825	3.315686	4.084237	3.4917111	3.287863	3.416595	3.723162	3.340887	5.089675	7.599766	7.888913	3.18855	3.262253	3.332355	3.607515	5.381589	3.468003	7.914742
AFAP1L1	4.922241	4.724232	4.773194	4.7560073	4.650222	5.249969	5.124982	4.7919236	5.16367	5.1633391	4.8944921	4.632172	4.746963	4.983284	4.524253	5.005923	4.809151	5.1109145	4.745495	4.937994	4.840496	5.290545	5.167195	4.943133	5.602151	6.063169	4.997123	4.925945	5.085416	5.021322	4.528884	5.846553	5.835744	4.93367	5.8639494	4.693133	5.209332	4.972658	5.329866	5.549996	4.789173	4.872243	5.00333	5.672717	6.413741	5.055222	4.618251	4.932025	4.811977
AFAP1L2	7.197118	6.144357	5.548611	5.1130936	5.759891	5.286206	6.329477	5.6377679	5.216878	5.3429835	5.3713585	5.220554	5.49821	5.255534	5.399866	5.431027	6.151661	5.1908509	7.823378	5.690609	7.351721	5.888177	5.437532	5.117257	6.684348	5.823848	5.955828	5.48313	4.871937	5.179883	4.568325	7.138065	5.796862	4.883139	6.2645049	4.757361	4.953184	5.009352	6.879084	5.532736	5.598273	6.388199	4.859351	7.303327	6.507483	4.232713	4.488841	4.906948	5.424252
AFF1	6.107152	6.173403	6.409933	6.3697077	6.395881	6.426375	6.568253	6.2180181	6.437632	6.530728	6.2019301	6.389994	6.181993	6.387649	6.328403	6.034537	6.355542	6.1604545	6.368513	6.46866	6.171391	7.101173	6.369766	6.763837	7.128402	6.621322	6.36774	6.569813	6.164022	6.429399	6.555755	6.928202	6.566834	6.388278	6.9006025	6.317593	6.20059	6.441808	7.175235	6.438296	6.613146	6.50981	6.087891	6.679518	6.77974	6.026842	6.116458	6.200313	6.388278
AFF2	2.775658	2.968163	2.879097	2.9029003	3.05825	2.89068	2.907354	2.9904509	2.948202	2.9294775	2.5819906	2.92087	2.730256	2.627967	3.083813	2.750138	2.893787	2.9082203	3.092505	2.735703	2.812752	2.554711	3.069717	3.275148	2.919415	2.490484	3.679305	2.962472	3.147932	2.926226	3.535706	2.810828	3.19108	2.606216	2.5862579	3.032898	3.314546	3.223856	2.741481	3.276959	2.857432	2.77198	3.021417	2.736731	2.579892	3.544391	3.16945	3.267677	2.762821
AFF3	3.27603	3.684093	3.868191	3.8002328	3.955725	3.608616	3.452831	3.7563088	3.512582	3.4806596	3.5529545	3.504106	3.577063	3.865292	3.392166	3.779677	3.515787	3.9679665	3.575121	3.766603	3.649161	4.606051	3.937694	4.154417	4.620979	3.592423	3.848062	3.822092	3.947624	3.575732	4.122714	3.849064	3.081499	3.507194	3.8716301	3.408866	3.180836	3.164485	4.592489	3.176604	4.27903	3.262973	2.953964	4.203864	4.172414	3.716624	3.419437	3.058406	3.6102
AFF4	6.156026	6.276313	6.27854	6.22936	6.179705	6.430804	6.417766	6.4653179	6.205224	6.5063566	6.4447296	6.269733	6.118114	6.672549	6.45773	6.242589	6.481028	6.3541159	6.259256	6.377141	5.960167	5.949813	5.814286	6.092501	6.146659	5.814947	6.195383	6.039728	6.247123	6.235935	6.222163	6.656547	6.17941	6.058231	6.6399847	6.026059	5.99185	6.183206	7.038826	6.2173	6.39677	5.97321	5.865627	6.600423	6.506097	6.09785	6.255775	6.123959	6.086683
AFG3L1P	6.027634	6.165629	5.690095	5.9222073	6.210861	5.74545	6.121052	6.1227334	5.869988	5.8892985	6.0770459	6.039491	5.782056	6.065389	6.191158	6.060034	6.081726	5.9763965	5.832593	6.18178	6.174538	6.004586	5.821517	5.666808	5.99112	6.090418	6.020432	5.490783	5.658613	5.999789	6.315554	6.164132	5.636894	5.891487	6.5352193	5.556189	5.917627	5.865816	6.647151	6.269236	6.228286	6.365884	6.40104	6.427425	6.541152	6.316101	6.202508	5.582558	6.129133
AFG3L2	8.336868	8.006373	7.777012	8.2363606	8.161108	7.881375	8.090869	8.2266178	8.202126	8.159901	8.0166324	7.770167	8.077169	8.191648	8.09341	8.090567	8.100628	7.9360043	8.154193	8.301857	8.331595	7.551694	7.670756	7.464592	7.100399	7.002823	7.209726	7.893661	7.870516	7.771323	7.912064	7.152819	7.860578	7.928422	7.4347049	7.913458	7.768736	7.802975	7.587992	7.572468	7.614442	8.124611	7.547007	7.151175	6.954698	7.699997	7.733989	7.796275	7.542714
AFM	2.645087	3.1183	2.574637	2.6255778	1.841773	2.608809	1.85606	2.4243327	2.754089	2.3006152	1.9040606	1.744818	2.713661	1.945793	2.462186	2.94633	2.703118	1.9081974	2.253882	2.206376	2.798614	2.527455	3.961239	4.587686	1.80825	2.755828	4.093018	3.822879	4.524143	3.381	4.597272	1.806702	3.915302	4.387312	1.8595802	4.30724	4.275511	3.871621	1.799971	4.455467	1.831471	1.751382	3.959818	1.762464	1.773931	4.21147	4.669469	3.51773	1.745276
AFMID	5.472216	5.420768	5.672777	5.6981239	5.575644	5.49891	5.009212	5.5766851	5.206433	5.6742142	5.9682254	5.53546	5.281898	5.951232	5.401565	5.503636	5.65936	5.1041269	6.014801	5.922022	5.585675	4.925598	5.378461	5.248515	4.653522	4.961699	5.330891	5.397525	5.669096	5.445633	5.634989	4.771799	5.541193	5.734669	4.7110681	5.747732	5.781467	5.727337	4.700041	5.469798	5.645235	5.442636	5.753891	4.664277	4.921243	5.970449	5.440871	5.787758	5.622325
AFP	4.248416	3.739108	3.842799	4.245862	3.698578	4.094864	3.777097	3.5975835	3.602969	3.2663882	3.6277709	3.608332	4.22328	3.624412	3.889516	3.268894	3.90376	3.8160024	4.301123	4.146393	3.468722	3.670829	4.563385	4.188751	2.486072	6.624211	3.428361	4.785704	4.908592	3.749693	4.574046	2.466756	3.71775	4.598095	2.4931586	4.55547	3.632658	4.836395	2.475455	4.673317	2.45821	2.437482	3.571859	2.459252	2.443227	4.019996	5.055878	3.530479	2.904702
AFTPH	9.371777	9.342931	9.661952	9.7825267	9.98617	9.569055	9.355193	9.451762	9.706064	9.6079444	9.3290579	9.610105	9.482991	9.945952	9.547517	9.617765	9.503866	9.4151279	9.426925	9.560522	9.338499	8.843552	9.360185	9.531556	8.510889	8.804503	9.225108	9.30853	9.476883	9.285183	9.688307	8.33794	9.465151	9.472144	8.4932947	9.452329	9.676543	9.392359	8.471023	9.418323	9.12215	9.035561	9.065926	8.394608	8.326896	9.451052	9.418991	9.285756	8.996545
AGA	8.278717	8.515338	8.632719	8.108313	8.270942	8.351492	8.231527	8.7374072	8.469203	8.2121741	8.6209845	8.46756	8.321876	8.547187	8.133492	8.313074	8.29119	8.2947756	8.0444	8.632172	8.383075	7.065415	8.427606	8.357212	7.457816	7.899751	8.109326	8.096719	8.529422	8.234378	8.450604	7.091167	8.18518	8.233971	7.0835777	8.360715	8.438177	8.044195	7.015508	7.972376	8.529422	8.701427	7.942527	7.181181	6.823357	8.092356	8.438177	8.154573	8.051014
AGAP1	7.008723	6.739101	6.53244	6.8944757	6.634396	6.786704	6.732581	6.6229568	6.718396	6.7749321	6.8675728	6.515147	6.784978	6.492111	6.799267	6.509317	6.692861	6.5378189	6.878409	6.556904	7.075931	7.251627	6.50135	6.111031	7.343203	6.498286	6.496644	6.423388	6.297505	6.507945	6.975103	7.138583	6.800504	6.620083	6.7582941	6.422709	6.905903	6.48623	7.208739	6.991006	6.257446	6.780085	6.368809	6.981523	7.130057	6.47684	6.582509	6.508954	6.296834
AGAP11	5.003361	5.14133	4.949957	4.8941862	4.829302	4.734269	5.080461	5.0470991	4.967284	4.9588386	5.1166842	5.089269	5.008432	4.977287	4.951334	4.871394	4.907094	4.8703513	4.99929	5.127808	5.353741	5.66387	5.077439	5.09066	5.162786	4.559769	5.077439	5.384625	5.364078	5.265943	5.258837	4.770856	5.337201	5.459764	5.1836687	5.27376	5.137158	5.371722	4.742363	5.288522	5.606437	5.475087	5.250042	4.783322	4.983962	5.312938	5.415513	5.325147	5.493074
AGAP2	4.732639	4.621068	5.092099	5.1532905	4.795113	4.4493	4.40954	4.3580308	4.819358	4.3251767	4.6698564	4.955007	4.07756	4.764119	4.477942	4.26414	4.833367	4.9351318	4.468976	4.482346	4.485512	5.250391	5.221019	4.910544	4.523118	4.959747	4.47826	4.863585	4.371367	4.597519	4.468574	4.543317	4.517607	4.58608	4.381101	4.273892	3.819619	4.445413	4.421338	4.127281	4.768829	4.062682	4.329498	4.345472	4.410811	4.04273	4.0297	4.211699	4.032901
AGAP3	6.969572	7.270946	7.189781	7.3766437	7.225496	7.314632	7.096213	7.4588821	7.279222	6.8888064	6.9622823	6.978427	7.141607	7.029491	7.031411	7.03568	7.382387	7.1406235	7.374897	7.256047	7.430282	7.894036	7.285707	7.35185	8.232923	7.829071	7.493332	7.392339	7.213397	7.168957	7.293911	8.154207	7.505682	7.429571	7.8384231	7.191667	7.436298	7.228616	8.550324	7.275162	7.010178	7.477322	7.26843	8.258481	8.187342	7.315592	7.279078	7.454135	6.990934
AGBL1	3.822914	4.381034	2.942877	4.5124311	4.705834	3.977812	4.278	3.7962646	4.205202	3.2363641	3.7237833	3.85728	3.661089	4.277486	3.809687	4.729605	4.275339	3.6714512	3.762856	3.447886	3.329088	3.150815	3.188319	3.349244	3.224291	2.822751	2.993656	3.069201	4.193523	3.205095	3.53858	2.967681	3.154968	3.193766	3.269954	4.00086	3.10499	4.154319	3.220862	3.118929	3.981402	3.302797	3.32815	3.303931	3.045627	3.823722	3.345426	3.299996	4.113722
AGBL2	4.714643	4.079566	3.658668	4.1214942	3.812869	4.842515	3.521534	4.1332599	4.344008	3.9726569	4.5683412	4.726253	4.348483	4.443081	4.053951	4.514263	3.67569	4.1700691	3.975978	4.213925	4.106717	3.218645	4.189153	3.853341	3.363621	3.877075	3.783341	4.135883	4.164939	4.023547	4.224571	3.248446	3.579155	4.598307	2.9830901	3.890746	3.845303	3.757404	3.653431	3.560589	4.130321	4.661789	3.380148	3.733337	3.907725	3.754359	3.482411	3.704673	3.948798
AGBL3	3.540734	3.189232	3.189652	3.554949	3.796717	3.691355	3.537482	3.4217253	3.668732	3.596138	3.7946647	3.597789	3.779342	3.803039	3.453048	3.81661	3.574845	3.5025122	3.234408	3.447911	3.21147	3.427502	3.171973	3.270133	3.383527	2.74818	3.278904	3.168742	3.366901	3.022868	3.330952	3.0611	3.234676	3.609034	3.4927188	3.503578	3.09349	3.483247	3.169698	3.309185	3.220638	3.135038	3.455592	3.229531	3.652359	3.657313	3.427502	3.395231	3.156469
AGBL4	3.122259	3.446908	3.501295	3.6181233	3.65441	3.333821	3.359304	3.3542928	3.660507	3.532621	3.6038617	3.450021	3.194311	3.319824	3.178693	3.519605	3.343271	3.4333686	3.284819	3.413356	3.47291	3.242151	3.133306	3.112755	3.435434	2.897822	2.735888	3.120061	3.081447	3.446128	3.350283	3.286643	3.176002	3.256023	3.5954796	3.13997	3.213734	3.47892	3.554891	3.376772	3.070322	3.107847	3.465243	3.488999	3.188008	3.233376	3.356707	3.299374	2.97115
AGBL5	4.714139	5.004957	4.507158	5.0008936	5.308818	4.951616	5.03486	4.9915177	5.121515	5.120796	5.011327	4.939225	4.675522	4.927608	5.066688	5.014978	5.184933	5.1141595	4.807365	5.131018	5.069547	5.301888	5.257255	5.003958	5.88332	4.679077	5.546731	5.1633	5.551465	5.368338	5.390546	6.052969	5.508619	5.488623	6.5865574	5.787549	5.533123	5.31473	5.741906	5.508289	5.085936	4.973966	5.227334	6.258803	6.214248	5.751904	5.446031	5.62463	5.407999
AGER	4.981849	5.074187	5.127539	5.3669394	5.268104	5.077945	4.848395	5.0712511	4.980957	5.0272497	4.9727674	4.881712	4.88463	5.184254	5.092953	5.069287	4.823535	5.1451496	4.87366	4.803429	5.083062	3.985695	4.636075	4.604496	4.633825	4.845675	4.375011	4.710344	4.274612	4.694343	4.356357	4.876729	4.575151	4.53439	5.3313285	4.564154	4.630854	4.562039	5.061189	4.379432	4.749851	4.451422	4.318626	4.802633	4.883933	4.40516	4.481626	4.347674	4.482015
AGFG1	6.844826	6.790527	6.645226	6.6669932	6.607292	6.688476	6.880089	6.6076499	6.65596	6.7784216	6.6767628	6.605638	6.816389	6.910485	6.880455	6.652689	6.856555	6.8224198	7.210478	6.571991	6.872989	6.505437	6.765851	6.364274	6.624112	6.21321	6.392897	6.863817	6.482566	6.987677	6.611266	6.740261	6.675957	6.732476	6.6527274	6.368462	6.446405	6.698502	6.702005	6.59949	7.317801	7.267997	6.626021	6.420793	6.365275	6.313612	6.687491	6.35035	7.164247
AGFG2	5.048562	5.203565	5.242065	5.0324361	4.823798	5.376875	5.202737	5.1056929	5.172889	5.3831194	5.4808516	4.978011	5.295376	4.942374	5.259517	4.932808	5.352177	5.1039642	5.273974	5.217461	5.694523	5.012915	5.28009	5.226223	5.79539	5.700048	5.056758	5.622734	5.41871	5.257175	5.090325	5.601552	4.863405	5.058268	5.7314654	5.249597	5.114426	5.244872	5.681403	5.182154	5.676373	5.913181	5.279136	5.815263	5.041627	5.484512	5.258362	5.226586	5.980389
AGGF1	7.474795	7.453725	7.295479	7.3974553	7.393036	7.444372	7.044067	7.3680504	7.445853	7.4350564	7.419044	7.389216	7.441931	7.421045	7.539238	7.394975	7.520443	7.2018084	7.40371	7.373898	7.517574	7.227773	7.392581	7.430987	7.236905	6.767111	7.410527	7.295743	7.338666	7.502678	7.439301	7.415411	7.46727	7.633837	7.595367	7.43567	7.392079	7.456648	6.846675	7.489241	7.58457	7.548705	7.290028	7.042193	7.161604	7.293144	7.363393	7.259704	7.262528
AGK	5.872695	5.957543	5.719273	5.790981	6.370778	5.989971	6.015894	6.1409025	6.139456	6.0861846	6.0945113	5.99221	5.945672	6.025809	6.04972	6.042144	5.881897	5.9990844	5.657585	5.925013	5.802227	6.08407	5.946047	5.911571	6.140096	5.846816	5.751044	5.973216	6.023804	5.7176	5.862978	6.072037	5.881672	5.642146	6.2895948	6.03663	5.854766	5.767853	6.222824	5.620502	5.700102	5.710218	5.548338	6.125991	6.126664	5.925631	5.956855	5.941485	5.736889
AGL	9.429524	9.234516	9.219352	9.2470194	9.258611	9.23819	9.237249	9.2651797	9.401228	9.2815928	9.3705572	9.017326	9.369517	9.376759	9.186662	9.485944	9.328449	9.2826176	9.72302	9.257709	9.68106	8.438367	8.662723	8.593021	9.187898	8.471229	8.832425	8.671781	8.827486	8.679328	8.615089	9.292141	8.775139	8.776015	9.847719	9.011001	8.739689	8.634018	8.916931	8.739186	8.534752	9.09005	8.496596	9.409843	10.045247	8.761504	8.651207	8.931706	8.558708
AGMAT	7.517294	7.565078	5.641173	4.5150834	4.980774	5.846729	7.093676	5.3683545	5.554079	6.7914863	6.5553288	5.589055	7.571336	5.191388	6.438513	6.341671	7.407303	5.975119	7.522113	5.479274	7.888847	6.209861	6.749426	5.988282	4.123323	7.106034	5.294992	6.703945	5.260175	6.432251	5.52226	3.915451	4.735797	5.568214	4.3783574	5.744512	5.220605	5.366554	3.218235	5.191868	6.64184	8.078704	5.841823	3.818244	5.154207	4.704886	5.692786	5.277393	7.651717
AGPAT1	8.413369	8.496813	8.324429	8.5815082	8.940559	8.544024	8.50687	8.4956203	8.758451	8.4496937	8.4609989	8.317074	8.709115	8.413369	8.475991	8.487067	8.533875	8.5385054	8.770632	8.518869	8.756349	9.02259	9.193126	9.076046	9.325865	9.203361	9.114545	9.069593	9.173396	8.702512	9.729815	9.023351	9.587825	9.155787	8.664634	9.327029	9.391373	9.347184	9.537206	9.219008	8.448232	8.943725	8.788812	8.88878	9.045302	9.130657	9.407594	9.21661	8.49747
AGPAT2	10.83943	10.362551	9.487964	9.1402037	9.028893	9.597777	10.471288	10.1044066	9.278259	9.6181716	9.7073629	9.517737	10.55642	9.829845	9.871441	9.657965	9.892577	9.3059378	11.089489	10.134231	11.040329	9.775222	9.843848	9.428253	8.955261	9.741847	9.287229	9.798378	9.445889	9.641717	9.50284	8.842506	9.40428	9.49057	8.3620578	9.422847	9.390479	9.420168	8.763902	9.488043	10.026505	11.121989	9.395261	8.636364	8.963578	9.480586	9.612304	9.386225	10.161395
AGPAT3	7.485609	7.528515	7.528069	7.7695176	7.514986	7.622088	7.42793	7.7819988	7.503122	7.5035932	7.8148152	7.566394	7.740603	7.705034	7.718018	7.404945	7.48647	7.5372627	8.037049	7.751226	7.91112	6.704999	7.676677	7.425686	6.471551	7.207959	7.375731	7.557271	7.729898	7.841153	7.658863	6.623629	7.404533	7.631591	6.6090501	7.886192	7.983816	7.681159	6.603942	7.554878	7.663632	7.631591	7.772865	6.560173	6.585643	7.9307	7.597622	7.870017	7.766363
AGPAT4	4.647656	4.622072	4.850413	5.0491665	4.756952	4.887127	4.750133	4.6439875	4.427874	4.5705921	4.8066181	4.562867	4.579528	4.995545	4.841789	4.59645	4.280011	5.533692	4.976048	4.935419	4.594844	5.637344	4.420689	4.399411	5.835519	5.667929	5.140692	4.837905	4.480577	5.104588	3.831511	5.822438	4.814641	4.165195	6.1947068	4.924812	4.400656	4.15662	5.954272	3.962757	4.688636	4.478976	4.426048	5.865031	6.210433	4.224095	3.838361	5.166241	5.264639
AGPAT4-IT1	5.257015	5.793868	5.630851	6.0930943	5.384089	6.006304	5.962142	5.8209408	5.802478	5.7925422	5.6911397	5.426559	5.307492	5.860889	5.305044	5.511882	5.67552	6.8169777	6.030284	6.057009	6.178777	6.740436	5.646505	5.742712	6.167198	6.455378	6.03968	5.731588	5.451042	6.316189	5.773654	6.689888	5.793097	5.662279	6.4963905	5.996276	5.145927	5.629403	7.021513	5.543488	5.329472	5.552891	5.132039	6.249038	7.172163	4.836294	4.969661	5.795712	5.899539
AGPAT5	7.952121	7.68573	7.686543	8.1819202	7.961242	7.801924	7.738372	7.8107095	8.539611	8.1824651	8.3406856	8.091702	7.988187	8.037862	8.218676	8.339356	8.081828	7.9789727	7.71835	8.191669	7.618046	6.992155	7.896695	7.816179	7.077417	7.76008	7.550407	7.701881	7.497806	7.690755	7.475162	6.972585	7.157176	7.695114	6.4892243	7.350525	7.701509	7.177102	6.842084	7.601273	7.595535	8.171553	7.606734	6.953666	7.101607	7.377459	7.366276	6.975195	7.281638
AGPAT6	6.306761	6.323304	6.55926	6.6855618	6.291862	6.49118	6.837785	6.8514602	6.659616	6.6189426	6.5107052	6.517595	6.19609	6.729064	6.844191	6.435112	6.560168	6.7120819	6.641827	6.685562	6.272532	5.69566	5.971679	5.834553	6.143348	6.301373	5.907007	6.302674	5.952879	6.413032	6.285856	5.928745	6.256626	6.063021	6.2453939	6.274714	5.945172	6.22615	6.369425	5.931784	6.760509	6.382651	5.885362	6.336428	6.173869	5.99945	5.959323	5.867239	6.671855
AGPAT9	9.717435	8.988237	7.081326	8.8241931	9.073417	8.249942	9.164825	8.5046832	7.972861	8.3721151	8.2199347	7.458137	9.014491	9.095387	8.45171	8.778237	8.661866	7.5077873	10.572442	7.439241	9.635569	7.921734	7.894914	7.299529	7.21854	6.892041	8.12171	8.048914	8.332553	8.686322	8.846818	7.734824	8.467605	8.233596	6.2800166	8.076747	8.196835	7.916924	7.583472	8.32629	8.038533	9.100324	8.024604	7.103619	6.541939	6.478845	8.950235	7.644264	8.691654
AGPS	8.23506	8.185789	7.541149	7.2247205	7.069277	7.697761	8.14563	7.7930474	7.758226	7.9883593	7.903828	7.810871	7.767587	7.745031	8.020768	7.586556	8.035061	7.5018446	8.072691	7.754087	8.47652	7.965308	7.40353	7.143232	7.855868	7.83506	7.057389	7.365106	6.840976	7.440475	7.166418	7.617568	7.138404	6.93468	7.9046604	6.865866	7.006186	7.116872	7.659974	6.96163	7.495787	7.981977	6.896973	7.525783	7.534754	6.636233	7.081245	6.887687	7.684856
AGR2	14.091064	14.352679	14.394293	13.7663686	13.707423	14.055038	14.394293	14.4743489	13.860379	14.4310047	14.3526794	14.020032	13.707423	14.055038	14.431005	13.923759	14.020032	14.0550382	13.266976	13.826789	13.12181	13.287977	13.877993	13.391767	7.452593	12.364173	13.124668	13.877993	13.006061	14.165082	13.363126	9.196172	13.177198	13.257757	8.4796815	13.31011	13.441029	13.747342	9.242557	13.152222	14.242093	13.80581	13.469946	5.580327	6.176139	13.118631	14.128466	12.849388	14.635035
AGR3	11.239647	11.150071	11.108964	10.8128336	10.101423	11.262554	11.568483	11.2625544	10.519568	11.2512431	11.3922567	11.251243	11.407257	10.641331	11.550898	10.790785	11.421803	10.7074093	11.365186	10.762819	11.365186	9.931401	11.146059	10.323636	3.682457	9.020953	10.520005	10.893219	10.545122	11.484665	10.241026	5.676855	9.559732	10.636293	5.8504841	10.515946	10.243604	10.417842	5.638932	10.487567	11.964295	12.826013	9.925611	4.134412	4.6133	9.791598	11.149885	9.819082	12.53616
AGRN	7.067946	7.030029	6.740751	7.1372256	6.883155	7.032037	6.961118	7.0030802	6.819156	6.9763415	6.8613285	6.918932	6.792236	6.845827	6.86812	6.646374	6.988864	6.8872545	7.22195	6.813778	7.213698	7.731634	7.397783	7.177926	7.009296	7.735756	6.990162	7.497348	7.312999	7.274658	7.183164	6.713772	7.425169	7.309325	7.0064065	7.423133	7.287274	7.528888	7.056081	7.320865	6.897083	7.495734	7.432981	6.891044	6.956505	7.384919	7.41835	7.470331	7.395718
AGRP	5.566249	5.825406	5.319058	5.6317018	5.66792	6.233342	5.689687	5.6005753	5.36269	5.3883058	5.3446123	5.065744	5.580645	5.318102	5.732609	5.406173	5.388877	5.12183	5.625933	5.584653	5.988587	6.359712	5.525102	6.133588	5.218416	5.35152	6.062738	5.301514	5.838422	4.800989	5.928943	5.235514	5.465178	5.585637	5.3524323	6.085333	5.687538	5.855079	5.328894	5.732361	5.349706	5.197504	6.403099	5.435753	5.387333	6.660397	6.015266	5.885524	5.357321
AGT	8.392041	8.139946	7.989774	7.2613784	6.449641	8.593597	7.620413	6.9653083	7.888551	7.9012405	7.8834317	7.558877	8.476433	7.149339	7.682739	7.873036	8.821713	8.4443942	8.725686	7.806216	8.278391	8.47408	8.965141	8.9229	7.218288	10.624962	7.882995	8.691602	7.839498	8.96472	7.615331	8.741652	7.410288	8.754237	6.7647713	8.459892	7.279035	7.374942	7.254537	7.167912	9.448397	9.266566	6.663995	6.743196	6.345408	6.818294	7.113435	7.98388	8.362921
AGTPBP1	6.320579	6.110142	6.415825	6.5695566	6.3044	6.360391	6.45628	6.3592511	6.73095	6.4674587	6.7715329	6.735664	6.021051	6.601533	6.48636	6.32253	6.644631	6.7954802	5.936303	6.608517	5.848927	6.205402	6.003123	6.18846	6.467436	6.147468	5.823314	6.030634	5.821479	6.039464	6.126854	6.302588	6.057446	6.034715	6.5224017	5.806554	5.782263	5.824846	6.255385	5.754518	6.295317	5.561145	5.804497	6.152693	5.903855	5.66956	5.83782	5.693629	5.975636
AGTR1	3.188888	2.953286	3.129293	3.530774	3.413348	3.402268	3.18798	3.051496	3.339605	3.0646798	3.4820249	2.945055	3.216798	3.380143	3.316014	3.130219	3.371356	3.2312254	3.117988	3.513158	2.971866	4.918669	3.556181	3.855595	6.48496	4.913553	5.454789	4.170842	4.275219	3.683489	4.288008	6.856197	4.33545	3.342754	7.625478	3.166035	4.072094	3.54879	6.537156	5.25817	3.273847	3.979245	3.918351	7.460112	7.632086	4.114614	3.343357	4.594872	4.390017
AGTR2	2.253806	2.082666	2.257336	2.0255542	2.465645	2.035291	2.429284	2.0557482	2.222465	2.1992716	1.8277418	2.025554	1.922307	2.1213	2.303423	2.256029	1.867538	1.9086458	2.295318	2.377505	2.23787	3.353479	2.078538	2.019135	4.652274	3.698495	2.21681	2.024807	2.000317	1.997751	2.398676	4.254852	2.327703	2.020466	3.8206656	2.004044	2.119997	2.21357	3.597744	2.010105	1.992355	1.982856	2.046201	3.924668	3.158127	2.146583	2.013543	2.085282	1.984359
AGTRAP	6.128997	6.176736	6.231549	5.8923191	5.687124	6.245852	6.165141	6.2928387	6.114373	6.0587159	6.1081374	6.204338	6.138494	6.076708	6.196744	5.920916	6.197455	6.059382	6.006859	6.197821	5.927699	4.854773	6.371462	6.016654	5.947881	6.295001	6.353674	6.334191	6.419626	6.808756	6.027042	6.279683	5.978942	6.309758	6.4084111	6.601463	6.28792	6.416025	6.147169	6.473999	6.651532	5.965587	6.689622	6.460709	6.478843	6.688509	6.194133	6.467323	6.520653
AGXT	4.253219	4.423382	4.567472	4.0541493	4.087192	4.196471	4.065382	4.3157759	3.924977	4.3369329	4.0645088	3.657438	4.117741	4.192303	4.20617	4.26051	4.066309	4.1462273	4.309197	4.111231	4.471718	5.10871	4.111193	4.409692	4.806632	4.521667	4.072051	3.995715	4.227058	3.594934	4.202445	4.211118	4.386835	4.391353	4.6272298	4.486568	4.402933	3.99788	4.320983	4.322008	4.082798	4.851109	4.573137	4.414937	4.382371	4.566481	4.460528	4.627862	4.18358
AGXT2	2.55535	2.686904	2.722095	2.7204703	2.808883	2.569268	2.611316	2.9182014	2.845723	2.719173	2.6245526	2.797889	2.888642	2.830559	2.825039	2.714726	2.799754	2.9184768	2.610599	2.886982	2.769045	2.985179	2.81851	2.789501	2.902563	2.914668	2.754265	2.973417	2.957351	2.896397	3.132446	2.855133	2.875993	3.067697	2.9988915	2.806192	2.820678	2.90492	2.877308	2.852878	2.876654	2.741849	2.868431	2.836747	2.772519	2.855878	2.879835	2.823926	2.746498
AHCTF1	6.728636	6.816303	6.626171	7.0274163	7.314557	6.814097	6.856898	6.8671294	6.597585	6.9795847	6.8271972	6.963352	6.70464	6.955863	6.827519	6.97764	6.730946	6.9178136	6.629625	6.915967	6.767097	6.684839	6.942961	6.97283	6.875858	7.056111	7.210258	6.59233	6.546767	6.589434	7.304694	6.916263	6.87821	7.111824	7.0781305	7.430421	7.368315	6.667259	7.098218	7.45654	6.289887	6.184371	7.347091	6.623504	6.932872	7.318844	7.363634	7.260313	6.077746
AHCY	9.146411	9.235622	8.273308	8.2850055	8.461824	8.972089	9.119072	8.8835732	9.2406	9.0743383	9.3087478	8.586865	8.829956	9.042085	9.254457	9.486656	9.175664	8.7850954	8.035252	8.736988	9.175664	6.873295	8.766535	8.493925	7.592517	8.609262	8.752101	8.979218	8.981091	9.270903	8.881317	8.530963	8.316607	8.580299	8.8625142	8.936069	8.889362	9.027056	8.431075	8.839259	9.125492	9.545811	8.796535	8.824904	8.568059	8.631224	9.064161	8.66009	9.484659
AHCYL1	9.202953	8.889364	8.901325	9.4100839	9.297315	8.946923	9.053784	8.8933714	9.276988	9.0868835	9.0109867	8.778837	9.33492	8.939042	9.137615	9.137615	9.105357	9.0993134	9.226601	8.923024	9.050505	9.079883	9.09602	9.150906	9.590831	8.81519	9.605901	9.008156	9.322672	9.086124	9.431538	9.534044	9.109789	9.273186	9.0883119	9.604931	9.442824	9.467942	9.446499	9.612105	8.748678	8.916466	9.455329	9.367053	9.200068	9.543129	9.536673	9.597301	8.975565
AHCYL2	9.555583	9.016568	8.834563	8.699177	8.799267	8.744762	9.173893	8.8564464	8.787817	8.6635587	8.2588	8.96551	8.89394	8.288601	8.685487	8.49151	9.080791	8.5037253	9.977711	8.448632	9.887038	7.978245	8.763176	8.834107	7.248343	7.683702	8.822094	9.006864	9.111804	8.785698	9.108682	7.513142	9.42605	9.337386	7.3169352	9.396325	9.047125	9.191712	7.146617	9.144389	9.151736	9.600394	8.766545	7.470459	7.188287	9.390478	8.701345	9.446507	8.943065
AHDC1	5.59953	5.657274	5.655547	5.6247917	5.570501	5.957545	5.766264	5.6767762	5.304346	5.5645851	5.479047	5.465345	5.380176	5.698124	5.606015	5.335807	5.577465	5.362552	5.857396	5.285837	5.861752	6.243977	5.79445	6.072882	6.038748	5.909121	6.151029	5.652661	5.951622	5.748672	6.155626	5.776328	5.951622	5.89229	5.8772107	6.156479	6.225864	6.138202	6.087724	6.380458	5.522149	5.654246	6.29818	6.047523	5.899581	6.289437	6.43217	6.266258	5.308786
AHI1	5.865351	5.557886	5.690759	5.7934441	5.796689	5.873373	6.052066	5.6712768	5.926243	5.8993418	6.133361	5.711457	5.562352	5.811503	5.934511	5.933535	5.941547	5.8662038	5.074012	5.94963	5.534626	5.626983	5.55907	5.255881	5.739204	5.38359	5.555891	5.729809	5.755031	5.27558	5.47063	6.334504	5.595476	4.776214	5.9457667	5.241705	5.250525	5.511188	6.222186	5.262896	5.461309	5.482202	5.067675	6.155384	6.113556	5.43057	5.560949	5.08908	5.442658
AHNAK	8.362735	8.559732	8.670525	8.8622124	8.352862	8.762933	8.768969	8.7318682	8.448274	8.8741746	8.7396448	8.319418	8.318609	8.63261	9.062895	8.621469	8.716895	8.3459275	8.535676	8.794806	8.217691	8.978507	7.981878	7.864987	9.147394	7.994516	8.246418	7.627224	7.59861	8.192351	7.896511	9.079321	7.977962	7.868442	9.0685658	7.73407	7.74365	7.836426	9.040608	8.188327	8.220789	8.219368	7.61912	8.981303	9.0209	7.517929	8.039727	7.799066	8.190355
AHNAK2	3.779135	4.11311	4.249275	4.3171386	4.931594	3.951613	4.562031	4.1765282	4.146154	3.759093	3.8534763	4.380793	4.043981	5.534742	4.389675	4.745817	4.093093	4.0144624	2.995415	4.304525	4.266894	8.448097	4.551464	4.10789	8.582272	6.695503	5.794963	4.247367	3.102433	4.72766	4.67413	7.155322	5.6339	4.453293	8.8320273	3.660657	4.751056	4.74284	7.713221	5.821882	4.410079	5.428339	4.747752	7.332605	7.742318	4.118787	3.916804	5.356423	4.946964
AHR	9.610231	9.37171	10.120895	9.8393382	9.251648	9.804125	9.662584	9.6641092	9.100988	9.5084929	9.5324447	9.751308	9.611789	10.352158	9.622827	9.626451	9.792747	9.9120109	9.600967	9.610231	9.473726	9.171284	9.760756	9.401486	8.750214	9.832165	9.129755	9.764798	9.499537	9.952559	9.049469	9.26537	9.609199	9.621944	9.1960264	9.108891	9.113708	9.262952	8.647921	9.28777	10.05984	10.067669	9.293592	8.712977	9.399462	8.996753	9.102176	9.182649	9.513962
AHRR	5.745973	5.128638	6.067072	5.3194199	4.987253	5.098827	4.775431	5.6783649	5.347292	5.191415	5.1206053	5.206182	5.085788	5.122572	4.950841	4.742458	4.49711	5.6924588	5.271465	4.879309	4.9626	3.198489	4.419087	4.454009	3.105794	3.803077	3.60103	4.585118	3.62068	4.796208	2.195863	3.4941	4.73519	4.126571	3.8815111	3.668341	3.735526	4.281319	2.818195	3.842607	5.073893	4.99633	4.082797	3.560453	2.775791	4.088357	4.247424	4.523848	5.266213
AHSA1	9.318246	9.575007	9.010675	9.1273905	9.108423	9.118657	9.477288	9.2506772	9.1599	9.0790417	9.4074025	9.103537	9.301521	9.364254	9.353477	9.365225	9.380728	9.2964287	8.64657	9.087307	9.289469	8.245269	8.811574	8.756687	8.8594	8.578462	9.224778	9.007084	9.156814	9.393084	8.872784	9.529599	8.623963	8.771971	9.9344024	9.073983	9.203954	9.093275	9.081966	8.842577	9.473674	9.189803	9.049268	9.785782	9.636219	9.213714	9.06337	8.943236	9.466659
AHSA2	7.7175	7.64368	7.682518	7.8156549	7.744162	7.812143	7.495114	7.5772727	7.76243	7.7627988	7.6964324	7.707141	7.443437	7.934936	7.675774	8.004321	7.714574	7.7535099	7.811766	7.833864	7.595357	7.423078	7.697792	8.007452	7.343157	7.166944	7.601513	7.664264	7.718473	7.593571	7.746757	7.125655	8.101952	7.853456	7.266835	7.932368	7.801332	8.007452	7.035278	7.496762	7.784931	7.399397	7.719309	7.119994	7.067446	7.793279	7.766756	7.838113	7.817016
AHSG	4.20007	3.856238	4.077142	3.6694411	3.693986	3.746057	3.652888	3.872528	3.893594	3.693626	3.731151	3.819114	3.743936	4.015961	3.718986	3.683736	3.639974	3.6760929	3.922126	3.959806	4.192205	3.2044	4.246953	4.54946	3.32216	9.081615	4.415321	3.72424	4.910737	3.036539	4.168396	3.18289	3.255383	3.840159	3.5017972	4.229823	4.133062	3.992173	4.262343	3.734681	3.864955	4.500482	4.333829	3.959311	4.04484	4.726427	4.81895	3.998662	3.794342
AHSP	3.259362	4.099825	3.985642	4.7128441	3.414679	3.986707	4.861167	4.0680141	4.270687	3.9948883	3.9357387	4.385595	4.26177	4.306197	2.977658	3.861425	4.703881	3.4373676	3.407125	4.211302	3.669599	4.126758	3.160979	4.555148	3.946416	4.289502	4.159828	3.409421	4.103633	2.752827	3.863575	4.426077	2.899363	3.684885	4.2937646	3.589325	3.152536	3.196067	4.347451	3.739801	4.105963	4.304278	3.501012	4.94412	5.285099	3.450182	3.812597	4.074821	3.613253
AICDA	2.524984	2.471698	2.480216	2.5753285	2.542701	2.419266	2.750197	2.5749403	2.825008	2.4116686	2.59945	2.403921	2.403158	2.484516	2.598288	2.524556	2.630489	2.4963075	2.761798	2.608851	2.411669	1.985569	3.708387	4.448406	1.96926	2.307669	4.34025	3.399199	2.815198	3.792859	1.99609	2.948448	1.988654	2.55695	2.861407	3.580928	1.956987	1.98465	2.30247	1.975683	3.636732	1.983691	4.189938	1.956753	2.172075	3.879741	2.097538	2.238079	3.141797
AIDA	8.024637	7.915822	7.934163	7.9029654	7.989579	7.845322	7.995841	7.9331149	8.22838	7.9735022	8.1396294	8.140954	7.87451	7.999031	8.133615	8.101276	8.003473	8.1552712	7.678634	8.157745	7.810618	7.599829	7.662465	8.076115	8.235396	7.526111	8.198096	7.895494	8.345971	7.988614	7.863747	8.622404	8.063498	7.693838	8.8779637	8.363402	8.123761	7.613521	8.094268	8.444481	8.079706	8.163228	8.371396	8.608367	8.979068	9.067573	8.21986	7.987713	8.4606
AIF1	7.01711	7.009481	7.860971	6.9976396	7.088651	7.061539	6.781366	7.0652524	7.089527	6.9483824	6.5697376	7.397755	7.041192	7.166636	6.79984	6.919881	6.98328	7.9106749	7.231026	6.960143	7.134624	8.615647	7.990939	8.370319	8.048771	8.173764	8.081235	8.340087	8.510295	8.296542	7.910466	7.211667	7.693358	8.194953	8.0746882	8.584731	7.789741	8.069572	7.187256	8.086742	7.756758	7.530643	8.979884	7.458215	7.374884	8.552611	8.116538	8.607712	7.400194
AIF1L	5.357988	5.385666	5.275715	5.6010065	5.80814	5.293928	5.394246	5.5792928	5.646639	5.4717421	5.1909499	5.383462	5.442989	5.722341	5.568427	5.301863	5.455729	5.6095607	5.120144	5.691065	5.328189	5.754533	5.610602	5.327873	6.087078	4.89349	5.242014	5.50739	5.464397	5.836126	5.651046	6.410563	5.967575	6.202194	6.2296156	5.801947	5.834046	5.901664	6.131741	6.349061	5.690072	5.711429	6.0648	6.17602	6.000334	5.857367	6.056454	6.246667	6.089719
AIFM1	9.863475	9.802463	9.532829	9.5591008	9.855279	9.360825	9.688879	9.5454594	9.659118	9.7882483	9.6711757	9.288675	9.733432	9.144212	9.521137	9.6751	9.722602	9.6171936	9.87612	9.41162	9.96228	8.87379	9.69264	9.577264	8.535626	8.70192	9.437721	9.733195	9.678708	9.396265	9.809235	8.489252	10.146328	9.969344	8.9741076	10.204674	9.607765	9.800448	8.299992	9.446734	8.918709	9.317708	9.277534	8.462667	8.363506	9.965994	9.443261	10.125259	9.258152
AIFM2	7.135599	6.702867	6.279907	5.9293024	5.974658	6.489498	7.186526	6.2602156	6.40377	6.0977839	6.3807329	6.108142	6.480826	6.189949	6.133215	6.25265	6.812337	6.3067934	7.203613	5.980069	6.838645	6.266229	6.765225	5.943975	6.639434	6.123864	6.011445	6.075023	6.42044	6.499073	6.091348	6.204822	5.951082	6.17932	6.8198741	5.92877	5.939769	6.069161	5.983856	6.333361	6.054317	7.076354	6.573321	6.35926	7.610679	5.748302	6.209056	5.754419	5.792618
AIFM3	5.833464	5.14832	4.973041	4.7963885	5.27591	6.024362	5.017892	4.7077886	5.866123	5.5641649	5.5403862	5.084791	6.239702	5.427827	5.562653	5.367189	5.74494	5.5375821	5.604838	5.402499	5.810063	2.504167	4.273368	3.962658	4.845095	5.13081	4.228735	4.003452	4.686427	4.545063	4.365833	4.700479	4.592587	4.358384	4.9416984	4.411777	3.969583	4.580804	4.915094	3.780152	5.233187	5.43318	4.301371	5.149048	4.672959	4.359746	4.6363	4.431457	5.267219
AIG1	6.591072	6.410866	6.149565	6.5547563	6.753881	6.4354	6.580205	6.3776474	6.688488	6.8664604	6.6338655	6.51457	6.939702	6.530076	6.477735	6.81122	6.518124	6.5441301	6.656479	6.738619	6.621329	6.997732	6.44947	6.451778	7.462759	6.995497	6.600075	6.517939	6.424088	6.249797	6.558353	7.238973	6.641634	6.462283	6.8857138	6.518914	6.517939	6.337591	7.468893	6.601434	6.299677	6.745129	6.057528	7.221132	6.94252	6.357373	6.394112	6.407107	6.392801
AIM1	10.012841	9.573361	9.665406	8.7593393	8.167848	9.672588	9.836558	9.3423149	8.735363	9.7793831	9.3287562	9.634619	9.621399	9.742467	8.651333	8.90456	9.442209	9.4683973	10.048041	9.033811	10.33409	7.664474	9.41247	8.742916	6.490605	8.189809	8.946732	9.152231	8.677475	10.056809	7.819445	7.625884	7.754563	8.591235	7.3732609	8.61271	7.836716	7.966341	7.149337	8.54349	9.929726	10.708138	8.878108	7.051851	7.013871	7.73363	8.870023	8.765226	10.381462
AIM1L	7.187056	6.530786	5.367806	4.9522802	4.683982	5.120369	6.083354	4.8814332	4.767645	5.275953	5.1562055	4.808155	5.987671	5.120803	5.334744	5.495335	6.134575	4.8023491	8.212106	4.909887	7.740054	5.355302	5.247981	4.965505	4.243347	5.916624	4.961065	5.349818	4.77546	5.430181	5.18922	4.383154	4.928112	5.164393	4.493226	5.039798	5.018707	5.152198	4.048951	5.130385	5.308049	7.232336	5.046239	4.376026	4.289172	5.322254	5.284347	5.262706	6.225894
AIM2	5.345804	5.888747	6.91809	4.5050602	4.958924	5.662517	5.441411	5.0869548	5.110976	4.6802577	4.3874507	6.165499	6.144548	4.230783	4.139046	6.103047	5.608961	6.4665162	5.137878	4.517004	4.148763	6.004287	7.678672	8.873962	4.387485	7.007515	6.292294	8.369887	6.48369	7.220779	5.9028	5.071404	6.510207	6.44339	4.6052312	6.732787	5.535741	5.692591	4.412488	5.854377	8.220054	4.007037	6.081954	4.070039	4.587846	4.460489	4.566193	5.947832	6.659796
AIMP1	9.066576	9.072101	8.740499	8.9973931	9.155612	9.121231	9.023941	9.1067646	9.11409	9.0380699	9.1833128	9.070457	9.109681	9.121231	9.088072	9.273927	9.112897	8.9384412	8.930699	9.109681	9.104018	8.587508	8.737703	8.899846	8.662575	8.781561	8.814281	9.077405	8.888694	8.716243	8.793343	8.837705	8.740266	8.85841	8.7765118	8.917928	8.827715	8.905172	8.6162	8.645353	8.966289	8.903446	8.994564	9.158269	8.503142	9.008615	9.031462	8.734277	8.832279
AIMP2	8.691387	8.520725	8.413686	8.1063117	8.23741	8.310518	8.67773	8.5521892	8.174391	8.143333	8.273096	7.952407	8.749125	8.016753	8.377837	8.393698	8.681005	8.4154882	8.720548	8.232667	8.951711	8.147418	8.638166	8.022643	8.469649	8.631567	8.244876	8.702119	8.302745	8.506232	8.237054	8.314657	8.184559	8.225258	8.5643003	8.166554	8.23515	8.299667	8.206351	8.214271	8.497397	8.972506	8.331185	8.30159	8.225258	8.156221	8.332474	8.204511	8.813173
AIP	8.101685	7.87052	8.032918	8.22364	8.348904	8.229324	8.089975	8.2361798	8.262078	8.0875153	8.2779345	8.225905	8.237348	8.182603	8.085963	8.363298	8.1574	8.0481916	8.057367	8.347298	8.131862	8.576744	8.545754	8.498491	9.08527	8.4379	8.574599	8.041648	8.385992	8.417578	7.987937	9.015867	8.39891	7.991464	8.8002915	8.312608	8.399486	8.31773	9.018701	8.535211	8.612665	8.385992	8.300658	9.103	9.219079	8.498491	8.172056	8.137465	8.436665
AIPL1	3.378156	3.35791	3.248375	3.4409651	3.515786	3.271346	3.290443	3.3223059	3.380311	3.2467628	3.3466596	3.332462	3.244975	3.398494	3.397151	3.189257	3.474104	3.2512946	3.458621	3.305868	3.606828	3.937055	3.457456	3.667056	3.519747	3.439102	3.41131	3.424337	3.459231	3.528673	3.542085	3.43334	3.588035	3.684831	3.6938177	3.503106	3.45673	3.455817	3.94088	3.603983	3.402953	3.359506	3.78712	3.360771	3.461967	3.875051	3.477866	3.501026	3.665613
AIRE	4.778139	6.251352	5.357309	5.1412981	4.783762	4.850392	5.358962	5.1036028	4.567853	4.6573548	5.4825772	5.035576	5.031854	5.081636	4.673037	4.739527	5.04378	4.5281631	5.805432	5.275342	4.866046	5.522829	5.277115	4.946058	5.622367	5.000215	5.491342	4.689656	4.638864	4.786677	4.598317	5.95996	4.545912	4.777526	7.0734364	5.029104	4.879967	4.929096	5.229751	4.442482	4.875438	4.505517	4.950963	6.137507	5.409852	4.95481	5.016813	5.062312	4.351824
AJAP1	3.417415	3.36681	3.809346	2.7703353	3.012511	2.580334	3.601511	3.5099646	3.260759	3.2807911	3.8736838	3.235384	3.382578	3.113501	3.235384	3.793574	3.464336	2.7693469	2.567757	3.933038	3.107898	3.800486	2.680905	2.509717	4.636798	3.889191	3.50497	2.656497	2.819229	2.768888	3.017261	5.09263	2.694148	2.484109	4.0589537	2.73458	3.036908	2.809128	4.735409	2.908382	2.70121	3.13728	2.999453	4.896769	3.647641	2.683577	3.238952	2.922852	3.187292
AJUBA	4.491382	4.644371	5.042395	4.9667926	5.10614	4.864029	4.887983	4.9209531	4.55072	4.5937859	4.8942029	4.845693	4.895813	5.29647	4.757601	4.952613	4.600037	5.2091425	4.107094	4.938785	4.437925	4.726632	5.090196	4.64823	5.322333	5.491885	4.30575	4.858945	5.092816	5.165796	4.640871	5.936171	4.961573	5.07184	4.7303146	4.641203	5.438909	5.002699	5.525943	5.120149	4.736835	5.010876	4.86703	6.131979	6.456458	4.686306	4.826704	4.808037	4.610198
AK1	7.529397	7.52533	7.512684	7.1130044	7.300232	7.12495	7.581367	7.590079	7.310394	7.4276356	7.2378537	6.872215	7.434241	7.214793	7.520646	7.112447	7.278886	7.0689974	7.914931	7.252793	7.844997	8.357265	8.04654	7.425223	8.313111	7.529984	7.493627	7.349878	7.665481	7.718168	7.371152	7.964496	7.492082	7.244893	8.4682246	7.614442	7.35949	7.547503	7.82086	7.336622	7.271255	7.241216	7.292322	8.14509	7.844796	7.526719	7.421821	7.931454	7.778047
AK2	8.219627	8.279456	7.800989	8.2349417	8.116704	8.137632	8.31694	8.0072432	8.1315	8.1727756	8.347346	8.275452	8.337811	8.118429	8.231383	8.227708	8.270778	8.109851	8.248794	8.159124	8.391468	8.215622	8.557518	8.416093	7.570445	8.054288	8.195618	8.486715	8.432078	8.478913	8.476953	7.664918	8.491964	8.382348	7.7656422	8.463444	8.48617	8.46495	7.782956	8.358353	8.405706	8.458455	8.317233	7.62673	7.543185	8.353996	8.477427	8.270139	8.383391
AK3	9.611479	9.73347	9.691858	10.0149643	10.116013	9.651779	9.686481	9.8663965	9.869474	9.6610402	9.9243467	9.480585	9.545368	9.852924	9.577933	10.037208	9.620622	9.540534	9.525882	9.82171	9.565434	9.084483	9.885965	9.725528	9.558565	9.204264	9.696956	9.762974	10.03877	9.51755	9.836731	9.46805	10.081744	9.918257	9.3989565	10.365218	10.14369	9.989571	9.289878	9.750913	8.932464	9.498356	9.182137	9.314005	9.628214	9.796722	9.696956	10.07392	9.185527
AK5	3.297648	2.984789	3.803782	3.6250705	3.756119	4.178604	4.145096	3.8018086	5.292342	4.9064782	6.020971	4.405458	3.619303	4.968421	4.520718	3.544222	3.797141	4.3856626	3.166523	5.861874	2.919563	3.365209	3.06864	2.609865	4.143615	3.0392	3.050862	2.535242	2.615369	2.668588	3.261984	4.416854	3.720135	3.099236	3.6283583	3.065136	3.384508	3.011678	4.015034	3.365209	3.273072	3.176946	3.253137	4.329842	4.070175	3.07456	2.796495	3.028664	3.264681
AK7	4.770659	4.678652	4.391725	3.5473846	4.12266	4.362601	5.220688	4.7391035	4.860838	4.7748592	4.4559499	4.553919	4.286704	3.95931	5.102511	4.110392	4.814423	4.3964113	5.342649	4.172051	5.503834	3.439213	4.526008	4.044095	3.94038	3.586394	3.895352	4.436785	4.200846	4.448453	4.19066	3.043874	4.561405	4.360999	4.949284	4.332715	3.937267	4.098687	3.771342	4.019772	4.302214	5.182723	4.270632	3.6063	2.544433	3.905579	4.420707	3.935407	5.337977
AK8	5.790221	6.374897	5.856861	6.1821616	5.888139	5.794037	5.963347	6.0565617	5.997288	5.8049456	5.9107723	5.605555	5.947762	5.517683	6.185496	5.602301	5.830836	5.6121536	5.988188	5.705745	5.141247	6.128521	6.065944	5.495672	6.324001	5.943685	5.31736	6.047524	6.509566	6.184593	5.631197	5.991429	5.548546	5.687792	6.2871298	5.897142	5.770589	5.712604	5.999202	5.604578	6.465739	5.567096	6.050314	6.176103	5.742682	6.076134	6.218402	5.802925	7.775541
AKAP1	8.532686	8.523229	8.453246	8.8977667	8.814939	8.72449	8.562502	8.7403139	8.70725	8.6133906	8.7508433	8.652213	8.604053	8.697364	8.750283	8.732016	8.625402	8.4133304	8.508463	8.758541	8.696233	8.53524	8.23059	8.184904	8.880044	8.057113	8.699588	8.022794	8.289318	8.564265	8.901785	8.633059	8.621986	8.454734	8.8279503	8.613995	8.559797	8.38587	8.886612	8.340881	8.251653	8.690082	7.820748	9.175272	8.99324	8.472587	8.347922	8.475856	8.182253
AKAP10	6.624774	6.467723	6.825246	6.9422068	7.006413	6.812415	6.80323	6.702246	6.906145	6.8384473	7.0322547	6.739319	6.604873	6.6414	6.647021	6.897126	6.601789	6.8848426	6.526086	6.907605	6.63514	6.270423	6.515193	6.298695	6.677778	6.231092	6.102109	6.446653	6.862245	6.646135	6.49755	6.474498	6.393813	6.885491	6.8944089	6.382199	6.357922	6.165246	6.330111	6.204456	6.264683	5.968126	5.768176	6.404024	6.688239	6.159485	6.001322	5.945018	6.202296
AKAP11	8.216743	8.100831	8.364881	8.5809299	8.343338	8.35927	8.086577	8.2749704	8.318127	8.1125713	8.4245573	8.431476	8.203697	8.583433	8.259134	8.238642	8.361077	8.2940715	7.836067	8.376354	7.905051	8.721986	8.057607	7.98415	9.393263	8.441623	8.079726	7.972593	7.747237	7.910293	7.941379	9.017276	8.097612	8.028445	8.9797844	7.721376	7.800166	7.77828	8.866153	8.122322	8.049041	7.743172	7.581783	8.765965	8.520149	7.408441	7.505154	7.686668	7.68568
AKAP12	5.59862	5.304937	5.694124	5.6828948	5.380862	5.471184	5.496715	5.3745121	5.491249	5.237632	5.6433981	5.715527	5.864532	6.229109	5.60484	6.218868	5.498503	5.7866978	5.360754	6.923472	5.668037	8.004767	5.497103	5.692152	8.442488	7.631308	7.47095	5.648033	5.513139	5.737259	5.850124	8.724831	6.530927	5.261484	8.3670326	4.894743	6.183195	5.819007	9.127973	6.838768	5.927996	6.013441	5.8593	8.559426	8.16579	5.672539	5.32998	5.984338	5.215835
AKAP13	7.82845	7.760763	8.261555	8.6607269	8.177816	8.494215	8.219862	8.1065499	8.36204	8.082258	8.4972323	8.003876	7.7705	8.559462	8.267679	8.018087	8.192856	8.2989465	8.107807	8.221661	7.311411	7.948928	8.397839	8.579006	7.862052	8.595455	8.735159	8.314329	8.259511	8.55312	8.491357	8.450651	8.267168	8.30591	8.3593051	8.449616	8.070611	8.315071	8.411708	8.450651	8.536848	8.033204	7.907618	8.028271	8.245979	7.999111	8.26343	8.076939	8.172908
AKAP14	3.054995	2.662814	2.233031	2.5629373	2.631822	2.741685	2.717004	2.4627565	2.807351	2.356593	2.3948126	3.225859	2.786267	2.515305	2.339768	2.350336	2.131943	2.311149	2.826954	2.432631	3.486245	2.479354	2.212289	2.190393	2.541119	2.332618	2.102258	2.338351	1.543124	2.294202	2.332618	2.365277	2.374953	2.847469	2.5758041	2.332119	2.225774	2.691719	2.583961	2.803117	2.516016	3.74744	2.72314	2.687212	2.892243	3.083393	2.634462	2.649577	2.820114
AKAP17A	8.392955	8.5341	8.343649	8.2086005	8.38268	8.608758	8.35866	8.45261	8.333748	8.3186512	8.1715168	8.230844	8.226482	8.306125	8.294363	8.547658	8.393336	8.2673103	8.439639	8.420067	8.433623	7.909015	8.458957	8.706968	7.964618	8.232431	8.22099	8.665701	8.468174	8.470182	8.316049	8.319498	8.450036	8.465201	8.2865283	8.270998	8.051028	8.66804	8.230808	8.344389	8.794716	8.247733	8.340477	8.130893	8.057291	8.376668	8.53603	8.25575	8.051028
AKAP3	2.778543	3.285161	2.749185	3.2516872	2.779471	2.767885	2.45708	3.1750827	3.012121	2.9191513	3.1261494	2.940086	2.606214	2.831172	3.207901	3.180095	2.502531	3.4806616	2.548574	2.876401	2.51044	2.861234	3.122189	2.729036	3.554238	2.72889	2.993027	3.42658	4.381709	4.286369	3.802661	4.345975	2.728109	4.565188	2.7486999	3.422333	4.053298	3.421245	3.389653	2.725498	2.68624	2.959314	2.680048	3.829538	3.033052	4.413333	2.723321	2.730681	2.702632
AKAP4	3.64805	3.114723	3.261498	3.3526805	3.14653	2.888534	3.564253	3.592813	3.337945	3.2641624	3.265233	2.909244	3.072413	3.927049	3.716796	2.926217	3.404366	3.0957817	3.115805	3.690348	3.666703	3.818566	3.328097	3.367082	3.717201	3.006797	3.43525	3.451125	3.511908	3.43525	5.231018	3.276153	3.45765	3.532674	3.4914994	3.69692	3.829803	3.724744	3.850282	3.787653	3.528775	3.224264	3.81426	3.426022	3.429761	4.616817	3.664714	3.665163	3.279358
AKAP5	3.43239	2.694733	3.149604	3.0135671	2.780086	2.704012	2.583663	2.6589929	2.617487	2.5393657	2.7557655	3.022237	2.884304	2.65253	3.254364	2.803795	3.052756	2.9606818	3.290057	2.612595	2.843572	3.499739	3.105717	3.448593	3.205948	2.773796	2.843933	3.025202	2.622456	2.886323	2.092284	3.109291	2.860269	2.680898	2.5749938	2.639031	2.604209	4.160213	3.198294	2.463621	3.272912	2.820737	2.351858	3.017022	4.12367	2.47177	2.656571	2.713039	2.720579
AKAP6	2.039366	1.988923	2.660629	2.5614876	2.906411	2.909806	2.959124	2.0295182	2.513683	1.8006956	2.3543642	2.084639	2.371548	2.461846	2.586656	2.124198	2.766457	2.7565141	2.333513	2.439022	2.380847	5.111433	2.590833	2.683077	5.119756	2.60381	3.107291	2.5368	2.59242	2.515571	2.737516	4.867108	2.738093	2.879321	2.8775681	2.626073	3.169205	2.598242	4.779308	2.722222	2.49991	2.546562	2.767858	4.326378	4.089113	2.595499	2.586236	2.608043	2.490041
AKAP7	7.517025	7.538786	6.663586	6.8825429	7.234435	6.921761	7.144653	7.1777995	7.38199	7.1041402	6.8195005	6.900273	6.825966	6.902915	6.903293	6.853757	7.278255	7.0808396	8.104655	7.057171	8.57793	6.487018	6.832006	6.788125	7.265329	6.951252	7.024451	7.006618	7.379232	7.094394	6.967466	7.380221	6.734006	7.07441	7.3805498	7.381818	7.080886	7.191634	7.208772	7.269383	7.083629	8.647575	7.580793	7.335551	7.341571	7.289964	6.782742	7.321121	7.077633
AKAP8	8.216328	8.23593	8.287528	8.371324	8.238757	8.299576	8.348146	8.3726235	8.001005	8.0720945	8.1190607	8.126179	8.187292	8.291693	8.128946	8.201172	8.205584	8.1983477	8.079987	8.021744	8.235491	8.247423	8.174213	8.240265	8.345281	8.079858	8.206498	8.129213	8.061859	7.992626	8.077699	8.454935	8.177763	8.220141	8.5292759	7.961034	7.829296	8.104678	8.420242	7.991722	8.288784	8.291853	7.958928	8.346974	8.200678	7.873703	8.134447	7.988286	7.991722
AKAP8L	6.942404	6.9978	7.201972	7.1663078	7.034838	7.151709	7.091248	7.1415698	6.975168	7.1120493	7.049584	7.04895	7.157707	6.977934	7.136503	7.077973	7.027004	7.0539639	7.075857	7.072831	7.046538	6.93256	6.846561	7.230974	7.33414	6.940444	6.961673	7.024342	6.926152	7.032391	7.260323	6.97958	7.184837	7.232416	7.1439749	7.295935	7.178727	7.275994	7.138601	7.200854	6.965373	6.815336	7.056237	7.356958	7.27844	7.194553	7.148042	7.404111	7.003063
AKAP9	6.848468	6.820256	6.870024	7.017385	7.112173	6.791948	6.945432	6.7955236	7.033057	6.8987323	6.8612423	6.937852	6.971109	6.820781	6.971386	6.943245	6.637834	6.8003179	7.154981	7.022724	7.212574	6.477731	6.675916	6.988971	6.632691	6.511301	6.387591	6.747997	6.621543	6.655713	7.16173	6.546811	7.634054	7.343685	6.5679546	6.804813	7.114697	6.99193	6.469695	7.018805	6.710548	6.770415	6.788387	6.250606	6.497026	6.772938	6.652955	6.777691	6.522403
AKIP1	7.141998	7.298111	7.309882	7.3772879	7.551372	7.295903	7.325608	7.4404059	7.589838	7.5469614	7.3358258	7.358144	7.457122	7.437711	7.400555	7.325608	7.504596	7.475181	6.980826	7.495989	7.375372	7.751409	7.294559	6.99846	7.903913	7.317571	7.135152	7.25642	7.07666	7.257821	6.915129	7.87122	7.120602	7.116356	7.9691058	7.153977	6.948833	7.077656	7.840534	7.00428	6.918457	7.080537	7.056288	8.124184	7.909867	7.239093	7.069894	7.183407	7.340698
AKIRIN1	7.979615	8.153716	7.988973	8.1476212	7.821364	7.573124	7.760631	7.6282248	7.925141	7.7507831	7.6520167	7.685445	7.614474	7.858189	7.620758	7.505885	7.97378	7.9194212	8.165385	7.529141	7.842604	8.139979	8.071393	7.861961	8.738367	7.803017	8.204109	8.07678	8.005758	8.107848	8.338097	8.7217	8.300453	8.303222	8.6746491	8.221474	8.090389	8.068609	8.637685	8.101008	7.81947	7.951663	7.735847	8.339004	8.145216	7.88661	8.007352	8.108721	7.754353
AKIRIN2	6.842162	6.905455	6.944657	6.8489094	6.65835	6.854727	6.669493	6.7109812	6.732915	7.0491467	6.8594223	6.811178	6.965272	7.026438	6.594266	6.941272	6.987468	6.6859921	6.908143	6.96558	6.285592	8.038682	6.624508	7.394656	7.423231	7.466953	6.815933	7.304939	6.894753	7.028356	6.622012	6.757036	6.757336	6.758009	7.0138731	6.646221	6.560175	6.514859	7.186682	6.524198	7.023946	6.703783	6.788919	6.699333	6.763372	6.257729	6.289861	6.426392	7.254095
AKNA	4.97153	4.52902	5.149714	5.204173	4.890553	4.964176	4.719659	4.9929853	4.983428	4.9908233	4.8453644	5.117825	4.739684	4.961731	4.993265	4.867747	5.034512	5.0312232	4.85777	5.096588	4.689909	5.594446	4.99907	5.09605	4.871853	4.849526	4.943252	4.666446	4.293867	4.851677	4.376149	4.509027	4.39691	4.536082	4.5846629	4.871299	4.690812	5.065454	5.188762	4.700249	5.234495	4.669827	4.359387	4.576948	4.720913	4.406806	4.51996	4.518133	4.875763
AKNAD1	3.070643	2.916804	3.377956	2.9825453	3.308292	3.439418	3.318273	2.8645474	2.980704	3.6162816	3.8342106	3.023641	3.416305	2.787327	2.919902	3.153007	3.574656	2.9545281	3.237007	2.735551	3.554448	3.917291	3.336184	3.405376	2.874002	3.661872	3.631866	3.26221	3.484449	3.300789	3.864351	3.412609	3.97596	3.516789	3.4456094	3.780541	4.050568	4.124074	3.447003	4.200831	2.250788	2.292829	4.951305	3.444955	3.662965	4.080114	4.165616	3.911551	2.465085
AKR1A1	10.417763	10.46247	10.957262	10.1241232	10.115093	10.276265	10.258287	10.3890287	10.642362	10.7692272	10.5805907	10.043968	10.569993	10.338479	10.587076	10.24853	10.253629	10.3488961	10.433058	10.018993	10.423132	8.277314	10.077476	9.829104	8.807067	9.488624	9.949345	10.160385	10.163135	10.577869	10.115165	9.362456	10.018559	10.36151	9.4824834	10.454662	10.396503	10.453295	9.156481	10.137245	10.356125	10.429206	10.472209	9.587384	9.237163	10.435581	10.299669	10.409203	10.821073
AKR1B1	8.341668	8.790941	9.670251	8.9802504	9.793027	8.803064	8.803064	8.6733984	9.303565	8.5091692	7.8981144	8.679951	8.082811	8.853423	8.39463	9.073336	8.567196	10.0757861	8.038604	8.401996	7.96381	9.60169	11.897601	11.211183	8.325699	10.062404	10.962361	11.474761	11.429173	11.750605	10.880949	8.991239	10.72914	11.106447	8.9214765	11.284047	10.902302	11.332118	8.791433	10.978339	11.581036	11.709942	11.134291	8.9627	8.908384	10.928638	11.885875	10.815009	12.07336
AKR1B10	13.879662	13.904486	13.676784	13.6767839	13.341882	13.539663	13.879662	13.6767839	13.437665	13.9356976	13.6502431	13.539663	13.650243	13.389074	14.108543	13.460758	13.799034	13.3890743	13.967434	13.389074	13.766761	11.914115	14.45502	13.508361	6.256849	11.845214	12.974623	13.699874	13.500711	14.135249	12.958745	9.102575	12.705707	13.448124	8.4822539	13.312224	12.937782	13.528609	8.349164	13.149015	13.805294	14.094011	13.318712	5.725327	5.079527	12.911366	14.192699	12.771443	14.708716
AKR1C1	8.528428	8.233902	9.165968	10.0725872	9.105295	8.874382	9.191409	9.1566909	9.145986	9.0967398	9.011702	7.352093	9.153032	9.142063	9.061564	8.721774	8.736272	9.0109925	8.974877	8.971128	8.875741	7.196909	8.911481	8.402971	6.918183	8.599595	7.605798	7.586075	8.729899	8.112213	7.733814	7.077089	7.65009	8.532577	6.16968	7.719989	7.163855	7.95694	6.56291	7.546169	8.050305	7.973941	7.946839	5.883634	6.467388	8.01266	8.419786	7.182323	8.506467
AKR1C3	13.161681	12.63357	13.251541	13.6292188	13.000155	12.979209	13.273726	13.3001406	13.321696	13.4115914	13.2737263	12.729918	13.343091	13.273726	13.437892	13.161681	13.182754	13.321696	13.273726	13.321696	13.629219	10.576644	13.142144	12.679101	9.421358	12.390953	12.138469	12.550842	13.120505	12.804495	11.703322	9.781148	11.880648	12.579902	9.221297	12.312649	11.944007	12.319804	8.779753	12.054241	13.015501	13.376834	12.271359	9.14932	9.656638	12.458638	12.776399	12.044658	13.428281
AKR1C4	5.549563	5.147796	5.647175	5.341723	4.307104	5.418538	5.864079	6.2738851	5.251327	6.3821238	5.6811044	4.775987	5.794947	5.242593	5.732349	5.110058	5.822966	5.4379927	5.760474	5.602191	5.875661	3.556788	5.294269	4.712198	3.369087	6.116672	3.681059	4.385937	5.351607	4.714597	3.527227	3.56563	4.71948	4.81384	3.824144	3.822333	3.530329	4.257456	2.567664	3.809207	5.526609	5.884056	4.344873	3.213205	3.579199	4.444707	4.642131	4.03414	6.131111
AKR1D1	2.049548	2.128786	2.12267	2.075519	1.918423	2.071402	1.826269	1.9707373	1.838072	2.0510606	1.7827574	1.848266	2.093441	1.887945	2.054735	2.006875	1.974589	1.8301667	1.819051	2.054869	1.885214	2.047435	1.953215	1.9907	1.973312	1.985241	1.973034	1.925297	2.001006	1.909794	1.960757	1.915597	1.945523	2.005107	1.9834075	1.948301	1.973871	1.968325	1.93153	1.956549	1.904826	1.859568	2.032432	1.888999	1.903051	1.942122	1.972807	1.95081	1.879511
AKR1E2	3.895388	3.805142	3.643814	4.0947866	4.312942	3.489468	4.872892	3.6654922	3.795534	3.6697117	4.2118674	3.591107	4.362147	3.627207	4.026121	3.823994	4.371071	3.7350688	3.904751	3.589434	3.799896	3.293401	4.202981	5.384456	4.03784	3.357118	3.761186	4.091045	3.989211	3.628542	3.731731	5.702154	4.06684	4.067268	4.412986	4.058916	4.039038	3.771344	4.568781	3.553269	4.550359	3.845164	4.458228	4.188328	4.259708	3.842857	3.965091	3.803351	4.262502
AKR7A2	10.180905	10.269471	10.018414	10.1706448	9.904959	10.330134	10.290421	10.218356	10.269471	10.2886314	10.2983461	10.209366	10.562347	10.120882	10.373934	10.030351	10.485267	10.2196234	10.555642	10.266362	10.532133	9.298037	10.046751	9.784914	9.510597	9.740463	9.509763	9.667465	9.795093	9.891141	9.828149	9.511562	9.623892	9.936499	9.2659306	9.87187	10.091367	9.825544	9.445225	9.815691	9.459217	10.711611	9.777927	9.801837	9.591595	10.01053	9.954754	9.531615	10.395894
AKR7A3	11.079275	11.185222	11.09377	11.7687184	12.458726	11.032514	11.385179	11.6123088	11.475465	11.4634523	11.4597242	11.429641	11.549854	11.05862	11.595926	11.553459	11.370234	10.8644044	11.587077	11.029495	11.448642	9.583871	11.293968	11.342055	7.760499	9.839289	11.075338	11.212949	11.55108	11.30858	11.539932	8.203599	11.616157	11.493902	7.9132886	11.889947	11.593183	11.532672	8.027145	11.394593	10.347062	10.862605	11.407777	8.219127	8.072212	11.656387	11.167172	11.50634	10.589778
AKT1	8.386763	8.449209	8.137062	8.070953	8.193178	8.498648	8.460546	8.4600899	8.153537	8.1417118	8.3136557	8.272379	8.356612	8.283225	8.216187	8.419308	8.251346	8.4644667	8.641496	8.385925	8.432707	10.261122	8.850385	8.810031	10.157829	8.718431	9.12328	8.921235	9.007158	8.917628	9.165643	9.497804	9.291947	9.131523	10.8397066	9.311996	9.138416	9.17199	9.296141	9.13315	9.071306	8.805127	9.32902	9.612895	9.196471	9.47546	9.230512	9.311161	9.008548
AKT1S1	5.516434	5.346647	5.050408	5.1857724	4.956239	5.243012	5.354607	5.090036	5.042763	5.3080972	5.3528745	4.661793	5.347177	5.253204	5.302754	5.115688	5.286794	5.4080826	5.455588	5.224974	5.429198	6.427504	5.986802	6.703034	6.025145	5.733808	5.986802	6.137417	6.514572	5.95899	7.02855	5.865369	6.641667	6.222443	6.0773146	6.620724	6.595623	6.470274	6.215466	6.278373	6.40586	5.620843	7.12458	5.889215	5.38398	6.46255	6.587088	6.59731	5.781063
AKT2	5.822612	5.913188	5.828334	6.1191212	5.891668	5.793835	5.768568	5.8731532	5.699976	5.9146145	5.99203	6.002576	5.964477	6.102272	5.923029	5.972287	5.933283	6.0052298	5.894397	5.968009	5.981816	6.286908	6.012991	5.982254	6.787799	6.046224	5.949222	5.856573	5.883659	6.033175	6.13586	6.764435	5.946685	6.023381	6.8836217	6.129504	6.013274	6.277833	6.611699	6.191316	6.245751	6.087374	6.088963	6.757365	6.57456	6.144471	6.049344	6.151029	6.033175
AKT3	4.925374	5.033982	5.019855	5.2180619	5.210509	5.210139	5.255528	4.9229369	5.028002	5.0244318	5.1623927	5.343573	4.870389	5.510922	4.917678	5.131264	5.070356	5.3878833	4.983424	5.113466	5.01303	7.344195	5.58598	5.644169	7.762344	6.686921	6.25137	5.408183	5.144485	5.377874	5.241158	7.405025	5.907319	5.106662	7.6208659	4.872317	5.539341	5.144485	7.596464	5.729888	5.57302	5.439285	5.261889	7.361532	7.339483	5.092297	4.770336	5.492254	5.267017
AKTIP	7.211956	7.158899	6.76753	6.7540745	7.162839	6.484855	6.90505	6.6713167	6.807663	6.90272	6.3610179	6.960188	7.088344	6.715832	6.740957	6.987098	6.888134	6.5586648	7.20083	6.893365	7.651884	7.363984	6.777508	6.858431	8.089941	7.264444	7.433568	6.931664	7.173066	6.857776	7.07523	8.421166	7.213116	6.989815	8.3762784	6.983501	7.223007	6.813448	8.202646	7.133896	6.733856	7.025316	7.009184	8.376278	8.658423	7.047014	7.044889	7.048827	6.851617
ALAD	7.742998	7.644583	7.748138	8.5680207	8.787898	8.170711	7.836071	8.3738701	8.472266	8.1535904	8.4591672	8.165582	7.709863	8.207883	8.433643	8.063702	8.081209	7.6709879	7.806518	8.417692	7.967128	6.795363	7.427813	8.005771	7.02589	7.483875	8.196684	7.835323	8.485976	7.804391	8.492969	7.178297	8.205093	7.846385	7.1124881	8.575517	8.419492	8.045781	7.03093	8.132855	6.986951	7.446486	7.767832	7.405644	7.345166	8.530438	8.330163	8.240861	7.282698
ALAS1	9.189588	9.104946	8.926458	8.9133336	8.806176	8.972406	8.98284	8.9909868	8.579311	8.7187973	8.594067	8.612484	8.860176	8.824896	8.794973	9.087993	9.157019	8.9869462	9.957705	8.971285	9.744974	7.668562	8.939029	8.509114	7.890624	7.981283	8.520591	9.049639	9.290182	9.152294	8.661065	8.010559	9.131597	9.047706	8.2403607	9.516796	8.841303	9.006281	7.927371	8.867063	9.173523	9.395612	9.286329	8.089052	8.580248	9.364809	8.900502	9.31301	9.087176
ALAS2	4.800106	4.823966	5.269147	4.5242446	4.985363	5.251483	4.865253	4.4337037	5.312485	5.2647449	4.1951565	4.782298	4.224725	5.038003	4.763988	4.933168	4.926557	4.8444013	6.063296	4.673426	5.080659	6.495175	4.451087	4.914118	4.752869	4.788772	5.573246	4.741618	4.650585	4.290515	4.644307	6.232033	4.258056	4.506454	4.2833636	5.288977	4.433773	4.355413	4.412016	4.534987	5.503664	4.707084	5.230176	6.004841	7.264933	5.380477	4.672476	4.749414	4.749681
ALB	3.382251	3.141436	3.143463	3.2210776	3.663335	3.307709	3.112056	3.7387818	3.439805	3.8958933	3.405827	3.597276	3.29044	3.317081	3.320818	3.03331	3.568395	3.1414364	3.123762	3.681099	3.210816	3.629544	3.661313	4.940674	1.564232	8.536372	4.295752	4.868297	6.063035	3.85981	6.61498	2.684277	5.796839	3.852616	1.9195674	4.948876	5.484253	6.463632	3.163901	5.084626	1.54475	2.127443	5.814186	2.898319	2.748382	6.250823	6.118849	3.855715	2.539646
ALCAM	7.362186	7.516622	7.313099	8.1244164	8.382326	7.721073	7.530376	7.8559558	8.013041	7.8012686	7.8571586	7.87813	7.456619	7.869504	7.652348	7.902835	7.656328	7.7985469	7.51795	7.912187	7.215933	7.032393	7.549593	8.26174	6.413555	7.382682	7.821096	7.929863	8.119308	7.522747	8.41584	6.628821	8.195585	8.142612	7.0415142	8.002014	8.018864	7.850236	6.39529	7.966198	7.396129	7.069724	7.704864	6.288233	6.608868	8.048133	8.033964	7.919132	7.200654
ALDH16A1	7.932251	7.957169	8.021806	7.7822561	7.451047	7.969362	7.984295	7.7609978	7.659438	7.726114	7.7626312	7.727843	7.860532	7.376637	7.717848	7.551355	7.706846	8.2339086	7.897222	7.548381	7.988709	7.756192	8.060257	7.77107	7.408485	7.378889	7.309765	8.060257	7.609595	8.197532	7.800517	7.104004	7.77411	8.040007	7.2925955	8.024561	7.491176	7.879275	7.150351	7.56949	8.369617	8.260951	8.021187	7.059746	6.812073	7.67567	7.813749	7.706585	8.149561
ALDH18A1	9.559846	9.790535	9.228164	9.4949999	9.189458	9.399684	9.728887	9.3765569	9.37814	9.6890366	9.6800323	9.14174	9.485964	9.657017	9.758933	9.66242	9.876997	9.0263699	9.64146	9.608017	10.086608	8.244145	9.483148	9.357396	8.561567	9.074962	9.327133	9.420255	9.849802	9.45361	9.499833	8.446177	9.201628	9.304977	8.1277662	9.50431	9.77893	9.56187	8.329971	9.291126	9.435676	10.055156	9.28138	8.473112	8.324054	9.574711	9.867757	9.31321	9.623495
ALDH1A1	11.295861	10.916973	10.92298	11.9114231	12.471049	10.980093	11.6055	11.7153785	12.124242	11.7414835	11.4373681	11.640127	11.428351	11.247461	11.582512	11.86175	11.330865	11.3211502	10.343358	11.798709	11.22611	10.267731	11.507207	11.53365	8.601495	10.193818	11.573258	11.640329	12.230771	11.439108	12.074126	9.184344	12.453399	11.687526	9.3709739	12.490675	12.047641	11.877231	8.870453	11.914316	10.389724	10.255478	11.47855	9.038852	9.42518	12.553138	11.664863	12.293052	10.718726
ALDH1A2	3.637518	3.776252	2.944512	2.9744922	3.238341	2.647934	4.237139	4.6905475	3.016786	3.8070863	3.3382303	3.069456	3.232317	2.934104	4.019662	3.356059	2.703943	4.0134148	4.33629	3.524067	3.915833	3.764909	2.996409	3.06251	4.666201	2.941621	3.097057	3.024136	3.582794	2.983958	3.022735	5.046079	3.03965	2.997624	3.0043715	2.986574	2.970809	2.971221	3.742719	3.829277	3.032665	3.167422	3.055488	4.14547	4.510208	2.988573	2.971567	2.980231	3.034623
ALDH1A3	6.319456	5.478087	6.318321	6.4373776	6.481742	5.95758	6.169916	5.4325015	6.05249	5.7638539	6.0000476	6.05249	6.313613	5.905898	5.860625	6.229945	6.088459	6.7690027	5.601053	6.282156	6.018495	6.73842	6.593517	6.588037	7.452018	8.605897	6.866728	6.447825	6.666242	6.5599	6.045499	7.605284	6.716065	6.5658	6.2235143	6.310963	6.559219	6.544241	7.487459	6.215998	6.235454	6.016563	6.852596	7.545633	6.627666	6.483928	5.740192	6.411336	5.882545
ALDH1B1	6.249728	6.244565	5.732567	5.8103078	5.572224	5.83017	6.122034	6.0537923	5.745961	5.7713225	5.9326521	6.069287	6.097748	5.997572	5.979117	6.112891	5.882238	5.7652144	6.077384	6.090782	6.561697	7.932527	6.468387	5.903872	8.142978	7.342946	7.066586	6.250036	6.024936	6.281667	6.25217	8.160488	6.164645	5.845928	9.1692808	6.267655	6.345593	6.229913	7.527987	6.522253	6.267338	6.681568	6.37092	7.755834	8.471683	6.30843	6.491127	6.629449	6.307839
ALDH1L1	8.127002	5.357553	5.463913	5.1755722	5.501376	5.177746	5.706122	4.9145252	4.87468	5.0717098	5.1185515	4.687207	5.069485	5.014073	5.082363	5.697717	5.457422	4.825256	9.284565	5.036651	5.274216	5.758348	5.280524	5.63807	6.551009	5.584399	5.843229	5.309937	5.129023	4.953036	6.652973	6.464858	6.182705	6.576612	6.2232609	6.197664	6.52493	5.619607	7.090299	6.045758	4.142107	4.573109	5.346142	7.094295	6.347743	5.802014	5.507251	5.052856	4.578
ALDH1L2	4.541209	4.673612	5.096721	5.1272134	4.66071	4.598344	4.493618	4.3382745	4.475765	4.4234357	4.7682171	4.732971	4.637098	4.850688	4.285085	4.888534	4.328156	5.039849	4.701324	4.804281	4.408127	5.428934	4.578475	5.009957	5.216136	5.127354	4.576484	4.132861	4.345416	4.524653	5.588934	4.635317	5.563707	5.518367	4.6202786	5.307755	5.576556	5.367623	5.129781	5.210691	4.276023	4.207158	4.977388	4.591726	4.450269	5.057144	5.29088	5.170976	3.990527
ALDH2	11.576625	11.776341	11.963117	11.849149	11.406971	11.746204	11.585703	11.7945134	11.65037	11.9204832	11.7225567	11.581471	11.60598	11.546438	11.77033	11.60598	11.508404	11.9072272	11.627004	11.763893	11.512887	10.662465	11.308038	11.273922	11.099193	10.693279	11.253432	11.101388	11.293771	11.612212	10.64387	11.510026	10.704648	11.092824	11.5497184	11.126371	10.480287	10.973256	11.224567	10.951145	11.625765	11.557002	11.443102	11.164437	11.382117	11.089098	11.255459	11.019106	11.70168
ALDH3A1	9.487988	10.069916	10.091519	11.1340271	10.787412	10.583276	10.600988	10.5495856	11.380594	11.1138222	10.6516369	10.142399	9.310143	10.081391	10.415548	9.889205	10.505586	10.7652043	7.711967	10.577979	6.883882	8.195623	10.684433	10.08647	5.412447	7.956061	9.239126	9.837054	10.097223	10.261696	9.394978	6.528142	9.440153	10.110197	5.8739381	10.422179	9.317722	10.524549	5.638593	9.537773	10.014712	8.076197	9.86051	4.78552	4.914885	10.082386	10.384823	9.478985	10.850735
ALDH3A2	10.243601	10.188957	10.740182	10.57833	10.510508	10.711393	10.839095	10.631821	11.02327	10.7783554	10.9705268	10.451186	10.362921	10.704401	10.763361	10.504293	10.666138	10.8281252	9.768332	10.841837	9.669163	9.426328	10.362027	10.006033	9.351964	9.447526	9.953192	9.577724	9.358397	10.355909	9.593471	8.936536	9.620266	9.826368	9.5213625	9.697964	9.544829	9.757297	8.59692	9.657311	10.011505	9.725597	9.599155	8.805983	9.193519	9.97793	10.180491	9.61345	10.117869
ALDH3B1	6.821917	6.720861	6.560145	7.2460133	7.119951	6.976082	7.134128	6.9035022	7.014304	6.8317732	6.8911755	6.530106	6.719126	6.913294	7.298659	6.578311	6.955318	6.8352421	7.600269	6.994349	7.419739	6.38103	6.82684	6.822705	6.190312	6.51583	6.672859	6.225837	6.651611	6.569585	7.187748	5.86962	6.620203	6.502925	6.0331375	7.005008	7.017831	7.232855	6.124313	6.929263	6.674645	7.207228	7.063804	6.191233	6.069142	7.246304	7.263836	7.094045	7.178449
ALDH3B2	3.441845	3.279551	3.556837	3.5913185	3.62457	3.376573	3.444823	3.4415058	3.313597	3.5761318	3.4156567	3.463908	3.338591	3.283485	3.46199	3.328238	3.503469	3.6581633	3.490828	3.480756	3.351944	3.174437	3.646666	3.912222	3.689304	3.7269	3.605543	3.55348	3.603686	3.488638	3.739403	3.342244	3.302377	3.779423	3.6281114	3.28944	3.562776	3.834713	3.480053	3.286269	3.48269	3.420233	3.86939	3.792099	3.373879	3.979879	4.065944	3.999272	3.365333
ALDH4A1	5.678624	5.755984	5.941	6.3568266	6.379642	5.693218	5.979963	5.9510332	6.00398	5.7482103	5.5378639	5.761678	5.43168	5.504936	5.839426	6.075086	5.672463	5.5942282	5.714223	5.554121	5.551168	6.160187	6.335985	5.883133	6.003756	5.798682	6.272689	6.664468	6.495314	6.188896	6.62418	5.824138	6.789514	6.658519	6.0631229	6.763756	6.924743	6.521989	5.759457	6.72079	5.367459	5.320183	5.993444	5.760308	5.398415	6.521989	6.539882	6.557005	6.119257
ALDH5A1	6.640017	6.736832	6.560873	6.5621962	7.441629	6.810583	6.338304	6.6388125	7.162503	6.4750458	6.6465084	6.535301	7.051387	6.664845	6.709317	7.07085	6.327998	6.5511112	5.832603	6.800429	6.883588	5.588273	6.323672	6.453943	5.765624	6.137878	6.341737	6.514317	6.806425	6.15891	6.471282	6.075053	6.677245	6.43027	5.6872332	6.723044	6.804366	6.388304	5.501494	6.410987	5.838367	6.43856	6.050393	6.183731	6.140504	6.635617	6.300257	6.637289	6.047637
ALDH6A1	7.502616	7.581524	7.689603	8.9103376	8.40652	7.945552	7.833964	8.0403542	8.333847	7.9960889	7.9952039	7.775455	7.960373	7.991939	8.053229	8.333414	7.678315	7.8458612	7.505169	7.905866	6.956588	7.791184	7.891946	8.319032	7.579261	7.456185	7.981906	8.016043	8.161421	7.725895	8.618596	7.097658	8.488424	8.468399	7.2724496	8.17594	8.626259	8.187939	7.373003	8.222529	6.942526	7.154055	8.120062	7.110377	6.99721	8.429991	8.250989	8.172359	7.283147
ALDH7A1	7.380848	7.608747	6.980943	7.3608495	7.7257	7.291157	6.942773	7.5476331	7.607914	7.5893923	7.6107794	7.39686	6.913723	7.335174	7.503533	7.43978	7.29048	7.2872538	6.776883	7.205457	7.168435	7.023994	6.457896	7.039563	7.421782	6.943277	6.964663	6.81313	7.017981	6.695371	7.27858	6.949131	7.319374	7.111875	7.1037698	6.853571	7.456651	6.953822	7.256128	7.02206	6.013614	6.608254	7.044083	7.259631	7.068649	7.046337	7.169935	6.722912	6.181218
ALDH8A1	3.12473	2.922668	2.728648	3.3215173	2.560998	2.80459	3.38833	2.7658623	2.959524	3.0486311	2.9824105	2.820285	3.552974	2.907827	3.05165	3.101863	2.675101	4.0251951	2.925514	3.509819	3.121635	4.629778	2.814404	3.201669	4.430996	2.928529	2.952135	2.340916	1.876668	2.888961	3.340888	4.651959	3.431996	3.393275	4.6294018	2.562797	2.88024	2.947322	4.502531	2.838459	1.933959	2.655176	1.313246	4.411623	4.53803	3.212328	3.054006	3.276977	2.107055
ALDH9A1	10.240932	10.029501	9.996378	10.2680692	10.237804	10.058967	9.99082	10.2714315	10.407746	10.1841365	10.3477108	9.96208	10.089353	10.213551	10.07086	10.223934	10.055821	10.029501	9.800413	10.234587	9.944116	9.737679	9.699953	10.133063	10.196851	9.626197	9.79914	9.871892	10.03485	9.829122	10.049156	9.580718	10.004992	9.961823	10.0180784	9.768551	10.03485	10.024074	8.604425	9.79914	9.74121	10.180389	9.812683	9.901287	9.971161	10.089936	10.357815	10.055587	10.27456
ALDOA	11.754502	11.627634	11.716632	11.3217001	11.054589	11.465673	11.653721	11.4396594	11.385524	11.3438848	11.4503151	11.104459	11.546354	11.369744	11.404699	11.546354	11.666217	11.8535498	12.075185	11.589734	11.812127	11.774613	11.654216	11.15572	11.927243	11.095468	11.327432	11.539549	11.251936	11.662535	11.200456	11.891761	11.176963	11.327432	12.1788792	11.585232	11.15572	11.341917	11.851695	11.275141	11.314653	11.716989	11.487278	11.861275	11.927243	11.436251	11.357969	11.543157	11.774613
ALDOAP2	1.742474	2.455529	2.417158	2.7250689	3.570534	2.831495	3.126277	2.6894159	2.53019	2.6949769	3.3168155	3.021623	2.302547	2.26734	3.850733	2.437694	3.778061	2.3641794	3.17945	3.171498	2.901314	3.136302	2.71208	2.264642	3.945226	2.641137	3.573581	2.278063	2.286253	2.396207	2.276976	2.96732	2.27761	2.254543	3.4416284	2.284293	2.613905	3.166938	2.257775	2.266707	3.757171	2.807415	2.996405	3.95011	3.610251	4.04418	3.352687	2.242316	3.387878
ALDOB	9.470514	9.646788	6.858446	4.7664226	5.246817	4.92188	8.42097	5.076806	5.031124	7.5440686	5.5746661	5.531857	10.911527	4.42141	5.977838	5.765928	8.13155	6.1616489	10.876092	4.900975	10.806972	6.360752	7.476875	7.734389	3.307236	4.814569	6.794831	8.334801	9.032047	7.287354	7.924073	4.235877	9.249603	8.107262	3.7936904	8.973171	8.372106	7.985543	3.472677	6.08698	6.324266	10.491586	6.910398	3.119459	2.432574	9.116618	4.582012	8.222596	9.269842
ALDOC	7.923055	8.66592	8.643613	9.1823896	8.259361	9.092811	8.67508	8.6744491	8.824527	9.1966952	9.4366181	8.599107	8.656298	8.390739	9.28275	8.627982	8.158147	8.1371877	8.552973	8.806431	7.953976	7.118989	8.245884	7.213152	7.449374	6.696945	7.646451	6.589462	7.059071	7.796405	6.88018	7.59374	6.97474	7.353802	7.3940951	6.358822	6.981389	6.995802	7.960246	7.856834	8.230528	8.793468	6.118999	8.093684	7.824525	7.327306	7.478646	6.202448	8.336354
ALG1	7.805721	7.959656	7.445588	7.4500906	6.919553	7.394839	7.724188	7.7256838	7.576388	7.6708127	7.7622022	7.429794	7.647811	7.837124	7.547959	7.453037	7.806777	7.1797044	7.49811	7.605639	7.499204	7.050174	7.331411	7.194481	6.851914	7.268937	6.499471	7.061457	7.089481	7.029696	7.327631	6.477721	7.134144	7.062509	6.851004	7.07035	7.408138	7.166702	6.368471	6.587304	7.164999	7.50705	7.122975	6.735262	6.343974	6.931846	7.007017	6.955556	7.879426
ALG10	5.16856	5.116514	4.755439	4.8892774	5.066107	4.784042	5.179915	5.5261132	4.87458	5.1028919	5.5360526	5.478203	5.199637	5.064516	5.551418	5.054551	5.13166	4.8397846	4.78833	4.950116	4.83895	3.381989	4.425536	4.373509	3.766856	3.798108	4.416473	4.87151	4.732041	4.916855	4.551521	3.893712	4.281988	4.808574	3.8989117	4.455054	4.441071	4.388789	4.104661	4.248385	4.872637	4.822015	4.449502	3.753744	3.895394	4.377046	4.623513	4.257193	4.923928
ALG12	6.091229	6.03168	6.058257	6.282418	6.207131	5.700348	6.096644	6.1393895	5.710876	5.6472182	6.0197883	6.255023	6.029356	6.1324	6.291122	5.780996	5.823388	5.9955069	6.438126	5.95665	6.165499	6.131061	7.029777	6.649115	6.485225	6.261394	6.799253	6.921425	6.927202	7.026229	6.782184	6.256941	6.767693	6.915748	6.7649206	6.979921	6.598826	7.050537	6.675319	7.017919	7.586266	7.246538	7.107	6.633416	6.512114	7.358052	7.142274	7.050537	7.283068
ALG13	8.049505	8.075665	8.038889	8.0879213	8.047729	7.981929	7.971943	8.0059494	7.994701	8.1067948	8.1477068	8.185169	8.045881	8.260204	8.176353	8.009921	8.032218	7.7202237	8.001625	8.140147	8.001302	7.439401	7.791038	7.805839	7.564325	7.446172	7.78766	7.674629	7.642054	7.588311	7.568647	7.555677	7.523835	7.675107	7.3205204	7.559675	7.423222	7.600985	7.858121	7.501159	7.865136	7.673051	7.317737	7.358306	7.534782	7.320037	7.341105	7.420503	7.442991
ALG14	7.51648	7.508371	6.786425	7.0375049	7.090082	7.017843	7.081	7.3108608	7.100927	7.3923108	7.1089019	7.162549	7.249386	7.083738	7.368639	6.940543	7.223138	6.8696069	7.24382	6.956555	7.266662	5.978403	7.041913	6.93747	6.12979	6.830403	6.926996	7.205937	7.287899	7.044075	7.217554	6.467564	7.139934	7.122978	6.353549	7.405721	7.356116	7.496253	6.255079	7.0799	6.97985	7.222391	7.391805	6.371417	6.315671	7.330211	7.308407	7.24577	7.270365
ALG2	7.230806	7.440116	7.243128	7.4555294	7.384712	7.448341	7.567389	7.3809782	7.507279	7.4834403	7.2695528	7.155986	7.117027	7.311949	7.483045	7.455529	7.565036	7.1861349	7.487174	7.567389	7.579756	6.623114	7.474258	7.325334	6.864573	7.118935	7.25774	7.410699	7.469468	7.445127	7.395111	7.031338	7.183369	7.433429	6.9238074	7.367798	7.656322	7.448289	6.824622	7.325853	7.905705	7.375249	7.536067	6.99647	7.142512	7.759167	7.663611	7.230987	7.42073
ALG3	8.151849	8.044844	8.067606	7.9784007	8.243403	8.181281	8.199651	8.2119456	8.316307	7.9964642	8.2741466	7.843699	8.142499	8.204938	8.181846	8.157479	8.423008	8.1673462	8.262457	8.262848	8.394557	9.689069	8.93183	8.942551	8.965523	9.267951	8.627206	9.262902	8.964079	9.096621	9.223081	8.285515	8.589086	8.978561	8.795084	9.12506	9.153223	9.254403	8.500947	8.74419	9.003932	9.066662	9.117324	8.38676	8.296143	8.928259	9.050994	9.012981	9.500374
ALG5	7.91197	7.99047	7.472167	7.8801055	7.720551	7.78505	8.145963	7.871029	7.827276	7.8005617	7.6687485	7.765392	7.802325	7.712992	8.003161	7.883414	7.746806	7.5676031	7.83327	7.874443	7.872107	7.029272	7.914345	7.865029	7.07575	7.67931	7.835527	7.973728	8.026818	7.836829	8.00565	7.18679	7.685021	7.844274	7.295491	8.089768	8.043072	8.139749	6.965629	7.907926	7.991574	7.710788	7.937215	7.194711	7.144269	8.044698	8.088223	7.736878	7.797415
ALG6	8.634263	8.705898	8.564036	8.6463638	8.681362	8.521305	8.701084	8.7239675	8.642854	8.6730704	8.8283645	8.728423	8.540335	8.874804	8.812757	8.805275	8.682597	8.4567583	8.295445	8.793279	8.747177	6.810061	8.537969	8.446204	7.17555	7.586928	8.203957	8.34304	8.42971	8.682365	7.985557	7.5862	7.901304	8.307171	7.4901655	8.439391	8.295216	8.378847	7.127406	8.347382	8.575746	8.448753	8.281461	7.722087	7.841302	8.371389	8.146242	8.125005	8.700409
ALG8	9.082189	9.189464	8.921298	8.8600727	9.065236	8.867706	9.238234	9.0054764	9.119938	9.0352642	9.084204	8.842111	9.180779	8.999234	9.090477	9.080902	9.124492	8.9735459	8.565367	9.012183	9.123542	8.657277	9.210279	9.16328	8.429177	9.361964	8.998094	9.261951	9.176219	9.216904	9.29684	8.339194	9.079425	9.110711	8.3586037	9.206379	9.349339	9.29684	8.350804	9.063729	9.150045	8.995169	9.129102	8.476142	8.03008	9.224118	9.300171	8.978628	9.39362
ALG9	6.970406	7.118047	7.025505	7.1192327	6.994852	7.057338	7.135492	7.052616	7.122018	7.26032	7.2658655	7.035494	7.075061	7.035087	7.254621	6.987014	7.072472	7.0431136	6.625867	7.07431	6.960415	6.600049	6.456562	6.518256	7.153506	6.589878	6.697741	6.584846	6.494299	6.492231	6.692791	7.430871	6.533168	6.637164	7.4698249	6.291567	6.920432	6.478925	7.457725	6.794621	6.177859	6.181715	6.442708	7.40363	7.252724	6.650271	6.910021	6.291021	6.360993
ALK	3.249938	3.430559	3.546978	4.2604924	2.862248	2.888964	3.870269	3.2201225	2.92733	3.3670536	3.0314881	3.296565	3.468505	2.803544	3.560974	2.104077	3.42326	3.9497555	3.151655	3.623356	3.725666	4.706108	2.706414	2.850939	5.098857	3.049293	3.271549	3.089164	2.787653	2.91253	2.736361	5.547247	2.76631	2.764967	3.983503	2.720239	2.702323	2.704551	5.280384	3.039731	2.695129	2.699265	2.777881	5.412902	4.659913	2.718564	2.698376	2.721788	2.65122
ALKBH1	6.035051	5.936316	5.755318	5.9171681	6.29773	6.008414	5.974564	6.3709633	6.183653	6.1489304	6.2730004	6.166994	6.245741	5.810297	6.160387	6.084443	5.845557	5.6874895	5.625661	6.292717	5.959779	5.336702	5.815722	5.698524	6.183701	5.911849	5.835366	5.858604	6.280894	5.930406	5.827356	6.147284	5.760296	5.662456	6.2607558	5.91114	6.132592	5.540157	6.081324	5.959632	5.798549	5.476926	5.904931	6.317591	6.265253	6.277873	6.091806	5.84761	6.04015
ALKBH2	7.603413	7.68979	7.19632	7.3085469	7.542992	7.701576	7.513239	7.442943	7.707954	7.5248561	7.8827258	7.572738	7.412316	7.75595	7.759211	7.799475	7.741539	7.5423699	7.16846	7.695937	7.478388	8.274263	7.778691	7.66081	7.93416	7.94242	7.179487	7.945977	7.414192	7.606016	7.893303	7.549234	7.564131	7.60301	7.5963549	7.613651	7.834058	7.793727	8.133674	7.692432	7.752753	7.619134	7.579816	7.769416	7.633757	7.404882	7.933003	7.350103	7.444558
ALKBH3	7.424533	7.386383	6.972825	7.1255767	7.489327	7.198649	7.258928	7.2877249	7.293135	7.2481845	7.1865341	7.368762	7.122407	7.177167	6.90457	7.17673	7.068346	7.2651368	7.239494	7.327453	7.118653	6.065809	6.967412	6.652368	6.953348	6.669195	6.986138	7.193406	7.27963	7.224108	7.3325	7.520257	6.929917	7.214003	7.412099	7.346677	7.569545	7.372534	7.300291	7.17827	7.082684	7.01391	7.271361	7.64653	7.402668	7.281346	7.22481	7.070378	7.289484
ALKBH4	6.436249	6.573988	6.108773	6.5555733	6.349304	6.235216	6.540339	6.4536618	6.29387	6.3782514	6.5980648	6.491806	6.478707	6.396156	6.299986	6.312428	6.535107	6.4397615	6.260992	6.593371	6.466223	6.624397	6.45052	6.262218	6.544748	6.221254	6.095399	6.342104	6.583032	6.457011	6.401446	5.836324	6.513276	6.52521	6.6022519	6.538606	6.356755	6.61103	6.225316	6.293439	6.199167	6.222023	6.233233	6.387383	6.388731	6.517062	6.308877	6.447011	6.508188
ALKBH5	7.216486	7.472527	7.313946	7.5632073	7.577096	7.493868	7.276864	7.111803	7.475591	7.452278	7.3948729	7.435677	7.311471	7.418737	7.262181	7.326502	7.331837	7.5524559	7.321741	7.350214	7.376288	7.232821	7.316432	7.212471	8.016162	7.194311	7.305329	7.101758	7.310277	7.254358	7.301952	7.911276	7.428764	7.25988	8.1283182	7.427508	7.406436	7.520431	7.949578	7.458196	7.397732	7.280312	7.476929	8.095775	7.962974	7.587098	7.405749	7.345172	7.135905
ALKBH6	6.822711	6.904649	7.084068	7.0876759	7.210897	7.060055	6.7901	7.2190443	6.87944	7.2076169	6.8783314	7.218159	6.789044	7.078254	7.07994	7.048485	6.770287	7.2218514	7.028025	7.17149	6.858225	5.962476	6.473785	6.429883	6.951561	6.151253	6.728754	6.465514	6.65733	6.842156	6.593477	6.974644	6.257464	6.824078	7.2572373	6.855865	6.511397	6.82482	6.842561	6.36035	6.511086	6.750567	6.564744	7.207857	6.915795	6.725567	6.454275	6.771196	6.996021
ALKBH7	8.404664	8.426344	8.077014	8.1418614	8.342723	8.334592	8.203331	8.2880343	8.376103	8.4028902	8.2029954	8.058013	8.516947	8.196187	8.245299	8.170611	8.304306	8.0639274	8.552363	8.299214	8.564978	8.143231	8.213211	8.224494	8.267593	7.885059	8.125827	8.157246	8.182824	7.993929	8.389942	7.927125	8.264486	8.240183	8.0769585	8.323877	8.403258	8.328398	8.011893	8.155109	7.728072	8.240183	8.05736	8.162116	7.961606	8.205744	8.391106	8.172122	8.123973
ALKBH8	5.299472	4.900263	4.773857	5.012127	5.207041	5.353152	4.919737	5.1474766	5.3023	5.001724	5.2325683	5.201245	5.24475	5.225216	5.28261	5.421151	5.178314	4.6878489	4.631074	5.182764	4.781708	5.026774	4.427299	4.784159	5.761157	4.461432	4.123714	4.967806	4.05618	4.872789	5.066311	5.133672	4.795363	5.067498	5.5266437	4.668958	5.387641	4.756228	5.05142	4.710564	4.720986	4.479505	4.121219	5.140723	5.080676	4.709607	4.758786	4.423567	4.795363
ALLC	2.528259	2.813926	2.724643	2.705964	2.796491	2.872432	2.806861	2.5990907	3.041221	2.3487875	2.7985061	2.861719	2.483732	2.487764	2.277827	2.720187	2.479192	2.871834	2.220776	2.086149	2.663947	3.084333	2.589674	2.511356	3.114365	2.725369	2.521586	2.448283	2.529662	2.65597	2.471317	3.073813	2.485636	2.491744	2.7851835	2.439418	2.508152	2.455445	3.279826	2.46002	2.492385	2.535155	2.979387	2.62345	3.139395	2.576467	2.590556	2.435273	2.489499
ALMS1	6.616187	6.543932	6.61204	6.7516735	6.999767	6.901742	6.841622	6.7592769	6.717017	6.7129918	6.8205698	6.778711	6.862419	7.011988	6.913562	6.708399	6.687943	6.9855348	6.299846	6.912187	6.376926	7.380587	6.371236	6.418296	7.204888	6.492628	6.380775	6.597012	6.470905	6.423433	6.804099	7.193519	6.808769	6.72702	7.2149429	6.606334	6.444847	6.826154	7.538272	6.72702	6.363004	6.308865	6.191292	7.217609	6.996194	6.2864	6.422368	6.332093	6.310192
ALMS1P	4.201221	4.803806	5.089294	5.0989719	4.352327	3.981139	4.625589	3.9635881	4.299418	4.3130219	4.3808259	4.724936	4.549132	4.309975	4.278096	4.120211	4.615955	4.4695997	4.34288	4.277411	4.76128	5.09701	4.145364	4.633985	4.834756	4.607187	3.959922	4.44823	4.305883	4.292158	4.667382	4.762097	4.505906	4.221181	4.9031644	4.570609	4.634529	4.506887	5.11252	4.045006	4.14258	4.249755	4.190175	4.956867	4.684532	4.32415	4.320485	4.020538	4.411859
ALOX12	2.381558	2.634928	2.767377	2.6471968	2.298597	2.523187	2.411966	2.4590055	2.56113	2.0431964	2.2591852	2.167261	2.458802	2.131264	2.331373	2.562355	2.300546	3.1032077	2.748101	2.36211	2.37428	2.27634	2.278269	2.337492	2.283619	3.593051	2.27242	2.313709	2.350881	2.286486	2.347717	2.308391	2.352902	2.312541	2.3329187	2.285789	2.269591	2.268088	2.281832	2.308057	2.480047	2.24792	2.325002	2.245246	2.776609	2.598562	2.291527	2.276094	2.228206
ALOX12B	3.945701	3.604133	4.050259	4.1477287	3.824227	3.615664	4.000427	3.9984981	4.072511	3.7645071	3.6833626	3.896694	4.185916	4.009753	4.257311	3.922751	3.921285	4.1175378	3.900612	4.054108	3.795301	4.248678	4.030941	4.158815	4.30954	3.67462	3.557843	3.785988	3.982071	3.979194	4.143862	3.573296	4.125014	4.307626	3.983858	4.174668	4.229097	4.342585	4.41907	4.123244	3.893145	4.241447	4.275768	4.135796	3.954851	4.197998	4.164617	4.156623	3.587246
ALOX12P2	5.642114	3.569949	4.543265	3.5361178	4.371066	5.12318	5.182293	3.3076367	3.181176	3.8551973	4.7608366	4.110483	4.162369	4.261416	3.535532	3.994573	3.702834	3.6983849	4.0407	3.502017	4.023834	2.970798	3.317858	4.531674	3.98994	3.598745	3.130408	4.545843	2.955017	4.410881	2.952357	2.957959	3.660645	4.61229	2.9573775	4.548255	4.416825	4.022793	3.532059	2.966859	5.245255	4.560243	3.073806	2.952853	2.965911	3.69547	4.183277	4.360895	4.952207
ALOX15	3.195688	2.860543	3.107631	2.9462896	3.317818	2.928522	3.008495	2.894288	3.089708	3.2254424	3.0633211	3.025141	2.903128	3.146138	3.192887	2.9839	3.130452	3.3911214	3.264752	3.246174	3.245376	3.16406	3.490507	3.330822	2.905098	3.569065	3.22756	3.35919	3.79869	3.286168	3.793452	2.960976	3.654901	3.110223	3.1936109	3.62959	3.275949	4.053326	3.16406	3.525637	3.456818	2.924758	4.327886	3.118581	2.93459	4.341093	3.760794	3.768833	3.437232
ALOX15B	4.944206	5.175593	4.739508	4.9696703	5.373965	4.95766	5.474211	5.2983335	4.702818	5.7206494	4.5931602	4.950925	5.266647	5.149123	5.155921	4.980343	5.194902	5.1140608	5.346864	5.062378	4.660215	5.90507	5.137877	6.064524	5.17987	6.127308	5.890894	5.629149	5.662852	5.684541	6.462618	4.110776	5.647908	5.782886	4.4843018	6.013818	6.057005	5.499491	4.96912	6.090289	4.666778	4.464046	5.660977	4.578418	4.02282	5.960717	6.24476	5.783161	4.799157
ALOX5	5.297768	5.337098	5.943167	4.9204711	4.997917	5.184383	5.174078	5.1652495	5.160012	5.2386033	4.9077521	5.192702	5.327332	5.241725	4.960745	5.15266	5.304631	5.6723634	5.196561	5.140555	5.258382	5.736101	5.811386	5.939861	5.263981	5.877508	5.944624	5.859568	5.597534	5.931868	5.353265	5.301961	5.482526	5.717261	5.507932	5.613364	5.72577	5.574698	5.201696	5.325326	6.110774	5.472425	5.872801	5.24974	5.592443	5.48976	5.385879	5.669864	5.812659
ALOX5AP	8.039742	7.552946	8.535833	7.3004249	7.649108	7.52634	7.127969	7.7145875	7.959406	7.5930569	6.7804903	8.680655	7.613887	8.11179	7.080656	7.804431	7.48997	7.905874	7.993063	7.606266	7.600533	8.032416	8.729727	8.596096	8.51331	8.157782	8.880811	8.504259	8.350442	8.633079	7.265673	8.761382	7.53352	7.426488	8.5458112	7.787997	8.238654	7.917615	8.052263	7.852021	9.106554	7.991322	8.724237	8.403791	8.565118	8.428357	7.423146	8.138947	9.009285
ALOXE3	3.726226	3.547533	3.927779	4.1702936	4.025828	4.053156	3.536698	3.7391813	3.702421	3.4065471	2.9960948	3.959656	3.608199	3.867388	3.794319	3.425272	3.793644	3.7312366	3.920156	4.400613	3.816464	3.78224	4.822758	5.076785	4.236577	4.267792	4.77838	4.421021	4.332675	4.203327	4.491614	4.068261	4.716682	4.214619	4.2546163	5.238663	4.514178	4.742035	3.462872	3.971712	4.510924	4.275923	4.427338	4.037252	4.551876	4.989179	4.924715	4.912358	5.081061
ALPI	5.194521	6.537934	3.940951	4.5764698	3.786942	4.776351	5.487771	4.5426578	4.204841	4.9327384	4.2599658	4.507851	7.241779	4.216691	4.23433	4.268765	4.558556	4.1536304	7.164862	4.142545	7.382688	4.747344	6.185986	6.659291	4.030469	4.859699	5.189661	5.622292	5.548573	5.185641	4.594531	3.630958	4.979645	5.284075	3.9486523	6.181826	4.43221	5.342175	4.274471	4.132137	6.046817	6.502232	4.475923	4.21087	4.026962	4.859354	5.050469	5.450248	6.780057
ALPK1	7.705979	7.736643	8.118545	8.1105329	8.068415	8.092873	8.06671	8.078761	8.343842	8.1817417	8.1580414	8.049617	7.622167	7.562473	8.167768	7.93677	8.083995	8.2655078	7.632253	8.099031	7.48633	7.931886	7.659882	7.997902	7.768868	7.928081	7.723243	7.802097	7.798631	7.773347	7.566698	7.643153	7.896704	7.987353	7.5832198	7.385033	7.274941	7.519748	7.404866	7.623578	8.082977	7.7496	7.832683	7.47109	7.909491	7.549459	7.717565	7.925585	7.883438
ALPK2	2.535709	2.797895	4.258337	3.0208056	3.713378	2.819143	2.279059	2.6907531	3.323357	2.6559739	2.8361447	2.913869	2.947953	2.527965	2.497926	2.655385	2.712029	2.8387057	3.06932	2.629208	2.904515	6.301512	3.370427	3.900952	7.396593	4.489828	5.119023	4.026609	4.289283	3.500892	4.19075	7.323696	4.688342	3.899977	2.2031954	4.868419	2.580424	3.90286	7.126459	4.034902	4.031852	1.938135	1.961886	7.776354	2.41998	2.283343	4.161641	4.754158	2.786974
ALPK3	5.043184	4.876298	4.681542	4.9043911	6.14488	4.85556	4.903723	5.2600096	4.81782	4.9736688	5.185151	5.199535	5.078022	5.133235	5.00406	5.093286	5.007538	5.3967761	5.310691	5.34932	5.260354	6.759705	4.946345	5.061791	7.675614	6.407059	6.343665	4.555441	5.295167	4.856555	5.591535	7.529584	5.662537	5.127348	7.3037008	5.107317	5.57317	5.608959	7.4787	5.400102	4.329791	4.563654	5.466278	7.487984	7.326028	5.382211	4.901441	5.455682	4.556126
ALPL	3.563449	3.402655	3.097706	3.7230049	3.291223	3.790977	3.736036	3.3245228	3.275225	3.5896024	3.6333304	3.68721	3.531404	3.65831	3.327081	3.772047	3.548241	3.6618573	3.774602	3.682539	4.12096	3.573781	3.661928	4.130088	3.49448	3.698132	4.102443	3.878486	3.744272	4.025026	3.638391	3.785847	3.578859	3.897004	3.5578671	4.06536	3.918684	3.917915	3.878959	3.907467	5.036441	4.109997	4.100871	3.994042	4.157487	3.754825	3.494048	3.877228	3.743419
ALPP	4.863012	4.626984	4.792125	5.0519984	4.520078	4.764999	4.735754	4.8227003	4.846474	4.5493825	4.6292658	4.512202	4.669384	4.743455	4.52754	4.703516	4.559329	4.9851108	4.956872	4.806907	4.879476	5.807707	5.087088	4.957791	5.335184	4.685891	4.552538	4.580319	4.626171	4.606621	4.869085	4.649217	5.593003	5.125537	5.1033947	5.051468	5.174712	4.783894	5.044764	4.689445	4.904787	6.163554	4.939853	4.875887	4.754165	5.171925	5.453897	5.368349	5.956507
ALPPL2	6.545917	6.776592	6.861361	6.9137424	6.5683	6.906723	6.782539	6.6674462	6.375416	6.4568417	6.5845466	6.440612	6.569629	6.460212	6.493102	6.41119	6.682261	6.4748009	7.379084	6.321484	7.039637	7.220477	6.69312	6.6237	6.988538	6.467385	6.740978	6.455442	6.587945	6.39498	6.610593	6.78672	6.932319	6.825736	7.3373604	6.77814	6.772123	6.883432	6.70545	6.754963	6.65868	6.86678	6.843495	6.920018	6.967816	7.091302	6.964948	7.209747	6.901017
ALS2	5.442929	5.052043	5.01057	5.2431767	5.235553	5.207364	5.162352	5.1893026	5.329353	5.0233841	5.3301258	5.238057	5.405117	5.097875	5.522155	5.2712	5.602031	5.1672564	5.530818	5.359143	5.104898	4.612274	4.782686	4.770019	4.848301	4.281635	4.422287	4.5905	4.739723	4.783235	4.974997	4.733619	4.837018	4.560722	5.3035708	5.061298	5.104203	4.715383	4.986528	4.63366	4.905593	4.759457	4.656206	4.914177	4.963958	4.823068	4.94093	4.82156	5.026117
ALS2CL	7.303246	7.211993	6.970429	6.3059244	6.442989	6.943831	6.953909	6.8309115	6.336436	6.7514604	6.6349063	6.483181	6.670193	6.750669	6.564886	6.658659	6.811632	6.9117822	7.753792	6.516773	7.558294	6.627744	6.56218	6.379705	6.397999	6.186285	6.267647	6.276642	6.477211	6.802141	6.634529	6.265864	6.933073	6.753681	6.3777677	6.671636	6.598524	6.854829	6.501258	6.482676	6.453112	7.391062	6.523962	6.644983	6.66709	6.673321	6.739936	6.775975	6.670797
ALS2CR11	2.423322	2.329281	2.241003	2.4116349	2.628064	2.732669	2.346837	2.4960416	2.592693	2.4296713	2.217432	2.253245	2.314711	2.399528	2.862276	2.387518	2.115034	2.2754419	2.302593	2.480511	2.410024	3.183474	1.802101	1.510911	4.043206	3.570922	2.142222	1.461716	2.529752	1.92548	1.453172	3.778725	1.479781	1.456965	3.6645945	1.474897	1.814417	2.160047	4.053136	1.485844	2.505881	2.435542	3.047008	3.681412	3.788002	1.712916	2.157704	1.828576	1.845302
ALS2CR12	2.602648	2.655403	2.423264	1.7968402	2.194615	2.332963	2.452088	1.9678173	2.449623	2.6872152	2.4329325	2.608727	2.248545	2.497046	2.201643	2.176222	2.784736	2.1451504	2.4181	1.895027	2.381803	2.135623	2.118114	2.104577	3.692137	2.14304	2.303938	2.141197	3.274696	2.636419	2.594074	2.120617	3.357289	2.184296	3.0230882	2.109749	2.862995	2.125814	2.886685	2.117662	2.148622	2.351238	2.166332	2.474702	2.650395	2.573824	2.129221	2.120249	2.103841
ALX1	2.960225	3.06471	3.182803	2.6931788	3.448768	3.362746	3.102068	3.0334201	3.055246	2.9778044	2.9441995	3.044948	3.258394	2.994944	3.03216	2.540462	3.205755	3.4116529	3.114576	2.999972	3.133932	4.743054	2.869456	3.659489	4.123049	2.734983	4.078493	3.324639	2.735716	4.483925	2.743716	3.056287	3.721402	4.526132	2.724351	2.696981	3.79076	3.718277	2.976374	2.706567	2.744653	2.946039	2.790644	2.725933	3.025909	3.955756	2.719516	3.399407	3.386312
ALX3	4.007288	4.230611	4.338285	4.3661732	4.602285	4.368851	4.420724	4.4367722	4.424468	4.5573229	4.2930699	4.323321	4.216747	4.197354	4.101601	4.260239	4.387145	4.2565951	4.117902	4.673755	4.578548	4.457141	4.66864	4.503691	4.709818	4.752476	5.516744	4.640035	3.384988	3.334457	4.463019	4.391314	4.487049	4.962257	4.8580739	4.751131	3.912447	4.667276	4.440492	4.345257	4.580281	4.765526	4.827038	4.960973	4.686695	5.146985	4.681213	4.489288	4.617831
ALX4	3.630783	3.590424	3.718651	3.657368	3.733257	3.326841	3.079134	3.3119709	3.432928	3.5255081	3.5145751	3.51644	3.890529	3.501247	3.231007	3.102817	3.106754	3.3185089	3.560891	3.286518	3.847861	3.429096	3.971038	4.337177	3.837844	3.278679	3.373538	3.633616	3.573879	3.424732	3.875313	3.566312	3.604868	3.753422	3.6626161	4.492916	3.69476	4.098529	3.600167	3.784606	3.940343	3.843549	4.278913	3.772727	3.647729	3.927154	3.182932	3.901727	3.809896
AMACR	4.647803	4.889604	4.170798	4.7799872	4.724356	4.580947	4.402817	4.6145868	4.800136	4.6540694	4.7307851	4.637252	4.468793	4.681777	4.72006	3.975433	4.765755	4.6585851	4.668825	4.715527	5.097373	4.107169	4.707301	4.832307	4.012429	5.524801	4.661135	4.373981	5.365194	4.67187	5.512711	4.154668	5.574873	5.390382	4.0863579	5.230918	5.190633	4.68029	4.110413	4.809603	4.23902	4.954719	5.647017	4.231555	4.667023	5.395786	5.259744	5.128607	4.600142
AMBN	4.146637	3.844064	4.096906	4.0880771	3.836422	3.764802	3.220776	3.802083	3.646748	3.641101	3.7912682	4.131599	3.953826	3.93265	3.934003	3.824981	4.172217	3.9171185	4.321506	3.741945	3.725273	4.469149	4.452324	4.662323	4.310583	4.236909	4.398179	4.006476	3.911115	3.122528	4.223978	4.274138	3.771413	3.884132	4.7702194	4.583259	3.421304	4.271408	4.164143	4.314025	4.22084	4.350663	4.005021	4.684828	4.572998	4.403569	4.389615	4.337389	4.262733
AMBP	4.31028	4.96108	3.980657	4.7768889	6.715445	3.320771	5.332363	4.4890372	5.504043	6.0490518	5.2116784	4.766268	4.538792	4.80829	4.878208	4.795287	4.606926	3.9988784	4.319764	4.463104	3.903902	4.686925	5.695779	5.62607	1.947171	7.693322	5.229606	5.575139	5.669292	5.689118	5.877369	2.325499	5.647585	5.695571	3.5431129	5.910294	6.124618	5.849093	1.953387	5.722725	4.982926	5.337824	5.377781	2.181254	1.94887	6.091102	6.110952	5.21537	5.019834
AMBRA1	6.081277	6.116327	6.214779	6.0692596	5.887654	6.075441	5.996964	6.0828338	5.963188	6.0929567	6.1432607	6.142147	6.000853	5.872078	5.958706	5.985166	6.084079	6.0124914	6.214147	6.210408	6.073309	5.801441	5.698067	6.023786	6.107244	6.004336	5.85811	5.94317	5.876491	6.044404	6.059352	5.79058	6.084322	6.069408	6.0531717	5.775764	5.953858	5.942282	6.200945	5.91093	6.106297	6.020916	5.959089	5.924532	5.970558	5.896811	6.041612	5.85685	6.034588
AMD1	9.019248	9.270094	9.01863	8.8343223	8.786035	8.821715	9.145099	8.9092023	8.619367	8.8316989	9.0328988	8.930044	8.914272	9.176882	8.999703	8.934111	9.113817	9.1138171	8.940826	8.788897	9.122878	9.148277	9.099179	9.109534	8.947617	9.127743	9.254041	9.491047	9.22369	9.123217	9.547636	9.296771	9.321318	9.062457	9.0597475	9.090493	9.32652	9.225317	10.030503	8.995984	9.068451	9.019022	9.13643	8.939432	9.315772	9.109534	9.573952	8.94579	8.739449
AMDHD1	3.076645	3.151239	3.49358	3.2304505	3.130572	3.404873	3.132572	3.3826961	3.06391	3.2382512	3.4433545	3.021904	3.363204	3.857787	3.237533	3.236297	3.099167	3.445933	3.169357	3.319449	3.102637	2.956485	3.668373	3.205678	4.265135	3.824926	3.083209	3.574588	2.854496	3.248574	2.541904	3.5482	2.528681	2.803823	4.5919285	2.662711	3.296896	2.986265	3.334625	2.523023	3.032976	3.02229	2.920388	4.349273	3.991785	2.812271	3.270112	2.773803	3.709993
AMELX	2.693274	2.21248	3.082683	2.3876585	3.118128	2.188907	2.488276	2.1096413	2.298489	2.9742969	2.4004305	2.122073	3.070553	2.720442	2.473189	2.56915	2.313905	2.4518824	2.732017	2.875561	2.48946	2.550625	3.21757	3.140362	2.316288	2.616424	2.193188	2.322602	1.97311	2.260314	1.974583	1.954867	2.738644	2.117729	2.7521147	2.647721	2.179535	2.508585	2.832838	2.681398	2.196385	2.532576	1.932513	2.603836	3.33716	2.477335	2.409893	2.844572	2.078996
AMELY	3.54872	3.065376	3.041665	4.1757301	3.540897	3.436714	3.87939	3.5737006	3.050849	3.331915	3.6516544	3.210778	3.436347	3.563805	3.558319	3.254169	3.276822	3.4459818	3.931728	3.300709	3.061807	3.368768	3.209413	3.184623	3.336751	3.280225	3.154282	3.337457	3.342298	3.257636	3.521649	3.251583	3.30216	3.548859	3.466942	4.026132	3.212872	3.301844	3.310758	4.110293	3.213126	3.147677	3.192108	3.842787	3.168683	3.44698	3.25445	3.209536	3.161402
AMFR	7.959568	7.705085	7.718506	7.8490144	7.821669	7.574671	7.953907	8.1084048	7.80376	7.9884773	7.4902667	8.096593	7.654176	7.3119	7.888072	7.451692	7.757663	7.9749299	8.39762	7.437544	8.642756	7.576107	6.362248	7.058896	8.236685	6.54098	6.978736	6.971004	7.203772	6.934648	7.133104	8.168933	6.887824	6.399531	7.6281001	6.50321	6.862189	6.489979	7.569767	6.941801	7.070196	7.544564	6.107169	7.796915	8.002848	6.618759	6.822078	7.025877	6.293695
AMHR2	3.472186	4.016307	3.886466	5.0180809	5.326225	4.860497	4.753868	4.0583659	4.03625	3.4769666	4.1360846	4.237584	4.115629	4.260153	4.289974	4.416878	4.575609	3.2339922	4.987583	4.355198	4.280648	3.869619	4.883091	4.359109	4.14879	3.982257	5.14537	3.442794	4.651418	7.370313	5.476465	3.841618	5.420319	5.162592	3.8237021	5.138381	5.774649	5.284304	4.245676	5.647329	3.602896	3.413715	4.260202	4.454672	4.563052	4.884268	5.617365	5.119033	4.136676
AMICA1	7.134945	6.548577	8.074823	6.6529657	6.33949	6.800075	6.187846	6.7432275	6.539201	6.8709917	6.4295961	7.007557	6.728689	7.147195	6.731703	6.51972	6.817326	7.4131898	6.973384	6.562072	6.373869	7.000573	7.581523	7.185654	5.970545	6.960605	6.566337	6.888756	6.650176	6.911148	6.491418	5.837042	6.436842	6.653284	5.9792879	6.248098	6.048786	6.345797	5.776061	6.417434	7.062661	6.123885	6.881795	5.677194	5.550095	6.493927	6.091066	6.489345	6.523014
AMIGO1	5.558946	6.007915	5.387439	5.2091338	5.546267	5.576874	5.11749	6.3571897	6.15933	5.4206232	5.8182456	5.303469	6.113921	5.79568	5.663299	6.185898	6.00321	5.75363	5.339327	6.536002	6.276452	7.33999	5.45196	5.463762	7.533233	5.937693	5.603625	5.375756	5.184298	5.464054	5.788396	6.912054	6.608942	5.95806	7.0446535	5.547404	6.098135	5.90418	7.016019	5.791855	5.155957	5.86691	5.803449	6.923527	6.65121	5.564706	5.27147	5.847346	5.417671
AMIGO2	6.305207	6.160229	6.440715	6.5329525	6.458442	6.098396	5.841987	5.4063639	7.084214	6.2680733	6.8873854	6.742873	6.428363	6.9475	6.227093	6.817037	5.862259	6.356513	5.10479	6.813327	6.159625	8.767565	7.720407	7.146984	8.772065	8.752769	7.457068	7.171218	7.003181	6.767535	6.399882	9.342113	7.905817	6.393498	9.3673533	6.489413	6.855197	6.979933	9.489913	8.311457	7.109408	7.084589	7.011217	9.19933	8.352957	5.968496	6.244872	6.207331	6.522206
AMMECR1	6.872855	7.190099	7.20873	6.8791549	6.66669	6.956358	7.084515	7.080663	6.640222	7.1007882	6.9843553	6.872855	6.798731	6.934615	7.013964	6.780108	7.146396	6.960615	6.841235	6.762112	6.885721	6.448425	6.667983	6.528312	5.984404	6.098946	5.87013	6.727094	6.129893	6.682371	5.993772	5.986223	6.360189	6.447141	6.4777412	6.144034	5.652612	5.906538	5.827543	5.950911	6.787064	6.178441	6.170026	6.068217	6.014016	5.883727	6.502205	6.116749	6.686946
AMMECR1L	8.71253	8.551973	8.749933	8.8567809	8.862188	8.831913	8.70279	8.9106374	8.631809	8.6803616	8.6721464	8.802973	8.576021	8.878495	8.609083	8.765009	8.596746	8.7411317	8.418672	8.711269	8.636552	7.830273	8.285097	8.421697	8.214305	8.31607	8.535604	8.308301	8.363148	8.453143	8.311412	8.829309	8.324255	8.198082	8.7950666	8.108413	8.059264	8.319266	8.840492	8.501834	8.46804	8.213188	8.16842	8.656511	8.83072	8.27599	8.310389	7.956256	7.837452
AMN	8.483827	8.230765	7.659511	8.2609558	7.077313	8.00319	8.09511	8.9223779	7.736124	8.6085124	7.8496601	8.733187	9.453832	8.090922	8.048516	7.526005	8.011867	7.3671635	8.930299	7.927006	8.701034	8.997347	7.726913	8.415821	8.148037	7.358979	7.98911	7.705715	7.841461	7.599641	8.485364	6.719182	8.555779	8.489707	7.2977888	8.418761	8.515196	8.247567	7.152295	8.457157	7.793984	8.479408	8.446295	6.996645	6.728172	8.728889	8.7766	8.61206	8.01567
AMN1	6.331155	6.1897	5.784731	6.5953565	7.52453	6.375799	6.516983	6.747009	6.569714	6.5250087	6.3223962	6.220979	5.998315	6.396109	6.241016	6.742877	6.475484	6.1143215	5.86148	7.136804	5.619884	4.16006	6.11763	5.82681	5.732441	4.781204	6.311025	6.056438	6.570039	6.068068	6.069104	6.519946	6.253958	6.099403	6.4067078	6.306764	6.433392	5.704901	5.258572	6.230859	5.924889	5.351711	6.183336	6.368611	6.594974	6.346148	6.385905	6.149297	5.909482
AMOT	3.517251	3.282395	3.32716	3.025933	3.48042	3.638512	3.46997	2.99536	3.294921	3.8424683	3.1794534	3.462917	3.715902	3.328468	3.336495	3.237778	3.332196	3.6870532	2.990459	3.529183	3.589702	3.038848	3.145963	3.3268	3.498407	2.854105	2.710115	3.237477	3.261513	3.622064	3.268784	3.3822	3.137666	2.790147	3.474819	2.962322	3.212149	3.134061	3.918753	3.233023	3.128546	3.50568	2.9577	3.594788	3.876118	2.626789	3.267487	3.367676	3.585584
AMOTL1	5.271288	5.111305	5.252209	5.3795871	5.3415	5.209196	5.686644	5.1999069	5.38101	5.3191294	4.8428888	5.388067	5.073587	5.336283	5.035877	5.345998	5.301412	5.3151194	5.110238	5.165149	5.484398	7.46058	5.898608	6.044069	7.712966	6.528126	6.335247	5.449599	5.076628	5.146624	6.008097	7.192858	6.057527	6.01226	7.6226998	5.7425	6.033112	6.081472	7.286931	5.902964	5.34052	5.500745	5.720682	7.047807	6.802352	5.461772	5.742165	5.821075	5.281311
AMOTL2	8.377199	8.305755	8.363327	8.8280989	9.384606	8.549137	8.682074	8.3977957	9.039325	8.3114989	8.5430539	8.623137	8.17552	8.936628	8.74079	8.890639	7.978205	8.3706069	8.229071	8.584626	8.109538	9.250757	8.804287	8.891327	7.999265	9.477936	9.039051	8.750125	8.740769	8.799702	8.687654	8.931307	9.139352	8.581185	8.4870477	8.78811	9.062293	8.712092	9.229154	9.057144	8.758805	8.478413	8.622994	8.220281	8.811354	8.274283	8.55914	8.52224	7.995905
AMPD1	8.858096	7.559705	7.998438	6.1419776	8.40532	6.721362	7.460043	7.6731831	7.708746	7.9424438	7.9378207	6.735375	7.249816	8.149737	7.915642	8.45347	6.653003	8.0469611	7.738729	8.000117	8.331306	4.224178	6.961197	7.098205	2.686013	5.189899	5.369829	6.978673	7.476056	6.879904	6.4635	3.758563	5.913694	6.235235	2.7082927	7.013003	5.899354	6.649403	3.226853	5.659025	6.128948	6.575815	5.289746	2.61527	2.530556	5.80989	6.236614	6.537876	7.9823
AMPD2	7.190067	7.422287	7.3281	7.2773264	7.020495	7.252897	7.158969	7.3154132	7.39944	7.1287159	7.2727085	7.200688	7.394032	7.213853	7.207963	7.416581	7.296874	7.4205398	7.028457	6.973192	7.708929	6.571186	7.532444	7.361781	7.116156	7.690733	7.052009	7.320617	7.470028	7.627901	7.611509	7.550045	7.230686	7.378454	7.1555099	7.565146	7.712177	7.745271	7.780472	7.83275	7.617937	7.887475	7.993729	7.793872	7.872493	8.058757	8.067843	7.744556	7.763332
AMPD3	6.764842	6.700364	7.226581	7.3448638	6.931577	7.000053	6.554098	7.0921929	6.635576	6.5922013	6.6503845	6.375347	6.619206	6.878441	6.42866	6.84113	6.636517	7.1197434	7.0988	7.160276	6.945282	7.140656	7.400551	7.709337	6.657801	7.290492	7.49919	7.024611	6.73373	6.822309	7.347344	6.085171	6.88166	7.673439	6.1169894	7.42682	7.580817	7.70691	6.065272	6.551837	7.109156	6.735429	7.623101	6.565352	6.425991	7.862296	7.459813	7.848576	6.711482
AMPH	4.831494	4.373748	5.040616	4.9292289	5.164926	4.607049	4.751715	4.8396001	4.6862	4.4408647	4.651199	4.974408	4.594973	4.876123	4.830488	4.684236	5.08694	4.7333434	4.604509	4.786609	4.956706	5.435703	4.613266	4.529508	6.229013	5.460304	5.586943	4.591836	4.868906	4.987968	5.115794	6.568401	4.464856	4.495721	7.2361926	4.558831	5.345741	4.96752	6.075967	4.885004	5.029215	4.724923	4.343291	7.17462	6.723353	5.001993	4.583701	4.9679	4.977126
AMT	8.135772	8.350661	8.015906	8.6345286	8.783111	8.624809	8.262536	8.2703202	8.727356	8.2492371	8.551941	8.462485	8.237384	8.442955	8.394435	8.70514	8.111976	8.398335	7.542292	8.468451	7.883008	7.35455	7.763216	8.089416	8.260048	8.084529	8.118833	7.831971	7.884177	7.967196	8.402732	8.462176	8.370548	8.246174	8.5811067	8.2027	8.46049	8.266832	8.871208	8.492304	7.915341	8.043392	7.736363	8.957822	8.760356	8.113677	8.040952	8.028604	7.944052
AMZ1	6.020949	6.081079	6.135097	6.572694	5.666754	5.789758	6.528346	6.115795	5.674811	5.8617448	6.4033618	5.969001	6.401463	5.823872	6.069028	5.720739	6.124121	6.0696332	6.388605	6.543368	6.039469	6.863309	5.689681	5.818608	6.316732	6.290123	5.574045	5.545322	5.538624	5.892039	6.228031	5.748412	6.602245	5.739442	5.6109592	5.594022	5.548797	5.62201	5.915748	5.889472	5.66551	5.620917	5.654231	6.183518	5.968681	5.95995	5.629336	5.668321	5.600001
AMZ2	9.018527	9.011253	9.3035	9.3149408	9.790272	9.306635	9.053007	9.4136145	9.6968	9.4620335	9.2014666	9.3175	9.273812	9.218143	9.034538	9.505078	9.072329	9.384411	8.634989	9.421821	8.71191	9.663514	9.340302	9.519389	10.285511	9.700534	9.650196	9.390514	9.464413	9.350597	9.584286	10.052701	9.812501	9.26464	9.9525446	9.465872	9.607374	9.562193	9.702029	9.272437	9.21691	8.814449	9.261438	10.078556	10.043556	9.285211	9.334456	9.290975	9.124723
AMZ2P1	5.884492	5.72062	5.86767	6.2048021	6.308368	5.851294	5.8221	6.0203228	6.621737	6.0890257	6.1667612	6.315716	5.953953	6.079591	5.910196	6.53943	5.982315	5.954577	5.348098	6.321093	5.445107	6.451613	5.951479	6.179889	6.59778	6.140228	6.114319	5.921287	5.981461	5.802498	6.147906	7.591704	6.147521	6.010328	7.3768045	5.985792	6.121371	6.074127	6.590819	6.111614	5.895117	5.749846	6.693157	7.561942	7.214646	6.256024	5.994918	6.048179	5.729107
ANAPC10	6.666498	6.747598	6.661705	6.7363859	6.777905	6.654404	6.492179	6.81215	6.782761	6.6914253	6.9492201	6.89956	6.815811	6.821923	6.792016	6.920139	6.69677	6.5664013	6.418033	6.890113	6.343744	5.652148	6.068497	6.204738	6.457458	6.024317	6.34759	6.167063	6.64528	6.324015	6.211911	6.755572	6.486992	6.201231	7.1035448	6.459911	6.434388	6.350039	6.509018	6.381143	6.326967	6.057277	6.234002	6.812718	6.985971	6.404704	6.515779	6.271586	6.101789
ANAPC11	9.211275	9.442205	9.257542	9.4264902	9.604344	9.330349	9.62407	9.4401346	9.3113	9.2403553	9.4922353	9.268643	9.160555	9.287736	9.474891	9.241037	9.51437	9.6099142	9.026707	9.398322	9.276964	9.576924	9.353807	9.315368	9.72944	9.482269	9.390624	9.390624	9.329331	9.309252	9.455461	9.390624	9.377556	9.410904	9.4109043	9.404215	9.558372	9.429036	9.365343	9.416664	9.209427	9.055008	9.32146	9.27417	9.334807	9.416664	9.347202	9.416664	9.256587
ANAPC13	7.242498	6.787873	7.148898	7.6856765	7.934508	7.498995	7.371206	7.6532897	7.588739	7.4906269	7.5385367	7.372014	7.21059	7.3766	7.195829	7.541544	7.272508	7.2616739	7.1791	7.636824	7.17215	6.964937	7.103583	7.300893	7.166476	6.824599	7.66936	7.045459	7.869836	7.275039	7.659356	7.129676	7.714814	7.2363	7.3347565	7.519795	7.892832	7.685567	6.812668	7.519463	7.254146	7.108036	7.527229	7.232294	7.392925	7.70911	7.602242	7.580654	7.220078
ANAPC16	9.342072	9.278001	9.549954	10.0289171	9.939394	9.503801	9.434231	9.6242243	9.770967	9.4342307	9.7265922	9.383612	9.506271	9.866455	9.526214	9.836238	9.515846	9.3608286	9.000519	9.80928	9.239327	9.239794	9.249095	9.441689	9.709873	9.141599	9.505879	9.257309	9.551948	9.009468	9.675076	9.736614	9.441048	9.57252	10.0004154	9.37498	9.643892	9.342103	9.666235	9.395288	9.040107	9.025169	9.135212	9.552691	9.649445	9.421434	9.338544	9.289673	8.877897
ANAPC2	5.294452	5.411363	5.436051	5.4197852	5.146825	5.751488	5.360904	5.6147874	5.043217	5.7479186	5.5303597	5.211262	5.563788	5.149434	5.353838	5.500163	5.478285	5.6821545	5.466913	5.613404	5.315658	5.08166	6.197524	5.871105	6.258861	6.1145	6.429925	6.4689	6.506042	6.841821	6.992732	6.189092	6.582575	6.657403	6.8274063	6.767576	6.450016	6.881422	6.978952	6.596206	6.326869	6.65971	6.698912	6.682617	6.512109	6.635018	6.622892	6.791681	6.365139
ANAPC4	9.184806	9.23525	9.500203	9.6477904	9.572398	9.655984	9.271517	9.6180894	9.656812	9.4289478	9.4955389	9.535427	9.27372	9.35416	9.461963	9.532307	9.349668	9.5831135	9.061436	9.578252	9.150045	9.187228	9.288293	9.331299	9.358438	9.284741	9.082686	9.285611	9.038916	9.180365	9.22114	9.389587	9.294563	9.054326	9.482204	8.95015	9.065037	9.229993	9.424554	9.123837	9.253231	9.132019	8.969414	9.511354	9.654696	9.079505	9.017597	9.181169	8.935714
ANAPC5	9.298793	9.289318	9.393695	9.7537318	9.694144	9.436612	9.282921	9.3545291	9.561354	9.331775	9.4486481	9.359716	9.319597	9.417751	9.258714	9.605738	9.3468	9.5996529	8.839301	9.390651	9.110969	9.624445	9.808238	10.021255	9.23248	9.856285	9.730317	9.894898	9.9671	9.825175	10.124068	9.24301	9.996927	9.875758	9.1983579	9.987562	10.116891	9.970372	9.407371	9.9576	9.587097	9.433851	9.853322	9.384916	9.268345	10.060475	9.97424	9.924577	9.687974
ANAPC7	7.421197	7.176473	7.109419	7.0719193	7.051395	7.186208	7.090729	7.357834	7.07248	7.1680641	7.1534488	7.343555	6.926302	7.188975	7.045314	7.237308	7.172684	7.1812187	6.912145	6.967636	7.428149	6.258936	6.823577	6.622153	6.902011	6.93748	7.089218	7.108611	7.002913	7.119734	6.982563	7.496661	6.960909	7.000217	7.764292	6.95512	6.934456	7.037587	7.250967	6.963794	7.377499	7.261079	7.001708	7.568456	7.534369	7.058829	7.046916	6.745849	7.429573
ANG	10.277989	10.732557	11.112105	11.0627986	10.768506	11.207334	11.024669	11.1452687	10.829529	11.4015063	11.3302212	11.426307	10.819588	11.102582	11.28849	10.982492	10.809512	10.6462621	10.259717	11.169745	10.157342	8.939692	10.524307	10.040822	8.021511	9.002286	9.905339	9.967471	10.421112	10.623282	10.061378	8.394644	9.714453	10.411632	7.8552546	9.601177	10.443779	10.292371	8.384083	10.087934	11.068417	10.09741	10.318413	8.340471	8.747864	10.225777	10.456217	9.721718	10.564349
ANGEL1	6.112968	6.02356	6.328327	6.4371298	6.433278	6.413718	5.846058	6.3158359	6.639939	6.4196146	6.3660052	6.212427	6.14	6.385902	6.186286	6.234677	6.13676	6.0712504	5.865617	6.341149	5.903831	5.525689	6.39448	6.212593	6.151504	6.379077	6.201414	6.138907	6.045505	6.239914	6.477681	5.809392	6.620884	6.466785	5.8633105	6.509977	6.274715	5.993076	5.801157	6.099846	5.937062	5.524949	5.945928	6.132888	5.935426	6.322622	6.320355	6.222439	6.150685
ANGEL2	6.473739	6.389486	6.478073	6.6184318	6.539113	6.412981	6.50843	6.4971441	6.607137	6.5177403	6.4282364	6.709348	6.264414	6.410231	6.593156	6.493571	6.307303	6.5169093	6.118067	6.506768	6.34841	5.553086	5.946586	6.185778	6.378805	5.879627	5.971268	5.809441	5.968162	6.104021	6.220327	6.335479	6.074296	6.273081	6.6305466	6.059797	6.116307	6.065318	6.195333	6.026836	6.088922	5.779564	5.94327	6.299269	6.470857	5.817464	5.851022	5.94164	6.22683
ANGPT1	5.381733	4.952236	5.242211	6.1082164	5.749291	5.706864	5.51	5.6973249	6.008196	5.3919137	6.3353978	5.93014	5.8428	7.032064	6.150424	6.044878	5.655086	5.8583573	5.220874	6.176027	4.740827	6.82498	5.595181	5.407247	7.130702	6.13649	5.921043	5.207311	5.042158	5.399843	5.144637	7.618915	5.59387	5.254836	6.8524642	5.039132	5.507929	5.185022	7.280308	5.795027	5.148913	5.216703	5.39149	7.458761	6.531985	5.176969	5.138766	5.334638	4.779216
ANGPT2	4.196909	4.016082	4.377734	4.3705828	4.381381	4.172079	4.534779	4.3581037	4.244472	4.2815361	4.340284	4.186699	4.39125	4.349413	4.17052	4.332195	4.23394	4.5572234	4.215398	4.311996	4.469611	5.861412	5.096669	5.101556	5.776877	6.282631	4.782491	4.719765	4.509796	4.666196	4.289901	5.924439	5.461793	4.247892	5.0281555	3.962815	4.701012	5.15733	5.849236	5.328316	4.90912	4.594413	4.717021	5.285191	5.450084	4.29454	3.700155	4.41017	4.443211
ANGPT4	4.501894	5.302187	4.810573	5.2490874	4.789225	5.375109	5.1682	5.0138982	5.165218	4.1986225	4.652548	4.299773	4.570857	4.644841	4.787762	4.725634	4.792694	4.3955172	4.934571	3.910839	4.863085	5.954258	5.878323	6.20751	4.680798	5.824264	5.61505	4.839196	4.782709	4.303288	5.186441	4.752396	5.892241	5.481373	4.7301694	5.795044	5.257336	3.436955	4.987574	5.619813	5.24199	5.614164	6.089391	5.262488	5.012095	5.649161	5.777919	5.794788	4.825696
ANGPTL1	3.380534	3.865222	4.172589	4.3460491	4.436842	3.558299	4.435205	4.1207618	3.613885	4.0599361	4.3300339	4.196146	4.109318	4.940936	3.657046	4.176015	3.70439	3.166287	3.32779	3.8192	3.905352	6.548583	4.269102	4.704807	7.648419	5.670335	6.23567	4.735417	3.702129	4.838623	3.719235	7.801499	4.360478	3.227822	8.1849556	3.70116	4.780484	3.612706	7.834236	5.272975	4.39875	5.603285	3.720254	7.944826	7.782491	3.402751	3.640833	4.615733	4.895857
ANGPTL2	6.313702	6.390133	6.182377	5.7351925	5.792903	6.356902	6.313407	6.0636772	6.048127	6.0058341	6.0340866	5.963408	6.046354	5.884614	6.012454	6.175502	6.038436	6.3642538	6.509289	6.199861	6.313975	9.479951	6.629068	6.316264	9.523504	8.672393	8.224164	6.434305	6.368104	6.864931	5.990533	9.387198	7.400689	6.179898	9.4292198	6.01355	6.78557	6.716882	9.017497	7.265095	6.631596	7.489212	6.555021	9.366067	9.137124	6.199967	6.052274	7.368198	7.284975
ANGPTL3	1.800362	2.420762	2.246783	4.0579713	5.509446	2.31593	2.32113	3.0783314	3.227949	2.4315214	1.8694021	3.114156	1.998301	2.345197	2.379136	2.447237	2.721548	2.2900528	2.146699	2.145549	2.290053	3.196454	3.719048	4.149657	1.800845	3.041007	3.660888	4.500468	4.510516	3.795839	4.750737	2.274754	5.200666	3.820935	1.8246586	5.017134	4.716245	4.334386	1.79526	4.084591	1.819092	1.744308	4.269648	1.781728	1.772279	4.944204	4.023647	4.75185	1.759535
ANGPTL4	6.441462	7.10933	6.646852	5.9677578	5.764428	5.965568	6.351942	6.308498	5.86193	6.3350937	6.1516639	5.956011	6.443606	6.545048	5.96879	6.469215	6.464716	5.973577	7.662675	6.870859	7.193479	7.244861	5.841131	6.070765	6.304202	6.129352	6.375058	4.772803	5.861913	5.811769	5.975919	8.046601	7.335079	5.859615	6.6436479	5.982134	6.758351	6.671014	7.575183	6.754025	6.582499	6.404288	5.822771	5.748151	8.458937	6.371974	6.214293	5.497787	6.042674
ANGPTL6	5.700418	6.337783	6.936246	6.6473993	5.334654	6.470139	5.870871	6.3955493	5.953284	6.4897793	6.7767803	6.81119	5.275042	6.673691	7.132834	6.006467	5.077246	6.8182649	6.312817	6.639349	5.935686	5.867124	6.624663	6.351452	4.46162	5.363234	5.998293	6.215228	6.010156	6.791564	6.261202	4.61964	6.01436	6.510716	4.4535262	6.229867	6.562404	6.139906	5.326974	5.820742	6.627735	5.945616	5.928003	4.64224	4.56983	6.288908	6.04108	5.949742	6.323595
ANGPTL7	3.830106	2.977292	3.359118	4.5422914	3.568894	3.624973	3.510465	4.6172844	3.743871	3.2362328	3.2737106	3.53463	4.105407	4.379112	2.138201	4.285749	3.114161	3.1355886	2.938237	3.645904	3.088387	5.42143	3.156682	1.85707	6.675131	4.869138	5.867427	2.387204	1.736827	3.633844	2.009823	7.027184	4.367342	2.47888	5.7568231	1.969735	3.520634	2.15083	6.179483	4.649549	3.016244	4.21707	4.316083	6.787616	6.873897	2.14671	3.857018	3.942649	3.761059
ANK1	4.744795	4.436949	4.960124	4.4365718	4.129027	4.908548	4.585234	4.6967182	4.274227	4.6972304	4.6863446	5.232524	4.050883	4.820589	4.405501	4.196854	4.812874	4.6935898	4.291277	4.68144	4.66246	4.518294	3.945011	4.686711	4.386064	4.618464	4.380082	4.62016	4.610516	4.708232	5.131945	4.129481	3.966792	3.966792	4.091277	4.55974	4.121505	4.025188	4.179273	4.282893	5.033226	4.149823	4.20792	4.17469	4.986502	4.551022	4.022372	4.387221	4.907397
ANK2	4.065753	4.128363	4.45891	4.3407427	4.34468	4.288632	4.264296	4.2691133	4.264883	4.1633184	4.3770082	4.344089	4.324244	4.432211	4.119285	4.376339	4.154462	4.5733295	4.141056	4.464094	4.023806	6.174678	4.623066	3.459618	6.037962	5.023268	5.14739	4.455755	4.586185	4.273461	4.208678	6.18677	5.393963	4.940526	5.9129428	4.109158	4.610303	4.810012	5.886097	5.338199	3.980612	4.594112	4.786698	5.576875	5.68923	4.723554	4.651417	5.121624	4.35847
ANK3	5.859506	6.536099	5.498275	6.0910146	6.403893	5.924815	6.04143	5.6778161	6.093545	5.8402793	5.89482	6.038613	6.12667	6.059424	5.920146	6.013354	5.846467	5.6858919	7.284255	5.945949	7.422687	5.948949	5.622939	5.6411	5.563911	5.00141	5.371146	5.599651	5.235759	5.503515	6.207258	5.803348	6.031743	6.114435	5.8087397	6.005669	5.659153	5.815229	5.722758	5.850435	5.343616	6.241075	5.386432	5.684982	5.578551	5.661454	5.215962	5.853518	5.321438
ANKAR	4.606552	4.480292	4.450731	4.1671776	4.70487	4.880363	4.276994	4.7782427	5.255297	4.4588991	5.033229	4.212483	4.450731	4.993826	4.684955	5.098269	4.496219	4.7949659	4.741103	4.590303	4.192269	4.48159	4.51916	4.733513	4.501205	4.458447	4.504548	4.605203	4.642461	4.367923	4.656881	4.499537	4.364839	4.592302	4.7168195	4.605439	4.504812	4.547332	4.342698	4.712569	4.353407	4.166332	4.492842	4.506056	4.625435	4.529924	4.625642	4.532688	4.04965
ANKDD1A	4.391876	4.689126	4.377541	4.9150989	4.550818	4.907018	4.478654	4.5087244	4.517032	4.2719425	4.3423002	4.134483	4.848959	4.764013	4.365148	4.48363	4.389282	4.9642923	4.69074	4.468466	4.401029	5.043267	4.400039	4.486378	5.737092	4.673887	4.481	4.529838	4.420542	4.566658	5.017434	5.337018	4.71583	5.032547	5.1734062	5.052014	4.764575	5.001924	5.444363	5.310125	4.330964	4.539694	4.807897	5.557976	5.452701	4.934513	4.952679	4.566185	4.2877
ANKFN1	3.824029	4.280994	3.740522	4.0687021	3.413591	4.20887	4.479278	4.0990426	4.397881	4.2056344	4.6623254	4.034216	3.682391	3.69292	3.655282	4.375429	3.911632	3.7730292	4.58887	3.659917	4.204473	3.188488	3.587521	4.546551	2.974811	3.019885	2.95029	4.111761	4.57185	3.656649	2.950998	3.357169	2.971568	3.61961	3.0074569	3.778911	3.6483	3.615782	2.948412	3.008793	3.299004	3.851566	3.150405	3.314846	3.830729	4.07319	4.563248	3.661381	4.712466
ANKFY1	5.958653	6.037147	6.116558	6.0729175	6.027319	6.03005	6.016582	5.9612759	5.998683	6.1351312	5.8770961	6.049786	6.00664	5.823455	6.005315	5.93392	5.897359	5.9308838	5.960657	6.080326	5.914034	6.327592	6.132961	6.426605	6.472646	6.049913	6.356657	5.936729	6.161737	6.109366	6.171478	6.30301	5.818614	6.110328	6.596084	5.911329	5.957744	6.250302	6.616964	6.275413	6.375818	6.37822	6.269529	6.385878	6.305697	6.244522	6.178612	6.185473	5.980493
ANKH	5.876276	5.556458	5.245511	5.4172292	5.512056	5.592202	5.438856	5.4278974	5.694464	5.5600128	5.8133948	5.447811	5.701056	5.519911	5.613705	5.615293	5.513569	5.4166524	5.604765	5.563196	5.785079	5.689136	5.48779	5.593244	6.478011	6.16028	5.570378	5.41253	5.71681	5.552922	6.05861	6.173839	5.754053	5.589302	6.3684046	5.416078	5.874274	5.444216	6.192674	5.611746	5.423368	5.916611	5.242366	5.993702	6.298566	5.372714	5.697252	5.387634	5.422356
ANKHD1	7.13214	7.14717	7.297171	7.4434804	7.259651	7.222871	7.047684	7.0158488	7.350455	7.0299322	7.2148492	7.134228	6.916033	7.299566	6.925709	7.294097	7.103721	7.3354769	7.047684	7.209263	6.935006	5.382783	5.818658	5.611769	5.481454	5.125082	5.435249	5.839319	5.496481	6.269067	5.813292	5.605273	5.220341	5.824274	5.7613583	5.664042	5.656152	5.930159	6.094942	5.705869	6.330348	5.963398	6.194621	5.484357	5.28315	5.624283	5.780639	5.323529	6.518526
ANKIB1	6.739732	6.710191	6.65882	6.991666	6.872459	6.831208	7.210964	7.0114607	7.124408	6.8853998	7.020286	6.928892	6.938092	6.827113	6.880554	6.905266	6.946889	6.6985529	6.651584	7.043948	6.599715	5.975086	6.883736	6.580476	6.505586	6.457233	7.084333	6.725112	7.159696	6.930651	6.496518	7.109198	6.480327	6.621006	7.425351	6.867121	6.92978	6.615647	6.610918	6.677995	6.914926	6.973726	6.432152	7.282231	7.430961	6.959039	6.988807	6.833699	6.8402
ANKLE1	2.450498	2.597848	2.78588	2.8524858	2.450762	2.557661	2.280779	2.631002	3.036809	2.7239177	2.4583127	2.323227	2.46984	2.339246	1.955518	3.319039	2.278974	2.8400781	2.26059	2.982464	2.11753	1.8686	1.823721	1.805481	1.836575	2.286554	1.812503	1.864587	2.474287	1.94003	2.124152	2.594045	1.831553	1.862962	2.5713246	1.814013	1.826589	1.843072	3.415664	1.891407	2.573098	2.433573	3.016725	3.120892	3.118619	1.865829	1.847794	1.832125	1.799246
ANKLE2	6.007631	6.019501	6.515042	5.9470199	5.703634	6.436228	6.317185	5.8968696	5.864343	6.0990614	6.1390641	6.062916	5.949504	6.324576	5.936344	5.79849	6.014641	6.3674836	6.279869	5.913022	6.486289	5.968479	5.712661	5.601616	6.001058	5.770969	5.784378	5.809909	5.531996	6.164494	5.803962	6.110619	5.773927	5.728617	6.0673338	5.627078	5.702442	5.790217	6.010876	5.549103	6.130972	6.091921	5.456572	5.841999	5.929351	5.609128	5.612467	5.428028	5.847246
ANKMY1	5.237943	4.970252	5.129571	5.1815547	4.782669	5.157929	5.205019	5.1859252	4.756659	5.0641403	5.1774698	5.323007	4.736928	5.091828	5.164904	5.408142	5.311357	5.0740803	4.854004	5.012582	5.138897	5.1171	4.957674	5.286819	4.77318	5.011814	5.093256	5.046386	4.721142	4.894006	4.948274	4.594953	4.968126	5.058315	4.6169424	4.892766	4.897949	5.182108	4.659847	4.930916	4.993622	4.993622	4.796032	4.634389	4.298048	5.059138	4.782773	4.895107	5.084737
ANKMY2	8.670678	8.857201	9.281275	9.8464836	9.767915	9.2517	9.211672	9.3342713	9.517194	9.2035629	9.3055431	9.491622	8.982105	9.241921	9.21545	9.346473	9.39687	9.217302	8.538052	9.415316	8.704021	8.793739	9.246694	8.949747	8.415429	8.08356	8.986841	9.076636	9.507417	9.115233	9.180938	8.866271	9.811772	9.263248	8.7503799	9.491235	9.336851	9.156334	8.533205	9.534268	8.657786	8.73659	9.313313	8.953189	9.161861	9.307679	9.117107	9.594937	8.563839
ANKRA2	8.280427	7.777353	8.372687	8.3643059	8.381457	8.210231	8.202267	8.3486139	8.577046	8.3892942	8.5918998	8.706675	8.361442	8.346357	8.380318	8.409876	8.374973	8.0776582	8.071281	8.515454	8.088733	6.560566	7.894962	8.399463	7.84676	7.952666	8.100886	7.924176	8.39403	7.741844	7.940437	8.192725	7.960448	7.804039	8.3920129	8.063306	8.218774	7.837684	7.658348	8.391331	7.67105	7.931913	7.926536	8.237978	8.43217	8.086069	7.657921	7.621985	7.848624
ANKRD1	2.198958	2.198754	2.197673	2.1498521	2.072434	2.281996	1.73428	2.1663859	2.333873	2.1815555	2.2487149	2.077708	2.27173	2.135411	2.488992	2.377606	2.203824	2.0805346	2.135871	2.208894	1.988312	2.150378	2.09389	2.120957	2.1312	2.094498	2.096011	2.108072	2.110917	2.095118	2.114765	2.092406	2.113531	2.136946	2.1238436	2.099403	2.511609	2.142943	2.114156	2.115714	2.109046	2.070341	2.107578	2.159415	2.084337	2.114014	2.535914	2.104928	2.067157
ANKRD10	6.809302	6.682293	7.003493	6.9111568	6.922788	7.076177	6.736173	6.7805771	6.832484	6.9467599	6.83715	6.945405	6.812087	7.078601	6.714618	6.841088	6.866972	6.7632713	6.765947	6.911508	6.734786	6.267207	6.657527	6.660861	6.849784	6.946377	6.626033	6.618084	6.726243	6.700397	6.505738	6.909682	6.668296	6.55074	7.0214839	6.557711	6.585132	6.629208	6.662006	6.479588	6.792405	6.819008	6.500313	7.016816	7.044354	6.500313	6.565783	6.491381	6.468478
ANKRD11	7.849765	7.892598	8.176307	8.1785522	7.947796	7.977228	7.949946	7.7354175	7.879671	7.8007963	7.9830883	7.780795	7.770238	8.317308	7.927915	7.933091	7.982667	8.072939	8.190819	7.613454	7.916525	8.370657	7.077094	7.251478	8.053422	7.201387	7.041034	7.332843	6.865249	7.254797	7.146942	7.522952	7.358908	7.270291	7.4893285	6.948313	7.119585	6.950262	7.957708	7.04778	7.139469	7.195115	6.755643	7.125586	7.391241	6.922192	6.841452	6.868154	7.188375
ANKRD12	7.902047	7.674513	8.185059	8.2330203	7.977362	8.278381	7.837706	8.0537056	8.031089	8.0342618	8.034674	8.051817	7.852442	8.226998	8.040514	7.890523	7.966943	8.1254768	8.034674	7.921183	7.667714	8.198946	7.460841	7.764087	8.06249	7.117163	7.517604	7.511572	7.02905	7.150996	7.350805	7.81276	7.359489	7.442188	8.2316307	6.947827	6.744228	7.164678	7.972588	7.24769	7.376468	7.073753	6.907014	7.608168	8.123363	6.901573	7.174	7.229507	7.033226
ANKRD13A	7.376022	7.383213	7.922418	7.6617411	7.633036	7.689761	7.502532	7.6522944	7.777076	7.6794891	7.6775195	7.700577	7.659898	7.576971	7.647285	7.578042	7.662128	8.0061902	7.497802	7.593274	7.291661	8.435427	7.711555	7.946747	8.395845	7.686349	7.360966	7.982125	7.406864	7.570938	7.24545	7.909532	7.654945	7.642712	7.8492363	7.383264	7.336727	7.374333	8.324354	7.186643	7.597743	7.254245	7.412913	7.95191	8.310168	7.135064	7.084847	7.408502	7.51426
ANKRD13B	5.298459	5.156072	4.472861	4.9523053	5.27556	4.814204	5.37594	5.082589	4.888563	5.2074542	5.0449784	4.424778	5.029814	5.003729	5.151271	4.516073	5.438636	5.3881555	5.259805	5.084257	5.265197	5.091575	5.370144	5.514642	5.769953	6.306359	5.674951	5.20633	5.324667	4.99133	5.218329	5.56946	5.49275	5.394752	5.915219	5.513381	5.042845	5.249532	5.674214	5.385616	4.874135	5.225144	5.655116	5.918038	5.83153	5.498916	5.529343	5.098066	4.902286
ANKRD13C	6.289247	5.979146	5.80069	5.7581693	5.736391	5.857147	6.139311	6.0355198	5.900093	6.0378286	6.0169315	5.922179	5.915048	5.878589	6.04066	6.004053	6.179088	5.8202645	6.355383	5.829695	6.292592	5.719264	5.581033	5.401528	6.385887	5.208482	5.08606	5.444146	5.523881	5.360589	5.337773	5.844304	5.516487	5.436157	6.0754109	5.094333	5.255775	5.081913	6.028893	5.181094	5.389646	5.586307	4.874433	5.778588	5.900132	5.058575	5.366336	5.05295	5.198832
ANKRD13D	7.465392	7.300021	7.586217	7.5641777	7.277491	7.362993	7.197552	6.9845969	7.114885	7.3465232	7.1329414	7.336248	7.089741	7.423755	7.412642	7.252607	7.317029	7.8206954	7.184599	7.383072	6.982111	7.358769	7.081746	6.973587	7.496788	7.389559	6.560242	6.993797	6.6408	6.788731	6.533967	7.263581	6.844336	6.863239	6.6919515	6.840575	6.48878	6.702255	7.27917	6.710629	7.081188	6.680464	6.947102	7.41644	7.546183	6.721511	6.476844	6.892019	6.719058
ANKRD16	6.76811	6.595872	6.163975	7.6029473	7.847037	6.2868	5.893471	6.3523592	6.680195	6.0428409	5.9427361	5.855467	6.406027	6.300949	6.202058	6.90295	6.486974	6.3575199	6.182145	6.376336	6.708902	7.053907	7.482481	7.576826	6.673774	7.260846	7.099168	7.131976	7.554718	6.897541	7.806969	6.577598	7.800088	7.911243	6.4436262	7.785489	7.961284	7.619155	6.399363	7.637716	6.41419	6.341026	7.599155	6.548408	6.322619	7.996017	7.342389	7.51715	6.410645
ANKRD17	7.794	7.750405	7.860058	8.1044714	7.852927	8.076657	7.944174	7.770206	8.071348	7.8494327	8.0066731	7.714025	7.864644	7.962472	7.870982	7.706673	8.093894	8.173928	7.87243	7.770797	7.640513	8.054477	7.665559	7.656583	8.266492	7.262687	7.874451	7.701122	7.575144	7.868068	8.089443	8.179692	7.919084	7.897155	8.3082261	7.892544	7.948503	7.76649	8.212912	7.904396	7.898386	7.808498	7.840855	8.001177	8.007935	7.839328	7.767873	7.511352	7.563915
ANKRD18A	5.084647	4.500628	4.166115	4.6466692	4.460562	4.868291	5.140217	5.2193908	4.943481	4.9366727	5.353082	5.218561	5.096056	4.988375	5.317794	4.479029	4.767158	4.6971838	4.315991	5.042616	4.687783	3.698028	4.10265	4.233876	1.73147	3.277234	3.519598	3.856054	3.902062	4.497897	4.726246	3.542905	4.333231	4.326943	1.6327245	4.064233	4.513758	4.354427	2.794629	4.641295	4.08008	4.346518	3.681329	2.603817	2.538743	3.797793	4.125346	3.533731	4.328262
ANKRD18B	3.647023	4.0287	4.364344	4.0108351	3.84199	3.970687	4.47075	3.8876003	3.485932	3.7586997	4.1017336	4.144481	3.282208	4.330831	3.908118	3.881601	3.675401	3.5155462	3.409768	3.293217	3.931455	4.188612	3.589722	3.520709	4.2743	3.211838	3.781652	3.711612	3.691528	4.020527	4.33601	4.370542	4.177584	3.971729	4.251788	3.687217	3.857574	3.790025	3.395036	3.902311	3.581796	4.015592	3.473509	3.611772	4.074911	3.457388	3.727416	3.163403	3.905306
ANKRD19P	4.710242	4.453874	4.450865	4.3303948	4.563289	4.820896	4.637927	5.0684759	4.52924	4.8244037	5.4943163	4.460254	4.28918	4.556772	5.216219	5.031062	4.893887	4.8450565	4.377156	4.592895	4.524491	4.152065	4.560272	3.681802	5.151058	4.13124	4.561887	4.617049	4.046322	4.140183	3.979464	5.420383	3.51778	4.052409	4.9257366	4.004748	4.033736	3.929457	5.356061	3.610761	4.485985	4.650525	3.40222	5.201917	5.041483	3.138417	3.980875	3.800532	4.172172
ANKRD2	4.33573	3.6288	3.970909	4.05153	3.866602	4.143483	3.923361	4.0974083	3.811448	4.1391882	3.3485051	3.591988	3.449905	3.707024	3.618662	3.126394	3.666326	4.0673528	4.057781	3.63703	3.984888	5.083875	3.985591	3.779029	4.289075	5.153767	3.583948	3.473147	3.079141	3.764694	4.291277	4.200891	3.992136	4.040795	5.3615869	3.749994	3.707315	3.933217	4.036845	4.04156	3.693299	3.795091	3.744405	4.226708	4.049273	3.716426	4.053232	3.868147	3.643259
ANKRD22	9.27055	9.622469	9.555472	9.9320885	10.567668	9.790963	9.637479	9.7930839	10.678498	9.8396623	9.998768	9.780784	8.501905	8.767389	9.663689	10.235792	9.85368	9.8258741	9.08594	10.075596	8.48649	8.11462	9.305534	9.536152	4.341434	8.942369	9.696652	9.512134	9.388952	9.238748	9.800104	5.818555	9.516265	9.736287	5.0634517	9.707989	9.905917	9.709575	4.63342	9.573305	8.645978	8.436018	9.79205	3.586558	3.62552	9.381176	9.4453	9.655215	8.695689
ANKRD23	4.409677	4.324609	4.5952	4.1731727	3.897707	4.503581	4.073692	4.3219247	4.508667	3.9071399	4.1392913	4.718286	4.400542	4.541999	4.029948	4.816682	4.592811	3.9308368	4.141743	4.496188	4.343495	3.485679	4.183215	3.806188	4.764053	4.186736	3.3095	4.045533	3.92028	4.049655	3.36539	4.840206	3.374733	3.567675	4.1339137	4.005023	4.345614	4.130199	4.426181	3.830787	4.146289	4.399054	3.395668	4.539034	4.707805	3.338567	3.80764	4.157659	3.814003
ANKRD24	5.662957	5.060444	5.955464	7.3689718	6.421152	6.113536	6.622435	5.5471813	5.764251	4.8308587	5.7433809	6.371338	6.102967	5.228184	5.734829	5.526878	5.911714	5.9445479	6.631602	5.738445	5.488379	5.336914	6.784838	7.208861	4.46379	6.462806	6.393119	5.922196	7.002429	6.209166	7.627114	4.104205	7.066899	7.213602	4.3719343	7.266551	7.754968	7.718423	4.539549	8.057016	4.496989	4.144655	8.150444	4.296356	4.004356	8.367841	8.390149	7.653477	4.330663
ANKRD26	4.31403	4.247908	3.777058	4.146183	4.892661	4.427691	4.532112	4.4532683	4.776432	4.5526554	4.3374817	4.201508	4.347802	4.172756	4.837959	4.657633	4.800949	4.1544165	4.179176	4.349465	4.098826	3.94581	4.062461	3.73735	4.679508	3.887597	4.01538	4.441514	4.612103	3.777632	4.052344	4.883032	4.559465	3.714779	4.7440268	4.051131	4.48282	4.297915	4.782314	4.291496	3.755235	3.920996	3.856936	4.85371	4.868852	4.079778	4.126798	4.453807	3.977279
ANKRD26P3	3.433588	3.008299	3.300832	2.9014795	2.830045	2.904391	3.410512	2.5486155	2.259355	2.919785	3.2470152	2.502639	2.52511	3.220296	2.93883	3.041866	3.098851	2.8468657	3.160182	3.051539	3.424854	2.611923	2.554683	3.307746	2.557282	2.568933	2.574431	2.530533	4.137676	2.515781	4.325804	2.53019	3.740871	2.558094	2.9184775	4.141933	3.536772	4.077993	2.546757	3.03927	3.051027	2.526382	2.6359	2.510405	2.540861	3.00645	4.173688	3.878957	2.517579
ANKRD27	7.583502	7.465525	7.979882	8.3722183	8.014773	7.754587	7.648369	7.9876636	7.946936	7.8777947	7.9565063	8.012649	8.037329	7.944246	7.867635	7.910866	7.964702	7.7577043	7.375466	7.910249	7.616095	7.61356	7.239916	7.11129	8.234221	7.672639	7.245136	7.109788	7.324929	7.388391	7.3057	8.400826	7.373658	7.39687	8.0920139	7.152655	7.335762	7.293609	8.092014	7.529137	7.290348	7.258235	7.222546	8.151544	8.184218	7.426902	7.343262	7.317951	7.267147
ANKRD28	7.553175	7.328844	7.725361	7.765467	7.313499	7.685083	7.463382	7.4787146	7.340524	7.3867862	7.7467839	7.458182	7.654097	7.606881	7.517108	7.581247	7.718924	7.7064271	7.66211	7.642135	7.267904	7.134411	7.532026	8.20285	7.203928	7.451086	7.840452	7.919292	7.921101	8.306401	8.192467	7.500451	7.838678	7.865527	7.6085915	8.481614	8.238507	7.911769	7.481297	7.885411	7.523336	7.238774	7.804714	7.066165	7.451992	7.813186	7.451992	7.751027	8.01857
ANKRD29	6.826733	7.224119	7.49868	8.4739099	8.71135	7.950284	7.929462	8.2986305	7.904999	7.8861129	8.156168	8.293773	7.466388	8.111572	8.145564	7.939121	7.743282	7.035284	6.35237	8.207602	5.158347	6.470576	6.886735	6.847275	6.985481	6.325242	7.315776	6.852428	7.048452	7.066242	7.390116	7.175892	7.57384	7.177479	6.5999185	7.30045	7.683164	7.052122	7.145455	7.485827	6.474931	4.448244	6.256491	7.280449	7.076192	6.826029	7.141635	7.062923	6.003173
ANKRD30A	2.117968	2.337323	2.296779	2.4427959	2.372881	2.892327	2.402446	2.3310491	2.338635	2.0371718	2.5278127	2.531884	2.654016	2.247374	2.096427	2.415014	2.444423	2.7651243	2.555558	2.219939	2.400854	2.334362	2.185984	2.25089	2.674253	2.30367	2.18101	2.160517	2.164239	2.207771	2.255754	2.185339	2.677436	2.498612	2.4122779	2.203463	2.255514	2.361936	2.399002	2.219755	2.143855	3.627191	2.333226	2.223799	2.149873	2.174587	2.470066	2.190468	2.514276
ANKRD30B	1.751795	1.742503	2.062066	1.7880541	1.889977	1.889977	2.098578	2.0911172	1.858495	1.8420664	1.847458	1.958776	1.867027	2.232652	2.115879	2.058958	1.817602	2.0397634	2.185972	1.932708	2.159539	1.985972	2.11192	1.831987	2.285084	1.897214	2.038774	2.1019	1.925829	2.122504	2.344295	1.876596	2.50692	2.479659	2.03799	2.167198	2.212534	2.198054	1.923739	2.299532	1.913415	1.833357	2.490276	1.840887	1.813023	1.970858	2.007465	1.857168	1.811556
ANKRD30BP2	3.92454	3.628675	2.565174	3.0410566	3.037838	2.540256	3.04502	3.1956441	3.184312	3.6280043	2.7923306	3.157175	3.128984	3.263092	3.047963	3.946951	3.445067	3.3921722	3.093676	3.217218	3.577271	2.902189	3.270519	3.458492	2.204804	2.631385	2.971711	3.314345	2.956132	3.110243	3.645906	2.428738	2.771266	3.470552	2.3969724	3.693567	3.490319	3.452368	2.219228	2.894037	3.727691	3.044558	2.750132	2.167254	2.259482	2.814956	3.311056	3.435971	3.346878
ANKRD31	4.368069	3.486213	2.634587	2.7946827	2.905061	2.755674	3.004163	3.0598315	3.062379	2.3802711	2.7598918	2.581946	2.81692	2.608939	2.902793	3.730975	2.898206	3.4236508	2.825231	3.014368	2.239082	2.865648	3.812331	3.535627	2.512833	3.096036	2.824235	3.874967	3.450046	3.049329	3.59854	2.776688	3.412548	3.554615	2.5483027	2.998483	2.540492	3.080144	2.487186	3.122875	3.376379	2.300641	3.339432	2.402327	2.460577	2.833002	3.059582	3.17353	3.39989
ANKRD32	5.576375	5.847375	5.574787	5.0900954	5.370955	5.287319	5.560922	5.4461572	5.461096	5.6969714	5.4485669	5.610621	5.658418	5.603064	5.724436	5.290176	5.590306	5.5831884	5.490687	5.598355	5.394884	5.678417	5.545188	5.383818	5.30228	5.118907	4.885308	5.612961	5.128425	5.25188	5.378631	5.156605	4.976424	5.207763	5.4387449	5.000735	5.159971	5.30383	5.02788	5.084567	5.308867	4.994055	4.930408	4.789414	4.895931	4.617591	5.252232	4.696456	5.187372
ANKRD33	4.956493	5.274724	4.998167	5.1240546	5.381968	4.776329	5.245758	5.4453038	5.414472	5.2025096	5.0293045	4.991594	5.018718	4.84664	4.913242	5.033355	4.710679	5.0938406	5.15404	4.744323	5.058178	5.613506	5.184337	5.760315	4.950557	5.114182	5.37852	4.919982	5.015308	4.780168	5.118462	4.609013	5.04158	4.992097	4.7281759	5.327452	4.789406	5.165854	5.018331	5.453677	5.245354	5.250905	5.684348	5.133338	5.081863	5.610591	5.385421	5.542027	4.869107
ANKRD33B	4.287859	4.368673	4.574844	4.4381814	4.716267	4.53192	4.95148	4.4362261	4.566731	4.667668	4.9851336	4.343	4.31716	4.604866	4.844136	4.279767	4.743496	4.6065059	4.495878	4.499177	4.535585	5.481672	4.096055	4.791568	5.108285	4.074995	5.683449	4.495308	4.397253	4.490506	4.843307	5.301948	5.129368	4.14554	5.1195281	4.920635	4.939288	4.836077	5.50017	4.902886	4.637805	5.158218	4.349584	5.182202	4.831906	4.376253	5.306867	4.7173	4.322809
ANKRD34A	3.141453	3.169958	3.446124	3.068629	3.251938	3.155888	2.609719	3.2592748	3.094553	3.2816571	2.7339571	3.375171	3.305347	3.196122	3.271553	3.134384	3.257123	2.6286919	4.271735	3.449815	3.404628	2.900951	2.876331	3.578754	4.72033	3.670236	3.483878	3.331206	3.516516	4.145398	2.914778	5.195583	2.889156	3.973037	4.9280013	2.876217	2.937038	3.478247	4.752256	4.303546	3.635266	2.847508	2.870479	5.765571	5.276768	2.894772	2.897884	4.058201	3.947051
ANKRD34C	2.329432	2.27095	2.235973	2.2420475	2.341618	2.181236	2.216205	2.3125035	2.214396	2.3328521	2.4159886	2.241501	2.403792	2.384254	2.244745	2.24627	2.335995	2.4057201	2.178188	2.11632	2.424789	2.248993	2.214688	2.225722	2.209549	2.241138	2.23122	2.161104	2.164193	2.173264	2.196666	2.1794	2.200249	2.247863	2.2235838	2.216656	2.258504	2.237988	2.194984	2.200642	2.123824	2.150074	2.224499	2.167029	2.178024	2.153028	2.225722	2.224851	2.18078
ANKRD35	6.469873	6.168874	6.922652	7.2295678	7.147047	6.470655	6.76532	7.4589279	6.742113	6.9018933	6.5434588	7.062886	6.964985	7.149438	6.877206	7.180974	7.155468	6.926915	6.758868	7.099911	6.588853	8.931565	7.032163	7.119202	9.474524	8.258818	7.847928	7.046195	6.616441	6.934743	6.839427	8.808188	7.034674	6.681375	8.5751213	6.283115	6.977015	6.948132	9.565646	7.254845	6.956896	7.174521	6.952331	9.451609	9.298104	6.809877	6.598355	7.22076	7.121388
ANKRD36	5.784042	5.547953	6.373374	5.6697181	5.281664	6.144237	6.218808	5.4683078	5.772336	6.0734059	6.2380346	5.671919	5.887628	5.892431	5.748384	5.718937	5.805351	6.8890704	5.606797	5.765608	4.913823	6.047589	5.422465	5.405963	5.820124	5.139271	5.014982	5.781348	5.011664	5.110289	4.809847	5.461742	5.073623	5.593407	5.1794785	4.864909	4.698487	5.145286	5.822911	4.929317	5.835851	4.604156	5.339586	5.282426	5.431754	4.061926	5.091566	4.97199	5.229182
ANKRD36B	8.703523	8.665189	9.772134	9.2539844	8.975497	9.592317	9.101126	8.7301546	9.252847	9.350933	9.1459721	9.23045	9.106411	9.392562	9.169399	8.979857	8.753299	10.0993107	8.515973	9.096805	8.03015	9.092818	8.5645	8.771981	8.794135	8.401603	7.905877	9.321998	8.417566	8.747668	8.370964	8.363958	8.68983	9.312654	8.2047824	8.367611	7.936017	8.874139	8.658807	8.149037	9.811567	7.795574	8.948135	8.530232	8.623786	7.588816	8.611254	8.435138	8.859716
ANKRD36BP2	8.167223	7.775824	8.464475	7.8198456	7.212623	7.814674	7.756392	7.1747649	7.627298	7.640023	8.0030984	7.699418	7.783458	7.626258	7.372171	7.862637	7.728002	8.3355374	7.727443	7.795101	7.776586	7.28398	7.845905	7.7717	6.394147	6.452303	6.63063	8.426765	7.320591	7.944961	6.565778	6.073649	7.17416	8.077772	5.7616017	7.439214	6.13148	7.737178	6.496155	6.41033	8.82	5.898799	7.781965	5.884745	5.952251	5.996817	7.056208	7.119347	7.354852
ANKRD37	6.758685	6.687662	6.348523	6.2630307	6.129526	6.213867	6.176492	6.7754529	6.650881	6.8073401	6.7134545	6.403504	6.652924	6.339116	6.154653	6.539365	6.192524	6.1982448	7.180483	6.438534	6.872228	6.212015	5.839928	6.208892	6.105688	6.679796	6.174161	6.081601	6.252018	5.604803	6.251144	7.182038	6.162525	5.760836	5.5463431	5.96538	5.995122	5.988602	7.375633	6.225477	5.653637	5.373834	5.765019	7.132689	7.17415	6.399162	6.757888	5.788044	5.609204
ANKRD39	7.690003	7.897839	7.185275	7.0790009	7.363313	7.090334	7.708607	7.4892349	7.217291	7.5353444	7.3568455	7.307204	7.66025	7.127273	7.284288	7.181	7.523193	7.3623566	7.499043	7.227135	7.78559	8.190906	7.440181	7.451873	8.049354	7.3704	7.218228	7.510103	7.257732	7.209721	7.267872	7.74974	7.234997	7.38521	7.7223493	7.465965	7.302782	7.343044	7.615494	7.154134	6.991002	7.089659	7.143331	7.764636	7.707694	7.275359	7.095639	7.348616	7.303236
ANKRD40	7.214556	7.213464	7.249437	7.0991073	7.271943	7.354452	6.977004	7.2499829	7.052157	7.3391521	7.5460072	7.424905	7.29983	7.253862	7.180994	6.977909	7.30179	7.1183164	6.791612	7.454196	6.977909	7.420332	6.54848	6.553539	7.765164	6.938744	6.96569	6.601299	6.536769	6.467869	6.741336	7.613464	6.923054	6.635995	7.6809829	6.476195	6.467869	6.611936	7.559929	6.781863	6.615803	6.60374	6.555207	7.488331	7.608226	6.466799	6.559021	6.655151	6.250827
ANKRD44	5.368107	5.032429	5.600075	5.2443401	5.090602	5.080501	4.708452	5.1533428	5.131	5.1255277	5.1826905	5.343085	5.013217	5.410366	5.099601	5.278462	5.175953	5.3382491	4.89277	5.326147	4.489952	4.236901	5.413418	5.623911	4.850985	5.083601	5.076263	5.074368	4.914174	5.365497	3.874097	4.886297	4.500291	4.657401	5.3343914	5.033149	4.525364	4.91207	4.624313	4.107922	5.632053	4.095453	4.683745	4.815459	4.590134	4.431582	4.353347	4.927024	5.182151
ANKRD45	6.285566	6.319301	6.286577	6.1189667	6.173335	6.194332	6.232855	6.5766521	6.344865	6.2961748	6.2309216	6.192004	6.267552	6.200014	6.073739	6.393679	6.270731	6.1735591	6.318477	6.442536	6.106514	6.727777	5.808473	6.435406	6.898511	6.279994	6.385733	5.79533	6.02408	5.857167	6.220616	6.681191	6.691729	6.381673	6.5225152	5.846036	6.138511	6.215824	6.569525	6.203916	6.555231	6.20806	6.395012	6.774581	6.893339	6.449396	6.385733	6.410559	6.357911
ANKRD46	6.430829	6.629858	6.614786	7.1594571	7.108857	6.781439	6.729082	6.6067113	7.032852	6.5417325	6.8140697	6.60268	6.69349	6.900909	6.736113	6.93561	6.72074	6.6523643	6.171322	6.822736	6.319017	6.365642	6.235208	7.301253	7.192288	6.170554	6.409292	6.432362	6.598148	6.213864	6.70672	6.80326	6.923341	6.470751	6.7670181	6.563908	7.00488	6.541264	6.603584	7.866794	6.329931	6.294146	6.526341	6.958335	6.939088	6.772465	7.279039	6.719458	6.042666
ANKRD49	8.598676	8.744039	8.688791	9.0626045	9.080938	8.884458	8.833216	8.9859823	9.117468	8.9291123	8.944936	9.016754	8.834733	8.999278	8.859141	8.946576	8.747967	8.6335121	8.470465	9.085467	8.661374	7.92282	8.933449	8.726735	8.386391	9.091813	8.738724	8.783896	8.900909	8.694754	8.776026	8.586207	8.504047	8.654548	8.6273344	8.737817	8.847171	8.724863	8.628332	8.772193	8.958121	8.54818	8.552071	8.706287	8.605636	8.708693	8.75747	8.485282	8.473089
ANKRD50	5.859895	5.678579	5.736056	6.4688657	6.277834	5.837983	5.903998	6.3896412	6.03243	5.706902	5.4956871	5.689773	5.625256	6.013587	5.752175	5.972502	5.714759	5.7043594	5.874531	5.9925	5.886827	4.84298	6.47444	5.304476	6.619606	5.350785	5.802129	5.990951	6.471127	6.037637	6.075159	6.518347	6.303582	6.235956	6.7852217	6.371743	6.259956	6.135552	5.87279	6.008627	5.545194	5.695859	6.005801	6.275439	6.750865	6.365703	6.102334	6.20953	5.193724
ANKRD52	8.021518	8.077429	7.574597	8.0099682	8.082289	7.800524	7.973557	7.9904477	7.806518	7.8237653	7.7436564	7.79507	7.655235	7.555149	7.897164	7.87575	7.842934	7.7756109	8.141999	7.983665	8.376864	8.098064	7.994589	7.948276	8.607529	8.161519	8.12214	8.342603	8.193863	8.09561	8.035594	8.381925	8.23089	8.036489	8.5803731	8.31131	8.199931	8.256619	8.381925	7.905606	7.889421	7.603815	7.862601	8.550778	8.527015	8.118912	8.251767	8.289128	7.678295
ANKRD53	3.958303	4.199866	4.187867	4.1766609	3.882349	4.114877	4.11748	4.2826869	4.187867	4.7088842	4.5031258	4.349428	4.366918	4.053929	4.629402	4.210752	4.248016	3.9254819	4.611582	4.12799	4.177582	4.808781	4.042063	4.065535	5.104319	4.062939	4.518896	4.296184	4.339723	4.447406	4.772826	5.218682	4.179153	4.343329	4.9343736	4.64328	4.397872	4.574552	5.365073	4.647777	4.515917	4.290992	4.601165	5.243354	4.82847	4.411948	4.570153	4.593751	4.272517
ANKRD54	5.746506	5.71649	5.456791	5.3621986	5.764955	5.391199	5.643402	5.9348775	5.475266	5.7355115	5.6576261	5.481788	5.67487	5.63942	5.741256	5.424973	5.594346	5.6770306	5.432639	5.651075	5.847538	5.791075	5.272437	5.196182	5.84949	5.085361	5.200437	5.296238	5.20716	5.307581	5.301604	5.533256	5.285306	5.308264	5.8264801	5.448876	5.258344	5.189296	5.744281	5.116055	5.208131	5.510464	5.185902	5.708129	5.537515	5.357602	5.575659	5.359065	5.46625
ANKRD55	2.521488	2.337503	3.507029	2.2171834	2.125785	2.056766	2.261735	2.1304974	2.23573	2.8462192	2.1639978	1.999381	2.473201	2.287301	2.570374	2.116359	2.662519	2.6335187	2.617092	1.994753	2.3268	2.326114	2.303298	4.179592	2.351344	3.828564	3.318983	2.345375	2.578415	3.405519	2.445147	2.352548	2.474422	2.446559	2.4764964	2.337183	2.346798	2.323644	2.322361	2.333394	2.776226	2.30308	2.342465	2.299683	2.322474	2.362627	2.315985	2.332449	2.423676
ANKRD6	4.833602	4.445843	5.87911	5.3030827	5.608181	5.180447	5.024739	5.4944038	5.655946	4.9611793	5.0708708	5.332791	5.232641	5.789617	5.04674	5.422076	4.852626	5.8757869	4.276282	5.726113	3.811383	3.89022	3.86155	4.492391	5.905833	5.304795	4.337799	4.969717	4.402687	4.539091	3.927063	5.929851	4.681324	4.798838	5.7700758	4.077037	4.364807	4.114682	5.596124	4.448016	4.363291	3.841957	3.628628	5.79991	6.165523	4.360064	4.025424	4.634859	4.213481
ANKRD60	3.133309	2.588459	3.268331	2.9246156	2.947274	3.116425	3.094869	3.1094471	2.982914	3.0973082	3.497123	3.591045	2.9979	2.906553	3.041735	3.082857	3.150863	3.4498592	3.286582	3.09051	3.480797	2.858531	3.103842	3.975685	2.827019	2.823886	2.76125	2.842899	2.858855	2.830442	2.888918	2.788341	2.822608	2.898581	2.8601546	2.779347	3.088839	2.870763	2.798924	2.805684	2.812395	2.854016	3.978407	2.823769	3.277693	3.087636	2.82251	2.80658	2.743456
ANKRD65	5.646191	5.694998	6.708651	6.763714	5.97083	5.978906	5.848866	6.3005619	5.903221	5.9372971	6.3703794	5.874307	5.548111	6.420137	6.473551	6.342604	5.473867	6.3132788	5.924334	5.971476	5.999172	6.559489	5.758234	6.436581	7.032398	6.395844	5.865455	6.240292	6.008485	6.194422	6.312344	6.775854	5.806362	6.435963	6.9665076	6.61451	6.0958	6.565799	7.151092	6.275429	5.879351	5.288851	6.486316	6.629793	6.961106	6.073334	6.49219	5.909336	5.690839
ANKRD7	3.029764	2.401246	1.906988	2.4243045	2.17978	2.838952	2.462945	2.6322253	2.202882	2.6200755	1.969293	2.341066	2.543029	2.614695	1.963523	2.194301	1.908874	1.6133733	2.004359	1.902767	2.140837	1.537183	2.697061	2.101346	3.357999	2.27768	2.043835	2.547829	1.586986	1.557572	1.570079	2.690646	1.578963	1.545113	3.2879972	2.47509	2.374714	2.590045	2.582589	1.563157	1.57201	2.464814	2.381791	3.529754	3.017965	2.124089	1.540092	2.402191	2.402191
ANKRD9	8.559385	8.366366	8.253712	8.7876334	8.779302	8.571041	8.413409	8.769454	8.516261	8.5321264	8.6851496	8.543843	8.860014	8.447	8.764202	8.391269	8.475644	8.2352618	8.743147	8.675258	8.829676	7.631815	8.309378	8.110251	7.959908	7.334851	8.198168	7.913743	8.179849	8.097672	8.637684	7.887265	8.279366	8.685927	7.7757758	8.431671	8.582711	8.284456	7.928627	8.329197	8.043634	8.446724	8.111095	7.876208	7.914552	8.336773	8.23795	8.543907	8.310384
ANKS1A	8.19559	8.090485	8.407962	8.6977457	8.146464	8.24716	8.200028	8.2584337	8.19418	8.2600393	8.3216038	8.347918	8.323574	8.520184	8.205544	8.490518	8.274645	8.3294963	8.218156	8.414358	8.239985	8.793653	8.389104	8.531304	8.907702	8.886985	8.829365	7.801299	8.058054	7.704948	7.878116	8.989771	8.095747	7.9385	9.424003	8.216275	8.152941	7.98546	9.076126	7.949739	8.097515	8.516285	8.099025	9.376203	9.603398	8.244506	8.387288	8.449825	8.110171
ANKS1B	2.523081	2.826215	2.390686	2.9818019	3.114107	2.869171	2.451828	2.4639965	3.409035	3.03054	3.6507469	3.097519	2.594318	3.305241	2.816181	2.773249	2.399015	3.3378377	2.568055	2.986412	2.793072	3.9155	2.581887	2.36953	4.534214	2.9909	3.27115	2.41174	2.449931	2.438565	2.759399	4.630275	2.772183	1.957204	4.9199445	2.293238	2.752478	2.615285	4.77517	2.635803	2.602826	2.298132	2.482815	4.590089	4.707728	2.465271	2.77266	2.64404	2.553056
ANKS3	7.535321	7.226286	7.560156	7.7727814	7.864803	7.69684	7.710369	7.62974	7.655379	7.7747877	7.8939899	7.643627	7.693213	7.861791	7.442491	7.86515	7.571212	7.9940347	7.380244	7.969224	7.351298	7.612803	7.21079	7.438329	7.862361	7.752575	7.19983	7.347576	7.123825	7.066161	7.517083	7.799639	7.488025	7.372399	7.8215393	7.27307	7.25116	7.41482	7.860954	7.39025	7.245648	7.066161	7.32536	7.899244	7.862361	7.200941	7.350712	7.297695	6.969645
ANKS4B	6.739479	6.128852	5.137104	3.9051315	3.59142	4.863568	6.072468	5.613664	4.848828	6.18594	4.8224999	5.651468	5.920903	3.815218	6.478713	4.34812	5.475265	4.402116	7.329689	5.1917	6.897087	3.034766	5.373137	4.956266	3.00512	4.132684	3.625351	5.202984	4.194591	5.82717	3.331707	2.980752	3.28396	4.848438	2.9979931	4.52458	3.017175	4.424792	2.987278	3.256951	6.283446	7.025304	3.038055	2.965797	2.986461	2.988392	3.704712	4.413178	6.66117
ANKS6	6.763202	7.049129	6.608623	6.6487723	6.660777	6.600212	7.018445	6.8800298	6.881006	7.0975152	7.1025065	6.91715	6.670575	6.952781	7.092541	6.841931	6.844642	6.7724593	6.548544	6.914238	6.699643	6.551748	6.429074	6.532212	6.597851	6.808775	6.499854	6.617297	6.480098	6.296464	6.994992	6.812049	6.629	6.537425	6.5433264	6.617297	6.719973	6.663174	6.638594	6.644107	5.979479	6.298912	6.294597	6.887285	6.389801	6.393564	6.788003	6.414025	6.025084
ANKUB1	2.388224	2.291031	2.83957	2.5842989	2.723271	2.540947	2.461715	3.0869059	3.284145	2.4021002	2.7276431	2.908403	2.360627	2.557784	3.138963	2.558905	2.399868	2.3002433	2.834939	2.484125	2.606341	3.446269	2.296383	2.27237	2.746665	2.312329	2.282241	2.320934	2.331925	3.100809	2.346405	2.29969	2.31467	2.34964	2.3410233	2.290444	2.305122	2.335545	2.298515	2.297706	2.29401	2.853977	2.288057	2.344119	2.442899	2.316998	2.321557	2.311729	2.2713
ANKZF1	7.096764	7.244596	7.393886	7.657896	7.447927	7.484826	7.27502	7.3230728	7.539529	7.1725049	7.434631	7.312252	7.291715	7.17922	7.122081	7.564673	7.26014	7.4625273	7.195431	7.413742	7.036502	6.41054	7.073229	7.31466	6.868418	7.066052	7.079073	7.335921	7.212074	7.304566	7.510763	6.960777	7.303645	7.477121	7.244694	7.41481	7.324532	7.489602	6.800323	7.272394	7.132144	7.045113	7.256822	7.1965	7.064561	7.450167	7.14055	7.237535	7.241675
ANLN	6.826372	6.795405	5.936126	4.3244489	5.964489	5.816915	7.281957	6.151502	6.229518	7.3230109	6.76049	6.456085	6.093609	5.852696	7.281957	6.227707	7.327836	7.0859321	5.137694	5.370271	6.337079	7.49793	6.722648	5.568953	7.229665	6.291852	5.690098	6.967962	5.95841	7.101609	4.833443	5.449643	3.566152	5.14819	6.3232693	5.380925	3.438634	5.473762	4.176548	4.5954	6.313436	6.587349	6.379755	4.673449	5.443891	4.991797	6.280464	5.627523	7.295931
ANO1	7.02138	8.272401	7.417095	7.0791389	7.010461	7.95534	7.652878	7.9330126	7.419651	7.9734988	7.894491	6.678034	6.873016	7.609724	8.220534	7.171703	7.505751	7.678252	6.629211	8.001769	6.81886	7.148413	7.078915	5.92608	6.978369	6.299382	6.805711	6.939514	6.311046	7.906109	6.368201	7.465043	5.003609	6.553278	6.8220835	6.322291	5.628669	6.892025	7.108322	6.003685	7.219074	6.86026	6.165636	7.291299	7.272164	6.198046	7.56216	6.400511	7.375209
ANO10	8.49691	8.20737	8.201169	7.763362	8.291644	7.968427	8.202862	8.1128418	7.909151	8.1911051	7.9771239	7.859068	8.518557	7.823366	8.00002	7.75819	8.086085	8.0722797	8.737577	8.063117	8.338404	8.401284	7.899642	7.788684	8.358773	8.007594	7.889234	7.721416	7.770902	7.556805	7.774255	8.060053	7.694427	7.840241	8.0358984	7.953506	7.711285	7.747958	8.097701	7.662459	7.693078	9.004566	7.983897	8.122906	8.160413	7.942181	7.858356	7.740341	8.36104
ANO2	4.982799	4.825723	5.17351	4.1068296	4.718392	4.420154	4.92219	5.176688	4.454601	4.2036787	4.0274034	4.253684	4.552609	4.605696	4.807893	4.509737	4.530669	4.1951622	5.011486	4.171178	5.088654	4.608228	4.770099	4.538175	4.815927	5.031696	4.561733	4.595313	4.986982	4.807568	5.270313	5.245555	4.860297	4.411175	4.5768079	4.45929	4.824211	4.854984	4.587225	4.417583	4.484983	4.61503	4.136447	4.780094	4.60045	4.595558	4.702784	4.294737	4.199503
ANO3	2.847049	2.785775	2.215843	2.5556829	2.639072	2.365896	2.730754	2.823297	3.15184	2.1720586	4.9064672	2.180481	3.307099	2.374941	2.536478	2.204247	2.405567	2.7866306	2.708626	2.642193	2.269489	2.077623	2.190202	1.975506	2.08982	2.007818	2.280506	3.277845	2.063056	2.441455	2.154336	3.89525	2.054945	2.247393	2.1500954	2.589806	2.012606	2.177156	2.032232	2.323941	2.317953	4.36641	1.966763	3.321493	2.570462	3.086721	2.019239	2.016682	3.286035
ANO4	2.268912	2.138788	2.237744	2.7549516	2.110451	2.833785	2.541229	1.5957406	1.845774	2.7391859	2.8008008	1.634016	3.167052	1.950971	2.337859	2.399016	3.011375	1.8033665	2.593685	2.356993	3.937891	2.30694	2.171934	2.309864	2.171038	2.127771	2.177022	2.769393	2.22001	2.140837	2.167698	2.8704	2.191896	2.179423	2.1902311	2.182088	2.163954	2.164752	2.170086	2.332788	2.201472	4.340972	2.450053	2.816303	3.304673	2.220435	2.148504	2.179657	2.772486
ANO5	6.839855	6.856302	6.54501	7.8366453	8.001922	6.90483	6.87394	7.3694708	7.858031	7.3385067	8.0355493	6.87394	7.417827	7.39591	7.301509	7.195935	7.399609	6.4700432	7.54651	7.553168	7.574475	6.514983	5.747252	6.400877	7.530823	6.239083	6.742149	6.143367	6.643993	6.270603	6.446015	7.585861	6.118919	6.406294	7.4275021	6.140191	6.515918	5.851904	7.534205	6.113781	5.921122	6.417974	6.34075	7.72488	7.620648	6.45961	6.295539	6.378257	6.021961
ANO6	5.922646	6.073174	5.742324	5.5751633	5.730708	5.947191	5.838141	5.6000636	5.443517	5.6905929	5.3327368	5.456188	6.590945	5.945541	5.651202	5.658627	5.828803	5.5342009	6.001161	5.451792	6.391183	6.087264	5.858576	5.719047	6.2847	6.011253	6.135957	5.802092	5.837973	5.748794	5.686665	6.825809	5.984934	5.693208	6.5719387	5.733475	5.636867	5.662686	6.469626	5.853019	5.812733	5.982649	5.803487	7.642605	6.651967	5.689607	5.660176	5.815378	5.8788
ANO7	7.011879	7.241064	6.785762	8.1517841	7.479551	7.710638	7.457588	7.3745096	7.622796	7.5496389	7.3209524	7.514483	7.195194	8.100339	7.936611	7.510022	7.428494	6.4853429	7.099284	7.557891	6.434976	6.9243	7.792564	7.720156	5.88604	7.171953	7.493794	7.102231	7.309874	7.376425	7.854426	5.798816	7.396965	7.818692	5.6433104	7.665059	7.723759	7.994459	5.970364	7.85742	8.166767	7.387731	7.467117	5.681636	5.686386	7.71877	8.034181	7.514248	7.969205
ANO8	5.522317	6.121537	6.199302	5.9548462	5.805491	5.895346	6.081507	6.0755048	5.667065	6.0792216	5.890435	5.849234	5.482328	5.945506	5.610712	5.839016	6.190339	5.9198472	6.001064	6.041804	5.524648	5.836647	5.937426	5.951451	5.93665	5.413806	5.621661	6.082904	5.83836	5.754301	5.351883	6.106664	6.485048	6.544448	6.4203557	5.713304	5.219193	5.971834	5.190924	5.651652	6.160026	6.142468	5.960843	5.938118	6.147888	6.01646	5.603266	6.244017	6.372285
ANO9	7.112777	6.81388	7.283078	6.452196	6.752917	7.104642	6.697877	6.4658848	6.837968	6.642273	6.8369836	6.773936	7.757474	6.593302	6.613609	6.930613	6.818321	7.1163408	8.416926	6.865549	7.944321	5.984579	7.348348	7.186981	4.778487	7.103422	7.101204	7.264111	7.234227	7.679815	7.526147	5.226872	7.149967	7.556309	5.7183603	7.531958	7.179353	7.462898	5.399867	7.310393	7.562837	8.383036	7.368646	4.807342	4.915497	7.485511	7.382809	7.3906	7.749954
ANP32A	7.689351	7.714648	7.821353	7.9913603	7.882547	7.895985	7.965096	7.8070384	8.102021	7.9235045	8.0877162	8.20834	7.914983	8.069987	8.134578	7.920074	8.061148	7.8313501	7.521896	7.980787	7.447339	7.286347	7.465533	7.846352	7.256443	6.542356	7.084945	7.550804	7.303564	7.674332	7.764364	7.152826	7.946229	7.91217	7.5446735	7.831471	7.519612	7.824687	7.242785	7.522104	7.4147	7.430069	7.103259	7.232227	7.338372	7.69609	7.342319	7.303168	7.32382
ANP32A-IT1	6.786221	6.8483	7.230179	7.324526	7.095811	7.190085	6.799379	7.0013554	6.642636	7.1464168	7.2209002	7.316268	6.794638	7.326058	7.10667	7.397038	6.884236	7.2151836	6.438275	7.226416	6.685446	7.880401	6.42565	6.918782	7.251302	6.873931	6.377918	6.495741	6.073861	6.268928	6.568268	6.823639	6.741755	6.772506	6.5441956	6.046227	6.294396	6.392596	6.852675	6.438695	6.895755	6.635183	6.52024	6.654268	6.762378	6.287017	6.491198	6.535907	6.598076
ANP32B	10.859404	10.718977	10.844357	10.8083153	10.678025	10.844357	10.849664	10.497393	10.814057	10.780034	10.8947931	10.793736	10.941152	11.171933	10.905401	10.950954	10.82474	11.1463831	10.131404	10.605007	10.596729	10.872908	9.932528	10.884111	11.058884	10.78234	10.773577	10.838439	10.63095	10.932219	10.989505	10.534959	10.923533	10.768679	11.2620494	10.528537	10.618434	10.831882	11.543299	10.55272	10.938551	10.799641	10.74087	11.458122	11.021217	10.42496	10.773577	10.546677	10.776305
ANP32C	3.885936	4.497685	4.223769	4.1671319	3.8477	4.141306	4.105638	4.1593234	4.305533	4.7601564	3.8766327	4.383306	4.283091	3.949863	4.045753	4.200084	4.532465	4.2000837	3.722657	4.259091	4.094073	4.760018	3.859397	4.043142	4.166709	3.548074	3.851331	3.822251	3.896822	3.83977	3.911499	3.890853	4.458153	4.573011	4.4163861	4.021557	3.746486	3.99798	3.617561	3.669655	4.430138	3.922333	4.456512	3.962929	3.701974	4.192511	4.246144	4.00683	4.409274
ANP32D	3.833303	4.089448	3.721113	4.0056884	4.002032	4.053469	3.876613	4.3759469	3.650011	3.5519175	3.9971754	3.976483	4.096245	4.187059	3.987576	3.996281	3.951792	3.7225881	4.067599	3.899054	4.201715	4.458882	4.06992	4.256024	4.257618	3.618016	3.630418	4.091397	4.126291	4.279677	4.747585	3.955045	4.31254	4.477135	4.2673359	4.486992	4.231657	4.35675	3.913019	3.948743	4.232272	3.955323	4.235039	3.908408	3.697082	4.190756	4.402157	4.020167	4.163784
ANP32E	7.706442	7.549938	7.153695	6.5053877	6.891002	7.212747	7.535436	6.8993779	7.300723	7.4688502	7.2459059	7.387915	7.461965	7.10873	7.400058	7.24441	7.583315	7.1533247	6.813339	6.974608	7.307773	8.261514	7.734832	7.675581	8.402647	7.84208	7.473105	7.994966	7.306991	7.8006	7.21599	8.244316	7.41554	7.357099	8.6148373	7.083147	7.035078	7.332771	8.485475	7.227634	8.066067	7.610513	7.744176	8.251158	8.164794	7.03389	7.482594	7.237468	7.983253
ANPEP	6.988805	7.127223	3.504268	3.3350796	3.355549	4.386592	6.361562	3.3268685	3.896481	6.1977539	4.8765035	4.913719	7.488326	3.843602	4.000256	5.371787	6.502798	3.6176211	8.162453	3.601788	7.614908	4.540525	4.591117	4.634914	4.002847	6.513223	4.427322	4.641015	4.622961	5.779273	4.139917	4.357954	4.069637	4.917111	4.474474	4.371536	4.617533	4.339888	4.132926	4.501433	5.124673	10.567407	4.522567	4.062003	4.564098	4.377917	4.053872	4.510886	8.824015
ANTXR1	4.96816	5.341884	5.5621	5.4320604	5.078453	5.59637	5.435871	5.3697054	5.191926	5.1513348	5.1488962	5.126542	5.045515	5.337018	5.549571	4.803722	5.111164	5.3651926	5.21543	5.281662	4.956499	6.422418	5.353014	4.949541	6.541166	6.670073	5.745814	5.263341	5.168972	5.349789	4.711071	6.757701	5.538004	5.219892	6.6747168	5.027411	5.29381	5.181414	6.709334	5.831773	5.676	5.492038	5.306075	6.694731	7.134716	4.929977	4.925432	5.13752	5.323736
ANTXR2	6.822835	6.258648	6.174018	5.9047887	5.721254	5.760714	6.044791	5.5763583	5.761881	5.5409572	5.7912779	5.8887	6.378114	6.110022	5.602028	6.21726	6.381627	5.9497833	7.440052	5.761098	7.344088	8.263914	6.270647	6.056618	8.909042	7.238293	7.095207	6.368244	6.084177	6.541824	5.910844	8.456746	6.393648	6.193473	8.4053619	5.898247	6.403272	6.081303	8.93272	6.440267	6.375843	7.160647	5.933729	8.682007	8.675687	5.870295	5.89464	6.709104	6.441363
ANXA1	8.852939	9.167116	8.489392	7.3201406	7.659081	8.12863	9.405985	8.8649512	7.59252	8.8201085	8.5405268	8.694756	7.856549	7.986664	8.819232	7.863499	7.997861	8.0972646	8.895214	8.406837	9.984745	8.602523	8.049016	7.762402	8.523457	8.869562	8.598472	8.192614	7.883891	8.168714	7.552796	9.638901	8.31772	7.490579	9.3538177	7.717318	7.987058	7.840417	9.03127	9.002368	8.230274	8.91476	8.173597	8.614683	9.856785	7.474223	7.944071	7.960662	9.10628
ANXA10	13.44817	13.737222	13.280025	13.2048707	13.050743	13.280025	13.42125	13.4481695	13.050743	13.3634407	13.1043712	13.30966	12.925481	13.177509	13.44817	13.204871	13.513708	12.9743998	13.737222	13.30966	13.82038	11.915402	13.757985	13.300792	5.287361	11.599161	13.278589	13.642373	13.600419	13.926193	13.310162	8.960273	13.190184	13.401583	7.6643087	13.48144	13.364456	13.421542	7.961423	13.246329	14.174419	13.623057	13.464318	4.194177	4.101202	13.516178	13.757985	13.31565	13.686956
ANXA11	8.731634	8.667819	8.745006	9.0736068	8.790328	9.08846	9.001272	8.7910694	8.787714	8.7209932	8.9040994	8.506159	8.881916	9.065632	8.888732	8.909071	8.869347	8.8287802	8.922454	8.806148	8.659346	8.50157	8.692528	8.507504	8.305519	8.332792	8.491193	8.762744	8.800187	9.047026	8.481724	8.563842	8.439047	8.406455	8.4296694	8.647497	8.695485	8.479804	8.513476	8.684057	8.770046	9.079794	8.472427	8.614961	8.917948	8.565062	8.746313	8.697052	8.864469
ANXA13	10.048091	8.301115	3.438329	3.8527522	2.950726	4.593622	8.434102	3.7638823	3.629802	7.0108023	4.9199229	4.579649	10.639741	3.96449	7.019377	6.86098	8.161608	2.8949724	9.75471	3.796737	10.385178	6.589658	3.75809	2.762526	7.991252	8.54872	6.340577	2.777909	4.215938	5.765171	6.226021	7.253184	4.203538	4.11909	7.6885238	3.636843	5.337241	3.634132	7.605934	4.095661	4.716287	10.593124	2.88166	8.143649	7.230101	3.992349	4.506555	4.06376	9.729171
ANXA2	11.256275	10.665331	10.039428	9.5426103	9.390709	9.891829	10.704289	10.010899	9.692814	9.8161936	9.6410483	9.794595	10.539325	10.033836	10.278304	10.173048	10.526539	9.7734049	11.643049	9.702097	11.314668	10.814315	10.239242	9.544746	9.902001	10.086582	9.727952	10.308799	9.567542	10.340923	9.474855	10.175037	10.180716	10.097678	10.2042255	9.501131	9.731875	9.58965	9.182618	9.703846	10.582504	11.39039	10.309286	9.551596	10.01298	9.708347	10.308365	10.003337	11.288669
ANXA2P1	7.212362	6.831553	6.289177	5.8929394	6.005814	5.701101	6.712178	5.9773013	5.864674	6.0778855	6.2491627	6.345527	6.805821	6.558737	6.442179	6.789447	7.082167	6.1849984	8.363454	6.299693	7.804839	5.486192	5.987208	5.698118	4.716759	5.773263	5.942016	6.348205	5.995372	6.751687	5.760437	5.814483	5.689732	5.93207	5.8843084	5.890308	5.993212	6.032829	5.19422	6.053635	6.631187	7.288047	6.224281	5.467339	5.879326	5.635456	6.203541	5.809236	6.953772
ANXA2P3	7.364501	7.265378	6.748033	6.2275807	6.233278	6.540412	7.121657	7.0328362	6.35641	6.3633707	6.1794199	6.411516	7.028049	6.237453	6.911942	6.41022	7.177532	6.2670046	8.20969	6.101387	7.672749	7.430983	6.194067	5.580522	6.229608	5.847115	5.903076	6.245006	5.863661	6.468629	5.464045	6.536103	6.319907	6.358619	6.7352544	5.47473	5.86336	5.899562	5.260313	5.806233	7.007919	7.702328	6.672685	6.02806	6.432582	5.985388	6.398311	6.135668	7.675573
ANXA3	10.441532	10.650921	10.78894	10.3951988	10.369565	10.476792	10.759842	10.7213196	10.61085	10.7634263	10.4228278	10.343833	9.934874	10.530135	10.78894	10.467988	10.351858	10.3383863	10.408817	10.749686	10.27191	8.583547	10.061368	9.568315	8.679099	8.502751	10.050728	10.169174	10.299315	10.514597	9.774234	9.831037	9.629115	9.864453	9.4680612	9.80549	10.110322	9.951807	9.555413	9.882814	10.576122	10.095425	9.880287	9.09098	9.688512	10.065827	10.21953	9.745785	10.312971
ANXA4	12.130883	11.626164	11.654398	11.023812	11.067208	11.331233	11.626164	11.3593053	11.555532	11.4610096	11.2964859	11.58194	11.844282	11.445394	11.513372	11.571987	11.735597	11.832687	12.146459	11.38042	12.097079	10.495065	11.866718	11.585431	9.858607	11.442708	11.203566	12.07473	11.894208	12.140848	11.096959	10.2192	11.136265	11.485313	10.2103909	11.512605	11.186662	11.511477	10.258873	11.376286	12.208457	12.559724	11.930006	10.584846	10.94587	11.326397	11.375187	11.665657	12.27785
ANXA5	11.035271	11.390393	10.494461	10.2418499	10.747069	10.834562	11.098226	10.7060391	10.933321	10.8196145	10.75752	10.749404	10.451856	10.307165	10.57388	10.834562	10.937077	10.7804733	10.603514	10.721388	10.831372	11.05618	10.836995	10.756302	11.404044	11.707002	11.249245	10.764484	11.176434	11.176434	10.829465	11.623863	10.876699	10.405109	11.7126759	10.851127	11.241452	11.123333	11.744184	11.172436	10.709701	11.004767	11.128952	11.600932	11.821086	10.950441	11.215335	11.01813	11.153095
ANXA6	6.483374	6.344466	6.803729	6.8437133	6.570357	6.881549	6.331226	6.1675287	6.63757	6.1636599	6.2558501	6.484119	6.500919	6.644651	6.334543	6.707468	6.501714	7.1332154	6.700946	6.570357	6.309265	8.299905	7.334765	7.068893	8.658354	7.331788	6.979372	6.878718	6.682521	6.910706	6.82155	8.672598	6.985497	6.879541	8.7524202	6.933473	6.936199	7.131535	8.171432	7.420659	7.243072	6.801647	7.054082	8.475558	7.715654	7.004558	6.83733	6.838748	7.249128
ANXA7	9.616375	9.75877	9.707619	9.7450089	9.646995	9.800633	9.703176	9.6987143	9.849955	9.8299524	9.6778997	9.739173	9.373112	9.602425	9.741957	9.66952	9.879599	9.8315436	9.250003	9.898239	9.323818	9.540195	9.852913	9.562407	10.030953	9.508603	9.756384	9.523998	9.60603	9.600905	9.29603	9.928636	9.250133	9.425452	10.0105822	9.395009	9.498514	9.3086	9.647494	9.401642	9.844623	9.571264	9.622144	9.875316	9.989261	9.359183	9.508049	9.393864	9.706124
ANXA9	3.831943	3.950118	3.522738	3.720109	4.272472	3.672407	3.872451	4.0249589	3.476656	3.9017478	4.1852247	3.829289	3.539808	3.740976	3.790302	3.821619	3.699081	3.8205227	3.881121	3.93858	4.1558	2.677569	3.752909	4.046181	3.052691	6.946252	2.80481	4.015721	4.202826	3.846761	3.312952	3.94832	4.250213	3.727249	3.7387312	3.833449	3.987682	3.907477	3.996019	4.079271	3.478281	5.118542	4.298995	3.428956	3.519252	3.982253	3.924673	3.746255	4.198795
AOAH	6.041246	5.6837	6.738949	5.6748191	5.595534	5.802731	5.574771	5.8292609	5.840996	5.7856296	5.5660171	6.603469	5.509105	5.669107	5.74498	5.424477	5.519307	7.0162909	6.040893	5.625748	5.943035	6.262384	6.15896	5.984599	5.500591	6.952374	5.979541	6.609608	6.328847	7.22177	5.723	5.866085	5.57267	6.030919	5.1453849	6.221133	5.756237	6.071791	5.292574	5.384986	6.731627	5.561925	6.38371	5.504697	5.048151	6.237601	5.224297	5.788007	5.862461
AOC2	4.131351	3.759933	3.982412	4.3736386	4.105223	4.20353	4.074834	3.4650713	4.308823	3.6957687	3.9497414	3.916873	4.399393	4.42107	3.726985	3.818219	4.010143	3.6556973	3.91048	4.090963	3.740045	4.652455	3.60839	4.013954	3.862702	3.413167	3.933292	3.641241	3.691796	3.97879	4.325873	3.601485	4.275434	3.732628	3.5436952	3.822432	4.090908	4.198139	4.200017	3.934277	3.578884	3.415979	3.960471	3.86012	3.162328	3.286965	3.739348	3.935185	3.688599
AOC3	7.50961	7.269605	8.148385	8.3566363	8.047347	7.707129	7.991721	7.3968346	7.767497	7.7448427	7.9335935	7.886372	8.008013	8.863378	7.891197	8.420417	7.351734	8.039308	7.557383	8.235331	7.805552	9.774157	7.578049	7.457995	10.880548	9.878078	9.686825	7.695778	7.718506	7.854107	7.365849	10.601116	8.560018	7.046084	10.2000117	7.312863	8.028457	7.465216	11.245791	9.017904	7.711545	8.291405	8.007139	11.178536	11.452302	7.792249	7.093772	8.624966	7.799954
AOX1	4.595704	4.774747	4.60077	4.7878856	4.783415	4.891323	4.996158	4.9118774	4.96594	4.7878856	4.9622327	4.712238	4.643514	5.299784	4.938117	4.987177	4.729103	4.7722919	4.743511	5.269942	4.553112	6.753909	5.071189	5.277159	7.01758	6.31289	6.092385	4.787795	5.22759	5.316011	5.860139	7.405576	6.307656	4.790749	6.5637826	4.457709	5.269123	5.084234	7.482948	6.841998	5.119632	5.839517	5.192102	6.871272	7.490739	5.27571	5.209845	5.543866	6.110536
AOX2P	2.452337	2.402127	2.602157	2.2116646	2.418853	2.600002	2.545171	2.5046004	2.444957	2.3404676	3.0689487	2.350082	2.70663	2.307565	2.23075	2.30631	2.804319	2.6581417	2.675565	2.261834	2.582359	2.506139	2.450243	2.421608	2.479108	2.485316	2.43061	2.585486	2.502727	2.491081	2.517342	2.443819	2.511689	2.509244	2.4940866	2.848934	2.455382	2.499024	2.448131	2.450691	2.481384	2.680638	3.262266	2.477806	2.42009	2.492739	2.482018	2.463672	2.408823
AP1AR	5.647225	5.235234	4.994613	4.9806674	5.010383	5.17148	5.441736	5.3609878	5.26723	5.2896008	5.587803	5.419882	5.329669	5.116956	5.722571	5.46162	5.502556	4.9464127	5.748468	5.440544	5.390096	4.168169	5.178347	4.783762	4.983947	4.527181	5.062133	5.059936	5.250806	5.135848	4.908699	5.182825	4.870835	4.854662	5.1400562	5.128951	5.170254	4.647687	5.131112	5.033809	5.459023	5.712902	4.863599	4.899407	4.948893	5.202892	5.145747	4.855913	5.498786
AP1B1	7.942965	8.205764	8.138888	7.9071093	8.22089	7.921957	8.054427	7.9804805	7.897773	7.9336625	7.9027415	7.749054	8.016787	7.824523	8.000415	7.865097	8.043901	8.1362692	8.650821	7.547714	8.543398	7.49883	8.351744	8.174978	7.55938	7.760856	8.311746	8.526065	8.656702	8.743759	8.745703	7.908948	8.414571	8.648253	8.0628384	8.890454	8.74638	8.827784	7.692418	8.522852	8.342336	8.526585	8.614147	7.839111	7.968551	8.812055	8.553138	8.797791	8.670929
AP1G1	8.75933	8.895608	8.934805	8.8019625	8.778949	8.732879	8.816784	8.8339644	8.636772	8.8257109	8.8231932	8.799648	8.645321	8.794751	8.795261	8.625516	8.741337	8.6927854	8.989866	8.624424	8.799648	8.6887	8.87611	8.920656	8.073363	8.57519	8.628139	9.092787	8.805872	8.736413	8.9933	8.128492	9.1374	8.893093	8.007632	8.848574	8.512563	8.803308	8.611172	8.755321	8.502658	8.615371	8.536306	7.965786	7.888486	8.65645	8.850772	8.618389	8.253981
AP1G2	6.905462	7.039803	7.249588	7.8827518	7.248613	7.224498	7.153069	7.2181273	7.263864	7.1589876	7.3486689	6.821234	6.868573	7.102326	6.845469	7.194104	6.591736	7.2904072	6.760611	7.48681	6.482168	5.931232	7.137899	7.099393	5.451616	6.614466	6.838878	7.123561	7.084668	7.188061	7.116956	5.649921	7.034055	7.235377	5.7259644	7.240436	7.200575	7.448394	5.639762	7.157242	7.225525	7.301693	7.213689	5.612747	5.693326	7.204312	7.143353	7.253262	7.319753
AP1M1	6.898471	6.821636	6.849323	7.0646861	7.038442	6.872196	7.117575	6.905807	6.692522	6.9332116	6.8573734	6.744119	7.023813	6.923109	6.873318	6.754976	7.217421	7.0457536	7.279975	6.963964	6.878968	7.492915	7.348818	6.961089	8.441462	7.704811	7.327174	7.069153	7.07756	7.526442	7.247478	8.550503	7.431239	7.317877	8.514853	7.31339	7.500029	7.499161	8.108116	7.432859	7.309451	7.431239	7.284791	8.345312	8.120306	7.379838	7.30632	7.272666	7.239684
AP1M2	8.408965	8.611936	8.107692	7.9223162	7.735395	8.424727	8.466533	8.7786902	8.256529	8.4279024	8.4599256	8.300156	8.129541	7.861439	8.361834	7.91436	8.451937	8.1493933	8.579708	8.162222	8.758974	7.773119	9.08354	8.842238	4.608507	7.976271	8.6115	9.08562	9.092515	9.28246	9.168296	5.871581	8.949788	9.142632	5.6620937	9.270164	9.103838	9.142258	5.310543	8.904592	9.115922	9.400963	8.62279	4.778059	4.800734	9.171713	9.180659	9.199005	9.374395
AP1S1	8.603215	8.160429	7.682883	7.2718594	7.325331	7.667345	8.136773	7.6536952	7.595849	7.7793236	7.7536953	7.879501	8.10984	7.578461	7.802459	7.745331	8.374307	7.456569	8.559032	7.773817	8.493738	6.487809	8.234019	7.137971	6.735421	7.019461	6.914821	7.272634	7.45449	7.920678	7.453508	6.799462	7.028357	7.442117	6.9458907	7.741773	7.217215	7.516093	6.056467	7.415849	7.562377	8.442915	7.838396	6.814971	6.236175	7.36649	7.903775	7.033803	8.088105
AP1S2	5.686017	5.84435	6.372758	5.6985357	6.062174	5.932456	6.075694	5.9191232	6.06015	5.8964693	5.8922321	6.126409	6.004498	6.439463	5.939952	6.209142	5.943703	6.2880577	5.400462	6.124155	5.695206	6.657872	6.433297	5.793128	8.437276	6.57815	7.309588	5.863777	6.453488	6.646279	5.832184	8.502125	5.781562	6.022598	8.5868475	6.139318	6.186879	6.071638	8.49598	6.11931	6.603706	6.229514	5.901399	8.600562	8.306567	6.058297	5.787047	6.319333	6.490234
AP1S3	5.71628	6.29301	5.039605	4.5968195	4.353523	5.011587	5.662063	5.7194938	4.988596	5.630751	5.5834423	5.678178	5.065978	5.336675	5.901725	5.139302	5.642913	4.789308	5.43018	5.544824	6.120588	5.639795	5.404575	5.012903	3.239006	3.868496	4.70894	5.450591	4.857699	5.689108	5.411285	3.660715	4.939984	5.069309	3.0908998	5.23895	4.847186	5.229953	3.640092	5.019558	5.956868	5.42632	5.151744	3.526275	3.748558	4.838916	5.207458	4.858383	5.7797
AP2A1	5.531333	5.354725	5.532568	5.6602363	5.445708	5.578333	5.7936	5.578125	5.497649	5.5232204	5.5670804	5.62786	5.612734	5.577604	5.584232	5.508183	5.676464	5.5258713	5.966681	5.617459	5.81731	6.057375	6.123071	5.41798	6.413884	6.25012	5.91075	6.131941	6.173925	6.372948	5.830943	6.43633	5.828303	5.943559	6.7447481	5.972768	5.726518	5.846512	6.70962	5.992266	5.908603	6.626549	5.909089	6.777398	6.554698	5.912948	5.926319	5.920571	6.296236
AP2A2	7.353366	7.163239	7.499917	7.3981287	7.017322	7.396881	7.365911	7.0367994	7.284501	7.2145036	7.2946533	7.138437	7.480538	7.293385	7.332173	7.256975	7.392131	7.4154325	7.525178	7.152918	7.524756	7.617374	7.378532	7.327371	7.88742	7.444024	7.425129	7.194319	7.242866	7.541254	7.243474	8.077431	7.209883	7.257947	8.2408041	7.37409	7.464289	7.482656	8.057688	7.424836	7.417842	7.650263	7.198841	8.284625	8.159555	7.283022	7.079839	7.456717	7.372726
AP2B1	7.979448	8.062001	8.033408	7.1277671	7.547482	7.889926	8.052482	7.8038798	7.679143	7.9114801	7.7187468	7.630151	7.642822	7.623347	7.826924	7.542138	7.777349	8.1919133	7.892749	7.809242	7.780456	8.025872	8.513799	8.130735	8.093789	8.090205	8.126217	8.475961	8.185903	8.230303	8.318825	8.658734	8.112154	7.979594	7.957229	8.081686	8.205709	8.267192	8.909526	8.042729	8.681569	8.461813	8.121365	7.860905	8.355898	8.214399	8.301791	8.344479	8.941897
AP2M1	9.858189	9.709337	9.780043	9.0986209	9.163158	9.706461	9.771791	9.6134039	9.036742	9.6144778	9.8386283	9.492556	9.556568	9.600417	9.708275	9.695962	9.795956	10.0910876	9.807525	9.676062	9.893561	11.98082	10.830648	10.597114	11.929259	11.160947	10.758835	10.608781	10.470813	10.799964	10.379104	11.441425	10.313392	10.447706	11.8157467	10.571785	10.600922	10.494594	11.389854	10.436219	10.845307	11.047795	10.510085	11.734964	11.51063	10.692846	10.475376	10.701383	11.155453
AP2S1	10.30881	10.418407	10.43775	9.8877295	10.013226	10.12622	10.337972	10.2088279	10.118039	10.3270097	10.0756496	9.996301	10.25668	10.015951	10.30881	10.041115	10.328249	10.444307	10.36164	10.157673	10.395462	10.870815	10.843121	10.636482	10.810478	10.916642	10.386582	10.821141	10.393679	10.675635	10.400133	10.481221	10.240729	10.548351	10.3745066	10.56777	10.265531	10.361139	10.500173	10.234629	10.553519	10.588015	10.377573	10.619926	10.021578	10.47101	10.384276	10.500173	10.705591
AP3B1	7.958765	8.093258	7.675838	7.9215323	7.538216	7.83689	8.129209	7.86504	7.922312	8.1325479	8.0658626	7.850297	7.572687	7.53119	7.941636	7.780306	8.091426	8.0505634	8.210997	7.83235	7.848543	7.788405	8.17015	8.383533	7.70236	7.863544	8.062267	8.09628	8.206258	8.153164	8.52851	7.475112	8.032853	8.140792	7.6039957	8.582978	8.586011	8.392761	7.386425	8.329706	7.915281	7.839323	8.625677	7.434968	7.278045	8.687838	8.620159	8.533252	8.256613
AP3B2	2.591356	3.046771	3.12093	3.2491196	3.894807	3.591984	3.590668	3.283593	3.593345	3.1857774	3.5293628	2.6681	3.16405	2.945355	3.103469	3.518315	2.988999	2.9089697	3.216669	3.14789	3.254528	3.084384	3.439545	3.613668	3.783138	3.421502	3.617519	2.962237	3.732849	3.224296	4.405876	4.260676	3.174293	3.626186	3.7539891	3.504419	3.979128	3.235885	3.901647	3.600459	3.241303	3.70272	3.653258	4.401064	3.335329	4.012433	3.715263	3.482924	3.592701
AP3D1	8.871489	9.191418	9.118829	8.9976476	8.797759	9.089008	8.94814	8.6210403	8.8263	8.8332816	8.8727574	8.73148	8.864923	8.795496	8.63553	8.847159	9.005584	9.2307806	9.196239	8.6243	8.992751	7.721218	8.373993	8.176415	7.665266	7.855333	8.305117	8.621775	8.32902	8.878957	8.451771	8.10015	8.253988	8.509946	8.5027852	8.613792	8.373993	8.762368	8.145365	8.330525	8.858807	8.612286	8.597121	8.244081	8.149474	8.680017	8.69826	8.415688	8.755494
AP3M1	7.183723	7.131193	7.221546	7.5637468	7.539399	7.343398	7.326819	7.3885059	7.200753	7.2067092	7.2437166	7.361724	7.281368	7.331597	7.407723	7.21194	7.328754	7.2613498	7.189885	7.328379	7.376308	6.940439	7.225813	7.004962	7.528654	6.395468	7.060364	7.153505	7.263596	7.398718	7.261338	7.409979	6.966483	7.241995	7.6618457	7.193279	7.17428	7.051889	7.239868	7.076485	7.197265	7.287639	7.076123	7.266092	7.390966	7.093829	7.138133	6.966063	7.177803
AP3M2	6.932047	6.790657	7.00876	6.8502783	6.505537	7.182588	6.883276	7.0259757	7.044252	6.7546561	6.6656041	7.054137	6.905128	7.199144	6.91395	7.083845	6.675852	6.635457	6.358322	6.986936	6.547184	6.623629	6.572215	6.829728	7.329111	7.09638	6.571931	6.680285	6.720565	6.500757	6.426084	7.025924	6.530402	6.550175	6.9750676	6.736712	6.663756	6.637362	6.552911	6.460777	6.589484	6.588191	6.40291	7.255426	6.957808	6.647349	6.401083	6.520367	6.441398
AP3S1	10.302218	10.419738	10.177095	10.2101896	10.056202	10.148715	10.325084	10.3310868	10.249833	10.3660252	10.3690299	10.146109	10.491299	10.14084	10.410286	10.302218	10.278503	10.263659	10.678596	10.358836	10.598635	10.329276	10.343157	10.378102	10.274709	10.233332	10.455497	10.15911	10.358333	10.276693	10.276693	10.355444	10.160475	9.937946	10.2747091	10.082515	10.300764	10.188597	10.306366	10.239028	10.003038	10.688584	10.214884	10.276693	10.903213	10.359796	10.360489	10.081868	10.325906
AP4B1	5.825814	5.665737	5.847426	5.6657371	5.562077	5.673348	5.591138	5.7550458	5.857575	5.7518216	5.6660457	5.706255	5.587653	5.675606	5.771419	5.646317	5.716893	5.863409	5.460787	5.841966	5.577723	4.772013	5.347924	5.322629	4.96707	5.232937	5.177027	5.47991	5.39788	5.600508	4.998328	5.270217	5.328937	5.340034	5.7419369	5.147229	5.30185	5.483445	5.173842	5.203957	6.009523	5.518964	5.394272	5.49119	5.509844	5.312473	5.371069	5.070207	5.56757
AP4E1	5.927846	5.990397	5.888963	5.6677773	5.76129	5.850479	5.989671	6.0888998	5.752103	6.1372498	5.8811785	5.906079	5.785452	6.042072	6.058496	5.827691	5.915052	5.9049333	6.140653	5.800712	5.962141	5.706724	5.590941	5.555485	5.852218	5.687602	5.547916	5.618339	5.341943	5.63211	5.393292	5.779878	5.545898	5.496856	6.0699946	5.415903	5.076029	5.269295	5.733643	5.502159	5.828791	5.939738	5.305879	5.770225	5.80313	5.375148	5.422179	5.435561	5.675798
AP4M1	6.780106	6.834417	6.828449	6.7851778	6.621553	6.776126	7.046722	6.8528681	6.45994	6.4972349	6.7908721	6.871088	6.678698	6.710936	6.825808	6.626468	6.595393	6.3807743	6.852868	6.849888	7.077715	5.999125	6.340431	6.077255	6.735322	6.375954	6.353701	6.30524	6.705	6.745644	6.467774	7.051916	6.468786	6.796259	7.3306974	6.643525	6.713442	6.794244	6.703374	6.55367	6.521325	6.706885	6.644147	7.254406	6.91948	6.530907	6.425633	6.378773	6.67677
AP4S1	5.454941	5.924531	5.437572	5.5835077	5.692188	5.576828	5.876578	5.573697	5.608916	5.5195564	6.0069446	5.96711	5.737221	6.280606	5.940926	5.685166	5.592371	5.4957572	5.582533	5.92369	5.357737	5.531257	5.147654	5.240184	6.416529	4.817051	5.572611	5.229008	5.195946	5.352734	4.972864	6.563874	4.905769	4.976805	6.6788991	5.024456	5.334764	4.83605	6.265186	5.070614	5.238347	4.915165	4.941667	6.53912	6.432267	5.063331	4.976805	5.106908	5.192476
APAF1	6.118372	5.413349	5.603764	5.4966917	5.43315	5.477946	5.550375	5.7988905	5.501983	6.1759645	5.573795	5.508775	5.560197	5.581753	5.847883	5.492871	5.871517	5.4806652	6.314258	5.468854	5.7173	5.292379	4.856745	5.274035	4.838543	5.058062	4.618513	5.377346	5.326692	5.343385	4.777442	4.873803	4.95427	5.266844	4.7770662	4.78663	4.463909	4.729939	4.892305	4.439804	5.787127	5.627556	4.687026	4.684319	5.004507	4.770328	4.637709	4.581246	5.538855
APBA1	4.536182	4.53676	4.52267	4.8051652	4.562692	4.622831	4.505851	4.7155549	4.457497	4.7522952	4.7166322	4.61792	4.679757	4.685615	4.609593	4.383167	4.622531	4.732222	5.130145	4.522999	4.828219	5.422324	5.1017	4.80049	5.592756	5.290111	5.494661	4.544561	4.842208	5.052846	4.90984	5.759096	4.830019	5.279208	5.7034901	5.070416	5.251224	4.800074	5.612023	5.258999	5.38123	5.353841	5.186323	5.94634	6.065805	5.395474	5.119083	5.145877	5.106584
APBA2	4.104467	4.644546	5.256322	4.6677564	4.64732	4.668227	4.484722	4.882062	5.020656	4.5966237	4.3138765	4.946891	4.467975	4.965311	4.397947	4.308857	4.437009	4.6220018	4.660452	4.153811	4.067279	4.699385	5.47306	5.531838	4.183976	5.397602	6.068202	4.90022	5.223535	5.240948	5.48098	4.235883	4.384596	4.559314	4.4168387	4.607765	5.170738	4.552554	5.058394	5.57405	5.804758	4.877208	4.691395	4.1774	4.199507	4.968691	4.238716	4.685342	4.696816
APBA3	5.597155	6.098678	5.957673	5.5759576	5.702253	5.952214	5.617597	5.6870464	5.709205	5.694607	6.0402538	6.194576	5.828658	5.808352	5.968722	5.709484	5.726578	6.1394942	5.790374	5.910402	5.833986	5.969545	5.857125	5.836064	6.399299	5.661401	5.751562	5.866194	6.111284	6.158293	5.830242	6.33213	6.181116	5.831111	6.318084	5.601258	5.918102	5.679299	6.360306	5.606872	6.131281	5.566605	5.046437	6.33832	6.206049	5.541703	5.446848	5.623391	5.973891
APBB1	4.67738	4.664951	5.415448	5.7677354	5.689626	5.526337	5.514416	5.6713159	5.351871	5.1101856	5.3888263	5.13565	5.293177	5.317205	4.976252	5.57588	5.443375	5.4661783	5.552674	5.441059	5.153306	5.862198	5.651937	5.686925	6.603395	5.84177	6.42559	5.569917	5.847466	5.811437	5.910621	7.280056	5.87218	5.482305	7.6394386	5.929415	5.893503	5.792149	6.757526	5.966787	5.732445	5.787957	5.738524	7.530731	7.201736	6.141207	5.680447	6.004283	5.618108
APBB1IP	5.69864	5.57048	6.180431	5.9630021	5.976285	5.71339	5.223061	5.4356511	5.681517	5.312586	5.2876202	6.07279	5.470384	5.722626	5.1797	5.944203	5.392208	6.0063228	5.574498	5.186942	5.129282	6.204263	6.783144	6.689529	5.769541	6.772231	6.243861	6.723127	6.413214	6.84765	5.556674	5.727739	6.084993	6.024423	5.2796927	5.986636	6.054575	6.021425	4.977532	6.09354	7.088921	5.693045	6.308802	5.504862	5.553408	6.096589	5.632405	6.126474	6.690167
APBB2	5.856352	6.056719	5.520031	6.002534	6.40414	6.065155	6.270061	6.1791215	6.249759	6.0177546	6.0584154	5.867441	6.025845	5.714794	6.190984	5.827585	5.91317	5.5753283	5.720182	5.652425	6.213389	6.709328	5.551771	5.785006	7.038462	5.947095	5.983415	5.641422	5.924852	5.787449	6.163151	6.814066	6.283399	6.339338	6.2207294	6.152758	6.158921	6.086664	7.026624	6.293292	5.512865	6.058224	5.859386	6.84856	6.798147	6.02221	6.184392	6.160028	5.687713
APC	5.804238	5.441389	5.316558	5.1016193	5.190693	5.433658	5.343808	5.54194	5.338373	5.6307105	5.8063529	5.427031	5.575042	5.462588	5.641397	5.336112	5.503218	5.3608831	5.797721	5.457591	5.750271	5.817132	5.356662	4.9299	6.307723	4.904653	5.249679	5.588241	5.310775	5.209795	4.92671	6.261219	5.081322	5.135216	6.3610939	5.356662	4.821223	5.240304	5.895779	5.343723	5.434922	5.401816	4.657164	6.024417	6.213989	4.797882	5.050833	5.263845	5.25536
APC2	5.236752	4.922834	5.137977	5.9203229	5.464447	4.875318	5.1339	5.1863359	4.299812	4.7084926	5.7855444	4.740351	4.877351	4.677087	4.423863	4.82077	5.028795	4.798232	5.241577	5.222115	5.578592	5.78526	5.509475	4.283112	5.264333	4.951732	5.97726	5.727452	5.059994	5.862196	5.491574	6.046419	4.985046	5.405582	4.6514376	5.290118	4.418795	4.926518	5.660831	5.4974	3.882541	4.062014	5.294819	6.225628	4.790206	5.417879	4.890913	5.329968	4.218539
APCDD1	7.442281	7.795537	7.890814	8.0535914	8.07646	8.266824	7.783504	7.9342668	8.281306	8.014329	8.1195748	8.073297	7.915608	8.242642	7.619713	8.084806	8.009423	8.2701084	7.180217	7.928584	7.388532	8.679278	8.524278	8.119741	9.824547	8.4384	8.894405	8.122291	8.174096	8.069208	8.182053	10.211379	8.395469	7.787015	9.1235979	8.326586	8.385022	8.006197	10.162324	8.726477	8.167925	8.534928	8.273953	10.096769	9.543519	8.204145	8.143723	8.293502	8.489719
APCDD1L	4.407596	4.344186	4.477936	4.6911438	4.231076	3.972611	4.127468	4.3377583	4.206806	4.2696952	4.8364788	3.562302	4.241745	3.972611	4.050096	3.614729	4.475561	4.0461828	4.712605	4.210442	4.814127	3.426922	5.140324	4.721294	5.246776	4.939688	4.118791	4.720404	4.97135	4.474286	4.750665	6.129128	5.306875	4.451856	5.2310984	3.72277	5.346082	4.252412	4.124262	6.066654	5.381067	5.891992	4.701659	5.458204	5.587733	4.897731	4.481531	4.976538	5.532222
APCS	4.425799	4.540575	4.559833	4.6088147	4.791103	5.021887	4.599264	5.0938631	4.78681	4.4755615	4.859305	4.751256	4.456155	5.067863	3.854598	4.619563	5.021274	4.5469699	4.5794	4.478876	5.326321	4.691698	4.623304	5.042075	4.456182	4.006913	4.843237	4.210295	4.108047	3.983108	5.006547	3.911329	4.526566	4.526196	4.0423301	5.026556	4.870165	5.272015	4.414915	4.373386	4.504561	4.378895	5.190309	4.328069	4.343816	5.222073	5.188099	4.848138	4.381313
APEH	7.342232	7.304397	7.606248	6.9387321	7.226852	7.354572	7.337543	7.3957832	7.359708	7.0150002	7.0659817	7.019482	7.295313	6.990003	7.122161	7.207695	7.34394	7.1528246	7.449009	7.192545	7.671838	6.109823	7.55874	7.08076	6.699708	6.595194	7.271194	7.4041	7.547419	7.791371	7.585304	6.929609	7.444564	7.60436	7.2340352	7.791371	7.719658	7.660982	6.609668	7.361822	7.290919	7.698939	7.490424	7.016619	6.90028	7.66205	7.492716	7.586914	7.786885
APEX1	9.115662	9.177405	8.871015	8.8660158	8.837665	8.78096	8.980139	8.7419953	9.152401	8.9395788	8.9170837	8.761591	9.189715	9.137411	8.824129	9.250123	9.23389	9.1619951	8.807797	8.768031	9.262001	9.258077	9.448472	9.042049	9.211079	9.002165	9.234235	9.481289	9.78415	9.515527	9.609577	9.309482	9.286999	9.446481	9.8405098	9.767872	9.467419	9.598455	9.332736	9.521835	9.268735	9.533644	9.342225	9.536443	9.574832	9.623239	9.508102	9.666004	9.525522
APEX2	7.490398	7.404049	7.472759	7.4112986	7.401857	7.493868	7.596551	7.7035624	7.36271	7.4695756	7.5157378	7.380732	7.335367	7.058819	7.618031	7.40147	7.431361	7.0783337	7.480126	7.499581	7.778624	7.146494	7.499429	7.373984	6.5988	7.253441	7.026692	7.609242	7.479136	7.694782	7.293864	6.484586	7.13103	7.311952	6.5946094	7.324484	7.315186	7.273397	6.704393	7.228908	7.582083	7.586526	7.474858	6.721459	6.668903	7.426705	7.413647	7.282882	7.744481
APH1A	7.95	7.918783	7.402377	7.5347973	7.293702	7.506345	7.642763	7.6180834	7.618466	7.9090238	7.7602118	7.933428	7.453535	7.496724	7.61291	7.609246	7.695395	7.5643805	8.138061	7.849025	8.115425	6.242779	7.914667	6.994635	6.139595	7.081245	7.261015	7.262879	7.179478	7.716008	7.279828	7.044715	7.222836	7.684664	7.02111	7.679587	7.296172	7.314297	6.700157	7.670175	7.782478	7.912724	7.565269	6.818473	6.828646	7.219876	7.459197	7.371098	7.861163
APH1B	6.433723	6.424664	6.761602	6.5216778	6.780545	6.754618	6.184363	6.3222646	6.344356	5.7899441	6.207219	6.722168	6.285732	6.768057	6.148927	6.277426	6.293313	6.6185418	6.337461	6.448176	6.186679	7.082356	6.772571	6.907727	6.786072	7.117454	6.546507	7.028728	6.356245	6.771956	6.726978	6.693312	6.632162	6.554719	6.7840836	6.970887	6.486418	6.759974	6.600944	6.231134	6.42727	6.188613	6.165548	6.750349	6.362494	5.991268	6.018038	6.623291	6.741337
API5	6.756933	6.65421	6.422983	6.4015816	6.576765	6.419438	6.709004	6.3779451	6.454391	6.5280159	6.44416	6.438763	6.61644	6.678523	6.584318	6.621233	6.721807	6.531011	6.452409	6.61026	6.674427	6.421487	6.777892	6.570035	6.993156	6.307309	6.835484	6.890127	7.169462	6.776457	6.821923	7.03376	6.555642	6.489067	7.248073	6.830357	7.029386	6.650917	6.912426	6.564129	6.646166	6.896784	6.568991	6.976586	7.088779	6.871456	7.143311	6.638529	6.657236
APIP	6.725157	6.702287	6.37226	6.6587669	7.125699	6.608265	6.416625	6.7910735	6.456045	6.8889139	6.7976447	6.689648	6.449784	6.567875	6.603021	6.745148	6.905327	6.5516516	6.701608	6.924987	6.206782	6.738074	5.904326	6.383026	6.670388	5.967565	6.673835	5.990918	7.086702	6.214999	6.827413	6.687477	6.863672	6.660325	6.5883788	6.835045	6.790302	6.728536	6.492939	6.564575	6.259413	6.299758	6.150189	6.694439	6.74918	6.918302	6.727642	6.913614	6.271843
APLF	2.214147	2.335253	2.4377	2.7595747	2.555804	2.909835	2.520818	2.5969658	2.976121	2.5279638	2.586505	2.910809	2.524399	2.778266	2.545458	2.774891	2.617724	2.5836262	2.128825	2.922818	2.490195	2.855265	2.485211	2.640277	2.61135	2.479813	2.391222	2.48171	2.543896	2.40041	2.702164	2.464103	2.668785	2.822667	2.7997536	2.505425	2.471238	2.511255	2.488525	2.629712	2.404483	2.371579	2.836551	2.366703	2.699563	2.489634	2.489298	2.503247	2.338688
APLN	5.288482	5.161315	5.183355	5.9973035	6.146969	4.730958	5.161728	5.7424192	5.430366	5.3717219	4.5799854	4.786105	5.045496	5.001276	5.250374	5.41841	5.294237	5.0374362	5.114121	4.909391	5.59894	6.12908	5.620203	6.099261	6.398294	6.057577	6.148682	5.432762	6.151037	5.50621	6.626997	5.506569	5.934003	6.071467	5.7289594	6.497586	6.538551	7.106345	5.752604	6.317203	5.17055	5.753457	6.786106	5.351725	5.798204	7.279995	6.92016	6.778291	4.978232
APLNR	6.00561	5.492524	5.916693	6.7669622	6.270234	6.210038	6.183659	6.1944842	6.196131	5.691602	5.7707086	5.602572	6.159425	6.157984	5.578779	6.097456	5.807955	6.4929655	5.568489	5.996966	5.816653	6.199599	6.38454	6.927034	6.362233	6.488297	5.743677	5.292121	6.094818	6.063925	5.436915	5.912327	7.167864	6.050668	6.7446653	5.86397	6.143181	6.003368	5.925857	5.962816	5.898606	5.96854	5.610234	5.92061	6.420703	7.528934	5.804039	6.009013	6.002798
APLP1	5.209807	5.437598	5.196057	6.7317405	7.899927	5.95988	5.614675	5.7589004	6.871491	5.8109558	6.2820555	5.837252	5.102506	6.021278	5.772515	5.908012	5.440031	5.5614279	5.307724	6.440704	4.918036	5.681334	6.755569	6.907336	5.28411	5.814445	7.119488	6.91638	7.417625	6.67656	7.242647	5.496305	7.577468	7.219465	5.2567601	7.734755	7.306776	7.605049	5.788862	7.160762	5.605318	5.31704	7.426538	5.872869	5.6466	8.098246	7.112163	7.864924	5.351571
APLP2	9.912186	10.008224	9.612562	10.0325864	10.073642	9.987392	9.984892	9.9929838	10.137122	10.1043571	9.9308926	9.849453	10.064164	9.721864	9.836277	10.017523	9.999406	9.7422581	10.191069	9.913074	10.291624	9.920505	9.552977	9.769665	10.298498	10.201157	9.979354	9.656001	9.744433	9.54615	9.813042	10.650252	10.228349	9.831327	10.1240819	9.790092	9.749573	9.769665	10.797731	10.07518	9.776344	10.262859	9.657536	10.578624	10.529466	9.930055	9.592741	9.977446	9.64184
APOA1	5.301952	10.119834	4.554666	4.7614341	4.770873	4.784732	6.767703	4.6900523	4.737465	6.4123631	4.9625826	4.474668	10.111612	4.609097	4.578078	4.700427	5.334646	4.5832916	8.683704	4.569583	10.091046	4.140999	6.335413	4.918188	4.132171	5.359877	4.990977	5.332367	7.068383	5.89342	8.391673	3.895454	6.25897	6.241878	3.4825026	6.341468	7.184727	6.338977	3.604065	5.733354	4.270369	11.344993	7.376265	3.784535	4.039456	8.302421	7.268246	5.85838	9.221698
APOA1BP	9.792029	9.678253	9.740053	9.8268442	10.165745	9.72136	9.778066	9.8072749	10.009348	9.7920286	9.8446524	9.521445	9.668258	9.728812	9.793386	9.830583	9.816732	10.0011014	9.411081	9.897156	9.752378	10.107211	10.321747	10.024512	9.859863	10.614499	9.922609	9.944592	10.167978	9.991295	10.215734	9.952626	9.995869	10.188948	10.0356548	10.320806	10.216584	10.188948	10.155788	9.914231	9.862168	9.922609	9.890856	10.273676	9.866385	10.202869	10.19809	10.268341	9.956176
APOA2	2.564759	2.543254	2.344778	2.3999457	2.605886	2.55234	2.179992	2.8644942	2.662152	2.2318714	2.4171905	2.472203	2.748686	2.386693	2.157927	2.647327	2.310058	2.23099	2.329348	2.434864	2.354404	2.065967	2.32144	2.124061	2.056599	10.964686	2.32956	2.066225	2.40028	2.108902	2.070816	2.434292	2.835776	2.062533	3.8708616	2.533043	2.120746	2.037805	2.449019	2.676655	2.068076	2.209094	2.128974	2.251522	2.058624	2.062662	2.031445	2.041323	2.000467
APOA4	4.948307	10.420769	4.02952	4.4775	4.171231	4.408761	7.089761	3.7618167	4.256893	7.1537911	4.1187926	3.674121	10.731378	3.894722	4.014729	3.321367	4.375316	3.4981854	8.168665	4.106498	9.657699	3.704722	3.931344	3.958753	3.679094	6.2816	3.669686	3.688957	3.753869	7.100166	3.698361	3.66686	3.694316	3.696699	5.8578445	3.675517	3.963125	3.693951	4.396099	3.685912	5.80886	11.042024	4.334293	4.151568	3.889452	3.686963	3.667085	3.720448	10.263102
APOA5	4.841992	4.7511	5.768532	5.3562151	4.587152	4.715528	5.183824	4.9199886	4.74485	5.801688	3.9173413	4.928692	4.191547	4.598046	4.26059	3.946689	3.887104	3.797569	3.785835	4.695233	4.766852	5.111186	6.092972	6.610566	5.570273	6.376556	6.637605	5.984926	6.847228	5.914699	7.188626	3.950281	6.380645	6.454362	3.6467749	6.988658	7.19721	7.07497	3.688967	7.241738	4.188657	3.754473	7.314757	3.594426	3.843902	7.360587	7.541285	7.347918	4.146155
APOB	5.245571	6.728393	3.149921	2.9822538	3.279411	3.399829	5.533164	3.5075229	3.254966	5.4135856	3.4443091	3.470586	7.154432	3.041076	3.143723	3.445106	4.667187	3.349549	6.865226	3.131387	6.89725	4.349045	2.368959	2.279834	4.777196	7.065023	2.150418	3.222422	2.99833	3.514727	2.808084	4.057986	3.427491	2.326854	4.3372258	2.594509	4.742866	2.815286	4.016853	2.436747	3.404797	8.985982	2.390199	4.148691	4.409622	2.783316	2.45076	2.418313	6.860765
APOBEC1	9.32356	9.438998	9.230905	8.0172065	6.732071	9.192038	8.760954	9.4850365	7.732204	8.8195092	8.8676327	8.562987	9.691112	8.291427	8.699646	8.39579	8.759389	7.981188	10.222999	8.967559	9.641139	4.845842	7.319438	5.555898	2.77649	5.092802	7.252165	7.864483	7.711487	8.137724	4.555337	3.173529	4.813103	7.092802	2.7975968	5.647248	4.732055	6.596726	2.75935	4.172555	10.20234	9.78415	5.377697	4.379889	2.744708	3.768111	5.827158	6.855029	10.098391
APOBEC2	4.157192	5.769597	5.77321	10.6121946	14.110804	5.286146	5.24357	8.8520672	8.618556	6.1924867	6.2898402	6.956389	6.018141	6.212631	6.160354	7.889031	5.049546	5.9373676	5.395078	6.93859	4.807398	7.274585	7.5678	7.495853	7.677306	6.38285	7.067752	8.110913	7.63552	7.092861	7.916578	6.569955	8.279506	8.062438	6.0784138	8.338543	8.071997	8.08543	6.4312	7.680768	6.211598	3.979351	7.943312	7.152821	6.568123	7.627384	7.464411	7.761304	5.178304
APOBEC3B	6.03587	6.604804	6.87555	5.2332232	5.925257	6.309931	7.499352	6.4115431	6.178802	7.7546056	6.7992398	3.416913	6.128676	6.254411	3.401649	5.983703	6.105329	7.901513	6.074758	6.96698	6.84742	5.541753	6.113159	5.568806	4.543065	5.503375	5.774334	6.902733	6.260178	7.736184	5.360665	6.11074	4.814655	5.339617	4.9244349	5.347993	4.78015	5.471506	5.03608	4.118405	7.293136	4.446678	6.399688	5.081653	5.486098	6.100394	6.420178	5.916819	5.455234
APOBEC3C	6.478827	6.316576	6.692728	6.6089015	5.953038	6.472705	6.209046	6.3737246	6.483596	6.3653187	6.0708952	6.765316	6.130678	6.40289	6.232678	6.697962	6.12523	6.5318204	6.256514	6.222027	5.868415	6.479414	6.971886	7.099412	7.183816	6.59679	6.820071	7.270485	6.991786	7.075275	6.69566	7.003431	6.515781	6.971079	7.47213	6.578477	6.562121	6.918987	6.980082	6.575922	7.10811	6.568676	7.067207	7.163753	7.210078	7.303321	6.280354	6.758792	7.485001
APOBEC3D	4.667024	4.797134	5.186617	5.8400095	4.943065	5.277345	4.818775	5.6699404	5.180469	5.0872847	5.159635	5.186617	5.385351	4.924973	5.551496	5.32483	5.037883	5.0092099	5.255773	5.171127	4.795205	5.720286	5.4252	5.410422	5.076047	4.789555	4.828646	5.198701	5.252931	5.40269	5.339157	4.654515	5.200054	5.530592	4.3113444	5.473046	5.447861	5.039431	4.714494	5.457964	5.297579	4.528319	5.796207	4.615459	4.422837	5.394975	5.643397	5.501725	5.145918
APOBEC3F	5.934176	5.292642	5.901337	5.3953026	5.678296	5.633435	5.374565	5.8079159	5.664521	5.6914153	5.3949123	5.890043	5.629124	5.688453	5.614715	5.557785	5.266481	5.8483033	5.446161	5.455781	5.639728	5.546435	5.473656	5.459344	5.858867	4.929136	5.216405	5.683059	5.297849	5.376976	5.10075	5.411665	5.150777	5.429404	5.453939	5.107941	5.252575	5.305574	5.426313	5.03222	5.518362	4.984711	5.390226	5.538133	5.521946	5.305275	4.803028	5.133838	5.598773
APOBEC3G	6.713423	6.480954	7.358511	6.8239736	6.696655	6.488534	6.390492	6.3634899	6.646813	6.5969262	6.136188	7.39334	6.328216	6.673325	6.345705	6.542345	6.60072	7.2219826	6.657391	6.485063	6.336596	6.380898	7.14727	6.877493	6.688326	6.424393	6.990522	7.226466	6.981147	7.316805	6.033162	6.884493	6.478864	6.917702	7.0140169	6.861744	6.803685	6.899592	6.352668	6.728258	7.579304	6.454339	7.492111	6.862989	7.151328	6.436681	5.882046	6.737717	7.533527
APOBEC4	2.118692	1.828186	1.978579	2.1803016	2.176639	2.101394	2.36818	2.2439969	1.868474	2.1949798	2.3171231	1.824106	2.246607	2.499916	2.104788	2.260229	2.236595	2.0111816	2.012785	1.970448	1.938677	2.273516	2.234129	2.305159	2.259278	2.259806	2.221473	2.264008	3.224629	2.267498	2.285596	2.237213	2.249744	2.292846	2.2783542	2.226339	2.243214	2.275229	2.237213	2.235316	2.24466	2.456091	2.245324	2.295478	2.214401	2.26683	2.261058	2.251669	2.628638
APOBR	6.452738	5.173556	7.108345	5.5681994	5.011593	6.43683	5.666689	5.7222625	5.827124	5.278439	5.1900511	7.057877	5.953063	6.590596	5.282034	6.038005	5.952203	6.8088435	6.865987	6.033312	6.479154	6.031943	6.068397	6.272744	5.017188	6.226224	5.719876	6.432432	6.047081	6.410512	5.548317	5.198078	5.541417	5.99414	5.0245096	5.63323	5.460358	5.877396	5.2093	5.358019	7.011281	6.298462	6.366967	5.127082	5.350906	5.77827	5.548054	6.009685	6.36186
APOC1	6.656764	6.651855	8.13035	7.6509033	7.476975	6.89379	6.734319	6.6305018	7.074691	6.8137362	6.5694469	6.734319	6.529398	8.116099	6.993366	6.879511	6.661375	9.0281601	6.698189	7.198975	6.236475	9.05568	9.310228	9.102121	6.506906	10.048554	8.420553	9.605247	8.446459	9.541553	7.912329	6.008588	7.842758	9.198514	5.945378	8.732231	8.30411	8.639886	4.96574	7.404455	8.740521	8.443935	8.034747	5.868438	5.468996	7.992748	8.107445	8.735387	8.420844
APOC2	3.562202	3.924499	4.611128	4.2450092	3.442491	4.294159	4.035665	3.9795297	4.147296	4.371334	4.4639398	4.131719	4.083782	4.246119	3.959523	4.071245	3.978273	4.3746619	3.36853	4.313173	3.860425	3.352089	3.706069	4.333377	2.96184	7.106224	3.774641	4.653042	3.30474	4.300036	1.893335	3.625451	2.473006	3.719969	2.8490121	3.430584	2.948627	3.434918	2.823873	2.452456	3.838114	5.024906	2.540069	3.631966	3.315907	2.501788	2.593525	3.531469	3.619023
APOC3	4.156051	10.322481	3.509974	3.0977898	3.384826	3.17062	5.200854	3.2952621	3.047473	5.6423977	3.112771	3.52523	10.043581	3.250476	3.347749	3.632235	3.392002	2.8472719	8.354622	3.055373	9.207545	2.787661	2.723196	2.740488	2.741801	7.331532	2.942102	2.727337	2.738095	4.226618	2.759758	2.722032	2.745235	2.771535	2.7706135	3.006568	2.724045	2.734412	3.187187	3.226696	4.491982	9.411031	3.445406	2.779506	2.694853	2.732422	2.987227	2.728079	8.551263
APOD	5.307326	5.534752	5.419615	5.2687893	5.960913	5.633759	5.008841	5.4654482	5.98979	5.0432661	4.9794818	4.800341	6.114186	5.850192	5.117438	5.927454	6.109911	5.9436873	5.186999	5.71623	5.59925	8.76499	7.179633	8.273614	10.177742	9.049144	8.481198	6.174848	8.437017	6.983514	8.142044	9.504629	10.337363	5.993936	8.4377563	7.260168	7.610027	7.413648	9.065513	8.707403	7.825009	8.604168	7.300816	10.596271	10.661002	7.30847	7.907894	7.959423	7.072382
APOE	8.395474	8.570342	9.729109	8.6064949	8.452424	8.65298	8.423928	8.3719329	7.772794	8.365946	8.0569122	8.410381	8.335569	9.329185	8.441681	8.4967	8.453066	9.835321	8.768166	8.200347	8.258417	9.925126	10.724699	10.329916	8.009404	11.450158	9.940478	10.526008	9.997749	10.744746	9.711397	8.869102	9.851992	10.171225	7.5655528	10.472901	9.296941	10.129467	8.138505	9.316792	10.245637	9.764421	8.993391	8.710165	7.612244	9.241238	9.418691	10.217216	9.541936
APOF	2.540785	2.248551	2.143586	2.3195475	2.415454	2.371876	1.95126	1.7101873	2.100061	2.7336914	1.9924882	2.679512	2.19799	2.056391	1.881369	2.417928	2.512203	2.9214202	2.213895	2.051523	2.374367	2.387663	2.083512	2.210911	2.084244	2.069709	2.074019	2.054736	2.089634	2.266125	2.103035	2.280462	2.148154	2.178536	2.1855934	2.112576	2.064053	2.067683	2.411575	2.161024	2.060003	2.041721	2.203212	2.175718	2.047301	2.131105	2.062039	2.394329	2.023984
APOH	3.776734	3.849119	3.818176	5.2525948	6.285741	3.698095	4.001422	4.4085151	4.199607	3.7512547	4.6496689	4.258754	4.990078	4.304177	4.151885	4.104431	4.049721	3.2008777	4.452419	4.122468	4.378297	4.551356	4.545797	6.320443	3.168922	6.647525	6.282274	4.852121	5.535522	5.064095	7.571901	3.951097	6.079367	6.011943	3.7345597	5.749621	8.135691	5.540153	3.882842	6.184326	4.089162	5.204651	6.575717	4.095151	2.122548	5.423439	7.027233	4.861468	4.569913
APOL1	9.376106	9.864074	10.857367	9.3434552	8.738962	10.257871	9.00987	10.0266137	9.204854	9.9555325	9.3171426	11.033161	9.752881	8.397735	8.738483	8.641017	8.916532	9.9172977	10.269901	9.222491	9.06979	8.738832	8.598247	8.896438	8.353934	8.717581	9.080023	9.558007	8.903219	9.153076	8.026766	8.240482	8.465177	9.25065	8.4430932	8.705976	8.156963	8.551499	8.045951	8.53189	9.814696	8.903219	9.74496	8.341824	8.037967	9.191153	8.69695	9.22188	10.077859
APOL2	9.06173	8.772614	10.149056	9.0668036	8.382337	9.234841	8.224961	9.1027668	8.641783	9.3262924	8.414686	10.101236	8.837024	8.493031	8.693455	8.071928	8.235342	9.8465827	9.474601	8.648851	9.076784	8.953955	8.501231	8.757435	8.670103	8.915167	8.715552	9.075355	8.411021	8.921816	7.933754	8.190038	8.377612	8.699521	7.9961371	8.331061	7.813267	8.407337	8.345261	8.349072	9.335319	8.606917	9.193973	8.191295	8.042348	8.298972	7.82334	8.518179	9.483255
APOL3	6.963111	6.60179	7.228062	6.6006451	6.556103	7.060207	6.38985	6.5283427	6.791166	6.7300701	6.3629039	8.186948	6.560306	6.521216	6.387563	6.591277	6.445833	7.0712031	6.628266	6.616958	6.409068	7.339744	6.508492	6.710331	6.389846	7.33414	6.447369	6.960354	6.695919	6.777985	6.218414	6.518111	7.23691	6.826665	7.0728073	6.168389	6.582674	6.512764	6.802166	6.642741	7.395879	6.667827	7.469677	6.937148	7.071675	6.444871	5.387948	6.369763	7.150296
APOL4	4.665748	4.561063	4.624585	4.2430312	4.30251	4.38218	4.4013	4.0574858	4.041617	4.4850703	4.0088567	5.171575	4.202551	4.251354	4.381397	4.241894	4.400947	4.6858144	4.530866	4.391334	4.455538	4.995361	4.407152	4.57995	5.002811	4.862919	4.949984	4.943313	4.730472	4.731828	4.386699	4.533994	5.027296	4.927458	4.7138423	4.798066	4.653093	4.96664	4.875066	4.629841	5.148618	4.585239	5.757094	4.457734	4.319558	4.927458	4.710839	4.891039	5.147579
APOL5	3.280035	2.608931	3.544197	3.5382101	3.644528	2.791222	3.590812	3.3245457	2.845797	2.7903199	2.7566529	3.046088	3.542963	3.37024	3.147452	2.866057	3.023104	2.97975	3.505698	2.732476	3.645904	4.362666	3.57242	4.068625	2.934871	3.615298	3.311874	3.946373	3.765389	3.244882	3.351024	3.842256	3.60421	4.172767	3.2896601	3.306326	3.602056	3.458816	2.825671	3.907653	2.840517	3.368464	3.809356	3.363601	3.357596	3.196268	3.494956	3.359532	3.163534
APOL6	7.160628	6.950783	6.970659	6.5565369	6.017068	6.780866	6.268302	6.8980179	6.358027	6.9055703	6.3685932	8.185437	6.988705	6.783386	6.481548	6.406829	6.336377	6.6095436	7.641656	6.693693	6.908215	6.362924	6.187407	6.364565	6.149462	6.146662	6.633223	6.712308	6.596046	6.896307	6.259502	6.17629	6.515008	6.742704	5.9331498	6.527125	6.600645	6.570614	6.01487	6.706527	7.591116	7.201445	7.807189	5.967872	5.906569	6.946162	6.345816	6.703754	7.271122
APOLD1	5.876788	5.899366	6.532602	6.1422816	6.325687	6.249616	6.173639	6.4822522	6.463835	6.3951391	6.1356378	5.830459	6.285399	6.682389	5.592376	6.335345	6.089582	6.0565134	6.280263	6.398422	5.902273	8.631029	7.103399	8.709221	8.024731	9.408368	8.49143	7.768201	8.661915	8.46324	8.728941	9.436672	8.771762	7.738809	7.8618424	7.888029	9.262564	7.852527	9.869131	9.017585	7.984435	7.386275	8.61522	8.990176	8.949253	7.686724	7.610115	7.956732	6.859427
APOM	6.258492	6.674499	6.139242	6.3976302	6.70352	6.687812	6.62161	6.6369988	6.531553	6.7631405	6.8180461	6.468731	6.829529	6.51938	6.871219	6.601998	6.392044	6.269124	6.720757	6.235146	6.555532	5.860639	6.396495	6.348802	5.977888	7.605318	6.299905	6.38889	6.620067	6.419691	6.843538	5.921468	6.325841	6.514887	6.1260025	6.779622	6.902	6.812629	5.97919	6.504398	6.22334	6.42188	6.39121	6.080388	5.79058	6.525155	6.830433	6.262318	6.580047
APOO	9.143674	8.888456	8.432197	8.8795089	10.00905	8.629196	8.876239	8.9503986	9.133057	8.8236354	8.5640624	8.675612	8.920605	8.130229	8.459695	8.941202	9.204002	8.5295624	8.775466	8.577593	9.163199	8.180512	8.98109	8.75099	8.037876	7.790553	8.939404	9.174253	9.231071	8.834404	9.204344	8.338849	9.325363	9.162398	8.1206779	9.613102	9.12256	9.216236	8.131803	9.020036	8.313814	8.142223	8.913736	8.234449	7.783072	9.360118	8.772164	9.545532	8.49779
APOOL	7.56256	7.518395	6.972374	7.7833088	8.215017	7.251374	7.451393	7.4777176	7.560849	7.5118503	7.3461323	7.556442	7.303521	7.376053	7.403101	7.606351	7.322635	7.1385265	7.356325	7.445371	7.738811	7.6883	6.948507	7.072653	7.568605	6.686709	7.349615	7.252523	7.081574	7.001696	7.795743	6.76402	7.721367	7.622318	7.5988541	7.598517	7.654093	7.49519	7.279331	7.161234	6.367919	6.692798	7.106645	6.9437	6.856821	7.547928	7.206624	7.723528	7.012309
APOPT1	8.190626	8.235885	8.424004	8.5554328	8.556983	8.549401	8.457777	8.43377	8.570552	8.4310004	8.4375448	8.403513	8.376937	8.548718	8.595615	8.475709	8.356347	8.3953625	8.446118	8.396574	8.134736	8.83955	8.098491	8.482967	9.256015	8.134814	8.695558	8.111388	8.612734	8.044861	8.642607	8.477737	8.626682	8.253761	8.9926522	8.317678	8.728711	8.523711	8.570099	8.453779	8.033161	8.269146	8.371382	8.813019	8.773937	8.462452	8.255418	8.609818	8.229475
APP	9.736538	9.72358	9.606923	9.6983206	9.859445	9.646188	9.3577	9.4192978	9.848399	9.2460458	9.3500169	9.178771	9.528326	9.630348	9.286969	9.781799	9.462159	9.6264502	9.771525	9.515134	10.040613	10.80218	9.72883	9.433945	10.675474	10.054598	9.637639	9.667239	9.374765	9.37262	9.526124	10.263291	9.669157	9.716632	9.6197359	9.372087	9.477641	9.492577	10.64041	9.651415	9.366936	10.156806	9.373724	10.049746	10.184294	8.996328	8.940265	9.493686	9.340597
APPBP2	7.506966	7.331299	7.563375	7.5295837	7.820262	7.819918	7.722931	7.660252	7.737328	7.7750733	7.8969429	7.696618	7.624962	7.893009	7.658357	7.735775	7.643565	7.9152825	7.433163	7.753701	7.169469	6.823434	6.980641	6.86344	7.575236	6.910904	7.418337	6.9473	7.295305	7.092463	7.133795	7.781987	7.338446	7.029916	8.1048941	7.183321	7.195319	7.148677	7.598206	7.348355	7.07952	7.035276	6.998431	7.966748	8.037279	7.291021	7.132326	7.323843	6.8335
APPL1	8.376246	8.490904	8.619443	8.9828017	8.795869	8.853479	8.807181	8.5705104	9.016945	8.75983	8.8952405	8.497686	8.377942	8.835803	8.790223	8.88546	8.719834	8.8287862	8.240977	8.813869	8.289619	7.354748	7.861211	8.135239	8.412721	7.940467	8.327611	8.144758	8.619796	8.467498	8.4582	8.038216	8.211571	8.364758	8.2988331	8.47772	8.677351	8.240744	8.077231	8.60538	8.00457	7.986532	8.316426	8.264167	8.412721	8.235763	8.109709	8.201672	7.854476
APPL2	6.968439	6.679314	6.06141	6.5360774	6.786837	6.296007	6.693547	6.6585598	6.55582	6.7750167	7.0041231	6.463453	6.766448	6.519	6.764152	6.547863	6.650351	6.2565261	7.668372	6.720911	7.307735	6.946653	7.563486	7.851911	6.620672	7.518935	7.77085	7.812905	8.493941	7.933584	8.123401	6.952188	7.880394	7.669207	6.6941288	8.073988	8.154934	7.688329	6.744733	7.929368	7.513498	8.625466	6.997657	7.087563	6.844553	8.022918	7.647249	7.470201	8.007895
APRT	10.033856	9.903335	9.68703	9.6686802	9.635469	9.802358	10.098538	9.9262154	10.028589	9.879918	9.9116378	9.487149	9.61246	9.782451	9.948259	9.799446	9.957267	9.916805	9.661971	9.702714	10.042676	9.77035	10.131724	9.839061	9.324819	9.646473	9.599582	9.787568	9.844399	9.986549	9.998434	8.95253	9.797034	9.878698	9.0207408	9.938104	10.098815	9.914911	9.061997	9.809165	9.691467	9.930823	9.904736	8.988716	8.912421	9.804738	10.011858	9.853599	10.275597
APTX	6.724307	6.698057	6.690321	6.6212578	6.678085	6.708058	6.856391	6.8733708	6.634183	6.6849668	6.8570256	6.712657	6.560493	6.81222	6.663655	6.698057	7.001203	6.602106	6.722409	6.617775	6.756479	6.924985	6.497962	6.559372	6.799156	6.123213	6.262787	6.708361	6.343683	6.545504	6.727808	6.653354	6.599666	6.601812	6.7910815	6.537612	6.669558	6.560986	6.710867	6.378556	6.538532	6.333251	6.425582	6.563153	6.255272	6.421835	6.571707	6.31931	6.520667
AQP1	7.214689	7.109745	6.278061	6.6408188	7.467548	5.899644	7.097287	6.0696824	5.277731	5.4709628	5.9648078	6.189757	7.810672	6.358147	6.122576	6.906107	6.716303	6.6465496	7.086353	6.556687	8.03801	10.364901	8.422386	8.263794	11.225845	9.812207	9.600616	7.553833	8.085856	7.767813	7.636025	11.129116	8.845084	8.107086	11.0717486	7.71146	8.706973	8.069754	10.353311	8.835308	6.981188	8.693852	7.758833	11.201566	12.116982	7.064656	6.91021	8.351301	8.01705
AQP10	4.34177	9.995849	3.815103	4.0855758	3.892814	4.219057	4.592264	4.2399549	4.121443	5.9598108	3.7833237	4.92772	7.526224	3.890779	4.078115	3.776401	3.882248	3.8635677	8.574275	3.980481	9.182416	4.774794	5.291672	4.488737	3.215485	3.657535	5.252241	4.945427	5.393728	5.99936	5.566527	3.007142	4.892777	5.327078	4.10443	5.456492	4.967115	5.811385	4.084654	5.56436	3.952961	7.090813	5.503559	3.615969	4.398173	6.349835	5.718957	5.326201	6.715935
AQP11	7.387738	7.807665	5.280368	5.7821398	7.022879	5.590983	6.716834	6.1662149	6.175451	6.5275015	6.137114	6.135361	8.548667	5.44298	6.157114	6.291754	6.504782	5.3541304	8.373263	6.009876	8.413733	4.304877	6.204326	5.913493	4.372575	5.016423	5.943911	6.004948	6.627717	6.195342	6.492818	4.610876	6.331402	6.107541	4.6195336	7.38664	7.093142	6.475216	4.067173	5.997002	5.175416	7.264163	6.313213	4.969263	4.760131	6.62132	6.042171	7.17536	7.221841
AQP2	3.631644	3.809155	3.144241	4.1271103	3.134499	3.262789	3.708437	3.614905	4.016599	3.6739865	3.3710356	3.552024	3.469162	2.698728	3.496528	3.4291	3.253255	3.2677851	3.663241	3.615878	3.834364	3.058412	3.890803	3.127814	3.064424	3.530908	4.360153	4.231673	3.639202	3.476064	3.063089	3.415006	3.693012	3.536366	3.708723	4.530866	4.199185	3.510427	3.560239	3.980371	3.406722	5.067531	3.009575	3.989788	4.458086	3.946889	4.577556	3.71971	4.057211
AQP3	6.364185	6.586919	6.435093	6.6346045	6.432127	6.665761	6.845395	6.4095907	6.144738	6.2471681	6.6266508	6.316809	7.920776	6.300633	5.779727	6.555123	6.280311	6.1423921	7.053995	6.694104	7.058707	4.714676	7.043045	6.78933	4.503972	6.077886	6.920533	7.074289	7.418341	7.008743	7.244582	6.380106	6.92972	6.828996	6.6545617	7.209279	7.557985	7.741878	6.475456	7.216709	7.313795	6.633145	7.027455	6.065363	5.67303	7.61656	7.781298	7.300297	7.291841
AQP4	2.601301	3.288108	2.584615	9.476051	10.466832	2.615597	2.579997	6.1819971	7.194984	3.8134128	2.8555553	3.983884	2.52293	3.010189	2.607394	6.124963	2.809795	2.5853358	2.610306	4.225677	2.372037	4.385967	5.87177	5.878617	2.302715	3.146793	5.743506	5.989357	5.997588	5.097384	6.450803	2.978114	6.889742	6.396481	3.1695308	6.862186	6.261217	6.322007	2.638033	6.121765	1.402716	1.347365	4.76292	2.362665	5.057241	6.290466	6.308284	7.057333	1.682142
AQP5	6.799108	7.899002	7.604161	6.9489571	7.146412	8.086813	8.055394	7.5494908	8.152865	7.8551158	8.089651	7.625853	7.093325	7.439611	7.190821	7.581202	7.524272	7.7882975	5.939185	7.617649	6.309594	6.983863	7.706494	6.938758	5.987563	6.066365	7.000798	7.84612	6.958239	7.060974	7.027927	5.727848	7.603471	7.363379	5.8656325	7.184121	7.476923	7.849605	5.82639	7.117029	8.516939	7.467834	7.18687	6.011996	5.731963	7.723393	7.700267	7.483509	8.909093
AQP6	3.996388	4.383691	4.398454	4.5267104	4.693414	4.73935	4.415063	4.3814198	4.23601	4.5129119	3.8931981	4.353582	4.209112	3.952577	4.354215	4.348775	3.91616	4.0086957	4.340948	3.833102	4.429116	4.281546	4.867796	4.175878	4.951264	4.20676	4.797084	5.137662	4.736229	3.66453	3.930112	5.402477	4.587223	3.84333	4.7645046	4.771261	4.198168	4.962073	5.240948	4.519585	5.370971	4.659965	4.379384	5.498622	4.274324	4.924072	5.183599	4.777677	4.751615
AQP8	4.419157	4.038668	4.821181	4.3625978	4.040209	4.217173	4.419683	4.2147589	4.426141	4.1828554	4.5693812	4.012066	3.836829	4.619627	4.07179	3.842294	4.153059	4.0529752	4.928423	4.312384	4.103688	4.225039	4.993818	5.391434	4.33607	4.940357	5.38508	4.168028	4.734831	3.873283	4.777147	4.134407	4.575471	4.567517	4.3126095	5.41403	4.895038	4.972907	3.901199	5.187523	4.355239	4.549656	5.331591	4.349916	4.528503	5.830372	5.277871	5.296516	4.090668
AQP9	4.447283	4.555386	6.383658	5.071486	4.926297	4.710766	4.791591	4.6094422	4.635122	4.4540934	4.4788824	4.402051	5.368329	4.464578	4.082742	5.104169	4.753155	5.6712626	4.930615	4.393756	4.889208	7.623404	6.261378	6.931657	4.719004	6.429126	6.891885	8.138431	6.1398	8.008197	4.688255	7.035756	4.093846	5.537205	4.1012816	5.112534	5.548048	4.361227	6.165951	5.559232	9.353163	5.349	7.674019	6.461856	6.402064	5.367563	5.523452	6.225515	6.834457
AQPEP	2.672853	1.758537	2.540847	2.8999159	2.387503	2.093627	1.930373	2.4056216	2.628301	2.2101685	2.4742735	1.948721	2.245486	2.113278	3.03316	2.131495	2.047973	2.7126222	2.476394	2.156165	2.266121	3.253567	2.51559	2.539503	3.946455	1.742318	2.510915	2.425093	2.115913	1.645413	2.447405	4.178842	3.96452	2.548134	3.0561377	2.033814	1.869907	2.754798	3.126766	3.617675	2.246131	3.810358	2.477856	3.292157	4.463327	2.082584	1.788403	2.613463	3.96452
AQR	6.578766	6.460918	6.437907	6.5707821	6.659182	6.681592	6.577454	6.7084749	6.711621	6.5779606	6.6775717	6.611676	6.592015	6.721067	6.704859	6.659399	6.596366	6.5288092	6.463241	6.756721	6.48087	6.044864	6.565316	6.391831	6.189761	6.343207	6.479079	6.61751	6.526518	6.604557	6.561815	6.630918	6.394905	6.509555	6.6765251	6.503634	6.430662	6.357942	6.529333	6.410844	6.48646	6.757982	6.13678	6.197004	6.705726	6.596187	6.770967	6.12417	6.599139
AR	4.328395	4.394485	4.405262	5.4525447	4.97325	4.583661	4.469634	4.4863526	5.165599	4.4563491	4.3224056	4.353577	4.308322	4.968941	4.072416	4.634108	4.232041	4.4183043	4.238622	4.566798	4.041339	6.151199	4.511087	4.922652	6.48199	5.339872	5.355825	4.425733	5.044803	4.687122	5.726456	6.536288	5.290286	5.211164	6.3481661	5.015667	5.471759	5.355626	6.463139	5.750305	4.033374	4.556896	5.153798	6.699112	6.47165	5.103863	5.204978	5.016406	4.264565
ARAF	6.573099	6.30479	6.269891	6.6129448	6.365708	6.307335	6.378009	6.834724	6.376076	6.8550129	6.6673434	6.382908	6.41094	6.478511	6.572381	6.629061	6.290905	6.1636915	6.251988	6.470984	6.270214	5.35216	6.46854	6.069658	6.050311	6.027917	6.607996	6.568562	6.7868	6.443444	6.613378	6.778143	6.280529	6.435611	6.7171509	6.558927	6.780465	6.537566	6.614964	6.445811	6.609018	6.487806	6.377548	6.795562	6.590355	6.62166	6.654377	6.504985	6.39374
ARAP1	6.640114	6.412871	6.836451	6.7844935	6.940079	6.878184	6.460993	6.6811171	6.628664	6.6643241	6.5819671	6.622385	6.538919	6.547151	6.728333	6.546259	6.68303	6.7930686	6.745403	6.85782	6.793396	6.841064	6.518723	6.861749	6.471385	6.622157	6.372269	6.781002	6.693583	6.939389	7.115351	6.327798	6.840346	6.864328	6.3956513	6.95649	6.824914	7.197057	6.653191	7.125095	6.972474	6.386037	7.020304	6.735738	6.822634	6.95686	7.141723	7.097966	6.576322
ARAP3	6.493731	6.43151	6.729508	6.3508033	6.598195	6.733205	6.375672	6.3879671	6.384261	6.2524472	6.3383873	6.523043	6.17564	6.533853	6.479322	6.753209	6.238122	6.4889463	6.138314	6.685226	6.279829	6.538022	6.466539	6.613972	6.654306	7.352867	6.45236	6.6127	6.662626	6.660095	6.733827	6.715602	7.075745	6.481077	6.4330155	6.406812	6.916431	6.551906	6.259705	6.676467	6.563057	6.646949	6.670641	6.588357	6.754417	6.372779	6.432767	6.486815	6.456005
ARC	3.906361	3.594283	2.817033	3.1905778	3.579231	3.86545	3.371086	3.3837224	3.265069	3.1391543	3.7786028	3.118575	2.782517	4.006835	4.419382	3.329645	2.952847	3.9158607	3.073021	3.693544	3.467564	4.885006	3.278898	2.518529	5.000794	4.049789	6.871475	3.092573	3.139665	3.626373	2.121851	6.364346	3.583807	1.905087	5.0554815	2.628564	3.673234	3.058164	7.64771	3.798501	3.651341	4.261006	3.511979	6.235863	5.128681	4.123121	3.596258	4.608424	3.554457
ARCN1	9.769949	9.87891	9.888971	9.6981151	9.449981	9.867117	9.886606	9.7357695	9.630125	9.6677113	9.7560302	9.684974	9.763209	9.817722	9.793403	9.758575	9.644085	9.6804809	9.769949	9.678465	9.742718	9.723567	9.353875	9.55355	9.912562	9.704727	9.315685	9.735475	9.524157	9.726348	9.827432	9.749049	9.749049	9.435984	9.5856646	9.363563	9.584829	9.826936	9.912562	9.327652	10.059363	9.811454	9.499864	9.567227	9.369194	9.635486	9.981015	9.381899	9.839627
AREG	6.890863	6.162349	4.9767	5.8536195	5.021638	6.225374	7.46265	5.8880874	4.696689	5.4605636	5.4893873	6.107106	6.155666	6.959664	6.096957	5.838839	6.454952	5.3819529	8.618562	5.940908	5.967032	6.648987	5.221648	6.312721	3.764242	6.019096	5.738801	6.868893	6.324413	6.657865	5.975969	5.924961	5.626897	5.765226	3.1772338	5.287455	6.061322	5.312818	6.517272	6.793701	5.955439	7.294828	5.95045	5.527655	6.493062	5.055912	7.451092	5.118958	6.173908
ARF1	8.268474	8.208543	8.63945	8.6456455	8.118478	8.96354	8.341714	7.8059349	8.150272	8.1010474	8.5144247	8.336496	8.027203	8.756088	8.077491	8.065051	8.219312	8.4440272	8.239428	8.20753	8.104703	5.673285	7.555964	7.339525	6.228223	7.024826	7.649472	7.611074	7.901589	7.932689	7.550861	7.533196	7.586823	7.504939	7.7694147	7.840469	7.413847	7.867701	7.327085	7.587817	8.093385	7.812339	7.803366	7.670172	7.537939	7.988572	7.818403	7.635865	7.925691
ARF3	7.811817	7.764258	7.917056	7.6970398	7.667621	7.747725	7.787799	7.7933633	7.76703	7.7308111	7.6740425	7.74275	7.797903	7.586033	7.783102	7.650286	7.671895	7.8033264	8.036151	7.783102	7.970618	7.811651	8.239917	7.864016	8.2597	8.128374	8.552622	8.339703	8.452567	8.504763	8.998436	8.97934	8.146815	7.760003	8.3707202	8.370278	8.422353	8.423768	9.204789	8.329094	8.309437	8.193587	8.298116	8.481403	8.888499	8.386109	8.515553	8.438036	8.158829
ARF4	11.826369	12.108488	11.585015	11.1365632	11.279696	11.591804	11.803037	11.5428223	11.391249	11.6563255	11.5643895	11.479026	11.479026	11.51377	11.626013	11.542822	11.633605	11.3436472	11.649137	11.429028	11.598856	10.616861	11.481969	11.191353	10.890645	11.438735	11.491782	11.427964	11.554968	11.674869	11.196516	11.473787	11.258494	11.347671	11.4327999	11.326529	11.464644	11.607242	11.192503	11.276265	11.912021	11.680485	11.507094	11.291532	11.380657	11.621108	11.837035	11.285796	11.744726
ARF5	10.321819	10.404982	10.275014	10.2360908	10.515662	10.481778	10.489777	10.466252	10.328789	10.4999379	10.3504915	10.328789	10.152858	10.408991	10.457848	10.372774	10.387759	10.4131497	10.397774	10.458932	10.454633	10.157417	10.615979	10.414151	10.033396	10.49612	10.188031	10.539402	10.23676	10.075227	10.521788	10.127312	10.248741	10.262684	9.7774636	10.018588	10.028533	10.242686	10.274746	9.919085	10.410924	9.876625	9.905127	9.588746	9.85443	10.033396	10.110695	9.958395	9.963221
ARF6	9.199489	9.155551	9.023296	8.8229125	8.635876	8.979484	9.066846	8.825846	8.719029	9.0262598	8.8354644	9.051824	8.822912	9.21038	9.0995	8.901269	8.915388	8.96594	9.260423	8.734392	9.239477	7.742342	8.981186	8.660824	7.906718	8.370662	8.930289	9.039723	8.954954	8.994548	8.521932	8.70772	8.554145	8.560128	8.6737726	8.738197	8.449726	8.583842	8.366999	8.651836	8.982728	9.360037	8.455995	8.511341	8.926223	8.46535	8.960409	8.653391	8.827194
ARFGAP1	8.182051	8.224012	8.522089	8.1250188	8.160889	8.42843	8.461941	8.422051	8.228952	8.2137634	8.214531	8.365916	8.131524	8.464562	8.365485	8.43105	8.21745	8.6444812	8.257021	8.244751	8.294526	8.723632	8.23527	8.581577	8.194702	8.994154	8.049864	8.569367	8.075628	8.396983	8.547031	7.907433	8.237286	8.281666	7.9489061	8.195891	8.176097	8.522514	8.372635	8.188277	8.401769	8.245027	8.208044	7.944629	7.874249	8.11065	8.428161	8.125724	8.241905
ARFGAP2	7.893845	8.06026	7.906765	8.1379369	8.019169	7.943033	8.088963	8.0336814	7.746243	7.6792543	8.1406515	8.012901	7.979637	7.910093	8.060578	7.94402	7.809703	8.0776775	8.068187	8.07255	8.031236	8.366823	7.880869	7.948806	8.390346	7.880869	7.941513	7.982167	7.869979	7.885625	8.105636	8.15768	7.93979	8.138045	8.1442349	7.823193	7.990013	7.839428	8.315898	7.880869	7.721405	7.671681	7.922322	8.28642	8.081037	7.875838	7.934534	7.945199	7.815781
ARFGAP3	10.236726	10.268545	9.921602	9.8675319	9.701947	9.904734	10.087215	9.6243815	9.886027	9.9483119	10.0150656	9.858914	9.820039	10.000318	10.02273	10.036391	9.986854	9.5945688	10.538273	9.763698	9.967528	9.503076	9.732918	9.996612	8.664833	9.51985	9.824157	9.94738	10.125122	9.758944	10.036314	9.419348	10.08675	9.593902	9.0588507	9.942797	9.821712	10.081056	9.660646	9.945036	10.098512	9.88225	9.832612	9.162205	9.540911	10.182314	10.453199	9.894406	9.592058
ARFGEF1	7.827332	7.842535	7.657369	7.7352536	7.828575	7.757739	8.004445	7.8602828	7.809355	8.0630744	7.8303206	7.705972	7.789382	7.921069	7.950357	7.887652	7.936949	7.7210925	7.95569	7.972403	7.800323	7.392583	7.443257	7.864238	7.754358	7.52083	7.05769	7.662004	7.925039	7.440983	7.697296	7.306005	7.720438	7.788416	6.9690946	7.595725	7.511817	7.776006	7.097676	7.693746	7.591362	7.429969	7.15162	7.445841	6.605263	7.756777	7.333176	7.479743	7.082771
ARFGEF2	7.381607	7.164862	7.319876	7.3602409	7.525638	7.203169	7.31082	7.2972154	7.396426	7.4107469	7.1770605	6.930563	7.252123	7.063293	7.289834	7.409694	7.438748	7.1701994	7.502526	7.203876	7.377503	6.966466	7.601955	7.718369	7.216584	7.478631	7.764906	7.801895	8.09991	7.625401	7.896855	7.190928	8.001267	7.887378	7.1551438	8.077112	8.078343	7.918765	6.935968	7.83084	7.35844	7.494467	7.69011	6.987075	7.359524	8.011202	7.865524	8.076727	7.673414
ARFIP1	8.032963	7.926346	7.707739	7.7472644	7.550149	7.808888	7.946215	7.9292905	7.948297	7.8630861	7.9171458	7.935404	7.709576	7.721619	7.895101	7.821856	7.94918	7.7147438	7.99503	7.811373	8.105171	8.337875	8.009128	7.876338	7.926622	7.346473	7.311351	7.674924	7.830428	8.146351	7.652674	7.996333	7.865594	8.37734	7.9481746	7.81347	7.302857	7.535958	7.69494	7.438467	8.259783	8.681484	7.752897	7.803018	7.851723	7.600002	7.56951	7.960368	8.328793
ARFIP2	8.055986	8.249811	7.917451	8.0342911	8.199568	8.220035	8.384292	8.0270818	7.998743	8.2954832	8.3147436	7.983417	8.113318	8.015731	8.338073	8.078332	8.170936	8.0953268	8.281001	8.027082	8.345366	8.969955	9.404637	9.416739	8.165322	9.213328	9.271195	9.648766	9.630249	9.27306	9.818062	8.388287	9.641441	9.394847	8.4703746	9.609109	9.950733	9.756499	8.864895	9.701878	9.223802	9.333641	9.436619	8.382909	8.300974	9.856282	10.30205	9.592667	9.560606
ARFRP1	7.17419	6.87091	6.671578	6.7724161	6.615721	6.591826	6.890167	6.8534912	6.641583	6.6695099	6.615445	7.014858	6.915136	6.876786	6.61888	6.925244	6.833024	6.7060382	7.182809	6.959173	7.292724	7.330692	7.149877	7.237343	7.59854	7.303462	6.95772	7.437323	6.940902	7.097387	7.093514	7.027549	6.948229	7.199439	7.309106	7.236601	7.320778	7.241307	7.232907	6.973203	7.361552	7.213817	7.244049	7.279372	7.18608	7.168679	7.025173	7.227061	7.223617
ARG1	3.236143	2.65859	3.219276	3.2511216	2.747106	2.94617	2.682901	3.1603473	2.344679	2.7229033	2.461151	3.230167	2.776501	2.769047	2.52544	2.702667	2.763175	2.7483558	2.983103	2.684023	3.232527	3.662609	2.399883	3.392445	2.593254	4.049626	4.908622	2.900436	2.592799	2.780291	2.634039	4.298332	2.293	2.068741	3.0807261	2.864931	3.460776	2.091574	2.52948	2.056557	3.74905	2.002024	2.334961	3.837695	4.182479	2.797025	2.545573	1.967431	2.412802
ARG2	5.569672	6.150963	4.794293	4.4987203	5.368929	4.666095	5.53825	5.8166521	5.006129	5.5742997	5.1023675	4.644935	6.507356	5.045578	5.203295	5.096816	5.008488	4.9424989	6.432619	5.445107	5.800204	5.299786	4.726333	4.633755	5.435236	5.330317	5.487069	5.452213	5.122525	4.746283	5.183414	5.927297	4.869517	4.816362	6.0235015	4.754738	5.086466	4.401163	7.401801	4.675326	3.84029	5.138808	4.63094	5.942489	5.570069	4.961217	4.676989	4.798721	5.40896
ARGLU1	8.355624	8.302294	8.531064	8.8617848	8.688396	8.733064	8.415165	8.5296875	8.807732	8.4773285	8.7408828	8.756528	8.404436	8.915313	8.61876	8.774626	8.477329	8.601054	8.170872	8.71923	7.897769	8.605945	7.909937	8.261132	8.425097	8.233482	7.788558	8.197392	7.81345	7.756887	8.244094	7.714746	8.170774	8.171507	7.9771348	7.837242	8.004374	8.100561	8.229056	7.926616	8.291217	7.781679	7.83017	7.787084	7.742035	7.500956	7.715158	7.682161	7.712894
ARHGAP1	8.313202	8.49706	8.51812	8.4661235	8.306283	8.557524	8.354716	8.3292415	8.543975	8.4348964	8.2875846	8.209153	8.262415	8.560924	8.348591	8.407906	8.125198	8.3616231	8.405666	8.213501	8.552898	8.824551	8.511641	8.507819	9.100619	9.011884	8.644963	8.437167	8.438705	8.619928	8.5006	8.941671	8.318767	8.382323	9.0060284	8.382323	8.283725	8.573783	8.878379	8.72128	8.534571	8.619928	8.476416	9.054644	9.05721	8.463682	8.241875	8.447294	8.672934
ARHGAP10	6.151152	6.642343	6.947809	6.5062556	6.815077	6.834656	6.528277	7.0371551	7.160533	6.6685574	6.8194982	6.56697	6.678091	7.093661	6.915866	6.863519	6.396481	7.0967943	6.025147	6.757292	6.24112	7.673664	6.59565	6.560203	8.333208	7.095898	7.274965	6.697037	6.758293	6.861624	7.00787	8.494497	6.582597	6.913063	8.8238156	6.479645	7.010834	6.647315	8.154589	7.007103	6.209616	6.211046	6.73937	8.34115	8.239836	6.605513	6.701445	6.766471	6.375132
ARHGAP11A	4.690646	4.756525	3.582023	2.8193115	2.927798	4.114671	5.312916	3.5086451	4.033132	5.4607203	5.123511	3.869675	3.961235	3.37932	4.96865	3.876701	5.302767	5.4240151	3.549756	3.140282	4.615427	3.121881	3.555657	2.594551	3.417166	2.752021	3.146715	3.981781	3.503159	4.280271	2.786684	2.187524	2.41028	3.225724	2.9078776	2.824345	3.859228	2.8583	2.173741	2.929871	3.564143	4.012377	3.562167	2.138936	2.227837	2.717246	3.320316	3.055205	4.638415
ARHGAP12	9.242311	9.16588	9.657505	9.5999108	9.372653	9.600814	9.533566	9.5473123	9.498623	9.7420194	9.593342	9.678215	9.241699	9.733603	9.613109	9.56551	9.415289	9.3929966	9.090145	9.48411	8.943285	8.344952	9.017888	8.957686	8.47901	8.435343	8.807679	8.97613	8.960996	9.112846	8.809411	8.35286	8.778882	9.013044	8.4993749	8.829775	8.678137	8.936036	7.584222	8.944077	9.325418	9.071233	8.983938	8.469388	8.039108	8.814575	8.938614	8.820408	8.690224
ARHGAP17	8.508431	8.292454	8.419169	8.2725655	8.538576	8.28197	8.141161	8.0981604	8.037017	8.017779	8.0118376	8.116134	8.274136	8.22187	7.90566	8.252035	8.125564	8.5543839	8.608558	7.943316	8.544568	7.986793	7.89774	8.084318	8.054583	7.811654	8.021069	7.854929	8.40409	7.888961	8.234252	7.970598	8.254206	7.773173	7.8041201	8.430399	8.321255	8.148293	8.349256	8.229208	8.232002	8.487315	8.395685	8.103728	8.401298	8.865017	8.099016	8.516023	8.148293
ARHGAP18	8.296699	8.551023	8.393184	9.1167733	9.609154	8.667253	8.44979	8.7032738	8.896431	8.5243377	8.7047124	8.498031	8.571883	8.394584	8.277113	9.074876	8.357745	8.7272307	8.218244	8.840212	8.087452	7.063974	8.585069	8.799794	6.979382	7.826487	8.645074	8.552712	8.852161	8.435987	8.652176	7.085107	8.942179	8.948402	6.8325571	9.103109	9.02042	8.586486	6.890158	8.685474	8.016812	7.908366	8.508197	6.647085	7.282408	8.6475	8.752576	8.79459	7.856447
ARHGAP19	6.004705	5.929421	6.306302	6.0685028	6.041594	6.050285	6.113724	6.0642243	5.991912	6.016676	6.1265066	6.052579	5.899651	5.973891	6.272087	5.93791	5.953926	6.0508097	5.954272	5.865875	5.998311	6.192572	5.520592	5.364076	6.212955	5.190111	5.05848	5.560515	5.373029	5.654589	5.511642	5.910511	5.375989	5.509613	5.9593951	5.378644	5.199616	5.373029	6.007525	5.495751	5.650225	5.45708	5.335469	5.8234	5.697503	5.186548	5.144827	5.280402	5.522516
ARHGAP20	4.642537	4.670686	4.781673	5.2517631	5.798851	4.658429	5.112517	5.1598572	5.311242	4.5083565	5.6651452	5.222578	5.056158	5.439954	5.390948	4.88415	4.649554	5.1343847	4.667392	5.123865	4.472365	4.854405	5.099909	5.038706	6.323943	5.308144	4.905188	4.974284	5.32007	4.908902	4.716082	6.35851	5.384591	4.574026	5.2033146	4.569446	5.187753	4.708773	6.35214	5.441035	5.09732	4.590005	5.298121	6.88191	7.117054	5.160168	4.815018	5.065779	4.720658
ARHGAP21	6.957887	7.082717	7.240266	7.6134369	7.324392	7.618059	7.340653	7.2050888	7.445523	7.3636557	7.473207	7.766085	6.92189	7.486688	7.316651	7.030454	7.466455	7.2754724	7.02649	7.584061	6.733361	6.916381	7.138608	6.781748	7.035162	6.726989	7.311982	6.98909	7.313917	7.320122	7.426484	7.126319	7.054806	7.427227	7.1157175	7.083658	7.326125	7.098526	7.358891	7.424636	7.663407	7.348355	7.24126	7.236942	7.31479	7.261447	7.591044	7.124108	7.370439
ARHGAP22	4.956033	4.741837	4.703656	4.6687693	4.623723	4.527993	4.458322	4.7789897	4.872013	4.7946917	4.5207453	4.398544	4.513742	4.576028	4.553797	5.028646	4.857523	5.2984907	4.524413	4.586314	4.678921	5.654317	5.044117	4.963464	5.770942	6.002053	4.580193	4.896413	4.631704	4.823545	4.689997	5.00447	4.787727	4.621203	5.2029342	4.396407	4.34471	4.752789	5.188214	4.993885	4.858348	4.643713	4.825913	5.46064	5.048692	4.733474	4.515115	4.78164	4.581717
ARHGAP23	3.921397	4.351634	4.64668	5.0250474	4.672464	4.831717	4.674549	4.03951	4.718751	4.296176	4.1934151	4.671226	4.155909	4.406825	3.852012	4.342151	4.468958	4.1617239	4.614576	4.357873	4.622852	6.193366	4.565797	4.205663	6.381971	4.995634	4.694754	4.501817	3.715925	4.531314	4.132133	6.090417	4.866711	4.487003	5.7279084	4.437268	4.466491	4.317681	6.302209	4.575845	4.0426	4.280231	4.344454	5.796633	5.604006	3.893884	3.947835	4.469082	3.967768
ARHGAP24	5.543075	5.953964	5.544659	6.7052352	7.912229	6.401351	6.410427	6.6875972	7.301036	6.6011207	6.7282747	6.664724	5.40483	6.455299	6.554304	6.960085	5.994318	6.1039908	4.694552	7.333585	4.87529	5.442645	6.36437	6.573271	5.953656	5.902588	6.517871	6.344734	6.814374	6.193519	6.763388	5.989474	6.563608	6.496629	5.918422	6.423051	6.801414	6.615012	5.437897	6.653777	6.148788	5.282097	6.180264	5.915009	6.144347	6.545408	6.782424	6.438277	6.058649
ARHGAP25	6.6703	6.4681	7.204313	6.5893426	6.674834	6.077967	6.232359	6.3125961	6.584964	6.1222823	6.0991193	6.709128	6.305091	6.574111	6.119797	6.362797	6.240503	6.8384415	6.33835	6.125514	5.960998	6.465494	7.60798	7.535354	5.735454	7.085355	7.073965	7.486129	6.999481	7.342845	6.461173	6.145491	6.951567	6.747035	6.1740545	6.724375	6.643372	6.798111	6.187878	6.592497	7.589461	6.281805	7.00611	5.943614	6.323892	6.580575	6.289676	6.785972	6.938412
ARHGAP26	6.373395	6.281751	6.556659	6.2500183	6.193122	6.513849	6.487424	6.5572028	6.162282	6.3590103	6.3094423	6.337819	6.029259	6.098033	6.502207	6.199533	6.307963	6.532863	6.37571	6.565036	6.239806	5.526022	5.256613	4.779779	5.438392	5.050522	5.111387	5.787317	5.401936	6.171737	5.706009	5.586215	5.894063	4.839356	5.8416424	5.483762	5.328568	4.670028	6.200815	6.028658	6.474743	6.37489	5.419376	5.560677	5.990579	5.469487	4.975807	5.041606	5.615843
ARHGAP27	7.038214	6.429333	6.467423	5.7360714	5.661325	6.025541	6.551205	6.0179143	5.932811	6.0532556	5.9322364	5.831972	6.18366	6.066958	6.033488	6.16683	6.387115	6.0514234	7.453853	6.07647	6.915325	6.49005	6.387808	6.55249	5.736712	6.316892	6.099324	6.690523	6.318147	6.602993	6.099324	5.713983	6.29387	6.432827	5.6416461	6.391523	5.947952	6.178514	5.660655	5.932559	6.784781	7.074466	6.219989	5.600262	5.718706	5.954938	6.058393	6.191636	7.011583
ARHGAP28	5.046398	4.535416	4.839867	4.3680609	4.00183	4.547974	5.2946	4.3840234	4.049668	4.2862233	4.581837	3.9855	4.512237	4.623985	4.308692	4.421164	4.401344	4.5045944	4.762195	4.33994	4.5979	4.383454	4.667358	4.287851	4.711646	4.081898	3.618695	4.418136	4.098704	4.288483	3.604931	4.189206	4.534378	4.569654	3.4341597	3.916068	4.589467	4.540531	4.043701	4.016784	4.247325	4.542508	3.879331	4.240042	3.263721	4.203571	4.124047	4.220136	4.066129
ARHGAP29	4.439392	4.508451	4.192921	5.4046062	5.167725	4.77649	4.870347	4.7914229	5.117614	4.9985659	5.1927469	4.651649	4.5948	4.944072	4.973581	4.922176	4.783481	4.4994579	4.031992	4.923228	3.972637	3.863372	4.58184	4.074694	5.085639	4.512025	4.539125	4.983696	5.430845	4.399973	5.188505	5.049078	4.73258	4.519538	5.0704498	4.922915	5.303336	4.952157	4.930792	4.857582	3.967183	3.819409	5.079124	4.7882	4.994746	4.712868	4.75237	4.564625	4.246307
ARHGAP30	6.623857	6.524456	7.325567	6.6455154	6.397671	6.655147	6.288466	6.2811401	6.290218	6.2863716	6.2762368	6.935519	6.5905	6.74981	6.02474	6.566164	6.460396	7.200177	6.705295	6.248486	6.453122	6.217058	7.002234	7.387548	5.77817	6.914578	6.973438	7.014837	6.859778	6.92447	6.602499	5.72468	6.745299	6.83443	5.9801785	7.281331	6.811016	6.643936	5.834428	6.790242	7.18752	6.225732	7.245527	5.835758	5.958966	7.116292	7.054328	7.22451	6.678734
ARHGAP31	4.430806	4.405246	4.850688	4.3896966	4.167001	4.405595	4.559797	3.9501326	3.858144	4.530899	4.4141748	4.247015	4.321232	4.469741	4.321968	4.399983	4.236739	5.1172118	4.377721	4.372641	4.431229	4.432594	4.572781	4.266953	5.445776	5.145034	4.871597	4.623677	4.732635	4.886778	3.893794	5.795188	5.056582	4.554506	5.3735157	4.07336	4.807783	4.168166	5.392291	4.688637	4.902295	4.361727	4.328401	5.632018	5.549969	3.987352	4.088628	4.307706	4.311417
ARHGAP32	8.120877	8.043899	7.773331	8.0348933	7.692565	7.994908	8.045949	8.0867718	7.995843	8.1891224	8.0162823	7.814236	8.07896	7.770443	8.086772	7.787345	7.957545	7.7638153	8.546378	7.981561	8.139575	5.463982	6.389385	5.992751	5.092657	5.770664	5.925133	6.2037	6.568131	6.678554	6.10053	5.166243	5.915962	6.600429	5.430676	6.09011	6.2855	6.378068	5.481541	6.475354	7.362036	8.005164	5.9932	5.147807	5.304772	6.007478	6.228653	6.193566	7.42527
ARHGAP33	5.49349	5.709473	5.591037	5.7974957	5.842	5.701566	5.513399	5.4690415	5.478619	5.670829	5.5793121	5.269638	5.699438	5.57873	5.329084	5.385872	5.523565	5.5241856	5.554336	5.617391	5.770831	6.192477	5.795207	5.958993	5.80889	5.772844	5.766272	5.726477	5.73058	6.002999	5.9801	5.953987	5.815794	6.364121	5.9371536	5.905665	6.140099	5.882572	5.881476	6.126353	5.916836	5.981872	5.92127	6.283572	6.042843	6.166287	6.335722	6.13644	5.867937
ARHGAP35	6.004398	6.034218	5.790534	6.0887236	5.745641	6.125796	6.11578	5.845907	5.996613	5.9161372	6.181469	5.696278	6.103288	5.844439	6.19185	5.777155	6.110252	6.0636082	6.553648	5.944952	6.417028	6.471545	5.789679	5.465643	6.623511	6.061355	5.684786	5.826289	5.891022	5.769473	5.766035	6.379151	5.978482	5.939261	6.664963	5.857887	5.922983	5.816541	6.388825	6.034037	6.138932	6.138636	5.655209	6.458138	6.270274	5.460084	5.932602	5.771564	5.879671
ARHGAP36	2.05152	1.822265	2.183665	2.1221802	2.177136	2.680009	3.038823	3.1161846	2.276737	3.16666	2.660992	1.828856	1.692173	1.785767	2.637163	1.520387	2.153925	1.9531819	1.794309	2.364244	1.796067	1.990197	1.961161	1.942887	3.562544	1.991956	1.952615	1.985823	1.987164	1.985411	1.997631	1.960977	1.966824	1.997008	1.9819752	1.953006	1.967792	1.981975	1.962073	1.95975	1.988038	1.941406	1.993915	3.855191	2.261565	1.989526	1.980661	1.969841	1.943579
ARHGAP39	5.582138	4.594635	4.506419	4.3986667	4.502674	4.477195	4.927851	4.6927951	4.410437	4.1075709	4.1931123	4.730557	4.620973	4.410789	4.490267	4.243241	4.772685	4.5477642	4.911195	4.325207	5.166894	5.168607	4.576494	4.568994	4.88432	5.478193	4.241754	4.70017	4.446317	4.744047	4.791467	4.789711	4.773867	4.634792	4.7797442	4.633771	4.674218	4.748721	4.899001	4.313165	4.283229	5.089037	4.302021	4.668765	4.572603	4.736985	5.033945	4.860415	4.598992
ARHGAP4	8.075952	8.137736	8.620862	8.2758704	8.199255	8.119809	7.801393	8.0379394	8.287195	7.4863132	7.8016334	8.328634	8.288215	7.922563	7.500595	8.095978	7.812485	8.5260282	7.665636	7.645131	7.777556	8.591723	8.012143	8.265128	8.489725	8.571068	8.032815	8.077523	7.81231	7.947571	7.437706	8.055586	7.860979	7.865256	8.3481151	7.810458	7.555507	7.74738	8.044288	7.73398	8.429873	7.647702	7.877692	8.003048	8.028345	7.726078	7.344061	7.980399	8.214005
ARHGAP42	5.414744	5.421865	5.415343	5.4751423	5.467035	5.580438	5.578981	5.7789383	5.399132	5.7136671	5.5900671	5.612741	5.415642	5.657582	5.817696	5.481427	5.385755	5.3841329	5.620147	5.583696	5.361048	5.024226	4.904647	4.796163	4.93291	4.320507	4.821125	4.668522	4.764001	5.13689	5.390639	4.682998	5.18249	5.305423	4.5802459	4.963675	5.587779	5.273222	4.439756	5.310103	5.180808	5.358026	4.926878	4.630141	4.576821	5.145098	5.842605	4.733776	4.926156
ARHGAP44	7.089052	6.948692	6.373452	6.3849222	6.346147	6.914396	6.659658	6.4046549	6.562815	6.6280648	6.8003506	6.364517	6.650214	6.688101	6.59819	6.388837	6.818117	6.4598224	7.18114	6.413572	7.192027	6.016085	5.813537	5.896377	5.887467	5.74335	6.085043	6.405226	6.116479	6.12796	6.952503	5.358314	6.361142	6.588554	5.6277551	6.435867	6.367405	6.095593	6.380883	6.514238	6.040006	7.112368	6.424916	6.026115	6.068668	6.307973	6.602675	6.377003	6.383442
ARHGAP5	7.127535	6.580722	6.53736	6.7070255	6.59059	6.749128	6.922234	6.8254205	6.690419	6.8019857	6.967101	6.809767	6.875116	7.005375	6.973682	6.770135	6.784725	6.6193764	7.211623	6.876674	6.783203	6.648537	5.878434	5.816387	7.449741	5.837275	6.227867	6.011153	5.921178	6.207751	6.5264	7.170788	6.318151	6.327169	7.1477883	6.165375	6.349785	6.200123	7.109978	6.28104	6.314542	6.861952	5.907817	6.923732	6.884238	5.921889	6.214234	6.150442	6.228162
ARHGAP6	5.297481	5.273275	4.919733	5.0158564	5.051462	5.21306	5.562003	5.099854	5.264162	5.4237272	5.5581175	5.203156	5.186374	5.668127	5.527196	5.46932	5.435452	5.3948447	5.393325	5.152653	5.313835	5.692171	4.500942	4.626082	6.212982	4.603285	4.74056	4.059159	3.791349	4.827393	4.294215	6.137331	3.875196	4.631785	6.2443706	4.260049	4.85135	4.210558	6.147975	4.565749	4.589869	4.628119	3.881047	5.964154	5.644958	3.959363	4.69798	3.899986	4.3321
ARHGAP9	7.616072	7.101963	8.485427	6.7045927	6.49329	7.040015	6.216662	6.5845389	6.908429	6.4961894	6.0066022	8.180128	7.083668	7.23003	6.33873	7.18861	6.773274	7.7747701	7.301153	6.72603	6.623779	7.237372	8.087369	8.278221	6.256354	7.714356	7.571311	8.067656	7.589019	8.155424	6.788643	6.495406	6.997523	7.458525	6.1362242	7.375198	6.901095	7.465901	6.387091	7.144689	8.470658	6.871661	7.555989	6.470572	6.42608	7.192134	6.826425	7.49229	7.671962
ARHGDIA	7.956365	8.154097	7.768488	7.4379875	7.253958	7.829496	7.896907	7.8633295	7.507444	7.6422099	7.6997729	7.800855	7.852212	7.81496	7.836204	7.588523	7.850427	7.5553418	8.287481	7.579318	8.103656	7.695881	8.526292	7.954873	7.461862	8.249397	8.29227	8.460365	8.364018	8.965369	8.15921	8.001849	8.027359	8.205161	7.9259843	8.181045	8.12197	8.46345	8.25327	8.135319	9.230596	9.023294	8.541778	8.170491	7.989701	8.392445	8.660666	8.198437	9.010813
ARHGDIB	8.464519	8.462256	9.135751	8.1899846	8.323005	8.288643	8.129808	8.2756111	8.40008	8.1219521	7.7673301	8.60151	8.547096	8.295342	7.990041	8.505796	8.243259	8.6891864	8.559628	8.135998	8.375154	9.706425	10.316514	10.305376	8.992929	10.398147	9.82866	10.104366	9.652177	10.237281	8.855505	9.003831	9.22138	9.594263	8.8598611	9.597868	9.059945	9.477998	8.629777	9.196455	10.17874	9.000146	9.816476	8.82741	9.136235	9.169231	8.593353	9.433025	9.848139
ARHGDIG	5.887575	6.136961	4.885847	5.8778417	4.425699	5.686594	5.103107	4.8408011	4.716164	5.4466547	4.2490817	5.662846	5.035299	3.988152	4.376167	5.090759	4.718732	4.4042014	6.986561	4.493829	5.42212	5.577764	6.138716	6.097048	4.717193	5.629738	6.27293	6.40839	6.792114	6.050389	6.548389	5.511677	7.105056	6.869558	4.4925515	7.237841	7.180571	5.421764	4.824113	6.993732	5.326112	5.330064	7.111292	5.630192	4.2599	7.347035	6.408819	7.013019	6.097747
ARHGEF1	6.705164	6.432463	6.730069	6.8295584	6.777853	6.744042	6.452992	6.4357571	6.504235	6.4994137	6.4903885	6.36913	6.756718	6.645195	6.809556	6.586733	6.530309	6.7740112	6.53549	6.382924	6.242335	6.394259	6.408459	6.602255	6.321757	6.572113	6.744879	6.381094	6.413192	6.605957	6.666869	6.291841	6.730133	6.731808	6.2742014	6.842113	6.685658	6.925003	6.705061	6.802341	6.985347	6.574438	7.030631	6.569027	6.391544	6.958947	6.832239	6.826831	6.4852
ARHGEF10	5.829234	5.849881	5.4199	6.458801	6.691102	6.144182	6.124525	6.039444	6.520452	6.1523478	6.2587942	6.002816	5.689442	6.5268	6.247706	6.190736	5.986656	6.1537113	5.420434	6.291314	5.549762	5.862093	5.249336	6.354297	6.041756	6.055067	6.211626	5.788295	6.182751	5.688782	6.352068	6.150726	6.603895	5.924871	6.0019018	6.301432	6.043771	6.273906	6.215155	6.555251	5.941705	5.95014	6.242266	6.404951	6.719291	6.780773	6.246143	6.635219	5.831408
ARHGEF10L	7.542861	7.792316	7.824756	7.5115537	7.323489	7.655647	7.549718	7.3383065	7.577763	7.5277066	7.6707722	7.4483	7.640278	7.552347	7.477924	7.365176	7.595289	7.69164	7.79294	7.54689	8.075336	7.932213	7.341	7.339873	8.282801	8.129563	7.373303	7.521054	7.352575	7.281861	7.657722	8.024402	7.719326	7.646525	7.9247088	7.367848	7.355546	7.690996	8.056863	7.63804	7.620565	8.056863	7.793538	8.330301	8.713344	7.29907	7.57667	7.572004	7.542838
ARHGEF11	5.426859	5.493351	5.386072	5.3010123	5.358643	5.318593	5.393865	5.5808193	5.305222	5.2745966	5.4241614	5.325093	5.329351	5.336049	5.527202	5.253453	5.312649	5.2410516	5.502988	5.29556	5.379947	5.031833	5.938726	5.47157	5.722251	5.870997	5.614169	5.93422	6.302821	6.040439	5.624979	5.781042	5.598915	5.554107	5.7798697	5.797601	5.491601	5.6917	5.983657	5.761785	6.014438	6.130645	5.736594	6.075626	5.963319	5.7642	5.798069	5.816485	5.783331
ARHGEF12	4.958552	4.621328	4.526359	4.9290272	4.789095	4.670302	4.621328	4.7487813	4.674422	4.8637809	5.1671329	4.954992	4.706291	4.807386	4.861006	4.769711	4.604113	4.759914	4.866428	4.823966	4.608923	3.409658	4.069505	3.883293	4.277948	3.974639	4.440186	4.162184	4.566481	4.343605	4.147721	4.916707	4.113577	3.926705	5.0503484	4.283314	4.588545	4.037219	4.471583	4.459422	4.264767	4.346048	3.929171	4.901051	5.072256	4.328913	4.232141	4.336624	4.25337
ARHGEF15	5.658586	5.594546	6.187449	6.3271101	6.258677	6.010123	5.941678	6.0686661	6.120839	5.8086379	5.926543	5.96832	6.173721	6.358762	5.985451	5.996999	5.927062	6.2350655	5.848713	6.082327	5.893707	6.804353	6.206939	6.220104	6.319938	6.085528	5.826908	6.083604	5.91606	5.788887	6.177606	6.509298	7.046438	6.541328	6.5446135	5.929388	6.099037	6.292878	6.718327	6.233592	5.909577	5.677346	6.432225	6.473427	6.743429	6.104094	6.457238	6.332543	5.332607
ARHGEF16	9.000008	9.348623	9.678412	9.4426455	9.465029	9.564544	9.474271	9.7059782	9.133086	9.2559229	8.9726019	9.761066	9.20192	8.987045	9.615231	9.343546	9.939317	8.9323068	9.679873	8.855587	9.617475	8.089474	8.972035	8.97608	5.967354	8.475632	8.437818	8.966251	9.019264	9.042724	8.972654	6.44445	8.725263	8.946333	5.6750489	9.092477	9.021983	9.037672	6.462955	9.207654	9.077032	9.464464	9.243066	6.5244	6.33276	9.331663	9.251903	9.182507	9.247144
ARHGEF17	6.913439	7.206572	7.407926	8.0631423	7.867373	7.480637	7.371684	7.7340623	7.435323	7.1623951	7.19121	7.338215	7.148176	7.448018	7.166052	7.438275	7.306913	7.2390841	7.293979	7.245598	7.22374	9.16704	7.729894	7.915737	9.754795	8.856668	8.407465	7.881503	7.733697	7.57709	7.94487	9.38279	8.306109	7.766569	9.5901993	7.793055	8.013994	7.941433	9.437825	8.261702	7.42801	7.333082	7.730688	9.757902	9.440449	7.664177	7.590577	7.959331	7.071547
ARHGEF18	8.65529	8.330974	8.618638	8.8752644	8.700286	8.397328	8.096561	8.4271744	8.378817	8.1492445	8.2693746	8.499539	8.649634	8.582374	8.180662	8.413242	8.421664	8.5634379	9.184968	8.358887	8.78713	8.182426	8.513208	8.752582	8.795771	8.192211	8.855157	8.710243	8.897749	8.789643	9.033976	8.558132	8.829084	8.634743	9.1882558	8.86524	9.004614	8.94332	8.664565	8.649562	8.679625	8.841668	8.742281	9.133045	8.322657	9.008628	8.630764	8.802347	8.479944
ARHGEF19	5.228495	5.005673	4.87271	5.5971496	6.027026	5.259798	5.048462	5.7393867	5.254975	5.3483265	5.5471602	5.53239	5.200378	5.289667	4.999136	5.321232	5.230351	5.8349123	4.811621	5.588268	5.171757	5.650067	6.222403	5.312136	4.768356	5.635355	5.775083	5.567199	6.533868	6.11113	6.29136	5.127128	5.465348	6.032039	4.8083725	6.02406	6.290053	6.050699	4.972089	6.247317	5.566697	5.338274	5.807157	4.811904	4.728966	6.266323	6.004827	5.758156	5.589502
ARHGEF2	6.374578	6.381288	6.812971	6.7166437	6.37674	6.497802	6.401475	6.5587852	6.424844	6.4265515	6.1936071	6.364447	6.398267	6.398267	6.501221	6.521343	6.678518	6.8432341	6.733409	6.38712	6.450428	6.259785	6.644954	6.415232	6.518822	6.35624	6.135707	6.544766	6.476668	6.773816	6.48042	6.230805	6.514547	6.617566	6.160294	6.375144	5.971298	6.568346	6.442292	6.589	6.672652	6.693546	6.254217	6.377361	6.899351	6.131269	6.402841	6.115914	6.53916
ARHGEF25	4.845893	5.001889	5.681643	5.469362	5.661818	4.842204	5.11681	4.7767028	5.020751	4.6215443	4.808238	4.635804	4.750501	5.391411	4.369386	4.839669	4.890385	4.9174772	4.772365	5.121254	5.431057	7.090988	4.856226	5.438048	7.561628	5.411106	6.029928	4.546944	5.108292	4.873698	5.066755	7.88641	4.59458	4.410137	7.7945244	4.987881	5.361103	5.833837	7.650501	5.410365	6.26054	5.12839	5.161692	7.478352	7.653983	5.85357	5.623687	5.527136	5.583178
ARHGEF26	5.624908	5.419599	4.985056	5.1320105	6.350025	5.457682	5.540389	4.9220527	6.396753	5.8733153	5.6857322	6.611177	5.858078	5.342454	5.057478	6.056471	5.52489	5.0966457	4.394993	5.6131	4.638296	6.603394	4.892137	5.332975	6.986447	6.177982	6.651444	4.856477	5.211706	5.141951	5.895184	7.539789	5.040193	5.180792	8.2910101	4.621705	5.578026	5.148227	7.12343	5.32884	4.539494	4.739286	5.366032	7.295422	7.359773	5.078994	4.73527	5.168714	4.710282
ARHGEF3	7.785095	7.6376	7.937874	8.1289884	8.40855	7.917185	7.667044	7.9757941	8.345596	7.7478053	7.82475	8.218248	7.795493	8.10701	7.746577	8.196678	7.739747	8.2671732	7.505077	8.254258	7.129096	8.172104	8.300705	7.957414	8.362064	7.852872	7.980406	8.004623	8.253619	8.103629	7.593966	8.111879	8.332462	7.5973	7.7250228	8.005611	7.975108	7.570491	7.69537	8.105598	8.075737	7.420302	7.383377	8.075737	8.034766	7.738336	7.617139	8.043049	7.676241
ARHGEF33	2.165738	2.987313	2.110771	2.5451436	2.055854	3.035236	2.219287	2.3473829	2.099706	2.539585	2.0545078	2.218581	2.457153	1.768302	2.524859	2.28566	2.309024	2.7479377	2.301719	2.395879	2.335087	2.157468	2.067267	2.072245	3.093574	3.468189	2.322838	2.170618	2.234893	2.097057	2.188916	2.706978	2.149463	2.07309	2.0959343	2.692432	2.027563	2.034931	2.057908	2.092107	2.136328	2.926741	2.30629	2.82412	2.662624	2.059562	2.403246	2.035258	2.01001
ARHGEF37	7.903215	7.706184	8.319553	9.0595564	9.025824	8.772957	8.224831	8.8561199	8.785038	8.5908862	8.4316918	8.049185	8.229278	8.287527	8.809984	8.505974	8.059239	8.4063248	7.783588	8.850882	7.762821	7.378118	7.689852	7.842716	7.478936	7.486767	7.678619	7.619836	7.916373	7.453758	7.962429	7.113042	7.883324	7.859125	7.6471127	7.833583	8.118416	7.981952	7.16223	7.823532	6.972197	6.375754	7.679491	7.442629	6.66489	7.993713	8.009212	7.900781	7.027194
ARHGEF38	4.078685	4.115448	3.278616	2.9544529	4.680534	3.289978	3.500298	2.9491778	3.582943	2.9162641	3.7082427	2.959032	2.854054	3.953988	3.31021	3.401751	3.891264	3.7273666	2.799091	3.13494	3.799966	3.451989	4.098654	4.409217	2.64589	3.519172	4.060934	4.379286	4.258358	4.311336	4.309266	2.554221	4.544556	4.236044	2.5668109	4.360866	4.355368	4.261431	3.145962	4.357829	4.257737	5.189288	4.306805	2.790428	2.899572	4.577868	4.367732	4.196948	4.660097
ARHGEF4	3.464622	4.775228	4.39586	4.3590736	4.145437	4.015133	4.341596	6.3773235	3.837979	2.8992531	3.916561	4.352722	3.756439	3.945878	3.539555	3.918117	3.895442	4.5919049	4.491793	3.790396	3.786422	4.189849	3.72562	3.288565	5.11683	4.93855	4.386857	3.34193	4.146612	3.462355	3.965622	5.223491	3.909227	3.855868	5.3410422	3.370346	3.91999	3.72976	5.722191	3.884928	3.842838	3.413174	3.70139	5.202234	5.126875	3.790927	3.547301	3.983581	3.473671
ARHGEF40	6.802287	6.965897	6.896261	7.4548163	6.993138	7.041604	6.933713	7.0900542	6.898791	6.918488	7.3267819	7.310577	7.180968	7.318247	7.464214	6.900472	7.131673	6.8575631	6.648194	7.367157	6.545814	6.863825	6.549819	6.339238	7.409864	7.345657	6.517708	6.3869	6.568279	6.134188	6.342382	7.539607	6.822297	6.506766	7.2377648	6.462623	6.486656	6.66712	7.414206	6.767295	6.963776	6.81556	6.455419	7.631999	7.485189	6.311922	6.172159	6.449166	6.715061
ARHGEF5	8.204055	7.908196	8.34763	8.2136892	8.246863	8.344344	8.209427	8.4922203	8.184893	8.1550276	8.2593041	7.245491	8.392975	8.590487	8.31028	8.260942	7.365461	6.9687802	8.683408	8.455852	8.375801	7.154077	7.595276	7.712024	5.908676	7.509475	7.68402	7.879233	8.007713	8.181814	8.082244	6.12151	7.656185	7.967949	6.4309203	7.849107	7.930674	7.8986	6.692309	7.837002	8.082896	8.480779	7.87989	5.697344	6.116503	7.827264	8.158878	7.725154	8.14833
ARHGEF6	6.91562	6.562064	7.414984	7.4632226	7.257501	7.37289	7.048586	6.9012302	7.267722	7.3072585	7.0637918	7.040506	6.467559	7.172045	7.114414	7.091503	6.98272	7.1629575	6.256311	7.294751	6.126295	6.494606	6.831001	6.55255	7.056987	6.652211	6.808685	6.982603	6.991745	6.929376	6.270385	7.775856	6.8413	6.221699	7.7802583	6.792265	6.491841	6.339159	7.128512	6.742243	7.032049	6.362161	6.384082	7.676068	8.15318	6.52813	6.047535	6.495088	6.694652
ARHGEF7	5.620602	5.498204	5.53872	5.571636	5.487551	5.650859	5.595777	5.7978736	5.719887	5.5610751	5.7138236	5.566286	5.603657	5.615405	5.634205	5.609169	5.626308	5.6777246	5.619568	5.634888	5.606323	5.444044	5.536883	5.916597	5.86281	6.271619	5.865293	5.79957	5.74269	5.807557	5.792275	6.214672	5.943979	5.823127	5.8774887	5.679455	5.755514	5.720832	5.998252	5.878391	5.830383	5.863177	5.517264	6.294858	5.881492	5.813599	5.564386	5.684054	5.609615
ARHGEF9	6.510501	6.50806	6.519649	6.8173237	6.876137	6.504339	6.625998	6.7169547	6.855125	6.8957998	6.8320555	6.459832	6.879948	6.755297	6.860007	6.743334	6.611121	6.6689782	6.682087	7.051529	6.357684	6.796987	6.311177	6.482944	7.033186	6.402849	6.488592	6.605261	6.48886	6.23483	6.610266	6.971167	6.5878	6.417491	7.353484	6.431942	6.630996	6.499189	7.075522	6.47299	6.023178	6.241702	6.313153	7.131711	7.099531	6.590469	6.688829	6.706047	6.3452
ARID1A	6.672377	6.846133	6.819108	6.8824439	6.79033	6.923403	6.866651	6.7375936	7.008613	6.8270073	6.7726372	6.824742	6.740858	7.088406	6.664105	6.862399	6.874879	6.6983961	6.742977	6.726592	6.876938	6.453898	7.670783	7.653264	7.077788	7.526158	7.646955	7.808322	8.127828	7.92375	7.688493	7.563376	7.589085	7.47458	7.6541771	7.652275	7.493004	7.641368	7.665538	7.712385	7.628458	7.651448	7.689861	7.742251	7.790315	7.660167	7.955689	7.666751	7.503103
ARID1B	6.652975	6.722271	6.842316	6.9942193	6.974585	6.661192	6.86851	6.8827437	6.966848	6.8453896	6.9246564	6.749005	6.602877	6.93651	6.883595	6.943094	6.646038	6.5732356	6.678452	7.076466	6.879144	7.301618	6.82535	6.807822	7.370595	6.833452	6.583632	6.733846	6.492104	6.560326	6.86485	6.969748	6.904793	6.866263	6.9596494	6.701397	6.617851	6.642469	7.021666	6.638396	6.653245	6.748829	6.588474	6.84321	6.759555	6.430844	6.559084	6.576225	6.570508
ARID2	7.449245	7.236394	7.221936	7.774741	7.47937	7.428685	7.433274	7.4402094	7.585426	7.2703916	7.6747146	7.469677	7.360885	7.481384	7.523879	7.377673	7.47703	7.5846199	7.474938	7.441767	7.357176	6.141275	7.351735	7.031803	7.330159	6.736305	7.481749	7.148033	7.560139	7.347893	7.168131	7.506987	6.975422	7.152706	7.9995656	7.482382	7.616984	7.212176	7.176011	7.55604	7.529869	7.698468	7.297565	7.687375	7.796713	7.299425	7.33531	7.428883	7.363855
ARID3A	6.497095	6.28946	6.723558	7.5307314	7.062904	6.425817	6.259838	6.9513862	6.426067	6.4393056	6.1624809	6.794445	6.774448	7.324649	6.809572	6.594383	6.789082	6.7393453	6.362719	6.832092	5.660959	5.390659	6.679005	6.355703	5.995938	7.571219	5.812858	6.072595	6.237047	6.076587	6.355703	5.634087	6.133811	6.362789	6.0944282	5.915362	5.805038	6.41864	5.179134	5.688927	6.733048	5.397056	5.592252	5.470527	6.037223	5.770586	5.836259	6.201795	5.941456
ARID3B	8.314643	7.228462	7.913226	7.7410592	7.512158	8.059366	8.055622	7.9450675	7.247928	7.8102179	7.8593207	7.695197	7.660657	8.272921	8.014979	7.665451	7.800429	7.7479831	7.866343	7.809013	7.486027	7.51302	7.713891	7.887038	6.402683	7.076105	7.755111	7.953127	7.881636	8.45629	7.833661	6.577383	7.596138	7.941777	6.4669236	7.739683	7.70259	7.752028	6.688736	7.789653	7.991143	8.231123	7.631916	6.635651	6.980163	7.616594	8.302662	7.472729	7.854383
ARID4A	6.345315	6.312882	6.258003	6.3643652	6.34698	6.553861	6.235329	6.0804755	6.717505	6.5334869	6.6273649	6.561577	6.304818	6.384413	6.551609	6.503343	6.519297	6.3769648	6.491487	6.469849	5.968574	7.031262	5.997339	6.053109	6.909181	6.076897	5.801053	6.037225	6.112846	5.860947	5.806168	6.518753	5.968773	5.792976	6.587062	5.608913	5.498898	5.598606	6.298632	5.776995	5.879454	5.640122	5.240273	6.266325	6.612119	5.52956	5.930412	5.505095	5.612105
ARID4B	5.761296	5.947787	6.166227	6.2512543	6.260982	6.223114	5.991055	6.001375	6.143896	5.9171401	5.9595226	6.149466	5.947216	6.093194	6.022172	6.069217	6.144776	6.0019689	5.891776	6.116102	5.817146	4.932364	5.591944	5.619616	5.432815	5.001372	5.719644	5.617343	5.864042	5.609708	5.702821	5.726726	5.259505	5.786745	5.9275355	5.413408	5.645665	5.755894	5.815504	5.534778	5.738094	5.594655	5.689641	5.589196	5.750779	5.709887	5.835488	5.742955	5.47099
[truncated: 16,472 more rows]
[truncated: 147 more columns]
