# Supplementary material for: Bioinformatics and systems biology approaches to identify potential common pathogeneses for sarcopenia and osteoarthritis
Source: Front Med (Lausanne). 2024 Jun 18;11:1380210. doi: 10.3389/fmed.2024.1380210 (PMC11221828; doi:10.3389/fmed.2024.1380210)
Supplement: Supplementary file 4 [file Data_Sheet_2.ZIP › raw data(2)/29.immuneCor/ssGSEA.result.txt]

id	GSM1308392_con	GSM1308393_con	GSM1308394_con	GSM1308395_con	GSM1308396_con	GSM1308397_con	GSM1308398_con	GSM1308399_con	GSM1308400_con	GSM1308401_con	GSM1308402_con	GSM1308403_con	GSM1308404_con	GSM1308405_con	GSM1308406_con	GSM1308407_con	GSM1308408_con	GSM1308409_con	GSM1308410_con	GSM1308411_con	GSM1308412_con	GSM1606492_con	GSM1606494_con	GSM1606496_con	GSM1606498_con	GSM1606500_con	GSM1606502_con	GSM1606504_con	GSM1606506_con	GSM1606508_con	GSM1606510_con	GSM1606512_con	GSM1606514_con	GSM1606516_con	GSM1606518_con	GSM1606520_con	GSM1606522_con	GSM1606524_con	GSM1606526_con	GSM1606528_con	GSM1606530_con	GSM1606532_con	GSM1606534_con	GSM1606536_con	GSM1606538_con	GSM1606540_con	GSM1606542_con	GSM1606544_con	GSM1606546_con
Activated.B.cell	0.328753775322245	0.299950947971357	0.602670692589873	0.244002550006811	0.194059352391517	0.290482456222275	0.212034429561663	0.15439335612841	0.19132362085258	0.17878904000599	0.191940421984013	0.223020463470585	0.340383628337873	0.248530987089154	0.15159880574301	0.311529543428771	0.276349242661743	0.441194414350521	0.292212401312676	0.145428676681536	0.237882976895442	0.287656713826143	0.551767905495652	0.643024700644677	0.0732278553148302	0.327535646583947	0.500405982922633	0.57853974801773	0.473359595696693	0.520889424434748	0.267838518746667	0.118314030208459	0.336887579363914	0.365639491232277	0.0620738456537468	0.428125011163984	0.274770254021201	0.377981583902075	0.0910108281896837	0.220394574551214	0.600240494876955	0.245208124283567	0.2438962021539	0.075701303425426	0.0547154559686093	0.198825489118944	0.203573210371111	0.312436983343532	0.483138906888879
Activated.CD4.T.cell	0.469435157666499	0.497715861409411	0.577063812720652	0.303064578423727	0.345498807301234	0.432062225205171	0.419062226602115	0.406597756375391	0.397822132105266	0.451173390639719	0.360224043889589	0.494461266231619	0.437252115880607	0.385345725161193	0.407036659826291	0.426317585275299	0.483324501299882	0.554758902625221	0.394937889349991	0.336812739338415	0.372985168691214	0.497155968811988	0.645757120700282	0.656282638905993	0.28256698526225	0.602276706134796	0.552814315954359	0.691605555146195	0.588379695810085	0.671532272732213	0.412593117246178	0.372961999010458	0.343431997290207	0.52328580237562	0.320727457111902	0.537734040968188	0.408768531264297	0.471561453974055	0.331471511356585	0.446696490225653	0.70306948407334	0.438748226596457	0.591121846489424	0.313766473675661	0.377241055993906	0.444962489740523	0.444538993230469	0.516122427789473	0.61721967819065
Activated.CD8.T.cell	0.613299712684933	0.597219343117678	0.681783176892511	0.59765621377802	0.598132188193561	0.577838616464055	0.521181001060995	0.582689547595804	0.617512872464679	0.575964863810191	0.508139536092546	0.743218557566834	0.54606254240228	0.570051091343158	0.545859158821118	0.603936679893079	0.578290615890183	0.662395684014049	0.553286398296929	0.553353673664726	0.517236463057855	0.647126084033055	0.734547065860383	0.735981526993755	0.481470829201439	0.716150913489352	0.705416968872815	0.74201240627084	0.702832533589556	0.729674943503904	0.623118140072704	0.506496574163008	0.628749005301569	0.663039643540134	0.536374673885376	0.70217614969806	0.671446608640754	0.681135018967151	0.522264756491959	0.673182756510341	0.710357243576733	0.554701921830429	0.717715976472171	0.492623643486269	0.518561472311784	0.69250702736346	0.61562862514179	0.677708536858246	0.668847796277022
Activated.dendritic.cell	0.568572252290136	0.588459106015126	0.627677197317377	0.548366203549374	0.545600540459062	0.564488755345385	0.549307102274803	0.559000374048078	0.570495546986046	0.554505504262347	0.544297600539485	0.583800937386108	0.556251887236004	0.565631953724156	0.539949464794075	0.558457889775693	0.562919664467082	0.614102890498663	0.620754662875802	0.556783399377067	0.581453717706941	0.630148685772507	0.648907316685991	0.635778647342267	0.589711293660715	0.645736065704826	0.626599207610436	0.668978211393267	0.640056482108947	0.67622047948177	0.594905867322493	0.607388916029961	0.601329080019684	0.632309741630192	0.58411430763515	0.63926248353041	0.593475774760664	0.628683568391373	0.582993713744292	0.597305768667571	0.699901333716467	0.635813902036441	0.662743188921525	0.589965993586731	0.592342250964711	0.607900922237293	0.572478313761345	0.635958886509991	0.658025164112462
CD56bright.natural.killer.cell	0.600208228039205	0.600501836944333	0.590642787415704	0.607913697320982	0.605972330882521	0.608759421000298	0.584466274755755	0.599088839486987	0.611330598727522	0.587236597417454	0.593038380824777	0.615579667550963	0.570637162681221	0.58400460676021	0.590206267685285	0.591029019382898	0.595789912553532	0.59844507877822	0.576616157816329	0.602566837040365	0.591049534974939	0.557654567270631	0.606791999144504	0.607974128071142	0.522923384167963	0.584061753138762	0.580615203681567	0.617585921026246	0.599538841258219	0.594313809520112	0.599514597837086	0.514123501362329	0.622740651191991	0.6106664122473	0.520542458227437	0.616059410712651	0.594014823435022	0.626594287340012	0.522763589494202	0.613377881629734	0.59928673769564	0.600764404531727	0.599849270465954	0.515494123024274	0.519156929979996	0.603105894241492	0.566268284525217	0.601140184395664	0.572172394829992
CD56dim.natural.killer.cell	0.715123378248591	0.706201528578414	0.682987582755574	0.689228180547741	0.68935951874057	0.670025149731198	0.705852804874919	0.690223949544265	0.690343706419299	0.701191255658468	0.672578782007115	0.678124705321605	0.707462092993715	0.686530221731809	0.701191002409152	0.715592756333498	0.711354068662899	0.720424340802019	0.717664322674849	0.704117269269879	0.702043771112232	0.679800492585124	0.717198676341935	0.71648859052683	0.601875620803591	0.730816549744729	0.700712366383891	0.713913057628635	0.703807904191482	0.719712868023435	0.691666330687097	0.623802793236119	0.710202421459428	0.699325144559547	0.616967947591311	0.69042257787078	0.711227032747563	0.695257309877704	0.620009203297325	0.699251902402449	0.708751580608834	0.708692108322807	0.704485531712757	0.624511547196815	0.634735768542366	0.68924918249482	0.683284367426896	0.692241346579604	0.706454147720489
Eosinophil	0.31116411504978	0.2833039423883	0.376995065009487	0.255260144974486	0.273068481702357	0.331251024922972	0.280769323449734	0.292505401767102	0.294217682902095	0.296517451682997	0.300501912027855	0.314781260633054	0.307201799596872	0.339222169888194	0.258770839596851	0.335676946340788	0.315923166962928	0.321512886959048	0.343221431532974	0.308658365264924	0.289956750776157	0.275971096828524	0.388501419137624	0.402966181619699	0.163403149909631	0.385633509510924	0.370175110242438	0.407774389221222	0.416161627745116	0.389844678831445	0.277198102386819	0.338860544849539	0.241144986403552	0.269704311480139	0.200513927209531	0.318561257144085	0.316140171438483	0.329251363533587	0.333404841887846	0.339768658834242	0.42812275752175	0.330874827271419	0.313172791153102	0.338485643530333	0.358532119252164	0.299590333723091	0.323015291730721	0.323447939713835	0.304703539886182
Gamma.delta.T.cell	0.688434668925643	0.708498967222439	0.698000518378062	0.619365408134495	0.634910868632252	0.654315250068557	0.687250754132756	0.656367979600599	0.62156322808399	0.687645434509964	0.65352247103918	0.668510263191997	0.702276798770162	0.649689670722957	0.67402483619674	0.661117714826966	0.682060829830668	0.705910695366284	0.698249171040108	0.666728306049155	0.706163420001523	0.649596631037591	0.679255024464152	0.654370990075278	0.619280604978036	0.646708367477643	0.638976490157298	0.68157489470899	0.646415402795466	0.704448033007753	0.583347815362505	0.59757993976607	0.63422300427046	0.647602059511173	0.62990892500822	0.634913642862729	0.590965175788056	0.639369172254281	0.559283534186741	0.60734988628813	0.711374451634496	0.703559353815354	0.641505762671978	0.584938192816989	0.641593881995375	0.594040128949251	0.574866962476173	0.631408596706014	0.7262693715606
Immature.B.cell	0.320936614574507	0.280633013648698	0.428625810984181	0.207821607731559	0.153219489615351	0.249694554888906	0.235335994726646	0.245607871508183	0.247445876165041	0.177468502092369	0.242316898265808	0.246217893965913	0.235839333912413	0.274541595068098	0.178551525023618	0.282457351836557	0.2678338900093	0.327244361485358	0.30666577064329	0.197338291401437	0.2557482470282	0.271113877834597	0.364306542174726	0.435098785708976	0.231731409114045	0.263838418468829	0.337410149041755	0.414992069591828	0.349072901657097	0.394385153944169	0.173798229870882	0.259943076708397	0.200115016811767	0.261076522332486	0.236855514620624	0.303488540017643	0.186112989426484	0.250527123230511	0.171522503844115	0.170311406466393	0.479621148601915	0.211482660077516	0.285030318111403	0.261283015611688	0.247279336931897	0.198118843061088	0.181523857671553	0.281644714097853	0.388359576412198
Immature.dendritic.cell	0.604953589165368	0.635684171841768	0.662084090271594	0.615780421402597	0.611130611192325	0.644350694440624	0.641184278470077	0.634097859218803	0.620452731840333	0.639133417038637	0.636795628768276	0.62753542508292	0.623448682975812	0.644348890029612	0.639662010315055	0.622475712586477	0.646295518613064	0.658247066880151	0.619751123641719	0.623272551790117	0.630205544465635	0.649392222420184	0.669026501339495	0.641661597631136	0.641921063680752	0.650222023069301	0.614974804467273	0.658465376290174	0.626874727568663	0.675337016332422	0.587010919061275	0.648914028080717	0.610094178989751	0.634885525218486	0.643871349828292	0.625467326794272	0.607560194305788	0.632964215357126	0.623449166979652	0.601752080837338	0.688226248789721	0.642616594724152	0.652324174232971	0.629572292742887	0.647835533956025	0.643672061970213	0.621898380820805	0.636074069610694	0.659862755055971
MDSC	0.496729334575326	0.492607626436723	0.679454132001867	0.437348312271216	0.440499052716132	0.505781271164219	0.440791029979268	0.47790156007375	0.488505182662177	0.459078561703616	0.434445611851871	0.537309694937158	0.483877323196331	0.495344642840817	0.420515983748128	0.488667026442539	0.488307751722601	0.654201723135015	0.47266222472899	0.478304034209696	0.422291812983965	0.663833153833338	0.674234844275805	0.679413797721177	0.529159332455936	0.718805244570042	0.657948363030061	0.704473712636347	0.674118496679389	0.736054296041945	0.536058289669723	0.606889474913738	0.557154538273443	0.596015095902919	0.528317992496183	0.600154077323301	0.575808023232897	0.580676789770369	0.570568158253107	0.567612139370272	0.765038220824457	0.568938235238866	0.675811909049926	0.59093109392659	0.617193438460539	0.596556706698216	0.553186410059957	0.63455486862442	0.652884051587189
Macrophage	0.287723055640022	0.290245479506383	0.371306216299465	0.265859615883927	0.230978691610491	0.271280979007929	0.262120338379204	0.266918107173441	0.242887790750216	0.257265671991665	0.229428534096092	0.279964672816462	0.299181941839897	0.255756371933462	0.248044650164006	0.262991720917019	0.276711062990744	0.341833688511745	0.316340607037796	0.251701084675852	0.281346103076399	0.334592763871546	0.381929432650019	0.37475567616193	0.366947608559097	0.384159654804445	0.356933038716004	0.395446992315398	0.368387099844824	0.406714785190514	0.252817492331099	0.352656642070033	0.312395273756857	0.346917345580908	0.336305734761936	0.35057854380909	0.292627933399769	0.348881448063977	0.307557036968854	0.294410117781136	0.431073728592209	0.331638090656334	0.399487431599624	0.352102261625248	0.361416683002386	0.331666299678645	0.298770229838853	0.38370984652132	0.365951669836909
Mast.cell	0.291313415051909	0.296240697480562	0.349814517826581	0.344013920879748	0.27971017468827	0.33304955363102	0.276418550016185	0.285747026242529	0.295018500356374	0.291429205708762	0.289020386460883	0.337896956131679	0.302903936247228	0.346166638524223	0.281109341345973	0.325998251296873	0.300227712336553	0.338591072563494	0.316221283274541	0.294008673645314	0.299268992667982	0.360906302429147	0.40214271288297	0.394575284368862	0.456649697871681	0.469476734900679	0.462739925825004	0.321674325866966	0.417172681238588	0.391712863012053	0.341773438675192	0.525429919103985	0.380795746203568	0.304050289505192	0.462904639353182	0.361728131950756	0.343152063191538	0.394232360536667	0.569761013188143	0.384761296439314	0.448064137787834	0.390821272724329	0.442626750915775	0.519644096115736	0.671549867011046	0.393488073694809	0.425307243132548	0.398476864516162	0.33958731754205
Monocyte	0.627676714325632	0.618241859645639	0.653092270321169	0.607982151854668	0.608320900255002	0.61281248765518	0.617698505435794	0.61723792945607	0.598970442333939	0.614661002028193	0.618505754592989	0.619361639904536	0.635817760462654	0.622796776657136	0.600843500081138	0.613947068519163	0.615757207888909	0.641841664260892	0.669564668995544	0.618530246432925	0.646485138839988	0.628876299241236	0.660283462340437	0.658642586564261	0.611284598524912	0.699732211330745	0.634492249229299	0.663707893693138	0.657346640480911	0.672870220206748	0.64127166692908	0.602876139930078	0.645492235029347	0.644898743113308	0.610018742739592	0.658566731734	0.632949507650016	0.645471325848636	0.63146499366753	0.637274515265475	0.676748965573217	0.661123998290875	0.655359058782611	0.625193546300925	0.633763349585972	0.640522862039967	0.636363282676586	0.648715195571281	0.658114670185115
Natural.killer.T.cell	0.358924203642713	0.370698160894296	0.413336884731329	0.347106297245546	0.330893369870575	0.367974856641959	0.343956222737182	0.345210126172316	0.332263073945509	0.328377785727133	0.317475926185967	0.380800793571481	0.367315628061925	0.369852485749947	0.356368307501933	0.346724705385686	0.368064903103808	0.416604952444549	0.382282854300922	0.332879233522158	0.349465538580801	0.463037750417219	0.40869750652355	0.408365460382173	0.478226212661699	0.483800647530472	0.431951312949301	0.417488923151602	0.410898886469343	0.439611460304367	0.365866191250985	0.462076665881766	0.40058299148266	0.391448402843388	0.466708822142592	0.395040007575327	0.386703907884016	0.391727788482801	0.450576660782837	0.382066212431402	0.447609762283204	0.437090794770431	0.407566909700649	0.454358428622334	0.462748621485141	0.378055480823857	0.352945955623716	0.39666367059641	0.42209964370046
Natural.killer.cell	0.452662001780309	0.439057948803274	0.509697322272988	0.493916215717899	0.466901011277691	0.453354218917314	0.434558969791582	0.433264829186423	0.453631582644174	0.431274735911532	0.409144601150804	0.470334759403405	0.445666948645964	0.466543608462275	0.424927344007332	0.4546851542	0.446227114956439	0.514127522625315	0.465204670807648	0.438629678245946	0.446784121053677	0.592850615274517	0.499296379886536	0.5032686383943	0.54443027974653	0.566698735087722	0.512607168524123	0.508543432209088	0.476885252555832	0.518386034707547	0.418681573213941	0.547091372826145	0.49081411959909	0.47157343866005	0.506169221212467	0.472455383547754	0.429177902846821	0.472838792376145	0.547928101997641	0.480077470113165	0.52072121981327	0.502656663079892	0.504493769056979	0.538125076030167	0.548460456979335	0.452200867071104	0.412608029590568	0.500423828773061	0.498798821899888
Neutrophil	0.212494001265335	0.210945255707201	0.24170961129618	0.11314298643897	0.0270689012795187	0.151921137845783	0.188111002586778	0.154742843728875	0.109160007071384	0.132568903561449	0.130826196743149	0.179962643111328	0.269968563084081	0.141042362186449	0.151457086532763	0.120331182369979	0.145077442750526	0.145847140115223	0.271489827921282	0.137807624442515	0.264363576341355	0.251588063194346	0.204447852991179	0.271860047843655	0.0708383912294124	0.223152047668831	0.238974041766176	0.282715077802945	0.193353250891966	0.294898401605739	0.100291563044932	0.230340071665037	0.102391252994853	0.149394054689093	0.0578956468138586	0.101129255814483	0.0889965118114678	0.148806653629706	0.193465206352732	0.146533282478269	0.445715378720613	0.232801534436336	0.267110684631928	0.1920061591713	0.195685917819338	0.165310000533453	0.181756594528202	0.184048562241994	0.32245840008248
Plasmacytoid.dendritic.cell	0.663481494957526	0.658114589791294	0.692871535731406	0.672025568756093	0.649801660105625	0.666172829457325	0.661977845250973	0.650599629769381	0.660338892206692	0.651522273249336	0.656962995877159	0.654497561361332	0.665114621364375	0.668654750349162	0.66238643452384	0.666988740289753	0.658919244336576	0.696263268093357	0.671748125495932	0.640936685161228	0.651226704847734	0.713724447558169	0.714642555829245	0.722382001043252	0.738774278429687	0.769212845729404	0.707687801428095	0.711857721395155	0.699164859487324	0.702273902655399	0.704226791153257	0.732265944902242	0.724773168751487	0.699778066776874	0.725291601548686	0.711651011905539	0.701838532989553	0.725095337372019	0.721035025850838	0.706608562783489	0.733871963289234	0.676447725941471	0.706850335936652	0.714899347888296	0.739227610024479	0.688547045948648	0.688902317797821	0.713558880140393	0.700863735638619
Regulatory.T.cell	0.306041491877531	0.318942159227076	0.44760114217732	0.265816849106034	0.268165816536064	0.311525027027124	0.26887281851167	0.321780903114573	0.28119829916944	0.28930112241728	0.256235063762989	0.33190777615601	0.311110200687559	0.316302500073216	0.276783347262915	0.308255590473173	0.330406564572814	0.42995807580775	0.348017428156987	0.305186019803075	0.319947456231901	0.492887161499254	0.461120372593826	0.441124462763923	0.464388546085429	0.445675714942169	0.427286118481698	0.463397470724243	0.393079139097359	0.491510347842284	0.291470856661004	0.468256764091449	0.330911285735835	0.402991283101261	0.441392007543365	0.406675291819761	0.306947692456907	0.382321099912138	0.424070269133402	0.3074224982362	0.520978797602842	0.422371659056834	0.424436742650417	0.431052948428038	0.410286311919079	0.340300960680344	0.283567638597194	0.413674241357486	0.481593851209718
T.follicular.helper.cell	0.470083584771946	0.485727922778285	0.517346696795646	0.475094928716992	0.470860449478909	0.453099825696611	0.437114097544617	0.465129367365468	0.483333371053522	0.445256596114898	0.425902773926546	0.500431834631824	0.462040076221466	0.466510955747445	0.440301986669605	0.471065337523318	0.442716657537439	0.499272704740557	0.473363509256497	0.444294499323329	0.449066280199784	0.495417277546755	0.542784309300592	0.526950155139765	0.462980272288423	0.569096981285296	0.511415174978549	0.524764549278969	0.519148262163835	0.539319049102777	0.465698037943669	0.487321165835566	0.504873419630596	0.489590860895664	0.434486644115703	0.48538725815058	0.494043770020266	0.498271926987683	0.454317967027902	0.479255665826804	0.538738991936907	0.471924016967998	0.522277847418528	0.468401124190655	0.492893963872987	0.503028768692235	0.465455469434585	0.494137507206307	0.518119869382963
Type.1.T.helper.cell	0.427219183437509	0.405615811726082	0.456737892376873	0.394472334492587	0.404562769907972	0.423417430517057	0.390730898783413	0.396130280750703	0.392540323648934	0.38470573388474	0.376753464089604	0.458296845689379	0.421010784030319	0.418177505704566	0.385643528682476	0.409913703595977	0.404484609944293	0.442052843140735	0.422335333994741	0.400751998296482	0.417295824670552	0.469208817995317	0.483228243953186	0.488913616164895	0.409966987984006	0.497459843444368	0.499436027098804	0.491893087070255	0.46026088470259	0.488555015013127	0.418733374202537	0.477214641191663	0.457940774652265	0.443997035534688	0.438076291906885	0.446969797890358	0.438393100601065	0.444891973898407	0.445237117912055	0.465371293498834	0.519498572806107	0.452853673971614	0.463591034071851	0.445566963057373	0.464788625936519	0.422410613206374	0.402116946375122	0.445540899671512	0.484943255559091
Type.17.T.helper.cell	0.319281803611572	0.268832091130461	0.305203530790346	0.301768886143668	0.279084322740438	0.300051957915433	0.290036566024098	0.302283236907259	0.29871136099203	0.292137706429391	0.316250129633217	0.318393331642173	0.291789168071853	0.283242133113189	0.293389021753185	0.294508124180438	0.309618943238626	0.317656387579658	0.316040592463729	0.308890689829338	0.272563829165662	0.258266725422995	0.307126091193662	0.297552336266974	0.188682551725891	0.305143880935911	0.275932632551065	0.319848878239593	0.317053293233312	0.322908060364731	0.301969238886412	0.215374373528381	0.318509304191024	0.329974962845462	0.17451932777388	0.27883299768598	0.290295776671933	0.318569635185849	0.236291683718504	0.305231374948137	0.399488507677963	0.324606701957014	0.342327672135074	0.165149446220988	0.191211676182934	0.293898971727769	0.319151394140997	0.274936597396369	0.335140332580689
Type.2.T.helper.cell	0.500460320611911	0.469560257498841	0.483425379047846	0.379829449670413	0.406791684240621	0.455642565053293	0.458569751438308	0.422786606134175	0.449730956198046	0.478755303652244	0.455787955999142	0.502567321075295	0.457329884712849	0.419510312052729	0.4669552673737	0.443259206498065	0.461362935730457	0.492672655655776	0.42053420869258	0.415208093867222	0.442061407325445	0.477501416259048	0.505353179309097	0.496687821916267	0.403661473825394	0.483636237099502	0.439070476563814	0.524081774307866	0.444202156004855	0.492654845773237	0.368223023261553	0.408135254159714	0.3807925447682	0.435875978166227	0.400237187079488	0.411244566290731	0.383040990639827	0.412959945377438	0.388393156903785	0.403409966641683	0.529328675877976	0.469864224682984	0.484442645165226	0.386554822123365	0.379071770433081	0.416260636917834	0.416562877809824	0.430747163559077	0.529353669993671
Effector.memory.CD4.T.cell	0.424403567644813	0.321513357704409	0.455937930202002	0.347031221533835	0.313431291770369	0.328985930637422	0.257149286752514	0.30851537612564	0.394771161686939	0.333732545773622	0.225502784912849	0.542778927068764	0.293170246018768	0.350113010111407	0.299724675609295	0.3593351255846	0.330426080599415	0.411620871046847	0.360442565369209	0.300899873375198	0.258523105094406	0.432542334136858	0.621992447252777	0.622688114324327	0.212829615773945	0.533628855318498	0.528779181584373	0.567049103320234	0.536340928319862	0.533141888321157	0.481924832067764	0.204649496983376	0.458622658884609	0.510807807027373	0.270804838796611	0.547497289638522	0.486986599509488	0.540725626088046	0.222621304272951	0.562466496845607	0.550196401023048	0.375490397370822	0.590917114327075	0.185189865692457	0.209776816113286	0.545208085658953	0.483368236862151	0.556738401527703	0.486332384312908
Memory.B.cell	0.22186278506844	0.22124433275842	0.398271576849612	0.135063707109871	0.0891677565727731	0.215818338784777	0.173268518689341	0.115533883665352	0.123947394396263	0.117776298221253	0.112916880596122	0.140148516183772	0.20722813432285	0.171267355745295	0.104978848115925	0.211687761376621	0.19932371180124	0.25975869649921	0.192125136331161	0.104858074335158	0.171891736943765	0.168328500619346	0.46249243785631	0.50695733895876	0.105930608041782	0.228016895073232	0.359427145457161	0.472607809018823	0.336241170686911	0.390513036784237	0.217279491643903	0.128491664322507	0.234553044116923	0.238071970988713	0.0758946440387159	0.323456691610689	0.200177467375941	0.254936718826549	0.118683056116383	0.181037165016569	0.520399041227691	0.227486224098945	0.147064244719812	0.112963636237435	0.106835788281657	0.12517252166158	0.136700156809395	0.211771816914365	0.3919954544602
Central.memory.CD4.T.cell	0.373069660888273	0.336096948166441	0.432592712318012	0.307574054649502	0.30372962748199	0.309789610189789	0.243114741145381	0.280802925922613	0.359018051999621	0.293036413729174	0.255387823651364	0.47123544675249	0.31205578489175	0.340593792150039	0.244940254552182	0.359206547222402	0.305096756608093	0.373052808606509	0.316358565170361	0.306879355319051	0.263188569052907	0.408851766548123	0.539181798032132	0.529915639155976	0.34866052117454	0.464776780172049	0.456235033944704	0.514467652304594	0.449213264680837	0.497240192043665	0.366867673616315	0.391918190241094	0.412302436628124	0.432623702465448	0.3552747306394	0.433218825793135	0.413804856519633	0.435574516576792	0.344543505006904	0.434108199892705	0.501485646080147	0.342671932253766	0.460206650600517	0.371536307628064	0.345843733292721	0.427778783286695	0.339160976246713	0.420344203221535	0.44977499271255
Central.memory.CD8.T.cell	0.580822425724263	0.58447652724467	0.599526323080226	0.604993308082527	0.613406361160332	0.593072498917492	0.57344899128867	0.583753706106773	0.624439593176512	0.574053767851749	0.550477833579848	0.634354496529915	0.576476726293033	0.606893768378806	0.579355423632672	0.603850277102197	0.581057649612897	0.610688708108426	0.588337548441684	0.586676890822754	0.559425783812894	0.619527360279391	0.647424303476778	0.682652193683904	0.577245643203453	0.628706967229953	0.657069054136666	0.657195408589942	0.661622395329968	0.641243887907313	0.659481528142149	0.5833889122721	0.642783539059277	0.641254214784924	0.585368810766943	0.638196354782669	0.632344442715184	0.652948456771227	0.626861074458523	0.65635674234246	0.68090930383673	0.600152718244228	0.658874623689525	0.592974803565256	0.607799152093182	0.650456894957395	0.632746134911814	0.65437702690511	0.614993525294725
Effector.memory.CD8.T.cell	0.757534453582134	0.731702882018448	0.766573420247768	0.740070411472196	0.73352656187127	0.732694135119679	0.691627242256337	0.707521207483707	0.780577606324846	0.73131173684956	0.690709260027458	0.792099979694775	0.705076744385957	0.743433625210617	0.705006068451217	0.752074058475269	0.74006722999245	0.763715681889118	0.709770151166229	0.743203636992172	0.671570904382332	0.773146375421127	0.764486937742198	0.745662544489566	0.758111827099644	0.765207432469413	0.786231185278121	0.780621864670929	0.777046477748068	0.787344338038788	0.744830929731547	0.77862699651851	0.729627254236029	0.762537533969682	0.816622064028161	0.753390161695499	0.744333017109528	0.753779880859073	0.81772833232303	0.753787554614958	0.788502027831014	0.695231217949327	0.761386344243568	0.771177953252459	0.805949312584154	0.748633984916807	0.739016901491368	0.75244946180976	0.737873306773934
[truncated: 147 more columns]
