# Supplementary material for: Bioinformatics and systems biology approaches to identify potential common pathogeneses for sarcopenia and osteoarthritis
Source: Front Med (Lausanne). 2024 Jun 18;11:1380210. doi: 10.3389/fmed.2024.1380210 (PMC11221828; doi:10.3389/fmed.2024.1380210)
Supplement: Supplementary file 4 [file Data_Sheet_2.ZIP › raw data(2)/29.immuneCor/╡π╗≈╣║┬≥╕n╢α╔·╨┼╫╘╤o═°╩╙╞╡╜╠│╠.url]

[{000214A0-0000-0000-C000-000000000046}]
Prop3=19,11
[InternetShortcut]
URL=https://ke.biowolf.cn/
IDList=
HotKey=0
IconIndex=242
IconFile=C:\WINDOWS\System32\SHELL32.dll
[InternetShortcut.A]
[InternetShortcut.W]
IconFile=D:+AFw-Code+AFxySGdDT+FgbwBc-favicon.ico
